# Supplementary material for: Identification and validation of prognostic genes and prognostic models associated with cutaneous melanoma and integrative stress response
Source: Front Immunol. 2025 Dec 2;16:1689103. doi: 10.3389/fimmu.2025.1689103 (PMC12705592; doi:10.3389/fimmu.2025.1689103)
Supplement: Supplementary file 3 [file Table1.xlsx]

## Sheet: ISR RGs
Table S1. The 529 integrated stress response related gene
No.	ISR-RGs
1	AAAS
2	ATM
3	ATR
4	BAG1
5	BAG2
6	BAG3
7	BAG4
8	BAG5
9	CCAR2
10	COL4A6
11	CRYAB
12	DEDD2
13	DNAJB1
14	DNAJB6
15	DNAJC2
16	DNAJC7
17	FKBP4
18	GADD45B
19	GSK3B
20	HSF1
21	HSP90AA1
22	HSP90AB1
23	HSPA12A
24	HSPA12B
25	HSPA13
26	HSPA14
27	HSPA1A
28	HSPA1B
29	HSPA1L
30	HSPA2
31	HSPA4
32	HSPA4L
33	HSPA6
34	HSPA8
35	HSPA9
36	HSPB1
37	HSPB2
38	HSPH1
39	MAPK1
40	MAPK3
41	MAPKAPK2
42	MRPL18
43	NDC1
44	NUP107
45	NUP133
46	NUP153
47	NUP155
48	NUP160
49	NUP188
50	NUP205
51	NUP210
52	NUP214
53	NUP35
54	NUP37
55	NUP43
56	NUP50
57	NUP54
58	NUP62
59	NUP85
60	NUP88
61	NUP93
62	NUP98
63	POM121
64	POM121C
65	RAE1
66	RANBP2
67	RLN1
68	RPA1
69	RPA2
70	RPA3
71	RPS19BP1
72	SEC13
73	SEH1L
74	SERPINH1
75	SIRT1
76	ST13
77	TNFRSF21
78	TPR
79	YWHAE
80	AMFR
81	ATF3
82	ATF4
83	ATF6
84	ATF6B
85	CCND1
86	CDK5RAP3
87	CREB3
88	CREB3L1
89	CREB3L2
90	CREB3L4
91	CREBZF
92	CTH
93	DDIT3
94	DERL1
95	DERL2
96	DERL3
97	DNAJC10
98	EIF2AK2
99	EIF2AK3
100	EIF2S1
101	ERLEC1
102	ERMP1
103	ERN1
104	HERPUD1
105	HERPUD2
106	HSPA5
107	MBTPS1
108	MBTPS2
109	OS9
110	PARP16
111	PPP1R15A
112	PTPN1
113	QRICH1
114	RHBDD2
115	SERP1
116	SERP2
117	STC2
118	STUB1
119	TBL2
120	TMED2
121	TMTC4
122	VAPB
123	VCP
124	WFS1
125	XBP1
126	YOD1
127	ABCC3
128	ABCC4
129	AGER
130	ALDH3A1
131	BLVRB
132	CBR1
133	CBR3
134	CES1
135	CES2
136	CES3
137	CES4A
138	EGR1
139	EPHA2
140	EPHA3
141	FGF13
142	G6PD
143	GCLC
144	GCLM
145	GGT1
146	GPX2
147	GPX3
148	GSR
149	GSTA1
150	GSTA4
151	GSTM2
152	GSTM3
153	GSTM4
154	GSTM5
155	GSTP1
156	HBEGF
157	HGF
158	HMOX1
159	KEAP1
160	MAFF
161	MAFG
162	ME1
163	MGST2
164	MGST3
165	NFE2L2
166	NQO1
167	NRG1
168	PDGFB
169	PGD
170	PPARD
171	PRDX1
172	PRDX6
173	PTGR1
174	RXRA
175	SERPINA1
176	SOD3
177	SQSTM1
178	TGFA
179	TGFB1
180	TGFB2
181	TGFBR2
182	TXN
183	TXNRD1
184	TXNRD3
185	ACAA2
186	ADAM8
187	ADO
188	AK4
189	ANGPT4
190	AQP1
191	AQP3
192	ATF2
193	ATP7A
194	BAD
195	BCL2
196	BMP7
197	BNIP3
198	BNIP3L
199	BRIP1
200	CARD16
201	CASR
202	CBS
203	CCNA2
204	CDKN1B
205	CFLAR
206	CITED2
207	CLCA1
208	CPEB1
209	CPEB2
210	CYBB
211	DDR2
212	DNMT3A
213	E2F1
214	EDN1
215	EGLN1
216	EGLN2
217	EGLN3
218	ENDOG
219	EPAS1
220	ERO1A
221	FABP1
222	FAM162A
223	FMN2
224	FOS
225	GATA6
226	GNGT1
227	HIF1A
228	HIF1AN
229	HILPDA
230	HIPK2
231	HP1BP3
232	HYOU1
233	IRAK1
234	JUND
235	KCND2
236	KCNK2
237	KCNK3
238	KCNMB1
239	LMNA
240	MDM2
241	MDM4
242	MGARP
243	MIEF1
244	MLST8
245	MPL
246	MT3
247	MTOR
248	MYC
249	NDNF
250	NDRG1
251	NKX3-1
252	NOP53
253	NOTCH1
254	NPEPPS
255	OPRD1
256	P4HB
257	PDK1
258	PDK3
259	PGK1
260	PHB2
261	PINK1
262	PLK3
263	PMAIP1
264	PPARG
265	PRKAA1
266	PRKCE
267	PTGIS
268	PTGS2
269	RBPJ
270	RGCC
271	RORA
272	RPTOR
273	SCN2A
274	SDHD
275	SDIM1
276	SFRP1
277	SIRT2
278	SIRT4
279	SLC29A1
280	SLC2A4
281	SLC8A1
282	SLC8A3
283	SLC9A1
284	SRC
285	STC1
286	STOX1
287	SUV39H1
288	SUV39H2
289	TERT
290	TIGAR
291	TP53
292	TREM2
293	TWIST1
294	UBQLN1
295	UCN3
296	VASN
297	VEGFA
298	VHL
299	ZFP36L1
300	AATF
301	ABL1
302	ACER2
303	ALKBH7
304	ALKBH8
305	APBB1
306	APC
307	APLF
308	ARMT1
309	ASH2L
310	ATMIN
311	BABAM2
312	BARD1
313	BATF
314	BAZ1B
315	BCL3
316	BCL6
317	BLM
318	BOD1L1
319	BRAT1
320	BRCA1
321	BRD4
322	BRSK1
323	BTG2
324	CASP2
325	CASP3
326	CASP9
327	CBL
328	CBX1
329	CBX3
330	CBX5
331	CCDC13
332	CCNK
333	CDK3
334	CDKN1A
335	CDKN2AIP
336	CENPS
337	CFAP410
338	CGAS
339	CHCHD6
340	CHD1L
341	CHD2
342	CHEK1
343	CHEK2
344	CIB1
345	CRADD
346	CTC1
347	CTLA4
348	CUL4A
349	CUL4B
350	DCUN1D5
351	DDB1
352	DDB2
353	DDX11
354	DTL
355	DTX3L
356	DYRK2
357	ERCC8
358	ETAA1
359	FAAP20
360	FAM111A
361	FANCF
362	FANCG
363	FANCL
364	FBH1
365	FBXO31
366	FBXO45
367	FLYWCH1
368	FOXO1
369	FOXP1
370	GNL1
371	H2AX
372	HELB
373	HERC2
374	HMCES
375	HPF1
376	HROB
377	HUS1
378	IKBKG
379	IMMP2L
380	INIP
381	INTS3
382	IRF3
383	IRF7
384	KAT5
385	KIN
386	LYN
387	MACROD1
388	MACROD2
389	MAPK15
390	MASTL
391	MCM10
392	MCM7
393	MCM8
394	MCM9
395	MCTS1
396	MEN1
397	METTL3
398	MICA
399	MMS19
400	MNDA
401	MORC2
402	MRE11
403	MRNIP
404	MTREX
405	NABP1
406	NABP2
407	NAE1
408	NCOA6
409	NEK4
410	NFAT5
411	NFATC2
412	NIPBL
413	NPAS2
414	NRDE2
415	NUAK1
416	NUPR2
417	OARD1
418	OGG1
419	OTUB1
420	PAK1
421	PARP1
422	PARP4
423	PAXX
424	PCLAF
425	PHF1
426	PIDD1
427	PIERCE1
428	POLB
429	POLE3
430	POLK
431	POLQ
432	PPP4R3A
433	PPP4R3B
434	PPP4R3C
435	PRAP1
436	PRKDC
437	PSEN1
438	PSME4
439	RAD1
440	RAD17
441	RAD18
442	RAD50
443	RAD51
444	RAD51AP1
445	RAD9A
446	RBBP5
447	RBBP6
448	RBM24
449	RBX1
450	RFWD3
451	RIF1
452	RNF168
453	RNF169
454	RNF8
455	RPS3
456	SAMHD1
457	SETD1A
458	SETD7
459	SETX
460	SGK1
461	SHPRH
462	SIRT7
463	SLF1
464	SLF2
465	SLFN11
466	SMARCAL1
467	SMC5
468	SMC6
469	SPATA18
470	SPDYA
471	SPIDR
472	SPINDOC
473	SPRTN
474	STK11
475	STXBP4
476	SUSD6
477	TAF1
478	TAF9
479	TANK
480	TAOK1
481	TAOK2
482	TAOK3
483	TFDP3
484	TIMELESS
485	TLK1
486	TLK2
487	TOP2A
488	TOPBP1
489	TOPORS
490	TP53BP1
491	TP73
492	TRAF6
493	TRAIP
494	TRIP12
495	TTC5
496	UBA1
497	UBA7
498	UBE2B
499	UBE2E2
500	UBE2T
501	UBQLN4
502	UBR5
503	UFL1
504	USP10
505	USP16
506	USP28
507	USP47
508	VAV3
509	VCPIP1
510	VRK1
511	WAC
512	WDR4
513	WDR48
514	WDR76
515	WRN
516	XIAP
517	XRCC3
518	XRCC5
519	YAP1
520	YY1
521	ZBTB1
522	ZBTB38
523	ZBTB4
524	ZBTB40
525	ZC3H12A
526	ZDHHC16
527	ZMAT3
528	ZNF385A
529	ZRANB3
