# Supplementary material for: Identification and validation of prognostic genes and prognostic models associated with cutaneous melanoma and integrative stress response
Source: Front Immunol. 2025 Dec 2;16:1689103. doi: 10.3389/fimmu.2025.1689103 (PMC12705592; doi:10.3389/fimmu.2025.1689103)
Supplement: Supplementary file 4 [file Table2.xlsx]

## Sheet: GO
Table S2. GO enrichment pathway results of candidate genes
No.	ONTOLOGY	ID	Description	GeneRatio	BgRatio	pvalue	p.adjust	qvalue	geneID	Count
1	BP	GO:0071456	cellular response to hypoxia	39/153	147/18870	4.8552e-49	4.8552e-49	1.06917e-45	PPARG/BMP7/EDN1/RORA/AK4/SFRP1/HILPDA/AQP3/NDNF/EGLN3/SCN2A/ACAA2/KCNMB1/STOX1/GATA6/AQP1/PDK3/CITED2/MPL/PINK1/RGCC/NKX3-1/NDRG1/PDK1/FAM162A/BRIP1/TBL2/MIEF1/TREM2/CBS/ADO/DDR2/SUV39H1/SRC/DNMT3A/MYC/CPEB1/PRKCE/CYBB	39
2	BP	GO:0036294	cellular response to decreased oxygen levels	39/153	158/18870	1.15942e-47	1.15942e-47	1.27659e-44	PPARG/BMP7/EDN1/RORA/AK4/SFRP1/HILPDA/AQP3/NDNF/EGLN3/SCN2A/ACAA2/KCNMB1/STOX1/GATA6/AQP1/PDK3/CITED2/MPL/PINK1/RGCC/NKX3-1/NDRG1/PDK1/FAM162A/BRIP1/TBL2/MIEF1/TREM2/CBS/ADO/DDR2/SUV39H1/SRC/DNMT3A/MYC/CPEB1/PRKCE/CYBB	39
3	BP	GO:0071453	cellular response to oxygen levels	39/153	174/18870	7.57183e-46	7.57183e-46	5.55799e-43	PPARG/BMP7/EDN1/RORA/AK4/SFRP1/HILPDA/AQP3/NDNF/EGLN3/SCN2A/ACAA2/KCNMB1/STOX1/GATA6/AQP1/PDK3/CITED2/MPL/PINK1/RGCC/NKX3-1/NDRG1/PDK1/FAM162A/BRIP1/TBL2/MIEF1/TREM2/CBS/ADO/DDR2/SUV39H1/SRC/DNMT3A/MYC/CPEB1/PRKCE/CYBB	39
4	BP	GO:0070482	response to oxygen levels	45/153	343/18870	5.73436e-42	5.73436e-42	3.13716e-39	PPARG/BMP7/EDN1/RORA/AK4/SFRP1/HILPDA/AQP3/NDNF/EGLN3/SCN2A/ACAA2/KCNMB1/STOX1/SOD3/GATA6/AQP1/PDK3/CITED2/TGFB2/MPL/PINK1/CDKN1A/RGCC/NKX3-1/NDRG1/PDK1/FAM162A/CASP3/BRIP1/TBL2/MIEF1/TREM2/CBS/ADO/POLB/DDR2/SUV39H1/SRC/ATM/DNMT3A/MYC/CPEB1/PRKCE/CYBB	45
5	BP	GO:0001666	response to hypoxia	43/153	298/18870	7.1231e-42	7.1231e-42	3.13716e-39	PPARG/BMP7/EDN1/RORA/AK4/SFRP1/HILPDA/AQP3/NDNF/EGLN3/SCN2A/ACAA2/KCNMB1/STOX1/SOD3/GATA6/AQP1/PDK3/CITED2/TGFB2/MPL/PINK1/RGCC/NKX3-1/NDRG1/PDK1/FAM162A/CASP3/BRIP1/TBL2/MIEF1/TREM2/CBS/ADO/DDR2/SUV39H1/SRC/ATM/DNMT3A/MYC/CPEB1/PRKCE/CYBB	43
6	BP	GO:0036293	response to decreased oxygen levels	43/153	315/18870	8.39958e-41	8.39958e-41	3.08279e-38	PPARG/BMP7/EDN1/RORA/AK4/SFRP1/HILPDA/AQP3/NDNF/EGLN3/SCN2A/ACAA2/KCNMB1/STOX1/SOD3/GATA6/AQP1/PDK3/CITED2/TGFB2/MPL/PINK1/RGCC/NKX3-1/NDRG1/PDK1/FAM162A/CASP3/BRIP1/TBL2/MIEF1/TREM2/CBS/ADO/DDR2/SUV39H1/SRC/ATM/DNMT3A/MYC/CPEB1/PRKCE/CYBB	43
7	BP	GO:0006986	response to unfolded protein	21/153	137/18870	3.89074e-21	3.89074e-21	1.22397e-18	HSPA4L/HSPB2/CREB3L1/ERMP1/XBP1/EIF2AK3/RHBDD2/TBL2/HSP90AB1/PTPN1/CREB3L2/SERP2/MBTPS2/DERL3/CTH/PPP1R15A/DDIT3/HSPA6/HSPH1/SERPINH1/EIF2AK2	21
8	BP	GO:0035966	response to topologically incorrect protein	21/153	159/18870	9.67235e-20	9.67235e-20	2.66244e-17	HSPA4L/HSPB2/CREB3L1/ERMP1/XBP1/EIF2AK3/RHBDD2/TBL2/HSP90AB1/PTPN1/CREB3L2/SERP2/MBTPS2/DERL3/CTH/PPP1R15A/DDIT3/HSPA6/HSPH1/SERPINH1/EIF2AK2	21
9	BP	GO:0030968	endoplasmic reticulum unfolded protein response	14/153	75/18870	1.0627e-15	1.0627e-15	2.60019e-13	CREB3L1/ERMP1/XBP1/EIF2AK3/RHBDD2/TBL2/PTPN1/SERP2/MBTPS2/DERL3/CTH/PPP1R15A/DDIT3/EIF2AK2	14
10	BP	GO:0045786	negative regulation of cell cycle	25/153	407/18870	2.85596e-15	2.85596e-15	6.28913e-13	BMP7/BCL6/BTG2/CDKN1A/RGCC/CASP3/INIP/BRSK1/TIMELESS/BRIP1/BAZ1B/ABL1/WDR76/SUV39H1/MBTPS2/TAOK2/HUS1/NABP2/DTX3L/ATM/RAD51/E2F1/TAOK3/DTL/BLM	25
11	BP	GO:0009410	response to xenobiotic stimulus	25/153	434/18870	1.24677e-14	1.24677e-14	2.40998e-12	EDN1/RORA/ABCC3/VAV3/ALDH3A1/SFRP1/GATA6/GSTM2/GSTA4/GCLM/CES3/CDKN1A/NKX3-1/CES2/CASP3/ABL1/PARP4/SRC/NFATC2/LYN/ABCC4/DNMT3A/MYC/E2F1/CYBB	25
12	BP	GO:0034620	cellular response to unfolded protein	14/153	89/18870	1.31328e-14	1.31328e-14	2.40998e-12	CREB3L1/ERMP1/XBP1/EIF2AK3/RHBDD2/TBL2/PTPN1/SERP2/MBTPS2/DERL3/CTH/PPP1R15A/DDIT3/EIF2AK2	14
13	BP	GO:0097193	intrinsic apoptotic signaling pathway	22/153	319/18870	1.4402e-14	1.4402e-14	2.43959e-12	ZNF385A/SCN2A/CREB3L1/PINK1/CDKN1A/XBP1/NKX3-1/PDK1/CASP3/EIF2AK3/PTPN1/TREM2/POLB/ABL1/SRC/PPP1R15A/DYRK2/ATM/DDIT3/MYC/E2F1/PARP1	22
14	BP	GO:0010948	negative regulation of cell cycle process	21/153	320/18870	1.58618e-13	1.58618e-13	2.49496e-11	BMP7/BCL6/CDKN1A/RGCC/INIP/BRSK1/TIMELESS/BRIP1/BAZ1B/WDR76/MBTPS2/TAOK2/HUS1/NABP2/DTX3L/ATM/RAD51/E2F1/TAOK3/DTL/BLM	21
15	BP	GO:0042770	signal transduction in response to DNA damage	17/153	189/18870	2.33839e-13	2.33839e-13	3.30645e-11	ZNF385A/CDKN1A/NDRG1/BRSK1/BRIP1/ABL1/WDR76/MBTPS2/TAOK2/HUS1/DTX3L/ATM/RAD51/E2F1/TAOK3/DTL/BLM	17
16	BP	GO:0035967	cellular response to topologically incorrect protein	14/153	109/18870	2.40239e-13	2.40239e-13	3.30645e-11	CREB3L1/ERMP1/XBP1/EIF2AK3/RHBDD2/TBL2/PTPN1/SERP2/MBTPS2/DERL3/CTH/PPP1R15A/DDIT3/EIF2AK2	14
17	BP	GO:0031570	DNA integrity checkpoint signaling	15/153	135/18870	2.86363e-13	2.86363e-13	3.7067e-11	CDKN1A/BRSK1/TIMELESS/BRIP1/WDR76/MBTPS2/TAOK2/HUS1/DTX3L/ATM/RAD51/E2F1/TAOK3/DTL/BLM	15
18	BP	GO:0000075	cell cycle checkpoint signaling	17/153	192/18870	3.02986e-13	3.02986e-13	3.7067e-11	CDKN1A/INIP/BRSK1/TIMELESS/BRIP1/WDR76/MBTPS2/TAOK2/HUS1/NABP2/DTX3L/ATM/RAD51/E2F1/TAOK3/DTL/BLM	17
19	BP	GO:0044818	mitotic G2/M transition checkpoint	11/153	53/18870	3.93841e-13	3.93841e-13	4.56463e-11	CDKN1A/INIP/BRSK1/MBTPS2/TAOK2/HUS1/NABP2/ATM/TAOK3/DTL/BLM	11
20	BP	GO:0062197	cellular response to chemical stress	20/153	317/18870	1.30044e-12	1.30044e-12	1.43186e-10	BMP7/EDN1/ZC3H12A/SCN2A/STOX1/SOD3/AQP1/ERMP1/PINK1/G6PD/SQSTM1/CASP3/EIF2AK3/GSR/ABL1/DDR2/SRC/ATM/DDIT3/PARP1	20
21	BP	GO:0000077	DNA damage checkpoint signaling	14/153	126/18870	1.83587e-12	1.83587e-12	1.92514e-10	CDKN1A/BRSK1/BRIP1/WDR76/MBTPS2/TAOK2/HUS1/DTX3L/ATM/RAD51/E2F1/TAOK3/DTL/BLM	14
22	BP	GO:0010389	regulation of G2/M transition of mitotic cell cycle	13/153	104/18870	2.53534e-12	2.53534e-12	2.53777e-10	STOX1/CDKN1A/CDK3/INIP/BRSK1/MBTPS2/TAOK2/HUS1/NABP2/ATM/TAOK3/DTL/BLM	13
23	BP	GO:0010972	negative regulation of G2/M transition of mitotic cell cycle	11/153	67/18870	6.02624e-12	6.02624e-12	5.76974e-10	CDKN1A/INIP/BRSK1/MBTPS2/TAOK2/HUS1/NABP2/ATM/TAOK3/DTL/BLM	11
24	BP	GO:0010212	response to ionizing radiation	14/153	138/18870	6.45956e-12	6.45956e-12	5.92693e-10	SFRP1/CDKN1A/CASP3/INIP/POLB/HUS1/NABP2/ATM/RAD51AP1/DNMT3A/RAD51/MYC/PARP1/BLM	14
25	BP	GO:1902750	negative regulation of cell cycle G2/M phase transition	11/153	70/18870	9.93858e-12	9.93858e-12	8.75432e-10	CDKN1A/INIP/BRSK1/MBTPS2/TAOK2/HUS1/NABP2/ATM/TAOK3/DTL/BLM	11
26	BP	GO:1902749	regulation of cell cycle G2/M phase transition	13/153	116/18870	1.04944e-11	1.04944e-11	8.88838e-10	STOX1/CDKN1A/CDK3/INIP/BRSK1/MBTPS2/TAOK2/HUS1/NABP2/ATM/TAOK3/DTL/BLM	13
27	BP	GO:1901988	negative regulation of cell cycle phase transition	18/153	277/18870	1.13947e-11	1.13947e-11	9.29349e-10	CDKN1A/RGCC/INIP/BRSK1/TIMELESS/BRIP1/WDR76/MBTPS2/TAOK2/HUS1/NABP2/DTX3L/ATM/RAD51/E2F1/TAOK3/DTL/BLM	18
28	BP	GO:1901987	regulation of cell cycle phase transition	22/153	456/18870	1.85462e-11	1.85462e-11	1.4586e-09	STOX1/CDKN1A/RGCC/CDK3/UBE2E2/INIP/BRSK1/TIMELESS/BRIP1/WDR76/DDR2/MBTPS2/TAOK2/HUS1/NABP2/DTX3L/ATM/RAD51/E2F1/TAOK3/DTL/BLM	22
29	BP	GO:0006310	DNA recombination	19/153	340/18870	4.05675e-11	4.05675e-11	3.08048e-09	BCL6/INIP/POLQ/TIMELESS/BRIP1/POLB/ZRANB3/ABL1/SMC6/TOP2A/HUS1/HELB/NABP2/ATM/RAD51AP1/KIN/RAD51/PARP1/BLM	19
30	BP	GO:0006979	response to oxidative stress	20/153	400/18870	8.79785e-11	8.79785e-11	6.45793e-09	GPX2/BMP7/EDN1/GPX3/ZC3H12A/STOX1/SOD3/AQP1/GCLM/ERMP1/PINK1/G6PD/SQSTM1/CASP3/GSR/ABL1/DDR2/SRC/ATM/PARP1	20
31	BP	GO:0051402	neuron apoptotic process	17/153	278/18870	1.14093e-10	1.14093e-10	7.97566e-09	NDNF/EGLN3/SCN2A/BTG2/GCLM/TGFB2/PINK1/G6PD/FAM162A/CASP3/TREM2/POLB/ABL1/ATM/DDIT3/PARP1/TNFRSF21	17
32	BP	GO:0000086	G2/M transition of mitotic cell cycle	13/153	140/18870	1.15899e-10	1.15899e-10	7.97566e-09	STOX1/CDKN1A/CDK3/INIP/BRSK1/MBTPS2/TAOK2/HUS1/NABP2/ATM/TAOK3/DTL/BLM	13
33	BP	GO:0045930	negative regulation of mitotic cell cycle	16/153	248/18870	1.8848e-10	1.8848e-10	1.25774e-08	BMP7/BCL6/BTG2/CDKN1A/RGCC/INIP/BRSK1/ABL1/MBTPS2/TAOK2/HUS1/NABP2/ATM/TAOK3/DTL/BLM	16
34	BP	GO:0009636	response to toxic substance	16/153	258/18870	3.37657e-10	3.37657e-10	2.18693e-08	GPX2/BMP7/GPX3/CES1/SOD3/GATA6/MGST2/GSTM2/PINK1/CDKN1A/GSR/BRIP1/TXNRD3/TXNRD1/LYN/DNMT3A	16
35	BP	GO:0044839	cell cycle G2/M phase transition	13/153	155/18870	4.15359e-10	4.15359e-10	2.61333e-08	STOX1/CDKN1A/CDK3/INIP/BRSK1/MBTPS2/TAOK2/HUS1/NABP2/ATM/TAOK3/DTL/BLM	13
36	BP	GO:0007095	mitotic G2 DNA damage checkpoint signaling	8/153	37/18870	4.9154e-10	4.9154e-10	3.00673e-08	CDKN1A/BRSK1/MBTPS2/TAOK2/ATM/TAOK3/DTL/BLM	8
37	BP	GO:0034976	response to endoplasmic reticulum stress	16/153	266/18870	5.28459e-10	5.28459e-10	3.1452e-08	CREB3L1/ERMP1/XBP1/EIF2AK3/RHBDD2/TBL2/PTPN1/CREB3L2/ABL1/SERP2/MBTPS2/DERL3/CTH/PPP1R15A/DDIT3/EIF2AK2	16
38	BP	GO:0031667	response to nutrient levels	21/153	495/18870	5.84317e-10	5.84317e-10	3.38613e-08	PPARG/BMP7/SFRP1/AQP3/ZC3H12A/RXRA/NUAK1/GCLM/CDKN1A/G6PD/XBP1/EIF2AK3/BRIP1/TBL2/CBS/SUV39H1/SRC/DDIT3/DNMT3A/EIF2AK2/CYBB	21
39	BP	GO:0000724	double-strand break repair via homologous recombination	13/153	175/18870	1.86096e-09	1.86096e-09	1.05078e-07	INIP/POLQ/TIMELESS/ABL1/SMC6/HUS1/HELB/NABP2/ATM/RAD51AP1/RAD51/PARP1/BLM	13
40	BP	GO:0009314	response to radiation	19/153	428/18870	1.9589e-09	1.9589e-09	1.07842e-07	SFRP1/AQP1/CDKN1A/CASP3/INIP/BRSK1/POLB/ZRANB3/POLK/HUS1/NABP2/ATM/RAD51AP1/DNMT3A/RAD51/MYC/PARP1/DTL/BLM	19
41	BP	GO:0000725	recombinational repair	13/153	179/18870	2.45376e-09	2.45376e-09	1.31791e-07	INIP/POLQ/TIMELESS/ABL1/SMC6/HUS1/HELB/NABP2/ATM/RAD51AP1/RAD51/PARP1/BLM	13
42	BP	GO:0034599	cellular response to oxidative stress	15/153	255/18870	2.55926e-09	2.55926e-09	1.32879e-07	BMP7/EDN1/ZC3H12A/SOD3/AQP1/ERMP1/PINK1/G6PD/SQSTM1/GSR/ABL1/DDR2/SRC/ATM/PARP1	15
43	BP	GO:0030888	regulation of B cell proliferation	9/153	65/18870	2.5947e-09	2.5947e-09	1.32879e-07	VAV3/BCL6/CDKN1A/CASP3/NFATC2/LYN/ATM/CTLA4/TNFRSF21	9
44	BP	GO:0006302	double-strand break repair	16/153	307/18870	4.20055e-09	4.20055e-09	2.10228e-07	INIP/POLQ/TIMELESS/BRIP1/POLB/ABL1/SMC6/HUS1/HELB/NABP2/DTX3L/ATM/RAD51AP1/RAD51/PARP1/BLM	16
45	BP	GO:1901990	regulation of mitotic cell cycle phase transition	17/153	355/18870	4.78337e-09	4.78337e-09	2.34077e-07	STOX1/CDKN1A/RGCC/CDK3/UBE2E2/INIP/BRSK1/DDR2/MBTPS2/TAOK2/HUS1/NABP2/ATM/E2F1/TAOK3/DTL/BLM	17
46	BP	GO:0050869	negative regulation of B cell activation	7/153	33/18870	7.18475e-09	7.18475e-09	3.43947e-07	SFRP1/BCL6/CASP3/LYN/ATM/CTLA4/TNFRSF21	7
47	BP	GO:0050864	regulation of B cell activation	11/153	130/18870	8.81012e-09	8.81012e-09	4.12783e-07	VAV3/SFRP1/BCL6/CDKN1A/XBP1/CASP3/NFATC2/LYN/ATM/CTLA4/TNFRSF21	11
48	BP	GO:0042100	B cell proliferation	10/153	104/18870	1.24225e-08	1.24225e-08	5.69908e-07	VAV3/BCL6/CDKN1A/CASP3/ABL1/NFATC2/LYN/ATM/CTLA4/TNFRSF21	10
49	BP	GO:0006749	glutathione metabolic process	8/153	58/18870	2.1136e-08	2.1136e-08	9.4987e-07	GSTM5/MGST2/GSTM2/GSTA4/GCLM/GGT1/G6PD/GSR	8
50	BP	GO:0007093	mitotic cell cycle checkpoint signaling	11/153	142/18870	2.22368e-08	2.22368e-08	9.79358e-07	CDKN1A/INIP/BRSK1/MBTPS2/TAOK2/HUS1/NABP2/ATM/TAOK3/DTL/BLM	11
51	BP	GO:0044773	mitotic DNA damage checkpoint signaling	9/153	83/18870	2.35703e-08	2.35703e-08	1.01773e-06	CDKN1A/BRSK1/MBTPS2/TAOK2/HUS1/ATM/TAOK3/DTL/BLM	9
52	BP	GO:2001233	regulation of apoptotic signaling pathway	17/153	398/18870	2.59138e-08	2.59138e-08	1.0974e-06	SFRP1/ZNF385A/ACAA2/GCLM/CREB3L1/PINK1/XBP1/NKX3-1/EIF2AK3/PTPN1/AATF/TREM2/SRC/CTH/DDIT3/MYC/PARP1	17
53	BP	GO:0051053	negative regulation of DNA metabolic process	11/153	146/18870	2.96894e-08	2.96894e-08	1.23357e-06	BCL6/CDKN1A/POLQ/TIMELESS/ZRANB3/ABL1/SRC/HELB/ATM/PARP1/BLM	11
54	BP	GO:0044774	mitotic DNA integrity checkpoint signaling	9/153	87/18870	3.5782e-08	3.5782e-08	1.45918e-06	CDKN1A/BRSK1/MBTPS2/TAOK2/HUS1/ATM/TAOK3/DTL/BLM	9
55	BP	GO:2001242	regulation of intrinsic apoptotic signaling pathway	12/153	190/18870	4.91363e-08	4.91363e-08	1.96733e-06	ZNF385A/CREB3L1/PINK1/XBP1/NKX3-1/EIF2AK3/PTPN1/TREM2/SRC/DDIT3/MYC/PARP1	12
56	BP	GO:0044772	mitotic cell cycle phase transition	18/153	470/18870	5.192e-08	5.192e-08	2.04167e-06	STOX1/CDKN1A/RGCC/CDK3/UBE2E2/INIP/BRSK1/DDR2/MBTPS2/TAOK2/HUS1/NABP2/ATM/MYC/E2F1/TAOK3/DTL/BLM	18
57	BP	GO:0043523	regulation of neuron apoptotic process	13/153	232/18870	5.49086e-08	5.49086e-08	2.05863e-06	NDNF/EGLN3/BTG2/GCLM/TGFB2/PINK1/G6PD/CASP3/TREM2/ABL1/ATM/DDIT3/PARP1	13
58	BP	GO:0007584	response to nutrient	11/153	155/18870	5.5116e-08	5.5116e-08	2.05863e-06	PPARG/BMP7/SFRP1/AQP3/RXRA/GCLM/XBP1/BRIP1/CBS/DNMT3A/CYBB	11
59	BP	GO:0071466	cellular response to xenobiotic stimulus	12/153	192/18870	5.51559e-08	5.51559e-08	2.05863e-06	EDN1/RORA/ABCC3/ALDH3A1/GSTM2/GSTA4/CES3/NKX3-1/CES2/ABCC4/MYC/E2F1	12
60	BP	GO:0072593	reactive oxygen species metabolic process	13/153	234/18870	6.07261e-08	6.07261e-08	2.22875e-06	BMP7/EDN1/GPX3/ZC3H12A/SOD3/PDK3/PINK1/CDKN1A/G6PD/AATF/CBS/IMMP2L/CYBB	13
61	BP	GO:1901991	negative regulation of mitotic cell cycle phase transition	12/153	196/18870	6.92123e-08	6.92123e-08	2.49857e-06	CDKN1A/RGCC/INIP/BRSK1/MBTPS2/TAOK2/HUS1/NABP2/ATM/TAOK3/DTL/BLM	12
62	BP	GO:0031668	cellular response to extracellular stimulus	14/153	281/18870	7.1937e-08	7.1937e-08	2.55505e-06	SFRP1/AQP3/ZC3H12A/RXRA/NUAK1/CDKN1A/XBP1/EIF2AK3/BRIP1/TBL2/CBS/SUV39H1/LYN/EIF2AK2	14
63	BP	GO:0097237	cellular response to toxic substance	10/153	128/18870	9.14718e-08	9.14718e-08	3.19731e-06	GPX2/BMP7/GPX3/SOD3/MGST2/GSTM2/PINK1/GSR/TXNRD3/TXNRD1	10
64	BP	GO:0098869	cellular oxidant detoxification	9/153	99/18870	1.1119e-07	1.1119e-07	3.82581e-06	GPX2/BMP7/GPX3/SOD3/MGST2/GSTM2/GSR/TXNRD3/TXNRD1	9
65	BP	GO:0071496	cellular response to external stimulus	15/153	346/18870	1.48317e-07	1.48317e-07	5.02477e-06	SFRP1/AQP3/ZC3H12A/RXRA/NUAK1/AQP1/CDKN1A/XBP1/EIF2AK3/BRIP1/TBL2/CBS/SUV39H1/LYN/EIF2AK2	15
66	BP	GO:0000018	regulation of DNA recombination	10/153	136/18870	1.62189e-07	1.62189e-07	5.41148e-06	BCL6/POLQ/TIMELESS/ZRANB3/ABL1/HELB/RAD51AP1/RAD51/PARP1/BLM	10
67	BP	GO:0030889	negative regulation of B cell proliferation	5/153	17/18870	1.87739e-07	1.87739e-07	6.17046e-06	CASP3/LYN/ATM/CTLA4/TNFRSF21	5
68	BP	GO:0071478	cellular response to radiation	11/153	181/18870	2.6733e-07	2.6733e-07	8.65719e-06	SFRP1/AQP1/CDKN1A/POLK/HUS1/ATM/RAD51AP1/RAD51/MYC/PARP1/BLM	11
69	BP	GO:0006260	DNA replication	13/153	278/18870	4.43967e-07	4.43967e-07	1.4169e-05	BCL6/POLQ/TIMELESS/POLB/ZRANB3/POLK/MCM10/HELB/KIN/RAD51/PARP1/DTL/BLM	13
70	BP	GO:0009411	response to UV	10/153	152/18870	4.58063e-07	4.58063e-07	1.441e-05	AQP1/CDKN1A/CASP3/BRSK1/ZRANB3/POLK/HUS1/MYC/PARP1/DTL	10
71	BP	GO:0034614	cellular response to reactive oxygen species	10/153	154/18870	5.16943e-07	5.16943e-07	1.59679e-05	BMP7/EDN1/SOD3/AQP1/PINK1/SQSTM1/ABL1/DDR2/SRC/ATM	10
72	BP	GO:0045860	positive regulation of protein kinase activity	13/153	282/18870	5.22087e-07	5.22087e-07	1.59679e-05	EDN1/STOX1/TGFB2/PINK1/CDKN1A/RGCC/HSP90AB1/PTPN1/ABL1/DDR2/SRC/TAOK2/TAOK3	13
73	BP	GO:0071897	DNA biosynthetic process	11/153	194/18870	5.35204e-07	5.35204e-07	1.61126e-05	CDKN1A/RGCC/POLQ/HSP90AB1/POLB/PARP4/POLK/SRC/ATM/MYC/DTL	11
74	BP	GO:1990748	cellular detoxification	9/153	119/18870	5.41451e-07	5.41451e-07	1.61126e-05	GPX2/BMP7/GPX3/SOD3/MGST2/GSTM2/GSR/TXNRD3/TXNRD1	9
75	BP	GO:0000723	telomere maintenance	10/153	156/18870	5.82349e-07	5.82349e-07	1.70986e-05	HSP90AB1/SMC6/SRC/HUS1/NABP2/ATM/RAD51/MYC/PARP1/BLM	10
76	BP	GO:0045787	positive regulation of cell cycle	14/153	334/18870	5.90114e-07	5.90114e-07	1.70986e-05	EDN1/TGFA/STOX1/CITED2/TGFB2/RGCC/NKX3-1/UBE2E2/ABL1/SMC6/DDR2/RAD51AP1/PRKCE/DTL	14
77	BP	GO:0033674	positive regulation of kinase activity	14/153	337/18870	6.56676e-07	6.56676e-07	1.87801e-05	EDN1/STOX1/TGFB2/PINK1/CDKN1A/RGCC/HSP90AB1/PTPN1/TREM2/ABL1/DDR2/SRC/TAOK2/TAOK3	14
78	BP	GO:0006261	DNA-templated DNA replication	10/153	161/18870	7.78506e-07	7.78506e-07	2.19789e-05	BCL6/POLQ/TIMELESS/POLB/ZRANB3/MCM10/HELB/RAD51/PARP1/BLM	10
79	BP	GO:0071103	DNA conformation change	8/153	92/18870	8.13477e-07	8.13477e-07	2.26755e-05	POLQ/BRIP1/ZRANB3/ABL1/TOP2A/HELB/RAD51/BLM	8
80	BP	GO:0051409	response to nitrosative stress	4/153	10/18870	8.40168e-07	8.40168e-07	2.31267e-05	STOX1/GCLM/ATM/DDIT3	4
81	BP	GO:0043200	response to amino acid	9/153	126/18870	8.78475e-07	8.78475e-07	2.38827e-05	COL4A6/EDN1/GCLM/XBP1/CASP3/LYN/DNMT3A/CPEB1/CYBB	9
82	BP	GO:0000302	response to reactive oxygen species	11/153	205/18870	9.24241e-07	9.24241e-07	2.48204e-05	BMP7/EDN1/SOD3/AQP1/PINK1/SQSTM1/CASP3/ABL1/DDR2/SRC/ATM	11
83	BP	GO:0031669	cellular response to nutrient levels	12/153	251/18870	9.92816e-07	9.92816e-07	2.63408e-05	SFRP1/AQP3/ZC3H12A/RXRA/NUAK1/CDKN1A/XBP1/EIF2AK3/BRIP1/TBL2/SUV39H1/EIF2AK2	12
84	BP	GO:0097305	response to alcohol	12/153	254/18870	1.125e-06	1.125e-06	2.94924e-05	SFRP1/CES1/KCNMB1/CDKN1A/G6PD/POLB/DNMT3A/RAD51/PARP1/PRKCE/CYBB/BLM	12
85	BP	GO:0051347	positive regulation of transferase activity	15/153	414/18870	1.43747e-06	1.43747e-06	3.72407e-05	EDN1/STOX1/TGFB2/PINK1/CDKN1A/RGCC/HSP90AB1/PTPN1/TREM2/ABL1/DDR2/SRC/TAOK2/MYC/TAOK3	15
86	BP	GO:0071479	cellular response to ionizing radiation	7/153	70/18870	1.56902e-06	1.56902e-06	4.01761e-05	SFRP1/CDKN1A/HUS1/ATM/RAD51AP1/RAD51/BLM	7
87	BP	GO:0006984	ER-nucleus signaling pathway	6/153	46/18870	1.84567e-06	1.84567e-06	4.65418e-05	XBP1/EIF2AK3/PTPN1/MBTPS2/PPP1R15A/DDIT3	6
88	BP	GO:0002433	immune response-regulating cell surface receptor signaling pathway involved in phagocytosis	5/153	26/18870	1.88157e-06	1.88157e-06	4.65418e-05	VAV3/ABL1/SRC/LYN/PRKCE	5
89	BP	GO:0038096	Fc-gamma receptor signaling pathway involved in phagocytosis	5/153	26/18870	1.88157e-06	1.88157e-06	4.65418e-05	VAV3/ABL1/SRC/LYN/PRKCE	5
90	BP	GO:0006801	superoxide metabolic process	7/153	72/18870	1.90216e-06	1.90216e-06	4.65418e-05	BMP7/EDN1/SOD3/AATF/CBS/IMMP2L/CYBB	7
91	BP	GO:0097306	cellular response to alcohol	8/153	103/18870	1.92752e-06	1.92752e-06	4.66439e-05	SFRP1/CES1/KCNMB1/DNMT3A/RAD51/PRKCE/CYBB/BLM	8
92	BP	GO:0006534	cysteine metabolic process	4/153	12/18870	1.95549e-06	1.95549e-06	4.68064e-05	GCLM/GGT1/CBS/CTH	4
93	BP	GO:0010569	regulation of double-strand break repair via homologous recombination	7/153	73/18870	2.08972e-06	2.08972e-06	4.94815e-05	POLQ/TIMELESS/ABL1/HELB/RAD51AP1/RAD51/PARP1	7
94	BP	GO:0001101	response to acid chemical	9/153	141/18870	2.25109e-06	2.25109e-06	5.27355e-05	COL4A6/EDN1/GCLM/XBP1/CASP3/LYN/DNMT3A/CPEB1/CYBB	9
95	BP	GO:1900542	regulation of purine nucleotide metabolic process	6/153	48/18870	2.38596e-06	2.38596e-06	5.53066e-05	ME1/PDK3/PINK1/PDK1/TREM2/PARP1	6
96	BP	GO:0006140	regulation of nucleotide metabolic process	6/153	49/18870	2.7008e-06	2.7008e-06	6.19525e-05	ME1/PDK3/PINK1/PDK1/TREM2/PARP1	6
97	BP	GO:0071361	cellular response to ethanol	4/153	13/18870	2.80678e-06	2.80678e-06	6.37197e-05	KCNMB1/DNMT3A/PRKCE/CYBB	4
98	BP	GO:0042113	B cell activation	12/153	278/18870	2.88068e-06	2.88068e-06	6.47303e-05	VAV3/SFRP1/BCL6/CDKN1A/XBP1/CASP3/ABL1/NFATC2/LYN/ATM/CTLA4/TNFRSF21	12
99	BP	GO:0045598	regulation of fat cell differentiation	9/153	146/18870	3.00355e-06	3.00355e-06	6.58186e-05	PPARG/BMP7/RORA/SFRP1/ZC3H12A/ZNF385A/XBP1/DDIT3/E2F1	9
100	BP	GO:0032200	telomere organization	10/153	187/18870	3.02714e-06	3.02714e-06	6.58186e-05	HSP90AB1/SMC6/SRC/HUS1/NABP2/ATM/RAD51/MYC/PARP1/BLM	10
101	BP	GO:0042149	cellular response to glucose starvation	6/153	50/18870	3.04867e-06	3.04867e-06	6.58186e-05	ZC3H12A/NUAK1/XBP1/EIF2AK3/TBL2/SUV39H1	6
102	BP	GO:0045910	negative regulation of DNA recombination	6/153	50/18870	3.04867e-06	3.04867e-06	6.58186e-05	BCL6/POLQ/ZRANB3/ABL1/HELB/BLM	6
103	BP	GO:0090398	cellular senescence	8/153	110/18870	3.16645e-06	3.16645e-06	6.76977e-05	NUAK1/BCL6/CITED2/CDKN1A/NEK4/ABL1/SMC6/ATM	8
104	BP	GO:0010165	response to X-ray	5/153	29/18870	3.33089e-06	3.33089e-06	7.05285e-05	SFRP1/CDKN1A/CASP3/ATM/BLM	5
105	BP	GO:1905954	positive regulation of lipid localization	8/153	111/18870	3.38918e-06	3.38918e-06	7.06779e-05	PPARG/EDN1/HILPDA/CES1/ZC3H12A/RXRA/NKX3-1/TREM2	8
106	BP	GO:0071214	cellular response to abiotic stimulus	13/153	334/18870	3.43423e-06	3.43423e-06	7.06779e-05	SFRP1/SCN2A/AQP1/CDKN1A/CASP3/POLK/HUS1/ATM/RAD51AP1/RAD51/MYC/PARP1/BLM	13
107	BP	GO:0104004	cellular response to environmental stimulus	13/153	334/18870	3.43423e-06	3.43423e-06	7.06779e-05	SFRP1/SCN2A/AQP1/CDKN1A/CASP3/POLK/HUS1/ATM/RAD51AP1/RAD51/MYC/PARP1/BLM	13
108	BP	GO:0062012	regulation of small molecule metabolic process	13/153	337/18870	3.78621e-06	3.78621e-06	7.72003e-05	PPARG/ME1/RORA/CES1/PDK3/PINK1/PDK1/TREM2/SRC/MBTPS2/DYRK2/PARP1/PRKCE	13
109	BP	GO:0048146	positive regulation of fibroblast proliferation	6/153	53/18870	4.31717e-06	4.31717e-06	8.72189e-05	AQP1/CDKN1A/ABL1/DDR2/MYC/E2F1	6
110	BP	GO:1905897	regulation of response to endoplasmic reticulum stress	7/153	82/18870	4.58797e-06	4.58797e-06	9.18473e-05	CREB3L1/XBP1/EIF2AK3/PTPN1/MBTPS2/PPP1R15A/DDIT3	7
111	BP	GO:0046777	protein autophosphorylation	10/153	199/18870	5.26893e-06	5.26893e-06	0.000104529	PINK1/EIF2AK3/ABL1/DDR2/SRC/TAOK2/LYN/ATM/TAOK3/EIF2AK2	10
112	BP	GO:0002431	Fc receptor mediated stimulatory signaling pathway	5/153	32/18870	5.53862e-06	5.53862e-06	0.000106988	VAV3/ABL1/SRC/LYN/PRKCE	5
113	BP	GO:0030808	regulation of nucleotide biosynthetic process	5/153	32/18870	5.53862e-06	5.53862e-06	0.000106988	PDK3/PINK1/PDK1/TREM2/PARP1	5
114	BP	GO:1900371	regulation of purine nucleotide biosynthetic process	5/153	32/18870	5.53862e-06	5.53862e-06	0.000106988	PDK3/PINK1/PDK1/TREM2/PARP1	5
115	BP	GO:0098754	detoxification	9/153	158/18870	5.74161e-06	5.74161e-06	0.000109945	GPX2/BMP7/GPX3/SOD3/MGST2/GSTM2/GSR/TXNRD3/TXNRD1	9
116	BP	GO:0032392	DNA geometric change	7/153	85/18870	5.837e-06	5.837e-06	0.000110808	POLQ/BRIP1/ZRANB3/TOP2A/HELB/RAD51/BLM	7
117	BP	GO:0033273	response to vitamin	7/153	86/18870	6.31139e-06	6.31139e-06	0.000118789	BMP7/SFRP1/AQP3/RXRA/BRIP1/CBS/DNMT3A	7
118	BP	GO:0038094	Fc-gamma receptor signaling pathway	5/153	33/18870	6.48515e-06	6.48515e-06	0.000119008	VAV3/ABL1/SRC/LYN/PRKCE	5
119	BP	GO:0043618	regulation of transcription from RNA polymerase II promoter in response to stress	5/153	33/18870	6.48515e-06	6.48515e-06	0.000119008	STOX1/CITED2/CREB3L1/MBTPS2/DDIT3	5
120	BP	GO:1902235	regulation of endoplasmic reticulum stress-induced intrinsic apoptotic signaling pathway	5/153	33/18870	6.48515e-06	6.48515e-06	0.000119008	CREB3L1/XBP1/EIF2AK3/PTPN1/DDIT3	5
121	BP	GO:0022612	gland morphogenesis	8/153	122/18870	6.85671e-06	6.85671e-06	0.000124787	BMP7/TGFA/SFRP1/TGFB2/XBP1/NKX3-1/POLB/SRC	8
122	BP	GO:0010038	response to metal ion	13/153	359/18870	7.50406e-06	7.50406e-06	0.000135449	EDN1/AQP3/KCNMB1/SOD3/AQP1/G6PD/NDRG1/CASP3/EIF2AK3/NFATC2/DNMT3A/PARP1/CYBB	13
123	BP	GO:1901654	response to ketone	10/153	208/18870	7.78505e-06	7.78505e-06	0.000139378	EDN1/SFRP1/AQP1/TGFB2/CDKN1A/NKX3-1/SRC/PARP1/PRKCE/CYBB	10
124	BP	GO:0048145	regulation of fibroblast proliferation	7/153	89/18870	7.9309e-06	7.9309e-06	0.000140844	SFRP1/AQP1/CDKN1A/ABL1/DDR2/MYC/E2F1	7
125	BP	GO:0006805	xenobiotic metabolic process	8/153	125/18870	8.20586e-06	8.20586e-06	0.000144561	RORA/ABCC3/ALDH3A1/GSTM2/GSTA4/CES3/CES2/ABCC4	8
126	BP	GO:0051385	response to mineralocorticoid	5/153	37/18870	1.16037e-05	1.16037e-05	0.000201803	EDN1/CDKN1A/SRC/PARP1/CYBB	5
127	BP	GO:0036499	PERK-mediated unfolded protein response	4/153	18/18870	1.16384e-05	1.16384e-05	0.000201803	EIF2AK3/PTPN1/PPP1R15A/DDIT3	4
128	BP	GO:0042594	response to starvation	10/153	218/18870	1.17408e-05	1.17408e-05	0.000201988	SFRP1/ZC3H12A/NUAK1/CDKN1A/XBP1/EIF2AK3/TBL2/SUV39H1/DDIT3/EIF2AK2	10
129	BP	GO:0070059	intrinsic apoptotic signaling pathway in response to endoplasmic reticulum stress	6/153	65/18870	1.43385e-05	1.43385e-05	0.000244767	CREB3L1/XBP1/EIF2AK3/PTPN1/PPP1R15A/DDIT3	6
130	BP	GO:0043620	regulation of DNA-templated transcription in response to stress	5/153	39/18870	1.5128e-05	1.5128e-05	0.000256257	STOX1/CITED2/CREB3L1/MBTPS2/DDIT3	5
131	BP	GO:0009267	cellular response to starvation	9/153	179/18870	1.57116e-05	1.57116e-05	0.000264112	SFRP1/ZC3H12A/NUAK1/CDKN1A/XBP1/EIF2AK3/TBL2/SUV39H1/EIF2AK2	9
132	BP	GO:0060562	epithelial tube morphogenesis	12/153	334/18870	1.84152e-05	1.84152e-05	0.000307213	BMP7/EDN1/SFRP1/STOX1/CITED2/TGFB2/NKX3-1/CASP3/TIMELESS/ABL1/SRC/MYC	12
133	BP	GO:0008630	intrinsic apoptotic signaling pathway in response to DNA damage	7/153	102/18870	1.94691e-05	1.94691e-05	0.000322353	ZNF385A/CDKN1A/POLB/ABL1/DYRK2/ATM/E2F1	7
134	BP	GO:0008406	gonad development	10/153	233/18870	2.08804e-05	2.08804e-05	0.000343141	SFRP1/GATA6/CITED2/TGFB2/NKX3-1/CASP3/BRIP1/SRC/ATM/IMMP2L	10
135	BP	GO:0090100	positive regulation of transmembrane receptor protein serine/threonine kinase signaling pathway	7/153	104/18870	2.20958e-05	2.20958e-05	0.000360424	PPARG/BMP7/GATA6/CITED2/HSP90AB1/NUP93/PARP1	7
136	BP	GO:0045600	positive regulation of fat cell differentiation	6/153	71/18870	2.38878e-05	2.38878e-05	0.00038679	PPARG/BMP7/SFRP1/ZC3H12A/ZNF385A/XBP1	6
137	BP	GO:0070302	regulation of stress-activated protein kinase signaling cascade	9/153	189/18870	2.41925e-05	2.41925e-05	0.000388864	ZC3H12A/TGFB2/PINK1/TREM2/TAOK2/LYN/MYC/TAOK3/EIF2AK2	9
138	BP	GO:0045137	development of primary sexual characteristics	10/153	238/18870	2.50496e-05	2.50496e-05	0.000396848	SFRP1/GATA6/CITED2/TGFB2/NKX3-1/CASP3/BRIP1/SRC/ATM/IMMP2L	10
139	BP	GO:0050670	regulation of lymphocyte proliferation	10/153	238/18870	2.50496e-05	2.50496e-05	0.000396848	VAV3/BCL6/MPL/CDKN1A/CASP3/NFATC2/LYN/ATM/CTLA4/TNFRSF21	10
140	BP	GO:0048144	fibroblast proliferation	7/153	107/18870	2.65786e-05	2.65786e-05	0.000418064	SFRP1/AQP1/CDKN1A/ABL1/DDR2/MYC/E2F1	7
141	BP	GO:0051881	regulation of mitochondrial membrane potential	6/153	73/18870	2.80175e-05	2.80175e-05	0.000437571	STOX1/GCLM/PINK1/ABL1/SRC/PARP1	6
142	BP	GO:0032944	regulation of mononuclear cell proliferation	10/153	242/18870	2.8881e-05	2.8881e-05	0.000446068	VAV3/BCL6/MPL/CDKN1A/CASP3/NFATC2/LYN/ATM/CTLA4/TNFRSF21	10
143	BP	GO:0045862	positive regulation of proteolysis	12/153	350/18870	2.91693e-05	2.91693e-05	0.000446068	PPARG/EGLN3/ZC3H12A/PINK1/NKX3-1/FAM162A/EIF2AK3/BAG2/TREM2/SRC/LYN/MYC	12
144	BP	GO:0070661	leukocyte proliferation	12/153	350/18870	2.91693e-05	2.91693e-05	0.000446068	VAV3/BCL6/MPL/CDKN1A/CASP3/TREM2/ABL1/NFATC2/LYN/ATM/CTLA4/TNFRSF21	12
145	BP	GO:2001234	negative regulation of apoptotic signaling pathway	10/153	243/18870	2.99138e-05	2.99138e-05	0.000454299	ZNF385A/ACAA2/GCLM/CREB3L1/PINK1/XBP1/PTPN1/AATF/SRC/CTH	10
146	BP	GO:0048511	rhythmic process	11/153	296/18870	3.05011e-05	3.05011e-05	0.000460046	PPARG/RORA/TGFB2/CASP3/TIMELESS/CBX3/SUV39H1/SRC/TOP2A/PARP1/DTL	11
147	BP	GO:0051882	mitochondrial depolarization	4/153	23/18870	3.26322e-05	3.26322e-05	0.000488841	GCLM/ABL1/SRC/PARP1	4
148	BP	GO:0010821	regulation of mitochondrion organization	8/153	152/18870	3.40104e-05	3.40104e-05	0.000506043	PPARG/ACAA2/STOX1/PINK1/FAM162A/SQSTM1/MIEF1/TREM2	8
149	BP	GO:0033002	muscle cell proliferation	10/153	247/18870	3.43677e-05	3.43677e-05	0.000507928	PPARG/EDN1/GATA6/CITED2/TGFB2/CDKN1A/ABL1/DDR2/SRC/DDIT3	10
150	BP	GO:0035357	peroxisome proliferator activated receptor signaling pathway	4/153	24/18870	3.89123e-05	3.89123e-05	0.000570537	PPARG/RXRA/PDK3/CITED2	4
151	BP	GO:0045785	positive regulation of cell adhesion	14/153	482/18870	3.91221e-05	3.91221e-05	0.000570537	BMP7/VAV3/SFRP1/NDNF/BCL6/CITED2/TGFB2/XBP1/ABL1/SRC/LYN/ATM/HSPH1/PRKCE	14
152	BP	GO:0048608	reproductive structure development	11/153	305/18870	4.00717e-05	4.00717e-05	0.00058054	BMP7/SFRP1/GATA6/CITED2/TGFB2/NKX3-1/CASP3/BRIP1/SRC/ATM/IMMP2L	11
153	BP	GO:0046651	lymphocyte proliferation	11/153	307/18870	4.2519e-05	4.2519e-05	0.000611969	VAV3/BCL6/MPL/CDKN1A/CASP3/ABL1/NFATC2/LYN/ATM/CTLA4/TNFRSF21	11
154	BP	GO:0032508	DNA duplex unwinding	6/153	79/18870	4.39581e-05	4.39581e-05	0.000628574	POLQ/BRIP1/TOP2A/HELB/RAD51/BLM	6
155	BP	GO:0061458	reproductive system development	11/153	309/18870	4.5094e-05	4.5094e-05	0.000640657	BMP7/SFRP1/GATA6/CITED2/TGFB2/NKX3-1/CASP3/BRIP1/SRC/ATM/IMMP2L	11
156	BP	GO:0034504	protein localization to nucleus	11/153	310/18870	4.64311e-05	4.64311e-05	0.000655425	ZC3H12A/CDKN1A/SQSTM1/EIF2AK3/NUP155/NUP153/POM121C/NUP93/SRC/DTX3L/PARP1	11
157	BP	GO:2000278	regulation of DNA biosynthetic process	7/153	117/18870	4.7253e-05	4.7253e-05	0.000662777	CDKN1A/RGCC/HSP90AB1/PARP4/SRC/ATM/MYC	7
158	BP	GO:0052547	regulation of peptidase activity	11/153	312/18870	4.92081e-05	4.92081e-05	0.000683878	PPARG/EGLN3/AQP1/PINK1/NKX3-1/FAM162A/EIF2AK3/SRC/LYN/MYC/SERPINH1	11
159	BP	GO:0030099	myeloid cell differentiation	13/153	430/18870	4.9689e-05	4.9689e-05	0.000683878	PPARG/SFRP1/ZNF385A/BCL6/CITED2/MPL/G6PD/CASP3/TREM2/SRC/LYN/MYC/PARP1	13
160	BP	GO:0043434	response to peptide hormone	13/153	430/18870	4.9689e-05	4.9689e-05	0.000683878	PPARG/BMP7/EDN1/BTG2/XBP1/BRIP1/PTPN1/DDR2/SRC/LYN/PARP1/CPEB1/CYBB	13
161	BP	GO:0032943	mononuclear cell proliferation	11/153	314/18870	5.21268e-05	5.21268e-05	0.000712973	VAV3/BCL6/MPL/CDKN1A/CASP3/ABL1/NFATC2/LYN/ATM/CTLA4/TNFRSF21	11
162	BP	GO:0060391	positive regulation of SMAD protein signal transduction	4/153	26/18870	5.40603e-05	5.40603e-05	0.000734855	PPARG/BMP7/NUP93/PARP1	4
163	BP	GO:1901653	cellular response to peptide	12/153	374/18870	5.54332e-05	5.54332e-05	0.000748894	PPARG/EDN1/XBP1/TIMELESS/BRIP1/PTPN1/TREM2/DDR2/SRC/LYN/PARP1/CPEB1	12
164	BP	GO:0043281	regulation of cysteine-type endopeptidase activity involved in apoptotic process	8/153	163/18870	5.59005e-05	5.59005e-05	0.000750602	PPARG/EGLN3/AQP1/NKX3-1/FAM162A/EIF2AK3/SRC/MYC	8
165	BP	GO:0090068	positive regulation of cell cycle process	10/153	262/18870	5.64916e-05	5.64916e-05	0.000753942	EDN1/TGFA/STOX1/RGCC/UBE2E2/SMC6/DDR2/RAD51AP1/PRKCE/DTL	10
166	BP	GO:0010332	response to gamma radiation	5/153	51/18870	5.7076e-05	5.7076e-05	0.000757152	CDKN1A/POLB/ATM/MYC/PARP1	5
167	BP	GO:0031400	negative regulation of protein modification process	13/153	437/18870	5.8565e-05	5.8565e-05	0.000772254	PPARG/SFRP1/ZC3H12A/CDKN1A/G6PD/SQSTM1/BAG2/PTPN1/ABL1/PPP1R15A/LYN/DTX3L/PRKCE	13
168	BP	GO:0010875	positive regulation of cholesterol efflux	4/153	27/18870	6.30631e-05	6.30631e-05	0.000826617	PPARG/CES1/RXRA/TREM2	4
169	BP	GO:0070663	regulation of leukocyte proliferation	10/153	267/18870	6.61557e-05	6.61557e-05	0.000860885	VAV3/BCL6/MPL/CDKN1A/CASP3/NFATC2/LYN/ATM/CTLA4/TNFRSF21	10
170	BP	GO:0071230	cellular response to amino acid stimulus	6/153	85/18870	6.64594e-05	6.64594e-05	0.000860885	COL4A6/GCLM/XBP1/DNMT3A/CPEB1/CYBB	6
171	BP	GO:0048732	gland development	13/153	443/18870	6.72408e-05	6.72408e-05	0.000865914	BMP7/EDN1/TGFA/SFRP1/GATA6/CITED2/TGFB2/XBP1/NKX3-1/POLB/ABL1/SRC/ATM	13
172	BP	GO:0032370	positive regulation of lipid transport	6/153	86/18870	7.09705e-05	7.09705e-05	0.00090863	PPARG/EDN1/CES1/RXRA/NKX3-1/TREM2	6
173	BP	GO:0051250	negative regulation of lymphocyte activation	8/153	169/18870	7.2112e-05	7.2112e-05	0.000917909	SFRP1/ZC3H12A/BCL6/CASP3/LYN/ATM/CTLA4/TNFRSF21	8
174	BP	GO:0010952	positive regulation of peptidase activity	8/153	170/18870	7.516e-05	7.516e-05	0.000948212	PPARG/EGLN3/PINK1/NKX3-1/FAM162A/EIF2AK3/LYN/MYC	8
175	BP	GO:0010883	regulation of lipid storage	5/153	54/18870	7.53539e-05	7.53539e-05	0.000948212	PPARG/HILPDA/CES1/ZC3H12A/TREM2	5
176	BP	GO:0051897	positive regulation of phosphatidylinositol 3-kinase/protein kinase B signal transduction	8/153	171/18870	7.83142e-05	7.83142e-05	0.000979864	STOX1/TGFB2/PINK1/NKX3-1/HSP90AB1/TREM2/DDR2/SRC	8
177	BP	GO:0048545	response to steroid hormone	11/153	330/18870	8.13333e-05	8.13333e-05	0.00100592	EDN1/SFRP1/RXRA/AQP1/TGFB2/CDKN1A/NKX3-1/CASP3/SRC/PARP1/CYBB	11
178	BP	GO:0010887	negative regulation of cholesterol storage	3/153	11/18870	8.22236e-05	8.22236e-05	0.00100592	PPARG/CES1/TREM2	3
179	BP	GO:0072711	cellular response to hydroxyurea	3/153	11/18870	8.22236e-05	8.22236e-05	0.00100592	TIMELESS/RAD51/BLM	3
180	BP	GO:1990440	positive regulation of transcription from RNA polymerase II promoter in response to endoplasmic reticulum stress	3/153	11/18870	8.22236e-05	8.22236e-05	0.00100592	CREB3L1/MBTPS2/DDIT3	3
181	BP	GO:0045931	positive regulation of mitotic cell cycle	7/153	128/18870	8.36263e-05	8.36263e-05	0.00101743	STOX1/RGCC/NKX3-1/UBE2E2/ABL1/DDR2/DTL	7
182	BP	GO:0060037	pharyngeal system development	4/153	29/18870	8.4276e-05	8.4276e-05	0.0010197	BMP7/EDN1/TGFB2/NKX3-1	4
183	BP	GO:0055017	cardiac muscle tissue growth	6/153	89/18870	8.59871e-05	8.59871e-05	0.00103471	EDN1/GATA6/CITED2/TGFB2/G6PD/ABL1	6
184	BP	GO:0050866	negative regulation of cell activation	9/153	223/18870	8.75085e-05	8.75085e-05	0.0010473	SFRP1/ZC3H12A/BCL6/CASP3/TREM2/LYN/ATM/CTLA4/TNFRSF21	9
185	BP	GO:0038093	Fc receptor signaling pathway	5/153	56/18870	8.98382e-05	8.98382e-05	0.00105793	VAV3/ABL1/SRC/LYN/PRKCE	5
186	BP	GO:0043525	positive regulation of neuron apoptotic process	5/153	56/18870	8.98382e-05	8.98382e-05	0.00105793	TGFB2/CASP3/ABL1/ATM/DDIT3	5
187	BP	GO:0045005	DNA-templated DNA replication maintenance of fidelity	5/153	56/18870	8.98382e-05	8.98382e-05	0.00105793	TIMELESS/ZRANB3/RAD51/PARP1/BLM	5
188	BP	GO:0072331	signal transduction by p53 class mediator	8/153	175/18870	9.20521e-05	9.20521e-05	0.00107824	NUAK1/ZNF385A/CDKN1A/NDRG1/DYRK2/ATM/MYC/E2F1	8
189	BP	GO:0050867	positive regulation of cell activation	12/153	396/18870	9.54687e-05	9.54687e-05	0.00111011	VAV3/BCL6/MPL/CDKN1A/XBP1/TREM2/ABL1/DDR2/SRC/NFATC2/LYN/HSPH1	12
190	BP	GO:0043409	negative regulation of MAPK cascade	8/153	176/18870	9.57819e-05	9.57819e-05	0.00111011	PPARG/PINK1/PTPN1/TREM2/ABL1/LYN/MYC/TAOK3	8
191	BP	GO:0042476	odontogenesis	7/153	132/18870	0.00010149	0.00010149	0.00117011	BMP7/EDN1/AQP3/GATA6/AQP1/TGFB2/SRC	7
192	BP	GO:2000779	regulation of double-strand break repair	7/153	133/18870	0.000106409	0.000106409	0.00122044	POLQ/TIMELESS/ABL1/HELB/RAD51AP1/RAD51/PARP1	7
193	BP	GO:0071241	cellular response to inorganic substance	9/153	229/18870	0.000107119	0.000107119	0.00122222	EDN1/AQP1/EIF2AK3/TIMELESS/NFATC2/RAD51/PARP1/CYBB/BLM	9
194	BP	GO:0060442	branching involved in prostate gland morphogenesis	3/153	12/18870	0.00010898	0.00010898	0.00123069	BMP7/SFRP1/NKX3-1	3
195	BP	GO:0072710	response to hydroxyurea	3/153	12/18870	0.00010898	0.00010898	0.00123069	TIMELESS/RAD51/BLM	3
196	BP	GO:0043279	response to alkaloid	6/153	93/18870	0.000109833	0.000109833	0.00123222	GSTM2/CASP3/DNMT3A/RAD51/PRKCE/BLM	6
197	BP	GO:1901873	regulation of post-translational protein modification	10/153	284/18870	0.000110235	0.000110235	0.00123222	ZC3H12A/PINK1/SQSTM1/BAG2/HSP90AB1/BAZ1B/ABL1/SUV39H1/DTX3L/PRKCE	10
198	BP	GO:0061448	connective tissue development	10/153	285/18870	0.00011346	0.00011346	0.00125553	PPARG/BMP7/EDN1/XBP1/EIF2AK3/CBS/CREB3L2/NFATC2/SERPINH1/PARP1	10
199	BP	GO:0071900	regulation of protein serine/threonine kinase activity	10/153	285/18870	0.00011346	0.00011346	0.00125553	PPARG/EDN1/CDKN1A/RGCC/PTPN1/ABL1/SRC/LYN/TAOK3/BLM	10
200	BP	GO:0071229	cellular response to acid chemical	6/153	94/18870	0.000116545	0.000116545	0.00128322	COL4A6/GCLM/XBP1/DNMT3A/CPEB1/CYBB	6
201	BP	GO:0071560	cellular response to transforming growth factor beta stimulus	10/153	287/18870	0.000120151	0.000120151	0.00131634	PPARG/EDN1/SFRP1/CITED2/TGFB2/HSP90AB1/ABL1/DDR2/SRC/PARP1	10
202	BP	GO:1990874	vascular associated smooth muscle cell proliferation	6/153	95/18870	0.000123578	0.000123578	0.00132927	PPARG/EDN1/CDKN1A/DDR2/SRC/DDIT3	6
203	BP	GO:0007548	sex differentiation	10/153	288/18870	0.000123619	0.000123619	0.00132927	SFRP1/GATA6/CITED2/TGFB2/NKX3-1/CASP3/BRIP1/SRC/ATM/IMMP2L	10
204	BP	GO:0052548	regulation of endopeptidase activity	10/153	288/18870	0.000123619	0.000123619	0.00132927	PPARG/EGLN3/AQP1/NKX3-1/FAM162A/EIF2AK3/SRC/LYN/MYC/SERPINH1	10
205	BP	GO:0007131	reciprocal meiotic recombination	5/153	60/18870	0.000125149	0.000125149	0.00132927	BRIP1/TOP2A/ATM/RAD51AP1/RAD51	5
206	BP	GO:0140527	reciprocal homologous recombination	5/153	60/18870	0.000125149	0.000125149	0.00132927	BRIP1/TOP2A/ATM/RAD51AP1/RAD51	5
207	BP	GO:0007435	salivary gland morphogenesis	4/153	32/18870	0.000125208	0.000125208	0.00132927	BMP7/TGFB2/NKX3-1/POLB	4
208	BP	GO:1905952	regulation of lipid localization	8/153	183/18870	0.000125556	0.000125556	0.00132927	PPARG/EDN1/HILPDA/CES1/ZC3H12A/RXRA/NKX3-1/TREM2	8
209	BP	GO:0043491	phosphatidylinositol 3-kinase/protein kinase B signal transduction	10/153	290/18870	0.000130811	0.000130811	0.00137311	EDN1/STOX1/TGFB2/PINK1/NKX3-1/HSP90AB1/TREM2/DDR2/SRC/DDIT3	10
210	BP	GO:0070664	negative regulation of leukocyte proliferation	6/153	96/18870	0.000130944	0.000130944	0.00137311	BCL6/CASP3/LYN/ATM/CTLA4/TNFRSF21	6
211	BP	GO:0045765	regulation of angiogenesis	11/153	349/18870	0.000133276	0.000133276	0.00139093	PPARG/SFRP1/ZC3H12A/GATA6/AQP1/TGFB2/CREB3L1/RGCC/XBP1/ABL1/CYBB	11
212	BP	GO:0051235	maintenance of location	11/153	350/18870	0.000136654	0.000136654	0.00141946	PPARG/HILPDA/CES1/ZC3H12A/GSTM2/PINK1/TREM2/ABL1/LYN/DDIT3/PRKCE	11
213	BP	GO:1903829	positive regulation of protein localization	13/153	476/18870	0.000137824	0.000137824	0.00142015	PPARG/ZC3H12A/TGFB2/PINK1/SQSTM1/EIF2AK3/HSP90AB1/MIEF1/TREM2/SRC/DTX3L/PARP1/PRKCE	13
214	BP	GO:0014020	primary neural tube formation	6/153	97/18870	0.000138654	0.000138654	0.00142015	BMP7/SFRP1/CITED2/TGFB2/CASP3/ABL1	6
215	BP	GO:0060419	heart growth	6/153	97/18870	0.000138654	0.000138654	0.00142015	EDN1/GATA6/CITED2/TGFB2/G6PD/ABL1	6
216	BP	GO:0032872	regulation of stress-activated MAPK cascade	8/153	186/18870	0.000140469	0.000140469	0.00143207	ZC3H12A/TGFB2/PINK1/TREM2/TAOK2/MYC/TAOK3/EIF2AK2	8
217	BP	GO:0071559	response to transforming growth factor beta	10/153	293/18870	0.000142261	0.000142261	0.00144366	PPARG/EDN1/SFRP1/CITED2/TGFB2/HSP90AB1/ABL1/DDR2/SRC/PARP1	10
218	BP	GO:0031098	stress-activated protein kinase signaling cascade	9/153	238/18870	0.000143362	0.000143362	0.00144815	ZC3H12A/TGFB2/PINK1/TREM2/TAOK2/LYN/MYC/TAOK3/EIF2AK2	9
219	BP	GO:0061138	morphogenesis of a branching epithelium	8/153	187/18870	0.000145753	0.000145753	0.00146558	BMP7/EDN1/SFRP1/NKX3-1/TIMELESS/ABL1/SRC/MYC	8
220	BP	GO:0030522	intracellular receptor signaling pathway	11/153	353/18870	0.000147229	0.000147229	0.0014737	PPARG/RORA/SFRP1/RXRA/PDK3/CITED2/NKX3-1/TREM2/SRC/PARP1/EIF2AK2	11
221	BP	GO:1901342	regulation of vasculature development	11/153	354/18870	0.000150906	0.000150906	0.00150367	PPARG/SFRP1/ZC3H12A/GATA6/AQP1/TGFB2/CREB3L1/RGCC/XBP1/ABL1/CYBB	11
222	BP	GO:0000096	sulfur amino acid metabolic process	4/153	34/18870	0.000159454	0.000159454	0.00156757	GCLM/GGT1/CBS/CTH	4
223	BP	GO:0007431	salivary gland development	4/153	34/18870	0.000159454	0.000159454	0.00156757	BMP7/TGFB2/NKX3-1/POLB	4
224	BP	GO:0071398	cellular response to fatty acid	4/153	34/18870	0.000159454	0.000159454	0.00156757	EDN1/ZC3H12A/PDK3/SRC	4
225	BP	GO:0007249	canonical NF-kappaB signal transduction	10/153	300/18870	0.000172309	0.000172309	0.00168641	EDN1/RORA/ZC3H12A/PINK1/SQSTM1/TREM2/ABL1/CTH/PARP1/PRKCE	10
226	BP	GO:0048285	organelle fission	13/153	488/18870	0.000176015	0.000176015	0.00171336	PPARG/BMP7/EDN1/TGFA/PINK1/RGCC/BRIP1/MIEF1/BAZ1B/TOP2A/ATM/RAD51AP1/RAD51	13
227	BP	GO:0042060	wound healing	12/153	423/18870	0.000176673	0.000176673	0.00171336	PPARG/EDN1/VAV3/NDNF/AQP1/TGFB2/CDKN1A/XBP1/DDR2/SRC/LYN/PRKCE	12
228	BP	GO:0035791	platelet-derived growth factor receptor-beta signaling pathway	3/153	14/18870	0.000178175	0.000178175	0.00171336	PTPN1/ABL1/SRC	3
229	BP	GO:0070341	fat cell proliferation	3/153	14/18870	0.000178175	0.000178175	0.00171336	SQSTM1/TREM2/E2F1	3
230	BP	GO:0048863	stem cell differentiation	9/153	246/18870	0.000183684	0.000183684	0.00175866	BMP7/RBM24/EDN1/SFRP1/GATA6/CITED2/TGFB2/ABL1/EIF2AK2	9
231	BP	GO:0009408	response to heat	6/153	103/18870	0.000192795	0.000192795	0.00182841	HSPB2/CDKN1A/HSP90AB1/LYN/ATM/HSPA6	6
232	BP	GO:2000116	regulation of cysteine-type endopeptidase activity	8/153	195/18870	0.00019422	0.00019422	0.00182841	PPARG/EGLN3/AQP1/NKX3-1/FAM162A/EIF2AK3/SRC/MYC	8
233	BP	GO:0022407	regulation of cell-cell adhesion	13/153	493/18870	0.000194433	0.000194433	0.00182841	BMP7/ZC3H12A/BCL6/CITED2/RGCC/XBP1/CASP3/ABL1/SRC/LYN/HSPH1/CTLA4/TNFRSF21	13
234	BP	GO:0045444	fat cell differentiation	9/153	248/18870	0.000195121	0.000195121	0.00182841	PPARG/BMP7/RORA/SFRP1/ZC3H12A/ZNF385A/XBP1/DDIT3/E2F1	9
235	BP	GO:0051896	regulation of phosphatidylinositol 3-kinase/protein kinase B signal transduction	9/153	248/18870	0.000195121	0.000195121	0.00182841	STOX1/TGFB2/PINK1/NKX3-1/HSP90AB1/TREM2/DDR2/SRC/DDIT3	9
236	BP	GO:0034605	cellular response to heat	5/153	66/18870	0.000196952	0.000196952	0.00183365	CDKN1A/HSP90AB1/LYN/ATM/HSPA6	5
237	BP	GO:0062013	positive regulation of small molecule metabolic process	7/153	147/18870	0.000198178	0.000198178	0.00183365	PPARG/CES1/PINK1/TREM2/SRC/DYRK2/PRKCE	7
238	BP	GO:2000377	regulation of reactive oxygen species metabolic process	7/153	147/18870	0.000198178	0.000198178	0.00183365	BMP7/ZC3H12A/PDK3/PINK1/CDKN1A/G6PD/AATF	7
239	BP	GO:0001841	neural tube formation	6/153	104/18870	0.000203246	0.000203246	0.00186487	BMP7/SFRP1/CITED2/TGFB2/CASP3/ABL1	6
240	BP	GO:0032204	regulation of telomere maintenance	6/153	104/18870	0.000203246	0.000203246	0.00186487	SMC6/SRC/NABP2/ATM/MYC/PARP1	6
241	BP	GO:0018209	peptidyl-serine modification	10/153	308/18870	0.000213031	0.000213031	0.00194655	NDNF/STOX1/PDK3/PINK1/EIF2AK3/BRSK1/HSP90AB1/DYRK2/ATM/PRKCE	10
242	BP	GO:0031960	response to corticosteroid	7/153	149/18870	0.000215354	0.000215354	0.00195059	EDN1/AQP1/CDKN1A/CASP3/SRC/PARP1/CYBB	7
243	BP	GO:0000082	G1/S transition of mitotic cell cycle	9/153	252/18870	0.000219779	0.000219779	0.00195059	STOX1/CDKN1A/RGCC/CDK3/UBE2E2/DDR2/ATM/MYC/E2F1	9
244	BP	GO:0010763	positive regulation of fibroblast migration	3/153	15/18870	0.000221396	0.000221396	0.00195059	AQP1/DDR2/PRKCE	3
245	BP	GO:0051444	negative regulation of ubiquitin-protein transferase activity	3/153	15/18870	0.000221396	0.000221396	0.00195059	BAG2/ABL1/DTX3L	3
246	BP	GO:0061307	cardiac neural crest cell differentiation involved in heart development	3/153	15/18870	0.000221396	0.000221396	0.00195059	BMP7/EDN1/CITED2	3
247	BP	GO:0061308	cardiac neural crest cell development involved in heart development	3/153	15/18870	0.000221396	0.000221396	0.00195059	BMP7/EDN1/CITED2	3
248	BP	GO:0072537	fibroblast activation	3/153	15/18870	0.000221396	0.000221396	0.00195059	GCLM/RGCC/DDR2	3
249	BP	GO:0033280	response to vitamin D	4/153	37/18870	0.000222835	0.000222835	0.00195059	BMP7/SFRP1/AQP3/RXRA	4
250	BP	GO:0071312	cellular response to alkaloid	4/153	37/18870	0.000222835	0.000222835	0.00195059	GSTM2/CASP3/RAD51/BLM	4
251	BP	GO:0051047	positive regulation of secretion	10/153	310/18870	0.000224389	0.000224389	0.00195059	PPARG/EDN1/AQP1/TGFB2/PINK1/RGCC/XBP1/NKX3-1/TREM2/PRKCE	10
252	BP	GO:0071375	cellular response to peptide hormone stimulus	10/153	310/18870	0.000224389	0.000224389	0.00195059	PPARG/EDN1/XBP1/BRIP1/PTPN1/DDR2/SRC/LYN/PARP1/CPEB1	10
253	BP	GO:0032526	response to retinoic acid	6/153	106/18870	0.000225486	0.000225486	0.00195059	AQP3/RXRA/GATA6/AQP1/LYN/ATM	6
254	BP	GO:0035303	regulation of dephosphorylation	6/153	106/18870	0.000225486	0.000225486	0.00195059	NUAK1/TGFB2/PINK1/HSP90AB1/SRC/PPP1R15A	6
255	BP	GO:0006919	activation of cysteine-type endopeptidase activity involved in apoptotic process	5/153	68/18870	0.000226761	0.000226761	0.00195059	PPARG/EGLN3/NKX3-1/FAM162A/EIF2AK3	5
256	BP	GO:0035825	homologous recombination	5/153	68/18870	0.000226761	0.000226761	0.00195059	BRIP1/TOP2A/ATM/RAD51AP1/RAD51	5
257	BP	GO:0043627	response to estrogen	5/153	69/18870	0.000242893	0.000242893	0.00208123	SFRP1/GATA6/CITED2/ASH2L/RBBP5	5
258	BP	GO:0002695	negative regulation of leukocyte activation	8/153	202/18870	0.00024683	0.00024683	0.00208811	SFRP1/ZC3H12A/BCL6/CASP3/LYN/ATM/CTLA4/TNFRSF21	8
259	BP	GO:0032373	positive regulation of sterol transport	4/153	38/18870	0.000247489	0.000247489	0.00208811	PPARG/CES1/RXRA/TREM2	4
260	BP	GO:0032376	positive regulation of cholesterol transport	4/153	38/18870	0.000247489	0.000247489	0.00208811	PPARG/CES1/RXRA/TREM2	4
261	BP	GO:1990776	response to angiotensin	4/153	38/18870	0.000247489	0.000247489	0.00208811	BRIP1/DDR2/SRC/CYBB	4
262	BP	GO:0001763	morphogenesis of a branching structure	8/153	203/18870	0.000255218	0.000255218	0.0021451	BMP7/EDN1/SFRP1/NKX3-1/TIMELESS/ABL1/SRC/MYC	8
263	BP	GO:0006750	glutathione biosynthetic process	3/153	16/18870	0.00027087	0.00027087	0.00225941	MGST2/GCLM/GGT1	3
264	BP	GO:0034349	glial cell apoptotic process	3/153	16/18870	0.00027087	0.00027087	0.00225941	CASP3/TREM2/TNFRSF21	3
265	BP	GO:0051438	regulation of ubiquitin-protein transferase activity	4/153	39/18870	0.000274045	0.000274045	0.00226841	PINK1/BAG2/ABL1/DTX3L	4
266	BP	GO:0002429	immune response-activating cell surface receptor signaling pathway	10/153	318/18870	0.00027504	0.00027504	0.00226841	VAV3/ZC3H12A/TREM2/ABL1/SRC/NFATC2/LYN/CTLA4/TNFRSF21/PRKCE	10
267	BP	GO:0009416	response to light stimulus	10/153	318/18870	0.00027504	0.00027504	0.00226841	AQP1/CDKN1A/CASP3/BRSK1/ZRANB3/POLK/HUS1/MYC/PARP1/DTL	10
268	BP	GO:0002696	positive regulation of leukocyte activation	11/153	380/18870	0.000278028	0.000278028	0.0022845	VAV3/BCL6/MPL/CDKN1A/XBP1/TREM2/ABL1/SRC/NFATC2/LYN/HSPH1	11
269	BP	GO:0010950	positive regulation of endopeptidase activity	7/153	156/18870	0.000285173	0.000285173	0.00232585	PPARG/EGLN3/NKX3-1/FAM162A/EIF2AK3/LYN/MYC	7
270	BP	GO:0048754	branching morphogenesis of an epithelial tube	7/153	156/18870	0.000285173	0.000285173	0.00232585	BMP7/EDN1/NKX3-1/TIMELESS/ABL1/SRC/MYC	7
271	BP	GO:0043280	positive regulation of cysteine-type endopeptidase activity involved in apoptotic process	6/153	111/18870	0.000289528	0.000289528	0.00234401	PPARG/EGLN3/NKX3-1/FAM162A/EIF2AK3/MYC	6
272	BP	GO:1902106	negative regulation of leukocyte differentiation	6/153	111/18870	0.000289528	0.000289528	0.00234401	SFRP1/ZC3H12A/BCL6/LYN/MYC/CTLA4	6
273	BP	GO:0009069	serine family amino acid metabolic process	4/153	40/18870	0.000302586	0.000302586	0.00243184	GCLM/GGT1/CBS/CTH	4
274	BP	GO:0036297	interstrand cross-link repair	4/153	40/18870	0.000302586	0.000302586	0.00243184	FANCF/FANCL/RAD51AP1/RAD51	4
275	BP	GO:0043122	regulation of canonical NF-kappaB signal transduction	9/153	265/18870	0.000318497	0.000318497	0.00254118	RORA/ZC3H12A/PINK1/SQSTM1/TREM2/ABL1/CTH/PARP1/PRKCE	9
276	BP	GO:0071216	cellular response to biotic stimulus	9/153	265/18870	0.000318497	0.000318497	0.00254118	ZC3H12A/XBP1/EIF2AK3/TREM2/ABL1/SRC/LYN/DDIT3/PRKCE	9
277	BP	GO:0000097	sulfur amino acid biosynthetic process	3/153	17/18870	0.000326961	0.000326961	0.00259929	GGT1/CBS/CTH	3
278	BP	GO:0045454	cell redox homeostasis	4/153	41/18870	0.000333196	0.000333196	0.00263863	GSR/TXNRD3/TXNRD1/DDIT3	4
279	BP	GO:2001243	negative regulation of intrinsic apoptotic signaling pathway	6/153	114/18870	0.000334307	0.000334307	0.00263863	ZNF385A/CREB3L1/PINK1/XBP1/PTPN1/SRC	6
280	BP	GO:0006606	protein import into nucleus	7/153	161/18870	0.000345375	0.000345375	0.00271626	ZC3H12A/CDKN1A/SQSTM1/NUP155/NUP153/POM121C/NUP93	7
281	BP	GO:0003018	vascular process in circulatory system	9/153	269/18870	0.000355376	0.000355376	0.00278496	EDN1/ABCC3/KCNMB1/SOD3/GCLM/CBS/ABL1/SRC/ABCC4	9
282	BP	GO:0140467	integrated stress response signaling	4/153	42/18870	0.000365963	0.000365963	0.00285776	EIF2AK3/PTPN1/PPP1R15A/DDIT3	4
283	BP	GO:0051251	positive regulation of lymphocyte activation	10/153	330/18870	0.000368756	0.000368756	0.00286939	VAV3/BCL6/MPL/CDKN1A/XBP1/ABL1/SRC/NFATC2/LYN/HSPH1	10
284	BP	GO:0019184	nonribosomal peptide biosynthetic process	3/153	18/18870	0.000390026	0.000390026	0.00298222	MGST2/GCLM/GGT1	3
285	BP	GO:0036003	positive regulation of transcription from RNA polymerase II promoter in response to stress	3/153	18/18870	0.000390026	0.000390026	0.00298222	CREB3L1/MBTPS2/DDIT3	3
286	BP	GO:0071371	cellular response to gonadotropin stimulus	3/153	18/18870	0.000390026	0.000390026	0.00298222	EDN1/GATA6/GCLM	3
287	BP	GO:1904031	positive regulation of cyclin-dependent protein kinase activity	3/153	18/18870	0.000390026	0.000390026	0.00298222	STOX1/RGCC/HSP90AB1	3
288	BP	GO:1904044	response to aldosterone	3/153	18/18870	0.000390026	0.000390026	0.00298222	CDKN1A/PARP1/CYBB	3
289	BP	GO:1903707	negative regulation of hemopoiesis	6/153	118/18870	0.000402255	0.000402255	0.00306508	SFRP1/ZC3H12A/BCL6/LYN/MYC/CTLA4	6
290	BP	GO:0050853	B cell receptor signaling pathway	5/153	77/18870	0.000405408	0.000405408	0.00307845	VAV3/ABL1/NFATC2/LYN/CTLA4	5
291	BP	GO:0051170	import into nucleus	7/153	166/18870	0.000415368	0.000415368	0.00314325	ZC3H12A/CDKN1A/SQSTM1/NUP155/NUP153/POM121C/NUP93	7
292	BP	GO:0018108	peptidyl-tyrosine phosphorylation	9/153	276/18870	0.000428384	0.000428384	0.00323064	TGFA/SFRP1/PTPN1/TREM2/ABL1/DDR2/SRC/LYN/PRKCE	9
293	BP	GO:0031397	negative regulation of protein ubiquitination	5/153	78/18870	0.000430375	0.000430375	0.00323457	SQSTM1/BAG2/ABL1/DTX3L/PRKCE	5
294	BP	GO:1903573	negative regulation of response to endoplasmic reticulum stress	4/153	44/18870	0.000438305	0.000438305	0.00328297	CREB3L1/XBP1/PTPN1/PPP1R15A	4
295	BP	GO:0018212	peptidyl-tyrosine modification	9/153	278/18870	0.000451375	0.000451375	0.00336941	TGFA/SFRP1/PTPN1/TREM2/ABL1/DDR2/SRC/LYN/PRKCE	9
296	BP	GO:0045471	response to ethanol	6/153	121/18870	0.000459946	0.000459946	0.00339087	KCNMB1/G6PD/POLB/DNMT3A/PRKCE/CYBB	6
297	BP	GO:0010885	regulation of cholesterol storage	3/153	19/18870	0.000460409	0.000460409	0.00339087	PPARG/CES1/TREM2	3
298	BP	GO:1903376	regulation of oxidative stress-induced neuron intrinsic apoptotic signaling pathway	3/153	19/18870	0.000460409	0.000460409	0.00339087	PINK1/TREM2/PARP1	3
299	BP	GO:2001169	regulation of ATP biosynthetic process	3/153	19/18870	0.000460409	0.000460409	0.00339087	PINK1/TREM2/PARP1	3
300	BP	GO:0044843	cell cycle G1/S phase transition	9/153	279/18870	0.000463246	0.000463246	0.00340039	STOX1/CDKN1A/RGCC/CDK3/UBE2E2/DDR2/ATM/MYC/E2F1	9
301	BP	GO:0030890	positive regulation of B cell proliferation	4/153	45/18870	0.000478055	0.000478055	0.00349743	VAV3/BCL6/CDKN1A/NFATC2	4
302	BP	GO:0051899	membrane depolarization	5/153	80/18870	0.000483769	0.000483769	0.00352752	EDN1/GCLM/ABL1/SRC/PARP1	5
303	BP	GO:0043410	positive regulation of MAPK cascade	12/153	474/18870	0.000495078	0.000495078	0.00359487	EDN1/TGFA/ZC3H12A/TGFB2/PTPN1/TREM2/ABL1/SRC/TAOK2/TAOK3/EIF2AK2/PRKCE	12
304	BP	GO:0009266	response to temperature stimulus	7/153	171/18870	0.000496271	0.000496271	0.00359487	HSPB2/CDKN1A/EIF2AK3/HSP90AB1/LYN/ATM/HSPA6	7
305	BP	GO:0051348	negative regulation of transferase activity	8/153	225/18870	0.000507665	0.000507665	0.00366535	PPARG/CDKN1A/BAG2/PTPN1/ABL1/SRC/LYN/DTX3L	8
306	BP	GO:0003151	outflow tract morphogenesis	5/153	81/18870	0.000512264	0.000512264	0.00367446	BMP7/EDN1/GATA6/CITED2/TGFB2	5
307	BP	GO:0010833	telomere maintenance via telomere lengthening	5/153	81/18870	0.000512264	0.000512264	0.00367446	HSP90AB1/SRC/ATM/RAD51/PARP1	5
308	BP	GO:0035272	exocrine system development	4/153	46/18870	0.000520307	0.000520307	0.003708	BMP7/TGFB2/NKX3-1/POLB	4
309	BP	GO:0051972	regulation of telomerase activity	4/153	46/18870	0.000520307	0.000520307	0.003708	HSP90AB1/PARP4/SRC/MYC	4
310	BP	GO:0070304	positive regulation of stress-activated protein kinase signaling cascade	6/153	124/18870	0.000523894	0.000523894	0.00372152	ZC3H12A/TGFB2/TAOK2/LYN/TAOK3/EIF2AK2	6
311	BP	GO:0007178	transmembrane receptor protein serine/threonine kinase signaling pathway	11/153	410/18870	0.000527162	0.000527162	0.00373269	PPARG/BMP7/SFRP1/GATA6/CITED2/TGFB2/HSP90AB1/ABL1/NUP93/SRC/PARP1	11
312	BP	GO:0002768	immune response-regulating cell surface receptor signaling pathway	10/153	346/18870	0.000533871	0.000533871	0.00376808	VAV3/ZC3H12A/TREM2/ABL1/SRC/NFATC2/LYN/CTLA4/TNFRSF21/PRKCE	10
313	BP	GO:0051900	regulation of mitochondrial depolarization	3/153	20/18870	0.000538447	0.000538447	0.00377617	GCLM/SRC/PARP1	3
314	BP	GO:1902236	negative regulation of endoplasmic reticulum stress-induced intrinsic apoptotic signaling pathway	3/153	20/18870	0.000538447	0.000538447	0.00377617	CREB3L1/XBP1/PTPN1	3
315	BP	GO:0001838	embryonic epithelial tube formation	6/153	125/18870	0.00054668	0.00054668	0.00382173	BMP7/SFRP1/CITED2/TGFB2/CASP3/ABL1	6
316	BP	GO:0043086	negative regulation of catalytic activity	12/153	480/18870	0.000553332	0.000553332	0.003856	PPARG/AQP1/TGFB2/CDKN1A/BAG2/PTPN1/ABL1/SRC/PPP1R15A/LYN/DTX3L/SERPINH1	12
317	BP	GO:0032496	response to lipopolysaccharide	10/153	348/18870	0.000558259	0.000558259	0.00387806	EDN1/ZC3H12A/MGST2/XBP1/CASP3/TREM2/ABL1/SRC/LYN/PRKCE	10
318	BP	GO:1903131	mononuclear cell differentiation	12/153	481/18870	0.000563581	0.000563581	0.00390272	PPARG/RORA/SFRP1/ZC3H12A/BCL6/XBP1/TREM2/ABL1/LYN/ATM/MYC/CTLA4	12
319	BP	GO:0010721	negative regulation of cell development	9/153	287/18870	0.00056778	0.00056778	0.00391947	BMP7/SFRP1/ZC3H12A/BCL6/BTG2/TREM2/LYN/MYC/CTLA4	9
320	BP	GO:2000027	regulation of animal organ morphogenesis	6/153	126/18870	0.000570228	0.000570228	0.00392407	BMP7/EDN1/SFRP1/STOX1/CITED2/ABL1	6
321	BP	GO:0014855	striated muscle cell proliferation	5/153	83/18870	0.000573021	0.000573021	0.003931	GATA6/CITED2/TGFB2/ABL1/SRC	5
322	BP	GO:0009743	response to carbohydrate	8/153	230/18870	0.000586708	0.000586708	0.00399998	ME1/PDK3/GCLM/XBP1/CASP3/TREM2/LYN/PRKCE	8
323	BP	GO:0051403	stress-activated MAPK cascade	8/153	230/18870	0.000586708	0.000586708	0.00399998	ZC3H12A/TGFB2/PINK1/TREM2/TAOK2/MYC/TAOK3/EIF2AK2	8
324	BP	GO:0050730	regulation of peptidyl-tyrosine phosphorylation	8/153	231/18870	0.000603651	0.000603651	0.00406418	TGFA/SFRP1/PTPN1/TREM2/ABL1/SRC/LYN/PRKCE	8
325	BP	GO:0010660	regulation of muscle cell apoptotic process	5/153	84/18870	0.000605353	0.000605353	0.00406418	PPARG/BMP7/EDN1/ZC3H12A/GATA6	5
326	BP	GO:0050871	positive regulation of B cell activation	5/153	84/18870	0.000605353	0.000605353	0.00406418	VAV3/BCL6/CDKN1A/XBP1/NFATC2	5
327	BP	GO:0060395	SMAD protein signal transduction	5/153	84/18870	0.000605353	0.000605353	0.00406418	PPARG/BMP7/TGFB2/NUP93/PARP1	5
328	BP	GO:0072332	intrinsic apoptotic signaling pathway by p53 class mediator	5/153	84/18870	0.000605353	0.000605353	0.00406418	ZNF385A/CDKN1A/DYRK2/MYC/E2F1	5
329	BP	GO:0035265	organ growth	7/153	177/18870	0.000609433	0.000609433	0.00407602	EDN1/GATA6/CITED2/TGFB2/G6PD/ABL1/DDR2	7
330	BP	GO:0031670	cellular response to nutrient	4/153	48/18870	0.000612669	0.000612669	0.00407602	SFRP1/RXRA/XBP1/BRIP1	4
331	BP	GO:0032964	collagen biosynthetic process	4/153	48/18870	0.000612669	0.000612669	0.00407602	CREB3L1/RGCC/DDR2/SERPINH1	4
332	BP	GO:0000729	DNA double-strand break processing	3/153	21/18870	0.000624465	0.000624465	0.00411718	BRIP1/HELB/BLM	3
333	BP	GO:0009070	serine family amino acid biosynthetic process	3/153	21/18870	0.000624465	0.000624465	0.00411718	GGT1/CBS/CTH	3
334	BP	GO:0036480	neuron intrinsic apoptotic signaling pathway in response to oxidative stress	3/153	21/18870	0.000624465	0.000624465	0.00411718	PINK1/TREM2/PARP1	3
335	BP	GO:0007159	leukocyte cell-cell adhesion	11/153	419/18870	0.000630978	0.000630978	0.0041477	BMP7/ZC3H12A/BCL6/XBP1/CASP3/ABL1/SRC/LYN/HSPH1/CTLA4/TNFRSF21	11
336	BP	GO:0061515	myeloid cell development	5/153	85/18870	0.000639033	0.000639033	0.00417572	ZNF385A/BCL6/CITED2/G6PD/SRC	5
337	BP	GO:1904029	regulation of cyclin-dependent protein kinase activity	5/153	85/18870	0.000639033	0.000639033	0.00417572	STOX1/CDKN1A/RGCC/HSP90AB1/BLM	5
338	BP	GO:2001056	positive regulation of cysteine-type endopeptidase activity	6/153	129/18870	0.000645629	0.000645629	0.00420634	PPARG/EGLN3/NKX3-1/FAM162A/EIF2AK3/MYC	6
339	BP	GO:0031297	replication fork processing	4/153	49/18870	0.000662956	0.000662956	0.00428123	ZRANB3/RAD51/PARP1/BLM	4
340	BP	GO:0032873	negative regulation of stress-activated MAPK cascade	4/153	49/18870	0.000662956	0.000662956	0.00428123	PINK1/TREM2/MYC/TAOK3	4
341	BP	GO:0070303	negative regulation of stress-activated protein kinase signaling cascade	4/153	49/18870	0.000662956	0.000662956	0.00428123	PINK1/TREM2/MYC/TAOK3	4
342	BP	GO:2000628	regulation of miRNA metabolic process	5/153	86/18870	0.000674099	0.000674099	0.00433632	PPARG/ZC3H12A/GATA6/TGFB2/MYC	5
343	BP	GO:0002573	myeloid leukocyte differentiation	8/153	235/18870	0.000675425	0.000675425	0.00433632	PPARG/SFRP1/CITED2/TREM2/SRC/LYN/MYC/PARP1	8
344	BP	GO:0018105	peptidyl-serine phosphorylation	9/153	295/18870	0.000690927	0.000690927	0.00442295	STOX1/PDK3/PINK1/EIF2AK3/BRSK1/HSP90AB1/DYRK2/ATM/PRKCE	9
345	BP	GO:0010888	negative regulation of lipid storage	3/153	22/18870	0.000718782	0.000718782	0.00457466	PPARG/CES1/TREM2	3
346	BP	GO:0030220	platelet formation	3/153	22/18870	0.000718782	0.000718782	0.00457466	ZNF385A/MPL/CASP3	3
347	BP	GO:0090092	regulation of transmembrane receptor protein serine/threonine kinase signaling pathway	9/153	297/18870	0.000724901	0.000724901	0.00460031	PPARG/BMP7/SFRP1/GATA6/CITED2/HSP90AB1/ABL1/NUP93/PARP1	9
348	BP	GO:2000045	regulation of G1/S transition of mitotic cell cycle	7/153	183/18870	0.000742206	0.000742206	0.00468432	STOX1/CDKN1A/RGCC/UBE2E2/DDR2/ATM/E2F1	7
349	BP	GO:0051054	positive regulation of DNA metabolic process	9/153	298/18870	0.000742393	0.000742393	0.00468432	RGCC/TIMELESS/HSP90AB1/NABP2/ATM/RAD51AP1/RAD51/MYC/PARP1	9
350	BP	GO:0050672	negative regulation of lymphocyte proliferation	5/153	88/18870	0.000748529	0.000748529	0.00470954	CASP3/LYN/ATM/CTLA4/TNFRSF21	5
351	BP	GO:0002244	hematopoietic progenitor cell differentiation	6/153	133/18870	0.000757933	0.000757933	0.00475513	SFRP1/CITED2/ABL1/TOP2A/LYN/EIF2AK2	6
352	BP	GO:0001819	positive regulation of cytokine production	12/153	499/18870	0.000777296	0.000777296	0.00486275	RORA/HILPDA/GATA6/RGCC/XBP1/EIF2AK3/TREM2/ABL1/SRC/DDIT3/EIF2AK2/CYBB	12
353	BP	GO:0032945	negative regulation of mononuclear cell proliferation	5/153	89/18870	0.000787966	0.000787966	0.00491553	CASP3/LYN/ATM/CTLA4/TNFRSF21	5
354	BP	GO:2000042	negative regulation of double-strand break repair via homologous recombination	3/153	23/18870	0.000821704	0.000821704	0.00508507	POLQ/ABL1/HELB	3
355	BP	GO:0010657	muscle cell apoptotic process	5/153	90/18870	0.000828933	0.000828933	0.00508507	PPARG/BMP7/EDN1/ZC3H12A/GATA6	5
356	BP	GO:0034644	cellular response to UV	5/153	90/18870	0.000828933	0.000828933	0.00508507	AQP1/CDKN1A/POLK/MYC/PARP1	5
357	BP	GO:1903321	negative regulation of protein modification by small protein conjugation or removal	5/153	90/18870	0.000828933	0.000828933	0.00508507	SQSTM1/BAG2/ABL1/DTX3L/PRKCE	5
358	BP	GO:0003197	endocardial cushion development	4/153	52/18870	0.000831307	0.000831307	0.00508507	BMP7/RBM24/CITED2/TGFB2	4
359	BP	GO:0035306	positive regulation of dephosphorylation	4/153	52/18870	0.000831307	0.000831307	0.00508507	PINK1/HSP90AB1/SRC/PPP1R15A	4
360	BP	GO:1900087	positive regulation of G1/S transition of mitotic cell cycle	4/153	52/18870	0.000831307	0.000831307	0.00508507	STOX1/RGCC/UBE2E2/DDR2	4
361	BP	GO:1903320	regulation of protein modification by small protein conjugation or removal	8/153	243/18870	0.000839639	0.000839639	0.00512181	ZC3H12A/PINK1/SQSTM1/BAG2/HSP90AB1/ABL1/DTX3L/PRKCE	8
362	BP	GO:0001843	neural tube closure	5/153	91/18870	0.000871468	0.000871468	0.00528668	SFRP1/CITED2/TGFB2/CASP3/ABL1	5
363	BP	GO:0031507	heterochromatin formation	5/153	91/18870	0.000871468	0.000871468	0.00528668	BCL6/CBX3/SUV39H1/DNMT3A/MYC	5
364	BP	GO:0002237	response to molecule of bacterial origin	10/153	369/18870	0.000874952	0.000874952	0.00529323	EDN1/ZC3H12A/MGST2/XBP1/CASP3/TREM2/ABL1/SRC/LYN/PRKCE	10
365	BP	GO:0072175	epithelial tube formation	6/153	137/18870	0.000884778	0.000884778	0.00533801	BMP7/SFRP1/CITED2/TGFB2/CASP3/ABL1	6
366	BP	GO:0043124	negative regulation of canonical NF-kappaB signal transduction	4/153	53/18870	0.00089355	0.00089355	0.00536156	RORA/ZC3H12A/TREM2/ABL1	4
367	BP	GO:0060390	regulation of SMAD protein signal transduction	4/153	53/18870	0.00089355	0.00089355	0.00536156	PPARG/BMP7/NUP93/PARP1	4
368	BP	GO:0060606	tube closure	5/153	92/18870	0.000915608	0.000915608	0.00547898	SFRP1/CITED2/TGFB2/CASP3/ABL1	5
369	BP	GO:0033044	regulation of chromosome organization	8/153	247/18870	0.000933006	0.000933006	0.00554106	BAZ1B/SMC6/SRC/TOP2A/NABP2/ATM/MYC/PARP1	8
370	BP	GO:0036344	platelet morphogenesis	3/153	24/18870	0.000933532	0.000933532	0.00554106	ZNF385A/MPL/CASP3	3
371	BP	GO:1903578	regulation of ATP metabolic process	3/153	24/18870	0.000933532	0.000933532	0.00554106	PINK1/TREM2/PARP1	3
372	BP	GO:0015850	organic hydroxy compound transport	9/153	308/18870	0.000937031	0.000937031	0.00554688	PPARG/ABCC3/AQP3/CES1/RXRA/AQP1/PINK1/TREM2/ABCC4	9
373	BP	GO:0010874	regulation of cholesterol efflux	4/153	54/18870	0.000959006	0.000959006	0.00563054	PPARG/CES1/RXRA/TREM2	4
374	BP	GO:2000772	regulation of cellular senescence	4/153	54/18870	0.000959006	0.000959006	0.00563054	NUAK1/BCL6/NEK4/ABL1	4
375	BP	GO:1900182	positive regulation of protein localization to nucleus	5/153	93/18870	0.000961391	0.000961391	0.00563054	ZC3H12A/EIF2AK3/SRC/DTX3L/PARP1	5
376	BP	GO:1904705	regulation of vascular associated smooth muscle cell proliferation	5/153	93/18870	0.000961391	0.000961391	0.00563054	PPARG/EDN1/CDKN1A/DDR2/SRC	5
377	BP	GO:0019932	second-messenger-mediated signaling	9/153	310/18870	0.000980535	0.000980535	0.00572743	EDN1/NDNF/AQP1/GSTM2/EIF2AK3/TREM2/CBS/NFATC2/DYRK2	9
378	BP	GO:0070555	response to interleukin-1	6/153	140/18870	0.000990191	0.000990191	0.00576853	EDN1/RORA/SFRP1/ZC3H12A/NKX3-1/SRC	6
379	BP	GO:0045936	negative regulation of phosphate metabolic process	10/153	376/18870	0.00100868	0.00100868	0.00583098	PPARG/SFRP1/ZC3H12A/TGFB2/CDKN1A/PTPN1/ABL1/PPP1R15A/LYN/PARP1	10
380	BP	GO:0019915	lipid storage	5/153	94/18870	0.00100885	0.00100885	0.00583098	PPARG/HILPDA/CES1/ZC3H12A/TREM2	5
381	BP	GO:2001251	negative regulation of chromosome organization	5/153	94/18870	0.00100885	0.00100885	0.00583098	BAZ1B/SRC/TOP2A/ATM/PARP1	5
382	BP	GO:1904064	positive regulation of cation transmembrane transport	6/153	141/18870	0.00102739	0.00102739	0.00591687	EDN1/KCNMB1/GSTM2/G6PD/TREM2/ABL1	6
383	BP	GO:0010563	negative regulation of phosphorus metabolic process	10/153	377/18870	0.00102909	0.00102909	0.00591687	PPARG/SFRP1/ZC3H12A/TGFB2/CDKN1A/PTPN1/ABL1/PPP1R15A/LYN/PARP1	10
384	BP	GO:0010878	cholesterol storage	3/153	25/18870	0.00105455	0.00105455	0.0060475	PPARG/CES1/TREM2	3
385	BP	GO:0070542	response to fatty acid	4/153	56/18870	0.00109991	0.00109991	0.00629122	EDN1/ZC3H12A/PDK3/SRC	4
386	BP	GO:0001818	negative regulation of cytokine production	10/153	381/18870	0.00111412	0.00111412	0.00633957	ZC3H12A/GATA6/BCL6/TGFB2/RGCC/CASP3/HSP90AB1/TREM2/DDIT3/TNFRSF21	10
387	BP	GO:0050863	regulation of T cell activation	10/153	381/18870	0.00111412	0.00111412	0.00633957	ZC3H12A/BCL6/XBP1/CASP3/ABL1/SRC/LYN/HSPH1/CTLA4/TNFRSF21	10
388	BP	GO:1903037	regulation of leukocyte cell-cell adhesion	10/153	382/18870	0.00113626	0.00113626	0.00644886	ZC3H12A/BCL6/XBP1/CASP3/ABL1/SRC/LYN/HSPH1/CTLA4/TNFRSF21	10
389	BP	GO:1904019	epithelial cell apoptotic process	6/153	144/18870	0.00114547	0.00114547	0.00648441	NDNF/RGCC/CASP3/ABL1/DNMT3A/E2F1	6
390	BP	GO:1901874	negative regulation of post-translational protein modification	5/153	97/18870	0.00116171	0.00116171	0.00655951	SQSTM1/BAG2/ABL1/DTX3L/PRKCE	5
391	BP	GO:0032967	positive regulation of collagen biosynthetic process	3/153	26/18870	0.00118505	0.00118505	0.00664023	CREB3L1/RGCC/DDR2	3
392	BP	GO:0044346	fibroblast apoptotic process	3/153	26/18870	0.00118505	0.00118505	0.00664023	SFRP1/CASP3/MYC	3
393	BP	GO:0060740	prostate gland epithelium morphogenesis	3/153	26/18870	0.00118505	0.00118505	0.00664023	BMP7/SFRP1/NKX3-1	3
394	BP	GO:0002520	immune system development	7/153	199/18870	0.00121026	0.00121026	0.00676358	BCL6/CITED2/POLQ/POLB/ABL1/LYN/ATM	7
395	BP	GO:0008593	regulation of Notch signaling pathway	5/153	98/18870	0.00121628	0.00121628	0.00676358	BMP7/BCL6/TGFB2/CDK3/SRC	5
396	BP	GO:1901992	positive regulation of mitotic cell cycle phase transition	5/153	98/18870	0.00121628	0.00121628	0.00676358	STOX1/RGCC/UBE2E2/DDR2/DTL	5
397	BP	GO:0035296	regulation of tube diameter	6/153	146/18870	0.00122978	0.00122978	0.00678722	EDN1/KCNMB1/SOD3/GCLM/CBS/ABL1	6
398	BP	GO:0051783	regulation of nuclear division	6/153	146/18870	0.00122978	0.00122978	0.00678722	BMP7/EDN1/TGFA/RGCC/ATM/RAD51AP1	6
399	BP	GO:0097746	blood vessel diameter maintenance	6/153	146/18870	0.00122978	0.00122978	0.00678722	EDN1/KCNMB1/SOD3/GCLM/CBS/ABL1	6
400	BP	GO:0031396	regulation of protein ubiquitination	7/153	200/18870	0.00124579	0.00124579	0.00685841	PINK1/SQSTM1/BAG2/HSP90AB1/ABL1/DTX3L/PRKCE	7
401	BP	GO:1902105	regulation of leukocyte differentiation	9/153	321/18870	0.00125011	0.00125011	0.006865	SFRP1/ZC3H12A/BCL6/XBP1/TREM2/ABL1/LYN/MYC/CTLA4	9
402	BP	GO:0003300	cardiac muscle hypertrophy	5/153	99/18870	0.00127272	0.00127272	0.00692536	PPARG/EDN1/GATA6/G6PD/PARP1	5
403	BP	GO:1990868	response to chemokine	5/153	99/18870	0.00127272	0.00127272	0.00692536	EDN1/ZC3H12A/MPL/TREM2/LYN	5
404	BP	GO:1990869	cellular response to chemokine	5/153	99/18870	0.00127272	0.00127272	0.00692536	EDN1/ZC3H12A/MPL/TREM2/LYN	5
405	BP	GO:0035150	regulation of tube size	6/153	147/18870	0.00127368	0.00127368	0.00692536	EDN1/KCNMB1/SOD3/GCLM/CBS/ABL1	6
406	BP	GO:0072594	establishment of protein localization to organelle	11/153	459/18870	0.00132137	0.00132137	0.00713181	ZC3H12A/PINK1/CDKN1A/SQSTM1/NUP155/NUP153/POM121C/NUP93/NABP2/DDIT3/IMMP2L	11
407	BP	GO:0001783	B cell apoptotic process	3/153	27/18870	0.0013253	0.0013253	0.00713181	BCL6/LYN/TNFRSF21	3
408	BP	GO:0010714	positive regulation of collagen metabolic process	3/153	27/18870	0.0013253	0.0013253	0.00713181	CREB3L1/RGCC/DDR2	3
409	BP	GO:0042026	protein refolding	3/153	27/18870	0.0013253	0.0013253	0.00713181	HSPB2/HSPA6/HSPA13	3
410	BP	GO:0070828	heterochromatin organization	5/153	100/18870	0.00133108	0.00133108	0.00713181	BCL6/CBX3/SUV39H1/DNMT3A/MYC	5
411	BP	GO:0071901	negative regulation of protein serine/threonine kinase activity	5/153	100/18870	0.00133108	0.00133108	0.00713181	PPARG/CDKN1A/PTPN1/ABL1/LYN	5
412	BP	GO:0060038	cardiac muscle cell proliferation	4/153	59/18870	0.00133759	0.00133759	0.00714932	GATA6/CITED2/TGFB2/ABL1	4
413	BP	GO:0008585	female gonad development	5/153	101/18870	0.00139139	0.00139139	0.00740092	SFRP1/CASP3/SRC/ATM/IMMP2L	5
414	BP	GO:0042542	response to hydrogen peroxide	5/153	101/18870	0.00139139	0.00139139	0.00740092	EDN1/AQP1/CASP3/ABL1/SRC	5
415	BP	GO:0008584	male gonad development	6/153	150/18870	0.00141259	0.00141259	0.00748503	SFRP1/GATA6/CITED2/TGFB2/NKX3-1/BRIP1	6
416	BP	GO:0006695	cholesterol biosynthetic process	4/153	60/18870	0.0014242	0.0014242	0.00748503	CES1/ACAA2/G6PD/MBTPS2	4
417	BP	GO:0045620	negative regulation of lymphocyte differentiation	4/153	60/18870	0.0014242	0.0014242	0.00748503	SFRP1/ZC3H12A/BCL6/CTLA4	4
418	BP	GO:0051785	positive regulation of nuclear division	4/153	60/18870	0.0014242	0.0014242	0.00748503	EDN1/TGFA/RGCC/RAD51AP1	4
419	BP	GO:1902653	secondary alcohol biosynthetic process	4/153	60/18870	0.0014242	0.0014242	0.00748503	CES1/ACAA2/G6PD/MBTPS2	4
420	BP	GO:0022408	negative regulation of cell-cell adhesion	7/153	205/18870	0.00143587	0.00143587	0.00749274	ZC3H12A/BCL6/RGCC/CASP3/ABL1/CTLA4/TNFRSF21	7
421	BP	GO:0050777	negative regulation of immune response	7/153	205/18870	0.00143587	0.00143587	0.00749274	PPARG/ZC3H12A/BCL6/TREM2/SRC/LYN/PARP1	7
422	BP	GO:0050851	antigen receptor-mediated signaling pathway	7/153	205/18870	0.00143587	0.00143587	0.00749274	VAV3/ZC3H12A/ABL1/NFATC2/LYN/CTLA4/TNFRSF21	7
423	BP	GO:0014897	striated muscle hypertrophy	5/153	102/18870	0.00145369	0.00145369	0.00756778	PPARG/EDN1/GATA6/G6PD/PARP1	5
424	BP	GO:0035148	tube formation	6/153	151/18870	0.00146137	0.00146137	0.00757197	BMP7/SFRP1/CITED2/TGFB2/CASP3/ABL1	6
425	BP	GO:0046546	development of primary male sexual characteristics	6/153	151/18870	0.00146137	0.00146137	0.00757197	SFRP1/GATA6/CITED2/TGFB2/NKX3-1/BRIP1	6
426	BP	GO:0034698	response to gonadotropin	3/153	28/18870	0.00147557	0.00147557	0.00757424	EDN1/GATA6/GCLM	3
427	BP	GO:0060512	prostate gland morphogenesis	3/153	28/18870	0.00147557	0.00147557	0.00757424	BMP7/SFRP1/NKX3-1	3
428	BP	GO:0060575	intestinal epithelial cell differentiation	3/153	28/18870	0.00147557	0.00147557	0.00757424	GATA6/CDKN1A/SRC	3
429	BP	GO:1903055	positive regulation of extracellular matrix organization	3/153	28/18870	0.00147557	0.00147557	0.00757424	RGCC/ABL1/DDR2	3
430	BP	GO:0016331	morphogenesis of embryonic epithelium	6/153	152/18870	0.00151142	0.00151142	0.00772017	BMP7/SFRP1/CITED2/TGFB2/CASP3/ABL1	6
431	BP	GO:0010921	regulation of phosphatase activity	4/153	61/18870	0.00151463	0.00151463	0.00772017	NUAK1/TGFB2/HSP90AB1/PPP1R15A	4
432	BP	GO:0051216	cartilage development	7/153	207/18870	0.00151795	0.00151795	0.00772017	BMP7/EDN1/EIF2AK3/CBS/CREB3L2/NFATC2/SERPINH1	7
433	BP	GO:0010906	regulation of glucose metabolic process	5/153	103/18870	0.00151802	0.00151802	0.00772017	RORA/PDK3/PDK1/SRC/DYRK2	5
434	BP	GO:0071383	cellular response to steroid hormone stimulus	7/153	208/18870	0.00156034	0.00156034	0.00791126	EDN1/SFRP1/RXRA/AQP1/NKX3-1/SRC/PARP1	7
435	BP	GO:0032368	regulation of lipid transport	6/153	153/18870	0.00156278	0.00156278	0.00791126	PPARG/EDN1/CES1/RXRA/NKX3-1/TREM2	6
436	BP	GO:0014896	muscle hypertrophy	5/153	104/18870	0.00158442	0.00158442	0.00800243	PPARG/EDN1/GATA6/G6PD/PARP1	5
437	BP	GO:1902806	regulation of cell cycle G1/S phase transition	7/153	209/18870	0.00160365	0.00160365	0.00808103	STOX1/CDKN1A/RGCC/UBE2E2/DDR2/ATM/E2F1	7
438	BP	GO:0043030	regulation of macrophage activation	4/153	62/18870	0.001609	0.001609	0.00808946	RORA/ZC3H12A/TREM2/ATM	4
439	BP	GO:0006631	fatty acid metabolic process	10/153	401/18870	0.00163009	0.00163009	0.00817682	PPARG/EDN1/CES1/ACAA2/GSTM2/PDK3/GGT1/XBP1/CES2/PDK1	10
440	BP	GO:0010586	miRNA metabolic process	5/153	105/18870	0.00165293	0.00165293	0.00825382	PPARG/ZC3H12A/GATA6/TGFB2/MYC	5
441	BP	GO:0046545	development of primary female sexual characteristics	5/153	105/18870	0.00165293	0.00165293	0.00825382	SFRP1/CASP3/SRC/ATM/IMMP2L	5
442	BP	GO:0002757	immune response-activating signaling pathway	11/153	473/18870	0.00167606	0.00167606	0.00835037	VAV3/ZC3H12A/TREM2/ABL1/SRC/NFATC2/LYN/CTLA4/EIF2AK2/TNFRSF21/PRKCE	11
443	BP	GO:0002931	response to ischemia	4/153	63/18870	0.00170737	0.00170737	0.00846806	NDNF/PINK1/SQSTM1/TREM2	4
444	BP	GO:0008631	intrinsic apoptotic signaling pathway in response to oxidative stress	4/153	63/18870	0.00170737	0.00170737	0.00846806	PINK1/PDK1/TREM2/PARP1	4
445	BP	GO:1901796	regulation of signal transduction by p53 class mediator	5/153	107/18870	0.00179646	0.00179646	0.00883699	NUAK1/ZNF385A/DYRK2/ATM/MYC	5
446	BP	GO:0007611	learning or memory	8/153	274/18870	0.00180286	0.00180286	0.00883699	ZNF385A/SCN2A/BTG2/CASP3/BRSK1/TREM2/ABL1/SRC	8
447	BP	GO:0071295	cellular response to vitamin	3/153	30/18870	0.00180715	0.00180715	0.00883699	SFRP1/RXRA/BRIP1	3
448	BP	GO:0090140	regulation of mitochondrial fission	3/153	30/18870	0.00180715	0.00180715	0.00883699	PPARG/PINK1/MIEF1	3
449	BP	GO:1900101	regulation of endoplasmic reticulum unfolded protein response	3/153	30/18870	0.00180715	0.00180715	0.00883699	XBP1/PTPN1/PPP1R15A	3
450	BP	GO:1901798	positive regulation of signal transduction by p53 class mediator	3/153	30/18870	0.00180715	0.00180715	0.00883699	ZNF385A/ATM/MYC	3
451	BP	GO:2000630	positive regulation of miRNA metabolic process	4/153	64/18870	0.00180985	0.00180985	0.00883699	PPARG/ZC3H12A/TGFB2/MYC	4
452	BP	GO:1903046	meiotic cell cycle process	7/153	214/18870	0.00183443	0.00183443	0.00893721	EDN1/BRIP1/TOP2A/HUS1/ATM/RAD51AP1/RAD51	7
453	BP	GO:0034767	positive regulation of monoatomic ion transmembrane transport	6/153	158/18870	0.00183974	0.00183974	0.00894329	EDN1/KCNMB1/GSTM2/G6PD/TREM2/ABL1	6
454	BP	GO:0006282	regulation of DNA repair	7/153	215/18870	0.00188354	0.00188354	0.009136	POLQ/TIMELESS/ABL1/HELB/RAD51AP1/RAD51/PARP1	7
455	BP	GO:0055021	regulation of cardiac muscle tissue growth	4/153	65/18870	0.00191652	0.00191652	0.00923494	EDN1/GATA6/CITED2/G6PD	4
456	BP	GO:1902808	positive regulation of cell cycle G1/S phase transition	4/153	65/18870	0.00191652	0.00191652	0.00923494	STOX1/RGCC/UBE2E2/DDR2	4
457	BP	GO:1905330	regulation of morphogenesis of an epithelium	4/153	65/18870	0.00191652	0.00191652	0.00923494	BMP7/SFRP1/STOX1/ABL1	4
458	BP	GO:0033688	regulation of osteoblast proliferation	3/153	31/18870	0.00198896	0.00198896	0.00954227	SFRP1/ABL1/EIF2AK2	3
459	BP	GO:0043507	positive regulation of JUN kinase activity	3/153	31/18870	0.00198896	0.00198896	0.00954227	EDN1/PTPN1/TAOK3	3
460	BP	GO:0042116	macrophage activation	5/153	110/18870	0.00202859	0.00202859	0.00971122	RORA/ZC3H12A/TREM2/ATM/PRKCE	5
461	BP	GO:0021915	neural tube development	6/153	162/18870	0.00208691	0.00208691	0.00994716	BMP7/SFRP1/CITED2/TGFB2/CASP3/ABL1	6
462	BP	GO:0051147	regulation of muscle cell differentiation	6/153	162/18870	0.00208691	0.00208691	0.00994716	RBM24/EDN1/G6PD/XBP1/CTH/NFATC2	6
463	BP	GO:0060840	artery development	5/153	111/18870	0.00211062	0.00211062	0.0100168	EDN1/CITED2/TGFB2/NKX3-1/DDIT3	5
464	BP	GO:0071347	cellular response to interleukin-1	5/153	111/18870	0.00211062	0.00211062	0.0100168	EDN1/RORA/SFRP1/ZC3H12A/NKX3-1	5
465	BP	GO:0010611	regulation of cardiac muscle hypertrophy	4/153	67/18870	0.00214276	0.00214276	0.010104	PPARG/EDN1/G6PD/PARP1	4
466	BP	GO:0016126	sterol biosynthetic process	4/153	67/18870	0.00214276	0.00214276	0.010104	CES1/ACAA2/G6PD/MBTPS2	4
467	BP	GO:0070301	cellular response to hydrogen peroxide	4/153	67/18870	0.00214276	0.00214276	0.010104	EDN1/AQP1/ABL1/SRC	4
468	BP	GO:1903706	regulation of hemopoiesis	10/153	417/18870	0.00216996	0.00216996	0.0102104	SFRP1/ZC3H12A/BCL6/MPL/XBP1/TREM2/ABL1/LYN/MYC/CTLA4	10
469	BP	GO:0034694	response to prostaglandin	3/153	32/18870	0.00218176	0.00218176	0.0102223	EDN1/SFRP1/PRKCE	3
470	BP	GO:0051085	chaperone cofactor-dependent protein refolding	3/153	32/18870	0.00218176	0.00218176	0.0102223	HSPA6/HSPH1/HSPA13	3
471	BP	GO:1901222	regulation of non-canonical NF-kappaB signal transduction	5/153	113/18870	0.00228191	0.00228191	0.0106688	BMP7/EDN1/ZC3H12A/TREM2/EIF2AK2	5
472	BP	GO:0035051	cardiocyte differentiation	6/153	165/18870	0.00228815	0.00228815	0.0106753	BMP7/EDN1/GATA6/CITED2/TGFB2/G6PD	6
473	BP	GO:0006457	protein folding	7/153	223/18870	0.00231406	0.00231406	0.0107534	HSPA4L/HSPB2/BAG2/HSP90AB1/HSPA6/HSPH1/HSPA13	7
474	BP	GO:0072521	purine-containing compound metabolic process	11/153	493/18870	0.00231466	0.00231466	0.0107534	ME1/RORA/AK4/MACROD2/PGD/PDK3/PINK1/G6PD/PDK1/TREM2/PARP1	11
475	BP	GO:0070665	positive regulation of leukocyte proliferation	6/153	166/18870	0.00235838	0.00235838	0.0109335	VAV3/BCL6/MPL/CDKN1A/NFATC2/LYN	6
476	BP	GO:0042752	regulation of circadian rhythm	5/153	114/18870	0.00237125	0.00237125	0.0109499	PPARG/RORA/TIMELESS/TOP2A/PARP1	5
477	BP	GO:0002862	negative regulation of inflammatory response to antigenic stimulus	3/153	33/18870	0.00238578	0.00238578	0.0109499	TREM2/SRC/LYN	3
478	BP	GO:0045577	regulation of B cell differentiation	3/153	33/18870	0.00238578	0.00238578	0.0109499	SFRP1/BCL6/XBP1	3
479	BP	GO:2000765	regulation of cytoplasmic translation	3/153	33/18870	0.00238578	0.00238578	0.0109499	RBM24/ZNF385A/CPEB1	3
480	BP	GO:2000573	positive regulation of DNA biosynthetic process	4/153	69/18870	0.00238679	0.00238679	0.0109499	RGCC/HSP90AB1/ATM/MYC	4
481	BP	GO:1903532	positive regulation of secretion by cell	8/153	288/18870	0.00245606	0.00245606	0.0112443	PPARG/EDN1/TGFB2/PINK1/RGCC/NKX3-1/TREM2/PRKCE	8
482	BP	GO:0001667	ameboidal-type cell migration	11/153	497/18870	0.00246346	0.00246346	0.0112548	PPARG/BMP7/EDN1/ZC3H12A/AQP1/TGFB2/RGCC/ABL1/DDR2/SRC/PRKCE	11
483	BP	GO:0050731	positive regulation of peptidyl-tyrosine phosphorylation	6/153	168/18870	0.0025037	0.0025037	0.0114149	TGFA/PTPN1/TREM2/ABL1/SRC/LYN	6
484	BP	GO:0014743	regulation of muscle hypertrophy	4/153	70/18870	0.00251569	0.00251569	0.0114223	PPARG/EDN1/G6PD/PARP1	4
485	BP	GO:1902893	regulation of miRNA transcription	4/153	70/18870	0.00251569	0.00251569	0.0114223	PPARG/GATA6/TGFB2/MYC	4
486	BP	GO:0002764	immune response-regulating signaling pathway	11/153	500/18870	0.00258009	0.00258009	0.0116902	VAV3/ZC3H12A/TREM2/ABL1/SRC/NFATC2/LYN/CTLA4/EIF2AK2/TNFRSF21/PRKCE	11
487	BP	GO:0001782	B cell homeostasis	3/153	34/18870	0.00260123	0.00260123	0.0116902	CASP3/ABL1/LYN	3
488	BP	GO:0051450	myoblast proliferation	3/153	34/18870	0.00260123	0.00260123	0.0116902	GATA6/ABL1/SRC	3
489	BP	GO:0070293	renal absorption	3/153	34/18870	0.00260123	0.00260123	0.0116902	EDN1/AQP3/AQP1	3
490	BP	GO:1904385	cellular response to angiotensin	3/153	34/18870	0.00260123	0.00260123	0.0116902	BRIP1/DDR2/SRC	3
491	BP	GO:0060420	regulation of heart growth	4/153	71/18870	0.0026493	0.0026493	0.0118578	EDN1/GATA6/CITED2/G6PD	4
492	BP	GO:0061614	miRNA transcription	4/153	71/18870	0.0026493	0.0026493	0.0118578	PPARG/GATA6/TGFB2/MYC	4
493	BP	GO:0040029	epigenetic regulation of gene expression	7/153	229/18870	0.002684	0.002684	0.0119887	BCL6/ASH2L/RBBP5/CBX3/SUV39H1/DNMT3A/MYC	7
494	BP	GO:0007088	regulation of mitotic nuclear division	5/153	118/18870	0.0027542	0.0027542	0.0121843	BMP7/EDN1/TGFA/RGCC/ATM	5
495	BP	GO:0043500	muscle adaptation	5/153	118/18870	0.0027542	0.0027542	0.0121843	PPARG/EDN1/GATA6/G6PD/PARP1	5
496	BP	GO:0060411	cardiac septum morphogenesis	4/153	72/18870	0.0027877	0.0027877	0.0121843	BMP7/GATA6/CITED2/TGFB2	4
497	BP	GO:0003253	cardiac neural crest cell migration involved in outflow tract morphogenesis	2/153	10/18870	0.00281632	0.00281632	0.0121843	BMP7/EDN1	2
498	BP	GO:0008627	intrinsic apoptotic signaling pathway in response to osmotic stress	2/153	10/18870	0.00281632	0.00281632	0.0121843	SCN2A/CASP3	2
499	BP	GO:0030242	autophagy of peroxisome	2/153	10/18870	0.00281632	0.00281632	0.0121843	SQSTM1/ATM	2
500	BP	GO:0038063	collagen-activated tyrosine kinase receptor signaling pathway	2/153	10/18870	0.00281632	0.00281632	0.0121843	COL4A6/DDR2	2
501	BP	GO:0048865	stem cell fate commitment	2/153	10/18870	0.00281632	0.00281632	0.0121843	EDN1/SFRP1	2
502	BP	GO:0051292	nuclear pore complex assembly	2/153	10/18870	0.00281632	0.00281632	0.0121843	NUP153/NUP93	2
503	BP	GO:0060397	growth hormone receptor signaling pathway via JAK-STAT	2/153	10/18870	0.00281632	0.00281632	0.0121843	PTPN1/LYN	2
504	BP	GO:0061418	regulation of transcription from RNA polymerase II promoter in response to hypoxia	2/153	10/18870	0.00281632	0.00281632	0.0121843	STOX1/CITED2	2
505	BP	GO:0070099	regulation of chemokine-mediated signaling pathway	2/153	10/18870	0.00281632	0.00281632	0.0121843	EDN1/TREM2	2
506	BP	GO:0070344	regulation of fat cell proliferation	2/153	10/18870	0.00281632	0.00281632	0.0121843	TREM2/E2F1	2
507	BP	GO:0071372	cellular response to follicle-stimulating hormone stimulus	2/153	10/18870	0.00281632	0.00281632	0.0121843	EDN1/GCLM	2
508	BP	GO:0072203	cell proliferation involved in metanephros development	2/153	10/18870	0.00281632	0.00281632	0.0121843	BMP7/MYC	2
509	BP	GO:1901388	regulation of transforming growth factor beta activation	2/153	10/18870	0.00281632	0.00281632	0.0121843	GATA6/HSP90AB1	2
510	BP	GO:0032205	negative regulation of telomere maintenance	3/153	35/18870	0.00282833	0.00282833	0.0121884	SRC/ATM/PARP1	3
511	BP	GO:1902882	regulation of response to oxidative stress	3/153	35/18870	0.00282833	0.00282833	0.0121884	BMP7/STOX1/PINK1	3
512	BP	GO:0010632	regulation of epithelial cell migration	8/153	295/18870	0.00284567	0.00284567	0.0122154	PPARG/EDN1/ZC3H12A/TGFB2/RGCC/ABL1/SRC/PRKCE	8
513	BP	GO:0060537	muscle tissue development	10/153	433/18870	0.00284569	0.00284569	0.0122154	BMP7/RBM24/EDN1/GATA6/BTG2/CITED2/TGFB2/G6PD/MAFF/ABL1	10
514	BP	GO:1901989	positive regulation of cell cycle phase transition	5/153	119/18870	0.00285654	0.00285654	0.0122381	STOX1/RGCC/UBE2E2/DDR2/DTL	5
515	BP	GO:0010639	negative regulation of organelle organization	9/153	363/18870	0.00287831	0.00287831	0.0123075	PPARG/BMP7/ACAA2/PINK1/BAZ1B/SRC/TOP2A/ATM/PARP1	9
516	BP	GO:0002262	myeloid cell homeostasis	6/153	173/18870	0.00289644	0.00289644	0.012361	BCL6/CITED2/MPL/G6PD/CASP3/LYN	6
517	BP	GO:0006809	nitric oxide biosynthetic process	4/153	73/18870	0.00293097	0.00293097	0.0124121	EDN1/RORA/ZC3H12A/HSP90AB1	4
518	BP	GO:0030330	DNA damage response, signal transduction by p53 class mediator	4/153	73/18870	0.00293097	0.00293097	0.0124121	ZNF385A/CDKN1A/NDRG1/ATM	4
519	BP	GO:0033344	cholesterol efflux	4/153	73/18870	0.00293097	0.00293097	0.0124121	PPARG/CES1/RXRA/TREM2	4
520	BP	GO:0035914	skeletal muscle cell differentiation	4/153	73/18870	0.00293097	0.00293097	0.0124121	RBM24/BTG2/CITED2/MAFF	4
521	BP	GO:0045814	negative regulation of gene expression, epigenetic	5/153	120/18870	0.0029616	0.0029616	0.0124938	BCL6/CBX3/SUV39H1/DNMT3A/MYC	5
522	BP	GO:0046660	female sex differentiation	5/153	120/18870	0.0029616	0.0029616	0.0124938	SFRP1/CASP3/SRC/ATM/IMMP2L	5
523	BP	GO:0046661	male sex differentiation	6/153	174/18870	0.00298022	0.00298022	0.0125446	SFRP1/GATA6/CITED2/TGFB2/NKX3-1/BRIP1	6
524	BP	GO:0050878	regulation of body fluid levels	9/153	365/18870	0.00298504	0.00298504	0.0125446	EDN1/VAV3/AQP3/ZNF385A/AQP1/XBP1/SRC/LYN/PRKCE	9
525	BP	GO:1902074	response to salt	9/153	366/18870	0.00303956	0.00303956	0.0127442	EDN1/AQP3/ZC3H12A/KCNMB1/GCLM/G6PD/NFATC2/DNMT3A/PRKCE	9
526	BP	GO:0048659	smooth muscle cell proliferation	6/153	175/18870	0.0030658	0.0030658	0.0127442	PPARG/EDN1/CDKN1A/DDR2/SRC/DDIT3	6
527	BP	GO:0033687	osteoblast proliferation	3/153	36/18870	0.00306726	0.00306726	0.0127442	SFRP1/ABL1/EIF2AK2	3
528	BP	GO:0060218	hematopoietic stem cell differentiation	3/153	36/18870	0.00306726	0.00306726	0.0127442	SFRP1/ABL1/EIF2AK2	3
529	BP	GO:1905898	positive regulation of response to endoplasmic reticulum stress	3/153	36/18870	0.00306726	0.00306726	0.0127442	XBP1/PTPN1/DDIT3	3
530	BP	GO:2000780	negative regulation of double-strand break repair	3/153	36/18870	0.00306726	0.00306726	0.0127442	POLQ/ABL1/HELB	3
531	BP	GO:0046390	ribose phosphate biosynthetic process	7/153	235/18870	0.00309782	0.00309782	0.0128469	AK4/PDK3/PINK1/G6PD/PDK1/TREM2/PARP1	7
532	BP	GO:0010634	positive regulation of epithelial cell migration	6/153	176/18870	0.00315321	0.00315321	0.0130276	EDN1/ZC3H12A/TGFB2/ABL1/SRC/PRKCE	6
533	BP	GO:0022900	electron transport chain	6/153	176/18870	0.00315321	0.00315321	0.0130276	ME1/GPX2/PINK1/GSR/IMMP2L/CYBB	6
534	BP	GO:0032874	positive regulation of stress-activated MAPK cascade	5/153	122/18870	0.00318007	0.00318007	0.0131139	ZC3H12A/TGFB2/TAOK2/TAOK3/EIF2AK2	5
535	BP	GO:0002366	leukocyte activation involved in immune response	8/153	301/18870	0.00321665	0.00321665	0.01324	RORA/ZC3H12A/BCL6/XBP1/TREM2/ABL1/LYN/PRKCE	8
536	BP	GO:0010822	positive regulation of mitochondrion organization	4/153	75/18870	0.00323246	0.00323246	0.0132802	PINK1/FAM162A/MIEF1/TREM2	4
537	BP	GO:0000280	nuclear division	10/153	441/18870	0.00324167	0.00324167	0.0132933	BMP7/EDN1/TGFA/RGCC/BRIP1/BAZ1B/TOP2A/ATM/RAD51AP1/RAD51	10
538	BP	GO:0002065	columnar/cuboidal epithelial cell differentiation	5/153	123/18870	0.00329355	0.00329355	0.0134559	BMP7/GATA6/CDKN1A/ABL1/SRC	5
539	BP	GO:0071482	cellular response to light stimulus	5/153	123/18870	0.00329355	0.00329355	0.0134559	AQP1/CDKN1A/POLK/MYC/PARP1	5
540	BP	GO:0051084	'de novo' post-translational protein folding	3/153	37/18870	0.00331824	0.00331824	0.0135067	HSPA6/HSPH1/HSPA13	3
541	BP	GO:1905168	positive regulation of double-strand break repair via homologous recombination	3/153	37/18870	0.00331824	0.00331824	0.0135067	TIMELESS/RAD51AP1/PARP1	3
542	BP	GO:0071219	cellular response to molecule of bacterial origin	7/153	239/18870	0.0033997	0.0033997	0.0136838	ZC3H12A/XBP1/TREM2/ABL1/SRC/LYN/PRKCE	7
543	BP	GO:0001821	histamine secretion	2/153	11/18870	0.00342389	0.00342389	0.0136838	EDN1/LYN	2
544	BP	GO:0006086	acetyl-CoA biosynthetic process from pyruvate	2/153	11/18870	0.00342389	0.00342389	0.0136838	PDK3/PDK1	2
545	BP	GO:0006983	ER overload response	2/153	11/18870	0.00342389	0.00342389	0.0136838	EIF2AK3/DDIT3	2
546	BP	GO:0042045	epithelial fluid transport	2/153	11/18870	0.00342389	0.00342389	0.0136838	EDN1/AQP1	2
547	BP	GO:0071481	cellular response to X-ray	2/153	11/18870	0.00342389	0.00342389	0.0136838	SFRP1/ATM	2
548	BP	GO:1903897	regulation of PERK-mediated unfolded protein response	2/153	11/18870	0.00342389	0.00342389	0.0136838	PTPN1/PPP1R15A	2
549	BP	GO:1990918	double-strand break repair involved in meiotic recombination	2/153	11/18870	0.00342389	0.00342389	0.0136838	BRIP1/RAD51	2
550	BP	GO:2000644	regulation of receptor catabolic process	2/153	11/18870	0.00342389	0.00342389	0.0136838	PTPN1/DTX3L	2
551	BP	GO:2001171	positive regulation of ATP biosynthetic process	2/153	11/18870	0.00342389	0.00342389	0.0136838	PINK1/TREM2	2
552	BP	GO:0002263	cell activation involved in immune response	8/153	305/18870	0.00348418	0.00348418	0.0138995	RORA/ZC3H12A/BCL6/XBP1/TREM2/ABL1/LYN/PRKCE	8
553	BP	GO:0035304	regulation of protein dephosphorylation	4/153	77/18870	0.00355442	0.00355442	0.0141086	NUAK1/PINK1/HSP90AB1/PPP1R15A	4
554	BP	GO:0002274	myeloid leukocyte activation	7/153	241/18870	0.00355882	0.00355882	0.0141086	RORA/ZC3H12A/NDRG1/TREM2/LYN/ATM/PRKCE	7
555	BP	GO:0032965	regulation of collagen biosynthetic process	3/153	38/18870	0.00358145	0.00358145	0.0141086	CREB3L1/RGCC/DDR2	3
556	BP	GO:0042044	fluid transport	3/153	38/18870	0.00358145	0.00358145	0.0141086	EDN1/AQP3/AQP1	3
557	BP	GO:0045738	negative regulation of DNA repair	3/153	38/18870	0.00358145	0.00358145	0.0141086	POLQ/ABL1/HELB	3
558	BP	GO:0048536	spleen development	3/153	38/18870	0.00358145	0.00358145	0.0141086	CITED2/POLB/ABL1	3
559	BP	GO:0071404	cellular response to low-density lipoprotein particle stimulus	3/153	38/18870	0.00358145	0.00358145	0.0141086	PPARG/CES1/TREM2	3
560	BP	GO:0007219	Notch signaling pathway	6/153	181/18870	0.00361845	0.00361845	0.0142289	BMP7/BCL6/TGFB2/CDK3/SRC/DTX3L	6
561	BP	GO:0051222	positive regulation of protein transport	8/153	308/18870	0.00369592	0.00369592	0.0145077	PPARG/ZC3H12A/TGFB2/PINK1/MIEF1/TREM2/SRC/PRKCE	8
562	BP	GO:0002200	somatic diversification of immune receptors	4/153	78/18870	0.00372329	0.00372329	0.0145374	BCL6/POLQ/POLB/ATM	4
563	BP	GO:0046209	nitric oxide metabolic process	4/153	78/18870	0.00372329	0.00372329	0.0145374	EDN1/RORA/ZC3H12A/HSP90AB1	4
564	BP	GO:2000736	regulation of stem cell differentiation	4/153	78/18870	0.00372329	0.00372329	0.0145374	RBM24/TGFB2/ABL1/EIF2AK2	4
565	BP	GO:0090288	negative regulation of cellular response to growth factor stimulus	5/153	127/18870	0.00377678	0.00377678	0.0147201	PPARG/SFRP1/CREB3L1/PTPN1/ABL1	5
566	BP	GO:0051091	positive regulation of DNA-binding transcription factor activity	7/153	244/18870	0.00380806	0.00380806	0.0148158	PPARG/EDN1/RGCC/DDR2/MBTPS2/DDIT3/EIF2AK2	7
567	BP	GO:0010762	regulation of fibroblast migration	3/153	39/18870	0.00385707	0.00385707	0.0149274	AQP1/DDR2/PRKCE	3
568	BP	GO:0045746	negative regulation of Notch signaling pathway	3/153	39/18870	0.00385707	0.00385707	0.0149274	BMP7/BCL6/CDK3	3
569	BP	GO:0055094	response to lipoprotein particle	3/153	39/18870	0.00385707	0.00385707	0.0149274	PPARG/CES1/TREM2	3
570	BP	GO:2001057	reactive nitrogen species metabolic process	4/153	79/18870	0.00389752	0.00389752	0.0150575	EDN1/RORA/ZC3H12A/HSP90AB1	4
571	BP	GO:0034765	regulation of monoatomic ion transmembrane transport	10/153	454/18870	0.00397782	0.00397782	0.015228	EDN1/SCN2A/KCNMB1/GSTM2/G6PD/TREM2/ABL1/LYN/PRKCE/CYBB	10
572	BP	GO:0007162	negative regulation of cell adhesion	8/153	312/18870	0.00399361	0.00399361	0.015228	ZC3H12A/BCL6/RGCC/CASP3/ABL1/SRC/CTLA4/TNFRSF21	8
573	BP	GO:0045766	positive regulation of angiogenesis	6/153	185/18870	0.00402593	0.00402593	0.015228	ZC3H12A/GATA6/AQP1/XBP1/ABL1/CYBB	6
574	BP	GO:1904018	positive regulation of vasculature development	6/153	185/18870	0.00402593	0.00402593	0.015228	ZC3H12A/GATA6/AQP1/XBP1/ABL1/CYBB	6
575	BP	GO:0007127	meiosis I	5/153	129/18870	0.00403655	0.00403655	0.015228	BRIP1/TOP2A/ATM/RAD51AP1/RAD51	5
576	BP	GO:0048738	cardiac muscle tissue development	7/153	247/18870	0.00407036	0.00407036	0.015228	BMP7/EDN1/GATA6/CITED2/TGFB2/G6PD/ABL1	7
577	BP	GO:0032371	regulation of sterol transport	4/153	80/18870	0.00407719	0.00407719	0.015228	PPARG/CES1/RXRA/TREM2	4
578	BP	GO:0032374	regulation of cholesterol transport	4/153	80/18870	0.00407719	0.00407719	0.015228	PPARG/CES1/RXRA/TREM2	4
579	BP	GO:0002327	immature B cell differentiation	2/153	12/18870	0.00408688	0.00408688	0.015228	ABL1/ATM	2
580	BP	GO:0015791	polyol transmembrane transport	2/153	12/18870	0.00408688	0.00408688	0.015228	AQP3/AQP1	2
581	BP	GO:0016446	somatic hypermutation of immunoglobulin genes	2/153	12/18870	0.00408688	0.00408688	0.015228	POLQ/POLB	2
582	BP	GO:0019321	pentose metabolic process	2/153	12/18870	0.00408688	0.00408688	0.015228	PGD/G6PD	2
583	BP	GO:0034135	regulation of toll-like receptor 2 signaling pathway	2/153	12/18870	0.00408688	0.00408688	0.015228	TREM2/LYN	2
584	BP	GO:0036490	regulation of translation in response to endoplasmic reticulum stress	2/153	12/18870	0.00408688	0.00408688	0.015228	EIF2AK3/PPP1R15A	2
585	BP	GO:0044828	negative regulation by host of viral genome replication	2/153	12/18870	0.00408688	0.00408688	0.015228	ZC3H12A/SMC6	2
586	BP	GO:0061309	cardiac neural crest cell development involved in outflow tract morphogenesis	2/153	12/18870	0.00408688	0.00408688	0.015228	BMP7/EDN1	2
587	BP	GO:0071635	negative regulation of transforming growth factor beta production	2/153	12/18870	0.00408688	0.00408688	0.015228	GATA6/HSP90AB1	2
588	BP	GO:1901299	negative regulation of hydrogen peroxide-mediated programmed cell death	2/153	12/18870	0.00408688	0.00408688	0.015228	PINK1/DDR2	2
589	BP	GO:1902337	regulation of apoptotic process involved in morphogenesis	2/153	12/18870	0.00408688	0.00408688	0.015228	BMP7/TGFB2	2
590	BP	GO:1903580	positive regulation of ATP metabolic process	2/153	12/18870	0.00408688	0.00408688	0.015228	PINK1/TREM2	2
591	BP	GO:1904672	regulation of somatic stem cell population maintenance	2/153	12/18870	0.00408688	0.00408688	0.015228	BMP7/MYC	2
592	BP	GO:0051302	regulation of cell division	6/153	186/18870	0.00413291	0.00413291	0.015316	TGFA/TGFB2/NKX3-1/MYC/PRKCE/BLM	6
593	BP	GO:0000266	mitochondrial fission	3/153	40/18870	0.00414527	0.00414527	0.015316	PPARG/PINK1/MIEF1	3
594	BP	GO:0033260	nuclear DNA replication	3/153	40/18870	0.00414527	0.00414527	0.015316	BCL6/RAD51/BLM	3
595	BP	GO:0035886	vascular associated smooth muscle cell differentiation	3/153	40/18870	0.00414527	0.00414527	0.015316	GATA6/CTH/NFATC2	3
596	BP	GO:0048821	erythrocyte development	3/153	40/18870	0.00414527	0.00414527	0.015316	BCL6/CITED2/G6PD	3
597	BP	GO:1904062	regulation of monoatomic cation transmembrane transport	8/153	315/18870	0.00422878	0.00422878	0.0155984	EDN1/KCNMB1/GSTM2/G6PD/TREM2/ABL1/LYN/PRKCE	8
598	BP	GO:0030218	erythrocyte differentiation	5/153	131/18870	0.00430886	0.00430886	0.015843	BCL6/CITED2/G6PD/CASP3/LYN	5
599	BP	GO:0048872	homeostasis of number of cells	8/153	316/18870	0.0043095	0.0043095	0.015843	BCL6/CITED2/MPL/G6PD/CASP3/POLB/ABL1/LYN	8
600	BP	GO:0006109	regulation of carbohydrate metabolic process	6/153	188/18870	0.00435315	0.00435315	0.0159768	RORA/PDK3/PDK1/SRC/DYRK2/PRKCE	6
601	BP	GO:0050890	cognition	8/153	317/18870	0.00439141	0.00439141	0.0160904	ZNF385A/SCN2A/BTG2/CASP3/BRSK1/TREM2/ABL1/SRC	8
602	BP	GO:0006458	'de novo' protein folding	3/153	41/18870	0.00444622	0.00444622	0.0162372	HSPA6/HSPH1/HSPA13	3
603	BP	GO:0042554	superoxide anion generation	3/153	41/18870	0.00444622	0.00444622	0.0162372	EDN1/AATF/CYBB	3
604	BP	GO:0006163	purine nucleotide metabolic process	10/153	463/18870	0.00456087	0.00456087	0.0166283	ME1/RORA/AK4/PGD/PDK3/PINK1/G6PD/PDK1/TREM2/PARP1	10
605	BP	GO:0050868	negative regulation of T cell activation	5/153	133/18870	0.00459403	0.00459403	0.0167216	ZC3H12A/BCL6/CASP3/CTLA4/TNFRSF21	5
606	BP	GO:0051279	regulation of release of sequestered calcium ion into cytosol	4/153	83/18870	0.00464964	0.00464964	0.016896	GSTM2/ABL1/LYN/PRKCE	4
607	BP	GO:0030198	extracellular matrix organization	8/153	321/18870	0.0047311	0.0047311	0.0171558	COL4A6/NDNF/TGFB2/CREB3L1/RGCC/ABL1/DDR2/SERPINH1	8
608	BP	GO:0048565	digestive tract development	5/153	134/18870	0.00474154	0.00474154	0.0171558	SFRP1/GATA6/TGFB2/CDKN1A/SRC	5
609	BP	GO:0035307	positive regulation of protein dephosphorylation	3/153	42/18870	0.00476009	0.00476009	0.0171558	PINK1/HSP90AB1/PPP1R15A	3
610	BP	GO:0071402	cellular response to lipoprotein particle stimulus	3/153	42/18870	0.00476009	0.00476009	0.0171558	PPARG/CES1/TREM2	3
611	BP	GO:0071634	regulation of transforming growth factor beta production	3/153	42/18870	0.00476009	0.00476009	0.0171558	GATA6/TGFB2/HSP90AB1	3
612	BP	GO:0002566	somatic diversification of immune receptors via somatic mutation	2/153	13/18870	0.00480434	0.00480434	0.0171718	POLQ/POLB	2
613	BP	GO:0036363	transforming growth factor beta activation	2/153	13/18870	0.00480434	0.00480434	0.0171718	GATA6/HSP90AB1	2
614	BP	GO:0070278	extracellular matrix constituent secretion	2/153	13/18870	0.00480434	0.00480434	0.0171718	CREB3L1/RGCC	2
615	BP	GO:1900103	positive regulation of endoplasmic reticulum unfolded protein response	2/153	13/18870	0.00480434	0.00480434	0.0171718	XBP1/PTPN1	2
616	BP	GO:1904748	regulation of apoptotic process involved in development	2/153	13/18870	0.00480434	0.00480434	0.0171718	BMP7/TGFB2	2
617	BP	GO:0022409	positive regulation of cell-cell adhesion	8/153	322/18870	0.00481909	0.00481909	0.0171718	BMP7/BCL6/CITED2/XBP1/ABL1/SRC/LYN/HSPH1	8
618	BP	GO:0043062	extracellular structure organization	8/153	322/18870	0.00481909	0.00481909	0.0171718	COL4A6/NDNF/TGFB2/CREB3L1/RGCC/ABL1/DDR2/SERPINH1	8
619	BP	GO:0003015	heart process	7/153	255/18870	0.00483699	0.00483699	0.0172077	EDN1/ZC3H12A/GATA6/GSTM2/TGFB2/NUP155/SRC	7
620	BP	GO:0045229	external encapsulating structure organization	8/153	323/18870	0.00490834	0.00490834	0.0174333	COL4A6/NDNF/TGFB2/CREB3L1/RGCC/ABL1/DDR2/SERPINH1	8
621	BP	GO:0006006	glucose metabolic process	6/153	193/18870	0.00494163	0.00494163	0.0174671	RORA/PDK3/G6PD/PDK1/SRC/DYRK2	6
622	BP	GO:0009749	response to glucose	6/153	193/18870	0.00494163	0.00494163	0.0174671	PDK3/GCLM/XBP1/CASP3/TREM2/PRKCE	6
623	BP	GO:0009755	hormone-mediated signaling pathway	6/153	193/18870	0.00494163	0.00494163	0.0174671	PPARG/SFRP1/RXRA/NKX3-1/SRC/PARP1	6
624	BP	GO:1904951	positive regulation of establishment of protein localization	8/153	324/18870	0.00499885	0.00499885	0.017641	PPARG/ZC3H12A/TGFB2/PINK1/MIEF1/TREM2/SRC/PRKCE	8
625	BP	GO:0051209	release of sequestered calcium ion into cytosol	5/153	136/18870	0.00504662	0.00504662	0.0176864	GSTM2/ABL1/LYN/DDIT3/PRKCE	5
626	BP	GO:0061982	meiosis I cell cycle process	5/153	136/18870	0.00504662	0.00504662	0.0176864	BRIP1/TOP2A/ATM/RAD51AP1/RAD51	5
627	BP	GO:0071333	cellular response to glucose stimulus	5/153	136/18870	0.00504662	0.00504662	0.0176864	PDK3/GCLM/XBP1/TREM2/PRKCE	5
628	BP	GO:0098781	ncRNA transcription	5/153	136/18870	0.00504662	0.00504662	0.0176864	PPARG/GATA6/TGFB2/NFATC2/MYC	5
629	BP	GO:0034103	regulation of tissue remodeling	4/153	85/18870	0.00505989	0.00505989	0.0176864	PPARG/SFRP1/DDR2/SRC	4
630	BP	GO:0048041	focal adhesion assembly	4/153	85/18870	0.00505989	0.00505989	0.0176864	SFRP1/ABL1/SRC/TAOK2	4
631	BP	GO:0006513	protein monoubiquitination	3/153	43/18870	0.00508702	0.00508702	0.0177249	FANCL/DTL/UBE2T	3
632	BP	GO:0010712	regulation of collagen metabolic process	3/153	43/18870	0.00508702	0.00508702	0.0177249	CREB3L1/RGCC/DDR2	3
633	BP	GO:0051283	negative regulation of sequestering of calcium ion	5/153	137/18870	0.00520427	0.00520427	0.0181048	GSTM2/ABL1/LYN/DDIT3/PRKCE	5
634	BP	GO:0034612	response to tumor necrosis factor	7/153	259/18870	0.00525886	0.00525886	0.0182659	EDN1/RORA/SFRP1/ZC3H12A/NKX3-1/CASP3/TNFRSF21	7
635	BP	GO:0060485	mesenchyme development	8/153	327/18870	0.00527808	0.00527808	0.0183037	BMP7/RBM24/EDN1/SFRP1/CITED2/TGFB2/RGCC/MYC	8
636	BP	GO:0043401	steroid hormone mediated signaling pathway	5/153	138/18870	0.00536537	0.00536537	0.018548	SFRP1/RXRA/NKX3-1/SRC/PARP1	5
637	BP	GO:0071331	cellular response to hexose stimulus	5/153	138/18870	0.00536537	0.00536537	0.018548	PDK3/GCLM/XBP1/TREM2/PRKCE	5
638	BP	GO:0006284	base-excision repair	3/153	44/18870	0.00542717	0.00542717	0.0185578	POLQ/POLB/PARP1	3
639	BP	GO:0006739	NADP metabolic process	3/153	44/18870	0.00542717	0.00542717	0.0185578	ME1/PGD/G6PD	3
640	BP	GO:0021587	cerebellum morphogenesis	3/153	44/18870	0.00542717	0.00542717	0.0185578	RORA/CBS/ABL1	3
641	BP	GO:0042771	intrinsic apoptotic signaling pathway in response to DNA damage by p53 class mediator	3/153	44/18870	0.00542717	0.00542717	0.0185578	ZNF385A/CDKN1A/DYRK2	3
642	BP	GO:0043506	regulation of JUN kinase activity	3/153	44/18870	0.00542717	0.00542717	0.0185578	EDN1/PTPN1/TAOK3	3
643	BP	GO:0044786	cell cycle DNA replication	3/153	44/18870	0.00542717	0.00542717	0.0185578	BCL6/RAD51/BLM	3
644	BP	GO:0045840	positive regulation of mitotic nuclear division	3/153	44/18870	0.00542717	0.00542717	0.0185578	EDN1/TGFA/RGCC	3
645	BP	GO:0006403	RNA localization	6/153	197/18870	0.00545296	0.00545296	0.0186171	ZNF385A/NUP155/NUP153/POM121C/NUP93/ATM	6
646	BP	GO:0005996	monosaccharide metabolic process	7/153	261/18870	0.00547989	0.00547989	0.0186511	RORA/PGD/PDK3/G6PD/PDK1/SRC/DYRK2	7
647	BP	GO:0071695	anatomical structure maturation	7/153	261/18870	0.00547989	0.00547989	0.0186511	PPARG/EDN1/TGFB2/CDKN1A/G6PD/MBTPS2/DDIT3	7
648	BP	GO:0051282	regulation of sequestering of calcium ion	5/153	139/18870	0.00552997	0.00552997	0.0187158	GSTM2/ABL1/LYN/DDIT3/PRKCE	5
649	BP	GO:0000722	telomere maintenance via recombination	2/153	14/18870	0.00557537	0.00557537	0.0187158	SMC6/RAD51	2
650	BP	GO:0042762	regulation of sulfur metabolic process	2/153	14/18870	0.00557537	0.00557537	0.0187158	PDK3/PDK1	2
651	BP	GO:0043045	post-fertilization epigenetic regulation of gene expression	2/153	14/18870	0.00557537	0.00557537	0.0187158	SUV39H1/DNMT3A	2
652	BP	GO:0043558	regulation of translational initiation in response to stress	2/153	14/18870	0.00557537	0.00557537	0.0187158	EIF2AK3/PPP1R15A	2
653	BP	GO:0050667	homocysteine metabolic process	2/153	14/18870	0.00557537	0.00557537	0.0187158	CBS/CTH	2
654	BP	GO:0051608	histamine transport	2/153	14/18870	0.00557537	0.00557537	0.0187158	EDN1/LYN	2
655	BP	GO:0072075	metanephric mesenchyme development	2/153	14/18870	0.00557537	0.00557537	0.0187158	BMP7/MYC	2
656	BP	GO:1901298	regulation of hydrogen peroxide-mediated programmed cell death	2/153	14/18870	0.00557537	0.00557537	0.0187158	PINK1/DDR2	2
657	BP	GO:0009746	response to hexose	6/153	198/18870	0.00558663	0.00558663	0.0187178	PDK3/GCLM/XBP1/CASP3/TREM2/PRKCE	6
658	BP	GO:0051098	regulation of binding	7/153	262/18870	0.00559299	0.00559299	0.0187178	PPARG/CDKN1A/BAG2/ABL1/DTX3L/DDIT3/E2F1	7
659	BP	GO:0034101	erythrocyte homeostasis	5/153	140/18870	0.00569811	0.00569811	0.0189831	BCL6/CITED2/G6PD/CASP3/LYN	5
660	BP	GO:0071326	cellular response to monosaccharide stimulus	5/153	140/18870	0.00569811	0.00569811	0.0189831	PDK3/GCLM/XBP1/TREM2/PRKCE	5
661	BP	GO:0071902	positive regulation of protein serine/threonine kinase activity	5/153	140/18870	0.00569811	0.00569811	0.0189831	EDN1/RGCC/PTPN1/SRC/TAOK3	5
662	BP	GO:0032147	activation of protein kinase activity	4/153	88/18870	0.00571971	0.00571971	0.0190263	TGFB2/PINK1/ABL1/TAOK2	4
663	BP	GO:0071604	transforming growth factor beta production	3/153	45/18870	0.00578068	0.00578068	0.0192001	GATA6/TGFB2/HSP90AB1	3
664	BP	GO:0014706	striated muscle tissue development	7/153	264/18870	0.00582442	0.00582442	0.0193163	BMP7/EDN1/GATA6/CITED2/TGFB2/G6PD/ABL1	7
665	BP	GO:0071248	cellular response to metal ion	6/153	200/18870	0.00586115	0.00586115	0.0194088	EDN1/AQP1/EIF2AK3/NFATC2/PARP1/CYBB	6
666	BP	GO:0051090	regulation of DNA-binding transcription factor activity	9/153	406/18870	0.0059507	0.0059507	0.0196758	PPARG/BMP7/EDN1/ZC3H12A/RGCC/DDR2/MBTPS2/DDIT3/EIF2AK2	9
667	BP	GO:0046394	carboxylic acid biosynthetic process	8/153	334/18870	0.00597602	0.00597602	0.0197299	EDN1/CES1/MGST2/GSTM2/GGT1/XBP1/CBS/CTH	8
668	BP	GO:0043405	regulation of MAP kinase activity	5/153	142/18870	0.00604516	0.00604516	0.0199283	PPARG/EDN1/PTPN1/LYN/TAOK3	5
669	BP	GO:0140718	facultative heterochromatin formation	3/153	46/18870	0.00614768	0.00614768	0.0202057	SUV39H1/DNMT3A/MYC	3
670	BP	GO:1902175	regulation of oxidative stress-induced intrinsic apoptotic signaling pathway	3/153	46/18870	0.00614768	0.00614768	0.0202057	PINK1/TREM2/PARP1	3
671	BP	GO:0023061	signal release	10/153	484/18870	0.00618447	0.00618447	0.0202845	PPARG/EDN1/SFRP1/AQP1/PINK1/NKX3-1/BRSK1/LYN/ABCC4/PRKCE	10
672	BP	GO:0007589	body fluid secretion	4/153	90/18870	0.00619006	0.00619006	0.0202845	EDN1/AQP1/XBP1/PRKCE	4
673	BP	GO:0051208	sequestering of calcium ion	5/153	143/18870	0.00622415	0.00622415	0.0203357	GSTM2/ABL1/LYN/DDIT3/PRKCE	5
674	BP	GO:1900180	regulation of protein localization to nucleus	5/153	143/18870	0.00622415	0.00622415	0.0203357	ZC3H12A/EIF2AK3/SRC/DTX3L/PARP1	5
675	BP	GO:0016053	organic acid biosynthetic process	8/153	337/18870	0.00629579	0.00629579	0.0205392	EDN1/CES1/MGST2/GSTM2/GGT1/XBP1/CBS/CTH	8
676	BP	GO:0006999	nuclear pore organization	2/153	15/18870	0.00639905	0.00639905	0.0205516	NUP153/NUP93	2
677	BP	GO:0007567	parturition	2/153	15/18870	0.00639905	0.00639905	0.0205516	EDN1/MAFF	2
678	BP	GO:0010889	regulation of sequestering of triglyceride	2/153	15/18870	0.00639905	0.00639905	0.0205516	PPARG/TREM2	2
679	BP	GO:0014029	neural crest formation	2/153	15/18870	0.00639905	0.00639905	0.0205516	EDN1/SFRP1	2
680	BP	GO:0033689	negative regulation of osteoblast proliferation	2/153	15/18870	0.00639905	0.00639905	0.0205516	SFRP1/EIF2AK2	2
681	BP	GO:0034144	negative regulation of toll-like receptor 4 signaling pathway	2/153	15/18870	0.00639905	0.00639905	0.0205516	TREM2/LYN	2
682	BP	GO:0038065	collagen-activated signaling pathway	2/153	15/18870	0.00639905	0.00639905	0.0205516	COL4A6/DDR2	2
683	BP	GO:1900102	negative regulation of endoplasmic reticulum unfolded protein response	2/153	15/18870	0.00639905	0.00639905	0.0205516	PTPN1/PPP1R15A	2
684	BP	GO:1901722	regulation of cell proliferation involved in kidney development	2/153	15/18870	0.00639905	0.00639905	0.0205516	BMP7/MYC	2
685	BP	GO:2000052	positive regulation of non-canonical Wnt signaling pathway	2/153	15/18870	0.00639905	0.00639905	0.0205516	SFRP1/ABL1	2
686	BP	GO:0010565	regulation of cellular ketone metabolic process	5/153	144/18870	0.00640684	0.00640684	0.0205516	PPARG/CES1/PDK3/PDK1/PRKCE	5
687	BP	GO:0032868	response to insulin	7/153	269/18870	0.00643437	0.00643437	0.0205516	PPARG/XBP1/PTPN1/SRC/LYN/PARP1/CPEB1	7
688	BP	GO:0002220	innate immune response activating cell surface receptor signaling pathway	4/153	91/18870	0.0064346	0.0064346	0.0205516	TREM2/SRC/LYN/PRKCE	4
689	BP	GO:0070098	chemokine-mediated signaling pathway	4/153	91/18870	0.0064346	0.0064346	0.0205516	EDN1/MPL/TREM2/LYN	4
690	BP	GO:0007623	circadian rhythm	6/153	204/18870	0.00643955	0.00643955	0.0205516	PPARG/RORA/TIMELESS/SUV39H1/TOP2A/PARP1	6
691	BP	GO:0003254	regulation of membrane depolarization	3/153	47/18870	0.00652831	0.00652831	0.0206552	GCLM/SRC/PARP1	3
692	BP	GO:0021575	hindbrain morphogenesis	3/153	47/18870	0.00652831	0.00652831	0.0206552	RORA/CBS/ABL1	3
693	BP	GO:0043666	regulation of phosphoprotein phosphatase activity	3/153	47/18870	0.00652831	0.00652831	0.0206552	NUAK1/HSP90AB1/PPP1R15A	3
694	BP	GO:0061383	trabecula morphogenesis	3/153	47/18870	0.00652831	0.00652831	0.0206552	BMP7/SFRP1/TGFB2	3
695	BP	GO:0090329	regulation of DNA-templated DNA replication	3/153	47/18870	0.00652831	0.00652831	0.0206552	BCL6/TIMELESS/BLM	3
696	BP	GO:0140353	lipid export from cell	3/153	47/18870	0.00652831	0.00652831	0.0206552	EDN1/NKX3-1/ABCC4	3
697	BP	GO:0097553	calcium ion transmembrane import into cytosol	6/153	205/18870	0.00659042	0.00659042	0.0208009	SCN2A/GSTM2/ABL1/LYN/DDIT3/PRKCE	6
698	BP	GO:0050671	positive regulation of lymphocyte proliferation	5/153	145/18870	0.00659326	0.00659326	0.0208009	VAV3/BCL6/MPL/CDKN1A/NFATC2	5
699	BP	GO:0006405	RNA export from nucleus	4/153	92/18870	0.00668546	0.00668546	0.0210015	NUP155/NUP153/POM121C/NUP93	4
700	BP	GO:0050886	endocrine process	4/153	92/18870	0.00668546	0.00668546	0.0210015	PPARG/EDN1/AQP1/NKX3-1	4
701	BP	GO:0140747	regulation of ncRNA transcription	4/153	92/18870	0.00668546	0.00668546	0.0210015	PPARG/GATA6/TGFB2/MYC	4
702	BP	GO:0032869	cellular response to insulin stimulus	6/153	206/18870	0.00674384	0.00674384	0.0211247	PPARG/XBP1/PTPN1/SRC/PARP1/CPEB1	6
703	BP	GO:0034284	response to monosaccharide	6/153	206/18870	0.00674384	0.00674384	0.0211247	PDK3/GCLM/XBP1/CASP3/TREM2/PRKCE	6
704	BP	GO:0055123	digestive system development	5/153	146/18870	0.00678346	0.00678346	0.0212186	SFRP1/GATA6/TGFB2/CDKN1A/SRC	5
705	BP	GO:0019216	regulation of lipid metabolic process	8/153	342/18870	0.00685746	0.00685746	0.0214196	PPARG/RORA/CES1/PDK3/PDK1/TREM2/MBTPS2/PRKCE	8
706	BP	GO:2000241	regulation of reproductive process	6/153	207/18870	0.00689983	0.00689983	0.0215215	BMP7/SFRP1/CITED2/NKX3-1/SRC/RAD51AP1	6
707	BP	GO:0002861	regulation of inflammatory response to antigenic stimulus	3/153	48/18870	0.00692269	0.00692269	0.0215622	TREM2/SRC/LYN	3
708	BP	GO:0043502	regulation of muscle adaptation	4/153	93/18870	0.00694272	0.00694272	0.0215941	PPARG/EDN1/G6PD/PARP1	4
709	BP	GO:0032946	positive regulation of mononuclear cell proliferation	5/153	148/18870	0.00717532	0.00717532	0.0220651	VAV3/BCL6/MPL/CDKN1A/NFATC2	5
710	BP	GO:0038061	non-canonical NF-kappaB signal transduction	5/153	148/18870	0.00717532	0.00717532	0.0220651	BMP7/EDN1/ZC3H12A/TREM2/EIF2AK2	5
711	BP	GO:0001656	metanephros development	4/153	94/18870	0.00720645	0.00720645	0.0220651	BMP7/AQP1/NKX3-1/MYC	4
712	BP	GO:0032411	positive regulation of transporter activity	4/153	94/18870	0.00720645	0.00720645	0.0220651	EDN1/RXRA/GSTM2/TREM2	4
713	BP	GO:0051781	positive regulation of cell division	4/153	94/18870	0.00720645	0.00720645	0.0220651	TGFA/TGFB2/NKX3-1/PRKCE	4
714	BP	GO:0042692	muscle cell differentiation	9/153	419/18870	0.00725631	0.00725631	0.0220651	RBM24/EDN1/RORA/GATA6/G6PD/XBP1/CASP3/CTH/NFATC2	9
715	BP	GO:0006266	DNA ligation	2/153	16/18870	0.00727451	0.00727451	0.0220651	TOP2A/RAD51	2
716	BP	GO:0006855	xenobiotic transmembrane transport	2/153	16/18870	0.00727451	0.00727451	0.0220651	ABCC3/ABCC4	2
717	BP	GO:0030810	positive regulation of nucleotide biosynthetic process	2/153	16/18870	0.00727451	0.00727451	0.0220651	PINK1/TREM2	2
718	BP	GO:0031645	negative regulation of nervous system process	2/153	16/18870	0.00727451	0.00727451	0.0220651	EIF2AK3/TNFRSF21	2
719	BP	GO:0032354	response to follicle-stimulating hormone	2/153	16/18870	0.00727451	0.00727451	0.0220651	EDN1/GCLM	2
720	BP	GO:0043517	positive regulation of DNA damage response, signal transduction by p53 class mediator	2/153	16/18870	0.00727451	0.00727451	0.0220651	ZNF385A/ATM	2
721	BP	GO:0071380	cellular response to prostaglandin E stimulus	2/153	16/18870	0.00727451	0.00727451	0.0220651	SFRP1/PRKCE	2
722	BP	GO:1900006	positive regulation of dendrite development	2/153	16/18870	0.00727451	0.00727451	0.0220651	BMP7/ABL1	2
723	BP	GO:1900373	positive regulation of purine nucleotide biosynthetic process	2/153	16/18870	0.00727451	0.00727451	0.0220651	PINK1/TREM2	2
724	BP	GO:1902969	mitotic DNA replication	2/153	16/18870	0.00727451	0.00727451	0.0220651	BCL6/RAD51	2
725	BP	GO:1904177	regulation of adipose tissue development	2/153	16/18870	0.00727451	0.00727451	0.0220651	PPARG/PARP1	2
726	BP	GO:2000095	regulation of Wnt signaling pathway, planar cell polarity pathway	2/153	16/18870	0.00727451	0.00727451	0.0220651	SFRP1/ABL1	2
727	BP	GO:0048538	thymus development	3/153	49/18870	0.00733093	0.00733093	0.0221447	CITED2/ABL1/ATM	3
728	BP	GO:2000378	negative regulation of reactive oxygen species metabolic process	3/153	49/18870	0.00733093	0.00733093	0.0221447	PINK1/G6PD/AATF	3
729	BP	GO:2001259	positive regulation of cation channel activity	3/153	49/18870	0.00733093	0.00733093	0.0221447	EDN1/GSTM2/TREM2	3
730	BP	GO:0019722	calcium-mediated signaling	6/153	210/18870	0.00738353	0.00738353	0.022273	EDN1/GSTM2/EIF2AK3/TREM2/NFATC2/DYRK2	6
731	BP	GO:0007044	cell-substrate junction assembly	4/153	95/18870	0.00747671	0.00747671	0.0224925	SFRP1/ABL1/SRC/TAOK2	4
732	BP	GO:0014033	neural crest cell differentiation	4/153	95/18870	0.00747671	0.00747671	0.0224925	BMP7/EDN1/SFRP1/CITED2	4
733	BP	GO:0045619	regulation of lymphocyte differentiation	6/153	212/18870	0.00771933	0.00771933	0.0231907	SFRP1/ZC3H12A/BCL6/XBP1/ABL1/CTLA4	6
734	BP	GO:0010656	negative regulation of muscle cell apoptotic process	3/153	50/18870	0.00775315	0.00775315	0.0231974	BMP7/EDN1/ZC3H12A	3
735	BP	GO:0022602	ovulation cycle process	3/153	50/18870	0.00775315	0.00775315	0.0231974	TGFB2/CASP3/SRC	3
736	BP	GO:0030850	prostate gland development	3/153	50/18870	0.00775315	0.00775315	0.0231974	BMP7/SFRP1/NKX3-1	3
737	BP	GO:0001890	placenta development	5/153	151/18870	0.00779237	0.00779237	0.0232515	PPARG/BMP7/CITED2/HSP90AB1/PARP1	5
738	BP	GO:0071322	cellular response to carbohydrate stimulus	5/153	151/18870	0.00779237	0.00779237	0.0232515	PDK3/GCLM/XBP1/TREM2/PRKCE	5
739	BP	GO:0009152	purine ribonucleotide biosynthetic process	6/153	213/18870	0.0078913	0.0078913	0.0234831	AK4/PDK3/PINK1/PDK1/TREM2/PARP1	6
740	BP	GO:0009612	response to mechanical stimulus	6/153	213/18870	0.0078913	0.0078913	0.0234831	EDN1/AQP1/BTG2/CITED2/DDR2/SRC	6
741	BP	GO:0050727	regulation of inflammatory response	9/153	425/18870	0.00792828	0.00792828	0.0235613	PPARG/RORA/MGST2/BCL6/GGT1/TREM2/SRC/LYN/ATM	9
742	BP	GO:1903038	negative regulation of leukocyte cell-cell adhesion	5/153	152/18870	0.00800601	0.00800601	0.0237602	ZC3H12A/BCL6/CASP3/CTLA4/TNFRSF21	5
743	BP	GO:0051153	regulation of striated muscle cell differentiation	4/153	97/18870	0.00803709	0.00803709	0.0238203	RBM24/EDN1/G6PD/XBP1	4
744	BP	GO:0043270	positive regulation of monoatomic ion transport	6/153	214/18870	0.00806602	0.00806602	0.0238247	EDN1/KCNMB1/GSTM2/G6PD/TREM2/ABL1	6
745	BP	GO:0070588	calcium ion transmembrane transport	8/153	352/18870	0.00809387	0.00809387	0.0238247	EDN1/SCN2A/GSTM2/G6PD/ABL1/LYN/DDIT3/PRKCE	8
746	BP	GO:0034198	cellular response to amino acid starvation	3/153	51/18870	0.00818947	0.00818947	0.0238247	CDKN1A/EIF2AK3/EIF2AK2	3
747	BP	GO:0043407	negative regulation of MAP kinase activity	3/153	51/18870	0.00818947	0.00818947	0.0238247	PPARG/PTPN1/LYN	3
748	BP	GO:0045581	negative regulation of T cell differentiation	3/153	51/18870	0.00818947	0.00818947	0.0238247	ZC3H12A/BCL6/CTLA4	3
749	BP	GO:0051496	positive regulation of stress fiber assembly	3/153	51/18870	0.00818947	0.00818947	0.0238247	SFRP1/RGCC/ABL1	3
750	BP	GO:0010421	hydrogen peroxide-mediated programmed cell death	2/153	17/18870	0.00820085	0.00820085	0.0238247	PINK1/DDR2	2
751	BP	GO:0032310	prostaglandin secretion	2/153	17/18870	0.00820085	0.00820085	0.0238247	EDN1/ABCC4	2
752	BP	GO:0033151	V(D)J recombination	2/153	17/18870	0.00820085	0.00820085	0.0238247	POLB/ATM	2
753	BP	GO:0034134	toll-like receptor 2 signaling pathway	2/153	17/18870	0.00820085	0.00820085	0.0238247	TREM2/LYN	2
754	BP	GO:0044793	negative regulation by host of viral process	2/153	17/18870	0.00820085	0.00820085	0.0238247	ZC3H12A/SMC6	2
755	BP	GO:0051782	negative regulation of cell division	2/153	17/18870	0.00820085	0.00820085	0.0238247	MYC/BLM	2
756	BP	GO:0072074	kidney mesenchyme development	2/153	17/18870	0.00820085	0.00820085	0.0238247	BMP7/MYC	2
757	BP	GO:0090399	replicative senescence	2/153	17/18870	0.00820085	0.00820085	0.0238247	CDKN1A/ATM	2
758	BP	GO:1902036	regulation of hematopoietic stem cell differentiation	2/153	17/18870	0.00820085	0.00820085	0.0238247	ABL1/EIF2AK2	2
759	BP	GO:0030183	B cell differentiation	5/153	153/18870	0.00822369	0.00822369	0.0238596	SFRP1/BCL6/XBP1/ABL1/ATM	5
760	BP	GO:0060348	bone development	6/153	215/18870	0.00824351	0.00824351	0.0238856	CITED2/CBS/DDR2/SRC/MBTPS2/SERPINH1	6
761	BP	GO:0048534	hematopoietic or lymphoid organ development	4/153	98/18870	0.00832733	0.00832733	0.0240968	CITED2/POLB/ABL1/ATM	4
762	BP	GO:0010506	regulation of autophagy	8/153	355/18870	0.00849559	0.00849559	0.0245514	ZC3H12A/PINK1/SQSTM1/CASP3/TREM2/ABL1/ATM/DDIT3	8
763	BP	GO:0034764	positive regulation of transmembrane transport	6/153	217/18870	0.00860689	0.00860689	0.0247414	EDN1/KCNMB1/GSTM2/G6PD/TREM2/ABL1	6
764	BP	GO:0046620	regulation of organ growth	4/153	99/18870	0.00862437	0.00862437	0.0247414	EDN1/GATA6/CITED2/G6PD	4
765	BP	GO:0010823	negative regulation of mitochondrion organization	3/153	52/18870	0.00863997	0.00863997	0.0247414	PPARG/ACAA2/PINK1	3
766	BP	GO:0060688	regulation of morphogenesis of a branching structure	3/153	52/18870	0.00863997	0.00863997	0.0247414	BMP7/SFRP1/ABL1	3
767	BP	GO:0071470	cellular response to osmotic stress	3/153	52/18870	0.00863997	0.00863997	0.0247414	SCN2A/AQP1/CASP3	3
768	BP	GO:1902895	positive regulation of miRNA transcription	3/153	52/18870	0.00863997	0.00863997	0.0247414	PPARG/TGFB2/MYC	3
769	BP	GO:1904707	positive regulation of vascular associated smooth muscle cell proliferation	3/153	52/18870	0.00863997	0.00863997	0.0247414	EDN1/DDR2/SRC	3
770	BP	GO:0090287	regulation of cellular response to growth factor stimulus	8/153	357/18870	0.0087716	0.0087716	0.0250857	PPARG/SFRP1/GATA6/CITED2/CREB3L1/HSP90AB1/PTPN1/ABL1	8
771	BP	GO:0051346	negative regulation of hydrolase activity	6/153	218/18870	0.00879283	0.00879283	0.0251138	AQP1/TGFB2/ABL1/SRC/PPP1R15A/SERPINH1	6
772	BP	GO:0051321	meiotic cell cycle	7/153	287/18870	0.00902951	0.00902951	0.0257564	EDN1/BRIP1/TOP2A/HUS1/ATM/RAD51AP1/RAD51	7
773	BP	GO:0002762	negative regulation of myeloid leukocyte differentiation	3/153	53/18870	0.00910475	0.00910475	0.025777	SFRP1/LYN/MYC	3
774	BP	GO:0001678	intracellular glucose homeostasis	5/153	157/18870	0.00913552	0.00913552	0.025777	PDK3/GCLM/XBP1/TREM2/PRKCE	5
775	BP	GO:0010810	regulation of cell-substrate adhesion	6/153	220/18870	0.00917333	0.00917333	0.025777	SFRP1/NDNF/BCL6/ABL1/SRC/PRKCE	6
776	BP	GO:0000076	DNA replication checkpoint signaling	2/153	18/18870	0.0091772	0.0091772	0.025777	TIMELESS/HUS1	2
777	BP	GO:0006085	acetyl-CoA biosynthetic process	2/153	18/18870	0.0091772	0.0091772	0.025777	PDK3/PDK1	2
778	BP	GO:0006977	DNA damage response, signal transduction by p53 class mediator resulting in cell cycle arrest	2/153	18/18870	0.0091772	0.0091772	0.025777	CDKN1A/ATM	2
779	BP	GO:0006978	DNA damage response, signal transduction by p53 class mediator resulting in transcription of p21 class mediator	2/153	18/18870	0.0091772	0.0091772	0.025777	ZNF385A/CDKN1A	2
780	BP	GO:0030730	sequestering of triglyceride	2/153	18/18870	0.0091772	0.0091772	0.025777	PPARG/TREM2	2
781	BP	GO:0038128	ERBB2 signaling pathway	2/153	18/18870	0.0091772	0.0091772	0.025777	TGFA/SRC	2
782	BP	GO:0042407	cristae formation	2/153	18/18870	0.0091772	0.0091772	0.025777	PINK1/CHCHD6	2
783	BP	GO:0060576	intestinal epithelial cell development	2/153	18/18870	0.0091772	0.0091772	0.025777	CDKN1A/SRC	2
784	BP	GO:0086103	G protein-coupled receptor signaling pathway involved in heart process	2/153	18/18870	0.0091772	0.0091772	0.025777	EDN1/SRC	2
785	BP	GO:0010976	positive regulation of neuron projection development	5/153	158/18870	0.00937395	0.00937395	0.0262961	BMP7/NDNF/ABL1/DDR2/LYN	5
786	BP	GO:0150115	cell-substrate junction organization	4/153	102/18870	0.00955683	0.00955683	0.0267488	SFRP1/ABL1/SRC/TAOK2	4
787	BP	GO:0010761	fibroblast migration	3/153	54/18870	0.00958391	0.00958391	0.0267488	AQP1/DDR2/PRKCE	3
788	BP	GO:0042743	hydrogen peroxide metabolic process	3/153	54/18870	0.00958391	0.00958391	0.0267488	GPX3/PINK1/CYBB	3
789	BP	GO:1990928	response to amino acid starvation	3/153	54/18870	0.00958391	0.00958391	0.0267488	CDKN1A/EIF2AK3/EIF2AK2	3
790	BP	GO:0042391	regulation of membrane potential	9/153	440/18870	0.00981625	0.00981625	0.0273625	EDN1/STOX1/GCLM/PINK1/NUP155/TREM2/ABL1/SRC/PARP1	9
791	BP	GO:1901655	cellular response to ketone	4/153	103/18870	0.00988163	0.00988163	0.02751	SFRP1/AQP1/SRC/PRKCE	4
792	BP	GO:0034142	toll-like receptor 4 signaling pathway	3/153	55/18870	0.0100775	0.0100775	0.0280199	TREM2/LYN/PRKCE	3
793	BP	GO:0044272	sulfur compound biosynthetic process	5/153	161/18870	0.0101149	0.0101149	0.0280439	PDK3/GGT1/PDK1/CBS/CTH	5
794	BP	GO:0051236	establishment of RNA localization	5/153	161/18870	0.0101149	0.0101149	0.0280439	NUP155/NUP153/POM121C/NUP93/ATM	5
795	BP	GO:0002281	macrophage activation involved in immune response	2/153	19/18870	0.0102027	0.0102027	0.0280439	TREM2/PRKCE	2
796	BP	GO:0032516	positive regulation of phosphoprotein phosphatase activity	2/153	19/18870	0.0102027	0.0102027	0.0280439	HSP90AB1/PPP1R15A	2
797	BP	GO:0042772	DNA damage response, signal transduction resulting in transcription	2/153	19/18870	0.0102027	0.0102027	0.0280439	ZNF385A/CDKN1A	2
798	BP	GO:0045623	negative regulation of T-helper cell differentiation	2/153	19/18870	0.0102027	0.0102027	0.0280439	ZC3H12A/BCL6	2
799	BP	GO:0046931	pore complex assembly	2/153	19/18870	0.0102027	0.0102027	0.0280439	NUP153/NUP93	2
800	BP	GO:0061158	3'-UTR-mediated mRNA destabilization	2/153	19/18870	0.0102027	0.0102027	0.0280439	RBM24/ZC3H12A	2
801	BP	GO:0097468	programmed cell death in response to reactive oxygen species	2/153	19/18870	0.0102027	0.0102027	0.0280439	PINK1/DDR2	2
802	BP	GO:1905477	positive regulation of protein localization to membrane	4/153	104/18870	0.0102135	0.0102135	0.0280439	SQSTM1/MIEF1/TREM2/PRKCE	4
803	BP	GO:0071222	cellular response to lipopolysaccharide	6/153	226/18870	0.0103855	0.0103855	0.0284805	ZC3H12A/XBP1/ABL1/SRC/LYN/PRKCE	6
804	BP	GO:0009165	nucleotide biosynthetic process	7/153	295/18870	0.0104012	0.0104012	0.0284882	ME1/AK4/PDK3/PINK1/PDK1/TREM2/PARP1	7
805	BP	GO:0110020	regulation of actomyosin structure organization	4/153	105/18870	0.0105525	0.0105525	0.0288669	EDN1/SFRP1/RGCC/ABL1	4
806	BP	GO:0001541	ovarian follicle development	3/153	56/18870	0.0105857	0.0105857	0.0288858	SRC/ATM/IMMP2L	3
807	BP	GO:0060986	endocrine hormone secretion	3/153	56/18870	0.0105857	0.0105857	0.0288858	PPARG/AQP1/NKX3-1	3
808	BP	GO:0007292	female gamete generation	5/153	163/18870	0.0106306	0.0106306	0.0289725	EDN1/SRC/TOP2A/ATM/IMMP2L	5
809	BP	GO:1901293	nucleoside phosphate biosynthetic process	7/153	297/18870	0.0107666	0.0107666	0.0293069	ME1/AK4/PDK3/PINK1/PDK1/TREM2/PARP1	7
810	BP	GO:0009260	ribonucleotide biosynthetic process	6/153	228/18870	0.0108137	0.0108137	0.0293985	AK4/PDK3/PINK1/PDK1/TREM2/PARP1	6
811	BP	GO:0032963	collagen metabolic process	4/153	106/18870	0.0108988	0.0108988	0.0295934	CREB3L1/RGCC/DDR2/SERPINH1	4
812	BP	GO:0007179	transforming growth factor beta receptor signaling pathway	6/153	229/18870	0.0110324	0.0110324	0.0299193	PPARG/CITED2/TGFB2/HSP90AB1/SRC/PARP1	6
813	BP	GO:0010631	epithelial cell migration	8/153	372/18870	0.0110609	0.0110609	0.0299598	PPARG/EDN1/ZC3H12A/TGFB2/RGCC/ABL1/SRC/PRKCE	8
814	BP	GO:0060612	adipose tissue development	3/153	57/18870	0.0111085	0.0111085	0.0300148	PPARG/XBP1/PARP1	3
815	BP	GO:0072132	mesenchyme morphogenesis	3/153	57/18870	0.0111085	0.0111085	0.0300148	BMP7/TGFB2/MYC	3
816	BP	GO:0006098	pentose-phosphate shunt	2/153	20/18870	0.0112765	0.0112765	0.0302093	PGD/G6PD	2
817	BP	GO:0036498	IRE1-mediated unfolded protein response	2/153	20/18870	0.0112765	0.0112765	0.0302093	XBP1/PTPN1	2
818	BP	GO:0051568	histone H3-K4 methylation	2/153	20/18870	0.0112765	0.0112765	0.0302093	ASH2L/RBBP5	2
819	BP	GO:0055093	response to hyperoxia	2/153	20/18870	0.0112765	0.0112765	0.0302093	CDKN1A/POLB	2
820	BP	GO:0061050	regulation of cell growth involved in cardiac muscle cell development	2/153	20/18870	0.0112765	0.0112765	0.0302093	EDN1/G6PD	2
821	BP	GO:1900037	regulation of cellular response to hypoxia	2/153	20/18870	0.0112765	0.0112765	0.0302093	PINK1/DNMT3A	2
822	BP	GO:1903978	regulation of microglial cell activation	2/153	20/18870	0.0112765	0.0112765	0.0302093	TREM2/ATM	2
823	BP	GO:0090132	epithelium migration	8/153	375/18870	0.0115674	0.0115674	0.0309509	PPARG/EDN1/ZC3H12A/TGFB2/RGCC/ABL1/SRC/PRKCE	8
824	BP	GO:0003279	cardiac septum development	4/153	108/18870	0.0116131	0.0116131	0.0310354	BMP7/GATA6/CITED2/TGFB2	4
825	BP	GO:0045428	regulation of nitric oxide biosynthetic process	3/153	58/18870	0.011646	0.011646	0.031048	EDN1/ZC3H12A/HSP90AB1	3
826	BP	GO:0048008	platelet-derived growth factor receptor signaling pathway	3/153	58/18870	0.011646	0.011646	0.031048	PTPN1/ABL1/SRC	3
827	BP	GO:0030509	BMP signaling pathway	5/153	167/18870	0.0117156	0.0117156	0.031135	PPARG/BMP7/SFRP1/GATA6/ABL1	5
828	BP	GO:0031929	TOR signaling	5/153	167/18870	0.0117156	0.0117156	0.031135	NUAK1/PINK1/TREM2/SRC/ATM	5
829	BP	GO:0016311	dephosphorylation	7/153	302/18870	0.011721	0.011721	0.031135	NUAK1/TGFB2/PINK1/HSP90AB1/PTPN1/SRC/PPP1R15A	7
830	BP	GO:0019318	hexose metabolic process	6/153	233/18870	0.0119388	0.0119388	0.0316752	RORA/PDK3/G6PD/PDK1/SRC/DYRK2	6
831	BP	GO:0001776	leukocyte homeostasis	4/153	109/18870	0.0119812	0.0119812	0.0317496	MPL/CASP3/ABL1/LYN	4
832	BP	GO:0001933	negative regulation of protein phosphorylation	7/153	304/18870	0.0121194	0.0121194	0.0320437	PPARG/SFRP1/ZC3H12A/CDKN1A/PTPN1/ABL1/LYN	7
833	BP	GO:0010718	positive regulation of epithelial to mesenchymal transition	3/153	59/18870	0.0121982	0.0121982	0.0320437	BMP7/TGFB2/RGCC	3
834	BP	GO:0060135	maternal process involved in female pregnancy	3/153	59/18870	0.0121982	0.0121982	0.0320437	CITED2/CBS/PARP1	3
835	BP	GO:0051146	striated muscle cell differentiation	7/153	305/18870	0.0123223	0.0123223	0.0320437	RBM24/EDN1/GATA6/G6PD/XBP1/CASP3/NFATC2	7
836	BP	GO:0008637	apoptotic mitochondrial changes	4/153	110/18870	0.0123568	0.0123568	0.0320437	ACAA2/GCLM/PINK1/FAM162A	4
837	BP	GO:0030038	contractile actin filament bundle assembly	4/153	110/18870	0.0123568	0.0123568	0.0320437	SFRP1/RGCC/ABL1/SRC	4
838	BP	GO:0043149	stress fiber assembly	4/153	110/18870	0.0123568	0.0123568	0.0320437	SFRP1/RGCC/ABL1/SRC	4
839	BP	GO:0002902	regulation of B cell apoptotic process	2/153	21/18870	0.0123978	0.0123978	0.0320437	BCL6/LYN	2
840	BP	GO:0006268	DNA unwinding involved in DNA replication	2/153	21/18870	0.0123978	0.0123978	0.0320437	RAD51/BLM	2
841	BP	GO:0007413	axonal fasciculation	2/153	21/18870	0.0123978	0.0123978	0.0320437	CASP3/TNFRSF21	2
842	BP	GO:0019370	leukotriene biosynthetic process	2/153	21/18870	0.0123978	0.0123978	0.0320437	MGST2/GGT1	2
843	BP	GO:0034104	negative regulation of tissue remodeling	2/153	21/18870	0.0123978	0.0123978	0.0320437	PPARG/SFRP1	2
844	BP	GO:0043555	regulation of translation in response to stress	2/153	21/18870	0.0123978	0.0123978	0.0320437	EIF2AK3/PPP1R15A	2
845	BP	GO:0045981	positive regulation of nucleotide metabolic process	2/153	21/18870	0.0123978	0.0123978	0.0320437	PINK1/TREM2	2
846	BP	GO:0060973	cell migration involved in heart development	2/153	21/18870	0.0123978	0.0123978	0.0320437	BMP7/EDN1	2
847	BP	GO:0071379	cellular response to prostaglandin stimulus	2/153	21/18870	0.0123978	0.0123978	0.0320437	SFRP1/PRKCE	2
848	BP	GO:0090141	positive regulation of mitochondrial fission	2/153	21/18870	0.0123978	0.0123978	0.0320437	PINK1/MIEF1	2
849	BP	GO:0098780	response to mitochondrial depolarisation	2/153	21/18870	0.0123978	0.0123978	0.0320437	PINK1/SQSTM1	2
850	BP	GO:0106030	neuron projection fasciculation	2/153	21/18870	0.0123978	0.0123978	0.0320437	CASP3/TNFRSF21	2
851	BP	GO:1900544	positive regulation of purine nucleotide metabolic process	2/153	21/18870	0.0123978	0.0123978	0.0320437	PINK1/TREM2	2
852	BP	GO:2000738	positive regulation of stem cell differentiation	2/153	21/18870	0.0123978	0.0123978	0.0320437	RBM24/TGFB2	2
853	BP	GO:0090130	tissue migration	8/153	380/18870	0.0124493	0.0124493	0.0321391	PPARG/EDN1/ZC3H12A/TGFB2/RGCC/ABL1/SRC/PRKCE	8
854	BP	GO:0010717	regulation of epithelial to mesenchymal transition	4/153	111/18870	0.0127398	0.0127398	0.0328393	BMP7/SFRP1/TGFB2/RGCC	4
855	BP	GO:0045604	regulation of epidermal cell differentiation	3/153	60/18870	0.0127653	0.0127653	0.0328393	AQP3/MAFF/MAFG	3
856	BP	GO:0080164	regulation of nitric oxide metabolic process	3/153	60/18870	0.0127653	0.0127653	0.0328393	EDN1/ZC3H12A/HSP90AB1	3
857	BP	GO:0048660	regulation of smooth muscle cell proliferation	5/153	171/18870	0.0128736	0.0128736	0.0330609	PPARG/EDN1/CDKN1A/DDR2/SRC	5
858	BP	GO:0006909	phagocytosis	6/153	237/18870	0.0128964	0.0128964	0.0330609	VAV3/TREM2/ABL1/SRC/LYN/PRKCE	6
859	BP	GO:0051651	maintenance of location in cell	6/153	237/18870	0.0128964	0.0128964	0.0330609	GSTM2/PINK1/ABL1/LYN/DDIT3/PRKCE	6
860	BP	GO:0046879	hormone secretion	7/153	308/18870	0.0129455	0.0129455	0.0331482	PPARG/EDN1/SFRP1/AQP1/NKX3-1/LYN/PRKCE	7
861	BP	GO:0071356	cellular response to tumor necrosis factor	6/153	238/18870	0.0131441	0.0131441	0.0336174	EDN1/RORA/SFRP1/ZC3H12A/NKX3-1/TNFRSF21	6
862	BP	GO:0032233	positive regulation of actin filament bundle assembly	3/153	61/18870	0.0133472	0.0133472	0.0339007	SFRP1/RGCC/ABL1	3
863	BP	GO:0045599	negative regulation of fat cell differentiation	3/153	61/18870	0.0133472	0.0133472	0.0339007	RORA/DDIT3/E2F1	3
864	BP	GO:0046456	icosanoid biosynthetic process	3/153	61/18870	0.0133472	0.0133472	0.0339007	EDN1/MGST2/GGT1	3
865	BP	GO:1903078	positive regulation of protein localization to plasma membrane	3/153	61/18870	0.0133472	0.0133472	0.0339007	SQSTM1/TREM2/PRKCE	3
866	BP	GO:1904356	regulation of telomere maintenance via telomere lengthening	3/153	61/18870	0.0133472	0.0133472	0.0339007	SRC/ATM/PARP1	3
867	BP	GO:2000351	regulation of endothelial cell apoptotic process	3/153	61/18870	0.0133472	0.0133472	0.0339007	NDNF/RGCC/ABL1	3
868	BP	GO:0050680	negative regulation of epithelial cell proliferation	5/153	173/18870	0.0134807	0.0134807	0.0342004	PPARG/SFRP1/TGFB2/RGCC/NKX3-1	5
869	BP	GO:0032355	response to estradiol	4/153	113/18870	0.0135285	0.0135285	0.0342581	BMP7/SFRP1/CASP3/DNMT3A	4
870	BP	GO:0032042	mitochondrial DNA metabolic process	2/153	22/18870	0.0135657	0.0135657	0.0342581	STOX1/PARP1	2
871	BP	GO:0071305	cellular response to vitamin D	2/153	22/18870	0.0135657	0.0135657	0.0342581	SFRP1/RXRA	2
872	BP	GO:0072111	cell proliferation involved in kidney development	2/153	22/18870	0.0135657	0.0135657	0.0342581	BMP7/MYC	2
873	BP	GO:1903169	regulation of calcium ion transmembrane transport	5/153	174/18870	0.0137914	0.0137914	0.0347881	GSTM2/G6PD/ABL1/LYN/PRKCE	5
874	BP	GO:0090303	positive regulation of wound healing	3/153	62/18870	0.013944	0.013944	0.0350928	XBP1/DDR2/PRKCE	3
875	BP	GO:1903053	regulation of extracellular matrix organization	3/153	62/18870	0.013944	0.013944	0.0350928	RGCC/ABL1/DDR2	3
876	BP	GO:0055088	lipid homeostasis	5/153	175/18870	0.0141068	0.0141068	0.0354216	PPARG/RORA/CES1/XBP1/TREM2	5
877	BP	GO:1902905	positive regulation of supramolecular fiber organization	5/153	175/18870	0.0141068	0.0141068	0.0354216	EDN1/SFRP1/RGCC/ABL1/PRKCE	5
878	BP	GO:0044344	cellular response to fibroblast growth factor stimulus	4/153	115/18870	0.0143476	0.0143476	0.0359851	SFRP1/NDNF/GCLM/CREB3L1	4
879	BP	GO:0060047	heart contraction	6/153	243/18870	0.0144323	0.0144323	0.0361564	EDN1/ZC3H12A/GATA6/GSTM2/TGFB2/NUP155	6
880	BP	GO:0051893	regulation of focal adhesion assembly	3/153	63/18870	0.0145559	0.0145559	0.0363008	SFRP1/ABL1/SRC	3
881	BP	GO:0071715	icosanoid transport	3/153	63/18870	0.0145559	0.0145559	0.0363008	EDN1/ABCC3/ABCC4	3
882	BP	GO:0090109	regulation of cell-substrate junction assembly	3/153	63/18870	0.0145559	0.0145559	0.0363008	SFRP1/ABL1/SRC	3
883	BP	GO:0140895	cell surface toll-like receptor signaling pathway	3/153	63/18870	0.0145559	0.0145559	0.0363008	TREM2/LYN/PRKCE	3
884	BP	GO:0002223	stimulatory C-type lectin receptor signaling pathway	2/153	23/18870	0.0147794	0.0147794	0.0364047	SRC/LYN	2
885	BP	GO:0006740	NADPH regeneration	2/153	23/18870	0.0147794	0.0147794	0.0364047	PGD/G6PD	2
886	BP	GO:0019430	removal of superoxide radicals	2/153	23/18870	0.0147794	0.0147794	0.0364047	BMP7/SOD3	2
887	BP	GO:0021542	dentate gyrus development	2/153	23/18870	0.0147794	0.0147794	0.0364047	SCN2A/BTG2	2
888	BP	GO:0043371	negative regulation of CD4-positive, alpha-beta T cell differentiation	2/153	23/18870	0.0147794	0.0147794	0.0364047	ZC3H12A/BCL6	2
889	BP	GO:0060065	uterus development	2/153	23/18870	0.0147794	0.0147794	0.0364047	TGFB2/SRC	2
890	BP	GO:0061042	vascular wound healing	2/153	23/18870	0.0147794	0.0147794	0.0364047	NDNF/XBP1	2
891	BP	GO:0072574	hepatocyte proliferation	2/153	23/18870	0.0147794	0.0147794	0.0364047	TGFA/XBP1	2
892	BP	GO:0072575	epithelial cell proliferation involved in liver morphogenesis	2/153	23/18870	0.0147794	0.0147794	0.0364047	TGFA/XBP1	2
893	BP	GO:1990840	response to lectin	2/153	23/18870	0.0147794	0.0147794	0.0364047	SRC/LYN	2
894	BP	GO:1990858	cellular response to lectin	2/153	23/18870	0.0147794	0.0147794	0.0364047	SRC/LYN	2
895	BP	GO:0006790	sulfur compound metabolic process	7/153	317/18870	0.0149514	0.0149514	0.0367177	NDNF/PDK3/GCLM/GGT1/PDK1/CBS/CTH	7
896	BP	GO:0009913	epidermal cell differentiation	6/153	245/18870	0.0149714	0.0149714	0.0367177	AQP3/GATA6/CDKN1A/CASP3/MAFF/MAFG	6
897	BP	GO:0016485	protein processing	6/153	245/18870	0.0149714	0.0149714	0.0367177	GGT1/CASP3/BAG2/SRC/IMMP2L/PARP1	6
898	BP	GO:0019693	ribose phosphate metabolic process	8/153	393/18870	0.0149732	0.0149732	0.0367177	RORA/AK4/PDK3/PINK1/G6PD/PDK1/TREM2/PARP1	8
899	BP	GO:0001837	epithelial to mesenchymal transition	5/153	178/18870	0.0150823	0.0150823	0.0369441	BMP7/EDN1/SFRP1/TGFB2/RGCC	5
900	BP	GO:2001244	positive regulation of intrinsic apoptotic signaling pathway	3/153	64/18870	0.0151827	0.0151827	0.0371488	NKX3-1/DDIT3/MYC	3
901	BP	GO:0006469	negative regulation of protein kinase activity	5/153	179/18870	0.0154172	0.0154172	0.0375348	PPARG/CDKN1A/PTPN1/ABL1/LYN	5
902	BP	GO:0015718	monocarboxylic acid transport	5/153	179/18870	0.0154172	0.0154172	0.0375348	PPARG/EDN1/ABCC3/CES1/ABCC4	5
903	BP	GO:0071772	response to BMP	5/153	179/18870	0.0154172	0.0154172	0.0375348	PPARG/BMP7/SFRP1/GATA6/ABL1	5
904	BP	GO:0071773	cellular response to BMP stimulus	5/153	179/18870	0.0154172	0.0154172	0.0375348	PPARG/BMP7/SFRP1/GATA6/ABL1	5
905	BP	GO:0009914	hormone transport	7/153	319/18870	0.0154257	0.0154257	0.0375348	PPARG/EDN1/SFRP1/AQP1/NKX3-1/LYN/PRKCE	7
906	BP	GO:0045926	negative regulation of growth	6/153	247/18870	0.0155244	0.0155244	0.0376917	SFRP1/BCL6/CITED2/TGFB2/CDKN1A/G6PD	6
907	BP	GO:0090257	regulation of muscle system process	6/153	247/18870	0.0155244	0.0155244	0.0376917	PPARG/EDN1/ZC3H12A/GSTM2/G6PD/PARP1	6
908	BP	GO:0031331	positive regulation of cellular catabolic process	8/153	396/18870	0.0156049	0.0156049	0.0378454	RBM24/ZC3H12A/BTG2/PINK1/SQSTM1/PTPN1/DTX3L/ATM	8
909	BP	GO:0006303	double-strand break repair via nonhomologous end joining	3/153	65/18870	0.0158246	0.0158246	0.03821	POLQ/POLB/ATM	3
910	BP	GO:0030199	collagen fibril organization	3/153	65/18870	0.0158246	0.0158246	0.03821	TGFB2/DDR2/SERPINH1	3
911	BP	GO:0070192	chromosome organization involved in meiotic cell cycle	3/153	65/18870	0.0158246	0.0158246	0.03821	BRIP1/ATM/RAD51	3
912	BP	GO:0070936	protein K48-linked ubiquitination	3/153	65/18870	0.0158246	0.0158246	0.03821	UBE2E2/DTX3L/UBE2T	3
913	BP	GO:0002082	regulation of oxidative phosphorylation	2/153	24/18870	0.0160381	0.0160381	0.0383887	AK4/PINK1	2
914	BP	GO:0003091	renal water homeostasis	2/153	24/18870	0.0160381	0.0160381	0.0383887	AQP3/AQP1	2
915	BP	GO:0003148	outflow tract septum morphogenesis	2/153	24/18870	0.0160381	0.0160381	0.0383887	GATA6/TGFB2	2
916	BP	GO:0010923	negative regulation of phosphatase activity	2/153	24/18870	0.0160381	0.0160381	0.0383887	TGFB2/PPP1R15A	2
917	BP	GO:0034695	response to prostaglandin E	2/153	24/18870	0.0160381	0.0160381	0.0383887	SFRP1/PRKCE	2
918	BP	GO:0046628	positive regulation of insulin receptor signaling pathway	2/153	24/18870	0.0160381	0.0160381	0.0383887	PTPN1/SRC	2
919	BP	GO:0060143	positive regulation of syncytium formation by plasma membrane fusion	2/153	24/18870	0.0160381	0.0160381	0.0383887	TREM2/NFATC2	2
920	BP	GO:2000001	regulation of DNA damage checkpoint	2/153	24/18870	0.0160381	0.0160381	0.0383887	WDR76/RAD51	2
921	BP	GO:0045580	regulation of T cell differentiation	5/153	181/18870	0.0161019	0.0161019	0.0384578	ZC3H12A/BCL6/XBP1/ABL1/CTLA4	5
922	BP	GO:0046631	alpha-beta T cell activation	5/153	181/18870	0.0161019	0.0161019	0.0384578	RORA/ZC3H12A/BCL6/ABL1/HSPH1	5
923	BP	GO:0001756	somitogenesis	3/153	66/18870	0.0164816	0.0164816	0.0392371	SFRP1/NKX3-1/ATM	3
924	BP	GO:0045682	regulation of epidermis development	3/153	66/18870	0.0164816	0.0164816	0.0392371	AQP3/MAFF/MAFG	3
925	BP	GO:1905953	negative regulation of lipid localization	3/153	66/18870	0.0164816	0.0164816	0.0392371	PPARG/CES1/TREM2	3
926	BP	GO:0050673	epithelial cell proliferation	9/153	480/18870	0.0165098	0.0165098	0.0392617	PPARG/TGFA/SFRP1/TGFB2/CDKN1A/RGCC/XBP1/NKX3-1/MYC	9
927	BP	GO:0016570	histone modification	4/153	120/18870	0.0165308	0.0165308	0.0392693	ASH2L/BAZ1B/RBBP5/SUV39H1	4
928	BP	GO:0042593	glucose homeostasis	6/153	251/18870	0.0166726	0.0166726	0.0395209	PPARG/PDK3/GCLM/XBP1/TREM2/PRKCE	6
929	BP	GO:0050870	positive regulation of T cell activation	6/153	251/18870	0.0166726	0.0166726	0.0395209	BCL6/XBP1/ABL1/SRC/LYN/HSPH1	6
930	BP	GO:0046578	regulation of Ras protein signal transduction	5/153	183/18870	0.0168066	0.0168066	0.0397779	BCL6/TGFB2/SQSTM1/ABL1/SRC	5
931	BP	GO:0033500	carbohydrate homeostasis	6/153	252/18870	0.0169686	0.0169686	0.0397779	PPARG/PDK3/GCLM/XBP1/TREM2/PRKCE	6
932	BP	GO:0030278	regulation of ossification	4/153	121/18870	0.016991	0.016991	0.0397779	BMP7/SFRP1/RXRA/DDR2	4
933	BP	GO:0030510	regulation of BMP signaling pathway	4/153	121/18870	0.016991	0.016991	0.0397779	PPARG/SFRP1/GATA6/ABL1	4
934	BP	GO:0051100	negative regulation of binding	4/153	121/18870	0.016991	0.016991	0.0397779	CDKN1A/BAG2/DDIT3/E2F1	4
935	BP	GO:0071887	leukocyte apoptotic process	4/153	121/18870	0.016991	0.016991	0.0397779	BCL6/CASP3/LYN/TNFRSF21	4
936	BP	GO:0001655	urogenital system development	3/153	67/18870	0.0171538	0.0171538	0.0397779	BMP7/SFRP1/NKX3-1	3
937	BP	GO:0048645	animal organ formation	3/153	67/18870	0.0171538	0.0171538	0.0397779	BMP7/GATA6/CITED2	3
938	BP	GO:0071300	cellular response to retinoic acid	3/153	67/18870	0.0171538	0.0171538	0.0397779	AQP1/LYN/ATM	3
939	BP	GO:0072577	endothelial cell apoptotic process	3/153	67/18870	0.0171538	0.0171538	0.0397779	NDNF/RGCC/ABL1	3
940	BP	GO:0048771	tissue remodeling	5/153	184/18870	0.0171666	0.0171666	0.0397779	PPARG/SFRP1/CBS/DDR2/SRC	5
941	BP	GO:0051495	positive regulation of cytoskeleton organization	5/153	184/18870	0.0171666	0.0171666	0.0397779	EDN1/SFRP1/RGCC/ABL1/PRKCE	5
942	BP	GO:0006312	mitotic recombination	2/153	25/18870	0.017341	0.017341	0.0397779	SMC6/RAD51	2
943	BP	GO:0008156	negative regulation of DNA replication	2/153	25/18870	0.017341	0.017341	0.0397779	BCL6/TIMELESS	2
944	BP	GO:0010954	positive regulation of protein processing	2/153	25/18870	0.017341	0.017341	0.0397779	BAG2/SRC	2
945	BP	GO:0019985	translesion synthesis	2/153	25/18870	0.017341	0.017341	0.0397779	POLK/DTL	2
946	BP	GO:0035994	response to muscle stretch	2/153	25/18870	0.017341	0.017341	0.0397779	EDN1/DDR2	2
947	BP	GO:0036119	response to platelet-derived growth factor	2/153	25/18870	0.017341	0.017341	0.0397779	SRC/DDIT3	2
948	BP	GO:0036315	cellular response to sterol	2/153	25/18870	0.017341	0.017341	0.0397779	RORA/CES1	2
949	BP	GO:0038095	Fc-epsilon receptor signaling pathway	2/153	25/18870	0.017341	0.017341	0.0397779	VAV3/LYN	2
950	BP	GO:0046697	decidualization	2/153	25/18870	0.017341	0.017341	0.0397779	CITED2/PARP1	2
951	BP	GO:0048011	neurotrophin TRK receptor signaling pathway	2/153	25/18870	0.017341	0.017341	0.0397779	CASP3/SRC	2
952	BP	GO:0060396	growth hormone receptor signaling pathway	2/153	25/18870	0.017341	0.017341	0.0397779	PTPN1/LYN	2
953	BP	GO:0071450	cellular response to oxygen radical	2/153	25/18870	0.017341	0.017341	0.0397779	BMP7/SOD3	2
954	BP	GO:0071451	cellular response to superoxide	2/153	25/18870	0.017341	0.017341	0.0397779	BMP7/SOD3	2
955	BP	GO:0072576	liver morphogenesis	2/153	25/18870	0.017341	0.017341	0.0397779	TGFA/XBP1	2
956	BP	GO:0090200	positive regulation of release of cytochrome c from mitochondria	2/153	25/18870	0.017341	0.017341	0.0397779	PINK1/FAM162A	2
957	BP	GO:1902894	negative regulation of miRNA transcription	2/153	25/18870	0.017341	0.017341	0.0397779	PPARG/GATA6	2
958	BP	GO:1902993	positive regulation of amyloid precursor protein catabolic process	2/153	25/18870	0.017341	0.017341	0.0397779	CASP3/LYN	2
959	BP	GO:1905063	regulation of vascular associated smooth muscle cell differentiation	2/153	25/18870	0.017341	0.017341	0.0397779	CTH/NFATC2	2
960	BP	GO:2000773	negative regulation of cellular senescence	2/153	25/18870	0.017341	0.017341	0.0397779	BCL6/ABL1	2
961	BP	GO:0042326	negative regulation of phosphorylation	7/153	327/18870	0.0174303	0.0174303	0.0399411	PPARG/SFRP1/ZC3H12A/CDKN1A/PTPN1/ABL1/LYN	7
962	BP	GO:0030518	intracellular steroid hormone receptor signaling pathway	4/153	122/18870	0.0174592	0.0174592	0.0399657	SFRP1/NKX3-1/SRC/PARP1	4
963	BP	GO:0016445	somatic diversification of immunoglobulins	3/153	68/18870	0.0178411	0.0178411	0.0407551	BCL6/POLQ/POLB	3
964	BP	GO:0150116	regulation of cell-substrate junction organization	3/153	68/18870	0.0178411	0.0178411	0.0407551	SFRP1/ABL1/SRC	3
965	BP	GO:0010811	positive regulation of cell-substrate adhesion	4/153	123/18870	0.0179354	0.0179354	0.0408012	SFRP1/NDNF/ABL1/PRKCE	4
966	BP	GO:0021761	limbic system development	4/153	123/18870	0.0179354	0.0179354	0.0408012	NDNF/SCN2A/BTG2/CASP3	4
967	BP	GO:0030282	bone mineralization	4/153	123/18870	0.0179354	0.0179354	0.0408012	BMP7/RXRA/EIF2AK3/DDR2	4
968	BP	GO:0071774	response to fibroblast growth factor	4/153	123/18870	0.0179354	0.0179354	0.0408012	SFRP1/NDNF/GCLM/CREB3L1	4
969	BP	GO:0050678	regulation of epithelial cell proliferation	8/153	407/18870	0.0180875	0.0180875	0.0411048	PPARG/TGFA/SFRP1/TGFB2/RGCC/XBP1/NKX3-1/MYC	8
970	BP	GO:0006913	nucleocytoplasmic transport	7/153	330/18870	0.0182274	0.0182274	0.041295	ZC3H12A/CDKN1A/SQSTM1/NUP155/NUP153/POM121C/NUP93	7
971	BP	GO:0021700	developmental maturation	7/153	330/18870	0.0182274	0.0182274	0.041295	PPARG/EDN1/TGFB2/CDKN1A/G6PD/MBTPS2/DDIT3	7
972	BP	GO:0051169	nuclear transport	7/153	330/18870	0.0182274	0.0182274	0.041295	ZC3H12A/CDKN1A/SQSTM1/NUP155/NUP153/POM121C/NUP93	7
973	BP	GO:0002761	regulation of myeloid leukocyte differentiation	4/153	124/18870	0.0184195	0.0184195	0.0416445	SFRP1/TREM2/LYN/MYC	4
974	BP	GO:0046632	alpha-beta T cell differentiation	4/153	124/18870	0.0184195	0.0184195	0.0416445	RORA/ZC3H12A/BCL6/ABL1	4
975	BP	GO:0007004	telomere maintenance via telomerase	3/153	69/18870	0.0185435	0.0185435	0.0416935	HSP90AB1/SRC/ATM	3
976	BP	GO:0035019	somatic stem cell population maintenance	3/153	69/18870	0.0185435	0.0185435	0.0416935	BMP7/SFRP1/MYC	3
977	BP	GO:1901224	positive regulation of non-canonical NF-kappaB signal transduction	3/153	69/18870	0.0185435	0.0185435	0.0416935	EDN1/TREM2/EIF2AK2	3
978	BP	GO:1901607	alpha-amino acid biosynthetic process	3/153	69/18870	0.0185435	0.0185435	0.0416935	GGT1/CBS/CTH	3
979	BP	GO:0048596	embryonic camera-type eye morphogenesis	2/153	26/18870	0.0186874	0.0186874	0.0416935	BMP7/CITED2	2
980	BP	GO:0051894	positive regulation of focal adhesion assembly	2/153	26/18870	0.0186874	0.0186874	0.0416935	SFRP1/ABL1	2
981	BP	GO:0060561	apoptotic process involved in morphogenesis	2/153	26/18870	0.0186874	0.0186874	0.0416935	BMP7/TGFB2	2
982	BP	GO:0071378	cellular response to growth hormone stimulus	2/153	26/18870	0.0186874	0.0186874	0.0416935	PTPN1/LYN	2
983	BP	GO:1900078	positive regulation of cellular response to insulin stimulus	2/153	26/18870	0.0186874	0.0186874	0.0416935	PTPN1/SRC	2
984	BP	GO:1900407	regulation of cellular response to oxidative stress	2/153	26/18870	0.0186874	0.0186874	0.0416935	BMP7/PINK1	2
985	BP	GO:1904353	regulation of telomere capping	2/153	26/18870	0.0186874	0.0186874	0.0416935	NABP2/ATM	2
986	BP	GO:2000050	regulation of non-canonical Wnt signaling pathway	2/153	26/18870	0.0186874	0.0186874	0.0416935	SFRP1/ABL1	2
987	BP	GO:2000629	negative regulation of miRNA metabolic process	2/153	26/18870	0.0186874	0.0186874	0.0416935	PPARG/GATA6	2
988	BP	GO:0006164	purine nucleotide biosynthetic process	6/153	258/18870	0.0188209	0.0188209	0.0419065	AK4/PDK3/PINK1/PDK1/TREM2/PARP1	6
989	BP	GO:1903522	regulation of blood circulation	6/153	258/18870	0.0188209	0.0188209	0.0419065	EDN1/ZC3H12A/GSTM2/TGFB2/NUP155/ABL1	6
990	BP	GO:0001952	regulation of cell-matrix adhesion	4/153	125/18870	0.0189118	0.0189118	0.042024	SFRP1/BCL6/ABL1/SRC	4
991	BP	GO:0006690	icosanoid metabolic process	4/153	125/18870	0.0189118	0.0189118	0.042024	EDN1/MGST2/GGT1/CES2	4
992	BP	GO:0030308	negative regulation of cell growth	5/153	189/18870	0.019043	0.019043	0.042273	SFRP1/BCL6/TGFB2/CDKN1A/G6PD	5
993	BP	GO:0001736	establishment of planar polarity	3/153	70/18870	0.0192612	0.0192612	0.0425428	SFRP1/BRSK1/ABL1	3
994	BP	GO:0002752	cell surface pattern recognition receptor signaling pathway	3/153	70/18870	0.0192612	0.0192612	0.0425428	TREM2/LYN/PRKCE	3
995	BP	GO:0007164	establishment of tissue polarity	3/153	70/18870	0.0192612	0.0192612	0.0425428	SFRP1/BRSK1/ABL1	3
996	BP	GO:0030514	negative regulation of BMP signaling pathway	3/153	70/18870	0.0192612	0.0192612	0.0425428	PPARG/SFRP1/ABL1	3
997	BP	GO:0051148	negative regulation of muscle cell differentiation	3/153	70/18870	0.0192612	0.0192612	0.0425428	G6PD/XBP1/NFATC2	3
998	BP	GO:0032386	regulation of intracellular transport	7/153	336/18870	0.0198982	0.0198982	0.0436859	ZC3H12A/PINK1/PTPN1/MIEF1/NUP153/SRC/DERL3	7
999	BP	GO:0070371	ERK1 and ERK2 cascade	7/153	336/18870	0.0198982	0.0198982	0.0436859	EDN1/PTPN1/TREM2/ABL1/SRC/LYN/MYC	7
1000	BP	GO:0003206	cardiac chamber morphogenesis	4/153	127/18870	0.0199206	0.0199206	0.0436859	BMP7/GATA6/CITED2/TGFB2	4
1001	BP	GO:0009142	nucleoside triphosphate biosynthetic process	4/153	127/18870	0.0199206	0.0199206	0.0436859	AK4/PINK1/TREM2/PARP1	4
1002	BP	GO:0051028	mRNA transport	4/153	127/18870	0.0199206	0.0199206	0.0436859	NUP155/NUP153/POM121C/NUP93	4
1003	BP	GO:0051384	response to glucocorticoid	4/153	127/18870	0.0199206	0.0199206	0.0436859	EDN1/AQP1/CDKN1A/CASP3	4
1004	BP	GO:0042698	ovulation cycle	3/153	71/18870	0.0199941	0.0199941	0.0436859	TGFB2/CASP3/SRC	3
1005	BP	GO:0045911	positive regulation of DNA recombination	3/153	71/18870	0.0199941	0.0199941	0.0436859	TIMELESS/RAD51AP1/PARP1	3
1006	BP	GO:1900076	regulation of cellular response to insulin stimulus	3/153	71/18870	0.0199941	0.0199941	0.0436859	PPARG/PTPN1/SRC	3
1007	BP	GO:0010884	positive regulation of lipid storage	2/153	27/18870	0.0200763	0.0200763	0.0436859	HILPDA/ZC3H12A	2
1008	BP	GO:0036296	response to increased oxygen levels	2/153	27/18870	0.0200763	0.0200763	0.0436859	CDKN1A/POLB	2
1009	BP	GO:0044827	modulation by host of viral genome replication	2/153	27/18870	0.0200763	0.0200763	0.0436859	ZC3H12A/SMC6	2
1010	BP	GO:0071480	cellular response to gamma radiation	2/153	27/18870	0.0200763	0.0200763	0.0436859	CDKN1A/ATM	2
1011	BP	GO:1903319	positive regulation of protein maturation	2/153	27/18870	0.0200763	0.0200763	0.0436859	BAG2/SRC	2
1012	BP	GO:1904357	negative regulation of telomere maintenance via telomere lengthening	2/153	27/18870	0.0200763	0.0200763	0.0436859	SRC/PARP1	2
1013	BP	GO:0048762	mesenchymal cell differentiation	6/153	262/18870	0.0201299	0.0201299	0.0437593	BMP7/EDN1/SFRP1/CITED2/TGFB2/RGCC	6
1014	BP	GO:0016049	cell growth	9/153	497/18870	0.0201914	0.0201914	0.0438496	EDN1/SFRP1/BCL6/TGFB2/CDKN1A/G6PD/HSP90AB1/ABL1/TAOK2	9
1015	BP	GO:0030301	cholesterol transport	4/153	128/18870	0.0204372	0.0204372	0.0443398	PPARG/CES1/RXRA/TREM2	4
1016	BP	GO:0001558	regulation of cell growth	8/153	417/18870	0.0205803	0.0205803	0.0446064	EDN1/SFRP1/BCL6/TGFB2/CDKN1A/G6PD/ABL1/TAOK2	8
1017	BP	GO:0033673	negative regulation of kinase activity	5/153	193/18870	0.020638	0.020638	0.0446873	PPARG/CDKN1A/PTPN1/ABL1/LYN	5
1018	BP	GO:0002562	somatic diversification of immune receptors via germline recombination within a single locus	3/153	72/18870	0.0207422	0.0207422	0.0447809	BCL6/POLB/ATM	3
1019	BP	GO:0016444	somatic cell DNA recombination	3/153	72/18870	0.0207422	0.0207422	0.0447809	BCL6/POLB/ATM	3
1020	BP	GO:0042130	negative regulation of T cell proliferation	3/153	72/18870	0.0207422	0.0207422	0.0447809	CASP3/CTLA4/TNFRSF21	3
1021	BP	GO:0140013	meiotic nuclear division	5/153	194/18870	0.0210499	0.0210499	0.0454007	BRIP1/TOP2A/ATM/RAD51AP1/RAD51	5
1022	BP	GO:0033143	regulation of intracellular steroid hormone receptor signaling pathway	3/153	73/18870	0.0215055	0.0215055	0.045848	SFRP1/SRC/PARP1	3
1023	BP	GO:0042093	T-helper cell differentiation	3/153	73/18870	0.0215055	0.0215055	0.045848	RORA/ZC3H12A/BCL6	3
1024	BP	GO:1904377	positive regulation of protein localization to cell periphery	3/153	73/18870	0.0215055	0.0215055	0.045848	SQSTM1/TREM2/PRKCE	3
1025	BP	GO:0000303	response to superoxide	2/153	28/18870	0.0215072	0.0215072	0.045848	BMP7/SOD3	2
1026	BP	GO:0003156	regulation of animal organ formation	2/153	28/18870	0.0215072	0.0215072	0.045848	BMP7/CITED2	2
1027	BP	GO:0003272	endocardial cushion formation	2/153	28/18870	0.0215072	0.0215072	0.045848	BMP7/TGFB2	2
1028	BP	GO:0010922	positive regulation of phosphatase activity	2/153	28/18870	0.0215072	0.0215072	0.045848	HSP90AB1/PPP1R15A	2
1029	BP	GO:0015732	prostaglandin transport	2/153	28/18870	0.0215072	0.0215072	0.045848	EDN1/ABCC4	2
1030	BP	GO:0032801	receptor catabolic process	2/153	28/18870	0.0215072	0.0215072	0.045848	PTPN1/DTX3L	2
1031	BP	GO:0046639	negative regulation of alpha-beta T cell differentiation	2/153	28/18870	0.0215072	0.0215072	0.045848	ZC3H12A/BCL6	2
1032	BP	GO:0055022	negative regulation of cardiac muscle tissue growth	2/153	28/18870	0.0215072	0.0215072	0.045848	CITED2/G6PD	2
1033	BP	GO:0061117	negative regulation of heart growth	2/153	28/18870	0.0215072	0.0215072	0.045848	CITED2/G6PD	2
1034	BP	GO:0072522	purine-containing compound biosynthetic process	6/153	267/18870	0.0218517	0.0218517	0.0465375	AK4/PDK3/PINK1/PDK1/TREM2/PARP1	6
1035	BP	GO:0043123	positive regulation of canonical NF-kappaB signal transduction	5/153	196/18870	0.0218899	0.0218899	0.0465737	PINK1/ABL1/CTH/PARP1/PRKCE	5
1036	BP	GO:0019079	viral genome replication	4/153	131/18870	0.0220364	0.0220364	0.0468402	ZC3H12A/SMC6/TOP2A/EIF2AK2	4
1037	BP	GO:0045088	regulation of innate immune response	8/153	425/18870	0.0227439	0.0227439	0.0482975	PPARG/PTPN1/TREM2/SRC/LYN/PARP1/EIF2AK2/PRKCE	8
1038	BP	GO:0000305	response to oxygen radical	2/153	29/18870	0.0229791	0.0229791	0.0484233	BMP7/SOD3	2
1039	BP	GO:0006833	water transport	2/153	29/18870	0.0229791	0.0229791	0.0484233	AQP3/AQP1	2
1040	BP	GO:0010971	positive regulation of G2/M transition of mitotic cell cycle	2/153	29/18870	0.0229791	0.0229791	0.0484233	STOX1/DTL	2
1041	BP	GO:0015721	bile acid and bile salt transport	2/153	29/18870	0.0229791	0.0229791	0.0484233	ABCC3/ABCC4	2
1042	BP	GO:0031571	mitotic G1 DNA damage checkpoint signaling	2/153	29/18870	0.0229791	0.0229791	0.0484233	CDKN1A/ATM	2
1043	BP	GO:0044819	mitotic G1/S transition checkpoint signaling	2/153	29/18870	0.0229791	0.0229791	0.0484233	CDKN1A/ATM	2
1044	BP	GO:0051156	glucose 6-phosphate metabolic process	2/153	29/18870	0.0229791	0.0229791	0.0484233	PGD/G6PD	2
1045	BP	GO:0072012	glomerulus vasculature development	2/153	29/18870	0.0229791	0.0229791	0.0484233	BMP7/AQP1	2
1046	BP	GO:0002294	CD4-positive, alpha-beta T cell differentiation involved in immune response	3/153	75/18870	0.0230779	0.0230779	0.0484924	RORA/ZC3H12A/BCL6	3
1047	BP	GO:0006278	RNA-templated DNA biosynthetic process	3/153	75/18870	0.0230779	0.0230779	0.0484924	HSP90AB1/SRC/ATM	3
1048	BP	GO:0061077	chaperone-mediated protein folding	3/153	75/18870	0.0230779	0.0230779	0.0484924	HSPA6/HSPH1/HSPA13	3
1049	BP	GO:0061041	regulation of wound healing	4/153	133/18870	0.0231439	0.0231439	0.0485846	EDN1/XBP1/DDR2/PRKCE	4
1050	BP	GO:0032409	regulation of transporter activity	6/153	271/18870	0.023299	0.023299	0.0488636	PPARG/EDN1/RXRA/GSTM2/TREM2/PRKCE	6
1051	BP	GO:0030098	lymphocyte differentiation	8/153	429/18870	0.023884	0.023884	0.0499067	RORA/SFRP1/ZC3H12A/BCL6/XBP1/ABL1/ATM/CTLA4	8
1052	BP	GO:0002287	alpha-beta T cell activation involved in immune response	3/153	76/18870	0.023887	0.023887	0.0499067	RORA/ZC3H12A/BCL6	3
1053	BP	GO:0002293	alpha-beta T cell differentiation involved in immune response	3/153	76/18870	0.023887	0.023887	0.0499067	RORA/ZC3H12A/BCL6	3
1054	BP	GO:0051145	smooth muscle cell differentiation	3/153	76/18870	0.023887	0.023887	0.0499067	GATA6/CTH/NFATC2	3
1055	BP	GO:0140014	mitotic nuclear division	6/153	274/18870	0.0244259	0.0244259	0.0506885	BMP7/EDN1/TGFA/RGCC/BAZ1B/ATM	6
1056	BP	GO:0000002	mitochondrial genome maintenance	2/153	30/18870	0.0244914	0.0244914	0.0506885	STOX1/PARP1	2
1057	BP	GO:0003298	physiological muscle hypertrophy	2/153	30/18870	0.0244914	0.0244914	0.0506885	EDN1/G6PD	2
1058	BP	GO:0003301	physiological cardiac muscle hypertrophy	2/153	30/18870	0.0244914	0.0244914	0.0506885	EDN1/G6PD	2
1059	BP	GO:0007263	nitric oxide mediated signal transduction	2/153	30/18870	0.0244914	0.0244914	0.0506885	NDNF/CBS	2
1060	BP	GO:0010575	positive regulation of vascular endothelial growth factor production	2/153	30/18870	0.0244914	0.0244914	0.0506885	RORA/EIF2AK3	2
1061	BP	GO:0060142	regulation of syncytium formation by plasma membrane fusion	2/153	30/18870	0.0244914	0.0244914	0.0506885	TREM2/NFATC2	2
1062	BP	GO:0061049	cell growth involved in cardiac muscle cell development	2/153	30/18870	0.0244914	0.0244914	0.0506885	EDN1/G6PD	2
1063	BP	GO:0061098	positive regulation of protein tyrosine kinase activity	2/153	30/18870	0.0244914	0.0244914	0.0506885	PTPN1/SRC	2
1064	BP	GO:0070979	protein K11-linked ubiquitination	2/153	30/18870	0.0244914	0.0244914	0.0506885	UBE2E2/UBE2T	2
1065	BP	GO:0050728	negative regulation of inflammatory response	5/153	202/18870	0.0245397	0.0245397	0.0507408	PPARG/RORA/TREM2/SRC/LYN	5
1066	BP	GO:0002260	lymphocyte homeostasis	3/153	77/18870	0.0247113	0.0247113	0.0509044	CASP3/ABL1/LYN	3
1067	BP	GO:0008652	amino acid biosynthetic process	3/153	77/18870	0.0247113	0.0247113	0.0509044	GGT1/CBS/CTH	3
1068	BP	GO:0070373	negative regulation of ERK1 and ERK2 cascade	3/153	77/18870	0.0247113	0.0247113	0.0509044	PTPN1/ABL1/LYN	3
1069	BP	GO:1903036	positive regulation of response to wounding	3/153	77/18870	0.0247113	0.0247113	0.0509044	XBP1/DDR2/PRKCE	3
1070	BP	GO:1903039	positive regulation of leukocyte cell-cell adhesion	6/153	275/18870	0.0248095	0.0248095	0.0510589	BCL6/XBP1/ABL1/SRC/LYN/HSPH1	6
1071	BP	GO:0006470	protein dephosphorylation	5/153	203/18870	0.0250005	0.0250005	0.0514041	NUAK1/PINK1/HSP90AB1/PTPN1/PPP1R15A	5
1072	BP	GO:0046034	ATP metabolic process	4/153	137/18870	0.025459	0.025459	0.052298	AK4/PINK1/TREM2/PARP1	4
1073	BP	GO:0003299	muscle hypertrophy in response to stress	2/153	31/18870	0.0260433	0.0260433	0.0531018	PPARG/GATA6	2
1074	BP	GO:0014887	cardiac muscle adaptation	2/153	31/18870	0.0260433	0.0260433	0.0531018	PPARG/GATA6	2
1075	BP	GO:0014898	cardiac muscle hypertrophy in response to stress	2/153	31/18870	0.0260433	0.0260433	0.0531018	PPARG/GATA6	2
1076	BP	GO:0034143	regulation of toll-like receptor 4 signaling pathway	2/153	31/18870	0.0260433	0.0260433	0.0531018	TREM2/LYN	2
1077	BP	GO:0061437	renal system vasculature development	2/153	31/18870	0.0260433	0.0260433	0.0531018	BMP7/AQP1	2
1078	BP	GO:0061440	kidney vasculature development	2/153	31/18870	0.0260433	0.0260433	0.0531018	BMP7/AQP1	2
1079	BP	GO:0090322	regulation of superoxide metabolic process	2/153	31/18870	0.0260433	0.0260433	0.0531018	BMP7/AATF	2
1080	BP	GO:0150117	positive regulation of cell-substrate junction organization	2/153	31/18870	0.0260433	0.0260433	0.0531018	SFRP1/ABL1	2
1081	BP	GO:0031589	cell-substrate adhesion	7/153	356/18870	0.0262379	0.0262379	0.0534493	SFRP1/NDNF/BCL6/ABL1/SRC/TAOK2/PRKCE	7
1082	BP	GO:0019362	pyridine nucleotide metabolic process	3/153	79/18870	0.0264055	0.0264055	0.0536637	ME1/PGD/G6PD	3
1083	BP	GO:0046496	nicotinamide nucleotide metabolic process	3/153	79/18870	0.0264055	0.0264055	0.0536637	ME1/PGD/G6PD	3
1084	BP	GO:0044703	multi-organism reproductive process	5/153	206/18870	0.0264163	0.0264163	0.0536637	EDN1/CITED2/MAFF/CBS/PARP1	5
1085	BP	GO:0035270	endocrine system development	4/153	139/18870	0.0266671	0.0266671	0.0541233	EDN1/GATA6/CITED2/EIF2AK3	4
1086	BP	GO:0002437	inflammatory response to antigenic stimulus	3/153	80/18870	0.0272755	0.0272755	0.0552223	TREM2/SRC/LYN	3
1087	BP	GO:0048844	artery morphogenesis	3/153	80/18870	0.0272755	0.0272755	0.0552223	EDN1/CITED2/TGFB2	3
1088	BP	GO:0008203	cholesterol metabolic process	4/153	140/18870	0.0272838	0.0272838	0.0552223	CES1/ACAA2/G6PD/MBTPS2	4
1089	BP	GO:0008016	regulation of heart contraction	5/153	208/18870	0.027388	0.027388	0.0553315	EDN1/ZC3H12A/GSTM2/TGFB2/NUP155	5
1090	BP	GO:0031032	actomyosin structure organization	5/153	208/18870	0.027388	0.027388	0.0553315	EDN1/SFRP1/RGCC/ABL1/SRC	5
1091	BP	GO:0002230	positive regulation of defense response to virus by host	2/153	32/18870	0.027634	0.027634	0.0554217	ZC3H12A/DTX3L	2
1092	BP	GO:0002313	mature B cell differentiation involved in immune response	2/153	32/18870	0.027634	0.027634	0.0554217	BCL6/XBP1	2
1093	BP	GO:0034391	regulation of smooth muscle cell apoptotic process	2/153	32/18870	0.027634	0.027634	0.0554217	PPARG/EDN1	2
1094	BP	GO:0046685	response to arsenic-containing substance	2/153	32/18870	0.027634	0.027634	0.0554217	ZC3H12A/CDKN1A	2
1095	BP	GO:0048384	retinoic acid receptor signaling pathway	2/153	32/18870	0.027634	0.027634	0.0554217	PPARG/RXRA	2
1096	BP	GO:0060055	angiogenesis involved in wound healing	2/153	32/18870	0.027634	0.027634	0.0554217	NDNF/XBP1	2
1097	BP	GO:0061384	heart trabecula morphogenesis	2/153	32/18870	0.027634	0.027634	0.0554217	BMP7/TGFB2	2
1098	BP	GO:1902751	positive regulation of cell cycle G2/M phase transition	2/153	32/18870	0.027634	0.027634	0.0554217	STOX1/DTL	2
1099	BP	GO:0015918	sterol transport	4/153	141/18870	0.027909	0.027909	0.0558715	PPARG/CES1/RXRA/TREM2	4
1100	BP	GO:0046887	positive regulation of hormone secretion	4/153	141/18870	0.027909	0.027909	0.0558715	PPARG/EDN1/NKX3-1/PRKCE	4
1101	BP	GO:0006970	response to osmotic stress	3/153	81/18870	0.0281606	0.0281606	0.0562217	SCN2A/AQP1/CASP3	3
1102	BP	GO:0030500	regulation of bone mineralization	3/153	81/18870	0.0281606	0.0281606	0.0562217	BMP7/RXRA/DDR2	3
1103	BP	GO:0045913	positive regulation of carbohydrate metabolic process	3/153	81/18870	0.0281606	0.0281606	0.0562217	SRC/DYRK2/PRKCE	3
1104	BP	GO:0001503	ossification	8/153	444/18870	0.0285177	0.0285177	0.0568302	PPARG/BMP7/SFRP1/RXRA/CREB3L1/EIF2AK3/CBS/DDR2	8
1105	BP	GO:0001889	liver development	4/153	142/18870	0.0285428	0.0285428	0.0568302	TGFA/GATA6/CITED2/XBP1	4
1106	BP	GO:0043393	regulation of protein binding	4/153	142/18870	0.0285428	0.0285428	0.0568302	CDKN1A/BAG2/ABL1/DTX3L	4
1107	BP	GO:0006816	calcium ion transport	8/153	445/18870	0.0288473	0.0288473	0.0573846	EDN1/SCN2A/GSTM2/G6PD/ABL1/LYN/DDIT3/PRKCE	8
1108	BP	GO:0000079	regulation of cyclin-dependent protein serine/threonine kinase activity	3/153	82/18870	0.0290609	0.0290609	0.0574844	CDKN1A/RGCC/BLM	3
1109	BP	GO:0014032	neural crest cell development	3/153	82/18870	0.0290609	0.0290609	0.0574844	BMP7/EDN1/CITED2	3
1110	BP	GO:0070227	lymphocyte apoptotic process	3/153	82/18870	0.0290609	0.0290609	0.0574844	BCL6/LYN/TNFRSF21	3
1111	BP	GO:0002063	chondrocyte development	2/153	33/18870	0.0292629	0.0292629	0.0574844	EIF2AK3/SERPINH1	2
1112	BP	GO:0006084	acetyl-CoA metabolic process	2/153	33/18870	0.0292629	0.0292629	0.0574844	PDK3/PDK1	2
1113	BP	GO:0006346	DNA methylation-dependent heterochromatin formation	2/153	33/18870	0.0292629	0.0292629	0.0574844	DNMT3A/MYC	2
1114	BP	GO:0006536	glutamate metabolic process	2/153	33/18870	0.0292629	0.0292629	0.0574844	GCLM/GGT1	2
1115	BP	GO:0030511	positive regulation of transforming growth factor beta receptor signaling pathway	2/153	33/18870	0.0292629	0.0292629	0.0574844	CITED2/HSP90AB1	2
1116	BP	GO:0034390	smooth muscle cell apoptotic process	2/153	33/18870	0.0292629	0.0292629	0.0574844	PPARG/EDN1	2
1117	BP	GO:0034968	histone lysine methylation	2/153	33/18870	0.0292629	0.0292629	0.0574844	ASH2L/RBBP5	2
1118	BP	GO:0050891	multicellular organismal-level water homeostasis	2/153	33/18870	0.0292629	0.0292629	0.0574844	AQP3/AQP1	2
1119	BP	GO:0072539	T-helper 17 cell differentiation	2/153	33/18870	0.0292629	0.0292629	0.0574844	RORA/ZC3H12A	2
1120	BP	GO:1903715	regulation of aerobic respiration	2/153	33/18870	0.0292629	0.0292629	0.0574844	AK4/PINK1	2
1121	BP	GO:1903846	positive regulation of cellular response to transforming growth factor beta stimulus	2/153	33/18870	0.0292629	0.0292629	0.0574844	CITED2/HSP90AB1	2
1122	BP	GO:0009150	purine ribonucleotide metabolic process	7/153	365/18870	0.0294969	0.0294969	0.0578925	RORA/AK4/PDK3/PINK1/PDK1/TREM2/PARP1	7
1123	BP	GO:0006997	nucleus organization	4/153	144/18870	0.0298359	0.0298359	0.0583496	NUP155/NUP153/NUP93/SUV39H1	4
1124	BP	GO:0050714	positive regulation of protein secretion	4/153	144/18870	0.0298359	0.0298359	0.0583496	PPARG/TGFB2/TREM2/PRKCE	4
1125	BP	GO:0050852	T cell receptor signaling pathway	4/153	144/18870	0.0298359	0.0298359	0.0583496	ZC3H12A/ABL1/CTLA4/TNFRSF21	4
1126	BP	GO:0051592	response to calcium ion	4/153	144/18870	0.0298359	0.0298359	0.0583496	EDN1/AQP3/KCNMB1/NFATC2	4
1127	BP	GO:0002285	lymphocyte activation involved in immune response	5/153	213/18870	0.0299163	0.0299163	0.0583515	RORA/ZC3H12A/BCL6/XBP1/ABL1	5
1128	BP	GO:0042098	T cell proliferation	5/153	213/18870	0.0299163	0.0299163	0.0583515	BCL6/CASP3/ABL1/CTLA4/TNFRSF21	5
1129	BP	GO:0045637	regulation of myeloid cell differentiation	5/153	213/18870	0.0299163	0.0299163	0.0583515	SFRP1/MPL/TREM2/LYN/MYC	5
1130	BP	GO:0051149	positive regulation of muscle cell differentiation	3/153	83/18870	0.0299763	0.0299763	0.0584168	RBM24/EDN1/CTH	3
1131	BP	GO:0042552	myelination	4/153	145/18870	0.0304952	0.0304952	0.0591662	SCN2A/NDRG1/EIF2AK3/TNFRSF21	4
1132	BP	GO:0046165	alcohol biosynthetic process	4/153	145/18870	0.0304952	0.0304952	0.0591662	CES1/ACAA2/G6PD/MBTPS2	4
1133	BP	GO:0061008	hepaticobiliary system development	4/153	145/18870	0.0304952	0.0304952	0.0591662	TGFA/GATA6/CITED2/XBP1	4
1134	BP	GO:0062207	regulation of pattern recognition receptor signaling pathway	4/153	145/18870	0.0304952	0.0304952	0.0591662	TREM2/SRC/LYN/EIF2AK2	4
1135	BP	GO:2001235	positive regulation of apoptotic signaling pathway	4/153	145/18870	0.0304952	0.0304952	0.0591662	SFRP1/NKX3-1/DDIT3/MYC	4
1136	BP	GO:0002292	T cell differentiation involved in immune response	3/153	84/18870	0.0309068	0.0309068	0.0593806	RORA/ZC3H12A/BCL6	3
1137	BP	GO:1904427	positive regulation of calcium ion transmembrane transport	3/153	84/18870	0.0309068	0.0309068	0.0593806	GSTM2/G6PD/ABL1	3
1138	BP	GO:0006301	postreplication repair	2/153	34/18870	0.0309293	0.0309293	0.0593806	POLK/DTL	2
1139	BP	GO:0006691	leukotriene metabolic process	2/153	34/18870	0.0309293	0.0309293	0.0593806	MGST2/GGT1	2
1140	BP	GO:0010661	positive regulation of muscle cell apoptotic process	2/153	34/18870	0.0309293	0.0309293	0.0593806	PPARG/GATA6	2
1141	BP	GO:0034383	low-density lipoprotein particle clearance	2/153	34/18870	0.0309293	0.0309293	0.0593806	CES3/TREM2	2
1142	BP	GO:0034405	response to fluid shear stress	2/153	34/18870	0.0309293	0.0309293	0.0593806	CITED2/SRC	2
1143	BP	GO:0043276	anoikis	2/153	34/18870	0.0309293	0.0309293	0.0593806	SRC/E2F1	2
1144	BP	GO:0051973	positive regulation of telomerase activity	2/153	34/18870	0.0309293	0.0309293	0.0593806	HSP90AB1/MYC	2
1145	BP	GO:0060351	cartilage development involved in endochondral bone morphogenesis	2/153	34/18870	0.0309293	0.0309293	0.0593806	CBS/SERPINH1	2
1146	BP	GO:0071353	cellular response to interleukin-4	2/153	34/18870	0.0309293	0.0309293	0.0593806	XBP1/HSP90AB1	2
1147	BP	GO:1900225	regulation of NLRP3 inflammasome complex assembly	2/153	34/18870	0.0309293	0.0309293	0.0593806	TREM2/EIF2AK2	2
1148	BP	GO:0003012	muscle system process	8/153	452/18870	0.0312284	0.0312284	0.0599026	PPARG/EDN1/ZC3H12A/GATA6/GSTM2/G6PD/NUP155/PARP1	8
1149	BP	GO:0044706	multi-multicellular organism process	5/153	216/18870	0.0315017	0.0315017	0.0603743	EDN1/CITED2/MAFF/CBS/PARP1	5
1150	BP	GO:0006869	lipid transport	8/153	453/18870	0.0315793	0.0315793	0.0604703	PPARG/EDN1/ABCC3/CES1/RXRA/NKX3-1/TREM2/ABCC4	8
1151	BP	GO:0007272	ensheathment of neurons	4/153	147/18870	0.0318397	0.0318397	0.0605198	SCN2A/NDRG1/EIF2AK3/TNFRSF21	4
1152	BP	GO:0008366	axon ensheathment	4/153	147/18870	0.0318397	0.0318397	0.0605198	SCN2A/NDRG1/EIF2AK3/TNFRSF21	4
1153	BP	GO:0032006	regulation of TOR signaling	4/153	147/18870	0.0318397	0.0318397	0.0605198	NUAK1/TREM2/SRC/ATM	4
1154	BP	GO:0006289	nucleotide-excision repair	3/153	85/18870	0.0318524	0.0318524	0.0605198	BRIP1/POLK/HUS1	3
1155	BP	GO:0008306	associative learning	3/153	85/18870	0.0318524	0.0318524	0.0605198	BTG2/BRSK1/ABL1	3
1156	BP	GO:0032414	positive regulation of ion transmembrane transporter activity	3/153	85/18870	0.0318524	0.0318524	0.0605198	EDN1/GSTM2/TREM2	3
1157	BP	GO:0051101	regulation of DNA binding	3/153	85/18870	0.0318524	0.0318524	0.0605198	PPARG/DDIT3/E2F1	3
1158	BP	GO:0061053	somite development	3/153	85/18870	0.0318524	0.0318524	0.0605198	SFRP1/NKX3-1/ATM	3
1159	BP	GO:0072524	pyridine-containing compound metabolic process	3/153	85/18870	0.0318524	0.0318524	0.0605198	ME1/PGD/G6PD	3
1160	BP	GO:0001893	maternal placenta development	2/153	35/18870	0.0326324	0.0326324	0.0611054	CITED2/PARP1	2
1161	BP	GO:0002719	negative regulation of cytokine production involved in immune response	2/153	35/18870	0.0326324	0.0326324	0.0611054	BCL6/TGFB2	2
1162	BP	GO:0008340	determination of adult lifespan	2/153	35/18870	0.0326324	0.0326324	0.0611054	SCN2A/ATM	2
1163	BP	GO:0010613	positive regulation of cardiac muscle hypertrophy	2/153	35/18870	0.0326324	0.0326324	0.0611054	EDN1/PARP1	2
1164	BP	GO:0010614	negative regulation of cardiac muscle hypertrophy	2/153	35/18870	0.0326324	0.0326324	0.0611054	PPARG/G6PD	2
1165	BP	GO:0030224	monocyte differentiation	2/153	35/18870	0.0326324	0.0326324	0.0611054	PPARG/MYC	2
1166	BP	GO:0033146	regulation of intracellular estrogen receptor signaling pathway	2/153	35/18870	0.0326324	0.0326324	0.0611054	SRC/PARP1	2
1167	BP	GO:0035305	negative regulation of dephosphorylation	2/153	35/18870	0.0326324	0.0326324	0.0611054	TGFB2/PPP1R15A	2
1168	BP	GO:0036314	response to sterol	2/153	35/18870	0.0326324	0.0326324	0.0611054	RORA/CES1	2
1169	BP	GO:0043392	negative regulation of DNA binding	2/153	35/18870	0.0326324	0.0326324	0.0611054	DDIT3/E2F1	2
1170	BP	GO:0045943	positive regulation of transcription by RNA polymerase I	2/153	35/18870	0.0326324	0.0326324	0.0611054	EIF2AK3/BAZ1B	2
1171	BP	GO:0048048	embryonic eye morphogenesis	2/153	35/18870	0.0326324	0.0326324	0.0611054	BMP7/CITED2	2
1172	BP	GO:0048147	negative regulation of fibroblast proliferation	2/153	35/18870	0.0326324	0.0326324	0.0611054	SFRP1/MYC	2
1173	BP	GO:0070633	transepithelial transport	2/153	35/18870	0.0326324	0.0326324	0.0611054	EDN1/AQP1	2
1174	BP	GO:0110110	positive regulation of animal organ morphogenesis	2/153	35/18870	0.0326324	0.0326324	0.0611054	EDN1/STOX1	2
1175	BP	GO:1902253	regulation of intrinsic apoptotic signaling pathway by p53 class mediator	2/153	35/18870	0.0326324	0.0326324	0.0611054	ZNF385A/MYC	2
1176	BP	GO:2000515	negative regulation of CD4-positive, alpha-beta T cell activation	2/153	35/18870	0.0326324	0.0326324	0.0611054	ZC3H12A/BCL6	2
1177	BP	GO:2000243	positive regulation of reproductive process	3/153	86/18870	0.0328131	0.0328131	0.0613395	CITED2/SRC/RAD51AP1	3
1178	BP	GO:2000781	positive regulation of double-strand break repair	3/153	86/18870	0.0328131	0.0328131	0.0613395	TIMELESS/RAD51AP1/PARP1	3
1179	BP	GO:0009952	anterior/posterior pattern specification	5/153	219/18870	0.033139	0.033139	0.0618437	SFRP1/BTG2/NKX3-1/ATM/DDIT3	5
1180	BP	GO:0018205	peptidyl-lysine modification	5/153	219/18870	0.033139	0.033139	0.0618437	ASH2L/BAZ1B/RBBP5/SMC6/CTH	5
1181	BP	GO:0051056	regulation of small GTPase mediated signal transduction	6/153	295/18870	0.0333442	0.0333442	0.0621739	VAV3/BCL6/TGFB2/SQSTM1/ABL1/SRC	6
1182	BP	GO:0032088	negative regulation of NF-kappaB transcription factor activity	3/153	87/18870	0.0337888	0.0337888	0.0629497	BMP7/ZC3H12A/DDIT3	3
1183	BP	GO:0016525	negative regulation of angiogenesis	4/153	150/18870	0.0339209	0.0339209	0.0629826	PPARG/TGFB2/CREB3L1/RGCC	4
1184	BP	GO:0045667	regulation of osteoblast differentiation	4/153	150/18870	0.0339209	0.0339209	0.0629826	PPARG/BMP7/SFRP1/DDR2	4
1185	BP	GO:0072073	kidney epithelium development	4/153	150/18870	0.0339209	0.0339209	0.0629826	BMP7/SFRP1/AQP1/MYC	4
1186	BP	GO:1902652	secondary alcohol metabolic process	4/153	150/18870	0.0339209	0.0339209	0.0629826	CES1/ACAA2/G6PD/MBTPS2	4
1187	BP	GO:0001569	branching involved in blood vessel morphogenesis	2/153	36/18870	0.0343715	0.0343715	0.0634448	EDN1/ABL1	2
1188	BP	GO:0014742	positive regulation of muscle hypertrophy	2/153	36/18870	0.0343715	0.0343715	0.0634448	EDN1/PARP1	2
1189	BP	GO:0045589	regulation of regulatory T cell differentiation	2/153	36/18870	0.0343715	0.0343715	0.0634448	BCL6/CTLA4	2
1190	BP	GO:0055023	positive regulation of cardiac muscle tissue growth	2/153	36/18870	0.0343715	0.0343715	0.0634448	EDN1/GATA6	2
1191	BP	GO:0070670	response to interleukin-4	2/153	36/18870	0.0343715	0.0343715	0.0634448	XBP1/HSP90AB1	2
1192	BP	GO:1905332	positive regulation of morphogenesis of an epithelium	2/153	36/18870	0.0343715	0.0343715	0.0634448	STOX1/ABL1	2
1193	BP	GO:2000352	negative regulation of endothelial cell apoptotic process	2/153	36/18870	0.0343715	0.0343715	0.0634448	NDNF/ABL1	2
1194	BP	GO:0043406	positive regulation of MAP kinase activity	3/153	88/18870	0.0347795	0.0347795	0.0640904	EDN1/PTPN1/TAOK3	3
1195	BP	GO:0048864	stem cell development	3/153	88/18870	0.0347795	0.0347795	0.0640904	BMP7/EDN1/CITED2	3
1196	BP	GO:2000181	negative regulation of blood vessel morphogenesis	4/153	152/18870	0.0353515	0.0353515	0.06509	PPARG/TGFB2/CREB3L1/RGCC	4
1197	BP	GO:0021954	central nervous system neuron development	3/153	89/18870	0.0357851	0.0357851	0.0657784	NDNF/BTG2/HSP90AB1	3
1198	BP	GO:0097194	execution phase of apoptosis	3/153	89/18870	0.0357851	0.0357851	0.0657784	ZC3H12A/CASP3/TOP2A	3
1199	BP	GO:1901343	negative regulation of vasculature development	4/153	153/18870	0.0360797	0.0360797	0.0658373	PPARG/TGFB2/CREB3L1/RGCC	4
1200	BP	GO:0014741	negative regulation of muscle hypertrophy	2/153	37/18870	0.036146	0.036146	0.0658373	PPARG/G6PD	2
1201	BP	GO:0031076	embryonic camera-type eye development	2/153	37/18870	0.036146	0.036146	0.0658373	BMP7/CITED2	2
1202	BP	GO:0044546	NLRP3 inflammasome complex assembly	2/153	37/18870	0.036146	0.036146	0.0658373	TREM2/EIF2AK2	2
1203	BP	GO:0046329	negative regulation of JNK cascade	2/153	37/18870	0.036146	0.036146	0.0658373	PINK1/TAOK3	2
1204	BP	GO:0046621	negative regulation of organ growth	2/153	37/18870	0.036146	0.036146	0.0658373	CITED2/G6PD	2
1205	BP	GO:0046688	response to copper ion	2/153	37/18870	0.036146	0.036146	0.0658373	SOD3/AQP1	2
1206	BP	GO:0070269	pyroptosis	2/153	37/18870	0.036146	0.036146	0.0658373	CASP3/TREM2	2
1207	BP	GO:0141085	regulation of inflammasome-mediated signaling pathway	2/153	37/18870	0.036146	0.036146	0.0658373	TREM2/EIF2AK2	2
1208	BP	GO:1901381	positive regulation of potassium ion transmembrane transport	2/153	37/18870	0.036146	0.036146	0.0658373	KCNMB1/TREM2	2
1209	BP	GO:2000279	negative regulation of DNA biosynthetic process	2/153	37/18870	0.036146	0.036146	0.0658373	CDKN1A/SRC	2
1210	BP	GO:0015931	nucleobase-containing compound transport	5/153	225/18870	0.0365705	0.0365705	0.0665555	NUP155/NUP153/POM121C/NUP93/ABCC4	5
1211	BP	GO:0002312	B cell activation involved in immune response	3/153	90/18870	0.0368056	0.0368056	0.0668929	BCL6/XBP1/ABL1	3
1212	BP	GO:0016125	sterol metabolic process	4/153	154/18870	0.0368167	0.0368167	0.0668929	CES1/ACAA2/G6PD/MBTPS2	4
1213	BP	GO:0033157	regulation of intracellular protein transport	5/153	226/18870	0.0371629	0.0371629	0.0674108	ZC3H12A/PINK1/PTPN1/MIEF1/DERL3	5
1214	BP	GO:0042180	cellular ketone metabolic process	5/153	226/18870	0.0371629	0.0371629	0.0674108	PPARG/CES1/PDK3/PDK1/PRKCE	5
1215	BP	GO:0008544	epidermis development	7/153	385/18870	0.037695	0.037695	0.0682635	AQP3/GATA6/TGFB2/CDKN1A/CASP3/MAFF/MAFG	7
1216	BP	GO:0009259	ribonucleotide metabolic process	7/153	385/18870	0.037695	0.037695	0.0682635	RORA/AK4/PDK3/PINK1/PDK1/TREM2/PARP1	7
1217	BP	GO:0002335	mature B cell differentiation	2/153	38/18870	0.0379551	0.0379551	0.0683411	BCL6/XBP1	2
1218	BP	GO:0007143	female meiotic nuclear division	2/153	38/18870	0.0379551	0.0379551	0.0683411	TOP2A/ATM	2
1219	BP	GO:0016571	histone methylation	2/153	38/18870	0.0379551	0.0379551	0.0683411	ASH2L/RBBP5	2
1220	BP	GO:0043516	regulation of DNA damage response, signal transduction by p53 class mediator	2/153	38/18870	0.0379551	0.0379551	0.0683411	ZNF385A/ATM	2
1221	BP	GO:0045429	positive regulation of nitric oxide biosynthetic process	2/153	38/18870	0.0379551	0.0379551	0.0683411	EDN1/HSP90AB1	2
1222	BP	GO:0045815	transcription initiation-coupled chromatin remodeling	2/153	38/18870	0.0379551	0.0379551	0.0683411	ASH2L/RBBP5	2
1223	BP	GO:0060416	response to growth hormone	2/153	38/18870	0.0379551	0.0379551	0.0683411	PTPN1/LYN	2
1224	BP	GO:0001738	morphogenesis of a polarized epithelium	3/153	92/18870	0.0388912	0.0388912	0.0699693	SFRP1/BRSK1/ABL1	3
1225	BP	GO:0030902	hindbrain development	4/153	157/18870	0.0390794	0.0390794	0.0702505	BMP7/RORA/CBS/ABL1	4
1226	BP	GO:0030217	T cell differentiation	6/153	307/18870	0.0392815	0.0392815	0.0705562	RORA/ZC3H12A/BCL6/XBP1/ABL1/CTLA4	6
1227	BP	GO:0048705	skeletal system morphogenesis	5/153	230/18870	0.0395916	0.0395916	0.0709426	BMP7/SFRP1/CITED2/CBS/SERPINH1	5
1228	BP	GO:0000423	mitophagy	2/153	39/18870	0.0397983	0.0397983	0.0709426	PINK1/SQSTM1	2
1229	BP	GO:0016233	telomere capping	2/153	39/18870	0.0397983	0.0397983	0.0709426	NABP2/ATM	2
1230	BP	GO:0038179	neurotrophin signaling pathway	2/153	39/18870	0.0397983	0.0397983	0.0709426	CASP3/SRC	2
1231	BP	GO:0045823	positive regulation of heart contraction	2/153	39/18870	0.0397983	0.0397983	0.0709426	EDN1/TGFB2	2
1232	BP	GO:0071548	response to dexamethasone	2/153	39/18870	0.0397983	0.0397983	0.0709426	EDN1/AQP1	2
1233	BP	GO:0140632	canonical inflammasome complex assembly	2/153	39/18870	0.0397983	0.0397983	0.0709426	TREM2/EIF2AK2	2
1234	BP	GO:1904407	positive regulation of nitric oxide metabolic process	2/153	39/18870	0.0397983	0.0397983	0.0709426	EDN1/HSP90AB1	2
1235	BP	GO:0006874	intracellular calcium ion homeostasis	6/153	308/18870	0.0398047	0.0398047	0.0709426	EDN1/GSTM2/ABL1/LYN/DDIT3/PRKCE	6
1236	BP	GO:0050657	nucleic acid transport	4/153	158/18870	0.0398509	0.0398509	0.0709426	NUP155/NUP153/POM121C/NUP93	4
1237	BP	GO:0050658	RNA transport	4/153	158/18870	0.0398509	0.0398509	0.0709426	NUP155/NUP153/POM121C/NUP93	4
1238	BP	GO:0039531	regulation of viral-induced cytoplasmic pattern recognition receptor signaling pathway	3/153	93/18870	0.0399561	0.0399561	0.071015	TREM2/SRC/EIF2AK2	3
1239	BP	GO:0043367	CD4-positive, alpha-beta T cell differentiation	3/153	93/18870	0.0399561	0.0399561	0.071015	RORA/ZC3H12A/BCL6	3
1240	BP	GO:0007389	pattern specification process	8/153	475/18870	0.0399956	0.0399956	0.0710278	BMP7/EDN1/SFRP1/BTG2/CITED2/NKX3-1/ATM/DDIT3	8
1241	BP	GO:0007599	hemostasis	5/153	231/18870	0.0402136	0.0402136	0.0712999	EDN1/VAV3/ZNF385A/SRC/LYN	5
1242	BP	GO:0010594	regulation of endothelial cell migration	5/153	231/18870	0.0402136	0.0402136	0.0712999	PPARG/EDN1/ZC3H12A/RGCC/ABL1	5
1243	BP	GO:1901875	positive regulation of post-translational protein modification	4/153	159/18870	0.0406312	0.0406312	0.0719824	ZC3H12A/PINK1/BAZ1B/SUV39H1	4
1244	BP	GO:0001701	in utero embryonic development	7/153	392/18870	0.0408868	0.0408868	0.072377	BMP7/EDN1/GATA6/CITED2/MAFF/POLB/MAFG	7
1245	BP	GO:0021766	hippocampus development	3/153	94/18870	0.0410358	0.0410358	0.072466	SCN2A/BTG2/CASP3	3
1246	BP	GO:0043648	dicarboxylic acid metabolic process	3/153	94/18870	0.0410358	0.0410358	0.072466	ME1/GCLM/GGT1	3
1247	BP	GO:0051492	regulation of stress fiber assembly	3/153	94/18870	0.0410358	0.0410358	0.072466	SFRP1/RGCC/ABL1	3
1248	BP	GO:0000731	DNA synthesis involved in DNA repair	2/153	40/18870	0.0416747	0.0416747	0.073067	POLK/DTL	2
1249	BP	GO:0001953	negative regulation of cell-matrix adhesion	2/153	40/18870	0.0416747	0.0416747	0.073067	BCL6/SRC	2
1250	BP	GO:0007007	inner mitochondrial membrane organization	2/153	40/18870	0.0416747	0.0416747	0.073067	PINK1/CHCHD6	2
1251	BP	GO:0031056	regulation of histone modification	2/153	40/18870	0.0416747	0.0416747	0.073067	BAZ1B/SUV39H1	2
1252	BP	GO:0032570	response to progesterone	2/153	40/18870	0.0416747	0.0416747	0.073067	TGFB2/SRC	2
1253	BP	GO:0045730	respiratory burst	2/153	40/18870	0.0416747	0.0416747	0.073067	TREM2/CYBB	2
1254	BP	GO:0060421	positive regulation of heart growth	2/153	40/18870	0.0416747	0.0416747	0.073067	EDN1/GATA6	2
1255	BP	GO:1901532	regulation of hematopoietic progenitor cell differentiation	2/153	40/18870	0.0416747	0.0416747	0.073067	ABL1/EIF2AK2	2
1256	BP	GO:1903524	positive regulation of blood circulation	2/153	40/18870	0.0416747	0.0416747	0.073067	EDN1/TGFB2	2
1257	BP	GO:0045638	negative regulation of myeloid cell differentiation	3/153	95/18870	0.0421301	0.0421301	0.0738066	SFRP1/LYN/MYC	3
1258	BP	GO:0009205	purine ribonucleoside triphosphate metabolic process	4/153	161/18870	0.0422177	0.0422177	0.0738425	AK4/PINK1/TREM2/PARP1	4
1259	BP	GO:0051017	actin filament bundle assembly	4/153	161/18870	0.0422177	0.0422177	0.0738425	SFRP1/RGCC/ABL1/SRC	4
1260	BP	GO:0050900	leukocyte migration	7/153	396/18870	0.0427877	0.0427877	0.0747801	EDN1/VAV3/TGFB2/TREM2/ABL1/SRC/LYN	7
1261	BP	GO:0001822	kidney development	6/153	314/18870	0.0430373	0.0430373	0.0751567	BMP7/SFRP1/AQP1/TGFB2/NKX3-1/MYC	6
1262	BP	GO:0014909	smooth muscle cell migration	3/153	96/18870	0.043239	0.043239	0.0753298	DDR2/SRC/DDIT3	3
1263	BP	GO:0042982	amyloid precursor protein metabolic process	3/153	96/18870	0.043239	0.043239	0.0753298	CASP3/AATF/LYN	3
1264	BP	GO:0061912	selective autophagy	3/153	96/18870	0.043239	0.043239	0.0753298	PINK1/SQSTM1/ATM	3
1265	BP	GO:0002221	pattern recognition receptor signaling pathway	5/153	236/18870	0.0434125	0.0434125	0.0753938	TREM2/SRC/LYN/EIF2AK2/PRKCE	5
1266	BP	GO:0003203	endocardial cushion morphogenesis	2/153	41/18870	0.0435839	0.0435839	0.0753938	BMP7/TGFB2	2
1267	BP	GO:0045066	regulatory T cell differentiation	2/153	41/18870	0.0435839	0.0435839	0.0753938	BCL6/CTLA4	2
1268	BP	GO:0051154	negative regulation of striated muscle cell differentiation	2/153	41/18870	0.0435839	0.0435839	0.0753938	G6PD/XBP1	2
1269	BP	GO:0051281	positive regulation of release of sequestered calcium ion into cytosol	2/153	41/18870	0.0435839	0.0435839	0.0753938	GSTM2/ABL1	2
1270	BP	GO:0090181	regulation of cholesterol metabolic process	2/153	41/18870	0.0435839	0.0435839	0.0753938	CES1/MBTPS2	2
1271	BP	GO:0150077	regulation of neuroinflammatory response	2/153	41/18870	0.0435839	0.0435839	0.0753938	TREM2/ATM	2
1272	BP	GO:1900016	negative regulation of cytokine production involved in inflammatory response	2/153	41/18870	0.0435839	0.0435839	0.0753938	ZC3H12A/TREM2	2
1273	BP	GO:1902742	apoptotic process involved in development	2/153	41/18870	0.0435839	0.0435839	0.0753938	BMP7/TGFB2	2
1274	BP	GO:0010959	regulation of metal ion transport	7/153	398/18870	0.0437593	0.0437593	0.0756378	KCNMB1/GSTM2/G6PD/TREM2/ABL1/LYN/PRKCE	7
1275	BP	GO:0043524	negative regulation of neuron apoptotic process	4/153	163/18870	0.0438388	0.0438388	0.0757159	NDNF/BTG2/GCLM/PINK1	4
1276	BP	GO:0009953	dorsal/ventral pattern formation	3/153	97/18870	0.0443625	0.0443625	0.0764404	EDN1/SFRP1/DDIT3	3
1277	BP	GO:0021675	nerve development	3/153	97/18870	0.0443625	0.0443625	0.0764404	EDN1/SCN2A/CITED2	3
1278	BP	GO:0050688	regulation of defense response to virus	3/153	97/18870	0.0443625	0.0443625	0.0764404	ZC3H12A/TREM2/DTX3L	3
1279	BP	GO:0017148	negative regulation of translation	6/153	317/18870	0.0447138	0.0447138	0.0769855	RBM24/ZC3H12A/BTG2/EIF2AK3/CPEB1/EIF2AK2	6
1280	BP	GO:0007160	cell-matrix adhesion	5/153	239/18870	0.0454035	0.0454035	0.0776538	SFRP1/BCL6/ABL1/SRC/TAOK2	5
1281	BP	GO:0061572	actin filament bundle organization	4/153	165/18870	0.0454947	0.0454947	0.0776538	SFRP1/RGCC/ABL1/SRC	4
1282	BP	GO:0000422	autophagy of mitochondrion	3/153	98/18870	0.0455004	0.0455004	0.0776538	SPATA18/PINK1/SQSTM1	3
1283	BP	GO:0001657	ureteric bud development	3/153	98/18870	0.0455004	0.0455004	0.0776538	BMP7/SFRP1/MYC	3
1284	BP	GO:0002275	myeloid cell activation involved in immune response	3/153	98/18870	0.0455004	0.0455004	0.0776538	TREM2/LYN/PRKCE	3
1285	BP	GO:0009798	axis specification	3/153	98/18870	0.0455004	0.0455004	0.0776538	SFRP1/CITED2/DDIT3	3
1286	BP	GO:0048661	positive regulation of smooth muscle cell proliferation	3/153	98/18870	0.0455004	0.0455004	0.0776538	EDN1/DDR2/SRC	3
1287	BP	GO:0061726	mitochondrion disassembly	3/153	98/18870	0.0455004	0.0455004	0.0776538	SPATA18/PINK1/SQSTM1	3
1288	BP	GO:0030851	granulocyte differentiation	2/153	42/18870	0.0455251	0.0455251	0.0776538	CITED2/LYN	2
1289	BP	GO:0032941	secretion by tissue	2/153	42/18870	0.0455251	0.0455251	0.0776538	AQP1/PRKCE	2
1290	BP	GO:0141084	inflammasome-mediated signaling pathway	2/153	42/18870	0.0455251	0.0455251	0.0776538	TREM2/EIF2AK2	2
1291	BP	GO:1904706	negative regulation of vascular associated smooth muscle cell proliferation	2/153	42/18870	0.0455251	0.0455251	0.0776538	PPARG/CDKN1A	2
1292	BP	GO:0007519	skeletal muscle tissue development	4/153	166/18870	0.0463356	0.0463356	0.0789751	RBM24/BTG2/CITED2/MAFF	4
1293	BP	GO:0072163	mesonephric epithelium development	3/153	99/18870	0.0466528	0.0466528	0.0793929	BMP7/SFRP1/MYC	3
1294	BP	GO:0072164	mesonephric tubule development	3/153	99/18870	0.0466528	0.0466528	0.0793929	BMP7/SFRP1/MYC	3
1295	BP	GO:0019058	viral life cycle	6/153	321/18870	0.0470121	0.0470121	0.0798808	ZC3H12A/HSP90AB1/NUP153/SMC6/TOP2A/EIF2AK2	6
1296	BP	GO:0031348	negative regulation of defense response	6/153	321/18870	0.0470121	0.0470121	0.0798808	PPARG/RORA/TREM2/SRC/LYN/PARP1	6
1297	BP	GO:0009144	purine nucleoside triphosphate metabolic process	4/153	167/18870	0.0471852	0.0471852	0.0801131	AK4/PINK1/TREM2/PARP1	4
1298	BP	GO:0097529	myeloid leukocyte migration	5/153	242/18870	0.0474483	0.0474483	0.0801493	EDN1/VAV3/TGFB2/TREM2/LYN	5
1299	BP	GO:0010719	negative regulation of epithelial to mesenchymal transition	2/153	43/18870	0.0474977	0.0474977	0.0801493	SFRP1/TGFB2	2
1300	BP	GO:0045622	regulation of T-helper cell differentiation	2/153	43/18870	0.0474977	0.0474977	0.0801493	ZC3H12A/BCL6	2
1301	BP	GO:0055090	acylglycerol homeostasis	2/153	43/18870	0.0474977	0.0474977	0.0801493	RORA/XBP1	2
1302	BP	GO:0060412	ventricular septum morphogenesis	2/153	43/18870	0.0474977	0.0474977	0.0801493	CITED2/TGFB2	2
1303	BP	GO:0070328	triglyceride homeostasis	2/153	43/18870	0.0474977	0.0474977	0.0801493	RORA/XBP1	2
1304	BP	GO:1901223	negative regulation of non-canonical NF-kappaB signal transduction	2/153	43/18870	0.0474977	0.0474977	0.0801493	BMP7/ZC3H12A	2
1305	BP	GO:1904646	cellular response to amyloid-beta	2/153	43/18870	0.0474977	0.0474977	0.0801493	TREM2/PARP1	2
1306	BP	GO:0019217	regulation of fatty acid metabolic process	3/153	100/18870	0.0478196	0.0478196	0.0805074	PPARG/PDK3/PDK1	3
1307	BP	GO:0042632	cholesterol homeostasis	3/153	100/18870	0.0478196	0.0478196	0.0805074	RORA/CES1/XBP1	3
1308	BP	GO:0060349	bone morphogenesis	3/153	100/18870	0.0478196	0.0478196	0.0805074	CITED2/CBS/SERPINH1	3
1309	BP	GO:0003205	cardiac chamber development	4/153	168/18870	0.0480434	0.0480434	0.0806992	BMP7/GATA6/CITED2/TGFB2	4
1310	BP	GO:0009199	ribonucleoside triphosphate metabolic process	4/153	168/18870	0.0480434	0.0480434	0.0806992	AK4/PINK1/TREM2/PARP1	4
1311	BP	GO:0051168	nuclear export	4/153	168/18870	0.0480434	0.0480434	0.0806992	NUP155/NUP153/POM121C/NUP93	4
1312	BP	GO:0030900	forebrain development	7/153	407/18870	0.0483081	0.0483081	0.0810819	NDNF/SCN2A/AQP1/BTG2/CASP3/SRC/E2F1	7
1313	BP	GO:0072001	renal system development	6/153	324/18870	0.0487832	0.0487832	0.081817	BMP7/SFRP1/AQP1/TGFB2/NKX3-1/MYC	6
1314	BP	GO:0055092	sterol homeostasis	3/153	101/18870	0.0490006	0.0490006	0.0821191	RORA/CES1/XBP1	3
1315	BP	GO:0010463	mesenchymal cell proliferation	2/153	44/18870	0.049501	0.049501	0.0825806	BMP7/MYC	2
1316	BP	GO:0030501	positive regulation of bone mineralization	2/153	44/18870	0.049501	0.049501	0.0825806	BMP7/RXRA	2
1317	BP	GO:0032689	negative regulation of type II interferon production	2/153	44/18870	0.049501	0.049501	0.0825806	ZC3H12A/DDIT3	2
1318	BP	GO:0032691	negative regulation of interleukin-1 beta production	2/153	44/18870	0.049501	0.049501	0.0825806	ZC3H12A/TREM2	2
1319	BP	GO:0043268	positive regulation of potassium ion transport	2/153	44/18870	0.049501	0.049501	0.0825806	KCNMB1/TREM2	2
1320	BP	GO:0050691	regulation of defense response to virus by host	2/153	44/18870	0.049501	0.049501	0.0825806	ZC3H12A/DTX3L	2
1321	CC	GO:0090734	site of DNA damage	12/154	117/19886	1.15027e-10	1.15027e-10	2.48215e-08	NKX3-1/INIP/TIMELESS/CBX3/POLK/WDR76/SMC6/HUS1/HELB/NABP2/RAD51/PARP1	12
1322	CC	GO:0035861	site of double-strand break	8/154	85/19886	3.13168e-07	3.13168e-07	3.37892e-05	INIP/TIMELESS/SMC6/HUS1/HELB/NABP2/RAD51/PARP1	8
1323	CC	GO:0005657	replication fork	7/154	67/19886	8.58417e-07	8.58417e-07	6.17458e-05	BCL6/TIMELESS/BAZ1B/ZRANB3/MCM10/PARP1/BLM	7
1324	CC	GO:0043596	nuclear replication fork	5/154	34/19886	6.05756e-06	6.05756e-06	0.000307426	TIMELESS/BAZ1B/ZRANB3/MCM10/PARP1	5
1325	CC	GO:0005635	nuclear envelope	15/154	494/19886	7.12329e-06	7.12329e-06	0.000307426	GATA6/MGST2/AQP1/MPL/BRIP1/NUP155/NUP153/CBX3/ABL1/POM121C/NUP93/FANCL/PARP1/DTL/CYBB	15
1326	CC	GO:0000228	nuclear chromosome	10/154	228/19886	1.17243e-05	1.17243e-05	0.000421665	TIMELESS/BAZ1B/ZRANB3/MCM10/SUV39H1/TOP2A/HUS1/RAD51/PARP1/BLM	10
1327	CC	GO:0090575	RNA polymerase II transcription regulator complex	10/154	254/19886	2.97006e-05	2.97006e-05	0.000855361	PPARG/RXRA/XBP1/MAFF/CBX3/MAFG/NFATC2/DDIT3/MYC/E2F1	10
1328	CC	GO:0031965	nuclear membrane	11/154	311/19886	3.1711e-05	3.1711e-05	0.000855361	GATA6/AQP1/MPL/BRIP1/NUP155/NUP153/CBX3/ABL1/POM121C/NUP93/DTL	11
1329	CC	GO:0000781	chromosome, telomeric region	8/154	171/19886	5.70585e-05	5.70585e-05	0.00136807	CBX3/SMC6/NABP2/ATM/RAD51AP1/RAD51/PARP1/BLM	8
1330	CC	GO:0098687	chromosomal region	12/154	399/19886	6.67515e-05	6.67515e-05	0.00144043	BAZ1B/CBX3/SMC6/SUV39H1/TOP2A/NABP2/ATM/RAD51AP1/DNMT3A/RAD51/PARP1/BLM	12
1331	CC	GO:0044292	dendrite terminus	3/154	13/19886	0.000123048	0.000123048	0.00241387	HSP90AB1/SRC/TAOK2	3
1332	CC	GO:0000792	heterochromatin	5/154	79/19886	0.000370868	0.000370868	0.00666911	BAZ1B/CBX3/WDR76/SUV39H1/DNMT3A	5
1333	CC	GO:0034399	nuclear periphery	6/154	150/19886	0.00111969	0.00111969	0.018586	NUP153/NUP93/SUV39H1/KIN/DNMT3A/BLM	6
1334	CC	GO:0000793	condensed chromosome	8/154	281/19886	0.00158845	0.00158845	0.0244837	BAZ1B/CBX3/SMC6/SUV39H1/TOP2A/HUS1/RAD51/BLM	8
1335	CC	GO:0000794	condensed nuclear chromosome	4/154	81/19886	0.00362507	0.00362507	0.0499087	SUV39H1/HUS1/RAD51/BLM	4
1336	CC	GO:0044666	MLL3/4 complex	2/154	12/19886	0.00373727	0.00373727	0.0499087	ASH2L/RBBP5	2
1337	CC	GO:0000153	cytoplasmic ubiquitin ligase complex	2/154	13/19886	0.0043944	0.0043944	0.0499087	RHBDD2/DERL3	2
1338	CC	GO:0005677	chromatin silencing complex	2/154	13/19886	0.0043944	0.0043944	0.0499087	CBX3/SUV39H1	2
1339	CC	GO:0043240	Fanconi anaemia nuclear complex	2/154	13/19886	0.0043944	0.0043944	0.0499087	FANCF/FANCL	2
1340	CC	GO:0000800	lateral element	2/154	14/19886	0.00510085	0.00510085	0.0550355	RAD51/BLM	2
1341	CC	GO:0048188	Set1C/COMPASS complex	2/154	15/19886	0.00585582	0.00585582	0.0601726	ASH2L/RBBP5	2
1342	CC	GO:0005643	nuclear pore	4/154	97/19886	0.00686529	0.00686529	0.067339	NUP155/NUP153/POM121C/NUP93	4
1343	CC	GO:0099091	postsynaptic specialization, intracellular component	2/154	18/19886	0.00840407	0.00840407	0.0788483	SRC/LYN	2
1344	CC	GO:0030426	growth cone	5/154	168/19886	0.00999615	0.00999615	0.0870216	PINK1/HSP90AB1/ABL1/SRC/TAOK2	5
1345	CC	GO:0016605	PML body	4/154	109/19886	0.0102677	0.0102677	0.0870216	SQSTM1/SMC6/RAD51/BLM	4
1346	CC	GO:0005788	endoplasmic reticulum lumen	7/154	313/19886	0.0111517	0.0111517	0.0870216	COL4A6/EDN1/CES1/CES3/CES2/VCPIP1/SERPINH1	7
1347	CC	GO:0030427	site of polarized growth	5/154	173/19886	0.0112469	0.0112469	0.0870216	PINK1/HSP90AB1/ABL1/SRC/TAOK2	5
1348	CC	GO:0000791	euchromatin	3/154	60/19886	0.0112916	0.0112916	0.0870216	ASH2L/CBX3/DNMT3A	3
1349	CC	GO:0000775	chromosome, centromeric region	6/154	258/19886	0.0153857	0.0153857	0.114486	BAZ1B/CBX3/SMC6/SUV39H1/TOP2A/DNMT3A	6
1350	CC	GO:0016234	inclusion body	3/154	71/19886	0.0177358	0.0177358	0.127573	PINK1/SQSTM1/NUP153	3
1351	CC	GO:0044295	axonal growth cone	2/154	27/19886	0.0184238	0.0184238	0.128247	HSP90AB1/TAOK2	2
1352	CC	GO:0150034	distal axon	6/154	276/19886	0.020702	0.020702	0.139602	PINK1/BRSK1/HSP90AB1/ABL1/SRC/TAOK2	6
1353	CC	GO:0005721	pericentric heterochromatin	2/154	30/19886	0.0224911	0.0224911	0.147071	BAZ1B/CBX3	2
1354	CC	GO:0071339	MLL1 complex	2/154	31/19886	0.0239218	0.0239218	0.151826	ASH2L/RBBP5	2
1355	CC	GO:0044665	MLL1/2 complex	2/154	32/19886	0.0253889	0.0253889	0.156533	ASH2L/RBBP5	2
1356	CC	GO:0005741	mitochondrial outer membrane	5/154	217/19886	0.0270563	0.0270563	0.16218	SPATA18/PINK1/CHCHD6/MIEF1/PPP1R15A	5
1357	CC	GO:0045178	basal part of cell	6/154	301/19886	0.029977	0.029977	0.170371	EDN1/ABCC3/TGFA/AQP3/AQP1/ABCC4	6
1358	CC	GO:0000803	sex chromosome	2/154	35/19886	0.0300019	0.0300019	0.170371	SMC6/DNMT3A	2
1359	CC	GO:0045171	intercellular bridge	3/154	92/19886	0.0346818	0.0346818	0.191897	GSTM5/GPX2/GSTM2	3
1360	CC	GO:0043025	neuronal cell body	8/154	489/19886	0.0368395	0.0368395	0.197084	ZNF385A/TGFB2/MPL/CASP3/HSP90AB1/ABL1/SRC/CYBB	8
1361	CC	GO:0000795	synaptonemal complex	2/154	40/19886	0.0383594	0.0383594	0.197084	RAD51/BLM	2
1362	CC	GO:0099086	synaptonemal structure	2/154	40/19886	0.0383594	0.0383594	0.197084	RAD51/BLM	2
1363	CC	GO:0000932	P-body	3/154	99/19886	0.041676	0.041676	0.20502	ZC3H12A/SQSTM1/CPEB1	3
1364	CC	GO:0101031	protein folding chaperone complex	2/154	42/19886	0.0419226	0.0419226	0.20502	BAG2/HSP90AB1	2
1365	CC	GO:0031968	organelle outer membrane	5/154	246/19886	0.0427711	0.0427711	0.20502	SPATA18/PINK1/CHCHD6/MIEF1/PPP1R15A	5
1366	CC	GO:0019867	outer membrane	5/154	248/19886	0.0440211	0.0440211	0.20502	SPATA18/PINK1/CHCHD6/MIEF1/PPP1R15A	5
1367	CC	GO:0016323	basolateral plasma membrane	5/154	249/19886	0.0446543	0.0446543	0.20502	ABCC3/TGFA/AQP3/AQP1/ABCC4	5
1368	MF	GO:0016209	antioxidant activity	8/155	83/18496	4.70173e-07	4.70173e-07	0.000179161	GPX2/GPX3/SOD3/MGST2/GSTM2/GSR/TXNRD3/TXNRD1	8
1369	MF	GO:0046875	ephrin receptor binding	5/155	27/18496	2.69488e-06	2.69488e-06	0.000495956	AQP1/PTPN1/ABL1/SRC/LYN	5
1370	MF	GO:0044389	ubiquitin-like protein ligase binding	13/155	327/18496	3.90463e-06	3.90463e-06	0.000495956	PINK1/CDKN1A/SQSTM1/BAG2/HSP90AB1/CBS/SMC6/FANCL/LYN/DTX3L/HSPA6/PARP1/UBE2T	13
1371	MF	GO:0031625	ubiquitin protein ligase binding	12/155	308/18496	1.141e-05	1.141e-05	0.00108696	PINK1/CDKN1A/SQSTM1/BAG2/HSP90AB1/CBS/SMC6/FANCL/LYN/HSPA6/PARP1/UBE2T	12
1372	MF	GO:0004674	protein serine/threonine kinase activity	14/155	427/18496	1.48447e-05	1.48447e-05	0.00113132	NUAK1/PDK3/PINK1/CDK3/SQSTM1/EIF2AK3/NEK4/BRSK1/TAOK2/DYRK2/ATM/TAOK3/EIF2AK2/PRKCE	14
1373	MF	GO:0140662	ATP-dependent protein folding chaperone	5/155	40/18496	2.01189e-05	2.01189e-05	0.00127773	HSPA4L/HSP90AB1/HSPA6/HSPH1/HSPA13	5
1374	MF	GO:0003684	damaged DNA binding	6/155	71/18496	2.87292e-05	2.87292e-05	0.00130629	POLQ/POLB/POLK/SMC6/PARP1/BLM	6
1375	MF	GO:0048156	tau protein binding	5/155	43/18496	2.88423e-05	2.88423e-05	0.00130629	BRSK1/BAG2/HSP90AB1/AATF/TAOK2	5
1376	MF	GO:0004602	glutathione peroxidase activity	4/155	22/18496	3.0853e-05	3.0853e-05	0.00130629	GPX2/GPX3/MGST2/GSTM2	4
1377	MF	GO:0004715	non-membrane spanning protein tyrosine kinase activity	5/155	45/18496	3.61172e-05	3.61172e-05	0.00137625	BAZ1B/ABL1/SRC/LYN/EIF2AK2	5
1378	MF	GO:0001221	transcription coregulator binding	7/155	112/18496	4.39823e-05	4.39823e-05	0.00147468	PPARG/RORA/RXRA/GATA6/BCL6/CBX3/MYC	7
1379	MF	GO:0140097	catalytic activity, acting on DNA	10/155	248/18496	4.69391e-05	4.69391e-05	0.00147468	POLQ/BRIP1/POLB/ZRANB3/POLK/TOP2A/HELB/DNMT3A/RAD51/BLM	10
1380	MF	GO:0017056	structural constituent of nuclear pore	4/155	25/18496	5.23206e-05	5.23206e-05	0.00147468	NUP155/NUP153/POM121C/NUP93	4
1381	MF	GO:0106310	protein serine kinase activity	12/155	361/18496	5.41802e-05	5.41802e-05	0.00147468	NUAK1/PINK1/CDK3/EIF2AK3/NEK4/BRSK1/TAOK2/DYRK2/ATM/TAOK3/EIF2AK2/PRKCE	12
1382	MF	GO:0003697	single-stranded DNA binding	7/155	118/18496	6.13844e-05	6.13844e-05	0.00155938	ZRANB3/SMC6/MCM10/NABP2/RAD51AP1/RAD51/BLM	7
1383	MF	GO:0004364	glutathione transferase activity	4/155	27/18496	7.16466e-05	7.16466e-05	0.00170004	GSTM5/MGST2/GSTM2/GSTA4	4
1384	MF	GO:0008094	ATP-dependent activity, acting on DNA	7/155	122/18496	7.58443e-05	7.58443e-05	0.00170004	POLQ/BRIP1/ZRANB3/TOP2A/HELB/RAD51/BLM	7
1385	MF	GO:0004601	peroxidase activity	5/155	55/18496	9.61387e-05	9.61387e-05	0.00203522	GPX2/GPX3/MGST2/GSTM2/TXNRD1	5
1386	MF	GO:0016684	oxidoreductase activity, acting on peroxide as acceptor	5/155	57/18496	0.000114168	0.000114168	0.00225185	GPX2/GPX3/MGST2/GSTM2/TXNRD1	5
1387	MF	GO:0016668	oxidoreductase activity, acting on a sulfur group of donors, NAD(P) as acceptor	3/155	12/18496	0.000120135	0.000120135	0.00225185	GSR/TXNRD3/TXNRD1	3
1388	MF	GO:0003678	DNA helicase activity	5/155	58/18496	0.0001241	0.0001241	0.00225185	POLQ/BRIP1/HELB/RAD51/BLM	5
1389	MF	GO:0004713	protein tyrosine kinase activity	7/155	138/18496	0.000164109	0.000164109	0.00284245	BAZ1B/ABL1/DDR2/SRC/DYRK2/LYN/EIF2AK2	7
1390	MF	GO:0140297	DNA-binding transcription factor binding	13/155	477/18496	0.000194612	0.000194612	0.00322424	PPARG/RXRA/GATA6/BCL6/CITED2/NKX3-1/SRC/DTX3L/DDIT3/DNMT3A/MYC/E2F1/PARP1	13
1391	MF	GO:0044183	protein folding chaperone	5/155	66/18496	0.000229371	0.000229371	0.00364177	HSPA4L/HSP90AB1/HSPA6/HSPH1/HSPA13	5
1392	MF	GO:0000774	adenyl-nucleotide exchange factor activity	3/155	15/18496	0.000243912	0.000243912	0.00371773	HSPA4L/BAG2/HSPH1	3
1393	MF	GO:0000217	DNA secondary structure binding	4/155	39/18496	0.000310551	0.000310551	0.0045514	ABL1/SMC6/RAD51AP1/BLM	4
1394	MF	GO:0046332	SMAD binding	5/155	79/18496	0.000530113	0.000530113	0.00748152	PPARG/CITED2/CREB3L1/RGCC/PARP1	5
1395	MF	GO:0061629	RNA polymerase II-specific DNA-binding transcription factor binding	10/155	344/18496	0.000658597	0.000658597	0.00896286	PPARG/RXRA/GATA6/CITED2/NKX3-1/SRC/DTX3L/DDIT3/DNMT3A/PARP1	10
1396	MF	GO:0070182	DNA polymerase binding	3/155	22/18496	0.000790769	0.000790769	0.0103905	HSP90AB1/NABP2/RAD51	3
1397	MF	GO:0005080	protein kinase C binding	4/155	51/18496	0.000872835	0.000872835	0.010848	SQSTM1/ABL1/SRC/TOP2A	4
1398	MF	GO:0017116	single-stranded DNA helicase activity	3/155	23/18496	0.000903818	0.000903818	0.010848	POLQ/HELB/RAD51	3
1399	MF	GO:0004879	nuclear receptor activity	4/155	52/18496	0.000939464	0.000939464	0.010848	PPARG/RORA/RXRA/NKX3-1	4
1400	MF	GO:0098531	ligand-activated transcription factor activity	4/155	52/18496	0.000939464	0.000939464	0.010848	PPARG/RORA/RXRA/NKX3-1	4
1401	MF	GO:0050661	NADP binding	4/155	53/18496	0.00100959	0.00100959	0.0108665	ME1/PGD/G6PD/GSR	4
1402	MF	GO:1901618	organic hydroxy compound transmembrane transporter activity	4/155	53/18496	0.00100959	0.00100959	0.0108665	ABCC3/AQP3/AQP1/ABCC4	4
1403	MF	GO:0003887	DNA-directed DNA polymerase activity	3/155	24/18496	0.00102662	0.00102662	0.0108665	POLQ/POLB/POLK	3
1404	MF	GO:0070412	R-SMAD binding	3/155	25/18496	0.00115947	0.00115947	0.0119411	PPARG/RGCC/PARP1	3
1405	MF	GO:0019207	kinase regulator activity	8/155	256/18496	0.00144638	0.00144638	0.0145038	TGFA/CDKN1A/RGCC/CASP3/HSP90AB1/TREM2/TAOK2/TAOK3	8
1406	MF	GO:0016779	nucleotidyltransferase activity	6/155	147/18496	0.00150601	0.00150601	0.0147146	POLQ/POLB/ABL1/PARP4/POLK/PARP1	6
1407	MF	GO:0016765	transferase activity, transferring alkyl or aryl (other than methyl) groups	4/155	60/18496	0.00160679	0.00160679	0.0150693	GSTM5/MGST2/GSTM2/GSTA4	4
1408	MF	GO:0035925	mRNA 3'-UTR AU-rich region binding	3/155	28/18496	0.0016214	0.0016214	0.0150693	RBM24/ZC3H12A/CPEB1	3
1409	MF	GO:0030145	manganese ion binding	4/155	64/18496	0.00204018	0.00204018	0.0185099	ME1/NEK4/ABL1/DYRK2	4
1410	MF	GO:0019887	protein kinase regulator activity	7/155	226/18496	0.00299399	0.00299399	0.025441	TGFA/CDKN1A/RGCC/CASP3/HSP90AB1/TAOK2/TAOK3	7
1411	MF	GO:0043225	ATPase-coupled inorganic anion transmembrane transporter activity	2/155	10/18496	0.00300443	0.00300443	0.025441	ABCC3/ABCC4	2
1412	MF	GO:0043295	glutathione binding	2/155	10/18496	0.00300443	0.00300443	0.025441	MGST2/GSTM2	2
1413	MF	GO:0043015	gamma-tubulin binding	3/155	35/18496	0.00310355	0.00310355	0.025709	NDRG1/BRSK1/LYN	3
1414	MF	GO:0034061	DNA polymerase activity	3/155	36/18496	0.00336507	0.00336507	0.0272823	POLQ/POLB/POLK	3
1415	MF	GO:0019213	deacetylase activity	3/155	37/18496	0.0036397	0.0036397	0.0278316	CES1/MACROD2/CES2	3
1416	MF	GO:0043522	leucine zipper domain binding	2/155	11/18496	0.00365193	0.00365193	0.0278316	AATF/DDIT3	2
1417	MF	GO:0140666	annealing activity	2/155	11/18496	0.00365193	0.00365193	0.0278316	ZRANB3/BLM	2
1418	MF	GO:0016616	oxidoreductase activity, acting on the CH-OH group of donors, NAD or NADP as acceptor	5/155	125/18496	0.00405793	0.00405793	0.0301952	ME1/ALDH3A1/PGD/G6PD/ABCC4	5
1419	MF	GO:0030331	nuclear estrogen receptor binding	3/155	39/18496	0.00422905	0.00422905	0.0301952	NKX3-1/SRC/PARP1	3
1420	MF	GO:0004861	cyclin-dependent protein serine/threonine kinase inhibitor activity	2/155	12/18496	0.00435829	0.00435829	0.0301952	CDKN1A/CASP3	2
1421	MF	GO:0035497	cAMP response element binding	2/155	12/18496	0.00435829	0.00435829	0.0301952	CREB3L1/CREB3L2	2
1422	MF	GO:0097677	STAT family protein binding	2/155	12/18496	0.00435829	0.00435829	0.0301952	PPARG/DTX3L	2
1423	MF	GO:0031072	heat shock protein binding	5/155	128/18496	0.00448726	0.00448726	0.0305336	EIF2AK3/BAG2/HSP90AB1/HSPA6/HSPA13	5
1424	MF	GO:0042169	SH2 domain binding	3/155	41/18496	0.0048731	0.0048731	0.0325773	SQSTM1/ABL1/SRC	3
1425	MF	GO:0015166	polyol transmembrane transporter activity	2/155	13/18496	0.00512249	0.00512249	0.0330837	AQP3/AQP1	2
1426	MF	GO:0071714	icosanoid transmembrane transporter activity	2/155	13/18496	0.00512249	0.00512249	0.0330837	ABCC3/ABCC4	2
1427	MF	GO:0019209	kinase activator activity	5/155	133/18496	0.00527323	0.00527323	0.0334897	TGFA/CDKN1A/RGCC/TREM2/TAOK2	5
1428	MF	GO:0016614	oxidoreductase activity, acting on CH-OH group of donors	5/155	135/18496	0.00561331	0.00561331	0.035065	ME1/ALDH3A1/PGD/G6PD/ABCC4	5
1429	MF	GO:0008559	ABC-type xenobiotic transporter activity	2/155	14/18496	0.00594351	0.00594351	0.0361008	ABCC3/ABCC4	2
1430	MF	GO:0016922	nuclear receptor binding	5/155	137/18496	0.0059686	0.0059686	0.0361008	PPARG/RXRA/NKX3-1/SRC/PARP1	5
1431	MF	GO:0016829	lyase activity	6/155	196/18496	0.00622517	0.00622517	0.0370643	ME1/MGST2/POLQ/CBS/POLB/CTH	6
1432	MF	GO:0050660	flavin adenine dinucleotide binding	4/155	88/18496	0.00641555	0.00641555	0.0376102	GSR/TXNRD3/TXNRD1/CYBB	4
1433	MF	GO:0016004	phospholipase activator activity	2/155	15/18496	0.00682037	0.00682037	0.0382194	CASP3/SRC	2
1434	MF	GO:0016846	carbon-sulfur lyase activity	2/155	15/18496	0.00682037	0.00682037	0.0382194	MGST2/CTH	2
1435	MF	GO:1990226	histone methyltransferase binding	2/155	15/18496	0.00682037	0.00682037	0.0382194	HSP90AB1/CBX3	2
1436	MF	GO:0015250	water channel activity	2/155	16/18496	0.00775209	0.00775209	0.0417512	AQP3/AQP1	2
1437	MF	GO:0030275	LRR domain binding	2/155	16/18496	0.00775209	0.00775209	0.0417512	AATF/DDIT3	2
1438	MF	GO:0051219	phosphoprotein binding	4/155	93/18496	0.00777934	0.00777934	0.0417512	TBL2/ABL1/SRC/LYN	4
1439	MF	GO:0060590	ATPase regulator activity	3/155	49/18496	0.00802216	0.00802216	0.0418909	HSPA4L/BAG2/HSPH1	3
1440	MF	GO:0016887	ATP hydrolysis activity	9/155	412/18496	0.00802523	0.00802523	0.0418909	ABCC3/BRIP1/HSP90AB1/HELB/ABCC4/HSPA6/RAD51/HSPA13/BLM	9
1441	MF	GO:0004386	helicase activity	5/155	154/18496	0.00965095	0.00965095	0.0496701	POLQ/BRIP1/HELB/RAD51/BLM	5
1442	MF	GO:0000400	four-way junction DNA binding	2/155	18/18496	0.00977623	0.00977623	0.0496701	ABL1/BLM	2
1443	MF	GO:0016667	oxidoreductase activity, acting on a sulfur group of donors	3/155	54/18496	0.0104773	0.0104773	0.0524152	GSR/TXNRD3/TXNRD1	3
1444	MF	GO:0005372	water transmembrane transporter activity	2/155	19/18496	0.0108667	0.0108667	0.0524152	AQP3/AQP1	2
1445	MF	GO:0015125	bile acid transmembrane transporter activity	2/155	19/18496	0.0108667	0.0108667	0.0524152	ABCC3/ABCC4	2
1446	MF	GO:0060229	lipase activator activity	2/155	19/18496	0.0108667	0.0108667	0.0524152	CASP3/SRC	2
1447	MF	GO:0000287	magnesium ion binding	6/155	224/18496	0.0115917	0.0115917	0.0552132	ME1/PINK1/BRSK1/ABL1/TOP2A/DYRK2	6
1448	MF	GO:0051787	misfolded protein binding	2/155	20/18496	0.0120083	0.0120083	0.0564914	RHBDD2/DERL3	2
1449	MF	GO:1990381	ubiquitin-specific protease binding	2/155	21/18496	0.0132	0.0132	0.0613403	RHBDD2/DERL3	2
1450	MF	GO:0005158	insulin receptor binding	2/155	22/18496	0.0144409	0.0144409	0.065509	PTPN1/SRC	2
1451	MF	GO:0050321	tau-protein kinase activity	2/155	22/18496	0.0144409	0.0144409	0.065509	BRSK1/TAOK2	2
1452	MF	GO:0003950	NAD+ ADP-ribosyltransferase activity	2/155	23/18496	0.0157302	0.0157302	0.0688969	PARP4/PARP1	2
1453	MF	GO:0010857	calcium-dependent protein kinase activity	2/155	23/18496	0.0157302	0.0157302	0.0688969	PINK1/PRKCE	2
1454	MF	GO:1990404	NAD+-protein ADP-ribosyltransferase activity	2/155	23/18496	0.0157302	0.0157302	0.0688969	PARP4/PARP1	2
1455	MF	GO:0009055	electron transfer activity	4/155	117/18496	0.0169456	0.0169456	0.0730717	ME1/GPX2/GSR/CYBB	4
1456	MF	GO:0140416	transcription regulator inhibitor activity	2/155	24/18496	0.0170669	0.0170669	0.0730717	NKX3-1/DDIT3	2
1457	MF	GO:0002039	p53 binding	3/155	66/18496	0.0179763	0.0179763	0.07611	NUAK1/ZNF385A/BLM	3
1458	MF	GO:0008139	nuclear localization sequence binding	2/155	25/18496	0.0184501	0.0184501	0.0764182	NUP153/POM121C	2
1459	MF	GO:0070530	K63-linked polyubiquitin modification-dependent protein binding	2/155	25/18496	0.0184501	0.0184501	0.0764182	SQSTM1/ZRANB3	2
1460	MF	GO:0051082	unfolded protein binding	4/155	122/18496	0.0194479	0.0194479	0.0788515	HSPB2/HSP90AB1/HSPA6/SERPINH1	4
1461	MF	GO:0097110	scaffold protein binding	3/155	68/18496	0.0194515	0.0194515	0.0788515	TREM2/SRC/LYN	3
1462	MF	GO:0042277	peptide binding	7/155	325/18496	0.0198689	0.0198689	0.0796958	PPARG/RXRA/TGFB2/HSP90AB1/TREM2/NUP153/POM121C	7
1463	MF	GO:0030295	protein kinase activator activity	4/155	124/18496	0.0205093	0.0205093	0.0814076	TGFA/CDKN1A/RGCC/TAOK2	4
1464	MF	GO:0043621	protein self-association	3/155	70/18496	0.0209917	0.0209917	0.0824634	PPARG/NKX3-1/ABL1	3
1465	MF	GO:0004860	protein kinase inhibitor activity	3/155	72/18496	0.0225971	0.0225971	0.0878641	CDKN1A/CASP3/TAOK3	3
1466	MF	GO:0003785	actin monomer binding	2/155	29/18496	0.0244317	0.0244317	0.0930975	ABL1/PRKCE	2
1467	MF	GO:0051861	glycolipid binding	2/155	29/18496	0.0244317	0.0244317	0.0930975	TREM2/LYN	2
1468	MF	GO:0019210	kinase inhibitor activity	3/155	76/18496	0.0260032	0.0260032	0.0981049	CDKN1A/CASP3/TAOK3	3
1469	MF	GO:0016835	carbon-oxygen lyase activity	3/155	77/18496	0.0268954	0.0268954	0.100476	POLQ/CBS/POLB	3
1470	MF	GO:0033293	monocarboxylic acid binding	3/155	79/18496	0.0287285	0.0287285	0.106282	PPARG/RXRA/GSTM2	3
1471	MF	GO:0071889	14-3-3 protein binding	2/155	32/18496	0.0293655	0.0293655	0.107594	NFATC2/PRKCE	2
1472	MF	GO:0002020	protease binding	4/155	142/18496	0.0316667	0.0316667	0.114921	PINK1/CASP3/RHBDD2/DERL3	4
1473	MF	GO:0030332	cyclin binding	2/155	34/18496	0.0328559	0.0328559	0.117008	CDKN1A/CDK3	2
1474	MF	GO:0061631	ubiquitin conjugating enzyme activity	2/155	34/18496	0.0328559	0.0328559	0.117008	UBE2E2/UBE2T	2
1475	MF	GO:0005154	epidermal growth factor receptor binding	2/155	35/18496	0.034659	0.034659	0.122286	TGFA/VAV3	2
1476	MF	GO:0030291	protein serine/threonine kinase inhibitor activity	2/155	37/18496	0.0383776	0.0383776	0.132944	CDKN1A/CASP3	2
1477	MF	GO:0042910	xenobiotic transmembrane transporter activity	2/155	37/18496	0.0383776	0.0383776	0.132944	ABCC3/ABCC4	2
1478	MF	GO:0052689	carboxylic ester hydrolase activity	4/155	153/18496	0.0399414	0.0399414	0.135869	CES4A/CES1/CES3/CES2	4
1479	MF	GO:0042162	telomeric DNA binding	2/155	38/18496	0.0402915	0.0402915	0.135869	NABP2/BLM	2
1480	MF	GO:0043531	ADP binding	2/155	38/18496	0.0402915	0.0402915	0.135869	ME1/MIEF1	2
1481	MF	GO:0061650	ubiquitin-like protein conjugating enzyme activity	2/155	40/18496	0.0442248	0.0442248	0.147824	UBE2E2/UBE2T	2
1482	MF	GO:0001216	DNA-binding transcription activator activity	8/155	475/18496	0.0469617	0.0469617	0.155608	CREB3L1/MAFF/CREB3L2/MAFG/NFATC2/DDIT3/MYC/E2F1	8
