# Supplementary material for: Identification and validation of prognostic genes and prognostic models associated with cutaneous melanoma and integrative stress response
Source: Front Immunol. 2025 Dec 2;16:1689103. doi: 10.3389/fimmu.2025.1689103 (PMC12705592; doi:10.3389/fimmu.2025.1689103)
Supplement: Supplementary file 5 [file Table3.xlsx]

## Sheet: KEGG
Table S3. KEGG enrichment pathway results of candidate genes
No.		category	subcategory	ID	Description	GeneRatio	BgRatio	pvalue	p.adjust	qvalue	geneID	Count
1	hsa00480	Metabolism	Metabolism of other amino acids	hsa00480	Glutathione metabolism	11/110	58/8842	9.28794e-11	9.28794e-11	1.53495e-08	2949/2877/2878/4258/2946/5226/2941/2730/2678/2539/2936	11
2	hsa05225	Human Diseases	Cancer: specific types	hsa05225	Hepatocellular carcinoma	12/110	170/8842	1.18838e-06	1.18838e-06	9.81975e-05	2949/7039/4258/2946/2941/7042/1026/114112/51426/7296/4609/1869	12
3	hsa05417	Human Diseases	Cardiovascular disease	hsa05417	Lipid and atherosclerosis	13/110	216/8842	2.52208e-06	2.52208e-06	0.000138936	5468/10451/6256/7494/836/9451/3326/6714/4773/4067/1649/3310/1536	13
4	hsa01524	Human Diseases	Drug resistance: antineoplastic	hsa01524	Platinum drug resistance	8/110	75/8842	3.75197e-06	3.75197e-06	0.000155016	2949/4258/2946/2941/1026/836/7153/472	8
5	hsa03460	Genetic Information Processing	Replication and repair	hsa03460	Fanconi anemia pathway	7/110	55/8842	4.72368e-06	4.72368e-06	0.00015613	83990/2188/51426/55120/5888/29089/641	7
6	hsa04141	Genetic Information Processing	Folding, sorting and degradation	hsa04141	Protein processing in endoplasmic reticulum	11/110	170/8842	7.89143e-06	7.89143e-06	0.000217361	22824/7494/9451/9532/3326/51360/91319/23645/1649/3310/10808	11
7	hsa05207	Human Diseases	Cancer: overview	hsa05207	Chemical carcinogenesis - receptor activation	12/110	215/8842	1.35872e-05	1.35872e-05	0.000320781	2949/6256/4258/604/2946/2941/90993/3326/64764/6714/4609/1869	12
8	hsa05216	Human Diseases	Cancer: specific types	hsa05216	Thyroid cancer	5/110	37/8842	8.63347e-05	8.63347e-05	0.00178349	5468/6256/1026/51426/4609	5
9	hsa05222	Human Diseases	Cancer: specific types	hsa05222	Small cell lung cancer	7/110	93/8842	0.000149658	0.000149658	0.00274811	1288/6256/1026/836/51426/4609/1869	7
10	hsa05161	Human Diseases	Infectious disease: viral	hsa05161	Hepatitis B	9/110	163/8842	0.000186455	0.000186455	0.00308141	7042/90993/1026/836/64764/6714/4773/4609/1869	9
11	hsa05215	Human Diseases	Cancer: specific types	hsa05215	Prostate cancer	7/110	98/8842	0.000207701	0.000207701	0.00312048	7039/90993/1026/4824/3326/64764/1869	7
12	hsa05418	Human Diseases	Cardiovascular disease	hsa05418	Fluid shear stress and atherosclerosis	8/110	141/8842	0.000357349	0.000357349	0.00441815	2949/1906/4258/2946/2941/8878/3326/6714	8
13	hsa05212	Human Diseases	Cancer: specific types	hsa05212	Pancreatic cancer	6/110	77/8842	0.000374277	0.000374277	0.00441815	7039/7042/1026/51426/5888/1869	6
14	hsa05220	Human Diseases	Cancer: specific types	hsa05220	Chronic myeloid leukemia	6/110	77/8842	0.000374277	0.000374277	0.00441815	7042/1026/25/51426/4609/1869	6
15	hsa00983	Metabolism	Xenobiotics biodegradation and metabolism	hsa00983	Drug metabolism - other enzymes	6/110	81/8842	0.000492148	0.000492148	0.00542226	2949/1066/4258/2946/2941/8824	6
16	hsa05210	Human Diseases	Cancer: specific types	hsa05210	Colorectal cancer	6/110	87/8842	0.000721033	0.000721033	0.00711486	7039/7042/1026/836/51426/4609	6
17	hsa04218	Cellular Processes	Cell growth and death	hsa04218	Cellular senescence	8/110	157/8842	0.000731879	0.000731879	0.00711486	7042/1026/8878/4773/3364/472/4609/1869	8
18	hsa00450	Metabolism	Metabolism of other amino acids	hsa00450	Selenocompound metabolism	3/110	17/8842	0.00112198	0.00112198	0.0103012	114112/7296/1491	3
19	hsa04933	Human Diseases	Endocrine and metabolic disease	hsa04933	AGE-RAGE signaling pathway in diabetic complications	6/110	101/8842	0.00157275	0.00157275	0.0126804	1288/1906/7042/836/5581/1536	6
20	hsa03440	Genetic Information Processing	Replication and repair	hsa03440	Homologous recombination	4/110	41/8842	0.0016113	0.0016113	0.0126804	83990/472/5888/641	4
21	hsa05219	Human Diseases	Cancer: specific types	hsa05219	Bladder cancer	4/110	41/8842	0.0016113	0.0016113	0.0126804	1026/6714/4609/1869	4
22	hsa05166	Human Diseases	Infectious disease: viral	hsa05166	Human T-cell leukemia virus 1 infection	9/110	223/8842	0.0017942	0.0017942	0.013478	7042/90993/1026/64764/5423/4773/472/4609/1869	9
23	hsa04137	Cellular Processes	Transport and catabolism	hsa04137	Mitophagy - animal	6/110	105/8842	0.00191884	0.00191884	0.013626	10370/65018/8878/9451/6714/1869	6
24	hsa00982	Metabolism	Xenobiotics biodegradation and metabolism	hsa00982	Drug metabolism - cytochrome P450	5/110	73/8842	0.00208693	0.00208693	0.013626	2949/218/4258/2946/2941	5
25	hsa05223	Human Diseases	Cancer: specific types	hsa05223	Non-small cell lung cancer	5/110	73/8842	0.00208693	0.00208693	0.013626	7039/6256/1026/51426/1869	5
26	hsa05014	Human Diseases	Neurodegenerative disease	hsa05014	Amyotrophic lateral sclerosis	12/110	371/8842	0.00214371	0.00214371	0.013626	2877/2878/65018/7494/8878/836/9451/9631/9972/100101267/9688/1649	12
27	hsa04115	Cellular Processes	Cell growth and death	hsa04115	p53 signaling pathway	5/110	75/8842	0.00235145	0.00235145	0.0138789	25946/1026/836/472/64393	5
28	hsa04918	Organismal Systems	Endocrine system	hsa04918	Thyroid hormone synthesis	5/110	75/8842	0.00235145	0.00235145	0.0138789	2877/2878/90993/2936/64764	5
29	hsa05202	Human Diseases	Cancer: overview	hsa05202	Transcriptional misregulation in cancer	8/110	193/8842	0.0027335	0.0027335	0.0155775	5468/6256/604/1026/51426/472/1649/4609	8
30	hsa00980	Metabolism	Xenobiotics biodegradation and metabolism	hsa00980	Metabolism of xenobiotics by cytochrome P450	5/110	79/8842	0.00295255	0.00295255	0.0160256	2949/218/4258/2946/2941	5
31	hsa05167	Human Diseases	Infectious disease: viral	hsa05167	Kaposi sarcoma-associated herpesvirus infection	8/110	196/8842	0.00300608	0.00300608	0.0160256	1026/836/6714/4773/4067/4609/1869/5610	8
32	hsa05160	Human Diseases	Infectious disease: viral	hsa05160	Hepatitis C	7/110	159/8842	0.00360516	0.00360516	0.0186187	6256/1026/836/9451/4609/1869/5610	7
33	hsa00270	Metabolism	Amino acid metabolism	hsa00270	Cysteine and methionine metabolism	4/110	52/8842	0.0038798	0.0038798	0.0192131	2730/875/1491/1788	4
34	hsa05203	Human Diseases	Cancer: overview	hsa05203	Viral carcinogenesis	8/110	205/8842	0.00395276	0.00395276	0.0192131	90993/1026/836/64764/5423/6714/4067/5610	8
35	hsa04012	Environmental Information Processing	Signal transduction	hsa04012	ErbB signaling pathway	5/110	86/8842	0.00426045	0.00426045	0.020117	7039/1026/25/6714/4609	5
36	hsa04210	Cellular Processes	Cell growth and death	hsa04210	Apoptosis	6/110	136/8842	0.00687814	0.00687814	0.0315099	836/9451/143/472/1649/142	6
37	hsa05163	Human Diseases	Infectious disease: viral	hsa05163	Human cytomegalovirus infection	8/110	226/8842	0.0070546	0.0070546	0.0315099	90993/1026/836/64764/6714/4773/4609/1869	8
38	hsa04915	Organismal Systems	Endocrine system	hsa04915	Estrogen signaling pathway	6/110	139/8842	0.00762845	0.00762845	0.0331764	7039/90993/3326/64764/6714/3310	6
39	hsa05226	Human Diseases	Cancer: specific types	hsa05226	Gastric cancer	6/110	150/8842	0.0108892	0.0108892	0.0457826	6256/7042/1026/51426/4609/1869	6
40	hsa05211	Human Diseases	Cancer: specific types	hsa05211	Renal cell carcinoma	4/110	70/8842	0.0110836	0.0110836	0.0457826	7039/112399/7042/1026	4
41	hsa04066	Environmental Information Processing	Signal transduction	hsa04066	HIF-1 signaling pathway	5/110	109/8842	0.0114221	0.0114221	0.0457826	1906/112399/1026/5163/1536	5
42	hsa05204	Human Diseases	Cancer: overview	hsa05204	Chemical carcinogenesis - DNA adducts	4/110	71/8842	0.0116352	0.0116352	0.0457826	2949/4258/2946/2941	4
43	hsa04934	Human Diseases	Endocrine and metabolic disease	hsa04934	Cushing syndrome	6/110	155/8842	0.0126576	0.0126576	0.0485317	90993/1026/9070/64764/5929/1869	6
44	hsa05169	Human Diseases	Infectious disease: viral	hsa05169	Epstein-Barr virus infection	7/110	203/8842	0.0131766	0.0131766	0.0485317	1026/836/51426/4067/4609/1869/5610	7
45	hsa04932	Human Diseases	Endocrine and metabolic disease	hsa04932	Non-alcoholic fatty liver disease	6/110	157/8842	0.0134185	0.0134185	0.0485317	5468/6256/7494/836/9451/1649	6
46	hsa05205	Human Diseases	Cancer: overview	hsa05205	Proteoglycans in cancer	7/110	204/8842	0.0135085	0.0135085	0.0485317	10451/3316/7042/1026/836/6714/4609	7
47	hsa04110	Cellular Processes	Cell growth and death	hsa04110	Cell cycle	6/110	158/8842	0.0138108	0.0138108	0.0485619	7042/1026/25/472/4609/1869	6
48	hsa05214	Human Diseases	Cancer: specific types	hsa05214	Glioma	4/110	76/8842	0.0146573	0.0146573	0.0504648	7039/1026/51426/1869	4
49	hsa05206	Human Diseases	Cancer: overview	hsa05206	MicroRNAs in cancer	9/110	312/8842	0.0155137	0.0155137	0.0523232	7042/1026/836/25/472/1788/4609/1869/5581	9
50	hsa00430	Metabolism	Metabolism of other amino acids	hsa00430	Taurine and hypotaurine metabolism	2/110	16/8842	0.016426	0.016426	0.0542924	2678/84890	2
51	hsa03410	Genetic Information Processing	Replication and repair	hsa03410	Base excision repair	3/110	44/8842	0.0171443	0.0171443	0.0544869	5423/143/142	3
52	hsa04962	Organismal Systems	Excretory system	hsa04962	Vasopressin-regulated water reabsorption	3/110	44/8842	0.0171443	0.0171443	0.0544869	360/90993/64764	3
53	hsa05208	Human Diseases	Cancer: overview	hsa05208	Chemical carcinogenesis - reactive oxygen species	7/110	226/8842	0.0224188	0.0224188	0.0698831	2949/4258/2946/2941/5770/25/6714	7
54	hsa04926	Organismal Systems	Endocrine system	hsa04926	Relaxin signaling pathway	5/110	130/8842	0.0228344	0.0228344	0.0698831	1288/1906/90993/64764/6714	5
55	hsa04976	Organismal Systems	Digestive system	hsa04976	Bile secretion	4/110	90/8842	0.0256012	0.0256012	0.0769261	8714/6256/358/10257	4
56	hsa04380	Organismal Systems	Development and regeneration	hsa04380	Osteoclast differentiation	5/110	142/8842	0.0318393	0.0318393	0.0939618	5468/7042/8878/54209/4773	5
57	hsa04010	Environmental Information Processing	Signal transduction	hsa04010	MAPK signaling pathway	8/110	300/8842	0.0331492	0.0331492	0.0961111	7039/7042/836/9344/1649/3310/4609/51347	8
58	hsa05213	Human Diseases	Cancer: specific types	hsa05213	Endometrial cancer	3/110	59/8842	0.0368369	0.0368369	0.104962	1026/51426/4609	3
59	hsa05415	Human Diseases	Cardiovascular disease	hsa05415	Diabetic cardiomyopathy	6/110	205/8842	0.0424036	0.0424036	0.118776	5165/7042/2539/2936/142/1536	6
60	hsa04148	NA	NA	hsa04148	Efferocytosis	5/110	156/8842	0.0448301	0.0448301	0.121037	5468/6256/836/4773/1788	5
61	hsa03013	Genetic Information Processing	Translation	hsa03013	Nucleocytoplasmic transport	4/110	108/8842	0.0454081	0.0454081	0.121037	9631/9972/100101267/9688	4
62	hsa04659	Organismal Systems	Immune system	hsa04659	Th17 cell differentiation	4/110	108/8842	0.0454081	0.0454081	0.121037	6095/6256/3326/4773	4
63	hsa04931	Human Diseases	Endocrine and metabolic disease	hsa04931	Insulin resistance	4/110	109/8842	0.0467028	0.0467028	0.122512	90993/5770/64764/5581	4
64	hsa04217	Cellular Processes	Cell growth and death	hsa04217	Necroptosis	5/110	159/8842	0.0479725	0.0479725	0.123876	8878/3326/142/5610/1536	5
