# Supplementary material for: Identification and validation of prognostic genes and prognostic models associated with cutaneous melanoma and integrative stress response
Source: Front Immunol. 2025 Dec 2;16:1689103. doi: 10.3389/fimmu.2025.1689103 (PMC12705592; doi:10.3389/fimmu.2025.1689103)
Supplement: Supplementary file 6 [file Table4.xlsx]

## Sheet: MBTPS2
Table S4. Enrichment pathway results of key prognostic genes
No.	Description	enrichmentScore	NES	pvalue	p.adjust	qvalue	rank	leading_edge
1	KEGG_RIBOSOME	87	-0.654445	-3.10855	1.2103e-19	2.16644e-17	1.79634e-17	3004
2	KEGG_OXIDATIVE_PHOSPHORYLATION	116	-0.464844	-2.31646	1.3942e-12	1.24781e-10	1.03464e-10	2960
3	KEGG_PARKINSONS_DISEASE	113	-0.435026	-2.25436	3.18349e-10	1.89948e-08	1.57499e-08	2779
4	KEGG_CARDIAC_MUSCLE_CONTRACTION	73	-0.410925	-1.89598	3.5933e-06	0.0001608	0.00013333	3535
5	KEGG_GRAFT_VERSUS_HOST_DISEASE	37	-0.553038	-2.27784	7.74427e-06	0.000277245	0.000229882	4217
6	KEGG_UBIQUITIN_MEDIATED_PROTEOLYSIS	134	0.488252	1.62558	1.78215e-05	0.000531676	0.000440849	4755
7	KEGG_ASTHMA	28	-0.592653	-2.29301	2.71877e-05	0.000695229	0.000576461	4574
8	KEGG_METABOLISM_OF_XENOBIOTICS_BY_CYTOCHROME_P450	67	-0.39118	-1.8213	3.33079e-05	0.000745264	0.000617949	5649
9	KEGG_ALLOGRAFT_REJECTION	35	-0.520823	-2.10443	6.82868e-05	0.00135815	0.00112613	5770
10	KEGG_CELL_CYCLE	124	0.477298	1.58232	8.83964e-05	0.0015823	0.00131199	4737
11	KEGG_AUTOIMMUNE_THYROID_DISEASE	50	-0.41788	-1.80477	0.000140058	0.0020892	0.0017323	5816
12	KEGG_ARACHIDONIC_ACID_METABOLISM	58	-0.395109	-1.76111	0.000133379	0.0020892	0.0017323	4666
13	KEGG_INTESTINAL_IMMUNE_NETWORK_FOR_IGA_PRODUCTION	46	-0.420118	-1.83085	0.000213058	0.00293364	0.00243248	5770
14	KEGG_PRIMARY_IMMUNODEFICIENCY	35	-0.443691	-1.79277	0.00125745	0.0160774	0.0133309	3911
15	KEGG_AMINOACYL_TRNA_BIOSYNTHESIS	41	0.535701	1.60345	0.00340577	0.0406421	0.0336992	5149
16	KEGG_TYPE_I_DIABETES_MELLITUS	41	-0.384908	-1.65404	0.00371228	0.0415311	0.0344363	5770

## Sheet: DTX3L
No.	Description	enrichmentScore	NES	pvalue	p.adjust	qvalue	rank	leading_edge
1	KEGG_CYTOKINE_CYTOKINE_RECEPTOR_INTERACTION	263	0.603281	1.95433	2.93999e-25	5.32139e-23	3.89936e-23	2844
2	KEGG_AUTOIMMUNE_THYROID_DISEASE	50	0.844318	2.52444	1.52333e-22	1.37861e-20	1.01021e-20	1099
3	KEGG_NATURAL_KILLER_CELL_MEDIATED_CYTOTOXICITY	132	0.67434	2.14619	1.07523e-21	6.48719e-20	4.75363e-20	3214
4	KEGG_ALLOGRAFT_REJECTION	35	0.882786	2.54409	3.6365e-20	1.64552e-18	1.20579e-18	1099
5	KEGG_LEISHMANIA_INFECTION	69	0.769128	2.35296	1.2041e-19	4.35883e-18	3.19402e-18	2140
6	KEGG_TYPE_I_DIABETES_MELLITUS	41	0.862497	2.53112	1.78121e-19	5.37333e-18	3.93742e-18	1595
7	KEGG_CELL_ADHESION_MOLECULES_CAMS	130	0.650721	2.0702	3.79465e-18	9.81187e-17	7.18986e-17	1180
8	KEGG_ANTIGEN_PROCESSING_AND_PRESENTATION	81	0.723118	2.23369	4.86118e-18	1.09984e-16	8.05933e-17	1218
9	KEGG_GRAFT_VERSUS_HOST_DISEASE	37	0.846501	2.45549	8.8886e-17	1.7876e-15	1.3099e-15	1977
10	KEGG_CHEMOKINE_SIGNALING_PATHWAY	188	0.588516	1.88849	1.17684e-16	2.13007e-15	1.56086e-15	2999
11	KEGG_TOLL_LIKE_RECEPTOR_SIGNALING_PATHWAY	102	0.66141	2.07704	4.76262e-15	7.83668e-14	5.74249e-14	2207
12	KEGG_T_CELL_RECEPTOR_SIGNALING_PATHWAY	108	0.639964	2.0166	8.55611e-15	1.29055e-13	9.45675e-14	3123
13	KEGG_INTESTINAL_IMMUNE_NETWORK_FOR_IGA_PRODUCTION	46	0.777988	2.30991	3.73808e-14	5.20455e-13	3.81375e-13	1870
14	KEGG_HEMATOPOIETIC_CELL_LINEAGE	84	0.65454	2.02961	3.14582e-13	4.06709e-12	2.98025e-12	2551
15	KEGG_VIRAL_MYOCARDITIS	68	0.689505	2.10595	1.43091e-12	1.72663e-11	1.26522e-11	1099
16	KEGG_PRIMARY_IMMUNODEFICIENCY	35	0.785641	2.26413	1.07045e-11	1.21095e-10	8.8735e-11	1276
17	KEGG_NOD_LIKE_RECEPTOR_SIGNALING_PATHWAY	62	0.682017	2.07377	3.91473e-11	3.97902e-10	2.91571e-10	2462
18	KEGG_SYSTEMIC_LUPUS_ERYTHEMATOSUS	129	0.579043	1.84014	3.95703e-11	3.97902e-10	2.91571e-10	1722
19	KEGG_JAK_STAT_SIGNALING_PATHWAY	155	0.546236	1.75061	2.6976e-10	2.56982e-09	1.88309e-09	2987
20	KEGG_ASTHMA	28	0.806363	2.22839	4.2012e-10	3.80209e-09	2.78606e-09	1099
21	KEGG_B_CELL_RECEPTOR_SIGNALING_PATHWAY	75	0.628384	1.93531	1.50244e-09	1.29496e-08	9.48907e-09	2999
22	KEGG_CYTOSOLIC_DNA_SENSING_PATHWAY	54	0.631628	1.8985	2.70715e-07	2.22725e-06	1.63206e-06	1595
23	KEGG_APOPTOSIS	87	0.554467	1.7251	9.70751e-07	7.63939e-06	5.59793e-06	3298
24	KEGG_RIG_I_LIKE_RECEPTOR_SIGNALING_PATHWAY	71	0.569072	1.74561	3.3178e-06	2.50217e-05	1.83352e-05	5043
25	KEGG_LEUKOCYTE_TRANSENDOTHELIAL_MIGRATION	115	0.492917	1.55785	8.64697e-05	0.000626041	0.000458745	4259
26	KEGG_UBIQUITIN_MEDIATED_PROTEOLYSIS	134	0.466523	1.48534	0.000184782	0.00128637	0.000942615	4550
27	KEGG_PROTEASOME	44	0.565168	1.66483	0.000350703	0.00235101	0.00172275	4360
28	KEGG_COMPLEMENT_AND_COAGULATION_CASCADES	69	0.516797	1.58102	0.000463996	0.00299941	0.00219788	4846
29	KEGG_MAPK_SIGNALING_PATHWAY	267	0.407552	1.32094	0.000819718	0.00511617	0.00374898	5526
30	KEGG_FC_GAMMA_R_MEDIATED_PHAGOCYTOSIS	95	0.479523	1.50237	0.0010432	0.00629395	0.00461202	4164
31	KEGG_FC_EPSILON_RI_SIGNALING_PATHWAY	79	0.475571	1.46617	0.00423959	0.0247537	0.0181388	3123
32	KEGG_LONG_TERM_POTENTIATION	70	0.472627	1.44984	0.0061905	0.035015	0.025658	5163
33	KEGG_PANCREATIC_CANCER	70	0.471008	1.44488	0.00686582	0.0365504	0.0267831	5513
34	KEGG_NEUROTROPHIN_SIGNALING_PATHWAY	126	0.421611	1.3396	0.00673646	0.0365504	0.0267831	5528

## Sheet: GPX2
No.	Description	enrichmentScore	NES	pvalue	p.adjust	qvalue	rank	leading_edge
1	KEGG_ANTIGEN_PROCESSING_AND_PRESENTATION	81	-0.596662	-2.68837	3.9725e-15	7.03132e-13	5.22697e-13	2347
2	KEGG_INTESTINAL_IMMUNE_NETWORK_FOR_IGA_PRODUCTION	46	-0.718968	-3.16078	6.39306e-14	5.65786e-12	4.20596e-12	2055
3	KEGG_ALLOGRAFT_REJECTION	35	-0.717923	-2.86488	1.51956e-10	7.56805e-09	5.62597e-09	2763
4	KEGG_B_CELL_RECEPTOR_SIGNALING_PATHWAY	75	-0.523363	-2.4526	1.71029e-10	7.56805e-09	5.62597e-09	2224
5	KEGG_PRIMARY_IMMUNODEFICIENCY	35	-0.708721	-2.82816	3.47178e-10	1.22901e-08	9.13626e-09	2962
6	KEGG_DRUG_METABOLISM_CYTOCHROME_P450	69	0.689747	2.05359	5.82814e-10	1.7193e-08	1.2781e-08	3896
7	KEGG_METABOLISM_OF_XENOBIOTICS_BY_CYTOCHROME_P450	67	0.697604	2.07488	1.2533e-09	3.16905e-08	2.35582e-08	3534
8	KEGG_HEMATOPOIETIC_CELL_LINEAGE	84	-0.470928	-2.23967	2.22749e-09	4.92833e-08	3.66364e-08	1419
9	KEGG_LEISHMANIA_INFECTION	69	-0.511444	-2.29781	3.49773e-09	6.87888e-08	5.11365e-08	1544
10	KEGG_AUTOIMMUNE_THYROID_DISEASE	50	-0.581202	-2.53289	6.55926e-09	1.14368e-07	8.50196e-08	2141
11	KEGG_VIRAL_MYOCARDITIS	68	-0.504852	-2.34075	7.10764e-09	1.14368e-07	8.50196e-08	2058
12	KEGG_RETINOL_METABOLISM	62	0.680608	2.00487	2.47162e-08	3.64564e-07	2.71011e-07	3533
13	KEGG_TYPE_I_DIABETES_MELLITUS	41	-0.603355	-2.58503	9.58e-08	1.30435e-06	9.69636e-07	2763
14	KEGG_GRAFT_VERSUS_HOST_DISEASE	37	-0.598257	-2.43317	4.35236e-07	5.50262e-06	4.09056e-06	2763
15	KEGG_ARACHIDONIC_ACID_METABOLISM	58	0.658958	1.92979	5.04232e-07	5.94994e-06	4.42309e-06	2767
16	KEGG_T_CELL_RECEPTOR_SIGNALING_PATHWAY	108	-0.372973	-1.86926	5.81811e-07	6.43628e-06	4.78463e-06	2763
17	KEGG_TOLL_LIKE_RECEPTOR_SIGNALING_PATHWAY	102	-0.358948	-1.82203	2.36659e-06	2.46404e-05	1.83173e-05	2199
18	KEGG_AMINOACYL_TRNA_BIOSYNTHESIS	41	-0.509913	-2.18469	2.07414e-05	0.000203957	0.000151619	4152
19	KEGG_STEROID_HORMONE_BIOSYNTHESIS	53	0.617495	1.79599	4.71148e-05	0.000438912	0.00032628	1354
20	KEGG_LINOLEIC_ACID_METABOLISM	29	0.699307	1.86538	6.76509e-05	0.000598711	0.000445072	1042
21	KEGG_FC_GAMMA_R_MEDIATED_PHAGOCYTOSIS	95	-0.330736	-1.65166	8.42964e-05	0.000710498	0.000528173	2199
22	KEGG_CITRATE_CYCLE_TCA_CYCLE	30	-0.536925	-2.11026	0.000147604	0.00113591	0.000844414	4414
23	KEGG_DRUG_METABOLISM_OTHER_ENZYMES	49	0.620982	1.78971	0.000141544	0.00113591	0.000844414	3741
24	KEGG_VALINE_LEUCINE_AND_ISOLEUCINE_BIOSYNTHESIS	11	-0.728487	-2.12162	0.000768886	0.00567054	0.00421538	1762
25	KEGG_MELANOGENESIS	101	0.502191	1.53263	0.000840633	0.00595168	0.00442439	3019
26	KEGG_ASCORBATE_AND_ALDARATE_METABOLISM	23	0.676516	1.72036	0.00151263	0.0102975	0.00765503	3401
27	KEGG_TYROSINE_METABOLISM	42	0.579864	1.64228	0.00168148	0.011023	0.00819433	3626
28	KEGG_ASTHMA	28	-0.479814	-1.85504	0.00177307	0.0112084	0.00833211	1884
29	KEGG_GLYCOSPHINGOLIPID_BIOSYNTHESIS_LACTO_AND_NEOLACTO_SERIES	26	0.64922	1.69835	0.00206913	0.0126288	0.00938805	1887
30	KEGG_HISTIDINE_METABOLISM	29	0.633053	1.68865	0.00230175	0.0135804	0.0100954	3626
31	KEGG_NITROGEN_METABOLISM	23	0.66341	1.68703	0.00265753	0.0151736	0.0112798	1514
32	KEGG_BASAL_CELL_CARCINOMA	55	0.546369	1.59284	0.00281158	0.0155515	0.0115608	2959
33	KEGG_ALPHA_LINOLENIC_ACID_METABOLISM	19	0.683821	1.69309	0.00314778	0.0163933	0.0121865	1961
34	KEGG_COLORECTAL_CANCER	62	-0.331534	-1.50873	0.003149	0.0163933	0.0121865	3149
35	KEGG_N_GLYCAN_BIOSYNTHESIS	46	-0.362595	-1.59407	0.0036818	0.0186194	0.0138413	2517
36	KEGG_AMINO_SUGAR_AND_NUCLEOTIDE_SUGAR_METABOLISM	44	-0.366101	-1.56995	0.00383294	0.0188453	0.0140093	1770
37	KEGG_GLUTATHIONE_METABOLISM	49	0.552009	1.59092	0.00511849	0.0244858	0.0182023	2705
38	KEGG_PRION_DISEASES	35	-0.386641	-1.5429	0.00576702	0.0268622	0.0199689	2051
39	KEGG_HEDGEHOG_SIGNALING_PATHWAY	56	0.532753	1.55629	0.00657934	0.0298601	0.0221975	2959
40	KEGG_VIBRIO_CHOLERAE_INFECTION	54	-0.320882	-1.41664	0.00730682	0.0323327	0.0240356	3484
41	KEGG_PENTOSE_PHOSPHATE_PATHWAY	27	-0.426227	-1.59615	0.00820074	0.0354032	0.0263182	1728
42	KEGG_TAURINE_AND_HYPOTAURINE_METABOLISM	10	0.738689	1.59506	0.00972362	0.0409781	0.0304625	1049

## Sheet: KCNMB1
No.	Description	enrichmentScore	NES	pvalue	p.adjust	qvalue	rank	leading_edge
1	KEGG_CYTOKINE_CYTOKINE_RECEPTOR_INTERACTION	263	0.707551	2.23049	4.13822e-42	7.4488e-40	4.44314e-40	3224
2	KEGG_RIBOSOME	87	-0.715528	-3.27657	8.02643e-25	7.22378e-23	4.30892e-23	5179
3	KEGG_HEMATOPOIETIC_CELL_LINEAGE	84	0.756509	2.29688	3.0246e-19	1.81476e-17	1.08249e-17	3090
4	KEGG_CELL_ADHESION_MOLECULES_CAMS	130	0.675995	2.10379	1.3729e-17	6.17806e-16	3.68516e-16	3421
5	KEGG_CHEMOKINE_SIGNALING_PATHWAY	188	0.625894	1.96319	3.33241e-17	1.19967e-15	7.15592e-16	3289
6	KEGG_GRAFT_VERSUS_HOST_DISEASE	37	0.858053	2.41217	7.64547e-16	2.29364e-14	1.36814e-14	2182
7	KEGG_ANTIGEN_PROCESSING_AND_PRESENTATION	81	0.725399	2.19651	2.04623e-15	5.26173e-14	3.13858e-14	1994
8	KEGG_NEUROACTIVE_LIGAND_RECEPTOR_INTERACTION	270	0.564291	1.78089	8.76225e-15	1.97151e-13	1.17599e-13	5047
9	KEGG_AUTOIMMUNE_THYROID_DISEASE	50	0.792232	2.29371	1.04147e-14	2.08295e-13	1.24246e-13	2489
10	KEGG_LEISHMANIA_INFECTION	69	0.738168	2.20793	2.73621e-14	4.92518e-13	2.93783e-13	2667
11	KEGG_ALLOGRAFT_REJECTION	35	0.845547	2.34253	4.05968e-14	6.64311e-13	3.96256e-13	1133
12	KEGG_TYPE_I_DIABETES_MELLITUS	41	0.810946	2.30554	1.2255e-13	1.83825e-12	1.0965e-12	2667
13	KEGG_NATURAL_KILLER_CELL_MEDIATED_CYTOTOXICITY	132	0.637913	1.98607	4.32175e-13	5.98396e-12	3.56938e-12	3160
14	KEGG_AMINOACYL_TRNA_BIOSYNTHESIS	41	-0.723449	-3.03221	1.35176e-12	1.73798e-11	1.03669e-11	2215
15	KEGG_INTESTINAL_IMMUNE_NETWORK_FOR_IGA_PRODUCTION	46	0.7788	2.24561	1.78521e-12	2.14225e-11	1.27783e-11	1922
16	KEGG_ASTHMA	28	0.845802	2.24534	8.30093e-12	9.33855e-11	5.57036e-11	1109
17	KEGG_COMPLEMENT_AND_COAGULATION_CASCADES	69	0.689092	2.06114	1.29062e-10	1.36654e-09	8.15129e-10	2897
18	KEGG_PRIMARY_IMMUNODEFICIENCY	35	0.787408	2.18146	3.01709e-10	3.01709e-09	1.79967e-09	2026
19	KEGG_JAK_STAT_SIGNALING_PATHWAY	155	0.577164	1.81077	6.45079e-10	6.11127e-09	3.64532e-09	4147
20	KEGG_OXIDATIVE_PHOSPHORYLATION	116	-0.418593	-2.07657	9.00438e-09	8.10394e-08	4.83393e-08	4509
21	KEGG_VIRAL_MYOCARDITIS	68	0.657945	1.96415	2.78734e-08	2.38914e-07	1.4251e-07	1263
22	KEGG_LEUKOCYTE_TRANSENDOTHELIAL_MIGRATION	115	0.587458	1.81545	4.34796e-08	3.55742e-07	2.12197e-07	4746
23	KEGG_SYSTEMIC_LUPUS_ERYTHEMATOSUS	129	0.570571	1.77564	4.74087e-08	3.71025e-07	2.21313e-07	1712
24	KEGG_ECM_RECEPTOR_INTERACTION	83	0.619697	1.87918	7.01603e-08	5.26202e-07	3.13875e-07	4508
25	KEGG_RNA_POLYMERASE	28	-0.691783	-2.61785	1.33023e-07	9.57765e-07	5.71299e-07	3338
26	KEGG_FOCAL_ADHESION	199	0.519767	1.63231	1.84424e-07	1.27678e-06	7.61589e-07	4366
27	KEGG_DILATED_CARDIOMYOPATHY	90	0.593956	1.8152	2.95496e-07	1.96997e-06	1.17507e-06	3815
28	KEGG_TOLL_LIKE_RECEPTOR_SIGNALING_PATHWAY	102	0.582307	1.7897	3.93511e-07	2.52971e-06	1.50895e-06	2710
29	KEGG_CITRATE_CYCLE_TCA_CYCLE	30	-0.65045	-2.50172	8.79141e-07	5.45674e-06	3.25489e-06	2015
30	KEGG_PARKINSONS_DISEASE	113	-0.360307	-1.76159	1.54734e-06	9.28404e-06	5.53785e-06	2298
31	KEGG_HYPERTROPHIC_CARDIOMYOPATHY_HCM	83	0.591134	1.79257	1.72171e-06	9.99705e-06	5.96315e-06	3815
32	KEGG_NOD_LIKE_RECEPTOR_SIGNALING_PATHWAY	62	0.624746	1.85298	2.28447e-06	1.28501e-05	7.66498e-06	2190
33	KEGG_CALCIUM_SIGNALING_PATHWAY	177	0.502751	1.57804	3.3568e-06	1.83098e-05	1.09216e-05	4909
34	KEGG_T_CELL_RECEPTOR_SIGNALING_PATHWAY	108	0.559126	1.72111	3.82097e-06	2.02286e-05	1.20662e-05	5127
35	KEGG_RNA_DEGRADATION	57	-0.472894	-2.05558	4.12485e-06	2.12135e-05	1.26537e-05	4930
36	KEGG_PYRIMIDINE_METABOLISM	97	-0.373324	-1.84031	4.55801e-06	2.279e-05	1.35941e-05	2852
37	KEGG_MAPK_SIGNALING_PATHWAY	267	0.462296	1.45857	1.24351e-05	6.04949e-05	3.60847e-05	5092
38	KEGG_VASCULAR_SMOOTH_MUSCLE_CONTRACTION	115	0.538547	1.6643	1.53729e-05	7.28189e-05	4.34358e-05	4232
39	KEGG_B_CELL_RECEPTOR_SIGNALING_PATHWAY	75	0.581539	1.75379	1.73631e-05	8.01375e-05	4.78013e-05	4580
40	KEGG_GLYCOSYLPHOSPHATIDYLINOSITOL_GPI_ANCHOR_BIOSYNTHESIS	24	-0.643691	-2.2837	2.17788e-05	9.80045e-05	5.84588e-05	4494
41	KEGG_REGULATION_OF_ACTIN_CYTOSKELETON	212	0.453166	1.42493	0.000339492	0.00149045	0.000889041	4380
42	KEGG_PATHWAYS_IN_CANCER	325	0.422719	1.34107	0.000480845	0.00206076	0.00122923	3681
43	KEGG_BASE_EXCISION_REPAIR	33	-0.493615	-1.95927	0.000707018	0.0029513	0.00176042	3583
44	KEGG_HOMOLOGOUS_RECOMBINATION	28	-0.513325	-1.94253	0.000721428	0.0029513	0.00176042	4444
45	KEGG_NUCLEOTIDE_EXCISION_REPAIR	44	-0.422925	-1.79186	0.000759521	0.00303808	0.00181219	5087
46	KEGG_BASAL_TRANSCRIPTION_FACTORS	35	-0.454653	-1.80069	0.00080732	0.00315908	0.00188436	2984
47	KEGG_CYTOSOLIC_DNA_SENSING_PATHWAY	54	0.559513	1.63652	0.000948918	0.00363415	0.00216774	2663
48	KEGG_GLYOXYLATE_AND_DICARBOXYLATE_METABOLISM	16	-0.620933	-1.99638	0.000997401	0.00374025	0.00223103	769
49	KEGG_MISMATCH_REPAIR	23	-0.548792	-1.94258	0.00119915	0.00431695	0.00257502	2529
50	KEGG_TGF_BETA_SIGNALING_PATHWAY	85	0.499957	1.52128	0.00119397	0.00431695	0.00257502	4052
51	KEGG_ARACHIDONIC_ACID_METABOLISM	58	0.543145	1.60023	0.00127315	0.00449347	0.00268032	3675
52	KEGG_LYSINE_DEGRADATION	44	-0.401345	-1.70043	0.00163461	0.00565828	0.00337512	4036
53	KEGG_ONE_CARBON_POOL_BY_FOLATE	17	-0.62202	-1.99742	0.00183229	0.00622286	0.00371188	2423
54	KEGG_FC_EPSILON_RI_SIGNALING_PATHWAY	79	0.502233	1.51621	0.00214616	0.00715385	0.00426721	1947
55	KEGG_APOPTOSIS	87	0.502781	1.53307	0.00224628	0.00735148	0.00438509	5260
56	KEGG_DNA_REPLICATION	36	-0.429734	-1.69311	0.00239713	0.00770506	0.004596	5124
57	KEGG_ARRHYTHMOGENIC_RIGHT_VENTRICULAR_CARDIOMYOPATHY_ARVC	74	0.506126	1.52705	0.00260731	0.00823362	0.00491128	5479
58	KEGG_TERPENOID_BACKBONE_BIOSYNTHESIS	15	-0.618067	-1.91715	0.00330932	0.0102703	0.00612615	5006
59	KEGG_AXON_GUIDANCE	129	0.456514	1.42069	0.00351035	0.0107095	0.00638815	4683
60	KEGG_FC_GAMMA_R_MEDIATED_PHAGOCYTOSIS	95	0.481425	1.47588	0.00371105	0.0111331	0.00664082	3998
61	KEGG_VALINE_LEUCINE_AND_ISOLEUCINE_BIOSYNTHESIS	11	-0.656147	-1.83217	0.00675076	0.0199203	0.0118823	1513
62	KEGG_BIOSYNTHESIS_OF_UNSATURATED_FATTY_ACIDS	22	-0.483143	-1.69045	0.00703452	0.0203601	0.0121446	3774
63	KEGG_CYSTEINE_AND_METHIONINE_METABOLISM	34	-0.395238	-1.56641	0.00712605	0.0203601	0.0121446	3156
64	KEGG_TRYPTOPHAN_METABOLISM	40	0.549945	1.55874	0.00746809	0.021004	0.0125287	2819
65	KEGG_PROPANOATE_METABOLISM	32	-0.406246	-1.55991	0.0101695	0.0277349	0.0165436	3227
66	KEGG_GAP_JUNCTION	89	0.469291	1.43373	0.0101313	0.0277349	0.0165436	3689
67	KEGG_NON_HOMOLOGOUS_END_JOINING	13	-0.582307	-1.74327	0.010676	0.0286819	0.0171085	4059
68	KEGG_PYRUVATE_METABOLISM	40	-0.37347	-1.53133	0.013001	0.0344145	0.020528	2444
69	KEGG_RIG_I_LIKE_RECEPTOR_SIGNALING_PATHWAY	71	0.480489	1.44111	0.0162915	0.0424996	0.0253507	4946
70	KEGG_VALINE_LEUCINE_AND_ISOLEUCINE_DEGRADATION	44	-0.335753	-1.42252	0.0167814	0.0431521	0.0257399	2727
71	KEGG_CARDIAC_MUSCLE_CONTRACTION	73	0.471207	1.42122	0.0177333	0.0449575	0.0268168	3180
72	KEGG_HEDGEHOG_SIGNALING_PATHWAY	56	0.501359	1.4737	0.0181999	0.0454998	0.0271402	3547

## Sheet: DERL3
No.	Description	enrichmentScore	NES	pvalue	p.adjust	qvalue	rank	leading_edge
1	KEGG_CYTOKINE_CYTOKINE_RECEPTOR_INTERACTION	263	0.723642	2.05769	2.11362e-37	3.82565e-35	2.89232e-35	2371
2	KEGG_HEMATOPOIETIC_CELL_LINEAGE	84	0.807507	2.23342	1.72634e-21	1.56234e-19	1.18118e-19	1821
3	KEGG_CHEMOKINE_SIGNALING_PATHWAY	188	0.678589	1.92133	9.30863e-21	5.61621e-19	4.24604e-19	2810
4	KEGG_CELL_ADHESION_MOLECULES_CAMS	130	0.719307	2.02766	7.99578e-19	3.61809e-17	2.7354e-17	2429
5	KEGG_ANTIGEN_PROCESSING_AND_PRESENTATION	81	0.783581	2.15729	1.73418e-18	6.27773e-17	4.74618e-17	2020
6	KEGG_GRAFT_VERSUS_HOST_DISEASE	37	0.898651	2.34132	2.18393e-18	6.5882e-17	4.9809e-17	1622
7	KEGG_NATURAL_KILLER_CELL_MEDIATED_CYTOTOXICITY	132	0.709584	1.99981	1.51354e-17	3.91359e-16	2.95881e-16	2308
8	KEGG_AUTOIMMUNE_THYROID_DISEASE	50	0.835807	2.23836	5.13904e-17	1.16271e-15	8.79046e-16	1622
9	KEGG_INTESTINAL_IMMUNE_NETWORK_FOR_IGA_PRODUCTION	46	0.848735	2.26065	1.73592e-16	3.49114e-15	2.63942e-15	2297
10	KEGG_TYPE_I_DIABETES_MELLITUS	41	0.859156	2.26406	2.57483e-16	4.66045e-15	3.52346e-15	1727
11	KEGG_ALLOGRAFT_REJECTION	35	0.881005	2.27046	1.09114e-15	1.79542e-14	1.3574e-14	1727
12	KEGG_PRIMARY_IMMUNODEFICIENCY	35	0.866259	2.23246	2.99444e-14	4.51662e-13	3.41472e-13	1520
13	KEGG_LEISHMANIA_INFECTION	69	0.759311	2.07881	2.40946e-13	3.3547e-12	2.53627e-12	2085
14	KEGG_JAK_STAT_SIGNALING_PATHWAY	155	0.615265	1.74302	1.06787e-10	1.3806e-09	1.04378e-09	3897
15	KEGG_SYSTEMIC_LUPUS_ERYTHEMATOSUS	129	0.637446	1.79525	5.03616e-10	6.07696e-09	4.59439e-09	3762
16	KEGG_T_CELL_RECEPTOR_SIGNALING_PATHWAY	108	0.651111	1.82182	1.11118e-09	1.25702e-08	9.50353e-09	1190
17	KEGG_TOLL_LIKE_RECEPTOR_SIGNALING_PATHWAY	102	0.651391	1.8196	1.46586e-09	1.56071e-08	1.17995e-08	2018
18	KEGG_NEUROACTIVE_LIGAND_RECEPTOR_INTERACTION	270	0.551055	1.56865	3.69516e-09	3.71569e-08	2.80919e-08	4854
19	KEGG_VIRAL_MYOCARDITIS	68	0.696871	1.90585	4.2252e-09	4.02506e-08	3.04308e-08	2096
20	KEGG_ASTHMA	28	0.82114	2.04418	2.46196e-08	2.22807e-07	1.6845e-07	858
21	KEGG_B_CELL_RECEPTOR_SIGNALING_PATHWAY	75	0.671879	1.84622	3.74578e-08	3.2285e-07	2.44086e-07	1797
22	KEGG_LEUKOCYTE_TRANSENDOTHELIAL_MIGRATION	115	0.615078	1.72512	8.36202e-08	6.87966e-07	5.20126e-07	2356
23	KEGG_COMPLEMENT_AND_COAGULATION_CASCADES	69	0.649297	1.77762	2.12329e-06	1.67094e-05	1.26329e-05	4541
24	KEGG_NOD_LIKE_RECEPTOR_SIGNALING_PATHWAY	62	0.656407	1.77971	2.25385e-06	1.69978e-05	1.28509e-05	2958
25	KEGG_AMINOACYL_TRNA_BIOSYNTHESIS	41	-0.560688	-2.33583	3.67333e-06	2.65949e-05	2.01066e-05	4117
26	KEGG_TRYPTOPHAN_METABOLISM	40	0.701615	1.84068	8.80342e-06	6.12853e-05	4.63338e-05	1581
27	KEGG_GLYCOSYLPHOSPHATIDYLINOSITOL_GPI_ANCHOR_BIOSYNTHESIS	24	-0.622973	-2.22497	5.03567e-05	0.000337576	0.000255219	3223
28	KEGG_CYTOSOLIC_DNA_SENSING_PATHWAY	54	0.602684	1.62666	0.00076951	0.00497433	0.00376076	2921
29	KEGG_MAPK_SIGNALING_PATHWAY	267	0.458449	1.30467	0.00122415	0.00764037	0.00577638	4981
30	KEGG_FC_EPSILON_RI_SIGNALING_PATHWAY	79	0.559262	1.53885	0.00148722	0.00897291	0.00678382	2220
31	KEGG_RNA_POLYMERASE	28	-0.501316	-1.8805	0.00167028	0.00975229	0.00737306	2837
32	KEGG_ADHERENS_JUNCTION	73	-0.303717	-1.4043	0.00323077	0.0182741	0.0138158	2880
33	KEGG_RIG_I_LIKE_RECEPTOR_SIGNALING_PATHWAY	71	0.551785	1.51381	0.00382018	0.0209531	0.0158413	4078
34	KEGG_FC_GAMMA_R_MEDIATED_PHAGOCYTOSIS	95	0.516746	1.44064	0.00438966	0.0233685	0.0176673	2826
35	KEGG_CITRATE_CYCLE_TCA_CYCLE	30	-0.435633	-1.67055	0.00489092	0.0249183	0.0188391	3523
36	KEGG_LYSINE_DEGRADATION	44	-0.381221	-1.61973	0.00502611	0.0249183	0.0188391	3380
37	KEGG_CALCIUM_SIGNALING_PATHWAY	177	0.470401	1.33373	0.00509379	0.0249183	0.0188391	5069
38	KEGG_HYPERTROPHIC_CARDIOMYOPATHY_HCM	83	0.525174	1.44855	0.00644811	0.0307134	0.0232203	4978
39	KEGG_ALDOSTERONE_REGULATED_SODIUM_REABSORPTION	41	0.581081	1.53128	0.00751442	0.0348746	0.0263664	1597
40	KEGG_APOPTOSIS	87	0.513206	1.42263	0.00824435	0.0373057	0.0282044	4499
41	KEGG_DILATED_CARDIOMYOPATHY	90	0.518086	1.43795	0.00990831	0.0437416	0.0330701	4978

## Sheet: NDRG1
No.	Description	enrichmentScore	NES	pvalue	p.adjust	qvalue	rank	leading_edge
1	KEGG_OXIDATIVE_PHOSPHORYLATION	116	-0.671749	-3.24554	1.25729e-24	2.33856e-22	1.70727e-22	3429
2	KEGG_PARKINSONS_DISEASE	113	-0.60181	-2.86265	5.46806e-18	5.08529e-16	3.71252e-16	2932
3	KEGG_HUNTINGTONS_DISEASE	170	-0.465885	-2.38704	6.70157e-13	4.15497e-11	3.03334e-11	2932
4	KEGG_ALZHEIMERS_DISEASE	157	-0.474443	-2.40065	2.43242e-12	1.13107e-10	8.25742e-11	3267
5	KEGG_DNA_REPLICATION	36	-0.733654	-2.71141	1.71921e-10	6.39545e-09	4.669e-09	2560
6	KEGG_NEUROACTIVE_LIGAND_RECEPTOR_INTERACTION	270	0.436778	1.93141	5.8321e-10	1.80795e-08	1.3199e-08	6251
7	KEGG_PROTEASOME	44	-0.664419	-2.6001	1.56019e-09	4.14564e-08	3.02653e-08	4186
8	KEGG_SPLICEOSOME	126	-0.436873	-2.13406	2.09321e-08	4.86671e-07	3.55295e-07	4408
9	KEGG_CELL_CYCLE	124	-0.423682	-2.06361	1.89538e-07	3.52541e-06	2.57373e-06	2222
10	KEGG_LYSOSOME	121	-0.421459	-2.03771	1.89538e-07	3.52541e-06	2.57373e-06	3810
11	KEGG_BASE_EXCISION_REPAIR	33	-0.64924	-2.37335	3.42522e-07	5.3091e-06	3.87591e-06	2479
12	KEGG_PYRIMIDINE_METABOLISM	97	-0.447284	-2.07876	3.23179e-07	5.3091e-06	3.87591e-06	2458
13	KEGG_ECM_RECEPTOR_INTERACTION	83	0.530681	2.06273	1.49097e-06	2.13323e-05	1.55737e-05	3356
14	KEGG_AMINOACYL_TRNA_BIOSYNTHESIS	41	-0.594163	-2.27651	3.25586e-06	4.32564e-05	3.15793e-05	3403
15	KEGG_TGF_BETA_SIGNALING_PATHWAY	85	0.511691	1.99263	3.61125e-06	4.47795e-05	3.26913e-05	4558
16	KEGG_CITRATE_CYCLE_TCA_CYCLE	30	-0.625213	-2.22989	8.74646e-06	0.000101678	7.42299e-05	4009
17	KEGG_FOCAL_ADHESION	199	0.384993	1.65817	7.12166e-05	0.000779193	0.000568851	4533
18	KEGG_HOMOLOGOUS_RECOMBINATION	28	-0.60328	-2.13045	0.000122728	0.00126819	0.000925846	3236
19	KEGG_MISMATCH_REPAIR	23	-0.623688	-2.04952	0.000152628	0.00141944	0.00103627	3340
20	KEGG_AXON_GUIDANCE	129	0.421835	1.74439	0.000146999	0.00141944	0.00103627	3362
21	KEGG_OOCYTE_MEIOSIS	112	-0.352136	-1.6755	0.000285393	0.00252777	0.0018454	2006
22	KEGG_GLYOXYLATE_AND_DICARBOXYLATE_METABOLISM	16	-0.698962	-2.10416	0.000381636	0.00322656	0.00235555	2904
23	KEGG_NUCLEOTIDE_EXCISION_REPAIR	44	-0.477165	-1.86731	0.000485776	0.00368542	0.00269055	3829
24	KEGG_PROGESTERONE_MEDIATED_OOCYTE_MATURATION	85	-0.37629	-1.70617	0.000459204	0.00368542	0.00269055	2006
25	KEGG_CALCIUM_SIGNALING_PATHWAY	177	0.380128	1.62107	0.000495352	0.00368542	0.00269055	4986
26	KEGG_GLYCOSAMINOGLYCAN_BIOSYNTHESIS_HEPARAN_SULFATE	26	0.601647	1.8503	0.000857868	0.0058415	0.00426459	2963
27	KEGG_COMPLEMENT_AND_COAGULATION_CASCADES	69	0.46582	1.75159	0.000910772	0.0058415	0.00426459	5002
28	KEGG_HYPERTROPHIC_CARDIOMYOPATHY_HCM	83	0.443212	1.72274	0.000902824	0.0058415	0.00426459	5453
29	KEGG_CYTOKINE_CYTOKINE_RECEPTOR_INTERACTION	263	0.336074	1.48306	0.000904804	0.0058415	0.00426459	5596
30	KEGG_CELL_ADHESION_MOLECULES_CAMS	130	0.386069	1.60062	0.00104257	0.00646394	0.00471901	4668
31	KEGG_DILATED_CARDIOMYOPATHY	90	0.430085	1.69112	0.00108921	0.00653527	0.00477108	5453
32	KEGG_RIBOSOME	87	-0.36187	-1.65453	0.00119564	0.00694965	0.0050736	4817
33	KEGG_ARRHYTHMOGENIC_RIGHT_VENTRICULAR_CARDIOMYOPATHY_ARVC	74	0.453173	1.72227	0.00125693	0.00708449	0.00517204	5453
34	KEGG_PORPHYRIN_AND_CHLOROPHYLL_METABOLISM	39	-0.4723	-1.78535	0.00168236	0.0092035	0.00671903	3379
35	KEGG_HEDGEHOG_SIGNALING_PATHWAY	56	0.46815	1.70585	0.0031031	0.0164908	0.0120391	4337
36	KEGG_RNA_POLYMERASE	28	-0.512972	-1.81153	0.00336929	0.017408	0.0127087	2702
37	KEGG_LINOLEIC_ACID_METABOLISM	29	0.544451	1.72832	0.00363976	0.0182972	0.0133579	6568
38	KEGG_PROXIMAL_TUBULE_BICARBONATE_RECLAMATION	23	0.584886	1.75161	0.00393038	0.0192382	0.0140448	2988
39	KEGG_REGULATION_OF_ACTIN_CYTOSKELETON	212	0.340109	1.47563	0.00423318	0.0196843	0.0143705	4367
40	KEGG_PURINE_METABOLISM	158	-0.287132	-1.44771	0.00420202	0.0196843	0.0143705	2867
41	KEGG_BASAL_CELL_CARCINOMA	55	0.454145	1.64422	0.00501093	0.0227325	0.0165959	4337
42	KEGG_LONG_TERM_POTENTIATION	70	0.414382	1.56034	0.00585069	0.0259102	0.0189158	2740
43	KEGG_CARDIAC_MUSCLE_CONTRACTION	73	-0.349001	-1.53307	0.00692869	0.0299706	0.0218801	3223
44	KEGG_RNA_DEGRADATION	57	-0.372201	-1.52912	0.00822241	0.0347584	0.0253754	4090

## Sheet: DTL
No.	Description	enrichmentScore	NES	pvalue	p.adjust	qvalue	rank	leading_edge
1	KEGG_CELL_CYCLE	124	0.704517	2.34153	5.11547e-22	9.20785e-20	6.30011e-20	2031
2	KEGG_SPLICEOSOME	126	0.695809	2.31796	3.22384e-21	2.90146e-19	1.98521e-19	3954
3	KEGG_DNA_REPLICATION	36	0.839335	2.4685	1.15651e-14	6.93904e-13	4.74777e-13	1001
4	KEGG_CELL_ADHESION_MOLECULES_CAMS	130	-0.487008	-2.65618	1.89989e-14	8.54951e-13	5.84967e-13	4976
5	KEGG_COMPLEMENT_AND_COAGULATION_CASCADES	69	-0.619372	-2.91211	1.03165e-13	3.71395e-12	2.54113e-12	3739
6	KEGG_GRAFT_VERSUS_HOST_DISEASE	37	-0.727531	-2.97943	7.0934e-12	2.12802e-10	1.45601e-10	4678
7	KEGG_ALLOGRAFT_REJECTION	35	-0.742037	-2.95621	1.0263e-11	2.63904e-10	1.80566e-10	2330
8	KEGG_PYRIMIDINE_METABOLISM	97	0.634185	2.07852	1.95768e-11	4.40477e-10	3.01379e-10	2644
9	KEGG_HEMATOPOIETIC_CELL_LINEAGE	84	-0.515932	-2.39033	7.64352e-11	1.5287e-09	1.04596e-09	5282
10	KEGG_ASTHMA	28	-0.777906	-3.03439	1.85044e-10	3.3308e-09	2.27897e-09	2477
11	KEGG_AUTOIMMUNE_THYROID_DISEASE	50	-0.621943	-2.70293	3.26683e-10	5.34572e-09	3.6576e-09	2330
12	KEGG_INTESTINAL_IMMUNE_NETWORK_FOR_IGA_PRODUCTION	46	-0.616407	-2.69908	3.76101e-09	5.64152e-08	3.85999e-08	4527
13	KEGG_ARACHIDONIC_ACID_METABOLISM	58	-0.560842	-2.45423	5.18186e-09	7.17489e-08	4.90913e-08	5326
14	KEGG_TYPE_I_DIABETES_MELLITUS	41	-0.62414	-2.66049	2.59863e-08	3.34109e-07	2.28601e-07	1644
15	KEGG_OOCYTE_MEIOSIS	112	0.555125	1.83401	8.67671e-08	1.04121e-06	7.12404e-07	3687
16	KEGG_RNA_DEGRADATION	57	0.65214	2.03735	1.13832e-07	1.28061e-06	8.76206e-07	5922
17	KEGG_LEISHMANIA_INFECTION	69	-0.470785	-2.2135	2.1507e-07	2.27721e-06	1.55809e-06	3746
18	KEGG_AMINOACYL_TRNA_BIOSYNTHESIS	41	0.682314	2.03927	5.20153e-07	5.20153e-06	3.55894e-06	4345
19	KEGG_MISMATCH_REPAIR	23	0.772264	2.06716	6.64441e-07	6.2947e-06	4.3069e-06	1043
20	KEGG_PURINE_METABOLISM	158	0.502536	1.68894	1.12538e-06	1.01284e-05	6.92998e-06	2636
21	KEGG_UBIQUITIN_MEDIATED_PROTEOLYSIS	134	0.516293	1.72147	1.64742e-06	1.41208e-05	9.66158e-06	4664
22	KEGG_NUCLEOTIDE_EXCISION_REPAIR	44	0.658605	1.98789	4.01426e-06	3.28439e-05	2.24721e-05	3788
23	KEGG_HOMOLOGOUS_RECOMBINATION	28	0.707608	1.96439	1.28716e-05	0.000100735	6.89237e-05	2866
24	KEGG_ANTIGEN_PROCESSING_AND_PRESENTATION	81	-0.392473	-1.78371	1.42708e-05	0.000107031	7.32316e-05	2293
25	KEGG_BASE_EXCISION_REPAIR	33	0.665822	1.92518	1.7312e-05	0.000124646	8.52842e-05	1814
26	KEGG_RNA_POLYMERASE	28	0.701182	1.94655	2.13147e-05	0.000147563	0.000100964	2073
27	KEGG_BASAL_TRANSCRIPTION_FACTORS	35	0.647178	1.89032	4.5493e-05	0.000292455	0.000200101	5033
28	KEGG_VIRAL_MYOCARDITIS	68	-0.390986	-1.82864	4.53534e-05	0.000292455	0.000200101	1943
29	KEGG_ECM_RECEPTOR_INTERACTION	83	-0.339737	-1.55969	0.000216242	0.00134219	0.000918342	5433
30	KEGG_PROGESTERONE_MEDIATED_OOCYTE_MATURATION	85	0.513874	1.66924	0.000231846	0.00139108	0.00095179	3373
31	KEGG_DRUG_METABOLISM_CYTOCHROME_P450	69	-0.362116	-1.70257	0.000247399	0.00143651	0.000982875	5827
32	KEGG_LINOLEIC_ACID_METABOLISM	29	-0.533846	-2.09214	0.000280911	0.00153224	0.00104838	5350
33	KEGG_CITRATE_CYCLE_TCA_CYCLE	30	0.650407	1.84175	0.000280185	0.00153224	0.00104838	4597
34	KEGG_METABOLISM_OF_XENOBIOTICS_BY_CYTOCHROME_P450	67	-0.364659	-1.70299	0.000337082	0.00178455	0.00122101	5827
35	KEGG_LYSINE_DEGRADATION	44	0.586581	1.7705	0.000425907	0.00219038	0.00149868	4358
36	KEGG_STEROID_HORMONE_BIOSYNTHESIS	53	-0.38548	-1.72012	0.000629382	0.00314691	0.00215315	6284
37	KEGG_P53_SIGNALING_PATHWAY	68	0.516727	1.63767	0.000670715	0.00317707	0.00217379	2172
38	KEGG_LYSOSOME	121	-0.281607	-1.47518	0.000664969	0.00317707	0.00217379	3993
39	KEGG_ONE_CARBON_POOL_BY_FOLATE	17	0.713759	1.79768	0.000915679	0.00422621	0.00289162	2996
40	KEGG_NATURAL_KILLER_CELL_MEDIATED_CYTOTOXICITY	132	-0.265233	-1.4291	0.00171213	0.00770457	0.00527155	4800
41	KEGG_NON_HOMOLOGOUS_END_JOINING	13	0.724083	1.73424	0.00296189	0.0130034	0.00889709	3093
42	KEGG_COLORECTAL_CANCER	62	0.498341	1.56525	0.003999	0.0171386	0.0117264	4184
43	KEGG_VALINE_LEUCINE_AND_ISOLEUCINE_BIOSYNTHESIS	11	0.733803	1.69993	0.00495284	0.0198114	0.0135551	4207
44	KEGG_SELENOAMINO_ACID_METABOLISM	26	0.607733	1.66675	0.00487897	0.0198114	0.0135551	3463
45	KEGG_PRIMARY_IMMUNODEFICIENCY	35	-0.409734	-1.63235	0.00473812	0.0198114	0.0135551	2877
46	KEGG_CYSTEINE_AND_METHIONINE_METABOLISM	34	0.566903	1.64234	0.00537738	0.0210419	0.0143971	5253
47	KEGG_PROTEASOME	44	0.530332	1.60072	0.00596312	0.0228375	0.0156257	4809
48	KEGG_TERPENOID_BACKBONE_BIOSYNTHESIS	15	0.672041	1.64602	0.00628057	0.0235521	0.0161146	2980
49	KEGG_RETINOL_METABOLISM	62	-0.31894	-1.47161	0.009242	0.0339502	0.0232291	6336
50	KEGG_SMALL_CELL_LUNG_CANCER	84	0.451259	1.46248	0.0113013	0.0406847	0.0278369	3929
51	KEGG_PPAR_SIGNALING_PATHWAY	69	-0.292636	-1.37589	0.0122534	0.0432475	0.0295904	5198
52	KEGG_PANCREATIC_CANCER	70	0.450329	1.43261	0.0140502	0.0486353	0.0332768	3929
