# Supplementary material for: Identification and validation of prognostic genes and prognostic models associated with cutaneous melanoma and integrative stress response
Source: Front Immunol. 2025 Dec 2;16:1689103. doi: 10.3389/fimmu.2025.1689103 (PMC12705592; doi:10.3389/fimmu.2025.1689103)
Supplement: Supplementary file 7 [file Table5.xlsx]

## Sheet: Supplementary Tables 5
Tables S5. The table of enrichment pathway information for DERL3.
	ID	Description	setSize	enrichmentScore	NES	pvalue	p.adjust	qvalue	rank	leading_edge	core_enrichment
GOMF_IMMUNE_RECEPTOR_ACTIVITY	GOMF_IMMUNE_RECEPTOR_ACTIVITY	GOMF_IMMUNE_RECEPTOR_ACTIVITY	142	0.79865120827618	2.23073249804712	1e-10	4.52614678899083e-09	3.70690487687108e-09	2106	tags=68%, list=12%, signal=60%	HLA-DOB/IL2RG/IL21R/CCR2/CXCR3/CR2/IL2RB/CXCR5/CCR7/IL10RA/CSF2RB/FLT3/KLRD1/CD74/LILRB1/XCR1/CXCR6/EBI3/CCRL2/IL15RA/IL12RB1/IL7R/IL18RAP/HLA-DRA/CCR4/HLA-DRB1/CD4/HLA-DQA1/IL5RA/CXCR4/LILRB2/CCR5/HLA-DOA/IL2RA/HLA-DPA1/CCR6/LILRA4/KIR2DL4/FCGR1A/CCR8/LILRA1/HLA-DQB1/LILRB3/FCER1G/CSF3R/CR1/IL18R1/CMKLR1/IL17REL/CCR3/HLA-DQB2/IL12B/KLRC1/KLRC4-KLRK1/KLRK1/CD200R1/FPR3/FCGR2B/FCGR3A/IL9R/IL3RA/LI…
GOBP_POSITIVE_REGULATION_OF_CELL_KILLING	GOBP_POSITIVE_REGULATION_OF_CELL_KILLING	GOBP_POSITIVE_REGULATION_OF_CELL_KILLING	64	0.821451803433209	2.21397999359005	1e-10	4.52614678899083e-09	3.70690487687108e-09	1831	tags=72%, list=10%, signal=65%	NCR3/SLAMF6/STAP1/VAV1/SH2D1A/KLRD1/SPI1/FCER2/PTPRC/PRF1/IL12RB1/LAG3/HLA-DRA/TYROBP/CRTAM/HLA-DRB1/IFNG/CD1D/IL21/CD226/XCL1/SYK/CLEC7A/RASGRP1/ITGAM/CD1C/IL12B/CD1B/KLRC4-KLRK1/KLRK1/HLA-F/HLA-B/HLA-E/CD1E/KLRC4/B2M/CD160/KLRC2/HLA-A/CD5L/IL23A/HLA-G/CD1A/IL12A/IL23R/KLRC3
GOBP_ADAPTIVE_IMMUNE_RESPONSE	GOBP_ADAPTIVE_IMMUNE_RESPONSE	GOBP_ADAPTIVE_IMMUNE_RESPONSE	438	0.771788036695563	2.20919914620952	1e-10	4.52614678899083e-09	3.70690487687108e-09	2304	tags=59%, list=13%, signal=52%	TNFRSF17/CD79A/IGLL5/JCHAIN/CD19/LAX1/TNFRSF13B/IGLL1/LY9/CD27/HLA-DOB/SLAMF6/IL21R/CCR2/CD6/LTA/SLAMF1/SASH3/PTPN6/SIT1/WAS/INPP5D/CD48/MYO1G/TBX21/FCRL4/CD7/CR2/SLA2/SIGLEC10/TNFRSF1B/JAK3/SEMA4A/SH2D1A/NCKAP1L/SPN/LAT2/CXCL13/CSF2RB/ITK/KLRD1/TRAT1/CD40LG/PTK2B/FCER2/PDCD1/CD74/LILRB1/BTLA/PRDM1/PTPRC/EBI3/FOXP3/KLHL6/PRF1/LAIR1/ZAP70/IL18BP/CD8A/CCL19/IL12RB1/IRF1/LILRB4/IL4I1/CD86/FUT7/CD79B…
GOMF_ANTIGEN_BINDING	GOMF_ANTIGEN_BINDING	GOMF_ANTIGEN_BINDING	61	0.822731502910308	2.20771722431043	1e-10	4.52614678899083e-09	3.70690487687108e-09	1771	tags=70%, list=10%, signal=64%	IGLL5/JCHAIN/IGLL1/SLAMF1/CD48/KLRD1/LAG3/HLA-DPB1/IL7R/HLA-DRA/CD40/HLA-DRB1/HLA-DQA1/HLA-DPA1/CD1D/LILRA1/HLA-DQB1/CD1C/FCN1/HLA-DRB5/KLRC1/CD1B/HLA-F/HLA-B/LILRA2/HLA-E/CD1E/KIR2DL3/TAP1/TAPBP/TAPBPL/HLA-C/MFAP4/CD209/ITGA4/TAP2/TGFB1/KLRC2/HLA-A/HLA-G/CD1A/CLEC4M/FCN3
GOBP_LYMPHOCYTE_MEDIATED_IMMUNITY	GOBP_LYMPHOCYTE_MEDIATED_IMMUNITY	GOBP_LYMPHOCYTE_MEDIATED_IMMUNITY	288	0.774632171463241	2.19853009833497	1e-10	4.52614678899083e-09	3.70690487687108e-09	1893	tags=56%, list=11%, signal=51%	IGLL5/CD19/IGLL1/CD27/HLA-DOB/NCR3/SLAMF6/IL21R/CCR2/CORO1A/LTA/SLAMF1/SASH3/PTPN6/WAS/VAV1/INPP5D/MYO1G/TBX21/CR2/SLA2/TNFRSF1B/SH2D1A/NCKAP1L/CSF2RB/KLRD1/CD40LG/FCER2/CD74/CD96/LILRB1/PTPRC/FOXP3/NKG7/PRF1/CD8A/IL12RB1/LILRB4/GZMB/IL4I1/FUT7/LAG3/HLA-DPB1/IL7R/SLAMF7/C1QA/HLA-DMB/HLA-DRA/CD40/CRTAM/CLNK/HLA-DRB1/NCR1/BTK/PIK3R6/GZMM/HLA-DQA1/C1QB/C1QC/HAVCR2/HLA-DOA/HLA-DMA/TLR8/HLA-DPA1/IL18/…
GOBP_T_CELL_SELECTION	GOBP_T_CELL_SELECTION	GOBP_T_CELL_SELECTION	49	0.82530231607805	2.19327683213222	1e-10	4.52614678899083e-09	3.70690487687108e-09	1651	tags=61%, list=9%, signal=56%	LY9/SLAMF6/CD3E/TBX21/CARD11/CD3D/SPN/CCR7/CD3G/CD74/DOCK2/PTPRC/FOXP3/ZAP70/IL12RB1/TOX/CD4/THEMIS/CD1D/CD28/BCL11B/GATA3/SYK/IL12B/IL15/BATF/AIRE/IL6/IL23A/IL23R
GOBP_REGULATION_OF_NATURAL_KILLER_CELL_MEDIATED_IMMUNITY	GOBP_REGULATION_OF_NATURAL_KILLER_CELL_MEDIATED_IMMUNITY	GOBP_REGULATION_OF_NATURAL_KILLER_CELL_MEDIATED_IMMUNITY	50	0.822979151623831	2.19001729742221	1e-10	4.52614678899083e-09	3.70690487687108e-09	1831	tags=70%, list=10%, signal=63%	NCR3/SLAMF6/VAV1/SH2D1A/KLRD1/CD96/LILRB1/LAG3/CRTAM/CLNK/NCR1/PIK3R6/HAVCR2/KIR2DL4/IL21/CD226/ARRB2/LGALS9/RASGRP1/SH2D1B/IL12B/KLRC1/KLRC4-KLRK1/KLRK1/HLA-F/HLA-B/HLA-E/SERPINB9/KLRC4/CD160/KLRC2/HLA-A/HLA-G/IL12A/KLRC3
GOCC_MHC_PROTEIN_COMPLEX	GOCC_MHC_PROTEIN_COMPLEX	GOCC_MHC_PROTEIN_COMPLEX	23	0.898904287419567	2.18977845819383	1e-10	4.52614678899083e-09	3.70690487687108e-09	1530	tags=91%, list=9%, signal=83%	HLA-DOB/CD74/HLA-DPB1/HLA-DMB/HLA-DRA/HLA-DRB1/HLA-DQA1/HLA-DOA/HLA-DMA/HLA-DPA1/HLA-DQB1/HLA-DQB2/HLA-DRB5/HLA-F/HLA-B/HLA-E/HLA-DQA2/HLA-C/B2M/HLA-A/HLA-G
GOBP_ANTIGEN_PROCESSING_AND_PRESENTATION_OF_EXOGENOUS_PEPTIDE_ANTIGEN	GOBP_ANTIGEN_PROCESSING_AND_PRESENTATION_OF_EXOGENOUS_PEPTIDE_ANTIGEN	GOBP_ANTIGEN_PROCESSING_AND_PRESENTATION_OF_EXOGENOUS_PEPTIDE_ANTIGEN	36	0.853504960005763	2.18953649785878	1e-10	4.52614678899083e-09	3.70690487687108e-09	1293	tags=69%, list=7%, signal=64%	HLA-DOB/CD74/IFI30/HLA-DPB1/HLA-DMB/HLA-DRA/HLA-DRB1/HLA-DQA1/HLA-DOA/HLA-DMA/HLA-DPA1/CLEC4A/HLA-DQB1/FCER1G/CTSS/HLA-DQB2/HLA-DRB5/FCGR2B/HLA-F/HLA-E/HLA-DQA2/TAP1/B2M/LGMN/HLA-A
GOBP_REGULATION_OF_LEUKOCYTE_MEDIATED_CYTOTOXICITY	GOBP_REGULATION_OF_LEUKOCYTE_MEDIATED_CYTOTOXICITY	GOBP_REGULATION_OF_LEUKOCYTE_MEDIATED_CYTOTOXICITY	84	0.799364132128255	2.18778606968903	1e-10	4.52614678899083e-09	3.70690487687108e-09	1831	tags=67%, list=10%, signal=60%	NCR3/SLAMF6/STAP1/VAV1/SH2D1A/NCKAP1L/KLRD1/SPI1/LILRB1/PTPRC/IL12RB1/LAG3/IL7R/HLA-DRA/TYROBP/CRTAM/HLA-DRB1/NCR1/PIK3R6/HAVCR2/CD1D/KIR2DL4/IL21/CD226/ARRB2/XCL1/LGALS9/RASGRP1/ITGAM/CD1C/IL12B/KLRC1/CD1B/KLRC4-KLRK1/KLRK1/RIPK3/FCGR2B/HLA-F/HLA-B/HLA-E/CD1E/SERPINB9/DNASE1L3/KLRC4/B2M/CD160/KLRC2/HLA-A/IL23A/CX3CR1/HLA-G/CD1A/IL12A/IL23R/ICAM1/KLRC3
GOBP_CELLULAR_DEFENSE_RESPONSE	GOBP_CELLULAR_DEFENSE_RESPONSE	GOBP_CELLULAR_DEFENSE_RESPONSE	53	0.819819971539908	2.18464295141903	1e-10	4.52614678899083e-09	3.70690487687108e-09	1831	tags=68%, list=10%, signal=61%	CCR2/NCF1/LSP1/SH2D1A/SPN/ITK/TRAT1/PTK2B/PRF1/TYROBP/GNLY/NCR1/CXCL9/LILRB2/CCR5/NCF2/CCR6/KIR2DL4/ADORA2A/MNDA/CD300C/KIR3DL2/CCR3/TCIRG1/KLRG1/FCMR/CCR9/C5AR1/IL33/KLRC2/CD5L/CX3CR1/HLA-G/NCR2/LBP/KLRC3
GOBP_INTERFERON_GAMMA_PRODUCTION	GOBP_INTERFERON_GAMMA_PRODUCTION	GOBP_INTERFERON_GAMMA_PRODUCTION	115	0.783678918483947	2.17906477900123	1e-10	4.52614678899083e-09	3.70690487687108e-09	2290	tags=69%, list=13%, signal=60%	SLAMF6/CCR2/LTA/SLAMF1/SASH3/CD3E/CD2/CCR7/LAPTM5/CD96/LILRB1/IRF8/EBI3/FOXP3/IL12RB1/LILRB4/HLA-DPB1/PTPN22/VSIR/CRTAM/HLA-DRB1/HAVCR2/TLR8/HLA-DPA1/IL18/CD244/IL21/CD226/GATA3/XCL1/LGALS9/PDCD1LG2/CLEC7A/CR1/RASGRP1/TLR7/IL18R1/NOD2/CD14/TNF/IL12B/CD274/IL2/IL27/KLRC4-KLRK1/KLRK1/RIPK3/NLRP6/IL10/BCL3/BTN3A1/CD160/PGLYRP2/ARID5A/TXK/LGALS9C/TLR4/IL1B/IFNL1/HLA-A/HMHB1/ISG15/ZC3H12A/IL23A/BTN3A2…
GOBP_ANTIGEN_PROCESSING_AND_PRESENTATION_OF_EXOGENOUS_ANTIGEN	GOBP_ANTIGEN_PROCESSING_AND_PRESENTATION_OF_EXOGENOUS_ANTIGEN	GOBP_ANTIGEN_PROCESSING_AND_PRESENTATION_OF_EXOGENOUS_ANTIGEN	45	0.829769843721689	2.17728162797005	1e-10	4.52614678899083e-09	3.70690487687108e-09	1582	tags=69%, list=9%, signal=63%	HLA-DOB/CD74/IFI30/HLA-DPB1/HLA-DMB/HLA-DRA/HLA-DRB1/HLA-DQA1/HLA-DOA/HLA-DMA/HLA-DPA1/CD1D/CLEC4A/HLA-DQB1/FCER1G/CD1C/CTSS/HLA-DQB2/HLA-DRB5/CD1B/FCGR2B/HLA-F/HLA-E/HLA-DQA2/CD1E/PSME1/TAP1/B2M/LGMN/HLA-A/CD1A
GOBP_LYMPHOCYTE_COSTIMULATION	GOBP_LYMPHOCYTE_COSTIMULATION	GOBP_LYMPHOCYTE_COSTIMULATION	47	0.823088403150222	2.16845176113154	1e-10	4.52614678899083e-09	3.70690487687108e-09	1753	tags=68%, list=10%, signal=61%	PTPN6/LCK/VAV1/CD5/CD3E/CARD11/CCR7/CD40LG/TNFSF14/CCL19/LILRB4/CD86/TNFRSF13C/CD80/LILRB2/ICOS/TMIGD2/CD28/PDCD1LG2/LYN/CD274/KLRC4-KLRK1/KLRK1/TNFSF13B/CCL21/CD160/MAP3K8/CSK/DPP4/CD24/HHLA2/TNFSF4
GOBP_LEUKOCYTE_MEDIATED_IMMUNITY	GOBP_LEUKOCYTE_MEDIATED_IMMUNITY	GOBP_LEUKOCYTE_MEDIATED_IMMUNITY	381	0.759477925316002	2.16844389191038	1e-10	4.52614678899083e-09	3.70690487687108e-09	1893	tags=52%, list=11%, signal=48%	IGLL5/CD19/IGLL1/CD27/HLA-DOB/NCR3/SLAMF6/IL21R/STAP1/CCR2/CORO1A/LTA/SLAMF1/SASH3/PTPN6/WAS/VAV1/INPP5D/MYO1G/TBX21/CR2/SLA2/TNFRSF1B/JAK3/SH2D1A/NCKAP1L/BLK/FGR/LAT2/CSF2RB/ITGB2/KLRD1/SPI1/SCIMP/CD40LG/FCER2/RAC2/CD74/CD96/LILRB1/PTPRC/FOXP3/NKG7/PRF1/CD8A/IL12RB1/LILRB4/GZMB/IL4I1/FUT7/LAG3/HLA-DPB1/IL7R/SLAMF7/C1QA/HLA-DMB/HLA-DRA/CD40/TYROBP/CRTAM/CLNK/HLA-DRB1/NCR1/BTK/PTAFR/PIK3R6/GZMM/HL…
GOBP_PEPTIDE_ANTIGEN_ASSEMBLY_WITH_MHC_PROTEIN_COMPLEX	GOBP_PEPTIDE_ANTIGEN_ASSEMBLY_WITH_MHC_PROTEIN_COMPLEX	GOBP_PEPTIDE_ANTIGEN_ASSEMBLY_WITH_MHC_PROTEIN_COMPLEX	18	0.927468132291236	2.16698893820028	1e-10	4.52614678899083e-09	3.70690487687108e-09	1057	tags=89%, list=6%, signal=84%	HLA-DOB/HLA-DPB1/HLA-DMB/HLA-DRA/HLA-DRB1/HLA-DQA1/HLA-DOA/HLA-DMA/HLA-DPA1/HLA-DQB1/HLA-DQB2/HLA-DRB5/HLA-DQA2/TAPBP/TAPBPL/B2M
GOBP_REGULATION_OF_CELL_KILLING	GOBP_REGULATION_OF_CELL_KILLING	GOBP_REGULATION_OF_CELL_KILLING	102	0.785418418121637	2.16655803067994	1e-10	4.52614678899083e-09	3.70690487687108e-09	1831	tags=64%, list=10%, signal=57%	NCR3/SLAMF6/STAP1/VAV1/SH2D1A/NCKAP1L/KLRD1/SPI1/FCER2/LILRB1/PTPRC/PRF1/IL12RB1/LAG3/IL7R/HLA-DRA/TYROBP/CRTAM/HLA-DRB1/NCR1/PIK3R6/HAVCR2/IFNG/CD1D/KIR2DL4/IL21/CD226/ARRB2/XCL1/LGALS9/SYK/CLEC7A/CR1L/RASGRP1/ITGAM/CD1C/IL12B/KLRC1/CD1B/KLRC4-KLRK1/KLRK1/RIPK3/FCGR2B/HLA-F/HLA-B/HLA-E/CD1E/IL10/SERPINB9/DNASE1L3/KLRC4/B2M/CD160/CFH/KLRC2/HLA-A/CD5L/IL23A/CX3CR1/HLA-G/CD1A/IL12A/IL23R/ICAM1/KLRC3
GOMF_MHC_PROTEIN_COMPLEX_BINDING	GOMF_MHC_PROTEIN_COMPLEX_BINDING	GOMF_MHC_PROTEIN_COMPLEX_BINDING	34	0.84545907763986	2.16274600884439	1e-10	4.52614678899083e-09	3.70690487687108e-09	1197	tags=74%, list=7%, signal=69%	HLA-DOB/MS4A1/KLRD1/CD74/LILRB1/CD8A/HLA-DPB1/HLA-DMB/HLA-DRA/HLA-DRB1/CD4/HLA-DQA1/LILRB2/HLA-DOA/HLA-DMA/HLA-DPA1/HLA-DQB1/HLA-DQB2/HLA-DRB5/KLRC1/HLA-DQA2/TAPBPL/B2M/CD160/KLRC2
GOBP_ANTIGEN_PROCESSING_AND_PRESENTATION_OF_EXOGENOUS_PEPTIDE_ANTIGEN_VIA_MHC_CLASS_II	GOBP_ANTIGEN_PROCESSING_AND_PRESENTATION_OF_EXOGENOUS_PEPTIDE_ANTIGEN_VIA_MHC_CLASS_II	GOBP_ANTIGEN_PROCESSING_AND_PRESENTATION_OF_EXOGENOUS_PEPTIDE_ANTIGEN_VIA_MHC_CLASS_II	28	0.868423468709637	2.15862568328308	1e-10	4.52614678899083e-09	3.70690487687108e-09	1227	tags=71%, list=7%, signal=67%	HLA-DOB/CD74/IFI30/HLA-DPB1/HLA-DMB/HLA-DRA/HLA-DRB1/HLA-DQA1/HLA-DOA/HLA-DMA/HLA-DPA1/HLA-DQB1/FCER1G/CTSS/HLA-DQB2/HLA-DRB5/FCGR2B/HLA-DQA2/B2M/LGMN
GOBP_ADAPTIVE_IMMUNE_RESPONSE_BASED_ON_SOMATIC_RECOMBINATION_OF_IMMUNE_RECEPTORS_BUILT_FROM_IMMUNOGLOBULIN_SUPERFAMILY_DOMAINS	GOBP_ADAPTIVE_IMMUNE_RESPONSE_BASED_ON_SOMATIC_RECOMBINATION_OF_IMMUNE_RECEPTORS_BUILT_FROM_IMMUNOGLOBULIN_SUPERFAMILY_DOMAINS	GOBP_ADAPTIVE_IMMUNE_RESPONSE_BASED_ON_SOMATIC_RECOMBINATION_OF_IMMUNE_RECEPTORS_BUILT_FROM_IMMUNOGLOBULIN_SUPERFAMILY_DOMAINS	292	0.759985716322083	2.15861562503953	1e-10	4.52614678899083e-09	3.70690487687108e-09	1893	tags=55%, list=11%, signal=50%	IGLL5/CD19/IGLL1/LY9/CD27/HLA-DOB/SLAMF6/IL21R/CCR2/LTA/SLAMF1/SASH3/PTPN6/WAS/INPP5D/MYO1G/TBX21/CR2/SLA2/TNFRSF1B/JAK3/SEMA4A/NCKAP1L/SPN/CXCL13/CSF2RB/KLRD1/CD40LG/FCER2/CD74/LILRB1/PTPRC/EBI3/FOXP3/KLHL6/PRF1/IL18BP/CD8A/CCL19/IL12RB1/LILRB4/IL4I1/FUT7/HLA-DPB1/IL7R/C1QA/HLA-DMB/HLA-DRA/CD40/CRTAM/HLA-DRB1/CD80/CD4/PRKCQ/BTK/GZMM/HLA-DQA1/C1QB/C1QC/HAVCR2/HLA-DOA/HLA-DMA/TLR8/HLA-DPA1/IL18/CC…
GOBP_ALPHA_BETA_T_CELL_ACTIVATION	GOBP_ALPHA_BETA_T_CELL_ACTIVATION	GOBP_ALPHA_BETA_T_CELL_ACTIVATION	156	0.768190114899687	2.15679171541155	1e-10	4.52614678899083e-09	3.70690487687108e-09	2516	tags=61%, list=14%, signal=53%	LY9/SLAMF6/CCR2/SASH3/RASAL3/PLA2G2D/CD3E/TBX21/JAK3/SEMA4A/NCKAP1L/SPN/WDFY4/GPR18/ITK/LILRB1/DOCK2/PRDM1/PTPRC/EBI3/FOXP3/NKG7/ZAP70/SOCS1/CCL19/IL12RB1/IRF1/LILRB4/CD86/FUT7/PTPN22/VSIR/HLA-DRA/TNFSF8/CRTAM/TOX/HLA-DRB1/CD80/PRKCQ/CD300A/GPR183/IFNG/IL18/CD28/BCL11B/ADORA2A/IL21/CLEC4A/ZNF683/GATA3/XCL1/LGALS9/SYK/PTGER4/IL18R1/IL12B/CD274/IL2/IL15/RELB/IL27/BATF/HLA-E/BCL3/TCIRG1/NLRP3/NFKBID…
GOBP_NATURAL_KILLER_CELL_MEDIATED_IMMUNITY	GOBP_NATURAL_KILLER_CELL_MEDIATED_IMMUNITY	GOBP_NATURAL_KILLER_CELL_MEDIATED_IMMUNITY	76	0.791626107089911	2.15535665268009	1e-10	4.52614678899083e-09	3.70690487687108e-09	1626	tags=57%, list=9%, signal=52%	NCR3/SLAMF6/CORO1A/PTPN6/VAV1/SH2D1A/KLRD1/CD96/LILRB1/NKG7/GZMB/LAG3/SLAMF7/CRTAM/CLNK/NCR1/PIK3R6/HAVCR2/IL18/KIR2DL4/IL21/CD226/ARRB2/LGALS9/RASGRP1/SH2D1B/UNC13D/IL12B/KLRC1/KLRC4-KLRK1/KLRK1/HLA-F/FCGR3A/HLA-B/KIR3DL1/HLA-E/SERPINB9/KLRC4/CD160/KLRC2/HLA-A/HLA-G/IL12A
GOBP_B_CELL_MEDIATED_IMMUNITY	GOBP_B_CELL_MEDIATED_IMMUNITY	GOBP_B_CELL_MEDIATED_IMMUNITY	144	0.770390533628052	2.15369371247483	1e-10	4.52614678899083e-09	3.70690487687108e-09	1893	tags=56%, list=11%, signal=51%	IGLL5/CD19/IGLL1/CD27/HLA-DOB/IL21R/LTA/PTPN6/INPP5D/TBX21/CR2/SLA2/CSF2RB/CD40LG/FCER2/CD74/PTPRC/FOXP3/HLA-DPB1/C1QA/HLA-DMB/HLA-DRA/CD40/HLA-DRB1/BTK/HLA-DQA1/C1QB/C1QC/HLA-DOA/HLA-DMA/TLR8/HLA-DPA1/CCR6/CD28/FCGR1A/CD226/GAPT/XCL1/HLA-DQB1/FCER1G/AICDA/CR1L/CARD9/CR1/C4B/C3/NOD2/TNF/HLA-DQB2/HLA-DRB5/IL2/C1S/C1R/SERPING1/CLU/FCGR2B/BATF/FCGR3A/IL9R/HLA-E/HLA-DQA2/IL10/C2/BCL3/TCIRG1/C4A/TREM2…
GOBP_B_CELL_RECEPTOR_SIGNALING_PATHWAY	GOBP_B_CELL_RECEPTOR_SIGNALING_PATHWAY	GOBP_B_CELL_RECEPTOR_SIGNALING_PATHWAY	56	0.804384164286687	2.15353978165284	1e-10	4.52614678899083e-09	3.70690487687108e-09	2281	tags=75%, list=13%, signal=65%	CD79A/IGLL5/CD19/IGLL1/STAP1/PTPN6/LCK/CD38/MS4A1/FCRL3/BANK1/BLNK/NCKAP1L/BLK/LAT2/ITK/PTPRC/KLHL6/NFAM1/CD79B/PTPN22/GCSAM/BTK/PLCG2/CD300A/PRKCB/SYK/MNDA/LYN/RFTN1/FCGR2B/CTLA4/PLCL2/LPXN/SH2B2/PRKCH/CD22/NFATC2/FOXP1/VAV3/BMX/LIME1
GOBP_LEUKOCYTE_MEDIATED_CYTOTOXICITY	GOBP_LEUKOCYTE_MEDIATED_CYTOTOXICITY	GOBP_LEUKOCYTE_MEDIATED_CYTOTOXICITY	128	0.770771356835445	2.14625726780217	1e-10	4.52614678899083e-09	3.70690487687108e-09	2540	tags=63%, list=15%, signal=54%	NCR3/SLAMF6/STAP1/CORO1A/PTPN6/VAV1/SH2D1A/NCKAP1L/KLRD1/SPI1/LILRB1/PTPRC/NKG7/PRF1/IL12RB1/GZMB/LAG3/IL7R/SLAMF7/HLA-DRA/TYROBP/CRTAM/HLA-DRB1/NCR1/PIK3R6/GZMM/SCNN1B/HAVCR2/IL18/CD1D/KIR2DL4/IL21/FCGR1A/CD226/ARRB2/XCL1/LGALS9/RASGRP1/ITGAM/CD1C/UNC13D/IL12B/KLRC1/CD1B/KLRC4-KLRK1/KLRK1/RIPK3/FCGR2B/HLA-F/FCGR3A/HLA-B/KIR3DL1/HLA-E/NLRP6/CD1E/SERPINB9/DNASE1L3/KLRC4/STXBP2/B2M/CD160/CTSC/KLRC2…
GOBP_T_CELL_MEDIATED_IMMUNITY	GOBP_T_CELL_MEDIATED_IMMUNITY	GOBP_T_CELL_MEDIATED_IMMUNITY	109	0.771941304529225	2.13996446945145	1e-10	4.52614678899083e-09	3.70690487687108e-09	1872	tags=59%, list=11%, signal=53%	CCR2/SLAMF1/SASH3/WAS/MYO1G/TBX21/TNFRSF1B/NCKAP1L/KLRD1/LILRB1/PTPRC/FOXP3/PRF1/CD8A/IL12RB1/LILRB4/IL4I1/FUT7/IL7R/HLA-DRA/CRTAM/HLA-DRB1/GZMM/IL18/CD1D/GATA3/XCL1/IL18R1/NOD2/CD1C/IL12B/RFTN1/KLRC1/CD1B/RIPK3/FCGR2B/HLA-F/HLA-B/HLA-E/CD1E/BTN3A3/NLRP3/AIRE/B2M/ARID5A/CTSC/IL1B/CTSH/HLA-A/IL6/RSAD2/IL23A/HLA-G/BTN3A2/IL1R1/CD1A/CD70/IL12A/IL23R/TRAF2/CLC/TNFSF4/ICAM1/CLEC4G
GOBP_POSITIVE_REGULATION_OF_LYMPHOCYTE_MEDIATED_IMMUNITY	GOBP_POSITIVE_REGULATION_OF_LYMPHOCYTE_MEDIATED_IMMUNITY	GOBP_POSITIVE_REGULATION_OF_LYMPHOCYTE_MEDIATED_IMMUNITY	115	0.76821193076037	2.13605792071941	1e-10	4.52614678899083e-09	3.70690487687108e-09	1831	tags=57%, list=10%, signal=52%	NCR3/SLAMF6/LTA/SLAMF1/SASH3/VAV1/TBX21/SH2D1A/KLRD1/FCER2/PTPRC/FOXP3/IL12RB1/LAG3/HLA-DRA/CD40/CRTAM/CLNK/HLA-DRB1/BTK/IL18/CD1D/CD28/KIR2DL4/IL21/CD226/GATA3/XCL1/RASGRP1/IL18R1/C3/NOD2/CD1C/SH2D1B/TNF/IL12B/IL2/CD1B/KLRC4-KLRK1/KLRK1/HLA-F/HLA-B/HLA-E/CD1E/NLRP3/KLRC4/TREM2/B2M/CD160/ARID5A/C17orf99/TGFB1/KLRC2/IL1B/HLA-A/IL6/RSAD2/IL23A/HLA-G/IL1R1/CD1A/IL12A/IL23R/TRAF2/TNFSF4/KLRC3
GOBP_CD8_POSITIVE_ALPHA_BETA_T_CELL_ACTIVATION	GOBP_CD8_POSITIVE_ALPHA_BETA_T_CELL_ACTIVATION	GOBP_CD8_POSITIVE_ALPHA_BETA_T_CELL_ACTIVATION	27	0.858213163133357	2.13324766719664	1e-10	4.52614678899083e-09	3.70690487687108e-09	1409	tags=67%, list=8%, signal=61%	NCKAP1L/WDFY4/GPR18/LILRB1/SOCS1/IRF1/LILRB4/PTPN22/VSIR/TNFSF8/CRTAM/TOX/CLEC4A/XCL1/CD274/HLA-E/HLA-A/EOMES
GOBP_POSITIVE_REGULATION_OF_INTERFERON_GAMMA_PRODUCTION	GOBP_POSITIVE_REGULATION_OF_INTERFERON_GAMMA_PRODUCTION	GOBP_POSITIVE_REGULATION_OF_INTERFERON_GAMMA_PRODUCTION	77	0.782516948626791	2.13163317873383	1e-10	4.52614678899083e-09	3.70690487687108e-09	2290	tags=73%, list=13%, signal=63%	SLAMF6/CCR2/LTA/SLAMF1/SASH3/CD3E/CD2/LILRB1/IRF8/EBI3/IL12RB1/HLA-DPB1/PTPN22/CRTAM/HAVCR2/TLR8/HLA-DPA1/IL18/CD244/IL21/CD226/LGALS9/CLEC7A/RASGRP1/TLR7/IL18R1/CD14/TNF/IL12B/IL2/IL27/KLRC4-KLRK1/KLRK1/BCL3/BTN3A1/CD160/ARID5A/TXK/TLR4/IL1B/IFNL1/HLA-A/HMHB1/ISG15/IL23A/BTN3A2/IL1R1/JAK2/IL12A/IL23R/TNFSF4/CYRIB/IL27RA/TLR9/F2RL1/SLC11A1
GOBP_POSITIVE_REGULATION_OF_LEUKOCYTE_CELL_CELL_ADHESION	GOBP_POSITIVE_REGULATION_OF_LEUKOCYTE_CELL_CELL_ADHESION	GOBP_POSITIVE_REGULATION_OF_LEUKOCYTE_CELL_CELL_ADHESION	238	0.753581741382161	2.13150833769534	1e-10	4.52614678899083e-09	3.70690487687108e-09	1753	tags=55%, list=10%, signal=50%	CD27/HLA-DOB/RHOH/CCR2/CD6/CORO1A/SLAMF1/SASH3/RASAL3/PTPN6/LCK/VAV1/CD5/CD3E/SIRPG/CARD11/TESPA1/JAK3/NCKAP1L/CCR7/CCDC88B/CCL5/ITGB2/CD40LG/CD74/LILRB1/TNFSF14/PTPRC/EBI3/FOXP3/ALOX5/ZAP70/SOCS1/CCL19/IL12RB1/LILRB4/AIF1/IL4I1/CD86/FUT7/HLA-DPB1/IL7R/PTPN22/VSIR/HLA-DMB/HLA-DRA/TNFRSF13C/HLA-DRB1/CD80/CD4/PRKCQ/PTAFR/PIK3R6/HLA-DQA1/LILRB2/HAVCR2/HLA-DOA/ICOS/IL2RA/HLA-DMA/HLA-DPA1/IFNG/TMIGD2/…
GOBP_POSITIVE_REGULATION_OF_NATURAL_KILLER_CELL_MEDIATED_IMMUNITY	GOBP_POSITIVE_REGULATION_OF_NATURAL_KILLER_CELL_MEDIATED_IMMUNITY	GOBP_POSITIVE_REGULATION_OF_NATURAL_KILLER_CELL_MEDIATED_IMMUNITY	32	0.841983061240185	2.13146605141789	1e-10	4.52614678899083e-09	3.70690487687108e-09	1831	tags=75%, list=10%, signal=67%	NCR3/SLAMF6/VAV1/SH2D1A/KLRD1/LAG3/CRTAM/CLNK/KIR2DL4/IL21/CD226/RASGRP1/SH2D1B/IL12B/KLRC4-KLRK1/KLRK1/HLA-F/HLA-E/KLRC4/CD160/KLRC2/HLA-G/IL12A/KLRC3
GOBP_NEGATIVE_REGULATION_OF_LEUKOCYTE_MEDIATED_IMMUNITY	GOBP_NEGATIVE_REGULATION_OF_LEUKOCYTE_MEDIATED_IMMUNITY	GOBP_NEGATIVE_REGULATION_OF_LEUKOCYTE_MEDIATED_IMMUNITY	67	0.786581418772428	2.13066658672837	1e-10	4.52614678899083e-09	3.70690487687108e-09	1872	tags=61%, list=11%, signal=55%	CCR2/SLAMF1/PTPN6/TBX21/CR2/JAK3/NCKAP1L/KLRD1/SPI1/CD96/LILRB1/PTPRC/FOXP3/LILRB4/IL4I1/IL7R/CD84/CD300A/HAVCR2/KIR2DL4/ARRB2/XCL1/LGALS9/CR1L/CR1/NOD2/KLRC1/FCGR2B/HLA-F/HLA-B/HLA-E/SERPINB9/C4BPB/HMOX1/FOXF1/HLA-A/BST2/CX3CR1/HLA-G/BCL6/CLEC4G
GOBP_T_CELL_MEDIATED_CYTOTOXICITY	GOBP_T_CELL_MEDIATED_CYTOTOXICITY	GOBP_T_CELL_MEDIATED_CYTOTOXICITY	49	0.799743702125766	2.12535370293352	1e-10	4.52614678899083e-09	3.70690487687108e-09	1651	tags=65%, list=9%, signal=59%	NCKAP1L/KLRD1/LILRB1/PTPRC/PRF1/IL12RB1/IL7R/HLA-DRA/CRTAM/HLA-DRB1/GZMM/CD1D/XCL1/CD1C/IL12B/KLRC1/CD1B/RIPK3/FCGR2B/HLA-F/HLA-B/HLA-E/CD1E/B2M/CTSC/CTSH/HLA-A/IL23A/HLA-G/CD1A/IL12A/IL23R
GOBP_POSITIVE_REGULATION_OF_LEUKOCYTE_MEDIATED_IMMUNITY	GOBP_POSITIVE_REGULATION_OF_LEUKOCYTE_MEDIATED_IMMUNITY	GOBP_POSITIVE_REGULATION_OF_LEUKOCYTE_MEDIATED_IMMUNITY	136	0.76259589311283	2.12518486399208	1e-10	4.52614678899083e-09	3.70690487687108e-09	1831	tags=57%, list=10%, signal=51%	NCR3/SLAMF6/STAP1/LTA/SLAMF1/SASH3/VAV1/TBX21/SH2D1A/ITGB2/KLRD1/SPI1/SCIMP/FCER2/PTPRC/FOXP3/IL12RB1/LAG3/HLA-DRA/CD40/TYROBP/CRTAM/CLNK/HLA-DRB1/BTK/PTAFR/PLCG2/IL18/CD1D/CD28/KIR2DL4/IL21/CD226/GATA3/XCL1/CLEC7A/RASGRP1/IL18R1/C3/NOD2/ITGAM/CD1C/SH2D1B/TNF/IL12B/IL2/CD1B/KLRC4-KLRK1/KLRK1/HLA-F/HLA-B/HLA-E/CD1E/NLRP3/KLRC4/TREM2/B2M/CD160/CAMK4/ARID5A/C17orf99/TGFB1/KLRC2/IL1B/HLA-A/IL6/RSAD2/…
GOBP_REGULATION_OF_LYMPHOCYTE_MEDIATED_IMMUNITY	GOBP_REGULATION_OF_LYMPHOCYTE_MEDIATED_IMMUNITY	GOBP_REGULATION_OF_LYMPHOCYTE_MEDIATED_IMMUNITY	173	0.753657393393309	2.12406045741156	1e-10	4.52614678899083e-09	3.70690487687108e-09	2304	tags=58%, list=13%, signal=51%	NCR3/SLAMF6/CCR2/LTA/SLAMF1/SASH3/PTPN6/WAS/VAV1/TBX21/CR2/TNFRSF1B/SH2D1A/NCKAP1L/KLRD1/FCER2/CD96/LILRB1/PTPRC/FOXP3/IL12RB1/LILRB4/IL4I1/FUT7/LAG3/IL7R/HLA-DRA/CD40/CRTAM/CLNK/HLA-DRB1/NCR1/BTK/PIK3R6/HAVCR2/IL18/CD1D/CD28/KIR2DL4/IL21/CD226/GATA3/ARRB2/XCL1/LGALS9/CR1L/CR1/RASGRP1/IL18R1/C3/NOD2/CD1C/SH2D1B/TNF/IL12B/IL2/KLRC1/CD1B/KLRC4-KLRK1/KLRK1/RIPK3/FCGR2B/HLA-F/HLA-B/HLA-E/CD1E/IL10/SE…
GOBP_INTERLEUKIN_17_PRODUCTION	GOBP_INTERLEUKIN_17_PRODUCTION	GOBP_INTERLEUKIN_17_PRODUCTION	36	0.826675695373078	2.12071012088778	1e-10	4.52614678899083e-09	3.70690487687108e-09	2098	tags=75%, list=12%, signal=66%	LY9/SLAMF6/NCKAP1L/FOXP3/VSIR/PRKCQ/IFNG/IL18/IL21/CARD9/NOD2/IL12B/IL2/RFTN1/IL15/CCL1/OSM/ARID5A/TGFB1/TLR4/IL6/IL23A/IL12A/IL23R/TNFSF4/MYD88/IL27RA
GOCC_MHC_CLASS_II_PROTEIN_COMPLEX	GOCC_MHC_CLASS_II_PROTEIN_COMPLEX	GOCC_MHC_CLASS_II_PROTEIN_COMPLEX	15	0.940324150965008	2.11904008291035	1e-10	4.52614678899083e-09	3.70690487687108e-09	1057	tags=100%, list=6%, signal=94%	HLA-DOB/CD74/HLA-DPB1/HLA-DMB/HLA-DRA/HLA-DRB1/HLA-DQA1/HLA-DOA/HLA-DMA/HLA-DPA1/HLA-DQB1/HLA-DQB2/HLA-DRB5/HLA-DQA2/B2M
GOBP_REGULATION_OF_LEUKOCYTE_MEDIATED_IMMUNITY	GOBP_REGULATION_OF_LEUKOCYTE_MEDIATED_IMMUNITY	GOBP_REGULATION_OF_LEUKOCYTE_MEDIATED_IMMUNITY	234	0.748985697627739	2.11873195875754	1e-10	4.52614678899083e-09	3.70690487687108e-09	1872	tags=53%, list=11%, signal=48%	NCR3/SLAMF6/STAP1/CCR2/LTA/SLAMF1/SASH3/PTPN6/WAS/VAV1/TBX21/CR2/TNFRSF1B/JAK3/SH2D1A/NCKAP1L/BLK/FGR/ITGB2/KLRD1/SPI1/SCIMP/FCER2/RAC2/CD96/LILRB1/PTPRC/FOXP3/IL12RB1/LILRB4/IL4I1/FUT7/LAG3/IL7R/HLA-DRA/CD40/TYROBP/CRTAM/CLNK/HLA-DRB1/NCR1/BTK/PTAFR/PIK3R6/PLCG2/CD84/CD300A/HAVCR2/IL18/CD1D/CD28/KIR2DL4/IL21/CD226/GATA3/ARRB2/XCL1/PRAM1/LGALS9/SYK/CLEC7A/CR1L/CR1/RASGRP1/IL18R1/C3/NOD2/ITGAM/CD1…
GOBP_INTERLEUKIN_12_PRODUCTION	GOBP_INTERLEUKIN_12_PRODUCTION	GOBP_INTERLEUKIN_12_PRODUCTION	62	0.787123339418313	2.11628907636157	1e-10	4.52614678899083e-09	3.70690487687108e-09	2304	tags=68%, list=13%, signal=59%	LTB/SLAMF1/JAK3/TIGIT/CCR7/LAPTM5/SCIMP/CD40LG/LILRB1/IRF8/CCL19/IRF1/CD40/PLCG2/TLR8/IFNG/ARRB2/IDO1/LGALS9/SYK/CLEC7A/NOD2/CMKLR1/IL12B/IRF5/MEFV/HLA-B/LILRA5/IL10/TLR4/TLR2/IL23A/HLA-G/IL16/THBS1/IL23R/TNFSF4/FOXP1/IRAK3/TLR9/CD47/AGER
GOBP_IMMUNE_RESPONSE_REGULATING_CELL_SURFACE_RECEPTOR_SIGNALING_PATHWAY	GOBP_IMMUNE_RESPONSE_REGULATING_CELL_SURFACE_RECEPTOR_SIGNALING_PATHWAY	GOBP_IMMUNE_RESPONSE_REGULATING_CELL_SURFACE_RECEPTOR_SIGNALING_PATHWAY	247	0.748171082908242	2.11618179429482	1e-10	4.52614678899083e-09	3.70690487687108e-09	2281	tags=55%, list=13%, signal=49%	CD79A/IGLL5/CD19/LAX1/IGLL1/NCR3/STAP1/PTPN6/LCK/CD38/MS4A1/VAV1/CD247/INPP5D/FCRL3/MYO1G/UBASH3A/CR2/BANK1/SLA2/BLNK/CARD11/TESPA1/SH2D1A/NCKAP1L/BLK/FGR/LAT2/CCR7/LAPTM5/ITK/KLRD1/CD8B/TRAT1/LILRB1/BTLA/PTPRC/FOXP3/HCK/KLHL6/ZAP70/CD8A/NFAM1/LILRB4/CD79B/HLA-DPB1/PTPN22/CD40/TYROBP/GCSAM/CLEC4E/HLA-DRB1/PRKCQ/BTK/THEMIS/LILRB2/PLCG2/CD300A/PRKCB/LILRA4/CD28/CD226/GATA3/HLA-DQB1/PRAM1/FCER1G/SYK…
GOBP_POSITIVE_REGULATION_OF_T_CELL_PROLIFERATION	GOBP_POSITIVE_REGULATION_OF_T_CELL_PROLIFERATION	GOBP_POSITIVE_REGULATION_OF_T_CELL_PROLIFERATION	100	0.767312394798009	2.11513564372972	1e-10	4.52614678899083e-09	3.70690487687108e-09	2515	tags=66%, list=14%, signal=57%	CCR2/CD6/CORO1A/SLAMF1/SASH3/RASAL3/CD3E/CARD11/JAK3/NCKAP1L/CCDC88B/CCL5/CD40LG/PTPRC/EBI3/FOXP3/ZAP70/CCL19/IL12RB1/AIF1/CD86/HLA-DPB1/PTPN22/HLA-DMB/TNFRSF13C/CD80/PRKCQ/LILRB2/HAVCR2/IL2RA/HLA-DPA1/TMIGD2/IL18/CD1D/CD28/IL21/XCL1/LGALS9/PDCD1LG2/VCAM1/SYK/IL12B/CD274/IL2/IL15/TNFSF13B/HLA-E/CD209/IL1B/HLA-A/IL6/IL23A/IGF1/CD24/JAK2/CD70/IL23R/HHLA2/TNFSF4/IL27RA/ICOSLG/AGER/STAT5B/SELENOK/TYK…
GOBP_REGULATION_OF_NATURAL_KILLER_CELL_ACTIVATION	GOBP_REGULATION_OF_NATURAL_KILLER_CELL_ACTIVATION	GOBP_REGULATION_OF_NATURAL_KILLER_CELL_ACTIVATION	38	0.8215942563935	2.11482872695428	1e-10	4.52614678899083e-09	3.70690487687108e-09	2447	tags=68%, list=14%, signal=59%	FGR/PRDM1/IL15RA/PTPN22/TYROBP/TOX/CLNK/HAVCR2/IL18/ZNF683/RASGRP1/IL12B/IL15/HLA-F/FCGR3A/HLA-E/PGLYRP2/KLRC2/IL23A/AXL/JAK2/IL12A/IL23R/GAS6/STAT5B/TYK2
GOCC_T_CELL_RECEPTOR_COMPLEX	GOCC_T_CELL_RECEPTOR_COMPLEX	GOCC_T_CELL_RECEPTOR_COMPLEX	13	0.964610891599382	2.11478424451825	1e-10	4.52614678899083e-09	3.70690487687108e-09	631	tags=100%, list=4%, signal=96%	PTPN6/CD247/CD3E/CD3D/APBB1IP/CD8B/TRAT1/CD3G/ZAP70/CD8A/CD4/SYK/SKAP1
GOBP_MATURE_B_CELL_DIFFERENTIATION	GOBP_MATURE_B_CELL_DIFFERENTIATION	GOBP_MATURE_B_CELL_DIFFERENTIATION	33	0.830267288274552	2.11452108241789	1e-10	4.52614678899083e-09	3.70690487687108e-09	1476	tags=67%, list=8%, signal=61%	POU2AF1/CD19/MFNG/SLAMF8/SPI1/PTK2B/IRF8/PLCG2/GPR183/IL21/ITM2A/CR1/IL2/FCGR2B/IL10/PLCL2/BCL3/C17orf99/LFNG/DOCK11/ADA/IL6
GOBP_ANTIGEN_PROCESSING_AND_PRESENTATION_OF_PEPTIDE_OR_POLYSACCHARIDE_ANTIGEN_VIA_MHC_CLASS_II	GOBP_ANTIGEN_PROCESSING_AND_PRESENTATION_OF_PEPTIDE_OR_POLYSACCHARIDE_ANTIGEN_VIA_MHC_CLASS_II	GOBP_ANTIGEN_PROCESSING_AND_PRESENTATION_OF_PEPTIDE_OR_POLYSACCHARIDE_ANTIGEN_VIA_MHC_CLASS_II	34	0.826327260152251	2.11380542377341	1e-10	4.52614678899083e-09	3.70690487687108e-09	1560	tags=68%, list=9%, signal=62%	HLA-DOB/CD74/IFI30/HLA-DPB1/HLA-DMB/HLA-DRA/HLA-DRB1/HLA-DQA1/HLA-DOA/HLA-DMA/HLA-DPA1/HLA-DQB1/FCER1G/CTSS/HLA-DQB2/HLA-DRB5/FCGR2B/MARCHF1/HLA-DQA2/TREM2/B2M/LGMN/THBS1
GOBP_ANTIGEN_RECEPTOR_MEDIATED_SIGNALING_PATHWAY	GOBP_ANTIGEN_RECEPTOR_MEDIATED_SIGNALING_PATHWAY	GOBP_ANTIGEN_RECEPTOR_MEDIATED_SIGNALING_PATHWAY	166	0.749186667400462	2.10728284761277	1e-10	4.52614678899083e-09	3.70690487687108e-09	2281	tags=56%, list=13%, signal=49%	CD79A/IGLL5/CD19/LAX1/IGLL1/STAP1/PTPN6/LCK/CD38/MS4A1/CD247/INPP5D/FCRL3/UBASH3A/BANK1/SLA2/BLNK/CARD11/TESPA1/SH2D1A/NCKAP1L/BLK/LAT2/CCR7/LAPTM5/ITK/CD8B/TRAT1/PTPRC/FOXP3/KLHL6/ZAP70/CD8A/NFAM1/LILRB4/CD79B/HLA-DPB1/PTPN22/GCSAM/HLA-DRB1/BTK/THEMIS/PLCG2/CD300A/PRKCB/CD28/CD226/GATA3/HLA-DQB1/PRAM1/SYK/MNDA/BTN1A1/FCHO1/LYN/SKAP1/LCP2/RFTN1/FYB1/FCGR2B/GBP1/CTLA4/BTNL8/PLCL2/BTN3A3/BTN3A1/THE…
GOBP_ANTIGEN_PROCESSING_AND_PRESENTATION	GOBP_ANTIGEN_PROCESSING_AND_PRESENTATION	GOBP_ANTIGEN_PROCESSING_AND_PRESENTATION	102	0.762669283060631	2.10380508254394	1e-10	4.52614678899083e-09	3.70690487687108e-09	2483	tags=64%, list=14%, signal=55%	HLA-DOB/WAS/CCR7/WDFY4/CD74/IFI30/CD8A/CCL19/HLA-DPB1/HLA-DMB/HLA-DRA/HLA-DRB1/HLA-DQA1/LILRB2/HLA-DOA/HLA-DMA/HLA-DPA1/CD1D/CLEC4A/HLA-DQB1/FCER1G/NOD2/CD1C/CTSS/HLA-DQB2/HLA-DRB5/RFTN1/FGL2/RELB/CD1B/ACE/FCGR2B/HLA-F/MARCHF1/HLA-B/HLA-E/HLA-DQA2/CD1E/PSME1/TAP1/TAPBP/PSMB8/TAPBPL/CCL21/HLA-C/TREM2/CD209/B2M/TAP2/LGMN/CTSH/HLA-A/CD68/HLA-G/THBS1/CD1A/CLEC4M/ICAM1/ERAP1/ERAP2/RAB33A/SLC11A1/NOD1/…
GOBP_REGULATION_OF_ALPHA_BETA_T_CELL_ACTIVATION	GOBP_REGULATION_OF_ALPHA_BETA_T_CELL_ACTIVATION	GOBP_REGULATION_OF_ALPHA_BETA_T_CELL_ACTIVATION	103	0.761522327373592	2.10272854464216	1e-10	4.52614678899083e-09	3.70690487687108e-09	2449	tags=61%, list=14%, signal=53%	CCR2/SASH3/RASAL3/CD3E/TBX21/JAK3/NCKAP1L/LILRB1/PRDM1/PTPRC/EBI3/FOXP3/ZAP70/SOCS1/CCL19/IL12RB1/IRF1/LILRB4/CD86/PTPN22/VSIR/HLA-DRA/CRTAM/HLA-DRB1/CD80/PRKCQ/CD300A/IFNG/IL18/CD28/ADORA2A/ZNF683/GATA3/XCL1/LGALS9/SYK/IL12B/CD274/IL2/IL27/HLA-E/NLRP3/NFKBID/CD160/MYB/LGALS9C/IL4R/HLA-A/CD83/ADA/ZC3H12A/IL23A/JAK2/IL12A/IL23R/TNFSF4/BCL6/RUNX1/LGALS9B/CBLB/AGER/TYK2/ZBTB16
GOBP_POSITIVE_REGULATION_OF_CELL_ACTIVATION	GOBP_POSITIVE_REGULATION_OF_CELL_ACTIVATION	GOBP_POSITIVE_REGULATION_OF_CELL_ACTIVATION	353	0.737439428512251	2.10037433901367	1e-10	4.52614678899083e-09	3.70690487687108e-09	2521	tags=56%, list=14%, signal=49%	IGLL5/IGLL1/CD27/HLA-DOB/RHOH/STAP1/CCR2/CD6/CORO1A/SLAMF1/SASH3/RASAL3/PTPN6/LCK/CD38/VAV1/INPP5D/CD5/FCRL3/CD3E/TBX21/SIRPG/CARD11/TESPA1/JAK3/CD2/NCKAP1L/FGR/CCR7/CCDC88B/CCL5/ITGB2/CD40LG/CD74/PLEK/LILRB1/TNFSF14/PTPRC/EBI3/FOXP3/IL15RA/ZAP70/SOCS1/CCL19/IL12RB1/LILRB4/AIF1/IL4I1/CD86/HLA-DPB1/IL7R/PTPN22/VSIR/HLA-DMB/HLA-DRA/CD40/TYROBP/TNFRSF13C/TOX/HLA-DRB1/CD80/CD4/PRKCQ/BTK/PTAFR/PIK3R6/…
GOBP_POSITIVE_REGULATION_OF_ALPHA_BETA_T_CELL_ACTIVATION	GOBP_POSITIVE_REGULATION_OF_ALPHA_BETA_T_CELL_ACTIVATION	GOBP_POSITIVE_REGULATION_OF_ALPHA_BETA_T_CELL_ACTIVATION	67	0.773765533899723	2.09595132772792	1e-10	4.52614678899083e-09	3.70690487687108e-09	1753	tags=60%, list=10%, signal=54%	CCR2/SASH3/RASAL3/CD3E/NCKAP1L/PTPRC/EBI3/FOXP3/ZAP70/SOCS1/CCL19/IL12RB1/LILRB4/CD86/PTPN22/HLA-DRA/HLA-DRB1/CD80/PRKCQ/IFNG/IL18/CD28/XCL1/LGALS9/SYK/IL12B/HLA-E/NLRP3/NFKBID/CD160/MYB/IL4R/HLA-A/CD83/ADA/IL23A/JAK2/IL12A/IL23R/TNFSF4
GOBP_ALPHA_BETA_T_CELL_DIFFERENTIATION	GOBP_ALPHA_BETA_T_CELL_DIFFERENTIATION	GOBP_ALPHA_BETA_T_CELL_DIFFERENTIATION	110	0.75430242360065	2.09249467537932	1e-10	4.52614678899083e-09	3.70690487687108e-09	1887	tags=53%, list=11%, signal=47%	LY9/SLAMF6/SASH3/PLA2G2D/TBX21/JAK3/SEMA4A/NCKAP1L/SPN/GPR18/ITK/PRDM1/FOXP3/ZAP70/SOCS1/CCL19/IL12RB1/IRF1/LILRB4/CD86/FUT7/HLA-DRA/TNFSF8/TOX/HLA-DRB1/CD80/GPR183/IFNG/IL18/BCL11B/IL21/ZNF683/GATA3/LGALS9/SYK/PTGER4/IL18R1/IL12B/IL2/RELB/IL27/BATF/BCL3/NLRP3/NFKBID/MYB/IL4R/EOMES/CD83/ADA/ZC3H12A/IL6/RSAD2/IL23A/IL23R/TNFSF4/BCL6/FOXP1
GOBP_INTERLEUKIN_10_PRODUCTION	GOBP_INTERLEUKIN_10_PRODUCTION	GOBP_INTERLEUKIN_10_PRODUCTION	58	0.777044470749819	2.08648877872894	1e-10	4.52614678899083e-09	3.70690487687108e-09	3095	tags=78%, list=18%, signal=64%	SASH3/JAK3/TIGIT/CD40LG/LILRB1/FOXP3/LILRB4/VSIR/TYROBP/HLA-DRB1/PLCG2/CD28/IDO1/XCL1/LGALS9/PDCD1LG2/SYK/CLEC7A/NOD2/IL12B/CD274/FCGR2B/LILRA5/BCL3/TREM2/TLR4/TLR2/ISG15/CD83/HGF/IL6/IL23A/IL23R/TNFSF4/TLR9/CD47/F2RL1/AGER/CD34/STAT3/PYCARD/INAVA/TUSC2/IL4/DLL1
GOBP_CD4_POSITIVE_ALPHA_BETA_T_CELL_DIFFERENTIATION	GOBP_CD4_POSITIVE_ALPHA_BETA_T_CELL_DIFFERENTIATION	GOBP_CD4_POSITIVE_ALPHA_BETA_T_CELL_DIFFERENTIATION	81	0.764128562497196	2.0861742532341	1e-10	4.52614678899083e-09	3.70690487687108e-09	1887	tags=57%, list=11%, signal=51%	LY9/SLAMF6/SASH3/PLA2G2D/TBX21/JAK3/SEMA4A/NCKAP1L/SPN/FOXP3/SOCS1/CCL19/IL12RB1/CD86/FUT7/HLA-DRA/TOX/HLA-DRB1/CD80/GPR183/IFNG/IL18/IL21/GATA3/LGALS9/PTGER4/IL18R1/IL12B/IL2/RELB/IL27/BATF/BCL3/NLRP3/NFKBID/MYB/IL4R/CD83/ZC3H12A/IL6/RSAD2/IL23A/IL23R/TNFSF4/BCL6/FOXP1
GOBP_REGULATION_OF_T_CELL_MEDIATED_IMMUNITY	GOBP_REGULATION_OF_T_CELL_MEDIATED_IMMUNITY	GOBP_REGULATION_OF_T_CELL_MEDIATED_IMMUNITY	86	0.760706246809742	2.08490684633235	1e-10	4.52614678899083e-09	3.70690487687108e-09	1872	tags=59%, list=11%, signal=53%	CCR2/SLAMF1/SASH3/WAS/TBX21/TNFRSF1B/NCKAP1L/KLRD1/LILRB1/PTPRC/FOXP3/IL12RB1/LILRB4/IL4I1/FUT7/IL7R/HLA-DRA/HLA-DRB1/IL18/CD1D/GATA3/XCL1/IL18R1/NOD2/CD1C/IL12B/KLRC1/CD1B/RIPK3/FCGR2B/HLA-F/HLA-B/HLA-E/CD1E/NLRP3/B2M/ARID5A/IL1B/HLA-A/IL6/RSAD2/IL23A/HLA-G/IL1R1/CD1A/IL12A/IL23R/TRAF2/CLC/TNFSF4/CLEC4G
GOBP_POSITIVE_REGULATION_OF_LEUKOCYTE_PROLIFERATION	GOBP_POSITIVE_REGULATION_OF_LEUKOCYTE_PROLIFERATION	GOBP_POSITIVE_REGULATION_OF_LEUKOCYTE_PROLIFERATION	154	0.742684204527127	2.0843054936978	1e-10	4.52614678899083e-09	3.70690487687108e-09	2515	tags=61%, list=14%, signal=53%	CCR2/CD6/CORO1A/SLAMF1/SASH3/RASAL3/CD38/FCRL3/CD3E/CARD11/JAK3/NCKAP1L/CSF2RB/CCDC88B/CCL5/CD40LG/CD74/PTPRC/EBI3/FOXP3/ZAP70/CCL19/IL12RB1/AIF1/CD86/HLA-DPB1/PTPN22/HLA-DMB/CD40/TNFRSF13C/CD80/PRKCQ/IL5RA/LILRB2/HAVCR2/IL2RA/GPR183/HLA-DPA1/TMIGD2/IL18/CD1D/CD28/IL21/XCL1/LGALS9/PDCD1LG2/VCAM1/CSF1R/SYK/TNFRSF4/LYN/IL12B/CD274/IL2/IL15/FCGR3A/TNFSF13B/IL34/EPHB2/CSF1/HLA-E/CD209/CSF2/TLR4/IL1B/…
GOBP_T_CELL_DIFFERENTIATION_INVOLVED_IN_IMMUNE_RESPONSE	GOBP_T_CELL_DIFFERENTIATION_INVOLVED_IN_IMMUNE_RESPONSE	GOBP_T_CELL_DIFFERENTIATION_INVOLVED_IN_IMMUNE_RESPONSE	75	0.765940424566861	2.08414342718029	1e-10	4.52614678899083e-09	3.70690487687108e-09	1887	tags=59%, list=11%, signal=53%	LY9/SLAMF6/TBX21/JAK3/SEMA4A/SPN/FOXP3/CCL19/IL12RB1/CD86/HLA-DRA/CLEC4E/HLA-DRB1/CD80/GPR183/IFNG/IL18/IL21/GATA3/FCER1G/LGALS9/PTGER4/IL18R1/IL12B/IL2/FGL2/RELB/IL27/CLEC4D/BATF/BCL3/NLRP3/NFKBID/MYB/IFNL1/IL4R/EOMES/ZC3H12A/IL6/IL23A/IL23R/TNFSF4/BCL6/FOXP1
GOBP_REGULATION_OF_ADAPTIVE_IMMUNE_RESPONSE	GOBP_REGULATION_OF_ADAPTIVE_IMMUNE_RESPONSE	GOBP_REGULATION_OF_ADAPTIVE_IMMUNE_RESPONSE	185	0.737547831751202	2.08277227183555	1e-10	4.52614678899083e-09	3.70690487687108e-09	2304	tags=56%, list=13%, signal=49%	CCR2/LTA/SLAMF1/SASH3/PTPN6/WAS/CD48/TBX21/CR2/TNFRSF1B/JAK3/NCKAP1L/KLRD1/FCER2/LILRB1/PTPRC/FOXP3/CCL19/IL12RB1/IRF1/LILRB4/IL4I1/FUT7/IL7R/HLA-DRA/CD40/HLA-DRB1/CD80/CD4/PRKCQ/BTK/SAMSN1/HAVCR2/IL18/CD1D/CD28/CD226/GATA3/XCL1/CLEC7A/CR1L/CARD9/CR1/CLEC6A/IL18R1/C3/NOD2/CD1C/TNF/IL12B/SKAP1/CD274/IL2/IL27/KLRC1/CD1B/RIPK3/FCGR2B/HLA-F/TNFSF13B/HLA-B/EPHB2/HLA-E/CD1E/IL10/NLRP3/NFKBID/TREM2/C4BP…
GOBP_MYELOID_CELL_ACTIVATION_INVOLVED_IN_IMMUNE_RESPONSE	GOBP_MYELOID_CELL_ACTIVATION_INVOLVED_IN_IMMUNE_RESPONSE	GOBP_MYELOID_CELL_ACTIVATION_INVOLVED_IN_IMMUNE_RESPONSE	94	0.754821131046873	2.08003500808018	1e-10	4.52614678899083e-09	3.70690487687108e-09	1893	tags=53%, list=11%, signal=48%	CCR2/SLAMF1/PTPN6/BLK/FGR/LAT2/ITGB2/SPI1/RAC2/DOCK2/TYROBP/CLNK/BTK/PTAFR/SCNN1B/PIK3CG/PLCG2/CD84/CD300A/HAVCR2/IFNG/PTGDR/PRAM1/FCER1G/LGALS9/SYK/RASGRP1/ITGAM/UNC13D/LYN/CCL3/SUCNR1/LILRA2/MILR1/DNASE1L3/DYSF/STXBP2/TREM2/NMI/HMOX1/LAT/PTGDS/FOXF1/IFI35/IL4R/VAMP8/CX3CR1/STX4/LBP/MYD88
GOBP_ANTIGEN_PROCESSING_AND_PRESENTATION_OF_PEPTIDE_ANTIGEN	GOBP_ANTIGEN_PROCESSING_AND_PRESENTATION_OF_PEPTIDE_ANTIGEN	GOBP_ANTIGEN_PROCESSING_AND_PRESENTATION_OF_PEPTIDE_ANTIGEN	60	0.773406025469384	2.07828897752315	1e-10	4.52614678899083e-09	3.70690487687108e-09	1817	tags=62%, list=10%, signal=55%	HLA-DOB/CD74/IFI30/HLA-DPB1/HLA-DMB/HLA-DRA/HLA-DRB1/HLA-DQA1/HLA-DOA/HLA-DMA/HLA-DPA1/CLEC4A/HLA-DQB1/FCER1G/CTSS/HLA-DQB2/HLA-DRB5/ACE/FCGR2B/HLA-F/MARCHF1/HLA-B/HLA-E/HLA-DQA2/TAP1/TAPBP/TAPBPL/HLA-C/TREM2/CD209/B2M/TAP2/LGMN/HLA-A/HLA-G/CLEC4M/ERAP1
GOBP_POSITIVE_REGULATION_OF_CD4_POSITIVE_ALPHA_BETA_T_CELL_ACTIVATION	GOBP_POSITIVE_REGULATION_OF_CD4_POSITIVE_ALPHA_BETA_T_CELL_ACTIVATION	GOBP_POSITIVE_REGULATION_OF_CD4_POSITIVE_ALPHA_BETA_T_CELL_ACTIVATION	37	0.808543514783156	2.07770944894444	1e-10	4.52614678899083e-09	3.70690487687108e-09	1753	tags=68%, list=10%, signal=61%	SASH3/NCKAP1L/FOXP3/SOCS1/CCL19/IL12RB1/CD86/HLA-DRA/HLA-DRB1/CD80/PRKCQ/IFNG/IL18/XCL1/LGALS9/IL12B/NLRP3/NFKBID/CD160/MYB/IL4R/CD83/IL23A/IL23R/TNFSF4
GOBP_CD4_POSITIVE_ALPHA_BETA_T_CELL_ACTIVATION	GOBP_CD4_POSITIVE_ALPHA_BETA_T_CELL_ACTIVATION	GOBP_CD4_POSITIVE_ALPHA_BETA_T_CELL_ACTIVATION	100	0.753508920599319	2.07708566502106	1e-10	4.52614678899083e-09	3.70690487687108e-09	2516	tags=60%, list=14%, signal=52%	LY9/SLAMF6/SASH3/PLA2G2D/TBX21/JAK3/SEMA4A/NCKAP1L/SPN/FOXP3/NKG7/SOCS1/CCL19/IL12RB1/CD86/FUT7/VSIR/HLA-DRA/TOX/HLA-DRB1/CD80/PRKCQ/GPR183/IFNG/IL18/IL21/GATA3/XCL1/LGALS9/PTGER4/IL18R1/IL12B/CD274/IL2/RELB/IL27/BATF/BCL3/TCIRG1/NLRP3/NFKBID/CD160/MYB/LGALS9C/IL4R/CD83/ZC3H12A/IL6/RSAD2/IL23A/IL23R/TNFSF4/BCL6/FOXP1/RUNX1/LGALS9B/CRACR2A/AGER/STAT3/RORC
GOBP_HUMORAL_IMMUNE_RESPONSE_MEDIATED_BY_CIRCULATING_IMMUNOGLOBULIN	GOBP_HUMORAL_IMMUNE_RESPONSE_MEDIATED_BY_CIRCULATING_IMMUNOGLOBULIN	GOBP_HUMORAL_IMMUNE_RESPONSE_MEDIATED_BY_CIRCULATING_IMMUNOGLOBULIN	49	0.780484544832224	2.0741716540341	1e-10	4.52614678899083e-09	3.70690487687108e-09	1067	tags=55%, list=6%, signal=52%	IGLL5/IGLL1/LTA/PTPN6/CR2/FCER2/PTPRC/C1QA/C1QB/C1QC/CR1L/CR1/C4B/C3/NOD2/TNF/C1S/C1R/SERPING1/CLU/FCGR2B/C2/BCL3/C4A/TREM2/C4BPB/C7
GOBP_NEGATIVE_REGULATION_OF_IMMUNE_EFFECTOR_PROCESS	GOBP_NEGATIVE_REGULATION_OF_IMMUNE_EFFECTOR_PROCESS	GOBP_NEGATIVE_REGULATION_OF_IMMUNE_EFFECTOR_PROCESS	112	0.746651885835857	2.07342272652839	1e-10	4.52614678899083e-09	3.70690487687108e-09	1956	tags=53%, list=11%, signal=47%	CCR2/SLAMF1/PTPN6/FCRL3/TBX21/CR2/JAK3/NCKAP1L/SLAMF8/KLRD1/SPI1/CD96/LILRB1/PTPRC/FOXP3/LILRB4/IL4I1/IL7R/CD84/CD300A/HAVCR2/KIR2DL4/ARRB2/XCL1/LGALS9/CR1L/CR1/NOD2/TNF/IL2/FGL2/KLRC1/SERPING1/FCGR2B/HLA-F/HLA-B/HLA-E/IL10/VSIG4/SERPINB9/ZPBP2/C4BPB/HMOX1/PGLYRP2/FOXF1/TGFB1/IFNL1/IL4R/HLA-A/BST2/ZC3H12A/CX3CR1/HLA-G/CD22/TNFSF4/BCL6/CLEC4G/IRAK3/TGFB3
GOBP_GRANULOCYTE_ACTIVATION	GOBP_GRANULOCYTE_ACTIVATION	GOBP_GRANULOCYTE_ACTIVATION	47	0.786822500860574	2.07290812403493	1e-10	4.52614678899083e-09	3.70690487687108e-09	2521	tags=60%, list=14%, signal=51%	CCR2/CCL5/ITGB2/SPI1/TYROBP/PTAFR/SCNN1B/CD300A/IL18/PRAM1/FCER1G/SYK/ITGAM/TNF/CCL3/IL15/FCGR2B/LILRA2/DNASE1L3/STXBP2/PREX1/VAMP8/STX4/MYD88/PLA2G2A/F2RL1/CAMP/CD177
GOBP_RESPONSE_TO_CHEMOKINE	GOBP_RESPONSE_TO_CHEMOKINE	GOBP_RESPONSE_TO_CHEMOKINE	96	0.751622994625065	2.07235491458101	1e-10	4.52614678899083e-09	3.70690487687108e-09	2814	tags=66%, list=16%, signal=55%	CCR2/CXCR3/CCL25/CXCR5/CCR7/CXCL13/CCL5/PTK2B/XCR1/CXCR6/CCRL2/XCL2/CCL19/CCL4/CCR4/CXCR4/CXCL9/CCR5/CCR6/CCR8/XCL1/CMKLR1/CCL22/DOCK8/CCL2/CCR3/CXCL12/CCL3/CCL3L3/CCL3L1/CXCL10/CXCL11/CCL8/CCL1/CCL21/CCR1/GPR35/TREM2/CCR9/PADI2/CCL7/ACKR1/RIPOR2/CCL26/CCL23/ZC3H12A/CX3CR1/CCL24/THPO/CCL14/CIB1/DUSP1/CCL13/CCR10/CCL16/CXCL2/CCL18/EDN1/ACKR3/CCL17/SLIT2/CCL11/WBP1L
GOBP_LEUKOCYTE_DEGRANULATION	GOBP_LEUKOCYTE_DEGRANULATION	GOBP_LEUKOCYTE_DEGRANULATION	78	0.761056979126898	2.07014045668167	1e-10	4.52614678899083e-09	3.70690487687108e-09	1277	tags=47%, list=7%, signal=44%	CCR2/CORO1A/NCKAP1L/BLK/FGR/LAT2/ITGB2/SPI1/RAC2/NKG7/HCK/CLNK/BTK/PTAFR/PIK3CG/CD84/CD300A/PTGDR/PRAM1/LGALS9/SYK/RASGRP1/ITGAM/UNC13D/LYN/CCL3/FCGR2B/HLA-F/MILR1/STXBP2/HMOX1/LAT/PTGDS/FOXF1/KLRC2/IL4R/VAMP8
GOBP_CELL_KILLING	GOBP_CELL_KILLING	GOBP_CELL_KILLING	183	0.73318143422154	2.06970481453722	1e-10	4.52614678899083e-09	3.70690487687108e-09	1966	tags=49%, list=11%, signal=44%	NCR3/SLAMF6/STAP1/CORO1A/PTPN6/VAV1/SH2D1A/NCKAP1L/KLRD1/SPI1/FCER2/LILRB1/PTPRC/NKG7/PRF1/IL12RB1/GZMB/LAG3/IL7R/SLAMF7/HLA-DRA/TYROBP/CRTAM/HLA-DRB1/GNLY/NCR1/PIK3R6/GZMM/SCNN1B/LYZ/HAVCR2/IFNG/IL18/CD1D/KIR2DL4/IL21/FCGR1A/CD226/ARRB2/XCL1/LGALS9/SYK/CLEC7A/CR1L/RASGRP1/C3/ITGAM/CD1C/UNC13D/IL12B/KLRC1/CD1B/KLRC4-KLRK1/KLRK1/RIPK3/FCGR2B/HLA-F/FCGR3A/HLA-B/KIR3DL1/HLA-E/HAMP/NLRP6/CD1E/IL10/SE…
GOBP_CELL_ACTIVATION_INVOLVED_IN_IMMUNE_RESPONSE	GOBP_CELL_ACTIVATION_INVOLVED_IN_IMMUNE_RESPONSE	GOBP_CELL_ACTIVATION_INVOLVED_IN_IMMUNE_RESPONSE	288	0.729030708218203	2.06910584619869	1e-10	4.52614678899083e-09	3.70690487687108e-09	1893	tags=47%, list=11%, signal=42%	POU2AF1/CD19/LY9/SLAMF6/CCR2/CORO1A/SLAMF1/PTPN6/CD180/ITGAL/TBX21/MFNG/JAK3/SEMA4A/NCKAP1L/APBB1IP/SPN/BLK/FGR/LAT2/ITGB2/SPI1/CD40LG/PTK2B/RAC2/CD74/LILRB1/DOCK2/IRF8/PTPRC/FOXP3/NKG7/CCL19/IL12RB1/LCP1/CD86/HLA-DMB/HLA-DRA/CD40/TYROBP/CLNK/CLEC4E/HLA-DRB1/CD80/BTK/PTAFR/SCNN1B/PIK3CG/PLCG2/CD84/CD300A/HAVCR2/GPR183/IFNG/IL18/CCR6/CD28/CD244/PTGDR/IL21/ZNF683/GATA3/GAPT/ITM2A/PRAM1/FCER1G/LGALS…
GOBP_REGULATION_OF_CD4_POSITIVE_ALPHA_BETA_T_CELL_DIFFERENTIATION	GOBP_REGULATION_OF_CD4_POSITIVE_ALPHA_BETA_T_CELL_DIFFERENTIATION	GOBP_REGULATION_OF_CD4_POSITIVE_ALPHA_BETA_T_CELL_DIFFERENTIATION	49	0.777788340583493	2.06700637387162	1e-10	4.52614678899083e-09	3.70690487687108e-09	2115	tags=61%, list=12%, signal=54%	SASH3/TBX21/JAK3/NCKAP1L/FOXP3/SOCS1/CCL19/IL12RB1/CD86/HLA-DRA/HLA-DRB1/CD80/IFNG/IL18/GATA3/LGALS9/IL12B/IL2/IL27/NLRP3/NFKBID/MYB/IL4R/CD83/ZC3H12A/IL23A/IL23R/TNFSF4/BCL6/RUNX1
GOBP_LYMPHOCYTE_MIGRATION	GOBP_LYMPHOCYTE_MIGRATION	GOBP_LYMPHOCYTE_MIGRATION	113	0.74435437595961	2.06637127917083	1e-10	4.52614678899083e-09	3.70690487687108e-09	2467	tags=62%, list=14%, signal=54%	CCR2/ITGAL/MYO1G/TBX21/CCL25/SPN/CCR7/CXCL13/CCL5/ITGB7/PTK2B/TNFSF14/ZAP70/XCL2/CCL19/AIF1/FUT7/CCL4/GCSAM/CRTAM/PIK3CG/GPR183/CCR6/ADAM8/GATA3/XCL1/CCL22/DOCK8/CCL2/CXCL12/CCL3/CCL3L3/CCL3L1/CXCL10/CXCL11/KLRC4-KLRK1/KLRK1/CD200R1/RIPK3/CCL8/CCL1/CCL21/GPR15/AIRE/S1PR1/PADI2/CXCL16/CH25H/ITGA4/CCL7/RIPOR2/CCL26/CCL23/JAM2/SPNS2/CCL24/CCL14/ICAM1/CD200/CCL13/ADTRP/FUT4/CCL16/IL27RA/SLC8B1/GAS6/R…
GOBP_REGULATION_OF_LEUKOCYTE_PROLIFERATION	GOBP_REGULATION_OF_LEUKOCYTE_PROLIFERATION	GOBP_REGULATION_OF_LEUKOCYTE_PROLIFERATION	248	0.729896104159766	2.06507175113851	1e-10	4.52614678899083e-09	3.70690487687108e-09	2537	tags=56%, list=15%, signal=49%	MZB1/TNFRSF13B/IKZF3/CCR2/CD6/CORO1A/SLAMF1/SASH3/RASAL3/PTPN6/PLA2G2D/CD38/INPP5D/FCRL3/CD3E/CARD11/TNFRSF1B/JAK3/NCKAP1L/SPN/BLK/CSF2RB/CCDC88B/CCL5/CD40LG/RAC2/LST1/CD74/LILRB1/PTPRC/EBI3/FOXP3/ZAP70/CCL19/IL12RB1/IRF1/LILRB4/AIF1/IL4I1/CD86/HLA-DPB1/PTPN22/VSIR/HLA-DMB/CD40/TYROBP/TNFSF8/CRTAM/TNFRSF13C/HLA-DRB1/CD80/PRKCQ/BTK/IL5RA/LILRB2/CD300A/HAVCR2/IL2RA/GPR183/HLA-DPA1/TMIGD2/IL18/CD1D/…
GOBP_ACTIVATION_OF_IMMUNE_RESPONSE	GOBP_ACTIVATION_OF_IMMUNE_RESPONSE	GOBP_ACTIVATION_OF_IMMUNE_RESPONSE	302	0.725785363525816	2.06072575089643	1e-10	4.52614678899083e-09	3.70690487687108e-09	2281	tags=53%, list=13%, signal=47%	CD79A/IGLL5/CD19/LAX1/ZBP1/IGLL1/NCR3/STAP1/PTPN6/LCK/CD38/MS4A1/VAV1/CD247/INPP5D/FCRL3/MYO1G/UBASH3A/CR2/BANK1/SLA2/BLNK/CARD11/TESPA1/SH2D1A/NCKAP1L/BLK/FGR/LAT2/CCR7/LAPTM5/ITK/KLRD1/CD8B/TRAT1/PTPRC/FOXP3/HCK/KLHL6/ZAP70/CD8A/NFAM1/LILRB4/CD79B/HLA-DPB1/PTPN22/C1QA/TYROBP/GCSAM/HLA-DRB1/BTK/THEMIS/C1QB/PLCG2/C1QC/CD300A/PRKCB/CD28/CFP/CD226/GATA3/HLA-DQB1/PRAM1/FCER1G/SYK/CLEC7A/CR1L/CR1/MND…
GOBP_NEGATIVE_REGULATION_OF_LYMPHOCYTE_MEDIATED_IMMUNITY	GOBP_NEGATIVE_REGULATION_OF_LYMPHOCYTE_MEDIATED_IMMUNITY	GOBP_NEGATIVE_REGULATION_OF_LYMPHOCYTE_MEDIATED_IMMUNITY	55	0.76803584189021	2.05463714280483	1e-10	4.52614678899083e-09	3.70690487687108e-09	1872	tags=58%, list=11%, signal=52%	SLAMF1/PTPN6/TBX21/CR2/NCKAP1L/KLRD1/CD96/LILRB1/PTPRC/FOXP3/LILRB4/IL4I1/IL7R/HAVCR2/KIR2DL4/ARRB2/XCL1/LGALS9/CR1L/CR1/NOD2/KLRC1/FCGR2B/HLA-F/HLA-B/HLA-E/SERPINB9/C4BPB/HLA-A/HLA-G/BCL6/CLEC4G
GOBP_POSITIVE_REGULATION_OF_LEUKOCYTE_CHEMOTAXIS	GOBP_POSITIVE_REGULATION_OF_LEUKOCYTE_CHEMOTAXIS	GOBP_POSITIVE_REGULATION_OF_LEUKOCYTE_CHEMOTAXIS	94	0.745104245534971	2.0532585160042	1e-10	4.52614678899083e-09	3.70690487687108e-09	2563	tags=55%, list=15%, signal=47%	CCR2/SLAMF1/NCKAP1L/CCR7/CXCL13/CCL5/SPI1/PTK2B/RAC2/CD74/TNFSF14/XCL2/CCL19/AIF1/CCL4/CCR6/XCL1/LGALS9/CSF1R/DAPK2/CMKLR1/CAMK1D/CXCL12/CCL3/PLA2G7/CXCL10/RARRES2/IL34/C3AR1/CCL1/CSF1/VEGFC/CCL21/CCR1/FPR2/C5AR1/GPSM3/LGMN/CCL7/RIPOR2/IL6/IL23A/CX3CR1/THBS1/IL12A/LBP/SERPINE1/GAS6/F2RL1/PGF/CREB3/EDN1
GOBP_NATURAL_KILLER_CELL_ACTIVATION	GOBP_NATURAL_KILLER_CELL_ACTIVATION	GOBP_NATURAL_KILLER_CELL_ACTIVATION	93	0.744360334990299	2.05245580362879	1e-10	4.52614678899083e-09	3.70690487687108e-09	1692	tags=44%, list=10%, signal=40%	NCR3/IL21R/CORO1A/SLAMF1/IL2RB/CD2/FGR/PRDM1/PTPRC/NKG7/IL15RA/SLAMF7/PTPN22/TYROBP/TOX/CLNK/NCR1/HAVCR2/IL18/CD244/ZNF683/RASGRP1/IL18R1/UNC13D/IL12B/IL2/IL15/KLRC4-KLRK1/KLRK1/HLA-F/FCGR3A/HLA-E/ELF4/PGLYRP2/KLRC2/IL23A/AXL/JAK2/IL12A/IL23R/CASP8
GOMF_CYTOKINE_RECEPTOR_ACTIVITY	GOMF_CYTOKINE_RECEPTOR_ACTIVITY	GOMF_CYTOKINE_RECEPTOR_ACTIVITY	97	0.743835359655581	2.05173786478228	1e-10	4.52614678899083e-09	3.70690487687108e-09	2106	tags=55%, list=12%, signal=48%	IL2RG/IL21R/CCR2/CXCR3/IL2RB/CXCR5/CCR7/IL10RA/CSF2RB/FLT3/CD74/XCR1/CXCR6/EBI3/CCRL2/IL15RA/IL12RB1/IL7R/IL18RAP/CCR4/CD4/IL5RA/CXCR4/CCR5/IL2RA/CCR6/CCR8/CSF3R/IL18R1/CMKLR1/IL17REL/CCR3/IL12B/IL9R/IL3RA/CCR1/GPR35/CCR9/IL22RA2/IFNAR2/CSF2RA/IL4R/IL1R2/IL10RB/CX3CR1/IL1R1/IL23R/CCR10/GFRA2/CRLF2/IL27RA/IL17RA/IL31RA
GOBP_LYMPHOCYTE_ACTIVATION_INVOLVED_IN_IMMUNE_RESPONSE	GOBP_LYMPHOCYTE_ACTIVATION_INVOLVED_IN_IMMUNE_RESPONSE	GOBP_LYMPHOCYTE_ACTIVATION_INVOLVED_IN_IMMUNE_RESPONSE	200	0.723723908396788	2.04715711536443	1e-10	4.52614678899083e-09	3.70690487687108e-09	2290	tags=48%, list=13%, signal=42%	POU2AF1/CD19/LY9/SLAMF6/CORO1A/CD180/ITGAL/TBX21/MFNG/JAK3/SEMA4A/NCKAP1L/APBB1IP/SPN/SPI1/CD40LG/PTK2B/CD74/LILRB1/IRF8/PTPRC/FOXP3/NKG7/CCL19/IL12RB1/LCP1/CD86/HLA-DMB/HLA-DRA/CD40/CLEC4E/HLA-DRB1/CD80/PLCG2/HAVCR2/GPR183/IFNG/IL18/CCR6/CD28/CD244/IL21/ZNF683/GATA3/GAPT/ITM2A/FCER1G/LGALS9/AICDA/CR1/PTGER4/IL18R1/CD1C/UNC13D/IL12B/IL2/FGL2/RELB/IL27/CLEC4D/FCGR2B/HLA-F/BATF/IL10/PLCL2/BCL3/NLRP…
GOBP_B_CELL_PROLIFERATION	GOBP_B_CELL_PROLIFERATION	GOBP_B_CELL_PROLIFERATION	99	0.741883307503694	2.04710184851881	1e-10	4.52614678899083e-09	3.70690487687108e-09	1669	tags=44%, list=10%, signal=40%	MZB1/CD79A/CD19/TNFRSF13B/IKZF3/SASH3/CD38/CD180/MS4A1/INPP5D/FCRL3/CR2/CARD11/NCKAP1L/BLK/CD40LG/CD74/PTPRC/IL7R/CD40/TYROBP/TNFRSF13C/BTK/CD300A/GPR183/IL21/GAPT/MNDA/RASGRP1/TNFRSF4/LYN/IL2/FCGR2B/TNFSF13B/EPHB2/CTLA4/IL10/PLCL2/TLR4/IL7/ADA/CD70/CD22/NFATC2
GOBP_REGULATION_OF_T_CELL_ACTIVATION	GOBP_REGULATION_OF_T_CELL_ACTIVATION	GOBP_REGULATION_OF_T_CELL_ACTIVATION	333	0.719513207395512	2.04649482134457	1e-10	4.52614678899083e-09	3.70690487687108e-09	1753	tags=47%, list=10%, signal=44%	LAX1/CD27/HLA-DOB/RHOH/CCR2/CD6/CORO1A/SLAMF1/SASH3/RASAL3/PTPN6/PLA2G2D/SIT1/LCK/VAV1/CD5/CD3E/TBX21/SIRPG/CARD11/TESPA1/TNFRSF1B/JAK3/CD2/TIGIT/NCKAP1L/SPN/CCR7/CCDC88B/CCL5/LAPTM5/TNFAIP8L2/CD40LG/RAC2/CD74/LILRB1/TNFSF14/PRDM1/PTPRC/EBI3/FOXP3/ZAP70/SOCS1/CCL19/IL12RB1/IRF1/LILRB4/AIF1/IL4I1/CD86/LAG3/HLA-DPB1/IL7R/PTPN22/VSIR/HLA-DMB/HLA-DRA/TNFSF8/CRTAM/TNFRSF13C/TOX/HLA-DRB1/CD80/CD4/PRKCQ…
GOBP_TUMOR_NECROSIS_FACTOR_SUPERFAMILY_CYTOKINE_PRODUCTION	GOBP_TUMOR_NECROSIS_FACTOR_SUPERFAMILY_CYTOKINE_PRODUCTION	GOBP_TUMOR_NECROSIS_FACTOR_SUPERFAMILY_CYTOKINE_PRODUCTION	164	0.727813513264052	2.04599538504583	1e-10	4.52614678899083e-09	3.70690487687108e-09	2504	tags=55%, list=14%, signal=47%	CCR2/SLAMF1/SASH3/PTPN6/CD2/SPN/GPR18/LILRB1/PTPRC/FOXP3/CCL19/LILRB4/CD86/PTPN22/VSIR/TYROBP/NLRC3/TNFRSF8/PTAFR/PLCG2/CD84/HAVCR2/IFNG/LILRA4/ADAM8/CLEC4A/ARRB2/CYBB/LGALS9/SYK/CLEC7A/CARD9/GHRL/RASGRP1/NOD2/CD14/IL12B/CCL3/CD274/CLU/C5AR2/LILRA2/LILRA5/EPHB2/HLA-E/CYBA/IL10/BCL3/ZFP36/CD33/ORM2/TREM2/TMEM106A/ARID5A/IL33/TLR4/TNFAIP3/TLR2/ZC3H12A/IL6/OAS1/IL23A/IGF1/CX3CR1/LTF/UBE2J1/OAS2/THBS…
GOBP_POSITIVE_REGULATION_OF_PHAGOCYTOSIS	GOBP_POSITIVE_REGULATION_OF_PHAGOCYTOSIS	GOBP_POSITIVE_REGULATION_OF_PHAGOCYTOSIS	68	0.755200482755483	2.04577790896043	1e-10	4.52614678899083e-09	3.70690487687108e-09	2875	tags=62%, list=16%, signal=52%	IL2RG/STAP1/SIRPG/IL2RB/NCKAP1L/CD300LF/DOCK2/PTPRC/IL15RA/PLCG2/IFNG/FCER1G/CLEC7A/C4B/C3/NOD2/CCL2/TNF/FCN1/CAMK1D/SIRPB1/IL15/FCGR2B/CYBA/C2/C4A/FPR2/TREM2/IL1B/RAB31/FCN3/PLA2G5/GAS6/CD47/F2RL1/SLC11A1/AZU1/FCN2/ABCA7/PYCARD/COLEC10/APOA1
GOBP_INTERLEUKIN_2_PRODUCTION	GOBP_INTERLEUKIN_2_PRODUCTION	GOBP_INTERLEUKIN_2_PRODUCTION	62	0.760704954440047	2.04525962424808	1e-10	4.52614678899083e-09	3.70690487687108e-09	1701	tags=52%, list=10%, signal=47%	CCR2/SASH3/CD3E/TBX21/CARD11/LAPTM5/PTPRC/FOXP3/LILRB4/CD86/LAG3/CD80/CD4/PRKCQ/PLCG2/HAVCR2/CD28/GATA3/XCL1/CLEC7A/CARD9/CR1/NOD2/GBP1/VSIG4/ZFP36/PRKD2/TNFAIP3/IL1B/CD83/HDAC7/TRAF2
GOBP_LEUKOCYTE_CELL_CELL_ADHESION	GOBP_LEUKOCYTE_CELL_CELL_ADHESION	GOBP_LEUKOCYTE_CELL_CELL_ADHESION	364	0.716997786474695	2.04505344088617	1e-10	4.52614678899083e-09	3.70690487687108e-09	2558	tags=53%, list=15%, signal=46%	LAX1/CD27/HLA-DOB/RHOH/CCR2/CD6/CORO1A/SLAMF1/SASH3/RASAL3/PTPN6/PLA2G2D/LCK/VAV1/CD5/ITGAL/CD3E/TBX21/SIRPG/CCL25/CARD11/SELPLG/TESPA1/JAK3/TIGIT/NCKAP1L/SPN/CCR7/CCDC88B/CCL5/ITGB2/LAPTM5/TNFAIP8L2/CD40LG/ITGB7/RAC2/CD74/LILRB1/TNFSF14/PTPRC/EBI3/FOXP3/ALOX5/ZAP70/SELL/SOCS1/CCL19/IL12RB1/SEMA4D/IRF1/LILRB4/AIF1/IL4I1/CD86/FUT7/LAG3/HLA-DPB1/IL7R/PTPN22/VSIR/HLA-DMB/HLA-DRA/CRTAM/TNFRSF13C/HLA-…
GOBP_POSITIVE_REGULATION_OF_CELL_CELL_ADHESION	GOBP_POSITIVE_REGULATION_OF_CELL_CELL_ADHESION	GOBP_POSITIVE_REGULATION_OF_CELL_CELL_ADHESION	284	0.720694997908572	2.04480071343564	1e-10	4.52614678899083e-09	3.70690487687108e-09	1753	tags=48%, list=10%, signal=44%	CD27/HLA-DOB/RHOH/CCR2/CD6/CORO1A/SLAMF1/SASH3/RASAL3/PTPN6/LCK/VAV1/CD5/CD3E/SIRPG/CARD11/TESPA1/JAK3/NCKAP1L/CCR7/CXCL13/CCDC88B/CCL5/ITGB2/CD40LG/CD74/LILRB1/TNFSF14/PTPRC/EBI3/FOXP3/ALOX5/ZAP70/SOCS1/CCL19/IL12RB1/LILRB4/AIF1/IL4I1/CD86/FUT7/HLA-DPB1/IL7R/PTPN22/VSIR/HLA-DMB/HLA-DRA/TNFRSF13C/HLA-DRB1/CD80/CD4/PRKCQ/PTAFR/PIK3R6/HLA-DQA1/LILRB2/HAVCR2/HLA-DOA/ICOS/IL2RA/HLA-DMA/HLA-DPA1/IFNG/…
GOBP_REGULATION_OF_IMMUNE_EFFECTOR_PROCESS	GOBP_REGULATION_OF_IMMUNE_EFFECTOR_PROCESS	GOBP_REGULATION_OF_IMMUNE_EFFECTOR_PROCESS	346	0.717657968235313	2.04280429854095	1e-10	4.52614678899083e-09	3.70690487687108e-09	2311	tags=51%, list=13%, signal=45%	MZB1/NCR3/SLAMF6/STAP1/CCR2/LTA/SLAMF1/NCF1/SASH3/PTPN6/WAS/VAV1/FCRL3/TBX21/CR2/TNFRSF1B/JAK3/SH2D1A/NCKAP1L/BLK/FGR/ITGB2/SLAMF8/LAPTM5/KLRD1/SPI1/SCIMP/CD40LG/FCER2/RAC2/CD74/CD96/LILRB1/PTPRC/FOXP3/CCL19/IL12RB1/LILRB4/IL4I1/CD86/FUT7/LAG3/IL7R/PTPN22/HLA-DMB/HLA-DRA/CD40/TYROBP/CRTAM/CLNK/HLA-DRB1/CD80/NCR1/BTK/PTAFR/PIK3R6/PLCG2/CD84/CD300A/HAVCR2/IFNG/IL18/CD1D/CD28/CD244/KIR2DL4/IL21/ZNF6…
GOBP_LYMPHOCYTE_CHEMOTAXIS	GOBP_LYMPHOCYTE_CHEMOTAXIS	GOBP_LYMPHOCYTE_CHEMOTAXIS	59	0.760636925608947	2.04271795645211	1e-10	4.52614678899083e-09	3.70690487687108e-09	2762	tags=69%, list=16%, signal=59%	CCR2/CCL25/CXCL13/CCL5/PTK2B/TNFSF14/XCL2/CCL19/CCL4/PIK3CG/GPR183/ADAM8/XCL1/CCL22/CCL2/CCL3/CCL3L3/CCL3L1/CXCL10/CXCL11/KLRC4-KLRK1/KLRK1/CCL8/CCL1/CCL21/PADI2/CXCL16/CH25H/CCL7/CCL26/CCL23/CCL24/CCL14/CCL13/CCL16/SLC8B1/GAS6/CCL18/CKLF/CCL17/CCL11
GOBP_POSITIVE_REGULATION_OF_ADAPTIVE_IMMUNE_RESPONSE	GOBP_POSITIVE_REGULATION_OF_ADAPTIVE_IMMUNE_RESPONSE	GOBP_POSITIVE_REGULATION_OF_ADAPTIVE_IMMUNE_RESPONSE	112	0.735300296301258	2.04189981180768	1e-10	4.52614678899083e-09	3.70690487687108e-09	2290	tags=57%, list=13%, signal=50%	CCR2/LTA/SLAMF1/SASH3/TBX21/FCER2/PTPRC/FOXP3/IL12RB1/HLA-DRA/CD40/HLA-DRB1/CD4/PRKCQ/BTK/IL18/CD1D/CD28/CD226/GATA3/XCL1/CLEC7A/CARD9/CLEC6A/IL18R1/C3/NOD2/CD1C/TNF/IL12B/SKAP1/CD274/IL2/CD1B/HLA-F/TNFSF13B/HLA-B/HLA-E/CD1E/NLRP3/NFKBID/TREM2/B2M/ARID5A/C17orf99/TGFB1/IL1B/HLA-A/ADA/IL6/RSAD2/IL23A/HLA-G/IL1R1/CD1A/IL12A/IL23R/TRAF2/TNFSF4/CYRIB/IL27RA/TNFSF13/SHLD1/SLC11A1
GOBP_T_CELL_ACTIVATION	GOBP_T_CELL_ACTIVATION	GOBP_T_CELL_ACTIVATION	497	0.711327078363936	2.0413898632013	1e-10	4.52614678899083e-09	3.70690487687108e-09	1887	tags=45%, list=11%, signal=41%	HSH2D/LAX1/LY9/CD27/HLA-DOB/RHOH/SLAMF6/CCR2/CD6/CORO1A/SLAMF1/SASH3/RASAL3/PTPN6/PLA2G2D/SIT1/LCK/WAS/VAV1/CD5/ITGAL/CD48/CD3E/TBX21/CD7/SIRPG/SLA2/CARD11/TESPA1/CD3D/TNFRSF1B/JAK3/SEMA4A/CD2/TIGIT/NCKAP1L/APBB1IP/SPN/CCR7/WDFY4/CCDC88B/GPR18/CCL5/LAPTM5/ITK/TNFAIP8L2/SPI1/CD8B/CD40LG/CD3G/RAC2/CD74/LILRB1/TNFSF14/DOCK2/PRDM1/PTPRC/EBI3/FOXP3/NKG7/ZAP70/JAML/CD8A/SOCS1/CCL19/IL12RB1/LCP1/IRF1/LI…
GOBP_T_CELL_ACTIVATION_INVOLVED_IN_IMMUNE_RESPONSE	GOBP_T_CELL_ACTIVATION_INVOLVED_IN_IMMUNE_RESPONSE	GOBP_T_CELL_ACTIVATION_INVOLVED_IN_IMMUNE_RESPONSE	115	0.733834569563893	2.04046966995574	1e-10	4.52614678899083e-09	3.70690487687108e-09	1887	tags=49%, list=11%, signal=44%	LY9/SLAMF6/ITGAL/TBX21/JAK3/SEMA4A/NCKAP1L/APBB1IP/SPN/CD74/LILRB1/FOXP3/CCL19/IL12RB1/LCP1/CD86/HLA-DMB/HLA-DRA/CLEC4E/HLA-DRB1/CD80/HAVCR2/GPR183/IFNG/IL18/IL21/GATA3/FCER1G/LGALS9/PTGER4/IL18R1/CD1C/IL12B/IL2/FGL2/RELB/IL27/CLEC4D/FCGR2B/BATF/BCL3/NLRP3/NFKBID/MYB/IFNL1/IL4R/EOMES/ZC3H12A/IL6/IL23A/IL23R/TNFSF18/TNFSF4/ICAM1/BCL6/FOXP1
GOBP_REGULATION_OF_T_CELL_PROLIFERATION	GOBP_REGULATION_OF_T_CELL_PROLIFERATION	GOBP_REGULATION_OF_T_CELL_PROLIFERATION	170	0.724819604580595	2.0395227436746	1e-10	4.52614678899083e-09	3.70690487687108e-09	2537	tags=55%, list=15%, signal=48%	CCR2/CD6/CORO1A/SLAMF1/SASH3/RASAL3/PTPN6/PLA2G2D/CD3E/CARD11/TNFRSF1B/JAK3/NCKAP1L/SPN/CCDC88B/CCL5/CD40LG/RAC2/LILRB1/PTPRC/EBI3/FOXP3/ZAP70/CCL19/IL12RB1/IRF1/LILRB4/AIF1/IL4I1/CD86/HLA-DPB1/PTPN22/VSIR/HLA-DMB/TNFSF8/CRTAM/TNFRSF13C/HLA-DRB1/CD80/PRKCQ/LILRB2/HAVCR2/IL2RA/HLA-DPA1/TMIGD2/IL18/CD1D/CD28/IL21/IDO1/XCL1/LGALS9/PDCD1LG2/VCAM1/SYK/CR1/IL12B/CD274/IL2/IL15/IL27/RIPK3/TNFSF13B/CTLA4…
GOBP_POSITIVE_REGULATION_OF_LEUKOCYTE_MIGRATION	GOBP_POSITIVE_REGULATION_OF_LEUKOCYTE_MIGRATION	GOBP_POSITIVE_REGULATION_OF_LEUKOCYTE_MIGRATION	141	0.730442963347917	2.03904829681664	1e-10	4.52614678899083e-09	3.70690487687108e-09	2563	tags=55%, list=15%, signal=47%	CCR2/SLAMF1/NCKAP1L/SPN/CCR7/CXCL13/CCL5/SPI1/PTK2B/RAC2/CD74/TNFSF14/TNFRSF18/XCL2/CCL19/AIF1/FUT7/CCL4/PTAFR/CCR6/ADAM8/XCL1/LGALS9/CSF1R/DAPK2/CMKLR1/DOCK8/TNF/CAMK1D/CXCL12/CCL3/PLA2G7/CXCL10/RARRES2/IL34/C3AR1/CCL8/CCL1/CSF1/VEGFC/CCL21/CCR1/FPR2/TREM2/C5AR1/SELP/GPSM3/ITGA4/LGMN/CCL7/P2RY12/RIPOR2/JAM2/IL6/IL23A/CX3CR1/THBS1/IL1R1/IL12A/CCL24/TNFSF18/THY1/LBP/ICAM1/TACR1/SERPINE1/FUT4/PLVAP…
GOBP_REGULATION_OF_ANTIGEN_RECEPTOR_MEDIATED_SIGNALING_PATHWAY	GOBP_REGULATION_OF_ANTIGEN_RECEPTOR_MEDIATED_SIGNALING_PATHWAY	GOBP_REGULATION_OF_ANTIGEN_RECEPTOR_MEDIATED_SIGNALING_PATHWAY	63	0.757209027237938	2.03762839040534	1e-10	4.52614678899083e-09	3.70690487687108e-09	2269	tags=60%, list=13%, signal=53%	CD19/STAP1/PTPN6/LCK/FCRL3/UBASH3A/SLA2/CARD11/TESPA1/SH2D1A/BLK/CCR7/LAPTM5/TRAT1/PTPRC/NFAM1/LILRB4/PTPN22/GCSAM/CD300A/PRKCB/CD226/LYN/FCGR2B/GBP1/PLCL2/PRKD2/CD160/LPXN/PRKCH/ADA/CD22/THY1/FOXP1/PVRIG/DGKZ/PTPN2/CBLB
GOCC_EXTERNAL_SIDE_OF_PLASMA_MEMBRANE	GOCC_EXTERNAL_SIDE_OF_PLASMA_MEMBRANE	GOCC_EXTERNAL_SIDE_OF_PLASMA_MEMBRANE	369	0.713866109256114	2.0372403844843	1e-10	4.52614678899083e-09	3.70690487687108e-09	2165	tags=49%, list=12%, signal=44%	CD79A/IGLL5/P2RX1/CD19/IGLL1/LY9/CD27/SLAMF6/IL2RG/IL21R/CCR2/CD6/SLAMF1/MS4A1/CD5/ITGAL/CXCR3/CD48/CD3E/CD3D/IL2RB/CD2/CXCR5/SPN/CLEC17A/CCR7/CSF2RB/ITGB2/KLRD1/CD40LG/CD3G/FCER2/PDCD1/CD74/FCRL6/LILRB1/XCR1/TNFRSF18/CXCR6/PTPRC/EBI3/CCRL2/LY75/CD8A/IL12RB1/CD69/CD86/CD79B/LAG3/IL7R/SLAMF7/TNFRSF9/CCR4/CD40/TNFRSF13C/CLEC4E/HLA-DRB1/CD80/CD4/FASLG/CLEC10A/IL5RA/CXCR4/CXCL9/SCNN1B/CCR5/CD84/IL2RA…
GOBP_REGULATION_OF_LEUKOCYTE_CHEMOTAXIS	GOBP_REGULATION_OF_LEUKOCYTE_CHEMOTAXIS	GOBP_REGULATION_OF_LEUKOCYTE_CHEMOTAXIS	123	0.732339087069401	2.03634356647014	1e-10	4.52614678899083e-09	3.70690487687108e-09	2563	tags=54%, list=15%, signal=47%	STAP1/CCR2/SLAMF1/NCKAP1L/CCR7/CXCL13/GPR18/CCL5/SLAMF8/SPI1/PTK2B/RAC2/CD74/TNFSF14/XCL2/CCL19/AIF1/CCL4/CCR6/XCL1/LGALS9/CSF1R/DAPK2/NOD2/CMKLR1/CCL2/LYN/CAMK1D/CXCL12/CCL3/PLA2G7/CXCL10/KLRC4-KLRK1/KLRK1/RARRES2/IL34/C3AR1/C5AR2/CCL1/CSF1/VEGFC/CCL21/CCR1/FPR2/C5AR1/PADI2/GPSM3/LGMN/CCL7/RIPOR2/MPP1/IL6/IL23A/CX3CR1/DPP4/THBS1/IL12A/LBP/DUSP1/SERPINE1/SLC8B1/GAS6/GREM1/F2RL1/PGF/CREB3/EDN1
GOBP_POSITIVE_REGULATION_OF_T_CELL_MEDIATED_IMMUNITY	GOBP_POSITIVE_REGULATION_OF_T_CELL_MEDIATED_IMMUNITY	GOBP_POSITIVE_REGULATION_OF_T_CELL_MEDIATED_IMMUNITY	57	0.760382823514311	2.03579199949476	1e-10	4.52614678899083e-09	3.70690487687108e-09	1753	tags=61%, list=10%, signal=55%	SLAMF1/SASH3/TBX21/PTPRC/FOXP3/IL12RB1/HLA-DRA/HLA-DRB1/IL18/CD1D/GATA3/XCL1/IL18R1/CD1C/IL12B/CD1B/HLA-F/HLA-B/HLA-E/CD1E/NLRP3/B2M/ARID5A/IL1B/HLA-A/IL6/RSAD2/IL23A/HLA-G/IL1R1/CD1A/IL12A/IL23R/TRAF2/TNFSF4
GOBP_MONONUCLEAR_CELL_MIGRATION	GOBP_MONONUCLEAR_CELL_MIGRATION	GOBP_MONONUCLEAR_CELL_MIGRATION	193	0.719735766240806	2.03510005033567	1e-10	4.52614678899083e-09	3.70690487687108e-09	2762	tags=59%, list=16%, signal=50%	CCR2/SLAMF1/ITGAL/MYO1G/TBX21/CCL25/SPN/CCR7/CXCL13/CCL5/SLAMF8/SPI1/ITGB7/PTK2B/TNFSF14/ALOX5/ZAP70/XCL2/JAML/CCL19/AIF1/FUT7/CCL4/GCSAM/CRTAM/CXCR4/CCR5/PIK3CG/GPR183/CCR6/ADAM8/GATA3/XCL1/PECAM1/LGALS9/CSF1R/CMKLR1/CCL22/DOCK8/CCL2/TNF/LYN/CXCL12/CCL3/PLA2G7/TNFSF11/CCL3L3/CCL3L1/CXCL10/CXCL11/PTPRO/KLRC4-KLRK1/KLRK1/CD200R1/RARRES2/RIPK3/IL34/C3AR1/CCL8/CCL1/CSF1/CCL21/CCR1/GPR15/AIRE/FPR2/S1…
GOBP_REGULATION_OF_CD4_POSITIVE_ALPHA_BETA_T_CELL_ACTIVATION	GOBP_REGULATION_OF_CD4_POSITIVE_ALPHA_BETA_T_CELL_ACTIVATION	GOBP_REGULATION_OF_CD4_POSITIVE_ALPHA_BETA_T_CELL_ACTIVATION	64	0.754789964948785	2.0343127555079	1e-10	4.52614678899083e-09	3.70690487687108e-09	2304	tags=59%, list=13%, signal=52%	SASH3/TBX21/JAK3/NCKAP1L/FOXP3/SOCS1/CCL19/IL12RB1/CD86/VSIR/HLA-DRA/HLA-DRB1/CD80/PRKCQ/IFNG/IL18/GATA3/XCL1/LGALS9/IL12B/CD274/IL2/IL27/NLRP3/NFKBID/CD160/MYB/LGALS9C/IL4R/CD83/ZC3H12A/IL23A/IL23R/TNFSF4/BCL6/RUNX1/LGALS9B/AGER
GOBP_NEGATIVE_REGULATION_OF_LEUKOCYTE_PROLIFERATION	GOBP_NEGATIVE_REGULATION_OF_LEUKOCYTE_PROLIFERATION	GOBP_NEGATIVE_REGULATION_OF_LEUKOCYTE_PROLIFERATION	89	0.739838846327519	2.03228994388215	1e-10	4.52614678899083e-09	3.70690487687108e-09	1223	tags=44%, list=7%, signal=41%	TNFRSF13B/PTPN6/PLA2G2D/INPP5D/SPN/BLK/LST1/LILRB1/FOXP3/LILRB4/IL4I1/CD86/VSIR/TYROBP/CRTAM/HLA-DRB1/CD80/BTK/LILRB2/CD300A/HAVCR2/IL2RA/IDO1/XCL1/LGALS9/PDCD1LG2/CR1/MNDA/LYN/CD274/IL2/FCGR2B/CCL8/CTLA4/IL10/VSIG4/LGALS9C/IL33/TNFAIP3
GOBP_LEUKOCYTE_PROLIFERATION	GOBP_LEUKOCYTE_PROLIFERATION	GOBP_LEUKOCYTE_PROLIFERATION	324	0.714816065188015	2.03219892815765	1e-10	4.52614678899083e-09	3.70690487687108e-09	2447	tags=50%, list=14%, signal=44%	MZB1/CD79A/CD19/TNFRSF13B/IKZF3/CCR2/CD6/CORO1A/SLAMF1/SASH3/RASAL3/PTPN6/PLA2G2D/CD38/CD180/MS4A1/INPP5D/FCRL3/CD3E/CR2/CARD11/TNFRSF1B/JAK3/NCKAP1L/SPN/BLK/CSF2RB/CCDC88B/FLT3/CCL5/CD40LG/RAC2/LST1/CD74/LILRB1/TNFSF14/DOCK2/PTPRC/EBI3/FOXP3/ZAP70/CCL19/IL12RB1/IRF1/LILRB4/AIF1/IL4I1/CD86/HLA-DPB1/IL7R/PTPN22/VSIR/HLA-DMB/CD40/TYROBP/TNFSF8/CRTAM/TNFRSF13C/HLA-DRB1/CD80/PRKCQ/BTK/IL5RA/LILRB2/PI…
GOBP_POSITIVE_REGULATION_OF_LYMPHOCYTE_DIFFERENTIATION	GOBP_POSITIVE_REGULATION_OF_LYMPHOCYTE_DIFFERENTIATION	GOBP_POSITIVE_REGULATION_OF_LYMPHOCYTE_DIFFERENTIATION	105	0.734145994021758	2.03006886833812	1e-10	4.52614678899083e-09	3.70690487687108e-09	1856	tags=50%, list=11%, signal=45%	CD27/RHOH/SASH3/INPP5D/TESPA1/NCKAP1L/CD74/PTPRC/FOXP3/IL15RA/ZAP70/SOCS1/CCL19/IL12RB1/LILRB4/IL4I1/CD86/IL7R/VSIR/HLA-DRA/TOX/HLA-DRB1/CD80/BTK/PIK3R6/LILRB2/IL2RA/IFNG/IL18/ADAM8/GATA3/LGALS9/SYK/CR1/RASGRP1/IL12B/IL2/IL15/IL10/VNN1/NLRP3/NFKBID/MYB/IL4R/CD83/IL7/ADA/IL23A/HLA-G/AXL/IL23R/TNFSF4/BCL6
GOBP_REGULATION_OF_B_CELL_PROLIFERATION	GOBP_REGULATION_OF_B_CELL_PROLIFERATION	GOBP_REGULATION_OF_B_CELL_PROLIFERATION	63	0.754169492745926	2.02944908779305	1e-10	4.52614678899083e-09	3.70690487687108e-09	2252	tags=57%, list=13%, signal=50%	MZB1/TNFRSF13B/IKZF3/SASH3/CD38/INPP5D/FCRL3/CARD11/NCKAP1L/BLK/CD74/PTPRC/CD40/TYROBP/TNFRSF13C/BTK/CD300A/GPR183/IL21/MNDA/TNFRSF4/LYN/IL2/FCGR2B/TNFSF13B/EPHB2/CTLA4/IL10/TLR4/IL7/ADA/CD22/NFATC2/BCL6/VAV3/TLR9
GOBP_REGULATION_OF_LYMPHOCYTE_ACTIVATION	GOBP_REGULATION_OF_LYMPHOCYTE_ACTIVATION	GOBP_REGULATION_OF_LYMPHOCYTE_ACTIVATION	449	0.707988859538153	2.02926997829212	1e-10	4.52614678899083e-09	3.70690487687108e-09	2271	tags=48%, list=13%, signal=43%	MZB1/IGLL5/CD19/LAX1/TNFRSF13B/IGLL1/CD27/HLA-DOB/RHOH/IKZF3/CCR2/CD6/CORO1A/SLAMF1/TBC1D10C/SASH3/RASAL3/PTPN6/PLA2G2D/SIT1/LCK/CD38/VAV1/INPP5D/CD5/FCRL3/CD3E/TBX21/SIRPG/BANK1/CARD11/TESPA1/TNFRSF1B/JAK3/CD2/TIGIT/NCKAP1L/SPN/BLK/FGR/CCR7/CCDC88B/CCL5/SLAMF8/LAPTM5/TNFAIP8L2/CD40LG/RAC2/LST1/CD74/LILRB1/TNFSF14/PRDM1/PTPRC/EBI3/FOXP3/IL15RA/ZAP70/SOCS1/CCL19/IL12RB1/NFAM1/IRF1/LILRB4/AIF1/IL4I…
GOBP_POSITIVE_REGULATION_OF_IMMUNE_EFFECTOR_PROCESS	GOBP_POSITIVE_REGULATION_OF_IMMUNE_EFFECTOR_PROCESS	GOBP_POSITIVE_REGULATION_OF_IMMUNE_EFFECTOR_PROCESS	242	0.71595248521747	2.02662304631349	1e-10	4.52614678899083e-09	3.70690487687108e-09	2311	tags=52%, list=13%, signal=45%	MZB1/NCR3/SLAMF6/STAP1/CCR2/LTA/SLAMF1/SASH3/PTPN6/VAV1/TBX21/SH2D1A/BLK/FGR/ITGB2/LAPTM5/KLRD1/SPI1/SCIMP/FCER2/RAC2/CD74/LILRB1/PTPRC/FOXP3/CCL19/IL12RB1/CD86/LAG3/PTPN22/HLA-DMB/HLA-DRA/CD40/TYROBP/CRTAM/CLNK/HLA-DRB1/CD80/BTK/PTAFR/PLCG2/CD84/CD300A/IFNG/IL18/CD1D/CD28/CD244/KIR2DL4/IL21/CD226/GATA3/XCL1/LGALS9/SYK/CLEC7A/CR1/RASGRP1/IL18R1/C3/NOD2/TNFRSF4/ITGAM/CD1C/SH2D1B/TNF/UNC13D/LYN/FCN…
GOBP_MONOCYTE_CHEMOTAXIS	GOBP_MONOCYTE_CHEMOTAXIS	GOBP_MONOCYTE_CHEMOTAXIS	68	0.746896790122347	2.02328386752433	1e-10	4.52614678899083e-09	3.70690487687108e-09	2762	tags=66%, list=16%, signal=56%	CCR2/CCL25/CCL5/SLAMF8/XCL2/CCL19/AIF1/CCL4/XCL1/CCL22/CCL2/LYN/CXCL12/CCL3/PLA2G7/TNFSF11/CCL3L3/CCL3L1/CXCL10/PTPRO/CCL8/CCL1/CCL21/CCR1/FPR2/FOLR2/LGMN/CCL7/CCL26/CCL23/IL6/CX3CR1/PDGFB/CCL24/CCL14/DUSP1/CCL13/SERPINE1/CCL16/GREM1/CCL18/CREB3/CCL17/SLIT2/CCL11
GOBP_REGULATION_OF_ALPHA_BETA_T_CELL_DIFFERENTIATION	GOBP_REGULATION_OF_ALPHA_BETA_T_CELL_DIFFERENTIATION	GOBP_REGULATION_OF_ALPHA_BETA_T_CELL_DIFFERENTIATION	66	0.747461227098444	2.02287842683565	1e-10	4.52614678899083e-09	3.70690487687108e-09	1856	tags=53%, list=11%, signal=48%	SASH3/TBX21/JAK3/NCKAP1L/PRDM1/FOXP3/ZAP70/SOCS1/CCL19/IL12RB1/LILRB4/CD86/HLA-DRA/HLA-DRB1/CD80/IFNG/IL18/ZNF683/GATA3/LGALS9/SYK/IL12B/IL2/IL27/NLRP3/NFKBID/MYB/IL4R/CD83/ADA/ZC3H12A/IL23A/IL23R/TNFSF4/BCL6
GOBP_NEGATIVE_REGULATION_OF_ADAPTIVE_IMMUNE_RESPONSE	GOBP_NEGATIVE_REGULATION_OF_ADAPTIVE_IMMUNE_RESPONSE	GOBP_NEGATIVE_REGULATION_OF_ADAPTIVE_IMMUNE_RESPONSE	59	0.752634936897967	2.02122832654207	1e-10	4.52614678899083e-09	3.70690487687108e-09	2264	tags=58%, list=13%, signal=50%	SLAMF1/PTPN6/TBX21/CR2/JAK3/NCKAP1L/KLRD1/LILRB1/PTPRC/FOXP3/LILRB4/IL4I1/IL7R/SAMSN1/HAVCR2/XCL1/CR1L/CR1/NOD2/IL2/KLRC1/FCGR2B/HLA-F/C4BPB/CD160/IL4R/ZC3H12A/HLA-G/TNFSF4/ALOX15/BCL6/CLEC4G/IL27RA/C4BPA
GOBP_REGULATION_OF_B_CELL_ACTIVATION	GOBP_REGULATION_OF_B_CELL_ACTIVATION	GOBP_REGULATION_OF_B_CELL_ACTIVATION	125	0.727576707198204	2.02120397396163	1e-10	4.52614678899083e-09	3.70690487687108e-09	2541	tags=54%, list=15%, signal=46%	MZB1/IGLL5/CD19/TNFRSF13B/IGLL1/CD27/IKZF3/TBC1D10C/SASH3/PTPN6/CD38/INPP5D/FCRL3/TBX21/BANK1/CARD11/NCKAP1L/BLK/SLAMF8/LAPTM5/CD74/PTPRC/FOXP3/NFAM1/IL4I1/CD40/TYROBP/TNFRSF13C/BTK/SAMSN1/CD300A/GPR183/CD28/IL21/SYK/CR1/MNDA/NOD2/TNFRSF4/LYN/IL2/FCGR2B/TNFSF13B/EPHB2/CTLA4/IL10/THEMIS2/TGFB1/TLR4/TNFAIP3/IL7/ADA/IL6/CD22/ID2/NFATC2/TNFSF4/BCL6/TNIP2/VAV3/IL27RA/TNFSF13/SHLD1/TLR9/STAT5B/ZFP36L2/…
GOBP_T_CELL_DIFFERENTIATION	GOBP_T_CELL_DIFFERENTIATION	GOBP_T_CELL_DIFFERENTIATION	259	0.714243707571663	2.02098595166018	1e-10	4.52614678899083e-09	3.70690487687108e-09	1530	tags=43%, list=9%, signal=40%	LY9/CD27/RHOH/SLAMF6/CCR2/SASH3/PLA2G2D/LCK/VAV1/CD3E/TBX21/CARD11/TESPA1/CD3D/JAK3/SEMA4A/CD2/NCKAP1L/SPN/CCR7/GPR18/ITK/SPI1/CD3G/CD74/DOCK2/PRDM1/PTPRC/FOXP3/ZAP70/CD8A/SOCS1/CCL19/IL12RB1/IRF1/LILRB4/IL4I1/CD86/FUT7/LAG3/IL7R/PTPN22/VSIR/HLA-DRA/TNFSF8/CRTAM/TOX/CLEC4E/HLA-DRB1/CD80/CD4/THEMIS/PIK3R6/LILRB2/HLA-DOA/IL2RA/GPR183/IFNG/IL18/CCR6/CD1D/CD28/BCL11B/ADAM8/IL21/ZNF683/GATA3/FCER1G/LG…
GOBP_IMMUNE_RESPONSE_REGULATING_SIGNALING_PATHWAY	GOBP_IMMUNE_RESPONSE_REGULATING_SIGNALING_PATHWAY	GOBP_IMMUNE_RESPONSE_REGULATING_SIGNALING_PATHWAY	399	0.706495169970733	2.02073578083365	1e-10	4.52614678899083e-09	3.70690487687108e-09	2358	tags=50%, list=13%, signal=44%	CD79A/IGLL5/CD19/LAX1/IGLL1/NCR3/STAP1/PTPN6/LCK/CD38/MS4A1/VAV1/CD247/INPP5D/FCRL3/MYO1G/UBASH3A/CR2/BANK1/TLR10/SLA2/BLNK/CARD11/TESPA1/SH2D1A/NCKAP1L/BLK/FGR/LAT2/CCR7/LAPTM5/ITK/KLRD1/CD8B/SCIMP/TRAT1/CD300LF/LILRB1/BTLA/PTPRC/FOXP3/HCK/KLHL6/ZAP70/CD8A/NFAM1/IRF1/LILRB4/TASL/CD79B/HLA-DPB1/PTPN22/CD40/TYROBP/GCSAM/CLEC4E/HLA-DRB1/PRKCQ/BTK/SMPDL3B/THEMIS/LILRB2/PLCG2/CD300A/PRKCB/HAVCR2/TLR8…
GOBP_RESPONSE_TO_INTERFERON_GAMMA	GOBP_RESPONSE_TO_INTERFERON_GAMMA	GOBP_RESPONSE_TO_INTERFERON_GAMMA	138	0.724157657706997	2.01846240009125	1e-10	4.52614678899083e-09	3.70690487687108e-09	2626	tags=59%, list=15%, signal=51%	WAS/CCL25/CCL5/CD74/IRF8/HCK/XCL2/SOCS1/CCL19/IL12RB1/IRF1/AIF1/CCL4/GBP5/CD40/FASLG/CIITA/UBD/HLA-DPA1/IFNG/XCL1/GCH1/LGALS9/GBP4/NLRC5/CCL22/CCL2/TNF/IL12B/CCL3/CCL3L3/CCL3L1/GBP2/GBP1/MEFV/NR1H3/CCL8/CCL1/KYNU/CCL21/NMI/CXCL16/STAT1/PARP14/ACOD1/TXK/MRC1/RAB20/TLR4/TLR2/NUB1/CCL7/TRIM21/GBP3/BST2/CCL26/CCL23/PARP9/JAK2/STX4/CCL24/IL23R/IFITM1/CCL14/IRGM/CCL13/SHFL/ASS1/CALCOCO2/CCL16/SP100/PTP…
GOBP_MAST_CELL_ACTIVATION	GOBP_MAST_CELL_ACTIVATION	GOBP_MAST_CELL_ACTIVATION	69	0.744681986301349	2.01787646444404	1e-10	4.52614678899083e-09	3.70690487687108e-09	1277	tags=45%, list=7%, signal=42%	RHOH/PTPN6/CNR2/BLK/FGR/LAT2/CD300LF/RAC2/CLNK/BTK/PIK3CG/CD84/CD300A/PTGDR/CD226/LGALS9/SYK/RASGRP1/UNC13D/LYN/HAVCR1/LCP2/FCGR2B/MILR1/STXBP2/HMOX1/LAT/PTGDS/FOXF1/IL4R/VAMP8
GOBP_T_CELL_PROLIFERATION	GOBP_T_CELL_PROLIFERATION	GOBP_T_CELL_PROLIFERATION	201	0.712892430795752	2.01670777260831	1e-10	4.52614678899083e-09	3.70690487687108e-09	2537	tags=52%, list=15%, signal=45%	CCR2/CD6/CORO1A/SLAMF1/SASH3/RASAL3/PTPN6/PLA2G2D/CD3E/CARD11/TNFRSF1B/JAK3/NCKAP1L/SPN/CCDC88B/CCL5/CD40LG/RAC2/LILRB1/TNFSF14/DOCK2/PTPRC/EBI3/FOXP3/ZAP70/CCL19/IL12RB1/IRF1/LILRB4/AIF1/IL4I1/CD86/HLA-DPB1/PTPN22/VSIR/HLA-DMB/TNFSF8/CRTAM/TNFRSF13C/HLA-DRB1/CD80/PRKCQ/LILRB2/PIK3CG/HAVCR2/IL2RA/HLA-DPA1/TMIGD2/IL18/CD1D/CD28/IL21/IDO1/XCL1/LGALS9/PDCD1LG2/VCAM1/SYK/CR1/PSMB10/RASGRP1/TNFRSF4/DO…
GOBP_T_CELL_MIGRATION	GOBP_T_CELL_MIGRATION	GOBP_T_CELL_MIGRATION	64	0.747554063184305	2.01481052582725	1e-10	4.52614678899083e-09	3.70690487687108e-09	1801	tags=53%, list=10%, signal=48%	CCR2/ITGAL/MYO1G/SPN/CXCL13/CCL5/ITGB7/TNFSF14/ZAP70/XCL2/AIF1/PIK3CG/GPR183/CCR6/ADAM8/XCL1/DOCK8/CCL2/CXCL12/CCL3/CXCL10/CXCL11/CD200R1/RIPK3/CCL21/GPR15/AIRE/S1PR1/CXCL16/ITGA4/RIPOR2/CCL26/ICAM1/CD200
GOBP_IMMUNOGLOBULIN_PRODUCTION	GOBP_IMMUNOGLOBULIN_PRODUCTION	GOBP_IMMUNOGLOBULIN_PRODUCTION	119	0.723937889814868	2.01476086119493	1e-10	4.52614678899083e-09	3.70690487687108e-09	2311	tags=50%, list=13%, signal=44%	MZB1/HLA-DOB/SASH3/FCRL3/TBX21/VPREB3/CD40LG/PTPRC/FOXP3/CD86/HLA-DPB1/HLA-DMB/HLA-DRA/CD40/HLA-DRB1/BTK/HLA-DQA1/HLA-DOA/HLA-DMA/HLA-DPA1/TMIGD2/CCR6/CD28/IL21/GAPT/XCL1/HLA-DQB1/AICDA/CR1/TNFRSF4/TNF/HLA-DQB2/HLA-DRB5/IL2/VPREB1/FCGR2B/BATF/EPHB2/HLA-E/HLA-DQA2/IL10/SAMHD1/CGAS/ZPBP2/B2M/C17orf99/TGFB1/IL4R/IL6/STX4/CD22/TRAF2/TNFSF4/BCL6/IL27RA/TNFSF13/DNAJB9/SHLD1/TLR9/RBP4
GOBP_MAST_CELL_ACTIVATION_INVOLVED_IN_IMMUNE_RESPONSE	GOBP_MAST_CELL_ACTIVATION_INVOLVED_IN_IMMUNE_RESPONSE	GOBP_MAST_CELL_ACTIVATION_INVOLVED_IN_IMMUNE_RESPONSE	55	0.75144432688035	2.01025178845631	1e-10	4.52614678899083e-09	3.70690487687108e-09	1277	tags=44%, list=7%, signal=41%	PTPN6/BLK/FGR/LAT2/RAC2/CLNK/BTK/PIK3CG/CD84/CD300A/PTGDR/LGALS9/SYK/RASGRP1/UNC13D/LYN/MILR1/STXBP2/HMOX1/LAT/PTGDS/FOXF1/IL4R/VAMP8
GOBP_REGULATION_OF_MYELOID_LEUKOCYTE_MEDIATED_IMMUNITY	GOBP_REGULATION_OF_MYELOID_LEUKOCYTE_MEDIATED_IMMUNITY	GOBP_REGULATION_OF_MYELOID_LEUKOCYTE_MEDIATED_IMMUNITY	59	0.747733776211545	2.00806608236941	1e-10	4.52614678899083e-09	3.70690487687108e-09	1619	tags=51%, list=9%, signal=46%	STAP1/CCR2/BLK/FGR/ITGB2/SPI1/RAC2/TYROBP/BTK/PTAFR/CD84/CD300A/PRAM1/LGALS9/SYK/C3/ITGAM/UNC13D/LYN/FCGR2B/HLA-E/DNASE1L3/STXBP2/HMOX1/CAMK4/FOXF1/IL4R/VAMP8/CX3CR1/STX4
GOBP_POSITIVE_REGULATION_OF_CYTOKINE_PRODUCTION	GOBP_POSITIVE_REGULATION_OF_CYTOKINE_PRODUCTION	GOBP_POSITIVE_REGULATION_OF_CYTOKINE_PRODUCTION	457	0.699566126784323	2.00538514742646	1e-10	4.52614678899083e-09	3.70690487687108e-09	2740	tags=50%, list=16%, signal=44%	POU2AF1/LY9/SLAMF6/CCR2/CD6/LTB/LTA/SLAMF1/SASH3/POU2F2/CD3E/TBX21/CARD11/CD2/TIGIT/SPN/FGR/CCR7/CCDC88B/LAPTM5/ITK/SCIMP/CD40LG/CD74/LILRB1/IRF8/PTPRC/EBI3/FOXP3/CCL19/IL12RB1/NFAM1/IRF1/AIF1/CD86/HLA-DPB1/PTPN22/GBP5/CD40/TYROBP/CRTAM/CLNK/CLEC4E/TNFRSF8/CD80/CD4/PRKCQ/PTAFR/LILRB2/PIK3CG/PLCG2/CD84/HAVCR2/TLR8/HLA-DPA1/IFNG/TMIGD2/IL18/CD28/CD244/KIR2DL4/ADAM8/IL21/CD226/GATA3/IDO1/XCL1/CYBB/F…
GOBP_REGULATION_OF_LEUKOCYTE_MIGRATION	GOBP_REGULATION_OF_LEUKOCYTE_MIGRATION	GOBP_REGULATION_OF_LEUKOCYTE_MIGRATION	214	0.708812622117787	2.00520740304521	1e-10	4.52614678899083e-09	3.70690487687108e-09	2563	tags=52%, list=15%, signal=45%	RHOH/STAP1/CCR2/SLAMF1/CXCR3/CCL25/NCKAP1L/SPN/CCR7/CXCL13/GPR18/CCL5/SLAMF8/SPI1/PTK2B/RAC2/CD74/TNFSF14/TNFRSF18/XCL2/CCL19/AIF1/FUT7/CCL4/GCSAM/PTAFR/CD300A/CCR6/ADAM8/XCL1/LGALS9/CSF1R/PTGER4/DAPK2/NOD2/CMKLR1/DOCK8/CCL2/TNF/LYN/CAMK1D/CXCL12/CCL3/PLA2G7/CXCL10/KLRC4-KLRK1/KLRK1/CD200R1/RARRES2/RIPK3/IL34/C3AR1/CCL8/C5AR2/CCL1/CSF1/VEGFC/CHST4/CCL21/CCR1/AIRE/FPR2/TREM2/C5AR1/PADI2/SELP/HMOX1…
GOBP_MYELOID_LEUKOCYTE_ACTIVATION	GOBP_MYELOID_LEUKOCYTE_ACTIVATION	GOBP_MYELOID_LEUKOCYTE_ACTIVATION	227	0.707888933878305	2.00073719073532	1e-10	4.52614678899083e-09	3.70690487687108e-09	2521	tags=52%, list=14%, signal=45%	RHOH/STAP1/CCR2/SLAMF1/PTPN6/CNR2/CD2/BLK/FGR/LAT2/CCL5/ITGB2/SPI1/CD300LF/RAC2/CD74/DOCK2/PTPRC/LILRB4/AIF1/C1QA/TYROBP/CLNK/BTK/PTAFR/SCNN1B/CST7/PIK3CG/UBD/PLCG2/CD84/CD300A/HAVCR2/IFNG/IL18/PTGDR/CD226/PRAM1/FCER1G/LGALS9/SYK/RASGRP1/ITGAM/TSPAN32/TNF/UNC13D/LYN/HAVCR1/CCL3/LCP2/IL15/TTBK1/RELB/CLU/CLEC4D/FCGR2B/BATF/SUCNR1/BATF3/NR1H3/CEBPA/LILRA2/CSF1/HAMP/IL10/VSIG4/CD33/MILR1/DNASE1L3/FPR…
GOBP_POSITIVE_REGULATION_OF_TUMOR_NECROSIS_FACTOR_SUPERFAMILY_CYTOKINE_PRODUCTION	GOBP_POSITIVE_REGULATION_OF_TUMOR_NECROSIS_FACTOR_SUPERFAMILY_CYTOKINE_PRODUCTION	GOBP_POSITIVE_REGULATION_OF_TUMOR_NECROSIS_FACTOR_SUPERFAMILY_CYTOKINE_PRODUCTION	102	0.725248864548302	2.0005817478618	1e-10	4.52614678899083e-09	3.70690487687108e-09	2504	tags=55%, list=14%, signal=47%	CCR2/SASH3/CD2/SPN/PTPRC/CCL19/CD86/TYROBP/TNFRSF8/PTAFR/PLCG2/CD84/HAVCR2/IFNG/ADAM8/CYBB/LGALS9/SYK/CLEC7A/CARD9/RASGRP1/NOD2/CD14/IL12B/CCL3/CLU/LILRA2/LILRA5/EPHB2/HLA-E/CYBA/ORM2/TMEM106A/ARID5A/IL33/TLR4/TLR2/IL6/OAS1/IL23A/OAS2/THBS1/JAK2/TLR1/LBP/IFIH1/MYD88/TLR9/AGER/NOD1/OAS3/MAPKAPK2/SELENOK/ORM1/STAT3/AZU1
GOBP_NEGATIVE_REGULATION_OF_LYMPHOCYTE_ACTIVATION	GOBP_NEGATIVE_REGULATION_OF_LYMPHOCYTE_ACTIVATION	GOBP_NEGATIVE_REGULATION_OF_LYMPHOCYTE_ACTIVATION	156	0.712537256466406	2.00053921791157	1e-10	4.52614678899083e-09	3.70690487687108e-09	1872	tags=44%, list=11%, signal=39%	LAX1/TNFRSF13B/TBC1D10C/PTPN6/PLA2G2D/INPP5D/TBX21/BANK1/JAK3/TIGIT/NCKAP1L/SPN/BLK/FGR/LAPTM5/TNFAIP8L2/LST1/CD74/LILRB1/FOXP3/SOCS1/IRF1/LILRB4/IL4I1/CD86/LAG3/PTPN22/VSIR/TYROBP/CRTAM/CLNK/HLA-DRB1/CD80/BTK/SAMSN1/LILRB2/CD300A/HAVCR2/IL2RA/ADORA2A/IDO1/XCL1/LGALS9/PDCD1LG2/CR1/MNDA/LYN/CD274/IL2/FGL2/FCGR2B/HLA-F/CTLA4/IL10/VSIG4/PGLYRP2/LGALS9C/TNFAIP3/IFNL1/IL4R/RIPOR2/ZC3H12A/HLA-G/AXL/ID2…
GOBP_NEGATIVE_REGULATION_OF_IMMUNE_RESPONSE	GOBP_NEGATIVE_REGULATION_OF_IMMUNE_RESPONSE	GOBP_NEGATIVE_REGULATION_OF_IMMUNE_RESPONSE	172	0.710401450326014	2.00050876297644	1e-10	4.52614678899083e-09	3.70690487687108e-09	1922	tags=47%, list=11%, signal=42%	CCR2/SLAMF1/PTPN6/INPP5D/TBX21/CR2/JAK3/NCKAP1L/FGR/SLAMF8/KLRD1/SPI1/PDCD1/CD96/LILRB1/PTPRC/FOXP3/HCK/LILRB4/IL4I1/IL7R/NLRC3/HLA-DRB1/SAMSN1/CD84/CD300A/HAVCR2/KIR2DL4/ARRB2/XCL1/LGALS9/SYK/CR1L/CR1/NOD2/NLRC5/LYN/IL12B/IL2/FGL2/KLRC1/SERPING1/FCGR2B/HLA-F/HLA-B/NR1H3/CTLA4/HLA-E/NLRP6/IL10/SAMHD1/VSIG4/SERPINB9/MMP12/TREM2/NMI/C4BPB/HMOX1/PARP14/CD160/PGLYRP2/ACOD1/TRAFD1/FOXF1/TNFAIP3/IFNL1/…
GOBP_POSITIVE_REGULATION_OF_INTERLEUKIN_1_BETA_PRODUCTION	GOBP_POSITIVE_REGULATION_OF_INTERLEUKIN_1_BETA_PRODUCTION	GOBP_POSITIVE_REGULATION_OF_INTERLEUKIN_1_BETA_PRODUCTION	60	0.743334798032175	1.99748187431314	1e-10	4.52614678899083e-09	3.70690487687108e-09	2862	tags=67%, list=16%, signal=56%	CCL19/GBP5/TYROBP/TLR8/IFNG/LGALS9/CLEC7A/MNDA/NOD2/TNF/PYHIN1/CCL3/NLRP1/NLRC4/MEFV/LILRA2/LILRA5/NLRP2/NLRP3/ORM2/AIM2/TMEM106A/GSDMD/TLR4/IL6/JAK2/CASP8/TLR6/MYD88/CASP1/F2RL1/AGER/NOD1/ORM1/STAT3/AZU1/CARD8/PYCARD/INAVA/NLRP12
GOBP_POSITIVE_REGULATION_OF_MONONUCLEAR_CELL_MIGRATION	GOBP_POSITIVE_REGULATION_OF_MONONUCLEAR_CELL_MIGRATION	GOBP_POSITIVE_REGULATION_OF_MONONUCLEAR_CELL_MIGRATION	66	0.737691499198614	1.99643829711636	1e-10	4.52614678899083e-09	3.70690487687108e-09	2502	tags=58%, list=14%, signal=50%	CCR2/SLAMF1/SPN/CCR7/CXCL13/CCL5/SPI1/PTK2B/TNFSF14/XCL2/AIF1/CCL4/CCR6/ADAM8/XCL1/LGALS9/DOCK8/TNF/CXCL12/CCL3/PLA2G7/CXCL10/CCL1/CCL21/CCR1/FPR2/ITGA4/LGMN/CCL7/JAM2/CX3CR1/IL12A/SERPINE1/GAS6/CD47/AGER/SELENOK/CREB3
GOBP_CELLULAR_RESPONSE_TO_INTERFERON_GAMMA	GOBP_CELLULAR_RESPONSE_TO_INTERFERON_GAMMA	GOBP_CELLULAR_RESPONSE_TO_INTERFERON_GAMMA	116	0.717773333235691	1.99621431381919	1e-10	4.52614678899083e-09	3.70690487687108e-09	2626	tags=57%, list=15%, signal=49%	WAS/CCL25/CCL5/IRF8/HCK/XCL2/SOCS1/CCL19/IL12RB1/IRF1/AIF1/CCL4/GBP5/FASLG/HLA-DPA1/IFNG/XCL1/LGALS9/GBP4/NLRC5/CCL22/CCL2/TNF/IL12B/CCL3/CCL3L3/CCL3L1/GBP2/GBP1/NR1H3/CCL8/CCL1/CCL21/NMI/STAT1/PARP14/ACOD1/TXK/MRC1/RAB20/TLR4/TLR2/CCL7/GBP3/CCL26/CCL23/PARP9/JAK2/STX4/CCL24/CCL14/IRGM/CCL13/ASS1/CCL16/SP100/PTPN2/GBP7/CASP1/CD47/ZYX/ACTR3/CCL18/EDN1/JAK1/CCL17
GOBP_REGULATION_OF_MONONUCLEAR_CELL_MIGRATION	GOBP_REGULATION_OF_MONONUCLEAR_CELL_MIGRATION	GOBP_REGULATION_OF_MONONUCLEAR_CELL_MIGRATION	115	0.717713779727106	1.99564487690021	1e-10	4.52614678899083e-09	3.70690487687108e-09	2728	tags=57%, list=16%, signal=49%	CCR2/SLAMF1/SPN/CCR7/CXCL13/CCL5/SLAMF8/SPI1/PTK2B/TNFSF14/XCL2/AIF1/CCL4/GCSAM/CCR6/ADAM8/XCL1/LGALS9/CSF1R/CMKLR1/DOCK8/CCL2/TNF/LYN/CXCL12/CCL3/PLA2G7/CXCL10/KLRC4-KLRK1/KLRK1/CD200R1/RARRES2/RIPK3/IL34/C3AR1/CCL1/CSF1/CCL21/CCR1/AIRE/FPR2/C5AR1/PADI2/ITGA4/LGMN/CCL7/RIPOR2/JAM2/CX3CR1/THBS1/IL12A/CD200/DUSP1/SERPINE1/ADTRP/IL27RA/SLC8B1/GAS6/GREM1/CD47/AGER/SELENOK/CREB3/BMP5/SLIT2/PYCARD
GOBP_NEGATIVE_REGULATION_OF_TUMOR_NECROSIS_FACTOR_SUPERFAMILY_CYTOKINE_PRODUCTION	GOBP_NEGATIVE_REGULATION_OF_TUMOR_NECROSIS_FACTOR_SUPERFAMILY_CYTOKINE_PRODUCTION	GOBP_NEGATIVE_REGULATION_OF_TUMOR_NECROSIS_FACTOR_SUPERFAMILY_CYTOKINE_PRODUCTION	62	0.741706469395448	1.99417959097526	1e-10	4.52614678899083e-09	3.70690487687108e-09	2453	tags=56%, list=14%, signal=49%	SLAMF1/PTPN6/GPR18/LILRB1/FOXP3/LILRB4/PTPN22/VSIR/NLRC3/HAVCR2/LILRA4/CLEC4A/ARRB2/LGALS9/GHRL/NOD2/CD274/C5AR2/IL10/BCL3/CD33/TREM2/TLR4/TNFAIP3/ZC3H12A/IGF1/LTF/AXL/LBP/POMC/IRAK3/IL27RA/GAS6/CD34/ORM1
GOBP_IMMUNOGLOBULIN_PRODUCTION_INVOLVED_IN_IMMUNOGLOBULIN_MEDIATED_IMMUNE_RESPONSE	GOBP_IMMUNOGLOBULIN_PRODUCTION_INVOLVED_IN_IMMUNOGLOBULIN_MEDIATED_IMMUNE_RESPONSE	GOBP_IMMUNOGLOBULIN_PRODUCTION_INVOLVED_IN_IMMUNOGLOBULIN_MEDIATED_IMMUNE_RESPONSE	71	0.734523540570942	1.99380016340586	1e-10	4.52614678899083e-09	3.70690487687108e-09	2245	tags=49%, list=13%, signal=43%	HLA-DOB/TBX21/CD40LG/PTPRC/FOXP3/HLA-DPB1/HLA-DMB/HLA-DRA/CD40/HLA-DRB1/BTK/HLA-DQA1/HLA-DOA/HLA-DMA/HLA-DPA1/CCR6/CD28/GAPT/XCL1/HLA-DQB1/AICDA/HLA-DQB2/HLA-DRB5/IL2/BATF/HLA-DQA2/IL10/B2M/C17orf99/TGFB1/TNFSF4/BCL6/IL27RA/TNFSF13/SHLD1
GOBP_MYELOID_LEUKOCYTE_MEDIATED_IMMUNITY	GOBP_MYELOID_LEUKOCYTE_MEDIATED_IMMUNITY	GOBP_MYELOID_LEUKOCYTE_MEDIATED_IMMUNITY	105	0.718305911921509	1.98626769281514	1e-10	4.52614678899083e-09	3.70690487687108e-09	1619	tags=45%, list=9%, signal=41%	STAP1/CCR2/BLK/FGR/LAT2/ITGB2/SPI1/RAC2/TYROBP/CLNK/BTK/PTAFR/SCNN1B/PIK3CG/CD84/CD300A/PTGDR/FCGR1A/PRAM1/LGALS9/SYK/CARD9/RASGRP1/C3/ITGAM/UNC13D/LYN/CCL3/ACE/FCGR2B/FCGR3A/HLA-E/NLRP6/SERPINB9/MILR1/DNASE1L3/STXBP2/HMOX1/LAT/CAMK4/PTGDS/FOXF1/IL4R/VAMP8/IL6/CX3CR1/STX4
GOBP_POSITIVE_REGULATION_OF_INNATE_IMMUNE_RESPONSE	GOBP_POSITIVE_REGULATION_OF_INNATE_IMMUNE_RESPONSE	GOBP_POSITIVE_REGULATION_OF_INNATE_IMMUNE_RESPONSE	136	0.712586317191461	1.98581931696699	1e-10	4.52614678899083e-09	3.70690487687108e-09	1907	tags=47%, list=11%, signal=42%	ZBP1/NCR3/SLAMF6/VAV1/SH2D1A/CCL5/KLRD1/SPI1/HCK/TASL/LAG3/GBP5/TYROBP/CRTAM/CLNK/PLCG2/HAVCR2/TLR8/CD1D/KIR2DL4/ADAM8/IL21/CD226/SYK/CLEC7A/CARD9/MNDA/CLEC6A/RASGRP1/NOD2/NLRC5/SH2D1B/LYN/PYHIN1/FCN1/IL12B/NLRC4/KLRC4-KLRK1/KLRK1/HLA-F/LILRA2/HLA-E/MMP12/IKBKE/IRF3/CGAS/FPR2/KLRC4/NMI/CD160/AIM2/TXK/KLRC2/IRF7/TLR4/IFI35/PARP9/HLA-G/COCH/IL12A/IRGM/LBP/KLRC3/PLA2G5
GOBP_INFLAMMATORY_RESPONSE_TO_ANTIGENIC_STIMULUS	GOBP_INFLAMMATORY_RESPONSE_TO_ANTIGENIC_STIMULUS	GOBP_INFLAMMATORY_RESPONSE_TO_ANTIGENIC_STIMULUS	69	0.732721277205113	1.98546634330866	1e-10	4.52614678899083e-09	3.70690487687108e-09	2291	tags=51%, list=13%, signal=44%	CD6/LTA/PLA2G2D/FGR/CCR7/HCK/CYSLTR1/FUT7/HLA-DRB1/BTK/IL5RA/IL2RA/CD28/FCGR1A/GATA3/SYK/RASGRP1/C3/NOD2/TNF/LYN/IL12B/FCGR2B/FCGR3A/HLA-E/NLRP6/IL10/TREM2/CD68/NPY5R/CNR1/RHBDF2/HMGB2/IL31RA/IL1RN
GOBP_REGULATION_OF_T_CELL_DIFFERENTIATION	GOBP_REGULATION_OF_T_CELL_DIFFERENTIATION	GOBP_REGULATION_OF_T_CELL_DIFFERENTIATION	148	0.70842484500147	1.98432867387737	1e-10	4.52614678899083e-09	3.70690487687108e-09	1856	tags=45%, list=11%, signal=41%	CD27/RHOH/CCR2/SASH3/TBX21/CARD11/TESPA1/JAK3/CD2/NCKAP1L/CD74/PRDM1/PTPRC/FOXP3/ZAP70/SOCS1/CCL19/IL12RB1/IRF1/LILRB4/IL4I1/CD86/LAG3/IL7R/VSIR/HLA-DRA/CRTAM/TOX/HLA-DRB1/CD80/PIK3R6/LILRB2/HLA-DOA/IL2RA/IFNG/IL18/CD28/ADAM8/ZNF683/GATA3/LGALS9/SYK/CR1/RASGRP1/IL12B/IL2/FGL2/IL15/IL27/CTLA4/TCF7/VNN1/NLRP3/NFKBID/CAMK4/MYB/IFNL1/IL4R/CD83/IL7/ADA/ZC3H12A/IL23A/HLA-G/IL23R/TNFSF4/BCL6
GOBP_REGULATION_OF_LYMPHOCYTE_DIFFERENTIATION	GOBP_REGULATION_OF_LYMPHOCYTE_DIFFERENTIATION	GOBP_REGULATION_OF_LYMPHOCYTE_DIFFERENTIATION	177	0.702615124208047	1.98019156284619	1e-10	4.52614678899083e-09	3.70690487687108e-09	1651	tags=44%, list=9%, signal=40%	CD27/RHOH/IKZF3/CCR2/SASH3/PTPN6/INPP5D/FCRL3/TBX21/CARD11/TESPA1/JAK3/CD2/NCKAP1L/SLAMF8/CD74/PRDM1/PTPRC/FOXP3/IL15RA/ZAP70/SOCS1/CCL19/IL12RB1/NFAM1/IRF1/LILRB4/IL4I1/CD86/LAG3/IL7R/VSIR/HLA-DRA/CRTAM/TOX/HLA-DRB1/CD80/BTK/PIK3R6/LILRB2/HLA-DOA/IL2RA/IFNG/IL18/CD28/ADAM8/ZNF683/GATA3/LGALS9/SYK/CR1/RASGRP1/IL12B/IL2/FGL2/IL15/IL27/CTLA4/TCF7/IL10/VNN1/NLRP3/NFKBID/PGLYRP2/CAMK4/MYB/IFNL1/IL4R/…
GOBP_REGULATION_OF_INNATE_IMMUNE_RESPONSE	GOBP_REGULATION_OF_INNATE_IMMUNE_RESPONSE	GOBP_REGULATION_OF_INNATE_IMMUNE_RESPONSE	224	0.699079112093929	1.9765	1e-10	4.52614678899083e-09	3.70690487687108e-09	1922	tags=46%, list=11%, signal=41%	ZBP1/NCR3/SLAMF6/NCF1/PTPN6/VAV1/SH2D1A/FGR/CCL5/SLAMF8/KLRD1/SPI1/CD96/LILRB1/HCK/SOCS1/IRF1/TASL/LAG3/PTPN22/GBP5/TYROBP/CRTAM/CLNK/NLRC3/NCR1/PIK3R6/PLCG2/HAVCR2/TLR8/CD1D/KIR2DL4/ADAM8/IL21/CD226/ARRB2/LGALS9/SYK/CLEC7A/CARD9/CR1/MNDA/CLEC6A/RASGRP1/NOD2/NLRC5/SH2D1B/BIRC3/LYN/PYHIN1/FCN1/IL12B/NLRC4/KLRC1/SERPING1/KLRC4-KLRK1/KLRK1/FCGR2B/HLA-F/HLA-B/NR1H3/LILRA2/HLA-E/SAMHD1/VSIG4/SERPINB9/…
GOBP_POSITIVE_REGULATION_OF_CHEMOTAXIS	GOBP_POSITIVE_REGULATION_OF_CHEMOTAXIS	GOBP_POSITIVE_REGULATION_OF_CHEMOTAXIS	140	0.707559480517389	1.97522382047091	1e-10	4.52614678899083e-09	3.70690487687108e-09	2691	tags=53%, list=15%, signal=45%	CCR2/SLAMF1/NCKAP1L/CCR7/CXCL13/CCL5/SPI1/PTK2B/RAC2/CD74/TNFSF14/XCL2/CCL19/AIF1/TMSB4X/CCL4/CCR4/CXCR4/CCR6/XCL1/LGALS9/CSF1R/DAPK2/CMKLR1/CAMK1D/CXCL12/CCL3/PLA2G7/CXCL10/RARRES2/SUCNR1/IL34/C3AR1/CCL1/CSF1/VEGFC/CCL21/CCR1/FPR2/S1PR1/PRKD2/TREM2/C5AR1/GPSM3/TGFB1/LGMN/CCL7/NTRK3/P2RY12/RIPOR2/CCL26/IL6/SMOC2/IL23A/CX3CR1/IL16/THBS1/PDGFB/STX4/IL12A/LBP/SERPINE1/NRP1/GAS6/PDGFRB/F2RL1/AGER/PGF…
GOBP_CYTOKINE_PRODUCTION_INVOLVED_IN_IMMUNE_RESPONSE	GOBP_CYTOKINE_PRODUCTION_INVOLVED_IN_IMMUNE_RESPONSE	GOBP_CYTOKINE_PRODUCTION_INVOLVED_IN_IMMUNE_RESPONSE	100	0.716229955514009	1.97432430165999	1e-10	4.52614678899083e-09	3.70690487687108e-09	1956	tags=50%, list=11%, signal=45%	CCR2/SLAMF1/SASH3/TBX21/TNFRSF1B/JAK3/LAPTM5/SCIMP/CD74/CD96/LILRB1/FOXP3/LILRB4/CLNK/BTK/PLCG2/IL18/KIR2DL4/CD226/GATA3/XCL1/CLEC7A/IL18R1/NOD2/TNF/HLA-F/HLA-E/IL10/NLRP3/HMOX1/B2M/CD160/CAMK4/ARID5A/TGFB1/TLR4/IL1B/HLA-A/BST2/IL6/RSAD2/HLA-G/IL1R1/TRAF2/FFAR3/CLC/TNFSF4/BCL6/IRAK3/TGFB3
GOBP_MONONUCLEAR_CELL_DIFFERENTIATION	GOBP_MONONUCLEAR_CELL_DIFFERENTIATION	GOBP_MONONUCLEAR_CELL_DIFFERENTIATION	427	0.689049917539572	1.97328453516422	1e-10	4.52614678899083e-09	3.70690487687108e-09	2541	tags=46%, list=15%, signal=40%	POU2AF1/CD79A/CD19/LY9/CD27/RHOH/SLAMF6/IKZF3/CCR2/SLAMF1/SASH3/PTPN6/PLA2G2D/LCK/MS4A1/VAV1/INPP5D/IKZF1/FCRL3/CD3E/TBX21/MFNG/CR2/BLNK/CARD11/TESPA1/CD3D/JAK3/SEMA4A/CD2/NCKAP1L/SPN/BLK/CCR7/GPR18/FLT3/SLAMF8/ITK/SPI1/CD40LG/CD3G/PTK2B/CD74/TMEM176A/LILRB1/TMEM176B/DOCK2/IRF8/PRDM1/PTPRC/FOXP3/IL15RA/ZAP70/CD8A/SOCS1/CCL19/IL12RB1/NFAM1/IRF1/LILRB4/IL4I1/CD86/FUT7/CD79B/LAG3/IL7R/PTPN22/VSIR/HL…
GOBP_POSITIVE_REGULATION_OF_HEMOPOIESIS	GOBP_POSITIVE_REGULATION_OF_HEMOPOIESIS	GOBP_POSITIVE_REGULATION_OF_HEMOPOIESIS	156	0.702428484526968	1.97215755151274	1e-10	4.52614678899083e-09	3.70690487687108e-09	2688	tags=51%, list=15%, signal=43%	CD27/RHOH/SASH3/INPP5D/HCLS1/TESPA1/EVI2B/NCKAP1L/CD74/PTPRC/FOXP3/IL15RA/ZAP70/SOCS1/CCL19/IL12RB1/LILRB4/IL4I1/CD86/IL7R/VSIR/HLA-DRA/TYROBP/TOX/HLA-DRB1/CD80/CD4/BTK/PIK3R6/LILRB2/IL2RA/IFNG/IL18/ADAM8/GATA3/LGALS9/SYK/CR1/RASGRP1/TNF/IL12B/IL2/TNFSF11/IL15/IL34/CSF1/IL10/GPR68/VNN1/CCR1/NLRP3/NFKBID/TREM2/MYB/TGFB1/IL4R/CD83/IL7/ADA/IL23A/HLA-G/AXL/ID2/IL23R/CASP8/TNFSF4/ZBTB46/BCL6/LIF/RUNX1…
GOBP_NEGATIVE_REGULATION_OF_IMMUNE_SYSTEM_PROCESS	GOBP_NEGATIVE_REGULATION_OF_IMMUNE_SYSTEM_PROCESS	GOBP_NEGATIVE_REGULATION_OF_IMMUNE_SYSTEM_PROCESS	404	0.689257346232957	1.97090261462976	1e-10	4.52614678899083e-09	3.70690487687108e-09	2271	tags=45%, list=13%, signal=40%	LAX1/TNFRSF13B/HLA-DOB/STAP1/CCR2/SLAMF1/TBC1D10C/PTPN6/PLA2G2D/INPP5D/FCRL3/TBX21/UBASH3A/CNR2/CR2/BANK1/CCL25/SLA2/JAK3/TIGIT/SH2D1A/NCKAP1L/SPN/BLK/FGR/GPR18/SLAMF8/LAPTM5/TNFAIP8L2/KLRD1/SPI1/CD300LF/LST1/PDCD1/CD74/CD96/TMEM176A/LILRB1/TMEM176B/PTPRC/FOXP3/HCK/SOCS1/IRF1/LILRB4/IL4I1/CD86/LAG3/IL7R/PTPN22/VSIR/TYROBP/GCSAM/CRTAM/CLNK/NLRC3/HLA-DRB1/CD80/BTK/SAMSN1/CST7/LILRB2/CD84/C1QC/CD300…
GOBP_REGULATION_OF_PHAGOCYTOSIS	GOBP_REGULATION_OF_PHAGOCYTOSIS	GOBP_REGULATION_OF_PHAGOCYTOSIS	96	0.714502753384818	1.97000797347521	1e-10	4.52614678899083e-09	3.70690487687108e-09	2947	tags=56%, list=17%, signal=47%	IL2RG/STAP1/SIRPG/IL2RB/NCKAP1L/FGR/CD300LF/DOCK2/PTPRC/HCK/IL15RA/PLCG2/CD300A/IFNG/FCER1G/SYK/CLEC7A/C4B/C3/NOD2/CCL2/TNF/FCN1/CAMK1D/SIRPB1/IL15/FCGR2B/TGM2/CYBA/PRKCG/C2/C4A/FPR2/DYSF/TREM2/CNN2/TLR2/IL1B/RAB31/CSK/FCN3/ALOX15/PLA2G5/GAS6/CD47/F2RL1/SLC11A1/AZU1/FCN2/ABCA7/PYCARD/COLEC10/APOA1/FER1L5
GOBP_PRODUCTION_OF_MOLECULAR_MEDIATOR_OF_IMMUNE_RESPONSE	GOBP_PRODUCTION_OF_MOLECULAR_MEDIATOR_OF_IMMUNE_RESPONSE	GOBP_PRODUCTION_OF_MOLECULAR_MEDIATOR_OF_IMMUNE_RESPONSE	213	0.695634923192034	1.96718888334624	1e-10	4.52614678899083e-09	3.70690487687108e-09	2311	tags=46%, list=13%, signal=41%	MZB1/HLA-DOB/CCR2/SLAMF1/SASH3/FCRL3/TBX21/VPREB3/TNFRSF1B/JAK3/LAPTM5/SCIMP/CD40LG/CD74/CD96/LILRB1/PTPRC/FOXP3/LILRB4/CD86/HLA-DPB1/PTPN22/HLA-DMB/HLA-DRA/CD40/CLNK/HLA-DRB1/BTK/HLA-DQA1/PLCG2/HLA-DOA/HLA-DMA/HLA-DPA1/TMIGD2/IL18/CCR6/CD28/CD244/KIR2DL4/IL21/CD226/GATA3/GAPT/XCL1/HLA-DQB1/AICDA/CLEC7A/CR1/IL18R1/NOD2/TNFRSF4/TNF/HLA-DQB2/HLA-DRB5/IL2/VPREB1/FCGR2B/HLA-F/BATF/EPHB2/HLA-E/HLA-DQA…
GOBP_T_CELL_RECEPTOR_SIGNALING_PATHWAY	GOBP_T_CELL_RECEPTOR_SIGNALING_PATHWAY	GOBP_T_CELL_RECEPTOR_SIGNALING_PATHWAY	124	0.706828946567799	1.96642921570483	1e-10	4.52614678899083e-09	3.70690487687108e-09	2281	tags=48%, list=13%, signal=42%	PTPN6/LCK/CD247/INPP5D/UBASH3A/SLA2/CARD11/TESPA1/SH2D1A/CCR7/LAPTM5/ITK/CD8B/TRAT1/PTPRC/FOXP3/ZAP70/CD8A/LILRB4/HLA-DPB1/PTPN22/HLA-DRB1/THEMIS/PLCG2/CD300A/CD28/CD226/GATA3/HLA-DQB1/PRAM1/BTN1A1/FCHO1/SKAP1/LCP2/RFTN1/FYB1/GBP1/CTLA4/BTNL8/BTN3A3/BTN3A1/THEMIS2/NFKBID/PRKD2/CD160/TXK/HLA-A/ADA/ZC3H12A/CSK/BTN3A2/HHLA2/THY1/BTNL3/PVRIG/ICOSLG/DGKZ/PTPN2/CBLB/LIME1
GOBP_REGULATION_OF_LEUKOCYTE_APOPTOTIC_PROCESS	GOBP_REGULATION_OF_LEUKOCYTE_APOPTOTIC_PROCESS	GOBP_REGULATION_OF_LEUKOCYTE_APOPTOTIC_PROCESS	84	0.717263226667126	1.96308344661976	1e-10	4.52614678899083e-09	3.70690487687108e-09	1887	tags=46%, list=11%, signal=42%	HSH2D/CD27/HCLS1/JAK3/BLK/CCR7/CCL5/CD3G/PDCD1/CD74/LILRB1/CCL19/IL7R/PRKCQ/BTK/CCR5/ADAM8/IDO1/GIMAP8/LGALS9/NOD2/DOCK8/LYN/CXCL12/CD274/IL2/RIPK3/IL10/CCL21/ORMDL3/PTCRA/IRF7/ADA/AXL/TSC22D3/ST6GAL1/LGALS14/BCL6/FOXP1
GOBP_B_CELL_ACTIVATION	GOBP_B_CELL_ACTIVATION	GOBP_B_CELL_ACTIVATION	259	0.693066978463951	1.9610654069286	1e-10	4.52614678899083e-09	3.70690487687108e-09	2252	tags=43%, list=13%, signal=38%	MZB1/POU2AF1/CD79A/IGLL5/CD19/LAX1/TNFRSF13B/IGLL1/CD27/IKZF3/TBC1D10C/SASH3/PTPN6/CD38/CD180/MS4A1/INPP5D/FCRL3/TBX21/MFNG/CR2/BANK1/BLNK/CARD11/JAK3/CXCR5/NCKAP1L/BLK/LAT2/FLT3/SLAMF8/LAPTM5/SPI1/CD40LG/PTK2B/CD74/IRF8/PTPRC/FOXP3/ZAP70/NFAM1/FCRL1/IL4I1/CD86/CD79B/IL7R/CD40/TYROBP/TNFRSF13C/BTK/SAMSN1/PLCG2/CD300A/PRKCB/GPR183/CCR6/CD28/IL21/GAPT/ITM2A/AICDA/VCAM1/SYK/CR1/MNDA/RASGRP1/NOD2/TNF…
GOBP_REGULATION_OF_IMMUNOGLOBULIN_PRODUCTION	GOBP_REGULATION_OF_IMMUNOGLOBULIN_PRODUCTION	GOBP_REGULATION_OF_IMMUNOGLOBULIN_PRODUCTION	72	0.721977527319176	1.95997443154903	1e-10	4.52614678899083e-09	3.70690487687108e-09	2311	tags=51%, list=13%, signal=45%	MZB1/SASH3/FCRL3/TBX21/CD40LG/PTPRC/FOXP3/CD86/CD40/CD28/IL21/XCL1/CR1/TNFRSF4/TNF/IL2/FCGR2B/EPHB2/HLA-E/IL10/CGAS/ZPBP2/C17orf99/TGFB1/IL4R/IL6/STX4/CD22/TRAF2/TNFSF4/BCL6/IL27RA/TNFSF13/DNAJB9/SHLD1/TLR9/RBP4
GOBP_LEUKOCYTE_CHEMOTAXIS	GOBP_LEUKOCYTE_CHEMOTAXIS	GOBP_LEUKOCYTE_CHEMOTAXIS	229	0.693547611313282	1.95975720276028	1e-10	4.52614678899083e-09	3.70690487687108e-09	2788	tags=52%, list=16%, signal=44%	STAP1/CCR2/CORO1A/SLAMF1/VAV1/CNR2/CCL25/CXCR5/NCKAP1L/CCR7/CXCL13/GPR18/CCL5/ITGB2/SLAMF8/SPI1/PTK2B/RAC2/CD74/TNFSF14/ALOX5/XCL2/JAML/CCL19/AIF1/CCL4/CXCR4/CXCL9/CCR5/PIK3CG/GPR183/CCR6/ADAM8/XCL1/FCER1G/LGALS9/CSF3R/CSF1R/SYK/DAPK2/NOD2/CMKLR1/CCL22/CCL2/LYN/CAMK1D/CXCL12/CCL3/PLA2G7/TNFSF11/CCL3L3/CCL3L1/CXCL10/CXCL11/PTPRO/KLRC4-KLRK1/KLRK1/RARRES2/IL34/C3AR1/CCL8/C5AR2/CCL1/CSF1/IL10/VEGFC/…
GOBP_INTERLEUKIN_1_PRODUCTION	GOBP_INTERLEUKIN_1_PRODUCTION	GOBP_INTERLEUKIN_1_PRODUCTION	110	0.704597460532008	1.95460917043213	1e-10	4.52614678899083e-09	3.70690487687108e-09	2875	tags=58%, list=16%, signal=49%	NLRP7/CCR7/CCL19/LILRB4/GBP5/TYROBP/HAVCR2/TLR8/IFNG/ARRB2/LGALS9/CLEC7A/MNDA/GHRL/NOD2/TNF/PYHIN1/CCL3/NLRP1/NLRC4/FFAR4/MEFV/LILRA2/LILRA5/IL10/NLRP2/CD33/NLRP3/ORM2/TREM2/AIM2/TMEM106A/GSDMD/TLR4/TNFAIP3/S1PR3/IL1R2/ZC3H12A/IL6/IGF1/CX3CR1/IL16/JAK2/CASP8/TLR6/FOXP1/MYD88/PML/SERPINB1/GAS6/CASP1/F2RL1/AGER/NOD1/ORM1/STAT3/AZU1/CARD16/CARD8/NLRP2B/PYCARD/INAVA/NLRP12/APOA1
GOBP_POSITIVE_REGULATION_OF_INFLAMMATORY_RESPONSE	GOBP_POSITIVE_REGULATION_OF_INFLAMMATORY_RESPONSE	GOBP_POSITIVE_REGULATION_OF_INFLAMMATORY_RESPONSE	134	0.701233621315278	1.95314607881009	1e-10	4.52614678899083e-09	3.70690487687108e-09	3513	tags=63%, list=20%, signal=50%	ZBP1/STAP1/CCR2/LTA/TLR10/CCR7/NKG7/BTK/PIK3CG/PLCG2/IFNG/IL18/CD28/ADAM8/IL21/IDO1/ALOX5AP/PTGER4/MAPK13/TLR7/C3/TNF/IL12B/CCL3/PLA2G7/NLRP1/IL2/TNFSF11/IL15/TTBK1/ACE/SUCNR1/CEBPA/LILRA5/CCL1/HLA-E/NFKBIA/TNIP1/OSM/TREM2/NMI/GPSM3/CTSC/IL33/TLR4/TLR2/IL1B/IFI35/VAMP8/CREB3L3/C2CD4B/IL6/IL23A/IL16/CCN4/JAK2/CCL24/NPY5R/FFAR3/TNFSF4/TRADD/LBP/CNR1/SERPINE1/PLA2G2A/IL17RA/CASP1/TLR9/CD47/STAT5B/S1…
GOBP_INTERLEUKIN_6_PRODUCTION	GOBP_INTERLEUKIN_6_PRODUCTION	GOBP_INTERLEUKIN_6_PRODUCTION	143	0.697448394542987	1.95013916014202	1e-10	4.52614678899083e-09	3.70690487687108e-09	2740	tags=54%, list=16%, signal=46%	POU2AF1/SLAMF1/PTPN6/POU2F2/INPP5D/BANK1/NCKAP1L/SCIMP/CD74/FOXP3/LILRB4/AIF1/PTPN22/TYROBP/NLRC3/PTAFR/LILRB2/PLCG2/CD84/HAVCR2/TLR8/IFNG/ARRB2/LGALS9/SYK/CLEC7A/CARD9/GHRL/MAPK13/TLR7/NOD2/TNF/CD200R1/HLA-B/C5AR2/LILRA2/LILRA5/CYBA/IL10/TREM2/TMEM106A/ARID5A/KLF2/IL33/TLR4/TNFAIP3/TLR2/IL1B/SIGLEC16/ZC3H12A/HGF/IL6/CSK/IL16/TLR1/TNFSF4/LBP/IFIH1/CD200/TLR6/MYD88/IRAK3/IL27RA/IL17RA/GAS6/TLR9/CD…
GOBP_REGULATION_OF_PRODUCTION_OF_MOLECULAR_MEDIATOR_OF_IMMUNE_RESPONSE	GOBP_REGULATION_OF_PRODUCTION_OF_MOLECULAR_MEDIATOR_OF_IMMUNE_RESPONSE	GOBP_REGULATION_OF_PRODUCTION_OF_MOLECULAR_MEDIATOR_OF_IMMUNE_RESPONSE	165	0.693521599526874	1.95002671312722	1e-10	4.52614678899083e-09	3.70690487687108e-09	2311	tags=47%, list=13%, signal=41%	MZB1/CCR2/SLAMF1/SASH3/FCRL3/TBX21/TNFRSF1B/JAK3/LAPTM5/SCIMP/CD40LG/CD74/CD96/LILRB1/PTPRC/FOXP3/LILRB4/CD86/PTPN22/CD40/CLNK/BTK/PLCG2/IL18/CD28/CD244/KIR2DL4/IL21/CD226/GATA3/XCL1/CLEC7A/CR1/IL18R1/NOD2/TNFRSF4/TNF/IL2/FCGR2B/HLA-F/EPHB2/HLA-E/IL10/NLRP3/CGAS/ZPBP2/HMOX1/B2M/CD160/CAMK4/ARID5A/C17orf99/TGFB1/TLR4/IL1B/IL4R/HLA-A/BST2/IL6/RSAD2/HLA-G/IL1R1/STX4/CD22/TRAF2/FFAR3/CLC/TNFSF4/BCL6/…
GOBP_LEUKOCYTE_MIGRATION	GOBP_LEUKOCYTE_MIGRATION	GOBP_LEUKOCYTE_MIGRATION	374	0.68293805484534	1.94904424809364	1e-10	4.52614678899083e-09	3.70690487687108e-09	2788	tags=51%, list=16%, signal=43%	RHOH/STAP1/CCR2/CORO1A/SLAMF1/LCK/VAV1/ITGAL/CXCR3/MYO1G/TBX21/CNR2/CCL25/SELPLG/CXCR5/NCKAP1L/SPN/CCR7/CXCL13/GPR18/CCL5/ITGB2/SLAMF8/SPI1/ITGB7/PTK2B/RAC2/CD74/TNFSF14/TNFRSF18/HCK/ALOX5/ZAP70/XCL2/SELL/JAML/CCL19/AIF1/FUT7/CCL4/GCSAM/CRTAM/PTAFR/CXCR4/CXCL9/CCR5/PIK3CG/CD300A/GPR183/CCR6/ADAM8/GATA3/XCL1/PECAM1/FCER1G/LGALS9/CSF3R/VCAM1/CSF1R/SYK/MMP9/PTGER4/DAPK2/NOD2/CMKLR1/CCL22/DOCK8/CCL2/…
GOBP_NEGATIVE_REGULATION_OF_CELL_ACTIVATION	GOBP_NEGATIVE_REGULATION_OF_CELL_ACTIVATION	GOBP_NEGATIVE_REGULATION_OF_CELL_ACTIVATION	208	0.687746047538823	1.94590361586623	1e-10	4.52614678899083e-09	3.70690487687108e-09	1872	tags=41%, list=11%, signal=37%	LAX1/TNFRSF13B/CCR2/TBC1D10C/PTPN6/PLA2G2D/INPP5D/TBX21/CNR2/BANK1/JAK3/TIGIT/NCKAP1L/SPN/BLK/FGR/LAPTM5/TNFAIP8L2/SPI1/CD300LF/LST1/CD74/LILRB1/PTPRC/FOXP3/SOCS1/IRF1/LILRB4/IL4I1/CD86/LAG3/PTPN22/VSIR/TYROBP/CRTAM/CLNK/HLA-DRB1/CD80/BTK/SAMSN1/CST7/LILRB2/CD84/CD300A/HAVCR2/IL2RA/ADORA2A/IDO1/XCL1/LGALS9/PDCD1LG2/CR1/MNDA/TSPAN32/LYN/CD274/IL2/FGL2/FCGR2B/HLA-F/NR1H3/CTLA4/IL10/VSIG4/MILR1/TREM…
GOBP_POSITIVE_REGULATION_OF_RESPONSE_TO_EXTERNAL_STIMULUS	GOBP_POSITIVE_REGULATION_OF_RESPONSE_TO_EXTERNAL_STIMULUS	GOBP_POSITIVE_REGULATION_OF_RESPONSE_TO_EXTERNAL_STIMULUS	424	0.678744423048771	1.94365973217798	1e-10	4.52614678899083e-09	3.70690487687108e-09	2730	tags=49%, list=16%, signal=42%	ZBP1/NCR3/SLAMF6/STAP1/CCR2/LTA/SLAMF1/CD180/VAV1/TLR10/SH2D1A/NCKAP1L/CCR7/CXCL13/CCL5/KLRD1/SPI1/SCIMP/PTK2B/RAC2/CD74/TNFSF14/NKG7/HCK/XCL2/CCL19/LY86/AIF1/TASL/TMSB4X/LAG3/CCL4/GBP5/CCR4/TYROBP/CRTAM/CLNK/BTK/CXCR4/PIK3CG/PLCG2/HAVCR2/TLR8/IFNG/IL18/CCR6/CD1D/CD28/KIR2DL4/ADAM8/IL21/CD226/IDO1/XCL1/ALOX5AP/LGALS9/CSF1R/SYK/CLEC7A/CARD9/MNDA/CLEC6A/GHRL/PTGER4/RASGRP1/MAPK13/DAPK2/TLR7/C3/NOD2…
GOBP_NEUTROPHIL_MIGRATION	GOBP_NEUTROPHIL_MIGRATION	GOBP_NEUTROPHIL_MIGRATION	126	0.697886860917491	1.9399859587527	1e-10	4.52614678899083e-09	3.70690487687108e-09	2762	tags=56%, list=16%, signal=47%	RHOH/VAV1/CCL25/NCKAP1L/CCR7/CXCL13/CCL5/ITGB2/SLAMF8/RAC2/CD74/XCL2/JAML/CCL19/FUT7/CCL4/CXCL9/PIK3CG/ADAM8/XCL1/PECAM1/FCER1G/CSF3R/SYK/DAPK2/NOD2/CCL22/CCL2/CAMK1D/CCL3/CCL3L3/CCL3L1/CXCL10/CXCL11/C3AR1/CCL8/C5AR2/CCL1/CCL21/C5AR1/RHOG/PREX1/IL1B/CCL7/RIPOR2/MPP1/CCL26/CCL23/IL23A/DPP4/IL1R1/CCL24/CCL14/LBP/CCL13/MYD88/FUT4/VAV3/CCL16/CXCL2/CCL18/CKLF/CD177/S100A9/MCOLN2/EDN1/CCL17/SLIT2/PLA2G…
GOBP_POSITIVE_REGULATION_OF_DEFENSE_RESPONSE	GOBP_POSITIVE_REGULATION_OF_DEFENSE_RESPONSE	GOBP_POSITIVE_REGULATION_OF_DEFENSE_RESPONSE	274	0.683700887028398	1.93782688328368	1e-10	4.52614678899083e-09	3.70690487687108e-09	3278	tags=55%, list=19%, signal=45%	ZBP1/NCR3/SLAMF6/STAP1/CCR2/LTA/VAV1/TLR10/SH2D1A/CCR7/CCL5/KLRD1/SPI1/NKG7/HCK/TASL/LAG3/GBP5/TYROBP/CRTAM/CLNK/BTK/PIK3CG/PLCG2/HAVCR2/TLR8/IFNG/IL18/CD1D/CD28/KIR2DL4/ADAM8/IL21/CD226/IDO1/ALOX5AP/SYK/CLEC7A/CARD9/MNDA/CLEC6A/PTGER4/RASGRP1/MAPK13/TLR7/C3/NOD2/NLRC5/SH2D1B/TNF/LYN/PYHIN1/FCN1/IL12B/CCL3/PLA2G7/NLRP1/IL2/TNFSF11/NLRC4/IL15/TTBK1/ACE/KLRC4-KLRK1/KLRK1/HLA-F/SUCNR1/CEBPA/LILRA2/L…
GOBP_B_CELL_ACTIVATION_INVOLVED_IN_IMMUNE_RESPONSE	GOBP_B_CELL_ACTIVATION_INVOLVED_IN_IMMUNE_RESPONSE	GOBP_B_CELL_ACTIVATION_INVOLVED_IN_IMMUNE_RESPONSE	85	0.706943446511703	1.93636974736045	1e-10	4.52614678899083e-09	3.70690487687108e-09	2245	tags=46%, list=13%, signal=40%	POU2AF1/CD19/CD180/TBX21/MFNG/SPI1/CD40LG/PTK2B/IRF8/PTPRC/FOXP3/CD40/PLCG2/GPR183/CCR6/CD28/IL21/GAPT/ITM2A/AICDA/CR1/IL2/FCGR2B/BATF/IL10/PLCL2/BCL3/C17orf99/TGFB1/LFNG/TLR4/DOCK11/ADA/IL6/TNFSF4/BCL6/IL27RA/TNFSF13/SHLD1
GOBP_NEUTROPHIL_CHEMOTAXIS	GOBP_NEUTROPHIL_CHEMOTAXIS	GOBP_NEUTROPHIL_CHEMOTAXIS	103	0.699403509094873	1.93120499548427	1e-10	4.52614678899083e-09	3.70690487687108e-09	2762	tags=57%, list=16%, signal=49%	VAV1/CCL25/NCKAP1L/CCR7/CXCL13/CCL5/ITGB2/RAC2/CD74/XCL2/JAML/CCL19/CCL4/CXCL9/PIK3CG/XCL1/FCER1G/CSF3R/SYK/DAPK2/NOD2/CCL22/CCL2/CAMK1D/CCL3/CCL3L3/CCL3L1/CXCL10/CXCL11/C3AR1/CCL8/C5AR2/CCL1/CCL21/C5AR1/PREX1/IL1B/CCL7/RIPOR2/MPP1/CCL26/CCL23/IL23A/DPP4/CCL24/CCL14/LBP/CCL13/VAV3/CCL16/CXCL2/CCL18/CKLF/S100A9/EDN1/CCL17/SLIT2/PLA2G1B/CCL11
GOBP_NEGATIVE_REGULATION_OF_LEUKOCYTE_CELL_CELL_ADHESION	GOBP_NEGATIVE_REGULATION_OF_LEUKOCYTE_CELL_CELL_ADHESION	GOBP_NEGATIVE_REGULATION_OF_LEUKOCYTE_CELL_CELL_ADHESION	132	0.693114924429991	1.92942694667432	1e-10	4.52614678899083e-09	3.70690487687108e-09	2269	tags=45%, list=13%, signal=39%	LAX1/PTPN6/PLA2G2D/TBX21/CCL25/JAK3/TIGIT/NCKAP1L/SPN/LAPTM5/TNFAIP8L2/CD74/LILRB1/FOXP3/SOCS1/IRF1/LILRB4/IL4I1/CD86/LAG3/PTPN22/VSIR/CRTAM/HLA-DRB1/CD80/LILRB2/CD300A/HAVCR2/IL2RA/ADORA2A/IDO1/XCL1/LGALS9/PDCD1LG2/CR1/CXCL12/CD274/IL2/FGL2/FCGR2B/CTLA4/IL10/VSIG4/CCL21/LGALS9C/IFNL1/IL4R/RIPOR2/ZC3H12A/HLA-G/TNFSF4/BCL6/CLEC4G/ADTRP/ASS1/RUNX1/LGALS9B/PTPN2/CBLB
GOBP_GRANULOCYTE_MIGRATION	GOBP_GRANULOCYTE_MIGRATION	GOBP_GRANULOCYTE_MIGRATION	152	0.687872317020012	1.92912030622276	1e-10	4.52614678899083e-09	3.70690487687108e-09	2762	tags=53%, list=16%, signal=45%	RHOH/SLAMF1/VAV1/CCL25/NCKAP1L/CCR7/CXCL13/CCL5/ITGB2/SLAMF8/RAC2/CD74/XCL2/JAML/CCL19/FUT7/CCL4/CXCL9/PIK3CG/CD300A/ADAM8/XCL1/PECAM1/FCER1G/CSF3R/CSF1R/SYK/PTGER4/DAPK2/NOD2/CMKLR1/CCL22/CCL2/CAMK1D/CCL3/CCL3L3/CCL3L1/CXCL10/CXCL11/RARRES2/IL34/C3AR1/CCL8/C5AR2/CCL1/CSF1/CCL21/C5AR1/RHOG/PREX1/IL1B/CCL7/RIPOR2/MPP1/CCL26/CCL23/IL23A/DPP4/THBS1/IL1R1/CCL24/CCL14/LBP/CCL13/MYD88/FUT4/VAV3/CCL16/I…
GOBP_PRODUCTION_OF_MOLECULAR_MEDIATOR_INVOLVED_IN_INFLAMMATORY_RESPONSE	GOBP_PRODUCTION_OF_MOLECULAR_MEDIATOR_INVOLVED_IN_INFLAMMATORY_RESPONSE	GOBP_PRODUCTION_OF_MOLECULAR_MEDIATOR_INVOLVED_IN_INFLAMMATORY_RESPONSE	79	0.709369326404132	1.92817222455297	1e-10	4.52614678899083e-09	3.70690487687108e-09	2217	tags=46%, list=13%, signal=40%	P2RX1/NLRP7/CD6/NCF1/SLAMF8/ALOX5/LILRB4/GBP5/NLRC3/BTK/PLD4/ABCD2/ALOX5AP/SYK/CLEC7A/CARD9/NOD2/TNF/LYN/MEFV/EPHB2/TREM2/GPSM3/TLR4/ADCY7/IL4R/VAMP8/IL1R2/ZC3H12A/IL6/LBP/TLR6/SERPINE1/MYD88/IL17RA/PBXIP1
GOBP_CELLULAR_EXTRAVASATION	GOBP_CELLULAR_EXTRAVASATION	GOBP_CELLULAR_EXTRAVASATION	73	0.708411040264587	1.92505315978748	1e-10	4.52614678899083e-09	3.70690487687108e-09	2521	tags=55%, list=14%, signal=47%	CCR2/ITGAL/CCL25/SELPLG/SPN/ITGB7/SELL/JAML/FUT7/PTAFR/PIK3CG/ADAM8/PECAM1/VCAM1/PTGER4/CCL2/TNF/CXCL12/RIPK3/CHST4/CCL21/GCNT1/SELP/ITGA4/TRIM55/RIPOR2/JAM2/CX3CR1/IL1R1/SELE/THY1/ICAM1/FUT4/PLVAP/IL27RA/ADD2/CD47/AGER/AZU1/CD177
GOBP_MYELOID_LEUKOCYTE_MIGRATION	GOBP_MYELOID_LEUKOCYTE_MIGRATION	GOBP_MYELOID_LEUKOCYTE_MIGRATION	224	0.680265663240684	1.92331041849675	1e-10	4.52614678899083e-09	3.70690487687108e-09	2788	tags=51%, list=16%, signal=44%	RHOH/STAP1/CCR2/SLAMF1/VAV1/CCL25/NCKAP1L/CCR7/CXCL13/CCL5/ITGB2/SLAMF8/SPI1/PTK2B/RAC2/CD74/XCL2/JAML/CCL19/AIF1/FUT7/CCL4/CXCL9/PIK3CG/CD300A/ADAM8/XCL1/PECAM1/FCER1G/CSF3R/CSF1R/SYK/PTGER4/DAPK2/NOD2/CMKLR1/CCL22/CCL2/LYN/CAMK1D/CXCL12/CCL3/PLA2G7/TNFSF11/CCL3L3/CCL3L1/CXCL10/CXCL11/PTPRO/CD200R1/RARRES2/IL34/C3AR1/CCL8/C5AR2/CCL1/CSF1/VEGFC/CCL21/CCR1/FPR2/TREM2/C5AR1/RHOG/FOLR2/PREX1/LGMN/IL…
GOBP_TOLL_LIKE_RECEPTOR_SIGNALING_PATHWAY	GOBP_TOLL_LIKE_RECEPTOR_SIGNALING_PATHWAY	GOBP_TOLL_LIKE_RECEPTOR_SIGNALING_PATHWAY	121	0.689553260251424	1.91652240630538	1e-10	4.52614678899083e-09	3.70690487687108e-09	2305	tags=50%, list=13%, signal=43%	FCRL3/TLR10/SCIMP/CD300LF/IRF1/TASL/PTPN22/CD40/BTK/SMPDL3B/PLCG2/CD300A/HAVCR2/TLR8/LILRA4/TNIP3/ARRB2/LGALS9/PIK3AP1/TLR7/GFI1/NOD2/CD14/CTSS/TNF/BIRC3/LYN/RFTN1/NR1H3/LILRA2/CYBA/NLRP6/NFKBIA/TNIP1/TLR5/IRF3/UNC93B1/TREM2/NMI/ACOD1/IRAK2/IRF7/TLR4/TNFAIP3/TLR2/IFI35/RSAD2/OAS1/LTF/TLR1/LBP/TICAM2/TLR6/MYD88/IRAK3/TNIP2/TLR9/ESR1/F2RL1/SCARA3
GOBP_B_CELL_DIFFERENTIATION	GOBP_B_CELL_DIFFERENTIATION	GOBP_B_CELL_DIFFERENTIATION	140	0.685533681417148	1.91373657558813	1e-10	4.52614678899083e-09	3.70690487687108e-09	2541	tags=44%, list=15%, signal=38%	POU2AF1/CD79A/CD19/CD27/IKZF3/PTPN6/MS4A1/INPP5D/FCRL3/MFNG/CR2/BLNK/CARD11/JAK3/NCKAP1L/FLT3/SLAMF8/SPI1/CD40LG/PTK2B/IRF8/PTPRC/NFAM1/IL4I1/CD79B/BTK/PLCG2/GPR183/IL21/ITM2A/AICDA/VCAM1/SYK/CR1/LYL1/IL2/HHEX/FCGR2B/TNFSF13B/IL10/PLCL2/BCL3/TCIRG1/C17orf99/ITGA4/LFNG/DOCK11/IL7/ADA/IL6/NTRK1/ID2/BCL6/SYVN1/DNAJB9/PTPN2/TLR9/HDAC9/STAT5B/ZFP36L2/ZFP36L1
GOBP_REGULATION_OF_CELL_CELL_ADHESION	GOBP_REGULATION_OF_CELL_CELL_ADHESION	GOBP_REGULATION_OF_CELL_CELL_ADHESION	441	0.668011388761626	1.91263274903744	1e-10	4.52614678899083e-09	3.70690487687108e-09	2304	tags=42%, list=13%, signal=38%	LAX1/CD27/HLA-DOB/RHOH/CCR2/CD6/CORO1A/SLAMF1/SASH3/RASAL3/PTPN6/PLA2G2D/LCK/VAV1/CD5/CD3E/TBX21/SIRPG/CCL25/CARD11/TESPA1/JAK3/TIGIT/NCKAP1L/SPN/BLK/CCR7/CXCL13/CCDC88B/CCL5/ITGB2/LAPTM5/TNFAIP8L2/SPI1/CD40LG/CD74/LILRB1/TNFSF14/PTPRC/EBI3/FOXP3/ALOX5/ZAP70/SOCS1/CCL19/IL12RB1/IRF1/LILRB4/AIF1/IL4I1/CD86/FUT7/LAG3/HLA-DPB1/IL7R/PTPN22/VSIR/HLA-DMB/HLA-DRA/AKNA/CRTAM/TNFRSF13C/HLA-DRB1/CD80/CD4/P…
GOBP_CELL_CHEMOTAXIS	GOBP_CELL_CHEMOTAXIS	GOBP_CELL_CHEMOTAXIS	301	0.673438164440308	1.91205877214519	1e-10	4.52614678899083e-09	3.70690487687108e-09	2788	tags=48%, list=16%, signal=41%	STAP1/CCR2/CORO1A/SLAMF1/BIN2/VAV1/CXCR3/CNR2/CCL25/CXCR5/NCKAP1L/CCR7/CXCL13/GPR18/CCL5/ITGB2/SLAMF8/SPI1/PTK2B/RAC2/CD74/XCR1/TNFSF14/CXCR6/CCRL2/ALOX5/XCL2/JAML/CCL19/AIF1/TMSB4X/CCL4/CCR4/PRKCQ/CXCR4/CXCL9/CCR5/PIK3CG/GPR183/CCR6/ADAM8/CCR8/ARRB2/XCL1/FCER1G/LGALS9/CSF3R/VCAM1/CSF1R/SYK/DAPK2/NOD2/CMKLR1/CCL22/CCL2/LYN/CCR3/CAMK1D/CXCL12/CCL3/PLA2G7/TNFSF11/CCL3L3/CCL3L1/CXCL10/CXCL11/PTPRO/K…
GOBP_POSITIVE_REGULATION_OF_RESPONSE_TO_BIOTIC_STIMULUS	GOBP_POSITIVE_REGULATION_OF_RESPONSE_TO_BIOTIC_STIMULUS	GOBP_POSITIVE_REGULATION_OF_RESPONSE_TO_BIOTIC_STIMULUS	175	0.678561636057883	1.91195757658065	1e-10	4.52614678899083e-09	3.70690487687108e-09	2728	tags=49%, list=16%, signal=42%	ZBP1/NCR3/SLAMF6/CD180/VAV1/SH2D1A/CCL5/KLRD1/SPI1/SCIMP/HCK/LY86/TASL/LAG3/GBP5/TYROBP/CRTAM/CLNK/HLA-DRB1/PLCG2/HAVCR2/TLR8/CD1D/KIR2DL4/ADAM8/IL21/CD226/SYK/CLEC7A/CARD9/MNDA/CLEC6A/RASGRP1/NOD2/NLRC5/SH2D1B/LYN/PYHIN1/FCN1/IL12B/CD274/NLRC4/KLRC4-KLRK1/KLRK1/HLA-F/LILRA2/HLA-E/CYBA/MMP12/IKBKE/IRF3/CGAS/FPR2/KLRC4/NMI/OASL/CD160/AIM2/ACOD1/TXK/BMP6/KLRC2/IRF7/TLR4/IFI35/SIGLEC16/DHX58/PARP9/H…
GOBP_CYTOKINE_MEDIATED_SIGNALING_PATHWAY	GOBP_CYTOKINE_MEDIATED_SIGNALING_PATHWAY	GOBP_CYTOKINE_MEDIATED_SIGNALING_PATHWAY	464	0.665872740625556	1.90950488957176	1e-10	4.52614678899083e-09	3.70690487687108e-09	2919	tags=46%, list=17%, signal=39%	TNFRSF17/ZBP1/IL2RG/IL21R/STAP1/CCR2/PTPN6/CXCR3/RHEX/CCL25/IL2RB/TNFRSF1B/JAK3/CXCR5/CCR7/CXCL13/IL10RA/CSF2RB/FLT3/CCL5/LAPTM5/SPI1/CD300LF/STAT4/PTK2B/CD74/LILRB1/XCR1/TNFRSF18/CXCR6/PTPRC/EBI3/HCK/CCRL2/IL15RA/XCL2/SOCS1/CCL19/IL12RB1/IRF1/LILRB4/TMSB4X/IL7R/CCL4/IL18RAP/CCR4/TNFRSF13C/CD4/IL5RA/CXCR4/CXCL9/LILRB2/CCR5/IL2RA/IFNG/IL18/CCR6/LILRA4/CCR8/LILRA1/XCL1/LILRB3/FCER1G/CSF3R/CSF1R/SYK…
GOBP_POSITIVE_REGULATION_OF_B_CELL_ACTIVATION	GOBP_POSITIVE_REGULATION_OF_B_CELL_ACTIVATION	GOBP_POSITIVE_REGULATION_OF_B_CELL_ACTIVATION	79	0.702148071497265	1.90854377062979	1e-10	4.52614678899083e-09	3.70690487687108e-09	2395	tags=49%, list=14%, signal=43%	IGLL5/IGLL1/CD27/SASH3/CD38/INPP5D/FCRL3/TBX21/CARD11/NCKAP1L/CD74/PTPRC/CD40/TNFRSF13C/BTK/GPR183/CD28/IL21/SYK/NOD2/TNFRSF4/IL2/TNFSF13B/EPHB2/IL10/TGFB1/TLR4/IL7/ADA/IL6/NFATC2/TNFSF4/BCL6/TNIP2/VAV3/TNFSF13/SHLD1/TLR9/STAT5B
GOBP_GRANULOCYTE_CHEMOTAXIS	GOBP_GRANULOCYTE_CHEMOTAXIS	GOBP_GRANULOCYTE_CHEMOTAXIS	125	0.685333398635786	1.90385230190434	1e-10	4.52614678899083e-09	3.70690487687108e-09	2762	tags=54%, list=16%, signal=45%	SLAMF1/VAV1/CCL25/NCKAP1L/CCR7/CXCL13/CCL5/ITGB2/RAC2/CD74/XCL2/JAML/CCL19/CCL4/CXCL9/PIK3CG/XCL1/FCER1G/CSF3R/CSF1R/SYK/DAPK2/NOD2/CMKLR1/CCL22/CCL2/CAMK1D/CCL3/CCL3L3/CCL3L1/CXCL10/CXCL11/RARRES2/IL34/C3AR1/CCL8/C5AR2/CCL1/CSF1/CCL21/C5AR1/PREX1/IL1B/CCL7/RIPOR2/MPP1/CCL26/CCL23/IL23A/DPP4/THBS1/CCL24/CCL14/LBP/CCL13/VAV3/CCL16/IL17RA/CXCL2/CCL18/CKLF/S100A9/EDN1/CCL17/SLIT2/PLA2G1B/CCL11
GOBP_POSITIVE_REGULATION_OF_PRODUCTION_OF_MOLECULAR_MEDIATOR_OF_IMMUNE_RESPONSE	GOBP_POSITIVE_REGULATION_OF_PRODUCTION_OF_MOLECULAR_MEDIATOR_OF_IMMUNE_RESPONSE	GOBP_POSITIVE_REGULATION_OF_PRODUCTION_OF_MOLECULAR_MEDIATOR_OF_IMMUNE_RESPONSE	119	0.683004430061216	1.90084068408409	1e-10	4.52614678899083e-09	3.70690487687108e-09	2311	tags=47%, list=13%, signal=41%	MZB1/SLAMF1/SASH3/TBX21/LAPTM5/SCIMP/CD74/LILRB1/PTPRC/CD86/PTPN22/CD40/CLNK/PLCG2/IL18/CD28/CD244/KIR2DL4/IL21/CD226/GATA3/XCL1/CLEC7A/IL18R1/NOD2/TNFRSF4/IL2/HLA-F/EPHB2/HLA-E/IL10/NLRP3/B2M/CD160/CAMK4/ARID5A/C17orf99/TGFB1/TLR4/IL1B/IL4R/HLA-A/IL6/RSAD2/HLA-G/IL1R1/STX4/TRAF2/FFAR3/TNFSF4/TNFSF13/DNAJB9/SHLD1/TLR9/F2RL1/RBP4
GOBP_REGULATION_OF_LEUKOCYTE_DIFFERENTIATION	GOBP_REGULATION_OF_LEUKOCYTE_DIFFERENTIATION	GOBP_REGULATION_OF_LEUKOCYTE_DIFFERENTIATION	278	0.670522266953523	1.90058231572055	1e-10	4.52614678899083e-09	3.70690487687108e-09	2766	tags=46%, list=16%, signal=39%	CD27/RHOH/IKZF3/CCR2/SASH3/PTPN6/INPP5D/FCRL3/HCLS1/TBX21/CARD11/TESPA1/JAK3/CD2/EVI2B/NCKAP1L/SLAMF8/CD74/TMEM176A/LILRB1/TMEM176B/PRDM1/PTPRC/FOXP3/IL15RA/ZAP70/SOCS1/CCL19/IL12RB1/NFAM1/IRF1/LILRB4/IL4I1/CD86/LAG3/IL7R/VSIR/HLA-DRA/TYROBP/CRTAM/TOX/HLA-DRB1/CD80/CD4/BTK/PIK3R6/LILRB2/C1QC/HLA-DOA/IL2RA/IFNG/IL18/CD28/ADAM8/ZNF683/GATA3/LILRB3/LGALS9/SYK/CR1/RASGRP1/TNF/LYN/IL12B/CCL3/IL2/TNFSF…
GOBP_MACROPHAGE_ACTIVATION	GOBP_MACROPHAGE_ACTIVATION	GOBP_MACROPHAGE_ACTIVATION	100	0.689271911097148	1.90001308106989	1e-10	4.52614678899083e-09	3.70690487687108e-09	2304	tags=53%, list=13%, signal=46%	STAP1/ITGB2/CD74/PTPRC/AIF1/C1QA/TYROBP/CST7/PLCG2/CD84/HAVCR2/IFNG/SYK/ITGAM/TNF/CCL3/TTBK1/CLU/FCGR2B/SUCNR1/NR1H3/CEBPA/HAMP/IL10/VSIG4/FPR2/DYSF/TREM2/C5AR1/NMI/TMEM106A/CSF2/CTSC/IL33/TLR4/TLR2/IFI35/IL4R/ZC3H12A/IL6/CX3CR1/THBS1/JAK2/TLR1/LBP/CD200/TLR6/FOXP1/TNIP2/IL31RA/CD93/SLC11A1/AGER
GOBP_CELLULAR_RESPONSE_TO_MOLECULE_OF_BACTERIAL_ORIGIN	GOBP_CELLULAR_RESPONSE_TO_MOLECULE_OF_BACTERIAL_ORIGIN	GOBP_CELLULAR_RESPONSE_TO_MOLECULE_OF_BACTERIAL_ORIGIN	208	0.66755131595971	1.88876479065324	1e-10	4.52614678899083e-09	3.70690487687108e-09	2730	tags=48%, list=16%, signal=41%	NUGGC/NLRP7/STAP1/CD6/CD180/TNFRSF1B/CXCL13/CCL5/SPI1/SCIMP/LILRB1/IRF8/HCK/LY86/CD86/PTPN22/CD80/PTAFR/CXCL9/LILRB2/CCR5/PLCG2/HAVCR2/IL18/TNIP3/PDCD1LG2/AICDA/GFI1/NOD2/CD14/CCL2/TNF/LYN/IL12B/CCL3/CD274/CXCL10/CXCL11/KLRC4-KLRK1/KLRK1/FCGR2B/NR1H3/LILRA2/EPHB2/HAMP/IL10/ZFP36/NFKBIA/NLRP3/KMO/TNIP1/IRF3/TREM2/ACOD1/ARID5A/CSF2/CEBPE/MRC1/IRAK2/BMP6/TGFB1/TLR4/TNFAIP3/TLR2/IL1B/IL24/CD68/ZC3H12…
GOBP_HUMORAL_IMMUNE_RESPONSE	GOBP_HUMORAL_IMMUNE_RESPONSE	GOBP_HUMORAL_IMMUNE_RESPONSE	239	0.667562267278572	1.88822173705362	1e-10	4.52614678899083e-09	3.70690487687108e-09	2791	tags=43%, list=16%, signal=36%	POU2AF1/IGLL5/JCHAIN/IGLL1/CCR2/LTA/PTPN6/MS4A1/POU2F2/CR2/PAX5/BLNK/SH2D1A/CCR7/CXCL13/FCER2/PDCD1/PTPRC/EBI3/ALOX5/C1QA/RNASE6/HLA-DRB1/GNLY/C1QB/CXCL9/LYZ/C1QC/GPR183/IFNG/CCR6/CD28/CFP/GATA3/HLA-DQB1/CR1L/CR1/PSMB10/C4B/C3/NOD2/CCL2/TNF/FCN1/C1S/C1R/CXCL10/CXCL11/SERPING1/RARRES2/CLU/FCGR2B/RGCC/HLA-E/C2/BCL3/CFB/VSIG4/C4A/TFEB/AIRE/TREM2/MFAP4/C4BPB/C7/RNASE2/CFD/ACOD1/CFH/PRSS2/IL1B/HLA-A/C…
GOBP_PHAGOCYTOSIS	GOBP_PHAGOCYTOSIS	GOBP_PHAGOCYTOSIS	234	0.666852594294026	1.8863937025582	1e-10	4.52614678899083e-09	3.70690487687108e-09	2947	tags=48%, list=17%, signal=41%	IGLL5/ICAM3/IGLL1/RHOH/IL2RG/STAP1/CCR2/CORO1A/SLAMF1/BIN2/VAV1/ITGAL/NCF4/MYO1G/SIRPG/IL2RB/NCKAP1L/FGR/ITGB2/CD300LF/RAC2/P2RY6/DOCK2/IRF8/PTPRC/ARHGAP25/HCK/IL15RA/AIF1/TYROBP/NCF2/PLCG2/CD300A/PLD4/IFNG/ADORA2A/FCGR1A/ELMO1/PECAM1/CEACAM4/FCER1G/SYK/CLEC7A/C4B/C3/NOD2/CD14/ITGAM/CCL2/TNF/UNC13D/LYN/HAVCR1/FCN1/CAMK1D/SIRPB1/IL15/FCGR2B/MYO7A/NR1H3/TGM2/CYBA/PRKCG/CDC42SE2/C2/C4A/FPR2/DYSF/MAR…
GOMF_CYTOKINE_ACTIVITY	GOMF_CYTOKINE_ACTIVITY	GOMF_CYTOKINE_ACTIVITY	231	0.666130671456298	1.8829491450923	1e-10	4.52614678899083e-09	3.70690487687108e-09	3344	tags=51%, list=19%, signal=42%	LTB/LTA/IL32/CCL25/CXCL13/CCL5/CD40LG/TNFSF14/EBI3/XCL2/CCL19/WNT10A/CCL4/TNFSF8/FASLG/CXCL9/IFNG/IL18/SECTM1/IL21/XCL1/FLT3LG/CCL22/CCL2/TNF/WNT1/TNFSF10/IL12B/CXCL12/CCL3/IL2/TNFSF11/CCL3L3/CCL3L1/CXCL10/CXCL11/IL15/IL27/TNFSF13B/IL34/CCL8/CCL1/CSF1/IL10/TNFSF15/IL26/CCL21/OSM/WNT5B/CXCL16/CSF2/C17orf99/BMP6/TGFB1/IL33/IL1B/IFNL1/IL24/CCL7/CCL26/CCL23/IL7/IL22/TNFRSF11B/IL6/IL23A/IL16/CD70/IL12…
GOBP_NEGATIVE_REGULATION_OF_CYTOKINE_PRODUCTION	GOBP_NEGATIVE_REGULATION_OF_CYTOKINE_PRODUCTION	GOBP_NEGATIVE_REGULATION_OF_CYTOKINE_PRODUCTION	271	0.662652248707147	1.87911807648347	1e-10	4.52614678899083e-09	3.70690487687108e-09	3193	tags=51%, list=18%, signal=42%	NLRP7/SLAMF1/PTPN6/INPP5D/TBX21/BANK1/JAK3/TIGIT/NCKAP1L/CCR7/GPR18/LAPTM5/CD96/LILRB1/PTPRC/FOXP3/LILRB4/TMSB4X/LAG3/PTPN22/VSIR/TYROBP/NLRC3/HLA-DRB1/BTK/CD84/HAVCR2/TLR8/IFNG/LILRA4/ABCD2/CLEC4A/GATA3/ARRB2/IDO1/XCL1/LGALS9/PDCD1LG2/CR1/GHRL/PTGER4/NOD2/CMKLR1/TNF/IL12B/CD274/RELB/SRGN/CD200R1/FCGR2B/RGCC/HLA-F/FFAR4/GBP1/MEFV/C5AR2/LILRA5/EPHB2/NLRP6/IL10/BCL3/VSIG4/ZFP36/CD33/NLRP3/TREM2/NMI…
GOBP_REGULATION_OF_INFLAMMATORY_RESPONSE	GOBP_REGULATION_OF_INFLAMMATORY_RESPONSE	GOBP_REGULATION_OF_INFLAMMATORY_RESPONSE	348	0.659948390123079	1.87831760838922	1e-10	4.52614678899083e-09	3.70690487687108e-09	3731	tags=54%, list=21%, signal=43%	ZBP1/STAP1/CCR2/LTA/NCF1/PLA2G2D/CNR2/TLR10/SIGLEC10/TNFRSF1B/FGR/CCR7/CCL5/SLAMF8/TNFAIP8L2/PTPRC/FOXP3/NKG7/HCK/ALOX5/FUT7/TMSB4X/AOAH/AKNA/NLRC3/HLA-DRB1/BTK/SMPDL3B/CST7/PIK3CG/PLCG2/IL2RA/IFNG/IL18/CD28/ADORA2A/ADAM8/IL21/GATA3/IDO1/XCL1/ALOX5AP/SYK/PIK3AP1/GHRL/MMP9/PTGER4/MAPK13/TLR7/C3/NOD2/TNF/GPR31/BIRC3/LYN/IL12B/CCL3/PLA2G7/NLRP1/IL2/TNFSF11/CASP5/IL15/TTBK1/ACE/CD200R1/FCGR2B/FFAR4/S…
GOBP_LEUKOCYTE_APOPTOTIC_PROCESS	GOBP_LEUKOCYTE_APOPTOTIC_PROCESS	GOBP_LEUKOCYTE_APOPTOTIC_PROCESS	108	0.676074396410368	1.87328429013687	1e-10	4.52614678899083e-09	3.70690487687108e-09	2545	tags=45%, list=15%, signal=39%	HSH2D/CD27/HCLS1/JAK3/BLK/CCR7/CCL5/CD3G/PDCD1/CD74/LILRB1/CCL19/IL7R/PRKCQ/BTK/FASLG/CCR5/IL2RA/ADAM8/IDO1/GIMAP8/LGALS9/NOD2/DOCK8/LYN/CXCL12/CD274/IL2/RIPK3/IL10/CCL21/ORMDL3/IRF3/PTCRA/IRF7/ADA/IL6/AXL/TSC22D3/CLC/ST6GAL1/LGALS14/BCL6/FOXP1/FAS/GAS6/BCL2L11/PLEKHO2/HCAR2
GOBP_REGULATION_OF_CHEMOTAXIS	GOBP_REGULATION_OF_CHEMOTAXIS	GOBP_REGULATION_OF_CHEMOTAXIS	219	0.660355206750366	1.86742797945356	1e-10	4.52614678899083e-09	3.70690487687108e-09	2691	tags=46%, list=15%, signal=40%	STAP1/CCR2/SLAMF1/SEMA4A/NCKAP1L/CCR7/CXCL13/GPR18/CCL5/SLAMF8/SPI1/PTK2B/RAC2/CD74/TNFSF14/XCL2/CCL19/SEMA4D/AIF1/TMSB4X/CCL4/CCR4/CXCR4/GPR183/CCR6/XCL1/LGALS9/CSF1R/DAPK2/NOD2/CMKLR1/CCL2/LYN/CAMK1D/CXCL12/CCL3/PLA2G7/CXCL10/PTPRO/KLRC4-KLRK1/KLRK1/RARRES2/SUCNR1/IL34/C3AR1/C5AR2/CCL1/CSF1/VEGFC/CCL21/CCR1/FPR2/S1PR1/PRKD2/TREM2/C5AR1/PADI2/GPSM3/TGFB1/LGMN/CCL7/NTRK3/P2RY12/RIPOR2/MPP1/CCL26/…
GOBP_POSITIVE_REGULATION_OF_CELL_ADHESION	GOBP_POSITIVE_REGULATION_OF_CELL_ADHESION	GOBP_POSITIVE_REGULATION_OF_CELL_ADHESION	436	0.645900090501148	1.84900177463435	1e-10	4.52614678899083e-09	3.70690487687108e-09	2883	tags=46%, list=16%, signal=39%	CD27/HLA-DOB/RHOH/CCR2/CD6/CORO1A/SLAMF1/SASH3/RASAL3/PTPN6/SPOCK2/LCK/VAV1/CD5/CD3E/SIRPG/CCL25/CARD11/TESPA1/JAK3/NCKAP1L/APBB1IP/CCR7/CXCL13/CCDC88B/CCL5/ITGB2/CD40LG/PTK2B/CD74/LILRB1/TNFSF14/TNFRSF18/PTPRC/EBI3/FOXP3/ALOX5/ZAP70/SOCS1/CCL19/IL12RB1/LILRB4/AIF1/IL4I1/CD86/FUT7/HLA-DPB1/IL7R/PTPN22/VSIR/HLA-DMB/HLA-DRA/TNFRSF13C/HLA-DRB1/CD80/CD4/PRKCQ/PTAFR/PIK3R6/HLA-DQA1/LILRB2/HAVCR2/HLA-D…
GOBP_ACUTE_INFLAMMATORY_RESPONSE	GOBP_ACUTE_INFLAMMATORY_RESPONSE	GOBP_ACUTE_INFLAMMATORY_RESPONSE	111	0.665705923357732	1.8488764269581	1e-10	4.52614678899083e-09	3.70690487687108e-09	3513	tags=58%, list=20%, signal=46%	CD6/PLA2G2D/CCR7/FUT7/BTK/PIK3CG/SERPINA1/ADAM8/FCGR1A/GATA3/ALOX5AP/VCAM1/C3/TNF/TNFSF11/FCGR2B/FCGR3A/HLA-E/HAMP/NLRP6/APOL2/ADRA2A/SERPINF2/VNN1/NLRP3/CD163/DNASE1L3/OSM/ORM2/IL1B/HP/CREB3L3/HPR/C2CD4B/IL22/IL6/ITIH4/NPY5R/FFAR3/TNFSF4/LBP/CNR1/TACR1/ASS1/IL31RA/ORM1/KL/F3/OGG1/CEBPB/KLKB1/OSMR/PTGER3/SELENOS/IL4/S100A8/PLSCR1/A2M/C2CD4A/SIGIRR/B4GALT1/SAA1/F2/FFAR2
GOMF_CYTOKINE_BINDING	GOMF_CYTOKINE_BINDING	GOMF_CYTOKINE_BINDING	142	0.660259928132362	1.84418838108586	1e-10	4.52614678899083e-09	3.70690487687108e-09	2291	tags=43%, list=13%, signal=38%	NLRP7/IL2RG/CCR2/CXCR3/IL2RB/TNFRSF1B/CXCR5/CCR7/IL10RA/CD74/XCR1/CXCR6/EBI3/CCRL2/IL18BP/TMC8/IL12RB1/TNFRSF9/CCR4/CD4/IL5RA/CXCR4/CCR5/IL2RA/CCR6/CCR8/CSF3R/CSF1R/IL18R1/CCR3/IL12B/GBP1/IL9R/IL3RA/ACVRL1/ZFP36/CCR1/CCR9/IL22RA2/ITGA4/CSF2RA/PDPN/ACKR1/IL1R2/CX3CR1/CHRD/THBS1/IL1R1/IL12A/IL23R/TRAF2/GDF5/CCR10/NOG/TGFB3/CRLF2/NRP1/IL27RA/IL31RA/GREM1/IL1RN
GOBP_CELLULAR_RESPONSE_TO_BIOTIC_STIMULUS	GOBP_CELLULAR_RESPONSE_TO_BIOTIC_STIMULUS	GOBP_CELLULAR_RESPONSE_TO_BIOTIC_STIMULUS	235	0.651540620300414	1.84395017817626	1e-10	4.52614678899083e-09	3.70690487687108e-09	2730	tags=45%, list=16%, signal=38%	NUGGC/NLRP7/STAP1/CD6/CD180/TNFRSF1B/CXCL13/CCL5/SPI1/SCIMP/LILRB1/IRF8/HCK/LY86/CD86/PTPN22/CD80/BTK/PTAFR/CXCL9/LILRB2/CCR5/PLCG2/HAVCR2/IL18/TNIP3/PDCD1LG2/AICDA/SYK/CLEC7A/GFI1/NOD2/CD14/CCL2/TNF/LYN/IL12B/CCL3/CD274/CXCL10/CXCL11/KLRC4-KLRK1/KLRK1/FCGR2B/NR1H3/LILRA2/EPHB2/HAMP/IL10/ZFP36/NFKBIA/NLRP3/KMO/TNIP1/IRF3/TREM2/ACOD1/ARID5A/CSF2/CEBPE/MRC1/IRAK2/BMP6/TGFB1/TLR4/TNFAIP3/TLR2/IL1B/I…
GOBP_CELLULAR_RESPONSE_TO_INTERLEUKIN_1	GOBP_CELLULAR_RESPONSE_TO_INTERLEUKIN_1	GOBP_CELLULAR_RESPONSE_TO_INTERLEUKIN_1	106	0.665691642314191	1.84248836497264	1e-10	4.52614678899083e-09	3.70690487687108e-09	2804	tags=49%, list=16%, signal=41%	NLRP7/ZBP1/CCL25/CCL5/XCL2/CCL19/CCL4/CD40/XCL1/MAPK13/CCL22/CCL2/CCL3/CCL3L3/CCL3L1/GBP2/GBP1/CCL8/CCL1/CCL21/KMO/ACOD1/KLF2/IRAK2/IL1B/CCL7/GBP3/ST18/IL1R2/CCL26/CCL23/ZC3H12A/IL6/IL1R1/CCL24/CCL14/CCL13/MYD88/IRAK3/TNIP2/CCL16/CD47/IL1RN/CAMP/CCL18/INHBB/EDN1/CCL17/PYCARD/CEBPB/CCL11/TANK
GOBP_REGULATION_OF_RESPONSE_TO_BIOTIC_STIMULUS	GOBP_REGULATION_OF_RESPONSE_TO_BIOTIC_STIMULUS	GOBP_REGULATION_OF_RESPONSE_TO_BIOTIC_STIMULUS	339	0.644760788961456	1.83431415229166	1e-10	4.52614678899083e-09	3.70690487687108e-09	2733	tags=44%, list=16%, signal=38%	ZBP1/NCR3/SLAMF6/NCF1/PTPN6/CD180/VAV1/SH2D1A/FGR/CCL5/SLAMF8/KLRD1/SPI1/SCIMP/CD96/LILRB1/FOXP3/HCK/SOCS1/IL12RB1/LY86/IRF1/TASL/IL4I1/LAG3/PTPN22/GBP5/TYROBP/CRTAM/CLNK/NLRC3/HLA-DRB1/NCR1/PIK3R6/PLCG2/HAVCR2/TLR8/CD1D/KIR2DL4/ADAM8/IL21/CD226/ARRB2/LGALS9/SYK/CLEC7A/CARD9/CR1/MNDA/CLEC6A/RASGRP1/NOD2/NLRC5/APOBEC3G/TSPAN32/SH2D1B/BIRC3/LYN/PYHIN1/FCN1/IL12B/CD274/FGL2/NLRC4/IL15/IL27/KLRC1/SER…
GOBP_RESPONSE_TO_MOLECULE_OF_BACTERIAL_ORIGIN	GOBP_RESPONSE_TO_MOLECULE_OF_BACTERIAL_ORIGIN	GOBP_RESPONSE_TO_MOLECULE_OF_BACTERIAL_ORIGIN	331	0.644257793407352	1.83303268044524	1e-10	4.52614678899083e-09	3.70690487687108e-09	2744	tags=44%, list=16%, signal=38%	NUGGC/NLRP7/STAP1/CD6/LTA/CD180/CNR2/TNFRSF1B/CCR7/CXCL13/IL10RA/CSF2RB/CCL5/SPI1/SCIMP/CD96/LILRB1/IRF8/FOXP3/HCK/IL18BP/LY86/CD86/PTPN22/PTGER2/CD80/PTAFR/FASLG/CXCL9/LILRB2/CCR5/PLCG2/HAVCR2/IL18/TNIP3/IDO1/GCH1/LGALS9/PDCD1LG2/AICDA/VCAM1/CARD9/PTGIR/PTGER4/C4B/GFI1/NOD2/CD14/CCL2/TNF/GPR31/LYN/IL12B/CCL3/CD274/IRF5/CXCL10/CXCL11/ACE/KLRC4-KLRK1/KLRK1/FCGR2B/NR1H3/LILRA2/EPHB2/HAMP/MPO/IL10/C…
GOBP_POSITIVE_REGULATION_OF_ERK1_AND_ERK2_CASCADE	GOBP_POSITIVE_REGULATION_OF_ERK1_AND_ERK2_CASCADE	GOBP_POSITIVE_REGULATION_OF_ERK1_AND_ERK2_CASCADE	211	0.644040397627657	1.82180337859183	1e-10	4.52614678899083e-09	3.70690487687108e-09	2778	tags=45%, list=16%, signal=39%	SLAMF1/CCL25/CCR7/CCL5/SCIMP/PTK2B/P2RY6/CD74/PTPRC/XCL2/CCL19/PTPN22/CCL4/HLA-DRB1/CD4/HAVCR2/GPR183/ARRB2/XCL1/LGALS9/CSF1R/CARD9/RASGRP1/NOD2/CCL22/CCL2/TNF/CCL3/TNFSF11/CCL3L3/CCL3L1/FFAR4/GPBAR1/GLIPR2/CCL8/C5AR2/CCL1/SERPINF2/GPR55/IL26/CCL21/CCR1/CHI3L1/FPR2/MARCO/PRKD2/TREM2/C5AR1/CFLAR/TGFB1/TLR4/RAMP3/CCL7/NTRK3/CCL26/CCL23/IGF1/TNFAIP8L3/NTRK1/PDGFB/GNAI2/CCL24/CCN2/PDGFRA/THPO/NPY5R/C…
GOBP_RESPONSE_TO_TUMOR_NECROSIS_FACTOR	GOBP_RESPONSE_TO_TUMOR_NECROSIS_FACTOR	GOBP_RESPONSE_TO_TUMOR_NECROSIS_FACTOR	235	0.642457782081983	1.81824448826318	1e-10	4.52614678899083e-09	3.70690487687108e-09	3033	tags=46%, list=17%, signal=38%	TNFRSF17/CCL25/TNFRSF1B/CCL5/LAPTM5/PTK2B/TNFRSF18/IL18BP/XCL2/CCL19/TMSB4X/CCL4/CD40/TNFRSF13C/TCL1A/UBD/GATA3/XCL1/GCH1/VCAM1/SYK/TNFRSF4/CD14/CCL22/CCL2/TNF/BIRC3/CCL3/TNFSF11/CCL3L3/CCL3L1/GBP2/GBP1/TNFSF13B/TNFRSF25/CEBPA/CCL8/CCL1/HAMP/CYBA/ZFP36/CCL21/NFKBIA/CHI3L1/CYP1B1/TRAF1/CXCL16/CYLD/STAT1/AIM2/ACOD1/SMPD3/KLF2/NAIP/TNFAIP3/NUB1/CCL7/GBP3/HMHB1/ST18/CCL26/CCL23/ZC3H12A/THBS1/JAK2/CD7…
GOCC_TERTIARY_GRANULE	GOCC_TERTIARY_GRANULE	GOCC_TERTIARY_GRANULE	162	0.643444421193115	1.80818704815867	1e-10	4.52614678899083e-09	3.70690487687108e-09	2521	tags=40%, list=14%, signal=35%	TBC1D10C/PTPN6/CD53/NCKAP1L/ITGB2/DOK3/LAIR1/PTAFR/LILRB2/LYZ/CD300A/ADAM8/CFP/CYBB/FCER1G/OSCAR/SIGLEC14/CLEC12A/CR1/MMP9/ITGAM/CTSS/ITGAX/GPR84/PTPRN2/CLEC4D/ATP8B4/FRMPD3/CYBA/CLEC4C/TCIRG1/FPR1/CD33/CHIT1/FPR2/STXBP2/B2M/FCAR/CNN2/GSDMD/TRPM2/CTSH/LRG1/PLAU/VAMP8/NBEAL2/HP/OLR1/ADGRE3/ENPP4/LTF/VAMP1/CST3/DBNL/CD93/CLEC5A/DIAPH1/CD47/SIGLEC5/CDA/SLC11A1/CAMP/ORM1/RAP2C/CD177
GOBP_REGULATION_OF_HEMOPOIESIS	GOBP_REGULATION_OF_HEMOPOIESIS	GOBP_REGULATION_OF_HEMOPOIESIS	363	0.631393456513538	1.80107829892039	1e-10	4.52614678899083e-09	3.70690487687108e-09	3302	tags=44%, list=19%, signal=37%	CD27/RHOH/IKZF3/CCR2/SASH3/PTPN6/INPP5D/FCRL3/HCLS1/TBX21/RHEX/CARD11/TESPA1/JAK3/CD2/EVI2B/NCKAP1L/GPR171/SLAMF8/SPI1/PTK2B/CD74/TMEM176A/LILRB1/TMEM176B/PRDM1/PTPRC/FOXP3/IL15RA/ZAP70/SOCS1/CCL19/IL12RB1/NFAM1/IRF1/LILRB4/IL4I1/CD86/LAG3/IL7R/VSIR/HLA-DRA/TYROBP/CRTAM/TOX/HLA-DRB1/CD80/CD4/BTK/PIK3R6/LILRB2/C1QC/HLA-DOA/IL2RA/IFNG/IL18/CD28/ADAM8/ZNF683/GATA3/LILRB3/LGALS9/CSF3R/SYK/CR1/RASGRP1…
GOBP_NEGATIVE_REGULATION_OF_CELL_CELL_ADHESION	GOBP_NEGATIVE_REGULATION_OF_CELL_CELL_ADHESION	GOBP_NEGATIVE_REGULATION_OF_CELL_CELL_ADHESION	187	0.636984833504443	1.79941474918087	1e-10	4.52614678899083e-09	3.70690487687108e-09	3039	tags=43%, list=17%, signal=36%	LAX1/PTPN6/PLA2G2D/TBX21/CCL25/JAK3/TIGIT/NCKAP1L/SPN/LAPTM5/TNFAIP8L2/SPI1/CD74/LILRB1/FOXP3/SOCS1/IRF1/LILRB4/IL4I1/CD86/LAG3/PTPN22/VSIR/AKNA/CRTAM/HLA-DRB1/CD80/LILRB2/CD300A/HAVCR2/IL2RA/ADORA2A/IDO1/XCL1/LGALS9/PDCD1LG2/CR1/WNT1/SPINT2/CXCL12/CD274/IL2/FGL2/FCGR2B/RGCC/CTLA4/IL10/VSIG4/CCL21/BMP6/LGALS9C/TGFB1/IFNL1/IL4R/RIPOR2/ZC3H12A/HLA-G/NEXMIF/JAK2/TNFSF4/TNR/BCL6/CLEC4G/ADTRP/ASS1/RUN…
GOMF_CYTOKINE_RECEPTOR_BINDING	GOMF_CYTOKINE_RECEPTOR_BINDING	GOMF_CYTOKINE_RECEPTOR_BINDING	264	0.633322952358486	1.79401044847068	1e-10	4.52614678899083e-09	3.70690487687108e-09	2918	tags=44%, list=17%, signal=37%	STAP1/CCR2/LTB/LTA/RHEX/CCL25/CXCL13/CCL5/CD300LF/CD40LG/TNFSF14/EBI3/CCRL2/XCL2/CCL19/IL12RB1/CCL4/TNFSF8/FASLG/CXCL9/IFNG/IL18/IL21/GATA3/XCL1/SYK/CCL22/CCL2/TNF/TNFSF10/IL12B/CXCL12/CCL3/IL2/TNFSF11/CCL3L3/CCL3L1/CXCL10/CXCL11/IL15/IL27/TNFSF13B/IL34/CCL8/CCL1/CSF1/IL10/VEGFC/TNFSF15/CCL21/TLR5/OSM/TRAF1/CXCL16/CFLAR/GRB2/STAT1/CSF2/TGFB1/IL1B/IFNL1/LRG1/CCL7/CCL26/CCL23/IL7/IL22/IL6/IL23A/CX3…
GOBP_PATTERN_RECOGNITION_RECEPTOR_SIGNALING_PATHWAY	GOBP_PATTERN_RECOGNITION_RECEPTOR_SIGNALING_PATHWAY	GOBP_PATTERN_RECOGNITION_RECEPTOR_SIGNALING_PATHWAY	173	0.63620887547209	1.79305096306449	1e-10	4.52614678899083e-09	3.70690487687108e-09	2806	tags=47%, list=16%, signal=40%	FCRL3/TLR10/SCIMP/CD300LF/IRF1/TASL/PTPN22/CD40/CLEC4E/BTK/SMPDL3B/PLCG2/CD300A/HAVCR2/TLR8/LILRA4/TNIP3/ARRB2/LGALS9/CLEC7A/PIK3AP1/SLC15A3/TLR7/GFI1/NOD2/CD14/CTSS/TNF/BIRC3/LYN/FCN1/RFTN1/NR1H3/LILRA2/CYBA/NLRP6/NFKBIA/TNIP1/TLR5/IRF3/TIFA/UNC93B1/TREM2/NMI/CYLD/OASL/ACOD1/IRAK2/IRF7/TLR4/TNFAIP3/TLR2/IFI35/DHX58/SLC15A2/RSAD2/OAS1/LTF/TLR1/IRGM/LBP/TICAM2/IFIH1/TLR6/MYD88/IRAK3/TNIP2/DDX60/TL…
GOBP_NEGATIVE_REGULATION_OF_INFLAMMATORY_RESPONSE	GOBP_NEGATIVE_REGULATION_OF_INFLAMMATORY_RESPONSE	GOBP_NEGATIVE_REGULATION_OF_INFLAMMATORY_RESPONSE	145	0.637044255722431	1.78137834961826	1e-10	4.52614678899083e-09	3.70690487687108e-09	3932	tags=50%, list=22%, signal=39%	CNR2/SIGLEC10/TNFRSF1B/FGR/SLAMF8/TNFAIP8L2/PTPRC/FOXP3/HCK/ALOX5/AOAH/NLRC3/HLA-DRB1/SMPDL3B/CST7/IL2RA/ADORA2A/GATA3/SYK/GHRL/PTGER4/NOD2/GPR31/LYN/IL12B/IL2/CD200R1/FCGR2B/FFAR4/MEFV/NR1H3/HAMP/NLRP6/IL10/ZFP36/NLRP3/PROC/FPR2/TREM2/SOCS3/ACOD1/IL22RA2/FOXF1/TNFAIP3/ADA/HGF/IGF1/NPY5R/RHBDF2/CD200/CDH5/TEK/PTPN2/CALCRL/NLRP12/APOA1/OTULIN/GPX1/SELENOS/IL4/PPARG/FYN/GPS2/SAA1/SMAD3/IL13/RORA/MD…
GOBP_NEGATIVE_REGULATION_OF_DEFENSE_RESPONSE	GOBP_NEGATIVE_REGULATION_OF_DEFENSE_RESPONSE	GOBP_NEGATIVE_REGULATION_OF_DEFENSE_RESPONSE	228	0.629049008825118	1.77699546544422	1e-10	4.52614678899083e-09	3.70690487687108e-09	1801	tags=35%, list=10%, signal=31%	CNR2/SIGLEC10/TNFRSF1B/FGR/SLAMF8/TNFAIP8L2/KLRD1/CD96/LILRB1/PTPRC/FOXP3/HCK/ALOX5/AOAH/NLRC3/HLA-DRB1/SMPDL3B/CST7/HAVCR2/IL2RA/KIR2DL4/ADORA2A/GATA3/ARRB2/LGALS9/SYK/CR1/GHRL/PTGER4/NOD2/NLRC5/GPR31/LYN/IL12B/IL2/FGL2/KLRC1/SERPING1/CD200R1/FCGR2B/HLA-F/FFAR4/MEFV/HLA-B/NR1H3/HLA-E/HAMP/NLRP6/IL10/SAMHD1/VSIG4/SERPINB9/ZFP36/NLRP3/MMP12/PROC/FPR2/TREM2/NMI/SOCS3/PARP14/ACOD1/TRAFD1/IL22RA2/FOX…
GOBP_RECEPTOR_SIGNALING_PATHWAY_VIA_STAT	GOBP_RECEPTOR_SIGNALING_PATHWAY_VIA_STAT	GOBP_RECEPTOR_SIGNALING_PATHWAY_VIA_STAT	172	0.625060604418123	1.76018674505234	1e-10	4.52614678899083e-09	3.70690487687108e-09	2578	tags=40%, list=15%, signal=34%	CCR2/HCLS1/JAK3/IL10RA/CSF2RB/FLT3/CCL5/STAT4/PTK2B/TNFRSF18/PTPRC/SOCS1/IL7R/CD40/CD300A/IFNG/IL18/IL21/CSF1R/CCL2/TNF/LYN/IL12B/IL2/IL15/EPHB2/HAMP/IL10/BCL3/IL26/OSM/CYP1B1/NMI/STAT1/SOCS3/PARP14/CSF2/IL22RA2/TGFB1/IFNAR2/IFNL1/CSF2RA/IL24/IL10RB/PARP9/IL6/IL23A/IGF1/GH1/CRLF3/PTPRT/JAK2/IL12A/IL23R/TNFSF18/THPO/CRLF2/LIF/IL31RA/OCIAD2/CTF1/PTPN2/GBP7/RET/STAT5B/TYK2/STAT3/JAK1
GOCC_SPECIFIC_GRANULE	GOCC_SPECIFIC_GRANULE	GOCC_SPECIFIC_GRANULE	159	0.624188558927206	1.75441772476329	1e-10	4.52614678899083e-09	3.70690487687108e-09	2521	tags=38%, list=14%, signal=33%	P2RX1/PTPN6/ITGAL/CD53/TNFRSF1B/ITGB2/RAB37/DOCK2/LAIR1/HVCN1/LYZ/SLC2A5/ADAM8/CFP/CYBB/OSCAR/CLEC12A/SLC27A2/ITGAM/MMP25/GPR84/CLEC4D/ATP8B4/C3AR1/CYBA/CD33/CHIT1/ORMDL3/CHI3L1/FPR2/STXBP2/ORM2/B2M/CEACAM3/AOC1/FCAR/CNN2/GSDMD/TRPM2/LRG1/PLAU/VAMP8/HP/OLR1/LTF/VAMP1/STX4/PLAUR/DEFA4/HPSE/CTSZ/RAP1A/SLCO4C1/CD93/CLEC5A/CRACR2A/CD47/ERP44/CAMP/ORM1/CD177
GOBP_POSITIVE_REGULATION_OF_PEPTIDYL_TYROSINE_PHOSPHORYLATION	GOBP_POSITIVE_REGULATION_OF_PEPTIDYL_TYROSINE_PHOSPHORYLATION	GOBP_POSITIVE_REGULATION_OF_PEPTIDYL_TYROSINE_PHOSPHORYLATION	186	0.619005987808851	1.74857390004862	1e-10	4.52614678899083e-09	3.70690487687108e-09	2266	tags=37%, list=13%, signal=32%	STAP1/NCF1/HCLS1/CD3E/BANK1/FLT3/CCL5/PTK2B/CD74/TNFRSF18/PTPRC/SEMA4D/CD40/CD80/CD4/PLCG2/IFNG/IL18/IL21/FCGR1A/ARRB2/PECAM1/CSF1R/SYK/CLEC7A/CLEC6A/GHRL/NOD2/TNF/LYN/IL12B/CASS4/IL2/IL15/ACE/IL34/LILRA5/ADRA2A/OSM/TREM2/PARP14/CSF2/BMP6/TGFB1/IFNL1/IL24/FGF7/PARP9/HGF/IL6/IL23A/IGF1/GH1/CD24/PDGFB/JAK2/IL12A/IL23R/TNFSF18/LRRK1/ADRA1A/LIF/NRP1/IL31RA/GAS6/CTF1/GREM1/VTN
GOBP_CALCIUM_MEDIATED_SIGNALING	GOBP_CALCIUM_MEDIATED_SIGNALING	GOBP_CALCIUM_MEDIATED_SIGNALING	201	0.610476044432597	1.72698114135417	1e-10	4.52614678899083e-09	3.70690487687108e-09	1886	tags=32%, list=11%, signal=29%	BHLHA15/CCR2/TBC1D10C/CXCR3/CD3E/SLA2/CXCR5/LAT2/CCR7/TRAT1/PTK2B/P2RX5/PLEK/XCR1/CXCR6/PTPRC/CCRL2/ZAP70/CCL4/CCR4/CD4/BTK/CXCR4/CCR5/PLCG2/CCR6/CCR8/VCAM1/SYK/CLEC7A/CMKLR1/TNF/CCR3/CCL3/TNFSF11/SLC8A1/P2RX2/GBP1/CCR1/FPR2/CLIC2/TREM2/CCR9/SELP/LAT/TRPM2/KSR2/MCTP2/P2RY12/RGN/NMUR1/ADA/IGF1/CX3CR1/CASQ1/CD22/NFATC2/PTGFR/SELE/IRGM/CIB1/NR5A2/POMC/CCR10/CACNA1C
GOBP_RESPONSE_TO_VIRUS	GOBP_RESPONSE_TO_VIRUS	GOBP_RESPONSE_TO_VIRUS	377	0.603301950176577	1.72134227189831	1e-10	4.52614678899083e-09	3.70690487687108e-09	3461	tags=43%, list=20%, signal=35%	POU2AF1/PIM2/ZBP1/POU2F2/TBX21/FGR/WDFY4/CCL5/LILRB1/PTPRC/FOXP3/PRF1/CCL19/IL12RB1/IRF1/PTPN22/CCL4/RNASE6/CD40/CXCR4/CXCL9/TLR8/IFNG/IL21/GATA3/XCL1/LGALS9/AICDA/CARD9/APOBEC3D/TLR7/NLRC5/APOBEC3G/CCL22/TSPAN32/TNF/BIRC3/UNC13D/ITGAX/IL12B/CXCL12/NLRP1/IRF5/FGL2/APOBEC3H/CXCL10/IL15/IL27/RIPK3/CLU/MLKL/GBP1/SLFN13/BATF3/CCL8/TRIM22/MAP3K14/SAMHD1/BCL3/IRF2/ISG20/NLRP3/MMP12/IKBKE/IRF3/SLFN11/CG…
GOBP_MYELOID_LEUKOCYTE_DIFFERENTIATION	GOBP_MYELOID_LEUKOCYTE_DIFFERENTIATION	GOBP_MYELOID_LEUKOCYTE_DIFFERENTIATION	207	0.604474194398439	1.70974462842164	1e-10	4.52614678899083e-09	3.70690487687108e-09	3262	tags=42%, list=19%, signal=34%	INPP5D/HCLS1/EVI2B/CCR7/SPI1/CD74/LILRB1/CCL19/LILRB4/TYROBP/HLA-DRB1/CBFA2T3/CD4/GAB3/UBD/C1QC/GPR183/IFNG/GATA3/LILRB3/LGALS9/CSF1R/OSCAR/MMP9/TNF/LYN/IL12B/CCL3/TNFSF11/IL15/RELB/BATF/BATF3/IL34/CEBPA/CSF1/GPR68/GPR55/TCIRG1/CCR1/TREM2/MAFB/TSPAN2/CAMK4/CSF2/CEBPE/TGFB1/IRF7/TLR4/TLR2/BATF2/RASSF2/IL23A/LTF/CCN4/JUNB/ID2/IL23R/PDE1B/CASP8/ZBTB46/LRRK1/LBR/FOXP1/LIF/SIGLEC15/IL31RA/RUNX1/ROR2/P…
GOBP_DEFENSE_RESPONSE_TO_SYMBIONT	GOBP_DEFENSE_RESPONSE_TO_SYMBIONT	GOBP_DEFENSE_RESPONSE_TO_SYMBIONT	284	0.601343548526904	1.70616935127351	1e-10	4.52614678899083e-09	3.70690487687108e-09	3359	tags=44%, list=19%, signal=36%	ZBP1/LILRB1/PTPRC/FOXP3/PRF1/IL12RB1/IRF1/PTPN22/RNASE6/CD40/CXCL9/TLR8/IFNG/IL21/AICDA/CARD9/APOBEC3D/TLR7/NLRC5/APOBEC3G/TSPAN32/BIRC3/UNC13D/ITGAX/IL12B/NLRP1/IRF5/FGL2/APOBEC3H/CXCL10/IL15/IL27/RIPK3/MLKL/GBP1/SLFN13/TRIM22/MAP3K14/SAMHD1/IRF2/ISG20/MMP12/IRF3/SLFN11/CGAS/UNC93B1/APOBEC3F/OASL/STAT1/RNASE2/AIM2/ACOD1/IRF7/TNFAIP3/IFNAR2/TLR2/IRF9/IL1B/IFNL1/VAMP8/TRIM21/GBP3/APOBEC3A/DTX3L/IS…
GOBP_REGULATION_OF_CYTOSOLIC_CALCIUM_ION_CONCENTRATION	GOBP_REGULATION_OF_CYTOSOLIC_CALCIUM_ION_CONCENTRATION	GOBP_REGULATION_OF_CYTOSOLIC_CALCIUM_ION_CONCENTRATION	342	0.597339613965606	1.70056158351627	1e-10	4.52614678899083e-09	3.70690487687108e-09	3695	tags=42%, list=21%, signal=34%	JSRP1/P2RX1/CD19/S1PR4/CCR2/CORO1A/P2RY8/PTPN6/CD52/LCK/CD38/MS4A1/P2RY10/CXCR3/JAK3/CXCR5/CCR7/CXCL13/GPR18/PTK2B/P2RX5/P2RY6/XCR1/CXCR6/PTPRC/CCRL2/CYSLTR1/CCL19/GPR174/PTGER2/CCR4/FASLG/CXCR4/CXCL9/CCR5/PIK3CG/PLCG2/CCR6/PTGDR/GPR65/CCR8/XCL1/GHRL/PTGIR/PTGER4/CMKLR1/LYN/CCR3/CCL3/IL2/SLC8A1/P2RX2/CXCL10/CXCL11/FPR3/FFAR4/GNA15/C3AR1/C5AR2/CCL1/CYBA/GPR55/CDH23/GP1BA/GIPR/FPR1/CCL21/CCR1/GPR35…
GOBP_DEFENSE_RESPONSE_TO_BACTERIUM	GOBP_DEFENSE_RESPONSE_TO_BACTERIUM	GOBP_DEFENSE_RESPONSE_TO_BACTERIUM	279	0.592586621002917	1.67993094959796	1e-10	4.52614678899083e-09	3.70690487687108e-09	2793	tags=37%, list=16%, signal=32%	IGLL5/JCHAIN/IGLL1/LTA/SPN/FGR/CXCL13/SLAMF8/IRF8/PLAC8/IL7R/RNASE6/TNFSF8/CLEC4E/CD4/GNLY/SCNN1B/MPEG1/LYZ/HAVCR2/CFP/FCER1G/AICDA/SYK/GBP4/CARD9/NOD2/TNF/IL12B/NLRP1/NLRC4/KLRC4-KLRK1/KLRK1/RARRES2/CLEC4D/GBP2/HLA-E/HAMP/CYBA/NLRP6/MPO/IL10/BCL3/STAB1/TLR5/FPR2/TREM2/C5AR1/SELP/RNASE2/CD160/PGLYRP2/CEBPE/GSDMD/NAIP/TLR4/GSDMB/TLR2/SIGLEC16/HLA-A/HP/ISG15/H2BC8/RNF213/IL6/OAS1/IL23A/LTF/OAS2/COC…
GOBP_REGULATION_OF_PEPTIDYL_TYROSINE_PHOSPHORYLATION	GOBP_REGULATION_OF_PEPTIDYL_TYROSINE_PHOSPHORYLATION	GOBP_REGULATION_OF_PEPTIDYL_TYROSINE_PHOSPHORYLATION	252	0.593914913767054	1.67969674751916	1e-10	4.52614678899083e-09	3.70690487687108e-09	2475	tags=33%, list=14%, signal=29%	STAP1/NCF1/PTPN6/HCLS1/CD3E/BANK1/FLT3/CCL5/ITGB2/PTK2B/CD74/TNFRSF18/PTPRC/SOCS1/SEMA4D/LILRB4/CD40/CD80/CD4/SAMSN1/PLCG2/CD300A/IFNG/IL18/IL21/FCGR1A/ARRB2/PECAM1/CSF1R/SYK/CLEC7A/CLEC6A/GHRL/NOD2/TNF/LYN/IL12B/CASS4/IL2/IL15/ACE/IL34/LILRA5/ADRA2A/OSM/TREM2/SOCS3/PARP14/CSF2/IL22RA2/BMP6/TGFB1/IFNL1/IL24/FGF7/IL7/PARP9/HGF/IL6/IL23A/IGF1/GH1/CD24/PDGFB/JAK2/IL12A/IL23R/TNFSF18/THY1/LRRK1/ADRA1…
GOBP_NEGATIVE_REGULATION_OF_CELL_ADHESION	GOBP_NEGATIVE_REGULATION_OF_CELL_ADHESION	GOBP_NEGATIVE_REGULATION_OF_CELL_ADHESION	283	0.585985902298017	1.66238930737422	1e-10	4.52614678899083e-09	3.70690487687108e-09	3079	tags=37%, list=18%, signal=31%	LAX1/PTPN6/PLA2G2D/TBX21/CCL25/JAK3/TIGIT/NCKAP1L/SPN/LAPTM5/TNFAIP8L2/SPI1/ADAMDEC1/CD74/LILRB1/PTPRC/FOXP3/SOCS1/SEMA4D/IRF1/LILRB4/IL4I1/CD86/LAG3/PTPN22/VSIR/ARHGDIB/AKNA/CRTAM/HLA-DRB1/CD80/LILRB2/CD300A/HAVCR2/IL2RA/ADORA2A/IDO1/XCL1/LGALS9/PDCD1LG2/CR1/WNT1/SPINT2/CXCL12/CD274/IL2/FGL2/PTPRO/FCGR2B/RGCC/GBP1/EPHB2/CTLA4/IL10/ACVRL1/VSIG4/CCL21/MMP12/SIPA1/CYP1B1/BMP6/LGALS9C/TGFB1/LPXN/IFN…
GOBP_NEGATIVE_REGULATION_OF_RESPONSE_TO_EXTERNAL_STIMULUS	GOBP_NEGATIVE_REGULATION_OF_RESPONSE_TO_EXTERNAL_STIMULUS	GOBP_NEGATIVE_REGULATION_OF_RESPONSE_TO_EXTERNAL_STIMULUS	382	0.580351270985621	1.65707209599385	1e-10	4.52614678899083e-09	3.70690487687108e-09	3396	tags=42%, list=19%, signal=34%	STAP1/CNR2/SIGLEC10/TNFRSF1B/SEMA4A/FGR/CXCL13/GPR18/SLAMF8/TNFAIP8L2/KLRD1/CD96/LILRB1/PTPRC/FOXP3/HCK/ALOX5/SEMA4D/AIF1/AOAH/NLRC3/HLA-DRB1/SMPDL3B/CST7/HAVCR2/IL2RA/KIR2DL4/ADORA2A/GATA3/ARRB2/LGALS9/SYK/CR1/GHRL/PTGER4/NOD2/NLRC5/CCL2/TNF/GPR31/LYN/IL12B/IL2/FGL2/KLRC1/SERPING1/PTPRO/KLRC4-KLRK1/KLRK1/CD200R1/FCGR2B/HLA-F/FFAR4/GRIN3A/MEFV/HLA-B/NR1H3/C5AR2/LILRA2/HLA-E/HAMP/NLRP6/IL10/SAMHD1…
GOBP_ERK1_AND_ERK2_CASCADE	GOBP_ERK1_AND_ERK2_CASCADE	GOBP_ERK1_AND_ERK2_CASCADE	321	0.582764234772927	1.65657322792115	1e-10	4.52614678899083e-09	3.70690487687108e-09	3092	tags=40%, list=18%, signal=33%	SLAMF1/TBC1D10C/PTPN6/CCL25/CCR7/CCL5/SCIMP/PTK2B/P2RY6/CD74/PTPRC/XCL2/CCL19/PTPN22/CCL4/HLA-DRB1/CD4/HAVCR2/GPR183/ARRB2/XCL1/LGALS9/CSF1R/SYK/CARD9/DUSP26/PTGER4/RASGRP1/NOD2/CCL22/CCL2/TNF/LYN/CCL3/TNFSF11/CCL3L3/CCL3L1/FFAR4/GBP1/GPBAR1/GLIPR2/CCL8/C5AR2/EPHB2/CCL1/NLRP6/SERPINF2/GPR55/IL26/CCL21/CCR1/CHI3L1/TNIP1/FPR2/MARCO/PRKD2/TREM2/C5AR1/CFLAR/TGFB1/TLR4/IL1B/DUSP29/CTSH/RAMP3/CCL7/NTRK…
GOBP_PEPTIDYL_TYROSINE_MODIFICATION	GOBP_PEPTIDYL_TYROSINE_MODIFICATION	GOBP_PEPTIDYL_TYROSINE_MODIFICATION	368	0.576755133823994	1.64575676014034	1e-10	4.52614678899083e-09	3.70690487687108e-09	2475	tags=32%, list=14%, signal=28%	STAP1/NCF1/PTPN6/LCK/HCLS1/CD3E/BANK1/ABI3/JAK3/BLK/FGR/FLT3/CCL5/ITGB2/ITK/PTK2B/CD74/TNFRSF18/PTPRC/HCK/ZAP70/SOCS1/SEMA4D/LILRB4/CD40/CD80/CD4/BTK/SAMSN1/PLCG2/CD300A/IFNG/IL18/IL21/FCGR1A/ARRB2/PECAM1/CSF1R/SYK/CLEC7A/CLEC6A/GHRL/NOD2/TNF/LYN/IL12B/CASS4/IL2/MATK/IL15/TTBK1/ACE/EPHA1/IL34/LILRA5/EPHB2/ADRA2A/OSM/EFEMP1/TREM2/SOCS3/PARP14/TPST2/EPHB6/CSF2/IL22RA2/TXK/BMP6/TGFB1/STYK1/IFNL1/IL2…
GOCC_RECEPTOR_COMPLEX	GOCC_RECEPTOR_COMPLEX	GOCC_RECEPTOR_COMPLEX	403	0.5746082333221	1.64350362772603	1e-10	4.52614678899083e-09	3.70690487687108e-09	3420	tags=39%, list=20%, signal=32%	FCRL5/CD79A/IL2RG/TSHR/PTPN6/CD247/ITGAL/CD3E/CR2/TLR10/CD3D/IL2RB/TNFRSF1B/TAS1R3/APBB1IP/CSF2RB/FLT3/ITGB2/KLRD1/CD8B/SCIMP/TRAT1/CD3G/ITGB7/PTK2B/CD74/EBI3/ZAP70/CD8A/IL12RB1/CD79B/IL18RAP/CD40/CD4/IL5RA/IL2RA/CSF3R/CSF1R/SYK/CR1L/ITGAD/TLR7/IL18R1/CD14/ITGAM/TSPAN32/ITGAX/LYN/IL12B/SKAP1/GPR84/P2RX2/KLRC1/CD200R1/ITGA8/PTPRN2/EPHA1/GPBAR1/HTR3A/GRIN3A/IL3RA/NR1H3/EPHB2/GPR160/SHISA8/ADRA2A/AC…
GOCC_SECRETORY_GRANULE_MEMBRANE	GOCC_SECRETORY_GRANULE_MEMBRANE	GOCC_SECRETORY_GRANULE_MEMBRANE	309	0.574712165572826	1.63210917624657	1e-10	4.52614678899083e-09	3.70690487687108e-09	2550	tags=32%, list=15%, signal=28%	P2RX1/TBC1D10C/CD38/ITGAL/CD53/TNFRSF1B/NCKAP1L/IRAG2/ITGB2/RAB37/DOK3/PTPRC/LAIR1/SELL/NFAM1/HVCN1/TYROBP/PTAFR/LILRB2/RHOF/CD300A/SLC2A5/ADAM8/LAMP3/PECAM1/LILRB3/CYBB/FCER1G/SIGLEC9/SIGLEC14/CLEC12A/CR1/SLC27A2/CD14/ITGAM/ITGAX/MMP25/SIRPB1/GPR84/DBH/PTPRN2/CLEC4D/HLA-B/ATP8B4/C3AR1/SLC17A9/FRMPD3/CYBA/CLEC4C/GLIPR1/VNN1/ACRBP/TCIRG1/FPR1/CD33/ORMDL3/FPR2/HLA-C/C5AR1/SELP/CEACAM3/RHOG/FCAR/TRP…
GOMF_CARBOHYDRATE_BINDING	GOMF_CARBOHYDRATE_BINDING	GOMF_CARBOHYDRATE_BINDING	268	0.571203650886675	1.61893683887264	1e-10	4.52614678899083e-09	3.70690487687108e-09	3192	tags=40%, list=18%, signal=33%	KLRB1/SIGLEC10/CLEC17A/CD72/KLRD1/FCER2/LY75/SELL/CD69/HLA-DRA/CLEC4E/HLA-DRB1/CLEC10A/LGALS2/HK3/SLC2A5/CLEC4A/FBP1/SIGLEC7/SIGLEC8/ASGR2/SIGLEC6/LGALS9/SIGLEC9/CLEC7A/SIGLEC14/CLEC12A/CLEC6A/C4B/SIGLEC1/FCN1/IL2/CLEC9A/KLRC1/KLRC4-KLRK1/KLRK1/DBH/CLEC4D/CLEC4C/CLEC2D/KLRG1/CD33/CHI3L1/FBXO6/KLRF1/ASGR1/SELP/CD209/SIGLEC11/REG4/MRC1/CLEC1B/CHI3L2/LGALS9C/KLRC2/GALM/GALNT6/PPP1R3G/CRYBG1/SIGLEC16…
GOBP_POSITIVE_REGULATION_OF_MAPK_CASCADE	GOBP_POSITIVE_REGULATION_OF_MAPK_CASCADE	GOBP_POSITIVE_REGULATION_OF_MAPK_CASCADE	475	0.552051799785445	1.58309414743965	1e-10	4.52614678899083e-09	3.70690487687108e-09	2778	tags=34%, list=16%, signal=29%	CD27/SLAMF1/NCF1/FCRL3/BANK1/CCL25/MAP4K1/CCR7/FGD2/FLT3/CCL5/LAPTM5/SPI1/SCIMP/PTK2B/P2RY6/CD74/PIK3R5/PTPRC/XCL2/CCL19/PTPN22/CCL4/CD40/HLA-DRB1/CD4/PIK3R6/PIK3CG/PLCG2/HAVCR2/GPR183/ADAM8/ARRB2/XCL1/LGALS9/CSF1R/SYK/CLEC7A/CARD9/GHRL/RASGRP1/NOD2/CCL22/CCL2/TNF/CCL3/TNFSF11/CCL3L3/CCL3L1/FCGR2B/FFAR4/GPBAR1/GLIPR2/IL34/CCL8/C5AR2/LILRA5/CCL1/GADD45B/ADRA2A/SERPINF2/GADD45G/GPR55/IL26/CCL21/CCR…
GOBP_MYELOID_CELL_DIFFERENTIATION	GOBP_MYELOID_CELL_DIFFERENTIATION	GOBP_MYELOID_CELL_DIFFERENTIATION	385	0.54302658261179	1.55154979952613	1e-10	4.52614678899083e-09	3.70690487687108e-09	3302	tags=35%, list=19%, signal=29%	PTPN6/INPP5D/IKZF1/HCLS1/RHEX/JAK3/EVI2B/NCKAP1L/CCR7/GPR171/SPI1/PTK2B/CD74/LILRB1/IRF8/CCL19/LILRB4/TYROBP/HLA-DRB1/CBFA2T3/CD4/GAB3/FLI1/UBD/C1QC/GPR183/IFNG/GATA3/LILRB3/LGALS9/CSF3R/CSF1R/OSCAR/MMP9/TNF/LYN/IL12B/CCL3/TNFSF11/IL15/RELB/BATF/BATF3/IL34/CEBPA/CSF1/GPR68/GPR55/TCIRG1/ZFP36/CCR1/KCNQ1/NFKBIA/RASGRP4/TREM2/MAFB/STAT1/B2M/TSPAN2/CAMK4/CSF2/CEBPE/CLEC1B/KLF1/KLF2/TGFB1/IRF7/TLR4/TL…
GOBP_DIVALENT_INORGANIC_CATION_HOMEOSTASIS	GOBP_DIVALENT_INORGANIC_CATION_HOMEOSTASIS	GOBP_DIVALENT_INORGANIC_CATION_HOMEOSTASIS	499	0.539523316432138	1.5486661994706	1e-10	4.52614678899083e-09	3.70690487687108e-09	3695	tags=37%, list=21%, signal=30%	JSRP1/P2RX1/CD19/S1PR4/CCR2/CORO1A/P2RY8/PTPN6/CD52/LCK/CD38/MS4A1/P2RY10/CXCR3/JAK3/ATP2A3/CXCR5/CCR7/CXCL13/GPR18/CCL5/PTK2B/P2RX5/P2RY6/XCR1/CXCR6/PTPRC/CCRL2/CYSLTR1/CCL19/TMC8/GPR174/PTGER2/CCR4/CD40/FASLG/CXCR4/CXCL9/CCR5/PIK3CG/PLCG2/PRKCB/CCR6/PTGDR/GPR65/CCR8/XCL1/GHRL/PTGIR/PTGER4/CMKLR1/LYN/CCR3/CXCL12/CCL3/IL2/TNFSF11/SLC8A1/P2RX2/CXCL10/CXCL11/FPR3/FFAR4/GNA15/C3AR1/CCL8/C5AR2/TGM2/C…
GOBP_CALCIUM_ION_TRANSPORT	GOBP_CALCIUM_ION_TRANSPORT	GOBP_CALCIUM_ION_TRANSPORT	410	0.5272160333231	1.50761249629545	1e-10	4.52614678899083e-09	3.70690487687108e-09	2989	tags=32%, list=17%, signal=27%	JSRP1/P2RX1/CD19/BHLHA15/CORO1A/PTPN6/LCK/MS4A1/FCRL3/JAK3/ATP2A3/CCR7/CCL5/PTK2B/P2RX5/P2RY6/LILRB1/XCR1/PTPRC/CYSLTR1/CCL19/CCL4/CD4/FASLG/CXCR4/CXCL9/LILRB2/CCR5/PIK3CG/PLCG2/CD84/PRKCB/ADORA2A/STAC3/ARRB2/XCL1/CCL2/LYN/CXCL12/CCL3/TMEM37/SLC8A1/P2RX2/CXCL10/CXCL11/ACE/CACNA1I/CRACR2B/GRIN3A/CCL8/LILRA2/LILRA5/CYBA/CACNG6/ADRA2A/CDH23/GP1BA/CCL21/CCR1/CD33/CACNG3/GPR35/PKD2L1/CLIC2/MCUB/GJA4/C…
GOBP_NEGATIVE_REGULATION_OF_INTERFERON_GAMMA_PRODUCTION	GOBP_NEGATIVE_REGULATION_OF_INTERFERON_GAMMA_PRODUCTION	GOBP_NEGATIVE_REGULATION_OF_INTERFERON_GAMMA_PRODUCTION	40	0.800754360677321	2.06962189295061	1.19519229613242e-10	5.38491433147883e-09	4.41023372141727e-09	2188	tags=65%, list=13%, signal=57%	SLAMF1/LAPTM5/CD96/LILRB1/FOXP3/LILRB4/VSIR/HLA-DRB1/HAVCR2/GATA3/XCL1/LGALS9/PDCD1LG2/CR1/NOD2/CD274/NLRP6/IL10/PGLYRP2/LGALS9C/TLR4/ZC3H12A/AXL/TNFSF4/LGALS9B/GAS6
GOBP_COMPLEMENT_ACTIVATION	GOBP_COMPLEMENT_ACTIVATION	GOBP_COMPLEMENT_ACTIVATION	57	0.743565654507244	1.99076697123268	1.32280761662001e-10	5.93279216054073e-09	4.85894453243626e-09	1782	tags=58%, list=10%, signal=52%	IGLL5/IGLL1/CR2/C1QA/C1QB/C1QC/CFP/CR1L/CR1/C4B/C3/FCN1/C1S/C1R/SERPING1/CLU/RGCC/C2/CFB/VSIG4/C4A/TREM2/MFAP4/C4BPB/C7/CFD/CFH/IL1B/CFHR1/CD5L/C1RL/FCN3/C6
GOBP_T_HELPER_1_TYPE_IMMUNE_RESPONSE	GOBP_T_HELPER_1_TYPE_IMMUNE_RESPONSE	GOBP_T_HELPER_1_TYPE_IMMUNE_RESPONSE	45	0.784919052126122	2.05959501248286	1.76197330516845e-10	7.86669258013442e-09	6.44280498393816e-09	2290	tags=69%, list=13%, signal=60%	CCR2/SLAMF1/TBX21/JAK3/SEMA4A/SPN/EBI3/IL18BP/CCL19/IL12RB1/HLA-DRB1/CD80/HAVCR2/IL18/XCL1/IL18R1/IL12B/RELB/IL27/BCL3/ARID5A/TLR4/IL1B/IL4R/IL23A/IL1R1/IL23R/TNFSF4/IL27RA/CRACR2A/SLC11A1
GOBP_PEPTIDE_ANTIGEN_ASSEMBLY_WITH_MHC_CLASS_II_PROTEIN_COMPLEX	GOBP_PEPTIDE_ANTIGEN_ASSEMBLY_WITH_MHC_CLASS_II_PROTEIN_COMPLEX	GOBP_PEPTIDE_ANTIGEN_ASSEMBLY_WITH_MHC_CLASS_II_PROTEIN_COMPLEX	14	0.940270301225518	2.08610643313451	1.82796899527045e-10	8.12458111546555e-09	6.65401516201576e-09	1057	tags=100%, list=6%, signal=94%	HLA-DOB/HLA-DPB1/HLA-DMB/HLA-DRA/HLA-DRB1/HLA-DQA1/HLA-DOA/HLA-DMA/HLA-DPA1/HLA-DQB1/HLA-DQB2/HLA-DRB5/HLA-DQA2/B2M
GOBP_TYROSINE_PHOSPHORYLATION_OF_STAT_PROTEIN	GOBP_TYROSINE_PHOSPHORYLATION_OF_STAT_PROTEIN	GOBP_TYROSINE_PHOSPHORYLATION_OF_STAT_PROTEIN	80	0.700907580904089	1.91170521809758	1.88058895877749e-10	8.32097365751458e-09	6.81486024854133e-09	2209	tags=45%, list=13%, signal=39%	HCLS1/JAK3/FLT3/CCL5/TNFRSF18/SOCS1/CD40/IFNG/IL18/IL21/CSF1R/TNF/LYN/IL12B/IL2/IL15/OSM/SOCS3/PARP14/CSF2/IL22RA2/IFNL1/IL24/PARP9/IL6/IL23A/IGF1/GH1/JAK2/IL12A/IL23R/TNFSF18/LIF/IL31RA/CTF1/PTPN2
GOBP_POSITIVE_T_CELL_SELECTION	GOBP_POSITIVE_T_CELL_SELECTION	GOBP_POSITIVE_T_CELL_SELECTION	36	0.815420154641287	2.09183575179774	1.93443084331772e-10	8.52099514777498e-09	6.97867743616078e-09	1651	tags=58%, list=9%, signal=53%	LY9/SLAMF6/CD3E/TBX21/CD3D/SPN/CD3G/CD74/DOCK2/PTPRC/FOXP3/ZAP70/IL12RB1/TOX/THEMIS/BCL11B/IL12B/BATF/IL6/IL23A/IL23R
GOBP_POSITIVE_REGULATION_OF_INTERLEUKIN_1_PRODUCTION	GOBP_POSITIVE_REGULATION_OF_INTERLEUKIN_1_PRODUCTION	GOBP_POSITIVE_REGULATION_OF_INTERLEUKIN_1_PRODUCTION	70	0.710332976860502	1.92663746957944	2.00276170689196e-10	8.78277767195688e-09	7.19307678306881e-09	2862	tags=60%, list=16%, signal=50%	CCL19/GBP5/TYROBP/HAVCR2/TLR8/IFNG/LGALS9/CLEC7A/MNDA/NOD2/TNF/PYHIN1/CCL3/NLRP1/NLRC4/MEFV/LILRA2/LILRA5/NLRP2/NLRP3/ORM2/AIM2/TMEM106A/GSDMD/TLR4/IL6/IL16/JAK2/CASP8/TLR6/MYD88/CASP1/F2RL1/AGER/NOD1/ORM1/STAT3/AZU1/CARD8/PYCARD/INAVA/NLRP12
GOMF_PEPTIDE_RECEPTOR_ACTIVITY	GOMF_PEPTIDE_RECEPTOR_ACTIVITY	GOMF_PEPTIDE_RECEPTOR_ACTIVITY	150	0.617649138736802	1.73134964228898	2.26441712293325e-10	9.88628484600991e-09	8.0968468806514e-09	3113	tags=43%, list=18%, signal=35%	CCR2/TSHR/SSTR3/CXCR3/CXCR5/CCR7/XCR1/CXCR6/CCRL2/CYSLTR1/UTS2R/CCR4/CXCR4/CCR5/CCR6/CCR8/CMKLR1/CCR3/GPR84/SSTR2/FPR3/NLRP6/GP1BA/GIPR/FPR1/CCR1/GPR35/FPR2/CCR9/NPFFR1/RAMP3/OGFR/GUCY2D/NMUR1/PROKR2/CX3CR1/CYSLTR2/NPY1R/SCTR/NPY5R/VIPR2/VIPR1/CCR10/TACR1/KISS1R/GCGR/F2RL3/GUCY2C/GALR2/GPR83/F2RL1/PTH2R/RXFP1/CALCRL/APLNR/ACKR3/AGTRAP/GLP2R/MAS1/RAMP1/OGFRL1/PTH1R/MC4R/RXFP4
GOBP_REGULATION_OF_LYMPHOCYTE_APOPTOTIC_PROCESS	GOBP_REGULATION_OF_LYMPHOCYTE_APOPTOTIC_PROCESS	GOBP_REGULATION_OF_LYMPHOCYTE_APOPTOTIC_PROCESS	56	0.74564593220887	1.99628268349041	2.29886565928619e-10	9.99247024677394e-09	8.18381250467892e-09	1887	tags=50%, list=11%, signal=45%	HSH2D/CD27/JAK3/BLK/CCL5/CD3G/PDCD1/CD74/IL7R/PRKCQ/BTK/ADAM8/IDO1/GIMAP8/LGALS9/DOCK8/LYN/CD274/IL2/RIPK3/IL10/ORMDL3/PTCRA/ADA/TSC22D3/LGALS14/BCL6/FOXP1
GOBP_POSITIVE_REGULATION_OF_INTERLEUKIN_6_PRODUCTION	GOBP_POSITIVE_REGULATION_OF_INTERLEUKIN_6_PRODUCTION	GOBP_POSITIVE_REGULATION_OF_INTERLEUKIN_6_PRODUCTION	92	0.681387408603969	1.8762871519689	2.62671156350916e-10	1.13674399110285e-08	9.30990982135727e-09	2740	tags=50%, list=16%, signal=42%	POU2AF1/POU2F2/SCIMP/CD74/AIF1/TYROBP/PTAFR/LILRB2/PLCG2/TLR8/IFNG/LGALS9/SYK/CLEC7A/CARD9/MAPK13/TLR7/NOD2/TNF/LILRA2/LILRA5/CYBA/TMEM106A/ARID5A/IL33/TLR4/TLR2/IL1B/SIGLEC16/IL6/IL16/TLR1/TNFSF4/LBP/IFIH1/TLR6/MYD88/IL17RA/TLR9/F2RL1/AGER/NOD1/SELENOK/STAT3/PYCARD/INAVA
GOBP_SECOND_MESSENGER_MEDIATED_SIGNALING	GOBP_SECOND_MESSENGER_MEDIATED_SIGNALING	GOBP_SECOND_MESSENGER_MEDIATED_SIGNALING	299	0.547623256954677	1.55505942700486	2.77636058559266e-10	1.19625982087523e-08	9.79734323860943e-09	3524	tags=36%, list=20%, signal=30%	BHLHA15/CCR2/TBC1D10C/CXCR3/CD3E/SLA2/CXCR5/LAT2/CCR7/TRAT1/INSL3/PTK2B/P2RX5/PLEK/XCR1/CXCR6/PTPRC/CCRL2/ZAP70/CCL4/CCR4/CD4/BTK/CXCR4/CCR5/PLCG2/CCR6/CCR8/VCAM1/SYK/CLEC7A/CMKLR1/TNF/CCR3/CCL3/TNFSF11/SLC8A1/P2RX2/FFAR4/GBP1/GIPR/FPR1/CCR1/CGAS/FPR2/CLIC2/TREM2/CCR9/SCT/SELP/LAT/TRPM2/KSR2/GUCY1A1/MCTP2/P2RY12/PDE7A/GUCY2D/RGN/NMUR1/ADA/IRAG1/IGF1/CX3CR1/THBS1/CASQ1/CD22/NFATC2/SCTR/PTGFR/SELE/…
GOBP_POSITIVE_REGULATION_OF_CYTOKINE_PRODUCTION_INVOLVED_IN_IMMUNE_RESPONSE	GOBP_POSITIVE_REGULATION_OF_CYTOKINE_PRODUCTION_INVOLVED_IN_IMMUNE_RESPONSE	GOBP_POSITIVE_REGULATION_OF_CYTOKINE_PRODUCTION_INVOLVED_IN_IMMUNE_RESPONSE	68	0.721348314287856	1.95407508301838	2.88393179319203e-10	1.23720673927938e-08	1.01326976550733e-08	1753	tags=50%, list=10%, signal=45%	SLAMF1/SASH3/TBX21/LAPTM5/SCIMP/CD74/LILRB1/CLNK/PLCG2/IL18/KIR2DL4/CD226/GATA3/XCL1/CLEC7A/IL18R1/NOD2/HLA-F/HLA-E/NLRP3/B2M/CD160/CAMK4/ARID5A/TLR4/IL1B/HLA-A/IL6/RSAD2/HLA-G/IL1R1/TRAF2/FFAR3/TNFSF4
GOBP_DENDRITIC_CELL_DIFFERENTIATION	GOBP_DENDRITIC_CELL_DIFFERENTIATION	GOBP_DENDRITIC_CELL_DIFFERENTIATION	48	0.763998433702631	2.02159992042621	2.92825451542347e-10	1.25078300015945e-08	1.02438869514267e-08	2474	tags=65%, list=14%, signal=56%	BLK/CCR7/FLT3/SPI1/TMEM176A/LILRB1/TMEM176B/IRF8/CCL19/LILRB2/UBD/LGALS9/LYN/RELB/FCGR2B/BATF/BATF3/HLA-B/TREM2/CAMK4/CSF2/TRPM2/BATF2/HLA-G/AXL/ZBTB46/GAS6/F2RL1/AGER/DCSTAMP/GATA1
GOCC_PLASMA_MEMBRANE_SIGNALING_RECEPTOR_COMPLEX	GOCC_PLASMA_MEMBRANE_SIGNALING_RECEPTOR_COMPLEX	GOCC_PLASMA_MEMBRANE_SIGNALING_RECEPTOR_COMPLEX	181	0.599478675414663	1.69322189770964	3.40644701819408e-10	1.44876779002246e-08	1.18653782934101e-08	4052	tags=49%, list=23%, signal=38%	CD79A/PTPN6/CD247/ITGAL/CD3E/CD3D/IL2RB/APBB1IP/CSF2RB/ITGB2/CD8B/TRAT1/CD3G/ITGB7/PTK2B/ZAP70/CD8A/IL12RB1/CD79B/IL18RAP/CD40/CD4/IL2RA/SYK/ITGAD/IL18R1/ITGAM/TSPAN32/ITGAX/LYN/SKAP1/ITGA8/HTR3A/GRIN3A/SHISA8/ACVRL1/GP1BA/CACNG3/TRAF1/B2M/CSF2/ITGA4/TLR2/IFNL1/CSF2RA/RAMP3/GP5/IL10RB/IL6/ITGAE/JAK2/TLR1/IL23R/TRAF2/CHRNA1/TLR6/CHRNA2/GRIK4/IL27RA/INSRR/GRIK5/LIME1/CALCRL/ITGA11/OSMR/ITGA5/RAMP1/…
GOBP_REGULATION_OF_RESPONSE_TO_CYTOKINE_STIMULUS	GOBP_REGULATION_OF_RESPONSE_TO_CYTOKINE_STIMULUS	GOBP_REGULATION_OF_RESPONSE_TO_CYTOKINE_STIMULUS	158	0.612439187387702	1.72057384173405	4.86779564747531e-10	2.06139655165832e-08	1.68827952047291e-08	3054	tags=43%, list=17%, signal=36%	ZBP1/STAP1/PTPN6/CCL5/LAPTM5/CD300LF/CD74/PTPRC/SOCS1/CXCR4/SYK/GFI1/NLRC5/NR1H3/CSF1/SAMHD1/MMP12/IKBKE/IRF3/TREM2/PADI2/CYLD/PARP14/TXK/IRAK2/NAIP/IRF7/TLR4/TNFAIP3/TLR2/IL1R2/ISG15/IL7/PARP9/IL6/OAS1/CD24/IL1R1/AXL/CASP8/TRAF2/IRGM/TICAM2/IFIH1/RFFL/CASP4/IRAK3/LRRC70/GAS6/PTPN2/CASP1/F2RL1/IL1RN/OAS3/CARD16/CARD8/STING1/EDN1/TRIM56/SLIT2/NLRP2B/PYCARD/CCDC3/APOA1/STAT2/OTULIN/SLIT3/PPARG
GOBP_REGULATION_OF_T_CELL_MEDIATED_CYTOTOXICITY	GOBP_REGULATION_OF_T_CELL_MEDIATED_CYTOTOXICITY	GOBP_REGULATION_OF_T_CELL_MEDIATED_CYTOTOXICITY	39	0.795555913934632	2.05176077688195	4.91575223462677e-10	2.07280885893429e-08	1.69762617657354e-08	1651	tags=69%, list=9%, signal=63%	NCKAP1L/KLRD1/LILRB1/PTPRC/IL12RB1/IL7R/HLA-DRA/HLA-DRB1/CD1D/XCL1/CD1C/IL12B/KLRC1/CD1B/RIPK3/FCGR2B/HLA-F/HLA-B/HLA-E/CD1E/B2M/HLA-A/IL23A/HLA-G/CD1A/IL12A/IL23R
GOBP_POSITIVE_REGULATION_OF_CD4_POSITIVE_ALPHA_BETA_T_CELL_DIFFERENTIATION	GOBP_POSITIVE_REGULATION_OF_CD4_POSITIVE_ALPHA_BETA_T_CELL_DIFFERENTIATION	GOBP_POSITIVE_REGULATION_OF_CD4_POSITIVE_ALPHA_BETA_T_CELL_DIFFERENTIATION	31	0.827871825853567	2.07350049744879	5.75057552134852e-10	2.41450760294238e-08	1.97747674254838e-08	1753	tags=71%, list=10%, signal=64%	SASH3/NCKAP1L/FOXP3/SOCS1/CCL19/IL12RB1/CD86/HLA-DRA/HLA-DRB1/CD80/IFNG/IL18/LGALS9/IL12B/NLRP3/NFKBID/MYB/IL4R/CD83/IL23A/IL23R/TNFSF4
GOBP_ALPHA_BETA_T_CELL_PROLIFERATION	GOBP_ALPHA_BETA_T_CELL_PROLIFERATION	GOBP_ALPHA_BETA_T_CELL_PROLIFERATION	40	0.788963583011026	2.03914756425331	5.81845982834831e-10	2.43265860704715e-08	1.99234237744112e-08	2447	tags=70%, list=14%, signal=60%	CCR2/RASAL3/CD3E/DOCK2/PTPRC/EBI3/ZAP70/IRF1/PTPN22/VSIR/IL18/CD28/XCL1/LGALS9/SYK/IL12B/CD274/IL15/HLA-E/ELF4/LGALS9C/HLA-A/IL23A/JAK2/TNFSF4/LGALS9B/CBLB/TYK2
GOBP_POSITIVE_REGULATION_OF_INTERLEUKIN_12_PRODUCTION	GOBP_POSITIVE_REGULATION_OF_INTERLEUKIN_12_PRODUCTION	GOBP_POSITIVE_REGULATION_OF_INTERLEUKIN_12_PRODUCTION	42	0.783462871214123	2.03885734262459	5.95251709615368e-10	2.4693381452105e-08	2.02238284347943e-08	2304	tags=64%, list=13%, signal=56%	LTB/CCR7/LAPTM5/SCIMP/CD40LG/IRF8/CCL19/IRF1/CD40/PLCG2/IFNG/IDO1/LGALS9/SYK/CLEC7A/NOD2/IL12B/IRF5/TLR4/TLR2/IL23A/HLA-G/IL16/IL23R/TNFSF4/TLR9/AGER
GOBP_POSITIVE_REGULATION_OF_CHEMOKINE_PRODUCTION	GOBP_POSITIVE_REGULATION_OF_CHEMOKINE_PRODUCTION	GOBP_POSITIVE_REGULATION_OF_CHEMOKINE_PRODUCTION	69	0.708162223209191	1.91891828929501	5.95624281504103e-10	2.4693381452105e-08	2.02238284347943e-08	2728	tags=55%, list=16%, signal=47%	CD74/AIF1/CD84/HAVCR2/IFNG/IL18/LGALS9/CSF1R/SYK/CLEC7A/CARD9/TLR7/NOD2/TNF/AIRE/ALOX15B/HMOX1/IL33/TLR4/TLR2/IL1B/IL4R/IL7/IL6/OAS1/FFAR3/TNFSF4/LBP/MYD88/IL17RA/TLR9/F2RL1/AGER/OAS3/SELENOK/AZU1/MCOLN2/PYCARD
GOBP_REGULATION_OF_LYMPHOCYTE_MIGRATION	GOBP_REGULATION_OF_LYMPHOCYTE_MIGRATION	GOBP_REGULATION_OF_LYMPHOCYTE_MIGRATION	62	0.7232397348797	1.9445292419453	6.07295986796572e-10	2.50719226013464e-08	2.05338528546016e-08	2170	tags=53%, list=12%, signal=47%	CCR2/SPN/CXCL13/CCL5/PTK2B/TNFSF14/XCL2/AIF1/CCL4/GCSAM/CCR6/ADAM8/XCL1/DOCK8/CCL2/CXCL12/CCL3/CXCL10/KLRC4-KLRK1/KLRK1/CD200R1/RIPK3/CCL21/AIRE/PADI2/ITGA4/CCL7/RIPOR2/JAM2/CD200/ADTRP/IL27RA/SLC8B1
GOBP_NIK_NF_KAPPAB_SIGNALING	GOBP_NIK_NF_KAPPAB_SIGNALING	GOBP_NIK_NF_KAPPAB_SIGNALING	124	0.634892698985512	1.7662994111731	7.32143625905998e-10	3.01002548200603e-08	2.46520465617559e-08	3193	tags=48%, list=18%, signal=39%	CD27/LAPTM5/SPI1/TNFSF14/CCL19/CD86/TMSB4X/PTPN22/NLRC3/HAVCR2/IL18/LGALS9/TLR7/IL18R1/NOD2/CD14/TNF/BIRC3/IL12B/RELB/RIPK3/NFKB2/MAP3K14/BCL3/TNFSF15/NFKBIA/NLRP3/CHI3L1/IKBKE/TREM2/NMI/CYLD/TLR4/TLR2/IL1B/IFI35/TCIM/RASSF2/TNFRSF10A/ZC3H12A/IL23A/HDAC7/TRAF2/TRADD/TLR6/EDAR/GREM1/TLR9/LIME1/AGER/NOD1/EDN1/LITAF/PPP4C/NLRP12/MAS1/ADGRG3/RBCK1/EZR
GOBP_RESPONSE_TO_INTERLEUKIN_1	GOBP_RESPONSE_TO_INTERLEUKIN_1	GOBP_RESPONSE_TO_INTERLEUKIN_1	133	0.628740290797593	1.75045720763405	8.1928653052532e-10	3.35431543431259e-08	2.74717741639785e-08	2804	tags=43%, list=16%, signal=36%	NLRP7/ZBP1/CD38/CCL25/CCL5/XCL2/CCL19/CCL4/CD40/XCL1/LGALS9/MAPK13/CCL22/CCL2/CCL3/CCL3L3/CCL3L1/GBP2/GBP1/CCL8/CCL1/CYBA/CCL21/KMO/CHI3L1/ACOD1/KLF2/IRAK2/IL1B/CCL7/GBP3/ST18/IL1R2/CCL26/CCL23/ZC3H12A/IL6/IL1R1/CCL24/SELE/CCL14/CCL13/MYD88/IRAK3/TNIP2/CCL16/CD47/IL1RN/CAMP/CCL18/INHBB/EDN1/CCL17/PYCARD/CEBPB/CCL11/TANK
GOBP_NEGATIVE_REGULATION_OF_PRODUCTION_OF_MOLECULAR_MEDIATOR_OF_IMMUNE_RESPONSE	GOBP_NEGATIVE_REGULATION_OF_PRODUCTION_OF_MOLECULAR_MEDIATOR_OF_IMMUNE_RESPONSE	GOBP_NEGATIVE_REGULATION_OF_PRODUCTION_OF_MOLECULAR_MEDIATOR_OF_IMMUNE_RESPONSE	38	0.789736820397734	2.03282593751573	8.42958005751247e-10	3.43696968708577e-08	2.81487107879614e-08	1956	tags=58%, list=11%, signal=52%	SLAMF1/FCRL3/TBX21/JAK3/CD96/LILRB1/FOXP3/LILRB4/XCL1/CR1/TNF/FCGR2B/HLA-F/IL10/ZPBP2/HMOX1/TGFB1/BST2/CD22/BCL6/IRAK3/TGFB3
GOBP_NEGATIVE_REGULATION_OF_B_CELL_ACTIVATION	GOBP_NEGATIVE_REGULATION_OF_B_CELL_ACTIVATION	GOBP_NEGATIVE_REGULATION_OF_B_CELL_ACTIVATION	34	0.808315547865341	2.0677301495334	9.31297605096909e-10	3.78152817674535e-08	3.09706377055619e-08	1856	tags=59%, list=11%, signal=53%	TNFRSF13B/TBC1D10C/INPP5D/BANK1/BLK/LAPTM5/FOXP3/TYROBP/BTK/SAMSN1/CD300A/CR1/MNDA/LYN/FCGR2B/CTLA4/IL10/TNFAIP3/ID2/BCL6
GOCC_LUMENAL_SIDE_OF_ENDOPLASMIC_RETICULUM_MEMBRANE	GOCC_LUMENAL_SIDE_OF_ENDOPLASMIC_RETICULUM_MEMBRANE	GOCC_LUMENAL_SIDE_OF_ENDOPLASMIC_RETICULUM_MEMBRANE	26	0.846959680979229	2.09674840801095	9.40278994493594e-10	3.80234952404438e-08	3.11411641101265e-08	1530	tags=65%, list=9%, signal=60%	CD74/HLA-DPB1/HLA-DRA/HLA-DRB1/HLA-DQA1/HLA-DPA1/HLA-DQB1/HLA-DQB2/HLA-DRB5/HLA-F/HLA-B/HLA-E/HLA-DQA2/TAPBP/HLA-C/HLA-A/HLA-G
GOMF_MHC_PROTEIN_BINDING	GOMF_MHC_PROTEIN_BINDING	GOMF_MHC_PROTEIN_BINDING	35	0.806180742778392	2.0674651994298	9.48077292222261e-10	3.8182361805539e-08	3.12712754989916e-08	1202	tags=63%, list=7%, signal=59%	KLRD1/CD8B/CD74/FCRL6/LILRB1/CD8A/LAG3/CD4/LILRB2/PILRA/CD244/CLEC7A/KIR3DL2/KLRC4-KLRK1/KLRK1/MARCHF1/HLA-E/TAP1/TAPBP/CD8B2/TAP2/KIR2DS4
GOBP_REGULATORY_T_CELL_DIFFERENTIATION	GOBP_REGULATORY_T_CELL_DIFFERENTIATION	GOBP_REGULATORY_T_CELL_DIFFERENTIATION	34	0.80781844794997	2.06645853167938	9.81636689334634e-10	3.93732081856294e-08	3.22465762260248e-08	1856	tags=65%, list=11%, signal=58%	PLA2G2D/FOXP3/SOCS1/IRF1/LILRB4/IL4I1/FUT7/LAG3/VSIR/HLA-DRA/TOX/HLA-DRB1/LILRB2/IFNG/CD28/LGALS9/CR1/IL2/CTLA4/HLA-G/TNFSF4/BCL6
GOBP_NEGATIVE_REGULATION_OF_INNATE_IMMUNE_RESPONSE	GOBP_NEGATIVE_REGULATION_OF_INNATE_IMMUNE_RESPONSE	GOBP_NEGATIVE_REGULATION_OF_INNATE_IMMUNE_RESPONSE	70	0.69964593167926	1.89765097682745	1.03331687234279e-09	4.12782897951671e-08	3.38068341315814e-08	1530	tags=46%, list=9%, signal=42%	SLAMF8/KLRD1/CD96/LILRB1/NLRC3/HAVCR2/KIR2DL4/ARRB2/LGALS9/CR1/NLRC5/KLRC1/SERPING1/HLA-F/HLA-B/NR1H3/HLA-E/SAMHD1/VSIG4/SERPINB9/MMP12/NMI/PARP14/ACOD1/TRAFD1/TNFAIP3/HLA-A/TRIM21/ISG15/DHX58/OAS1/HLA-G
GOCC_TERTIARY_GRANULE_MEMBRANE	GOCC_TERTIARY_GRANULE_MEMBRANE	GOCC_TERTIARY_GRANULE_MEMBRANE	72	0.698661258658246	1.89667704529348	1.0493369705418e-09	4.17492253561933e-08	3.41925293839108e-08	2521	tags=49%, list=14%, signal=42%	CD53/ITGB2/LAIR1/PTAFR/LILRB2/CD300A/ADAM8/CYBB/FCER1G/SIGLEC14/CLEC12A/ITGAM/ITGAX/GPR84/CLEC4D/ATP8B4/FRMPD3/CYBA/CLEC4C/CD33/FPR2/FCAR/TRPM2/PLAU/VAMP8/NBEAL2/OLR1/VAMP1/CD93/CLEC5A/CD47/SIGLEC5/SLC11A1/RAP2C/CD177
GOMF_CHEMOKINE_ACTIVITY	GOMF_CHEMOKINE_ACTIVITY	GOMF_CHEMOKINE_ACTIVITY	47	0.759968955334369	2.0021616308684	1.1035820512273e-09	4.36192541991702e-08	3.57240791460135e-08	2762	tags=68%, list=16%, signal=57%	CCL25/CXCL13/CCL5/XCL2/CCL19/CCL4/CXCL9/XCL1/CCL22/CCL2/CXCL12/CCL3/CCL3L3/CCL3L1/CXCL10/CXCL11/CCL8/CCL1/CCL21/CXCL16/CCL7/CCL26/CCL23/CCL24/CCL14/CCL13/CCL16/CXCL2/CCL18/CKLF/CCL17/CCL11
GOMF_CHEMOKINE_RECEPTOR_BINDING	GOMF_CHEMOKINE_RECEPTOR_BINDING	GOMF_CHEMOKINE_RECEPTOR_BINDING	64	0.718385401647979	1.93619503942705	1.10518025233531e-09	4.36192541991702e-08	3.57240791460135e-08	2762	tags=58%, list=16%, signal=49%	CCR2/CCL25/CXCL13/CCL5/CCRL2/XCL2/CCL19/CCL4/CXCL9/XCL1/CCL22/CCL2/CXCL12/CCL3/CCL3L3/CCL3L1/CXCL10/CXCL11/CCL8/CCL1/CCL21/CXCL16/STAT1/CCL7/CCL26/CCL23/CX3CR1/CCL24/CCL14/CCL13/CCL16/CXCL2/CCL18/CKLF/JAK1/CCL17/CCL11
GOBP_LYMPHOCYTE_APOPTOTIC_PROCESS	GOBP_LYMPHOCYTE_APOPTOTIC_PROCESS	GOBP_LYMPHOCYTE_APOPTOTIC_PROCESS	74	0.697363987201257	1.89673410017407	1.14545765252798e-09	4.50288074003729e-08	3.68785003080617e-08	2046	tags=43%, list=12%, signal=38%	HSH2D/CD27/JAK3/BLK/CCL5/CD3G/PDCD1/CD74/IL7R/PRKCQ/BTK/FASLG/IL2RA/ADAM8/IDO1/GIMAP8/LGALS9/DOCK8/LYN/CD274/IL2/RIPK3/IL10/ORMDL3/PTCRA/ADA/TSC22D3/CLC/LGALS14/BCL6/FOXP1/FAS
GOBP_NEGATIVE_REGULATION_OF_B_CELL_PROLIFERATION	GOBP_NEGATIVE_REGULATION_OF_B_CELL_PROLIFERATION	GOBP_NEGATIVE_REGULATION_OF_B_CELL_PROLIFERATION	17	0.899240844210486	2.07391742811175	1.22285428657041e-09	4.78805684348818e-08	3.9214086708442e-08	811	tags=65%, list=5%, signal=62%	TNFRSF13B/INPP5D/BLK/TYROBP/BTK/CD300A/MNDA/LYN/FCGR2B/CTLA4/IL10
GOBP_POSITIVE_REGULATION_OF_NATURAL_KILLER_CELL_MEDIATED_CYTOTOXICITY	GOBP_POSITIVE_REGULATION_OF_NATURAL_KILLER_CELL_MEDIATED_CYTOTOXICITY	GOBP_POSITIVE_REGULATION_OF_NATURAL_KILLER_CELL_MEDIATED_CYTOTOXICITY	27	0.832584956096181	2.06954401497475	1.26396643997068e-09	4.92946911588565e-08	4.03722503002076e-08	1831	tags=74%, list=10%, signal=66%	NCR3/SLAMF6/VAV1/SH2D1A/KLRD1/LAG3/CRTAM/IL21/CD226/RASGRP1/IL12B/KLRC4-KLRK1/KLRK1/HLA-F/HLA-E/KLRC4/CD160/KLRC2/IL12A/KLRC3
GOBP_REGULATION_OF_B_CELL_MEDIATED_IMMUNITY	GOBP_REGULATION_OF_B_CELL_MEDIATED_IMMUNITY	GOBP_REGULATION_OF_B_CELL_MEDIATED_IMMUNITY	62	0.717695023942387	1.92962152596156	1.33375548273639e-09	5.1811674599055e-08	4.24336545419282e-08	2264	tags=50%, list=13%, signal=44%	LTA/PTPN6/TBX21/CR2/FCER2/PTPRC/FOXP3/CD40/BTK/CD28/CD226/XCL1/CR1L/CR1/C3/NOD2/TNF/IL2/FCGR2B/HLA-E/IL10/TREM2/C4BPB/C17orf99/TGFB1/TNFSF4/BCL6/IL27RA/TNFSF13/SHLD1/C4BPA
GOBP_KERATINIZATION	GOBP_KERATINIZATION	GOBP_KERATINIZATION	59	-0.576732	-2.61628	1.36218214061013e-09	5.25822363216338e-08	4.30647430020517e-08	3364	tags=68%, list=19%, signal=55%	LCE3B/IVL/EVPL/CNFN/LCE4A/LCE5A/LCE2A/SPRR2G/CERS3/KRT17/SPRR2E/SPRR2F/SPRR2B/KRT16/LCE1C/SPRR1A/CDH3/LCE3C/LCE1A/LIPK/LCE1E/TMEM79/LCE3D/CDSN/CASP14/SPRR1B/KAZN/LCE1F/LCE6A/SPRR2A/LCE2D/LCE2B/LCE1B/LCE2C/SPRR4/LCE3E/LCE3A/KLK5/HRNR/ABCA12
GOBP_CHEMOKINE_PRODUCTION	GOBP_CHEMOKINE_PRODUCTION	GOBP_CHEMOKINE_PRODUCTION	93	0.667949751586258	1.8417657144419	1.36424977179875e-09	5.25822363216338e-08	4.30647430020517e-08	2559	tags=46%, list=15%, signal=40%	CD74/LILRB4/AIF1/CD84/HAVCR2/IFNG/IL18/LGALS9/CSF1R/SYK/CLEC7A/CARD9/TLR7/NOD2/TNF/MEFV/IL10/AIRE/TREM2/ALOX15B/HMOX1/IL33/TLR4/TLR2/IL1B/IL4R/ACKR1/IL7/IL6/OAS1/FFAR3/TNFSF4/LBP/FOXP1/MYD88/IL17RA/TLR9/F2RL1/AGER/OAS3/SELENOK/AZU1/MCOLN2
GOBP_CD4_POSITIVE_CD25_POSITIVE_ALPHA_BETA_REGULATORY_T_CELL_DIFFERENTIATION	GOBP_CD4_POSITIVE_CD25_POSITIVE_ALPHA_BETA_REGULATORY_T_CELL_DIFFERENTIATION	GOBP_CD4_POSITIVE_CD25_POSITIVE_ALPHA_BETA_REGULATORY_T_CELL_DIFFERENTIATION	8	0.972807419280971	1.92264692021297	1.39311993493609e-09	5.3486048241301e-08	4.38049630985227e-08	483	tags=100%, list=3%, signal=97%	PLA2G2D/FOXP3/FUT7/HLA-DRA/TOX/HLA-DRB1/IFNG/LGALS9
GOBP_POSITIVE_REGULATION_OF_INTERLEUKIN_17_PRODUCTION	GOBP_POSITIVE_REGULATION_OF_INTERLEUKIN_17_PRODUCTION	GOBP_POSITIVE_REGULATION_OF_INTERLEUKIN_17_PRODUCTION	23	0.857390179863097	2.0886478932265	1.62722807154992e-09	6.22320131084613e-08	5.09678902704557e-08	1893	tags=83%, list=11%, signal=74%	LY9/SLAMF6/PRKCQ/IL18/IL21/CARD9/NOD2/IL12B/IL2/RFTN1/IL15/CCL1/OSM/ARID5A/TGFB1/IL6/IL23A/IL23R/MYD88
GOBP_REGULATION_OF_INFLAMMATORY_RESPONSE_TO_ANTIGENIC_STIMULUS	GOBP_REGULATION_OF_INFLAMMATORY_RESPONSE_TO_ANTIGENIC_STIMULUS	GOBP_REGULATION_OF_INFLAMMATORY_RESPONSE_TO_ANTIGENIC_STIMULUS	41	0.776709573354441	2.01746640573944	1.6749287081215e-09	6.3808963563841e-08	5.22594094381172e-08	1797	tags=56%, list=10%, signal=50%	LTA/PLA2G2D/FGR/CCR7/HCK/FUT7/HLA-DRB1/BTK/CD28/SYK/C3/NOD2/TNF/LYN/IL12B/FCGR2B/HLA-E/NLRP6/IL10/TREM2/NPY5R/CNR1/RHBDF2
GOCC_ENDOCYTIC_VESICLE	GOCC_ENDOCYTIC_VESICLE	GOCC_ENDOCYTIC_VESICLE	338	0.527356467388477	1.50037364739777	2.06231572433017e-09	7.82648817383298e-08	6.40987765817113e-08	2353	tags=28%, list=13%, signal=25%	CORO1A/SLAMF1/NCF1/WAS/NCF4/CD3D/FMNL1/SCIMP/CD3G/RAC2/CD74/HVCN1/HLA-DPB1/IL7R/HLA-DRA/CLEC4E/HLA-DRB1/CD4/GNLY/HLA-DQA1/NCF2/MPEG1/PLD4/HLA-DPA1/ADAM8/FCGR1A/ARRB2/HLA-DQB1/CYBB/CSF3R/SYK/TLR7/NOD2/CTSS/WNT1/LYN/HLA-DQB2/HLA-DRB5/HLA-F/FFAR4/HLA-B/CTLA4/HLA-E/HLA-DQA2/CYBA/MPO/TAP1/STAB1/TAPBP/SCARF1/TCIRG1/CACNG3/CD163/HLA-C/WNT5B/DYSF/UNC93B1/MARCO/B2M/RAB20/TAP2/TLR2/VAMP8/HLA-A/HP/TRIM14/RA…
GOBP_REGULATION_OF_PEPTIDASE_ACTIVITY	GOBP_REGULATION_OF_PEPTIDASE_ACTIVITY	GOBP_REGULATION_OF_PEPTIDASE_ACTIVITY	434	0.506339652722121	1.44979665486064	2.09428897600681e-09	7.91737522078897e-08	6.4843139620102e-08	3400	tags=32%, list=19%, signal=26%	P2RX1/NLRP7/CD27/SPOCK2/LCK/ATP2A3/DPEP1/LAPTM5/TNFSF14/TNFAIP8/VSIR/FASLG/PSMB9/CST7/SERPINA1/ADORA2A/CASP10/LAMP3/ARRB2/LGALS9/SYK/CLEC7A/CARD9/CR1/MMP9/C4B/C3/TNF/HMSD/BIRC3/TNFSF10/LYN/SPINT2/NLRP1/ITIH1/CASP5/NLRC4/TTBK1/SERPING1/RARRES1/MEFV/COL4A3/PSME2/SPINK2/NLRP6/PSME1/SERPINF2/TNFSF15/CRB2/SERPINB9/C4A/NLRP2/PSMB8/NLRP3/CFLAR/AIM2/NAIP/PZP/ITIH3/RPS6KA1/LGMN/CTSH/BIN1/ST18/CYFIP2/BST2/…
GOCC_NUCLEOID	GOCC_NUCLEOID	GOCC_NUCLEOID	43	-0.663427	-2.85133	2.49537482471627e-09	9.39765778453259e-08	7.69666232597299e-08	3483	tags=63%, list=20%, signal=50%	FASTKD5/POLRMT/TUFM/SUPV3L1/TFAM/TFB1M/DBT/ELAC2/HSPA9/VDAC1/FASTKD2/TOP1MT/SLC25A5/HADHA/CLPX/DHX30/TFB2M/LONP1/VDAC2/SHMT2/POLDIP2/HADHB/LRPPRC/TWNK/GRSF1/ATP5F1B/CPS1
GOBP_POSITIVE_REGULATION_OF_INTERLEUKIN_10_PRODUCTION	GOBP_POSITIVE_REGULATION_OF_INTERLEUKIN_10_PRODUCTION	GOBP_POSITIVE_REGULATION_OF_INTERLEUKIN_10_PRODUCTION	40	0.777783912910079	2.01025269819561	2.51712080632222e-09	9.44350988440354e-08	7.73421510111493e-08	3039	tags=78%, list=17%, signal=64%	SASH3/TIGIT/CD40LG/PLCG2/CD28/XCL1/LGALS9/SYK/CLEC7A/NOD2/IL12B/CD274/LILRA5/BCL3/TREM2/TLR4/TLR2/ISG15/CD83/HGF/IL6/IL23A/TNFSF4/TLR9/F2RL1/CD34/STAT3/PYCARD/INAVA/TUSC2/IL4
GOBP_NEGATIVE_REGULATION_OF_INTERLEUKIN_6_PRODUCTION	GOBP_NEGATIVE_REGULATION_OF_INTERLEUKIN_6_PRODUCTION	GOBP_NEGATIVE_REGULATION_OF_INTERLEUKIN_6_PRODUCTION	46	0.759155212194135	1.99553993805204	2.54927708055629e-09	9.52792308857912e-08	7.80334934108079e-08	2453	tags=63%, list=14%, signal=54%	SLAMF1/PTPN6/INPP5D/BANK1/NCKAP1L/FOXP3/LILRB4/PTPN22/NLRC3/CD84/HAVCR2/ARRB2/GHRL/TNF/CD200R1/C5AR2/IL10/KLF2/TLR4/TNFAIP3/ZC3H12A/HGF/CSK/CD200/IRAK3/IL27RA/GAS6/TLR9/ORM1
GOBP_TOLERANCE_INDUCTION	GOBP_TOLERANCE_INDUCTION	GOBP_TOLERANCE_INDUCTION	31	0.818129267458022	2.04909913597142	2.66714688105513e-09	9.93084463221545e-08	8.1333412535691e-08	2269	tags=77%, list=13%, signal=67%	CD3E/BLK/PDCD1/FOXP3/LILRB4/CCR4/LILRB2/HAVCR2/ICOS/IL2RA/IDO1/LGALS9/LYN/CD274/HLA-B/HLA-E/AIRE/ACOD1/TNFAIP3/HLA-G/CLC/IRAK3/XKR8/CBLB
GOBP_REGULATION_OF_GRANULOCYTE_CHEMOTAXIS	GOBP_REGULATION_OF_GRANULOCYTE_CHEMOTAXIS	GOBP_REGULATION_OF_GRANULOCYTE_CHEMOTAXIS	50	0.747071119873789	1.98801958919612	2.7624963818893e-09	1.02471999248503e-07	8.39243558518567e-08	1762	tags=52%, list=10%, signal=47%	SLAMF1/NCKAP1L/CCR7/CCL5/RAC2/CD74/CCL19/XCL1/CSF1R/DAPK2/NOD2/CMKLR1/CAMK1D/RARRES2/IL34/C3AR1/C5AR2/CSF1/CCL21/C5AR1/RIPOR2/MPP1/IL23A/DPP4/THBS1/LBP
GOBP_THYMIC_T_CELL_SELECTION	GOBP_THYMIC_T_CELL_SELECTION	GOBP_THYMIC_T_CELL_SELECTION	22	0.861190405168303	2.09048116932395	2.79746208448486e-09	1.03380368492929e-07	8.46683083878979e-08	968	tags=59%, list=6%, signal=56%	CD3E/CARD11/CD3D/CCR7/CD3G/CD74/DOCK2/PTPRC/ZAP70/TOX/CD28/GATA3/AIRE
GOBP_ANTIGEN_PROCESSING_AND_PRESENTATION_OF_ENDOGENOUS_ANTIGEN	GOBP_ANTIGEN_PROCESSING_AND_PRESENTATION_OF_ENDOGENOUS_ANTIGEN	GOBP_ANTIGEN_PROCESSING_AND_PRESENTATION_OF_ENDOGENOUS_ANTIGEN	25	0.847484388026426	2.09119729379897	3.03741869681038e-09	1.11829142841149e-07	9.15878371383084e-08	2048	tags=80%, list=12%, signal=71%	CD74/HLA-DRA/HLA-DRB1/CD1D/CD1C/CD1B/HLA-F/HLA-B/HLA-E/CD1E/TAP1/TAPBP/HLA-C/B2M/TAP2/HLA-A/HLA-G/CD1A/ERAP1/ERAP2
GOCC_IMMUNOLOGICAL_SYNAPSE	GOCC_IMMUNOLOGICAL_SYNAPSE	GOCC_IMMUNOLOGICAL_SYNAPSE	44	0.766454608001651	2.00833649798086	3.31605164356865e-09	1.20939995392365e-07	9.90496065702458e-08	1059	tags=48%, list=6%, signal=45%	RHOH/CD37/CD6/CORO1A/LCK/CD3E/CD53/CARD11/SCIMP/ZAP70/GZMA/GZMB/IL4I1/HLA-DRA/CRTAM/HLA-DRB1/PRKCQ/HAVCR2/CD28/SKAP1/LAT
GOBP_REGULATION_OF_LEUKOCYTE_DEGRANULATION	GOBP_REGULATION_OF_LEUKOCYTE_DEGRANULATION	GOBP_REGULATION_OF_LEUKOCYTE_DEGRANULATION	49	0.748364113316542	1.98881020901087	3.32165184466716e-09	1.20939995392365e-07	9.90496065702458e-08	1619	tags=51%, list=9%, signal=46%	CCR2/NCKAP1L/BLK/FGR/ITGB2/SPI1/RAC2/PTAFR/CD84/CD300A/PRAM1/LGALS9/SYK/ITGAM/UNC13D/LYN/FCGR2B/HLA-F/STXBP2/HMOX1/FOXF1/KLRC2/IL4R/VAMP8/STX4
GOCC_PHAGOCYTIC_VESICLE	GOCC_PHAGOCYTIC_VESICLE	GOCC_PHAGOCYTIC_VESICLE	137	0.616948239824939	1.7200530149509	3.30959205849481e-09	1.20939995392365e-07	9.90496065702458e-08	2433	tags=37%, list=14%, signal=32%	CORO1A/SLAMF1/NCF1/WAS/NCF4/FMNL1/SCIMP/RAC2/HVCN1/CLEC4E/GNLY/NCF2/MPEG1/PLD4/ADAM8/CYBB/SYK/TLR7/NOD2/CTSS/HLA-F/HLA-B/HLA-E/CYBA/MPO/TAP1/TAPBP/TCIRG1/HLA-C/UNC93B1/B2M/RAB20/TAP2/TLR2/VAMP8/HLA-A/TRIM14/RAB8A/RAB31/LTF/HLA-G/TLR1/STX4/IRGM/TLR6/PLA2G5/TLR9/SLC11A1/ZYX/NOD1/RAB8B
GOCC_MEMBRANE_MICRODOMAIN	GOCC_MEMBRANE_MICRODOMAIN	GOCC_MEMBRANE_MICRODOMAIN	327	0.533082275773372	1.51584803655422	3.88795055083622e-09	1.41038265018754e-07	1.15510047905455e-07	2373	tags=28%, list=14%, signal=25%	CD79A/P2RX1/CD19/LAX1/KCNA3/LCK/MS4A1/INPP5D/CD48/CARD11/SELPLG/TNFRSF1B/CD2/LAT2/ITGB2/PTK2B/PTPRC/HCK/ZAP70/CD8A/NFAM1/CD4/BTK/FASLG/CD226/PECAM1/MYO1A/CR1/CD14/ITGAM/TNF/BIRC3/LYN/AKAP5/SKAP1/LCP2/RFTN1/MS4A4A/EFHD2/KCNQ1/RGS19/S1PR1/TREM2/CFLAR/HMOX1/LAT/SLC1A2/FAIM2/KCNMA1/TLR2/ATP1A4/PDPN/ITLN1/OLR1/BST2/TFPI/TNFRSF10A/KCNE3/SLC6A3/CSK/UNC5A/SULF1/DPP4/CD24/CD1A/GNAI2/JAK2/TLR1/KCNA5/CASP8/…
GOBP_POSITIVE_REGULATION_OF_ALPHA_BETA_T_CELL_DIFFERENTIATION	GOBP_POSITIVE_REGULATION_OF_ALPHA_BETA_T_CELL_DIFFERENTIATION	GOBP_POSITIVE_REGULATION_OF_ALPHA_BETA_T_CELL_DIFFERENTIATION	49	0.74716913811271	1.98563451038689	3.97938497074341e-09	1.43826342514012e-07	1.17793477618651e-07	1753	tags=53%, list=10%, signal=48%	SASH3/NCKAP1L/FOXP3/ZAP70/SOCS1/CCL19/IL12RB1/LILRB4/CD86/HLA-DRA/HLA-DRB1/CD80/IFNG/IL18/LGALS9/SYK/IL12B/NLRP3/NFKBID/MYB/IL4R/CD83/ADA/IL23A/IL23R/TNFSF4
GOBP_REGULATION_OF_NEUTROPHIL_MIGRATION	GOBP_REGULATION_OF_NEUTROPHIL_MIGRATION	GOBP_REGULATION_OF_NEUTROPHIL_MIGRATION	45	0.761176374289446	1.99729521134674	4.12781461768661e-09	1.48646521287276e-07	1.21741194083673e-07	1939	tags=58%, list=11%, signal=51%	RHOH/NCKAP1L/CCR7/SLAMF8/RAC2/CD74/CCL19/FUT7/ADAM8/XCL1/DAPK2/NOD2/CAMK1D/C3AR1/C5AR2/CCL21/C5AR1/RHOG/RIPOR2/MPP1/IL23A/DPP4/IL1R1/LBP/MYD88/FUT4
GOBP_REGULATED_EXOCYTOSIS	GOBP_REGULATED_EXOCYTOSIS	GOBP_REGULATED_EXOCYTOSIS	234	0.555602072798994	1.57168804654029	4.14499946230136e-09	1.48722580707373e-07	1.21803486591723e-07	3330	tags=37%, list=19%, signal=30%	P2RX1/CCR2/CORO1A/NCKAP1L/BLK/FGR/LAT2/ITGB2/SPI1/RAC2/PLEK/NKG7/HCK/CLNK/BTK/PTAFR/PIK3CG/CD84/CD300A/PRKCB/ADORA2A/PTGDR/PRAM1/LGALS9/SYK/RASGRP1/ITGAM/UNC13D/LYN/CCL3/CACNA1I/FCGR2B/HLA-F/GRIN3A/PRKCG/ADRA2A/OTOF/MILR1/SYNGR3/STXBP2/STX11/HMOX1/LAT/SLC4A8/SYNGR2/PTGDS/FOXF1/KLRC2/IL4R/VAMP8/DOC2B/RAB31/ERC2/GNAI2/SYN1/STX4/STX1B/CNR1/SYT17/WNT7A/ADRA1A/RAP1A/PRRT2/TRPV6/GRIK5/KLRF2/F2RL1/RPH3A…
GOBP_POSITIVE_REGULATION_OF_TYROSINE_PHOSPHORYLATION_OF_STAT_PROTEIN	GOBP_POSITIVE_REGULATION_OF_TYROSINE_PHOSPHORYLATION_OF_STAT_PROTEIN	GOBP_POSITIVE_REGULATION_OF_TYROSINE_PHOSPHORYLATION_OF_STAT_PROTEIN	65	0.707418890626094	1.91101536718141	4.26464676546337e-09	1.52226937619865e-07	1.24673547669019e-07	2192	tags=48%, list=13%, signal=42%	HCLS1/FLT3/CCL5/TNFRSF18/CD40/IFNG/IL18/IL21/CSF1R/TNF/LYN/IL12B/IL2/IL15/OSM/PARP14/CSF2/IFNL1/IL24/PARP9/IL6/IL23A/IGF1/GH1/JAK2/IL12A/IL23R/TNFSF18/LIF/IL31RA/CTF1
GOBP_I_KAPPAB_KINASE_NF_KAPPAB_SIGNALING	GOBP_I_KAPPAB_KINASE_NF_KAPPAB_SIGNALING	GOBP_I_KAPPAB_KINASE_NF_KAPPAB_SIGNALING	281	0.5400301384245	1.53135823551375	4.27352404182655e-09	1.52226937619865e-07	1.24673547669019e-07	2920	tags=35%, list=17%, signal=29%	PIM2/RHOH/CARD11/TIFAB/CCR7/CD74/CCL19/APOL3/LILRB4/CD40/NLRC3/HLA-DRB1/CD4/BTK/FASLG/UBD/PLCG2/PRKCB/TLR8/SECTM1/TNIP3/CASP10/LGALS9/CLEC7A/CARD9/CLEC6A/TLR7/NOD2/TNF/BIRC3/TNFSF10/TNFSF11/RELB/RIPK3/CLEC4D/TRIM22/NLRP6/MAP3K14/BCL3/CCL21/NFKBIA/TNIP1/IKBKE/IRF3/TIFA/TRAF1/TREM2/CFLAR/HMOX1/STAT1/TMEM106A/IRAK2/TLR4/TNFAIP3/TLR2/IL1B/TRIM21/TRIM14/BST2/ZC3H12A/CX3CR1/LTF/LPAR1/CASP8/TRAF2/TRADD/…
GOCC_VESICLE_LUMEN	GOCC_VESICLE_LUMEN	GOCC_VESICLE_LUMEN	325	0.527517448629414	1.49970113732075	4.72336060514036e-09	1.67645320470935e-07	1.3730117139592e-07	3051	tags=32%, list=17%, signal=27%	ARHGAP9/PTPN6/BIN2/ADA2/FGR/DOCK2/PLAC8/ALOX5/TMSB4X/CTSW/GMFG/FASLG/LYZ/SERPINA1/HK3/CFP/OSCAR/MNDA/ARHGAP45/GHRL/RNASET2/AMPD3/C3/UNC13D/FCN1/SERPING1/SRGN/RARRES2/DBH/CLU/MPO/VEGFC/SERPINF2/CHIT1/CHI3L1/TOR4A/ORM2/FUCA1/PADI2/FTL/B2M/RNASE2/CFD/COTL1/AOC1/FERMT3/CNN2/GSDMD/TGFB1/CTSC/ITIH3/PRSS2/CTSH/LRG1/HP/MMRN1/CRISPLD2/ADA/HGF/OSTF1/IGF1/LTF/GCA/THBS1/F5/PDGFB/ITIH4/VWF/DEFA4/HPSE/ISLR/ATG…
GOBP_HYPERSENSITIVITY	GOBP_HYPERSENSITIVITY	GOBP_HYPERSENSITIVITY	12	0.937091774121885	2.01245801129067	5.05818848052558e-09	1.78885827015577e-07	1.46507123052235e-07	790	tags=75%, list=5%, signal=72%	CCR7/FUT7/BTK/FCGR1A/GATA3/C3/FCGR2B/FCGR3A/HLA-E
GOBP_REGULATION_OF_LYMPHOCYTE_CHEMOTAXIS	GOBP_REGULATION_OF_LYMPHOCYTE_CHEMOTAXIS	GOBP_REGULATION_OF_LYMPHOCYTE_CHEMOTAXIS	26	0.835541720301347	2.06848190204646	5.40129013135297e-09	1.90337606164499e-07	1.55886106535326e-07	1290	tags=62%, list=7%, signal=57%	CCR2/CXCL13/CCL5/PTK2B/TNFSF14/XCL2/CCL4/XCL1/CCL2/CCL3/CXCL10/KLRC4-KLRK1/KLRK1/CCL21/PADI2/CCL7
GOBP_NEGATIVE_REGULATION_OF_LEUKOCYTE_APOPTOTIC_PROCESS	GOBP_NEGATIVE_REGULATION_OF_LEUKOCYTE_APOPTOTIC_PROCESS	GOBP_NEGATIVE_REGULATION_OF_LEUKOCYTE_APOPTOTIC_PROCESS	49	0.743651434617624	1.97628606021563	6.08414400449357e-09	2.13637896414014e-07	1.74968996150954e-07	1887	tags=55%, list=11%, signal=49%	HSH2D/CD27/HCLS1/JAK3/CCR7/CCL5/CD74/LILRB1/CCL19/IL7R/PRKCQ/CCR5/IDO1/NOD2/DOCK8/CXCL12/IL2/CCL21/ORMDL3/PTCRA/IRF7/ADA/AXL/TSC22D3/ST6GAL1/BCL6/FOXP1
GOBP_REGULATION_OF_T_HELPER_CELL_DIFFERENTIATION	GOBP_REGULATION_OF_T_HELPER_CELL_DIFFERENTIATION	GOBP_REGULATION_OF_T_HELPER_CELL_DIFFERENTIATION	37	0.775059139982374	1.99166485067165	6.23720423102171e-09	2.1823579484926e-07	1.78734665477991e-07	1856	tags=59%, list=11%, signal=53%	TBX21/JAK3/FOXP3/CCL19/IL12RB1/CD86/HLA-DRA/HLA-DRB1/CD80/IL18/IL12B/IL2/IL27/NLRP3/NFKBID/MYB/IL4R/ZC3H12A/IL23A/IL23R/TNFSF4/BCL6
GOBP_INTERLEUKIN_4_PRODUCTION	GOBP_INTERLEUKIN_4_PRODUCTION	GOBP_INTERLEUKIN_4_PRODUCTION	31	0.811649206588952	2.03286907593566	6.53650169561208e-09	2.26956810943084e-07	1.85877159656063e-07	1753	tags=55%, list=10%, signal=49%	SASH3/CD3E/CD40LG/FOXP3/CD86/HLA-DRB1/PRKCQ/HAVCR2/CD28/GATA3/FCER1G/LGALS9/SYK/HLA-E/NLRP3/CD83/TNFSF4
GOBP_T_CELL_DIFFERENTIATION_IN_THYMUS	GOBP_T_CELL_DIFFERENTIATION_IN_THYMUS	GOBP_T_CELL_DIFFERENTIATION_IN_THYMUS	77	0.673446277808404	1.83451672502477	6.55545668579902e-09	2.26956810943084e-07	1.85877159656063e-07	1435	tags=36%, list=8%, signal=34%	CD3E/CARD11/TESPA1/CD3D/CCR7/CD3G/CD74/DOCK2/PTPRC/FOXP3/ZAP70/IL7R/TOX/CCR6/CD28/BCL11B/ADAM8/GATA3/RASGRP1/WNT1/RIPK3/VNN1/AIRE/MAFB/B2M/CAMK4/IL1B/ADA
GOBP_HEMOSTASIS	GOBP_HEMOSTASIS	GOBP_HEMOSTASIS	227	0.557293161135368	1.57510182779276	6.52271214690892e-09	2.26956810943084e-07	1.85877159656063e-07	4303	tags=47%, list=25%, signal=36%	P2RX1/PTPN6/LCK/WAS/VAV1/BLK/CD40LG/PLEK/CD40/PRKCQ/FLI1/PIK3CG/PLCG2/SERPINA1/ADORA2A/FCER1G/SYK/TSPAN32/LYN/SERPING1/TREML1/EPHB2/ADRA2A/SERPINF2/GP1BA/DGKA/PROC/SELP/C4BPB/FERMT3/TXK/ENTPD1/TLR4/USF1/PLAU/PDPN/GP5/MMRN1/P2RY12/ZNF385A/DGKE/TFPI/ACTB/IL6/ENPP4/THBS1/F5/AXL/PDGFB/JAK2/PDGFRA/PLAUR/VWF/HPSE/MPIG6B/SERPINE1/ADTRP/F2RL3/VAV3/GAS6/DGKZ/TLN1/VTN/F2RL1/PEAR1/NOS3/CD34/GATA1/TFPI2/MYL9…
GOCC_SPECIFIC_GRANULE_MEMBRANE	GOCC_SPECIFIC_GRANULE_MEMBRANE	GOCC_SPECIFIC_GRANULE_MEMBRANE	90	0.654923985744681	1.80087221798693	6.80141295617278e-09	2.34648746987961e-07	1.92176839398375e-07	2271	tags=40%, list=13%, signal=35%	P2RX1/ITGAL/CD53/TNFRSF1B/ITGB2/RAB37/LAIR1/HVCN1/SLC2A5/ADAM8/CYBB/CLEC12A/SLC27A2/ITGAM/MMP25/GPR84/CLEC4D/ATP8B4/C3AR1/CYBA/CD33/ORMDL3/FPR2/CEACAM3/FCAR/TRPM2/PLAU/VAMP8/OLR1/VAMP1/PLAUR/RAP1A/SLCO4C1/CD93/CLEC5A/CD47
GOBP_DENDRITIC_CELL_MIGRATION	GOBP_DENDRITIC_CELL_MIGRATION	GOBP_DENDRITIC_CELL_MIGRATION	33	0.792826158202231	2.01916617682839	6.85568180798143e-09	2.35696907314818e-07	1.93035280542356e-07	1626	tags=61%, list=9%, signal=55%	CCR2/SLAMF1/CCR7/CCL5/SLAMF8/SPI1/ALOX5/CCL19/CXCR4/CCR5/PIK3CG/GPR183/CCR6/LGALS9/DOCK8/CCL21/CCR1/TRPM2/ASB2/IL12A
GOMF_MHC_CLASS_II_PROTEIN_COMPLEX_BINDING	GOMF_MHC_CLASS_II_PROTEIN_COMPLEX_BINDING	GOMF_MHC_CLASS_II_PROTEIN_COMPLEX_BINDING	25	0.841136268113313	2.07553308644534	8.2034030483037e-09	2.81052006519488e-07	2.30181013164574e-07	1057	tags=68%, list=6%, signal=64%	HLA-DOB/MS4A1/CD74/HLA-DPB1/HLA-DMB/HLA-DRA/HLA-DRB1/CD4/HLA-DQA1/HLA-DOA/HLA-DMA/HLA-DPA1/HLA-DQB1/HLA-DQB2/HLA-DRB5/HLA-DQA2/B2M
GOBP_POSITIVE_REGULATION_OF_INTERLEUKIN_4_PRODUCTION	GOBP_POSITIVE_REGULATION_OF_INTERLEUKIN_4_PRODUCTION	GOBP_POSITIVE_REGULATION_OF_INTERLEUKIN_4_PRODUCTION	24	0.842942548956562	2.06801618399772	8.6334442133757e-09	2.94761917139716e-07	2.4140940166121e-07	911	tags=58%, list=5%, signal=55%	SASH3/CD3E/CD40LG/FOXP3/CD86/PRKCQ/HAVCR2/CD28/GATA3/FCER1G/LGALS9/SYK/HLA-E/NLRP3
GOCC_LUMENAL_SIDE_OF_MEMBRANE	GOCC_LUMENAL_SIDE_OF_MEMBRANE	GOCC_LUMENAL_SIDE_OF_MEMBRANE	32	0.80095251425712	2.02759790728124	9.68650153425943e-09	3.2957486427082e-07	2.69921133497313e-07	1530	tags=53%, list=9%, signal=49%	CD74/HLA-DPB1/HLA-DRA/HLA-DRB1/HLA-DQA1/HLA-DPA1/HLA-DQB1/HLA-DQB2/HLA-DRB5/HLA-F/HLA-B/HLA-E/HLA-DQA2/TAPBP/HLA-C/HLA-A/HLA-G
GOBP_REGULATION_OF_CALCIUM_ION_TRANSPORT	GOBP_REGULATION_OF_CALCIUM_ION_TRANSPORT	GOBP_REGULATION_OF_CALCIUM_ION_TRANSPORT	240	0.550734527992512	1.55771812289228	1.00100087038812e-08	3.39411532237787e-07	2.77977344256452e-07	2989	tags=32%, list=17%, signal=27%	JSRP1/P2RX1/CD19/CORO1A/PTPN6/FCRL3/JAK3/CCL5/PTK2B/P2RX5/P2RY6/LILRB1/CCL4/CD4/CXCR4/CXCL9/LILRB2/PIK3CG/PLCG2/CD84/ADORA2A/STAC3/ARRB2/XCL1/CCL2/LYN/CXCL12/CCL3/SLC8A1/P2RX2/CXCL10/CXCL11/ACE/CRACR2B/LILRA2/LILRA5/CYBA/CACNG6/ADRA2A/CCR1/CD33/GPR35/CLIC2/RAMP3/BIN1/RGN/RRAD/REM1/IL16/CASQ1/PDGFB/GNAI2/THY1/TSPAN13/DRD3/EPB41/CACNA1C/F2RL3/PML/HPCA/SLC8B1/PDGFRB/CRACR2A/TLR9/DIAPH1/LIME1/MYLK/NO…
GOBP_POSITIVE_REGULATION_OF_VASCULATURE_DEVELOPMENT	GOBP_POSITIVE_REGULATION_OF_VASCULATURE_DEVELOPMENT	GOBP_POSITIVE_REGULATION_OF_VASCULATURE_DEVELOPMENT	157	0.583985510265224	1.64018807332777	1.0655807028828e-08	3.60071397100843e-07	2.94897730931193e-07	3758	tags=48%, list=22%, signal=38%	PTK2B/CYSLTR1/CD40/PIK3R6/CXCR4/PRKCB/TMIGD2/CYBB/GHRL/C3/ITGAX/CCR3/EPHA1/C3AR1/IL10/VEGFC/ACVRL1/CHI3L1/CYP1B1/PRKD2/C5AR1/HMOX1/IL1B/CTSH/LRG1/ADM2/CELA1/ZC3H12A/HGF/SMOC2/CX3CR1/TIE1/THBS1/JCAD/RRAS/CCL24/VASH2/ERAP1/RLN2/SERPINE1/CDH5/NRP1/TEK/RUNX1/GREM1/NOS3/PGF/FGF1/CAMP/CD34/STAT3/APLNR/ENG/JAK1/ANGPT4/GATA6/DDAH1/FOXC2/EMILIN2/F3/CCL11/ITGA5/TNFSF12/DLL1/PIK3CD/ETS1/ADAM12/FLT1/TBXA2R/F…
GOBP_REGULATION_OF_TOLL_LIKE_RECEPTOR_SIGNALING_PATHWAY	GOBP_REGULATION_OF_TOLL_LIKE_RECEPTOR_SIGNALING_PATHWAY	GOBP_REGULATION_OF_TOLL_LIKE_RECEPTOR_SIGNALING_PATHWAY	72	0.683337801101918	1.85507798732162	1.13811946081704e-08	3.8327046825535e-07	3.13897722316955e-07	2274	tags=47%, list=13%, signal=41%	FCRL3/CD300LF/IRF1/TASL/PTPN22/SMPDL3B/CD300A/LILRA4/ARRB2/GFI1/NOD2/BIRC3/LYN/NR1H3/LILRA2/CYBA/NLRP6/TLR5/TREM2/ACOD1/IRF7/TNFAIP3/TLR2/IFI35/RSAD2/LTF/TLR1/LBP/TICAM2/TLR6/IRAK3/TLR9/ESR1/F2RL1
GOBP_REGULATION_OF_ION_TRANSMEMBRANE_TRANSPORT	GOBP_REGULATION_OF_ION_TRANSMEMBRANE_TRANSPORT	GOBP_REGULATION_OF_ION_TRANSMEMBRANE_TRANSPORT	459	0.494559051250323	1.41739106426034	1.15599254736327e-08	3.87965253905896e-07	3.17742742073319e-07	4311	tags=37%, list=25%, signal=29%	JSRP1/P2RX1/CD19/KCNA3/CCR2/CORO1A/PTPN6/PTK2B/P2RY6/HVCN1/TMSB4X/PTAFR/CXCL9/PIK3CG/PLCG2/IFNG/STAC3/XCL1/CYBB/ANO9/MMP9/FXYD2/CTSS/CCL2/TNF/LYN/GLRX/TMEM37/SLC8A1/SLC43A2/CLIC5/CXCL10/CXCL11/CLIC3/CACNA1I/KCNK13/KCNK6/EPHB2/TCAF2/HAMP/CYBA/SHISA8/KEL/CACNG6/KCNK12/ADRA2A/TCIRG1/KCNQ1/CACNG3/GPR35/PM20D1/KCNMB1/CLIC2/TREM2/ABCB1/KCNMA1/CACNA2D4/KCNK5/RAMP3/KCNJ1/BIN1/SCN3A/KCNJ10/KCNH2/KCNJ5/RGN…
GOMF_CHEMOKINE_BINDING	GOMF_CHEMOKINE_BINDING	GOMF_CHEMOKINE_BINDING	33	0.786711942285358	2.00359451859102	1.22709283129441e-08	4.10431354792609e-07	3.36142432322826e-07	1849	tags=64%, list=11%, signal=57%	CCR2/CXCR3/CXCR5/CCR7/XCR1/CXCR6/CCRL2/CCR4/CXCR4/CCR5/CCR6/CCR8/CCR3/ZFP36/CCR1/CCR9/ITGA4/PDPN/ACKR1/CX3CR1/CCR10
GOBP_REGULATION_OF_NIK_NF_KAPPAB_SIGNALING	GOBP_REGULATION_OF_NIK_NF_KAPPAB_SIGNALING	GOBP_REGULATION_OF_NIK_NF_KAPPAB_SIGNALING	97	0.644949921180558	1.77897992747644	1.27350869040476e-08	4.24517238115669e-07	3.47678741686962e-07	3193	tags=47%, list=18%, signal=39%	CD27/LAPTM5/SPI1/TNFSF14/CCL19/CD86/TMSB4X/PTPN22/NLRC3/HAVCR2/IL18/LGALS9/TLR7/IL18R1/NOD2/CD14/TNF/IL12B/BCL3/NFKBIA/NLRP3/TREM2/NMI/CYLD/TLR4/TLR2/IL1B/IFI35/TCIM/RASSF2/ZC3H12A/IL23A/HDAC7/TRADD/EDAR/GREM1/TLR9/LIME1/AGER/NOD1/EDN1/LITAF/NLRP12/ADGRG3/RBCK1/EZR
GOBP_T_CELL_CYTOKINE_PRODUCTION	GOBP_T_CELL_CYTOKINE_PRODUCTION	GOBP_T_CELL_CYTOKINE_PRODUCTION	38	0.767184445297849	1.97477488573301	1.29425782186265e-08	4.29981209707704e-07	3.52153723141577e-07	1753	tags=61%, list=10%, signal=55%	CCR2/SLAMF1/SASH3/TBX21/TNFRSF1B/FOXP3/LILRB4/IL18/GATA3/XCL1/IL18R1/HLA-F/NLRP3/B2M/ARID5A/IL1B/HLA-A/IL6/RSAD2/IL1R1/TRAF2/CLC/TNFSF4
GOBP_HOMEOSTASIS_OF_NUMBER_OF_CELLS	GOBP_HOMEOSTASIS_OF_NUMBER_OF_CELLS	GOBP_HOMEOSTASIS_OF_NUMBER_OF_CELLS	279	0.540905893268937	1.53342063204959	1.31098444446305e-08	4.34076627970367e-07	3.55507862244537e-07	3487	tags=37%, list=20%, signal=30%	TNFRSF17/TNFRSF13B/CCR2/CORO1A/SASH3/SIT1/INPP5D/IKZF1/HCLS1/RHEX/CARD11/JAK3/NCKAP1L/CCR7/FLT3/SPI1/CD74/TNFSF14/FOXP3/GPR174/IL7R/CCR4/SCNN1B/IL2RA/LGALS2/GPR183/GATA3/GAPT/LGALS9/CARD9/LYN/IL2/RIPK3/TNFSF13B/CSF1/HAMP/TCIRG1/ZFP36/KCNQ1/MAFB/HMOX1/STAT1/B2M/LAT/KLF1/KLF2/TNFAIP3/DOCK11/SLC40A1/ISG15/RASSF2/IL7/ADA/IL6/CX3CR1/AXL/JAK2/TSC22D3/SPNS2/ID2/MPIG6B/BCL6/PLA2G2A/GCNT4/FAS/MYCT1/HMGB2/…
GOBP_MACROPHAGE_DIFFERENTIATION	GOBP_MACROPHAGE_DIFFERENTIATION	GOBP_MACROPHAGE_DIFFERENTIATION	46	0.745636634501149	1.96000456760514	1.45553581688044e-08	4.80326819570544e-07	3.93386673690939e-07	2209	tags=54%, list=13%, signal=48%	HCLS1/SPI1/HLA-DRB1/CD4/GAB3/C1QC/IFNG/CSF1R/MMP9/IL15/IL34/CEBPA/CSF1/TSPAN2/CSF2/CEBPE/TGFB1/TLR2/ID2/CASP8/ZBTB46/LIF/IL31RA/ROR2/PTPN2
GOCC_SMALL_SUBUNIT_PROCESSOME	GOCC_SMALL_SUBUNIT_PROCESSOME	GOCC_SMALL_SUBUNIT_PROCESSOME	38	-0.656434	-2.81124	1.4938124228698e-08	4.91314905881878e-07	4.02385893697245e-07	3775	tags=58%, list=22%, signal=45%	RRP9/UTP18/IMP4/UTP11/UTP23/FBLL1/XRCC5/UTP3/FCF1/NOL10/KRR1/UTP14C/HEATR1/UTP14A/PRKDC/PDCD11/UTP25/NOP56/NOP14/UTP4/WDR3/UTP20
GOBP_NEGATIVE_REGULATION_OF_RESPONSE_TO_BIOTIC_STIMULUS	GOBP_NEGATIVE_REGULATION_OF_RESPONSE_TO_BIOTIC_STIMULUS	GOBP_NEGATIVE_REGULATION_OF_RESPONSE_TO_BIOTIC_STIMULUS	108	0.632961782184552	1.75382675208371	1.52017748586728e-08	4.98325290799084e-07	4.08127384472918e-07	3307	tags=47%, list=19%, signal=39%	SLAMF8/KLRD1/CD96/LILRB1/FOXP3/IL4I1/NLRC3/HAVCR2/KIR2DL4/ARRB2/LGALS9/CR1/NLRC5/FGL2/KLRC1/SERPING1/HLA-F/HLA-B/NR1H3/LILRA2/HLA-E/SAMHD1/VSIG4/SERPINB9/MMP12/NMI/PARP14/ACOD1/TRAFD1/TNFAIP3/HLA-A/TRIM21/ISG15/DHX58/MICB/OAS1/LTF/HLA-G/IRAK3/PTPN2/TRIM38/OAS3/CARD16/CARD8/SUSD4/USP15/STAT2/PPARG/A2M/SEC14L1/SIGIRR
GOBP_REGULATION_OF_VASCULATURE_DEVELOPMENT	GOBP_REGULATION_OF_VASCULATURE_DEVELOPMENT	GOBP_REGULATION_OF_VASCULATURE_DEVELOPMENT	282	0.537482661617808	1.52429952742753	1.67441509066453e-08	5.4706800329758e-07	4.48047565389739e-07	3758	tags=40%, list=22%, signal=32%	CCR2/SEMA4A/CXCL13/PTK2B/ALOX5/CYSLTR1/CD40/PPP1R16B/FASLG/PIK3R6/CXCR4/PRKCB/TMIGD2/CYBB/GHRL/C3/TNF/ITGAX/CCR3/CXCL10/HHEX/RGCC/EPHA1/COL4A3/C3AR1/IL10/VEGFC/ACVRL1/STAB1/CHI3L1/CYP1B1/PRKD2/C5AR1/HMOX1/STAT1/CD160/KLF2/CLDN5/TNFAIP3/IL1B/CTSH/LRG1/ADM2/CELA1/ECSCR/ZC3H12A/HGF/IL6/WARS1/SMOC2/PLXND1/CX3CR1/HLA-G/SULF1/TIE1/THBS1/JCAD/RRAS/CCL24/VASH2/ERAP1/RLN2/GLUL/SERPINE1/PML/CDH5/NRP1/TEK/R…
GOMF_MHC_CLASS_II_RECEPTOR_ACTIVITY	GOMF_MHC_CLASS_II_RECEPTOR_ACTIVITY	GOMF_MHC_CLASS_II_RECEPTOR_ACTIVITY	9	0.955058109578061	1.95032293810071	1.79604186237095e-08	5.84869473795849e-07	4.79006891694348e-07	794	tags=100%, list=5%, signal=96%	HLA-DOB/HLA-DRA/HLA-DRB1/HLA-DQA1/HLA-DOA/HLA-DPA1/HLA-DQB1/HLA-DQB2/HLA-DQA2
GOBP_NEGATIVE_REGULATION_OF_T_CELL_MEDIATED_IMMUNITY	GOBP_NEGATIVE_REGULATION_OF_T_CELL_MEDIATED_IMMUNITY	GOBP_NEGATIVE_REGULATION_OF_T_CELL_MEDIATED_IMMUNITY	27	0.812023708966068	2.01843522946647	1.89421774346937e-08	6.14810739303035e-07	5.03528726337062e-07	720	tags=56%, list=4%, signal=53%	SLAMF1/TBX21/NCKAP1L/KLRD1/LILRB1/PTPRC/FOXP3/LILRB4/IL4I1/IL7R/XCL1/NOD2/KLRC1/FCGR2B/HLA-F
GOCC_COLLAGEN_CONTAINING_EXTRACELLULAR_MATRIX	GOCC_COLLAGEN_CONTAINING_EXTRACELLULAR_MATRIX	GOCC_COLLAGEN_CONTAINING_EXTRACELLULAR_MATRIX	423	0.50005742014655	1.4319138308226	2.03784739473147e-08	6.59260335862799e-07	5.39932854162328e-07	4885	tags=46%, list=28%, signal=34%	ADAMDEC1/C1QA/C1QB/C1QC/SERPINA1/CFP/LGALS9/MMP9/COL4A4/CTSS/FCN1/CXCL12/ITIH1/FGL2/SERPING1/RARRES2/CLU/COL4A3/TGM2/SERPINF2/SERPINB9/ABI3BP/EFEMP1/WNT5B/ORM2/MFAP4/ADAM19/ACHE/ANGPTL6/NTNG2/TGFB1/CTSC/PZP/CTSH/DPT/ADAMTS10/MMRN1/HMCN2/SMOC1/COLQ/FMOD/CCN1/IL7/SMOC2/GH1/SULF1/THBS1/COCH/PDGFB/LOXL1/COL9A2/CCN2/CLEC14A/MMP23B/ITIH4/VWF/CLC/ICAM1/FCN3/LUM/BGN/TNR/PRSS1/ANXA6/SERPINE1/CTSZ/LEFTY2/C…
GOBP_POSITIVE_REGULATION_OF_NATURAL_KILLER_CELL_ACTIVATION	GOBP_POSITIVE_REGULATION_OF_NATURAL_KILLER_CELL_ACTIVATION	GOBP_POSITIVE_REGULATION_OF_NATURAL_KILLER_CELL_ACTIVATION	25	0.833831938351629	2.05750939793089	2.12790555255222e-08	6.86145231602377e-07	5.61951528274626e-07	2447	tags=76%, list=14%, signal=65%	IL15RA/TYROBP/TOX/IL18/RASGRP1/IL12B/IL15/HLA-F/FCGR3A/HLA-E/KLRC2/IL23A/AXL/JAK2/IL12A/IL23R/GAS6/STAT5B/TYK2
GOBP_POSITIVE_REGULATION_OF_LYMPHOCYTE_MIGRATION	GOBP_POSITIVE_REGULATION_OF_LYMPHOCYTE_MIGRATION	GOBP_POSITIVE_REGULATION_OF_LYMPHOCYTE_MIGRATION	37	0.765802909193736	1.96787916960497	2.16548290587795e-08	6.95987616687223e-07	5.70012421341506e-07	1456	tags=51%, list=8%, signal=47%	CCR2/SPN/CXCL13/CCL5/PTK2B/TNFSF14/XCL2/AIF1/CCL4/ADAM8/XCL1/DOCK8/CXCL12/CCL3/CXCL10/CCL21/ITGA4/CCL7/JAM2
GOBP_TYPE_I_INTERFERON_PRODUCTION	GOBP_TYPE_I_INTERFERON_PRODUCTION	GOBP_TYPE_I_INTERFERON_PRODUCTION	94	0.645758708183548	1.77949538578962	2.22623594980862e-08	7.13190588206547e-07	5.84101619503785e-07	2728	tags=44%, list=16%, signal=37%	LILRB1/IRF8/IRF1/PTPN22/NLRC3/PLCG2/HAVCR2/TLR8/LILRA4/SYK/TLR7/CD14/IRF5/RELB/IL10/MMP12/IRF3/CGAS/NMI/CYLD/STAT1/ACOD1/IRF7/TLR4/TLR2/TRIM21/ISG15/DHX58/OAS1/OAS2/IFIH1/MYD88/HMGB2/GBP7/TLR9/TRIM38/OAS3/OTUD5/STING1/TRIM56/PYCARD
GOBP_NEGATIVE_REGULATION_OF_T_CELL_PROLIFERATION	GOBP_NEGATIVE_REGULATION_OF_T_CELL_PROLIFERATION	GOBP_NEGATIVE_REGULATION_OF_T_CELL_PROLIFERATION	67	0.689563632932717	1.86786791176139	2.24422573526162e-08	7.16627033327714e-07	5.86916060964178e-07	1180	tags=37%, list=7%, signal=35%	PTPN6/PLA2G2D/SPN/LILRB1/FOXP3/LILRB4/IL4I1/CD86/VSIR/CRTAM/HLA-DRB1/CD80/LILRB2/HAVCR2/IL2RA/IDO1/XCL1/LGALS9/PDCD1LG2/CR1/CD274/CTLA4/IL10/VSIG4/LGALS9C
GOBP_POSITIVE_REGULATION_OF_RESPONSE_TO_CYTOKINE_STIMULUS	GOBP_POSITIVE_REGULATION_OF_RESPONSE_TO_CYTOKINE_STIMULUS	GOBP_POSITIVE_REGULATION_OF_RESPONSE_TO_CYTOKINE_STIMULUS	62	0.696068024147191	1.87147437019958	2.36114254439105e-08	7.51528822113112e-07	6.15500553931751e-07	2569	tags=52%, list=15%, signal=44%	ZBP1/LAPTM5/CD300LF/CD74/CXCR4/GFI1/NLRC5/CSF1/MMP12/IKBKE/IRF3/TREM2/PARP14/TXK/IRF7/TLR4/TLR2/IL7/PARP9/IL1R1/AXL/TRAF2/IRGM/TICAM2/IFIH1/CASP4/LRRC70/GAS6/CASP1/STING1/EDN1/TRIM56
GOBP_LEUKOCYTE_HOMEOSTASIS	GOBP_LEUKOCYTE_HOMEOSTASIS	GOBP_LEUKOCYTE_HOMEOSTASIS	88	0.654731143871726	1.79655372206159	2.43453645587266e-08	7.72397788105966e-07	6.32592194000149e-07	3564	tags=51%, list=20%, signal=41%	TNFRSF17/TNFRSF13B/CCR2/CORO1A/SIT1/JAK3/NCKAP1L/FLT3/CD74/TNFSF14/FOXP3/GPR174/IL2RA/LGALS2/GPR183/GAPT/LGALS9/LYN/IL2/RIPK3/TNFSF13B/TCIRG1/LAT/TNFAIP3/DOCK11/SLC40A1/ADA/IL6/AXL/TSC22D3/SPNS2/FAS/XKR8/BCL2L11/STAT5B/SPTA1/HCAR2/SLC46A2/CASP3/SKIL/PIK3CD/MEF2C/PDE4B/DOCK10/BCL10
GOBP_INTERLEUKIN_8_PRODUCTION	GOBP_INTERLEUKIN_8_PRODUCTION	GOBP_INTERLEUKIN_8_PRODUCTION	82	0.661260367241618	1.80752826940127	2.54123310146167e-08	8.03664968337253e-07	6.58199950064819e-07	2728	tags=48%, list=16%, signal=40%	CD2/CD74/PTPRC/TMSB4X/PTPN22/TLR8/CD244/LGALS9/SYK/CLEC7A/TLR7/NOD2/CD14/TNF/FCN1/C5AR2/LILRA2/IL10/BCL3/CD33/CHI3L1/TLR5/PRKD2/TLR4/TLR2/IL1B/IL6/TLR1/LBP/TLR6/SERPINE1/MYD88/TLR9/F2RL1/NOD1/STAT3/F3/PLA2G1B/PYCARD
GOMF_G_PROTEIN_COUPLED_RECEPTOR_BINDING	GOMF_G_PROTEIN_COUPLED_RECEPTOR_BINDING	GOMF_G_PROTEIN_COUPLED_RECEPTOR_BINDING	273	0.535302067358112	1.51767919371015	2.55703787510959e-08	8.06079639415538e-07	6.60177560693335e-07	3390	tags=35%, list=19%, signal=28%	PNOC/CCR2/CCL25/ADA2/CXCL13/CCL5/INSL3/CCRL2/XCL2/RTP5/CCL19/WNT10A/CCL4/CCDC88C/CXCL9/ADORA2A/ARRB2/XCL1/RSPO3/GHRL/C3/CCL22/CCL2/WNT1/FCN1/AKAP5/CXCL12/CCL3/IL2/CCL3L3/CCL3L1/CXCL10/CXCL11/ACE/GNA15/CCL8/CCL1/GRK2/ADRA2A/FPR1/CCL21/WNT5B/S1PR1/MARCO/SCT/CXCL16/STAT1/ARHGEF1/GNA14/CCL7/PMCH/CCL26/CCL23/CX3CR1/ADRB1/CALCB/GNAI2/PTCH2/JAK2/CCL24/CCL14/DRD3/GPHA2/CLIC6/CCL13/POMC/WNT7A/CCL16/ROR2/C…
GOBP_REGULATION_OF_T_HELPER_1_TYPE_IMMUNE_RESPONSE	GOBP_REGULATION_OF_T_HELPER_1_TYPE_IMMUNE_RESPONSE	GOBP_REGULATION_OF_T_HELPER_1_TYPE_IMMUNE_RESPONSE	29	0.796136952791794	1.9851608587348	2.93262630423778e-08	9.21535788022744e-07	7.54735908066826e-07	2290	tags=76%, list=13%, signal=66%	CCR2/SLAMF1/TBX21/JAK3/CCL19/IL12RB1/CD80/HAVCR2/IL18/XCL1/IL18R1/IL12B/IL27/ARID5A/IL1B/IL4R/IL23A/IL1R1/IL23R/TNFSF4/IL27RA/SLC11A1
GOMF_PEPTIDE_BINDING	GOMF_PEPTIDE_BINDING	GOMF_PEPTIDE_BINDING	307	0.523465395869273	1.48680850832987	3.05231635837211e-08	9.56101762160559e-07	7.83045369531251e-07	4092	tags=40%, list=23%, signal=31%	SSTR3/ITGB2/CD74/LILRB1/EBI3/HLA-DPB1/C1QA/HLA-DRA/CRIP1/HLA-DRB1/HLA-DQA1/LILRB2/HLA-DPA1/CD1D/HLA-DQB1/LILRB3/ITM2A/NOD2/CMKLR1/CD14/ITGAM/CD1C/HLA-DRB5/CD1B/SSTR2/CLU/FCGR2B/HLA-F/HLA-B/KIR3DL1/EPHB2/HLA-E/NLRP6/CD1E/TAP1/TAPBP/GIPR/NFKBIA/FPR2/HLA-C/MARCO/ATP1A3/TREM2/CD209/ACHE/TAP2/TLR4/NPFFR1/TLR2/RAMP3/HLA-A/SLC40A1/NMUR1/MSR1/HLA-G/CD1A/TLR1/CLEC4M/SCTR/VIPR2/DLGAP3/LBP/VIPR1/ERAP1/TLR6/…
GOBP_DENDRITIC_CELL_CHEMOTAXIS	GOBP_DENDRITIC_CELL_CHEMOTAXIS	GOBP_DENDRITIC_CELL_CHEMOTAXIS	26	0.818421732775321	2.02609935728487	3.25367435871085e-08	1.01274463398738e-06	8.29435764629693e-07	1626	tags=65%, list=9%, signal=59%	CCR2/SLAMF1/CCR7/CCL5/SLAMF8/SPI1/CCL19/CXCR4/CCR5/PIK3CG/GPR183/CCR6/LGALS9/CCL21/CCR1/TRPM2/IL12A
GOMF_G_PROTEIN_COUPLED_CHEMOATTRACTANT_RECEPTOR_ACTIVITY	GOMF_G_PROTEIN_COUPLED_CHEMOATTRACTANT_RECEPTOR_ACTIVITY	GOMF_G_PROTEIN_COUPLED_CHEMOATTRACTANT_RECEPTOR_ACTIVITY	26	0.818327471790774	2.0258660031197	3.25367435871085e-08	1.01274463398738e-06	8.29435764629693e-07	1849	tags=73%, list=11%, signal=65%	CCR2/CXCR3/CXCR5/CCR7/XCR1/CXCR6/CCRL2/CCR4/CXCR4/CCR5/CCR6/CCR8/CMKLR1/CCR3/CCR1/GPR35/CCR9/CX3CR1/CCR10
GOMF_CCR_CHEMOKINE_RECEPTOR_BINDING	GOMF_CCR_CHEMOKINE_RECEPTOR_BINDING	GOMF_CCR_CHEMOKINE_RECEPTOR_BINDING	41	0.752868117097076	1.9555393499734	3.49091455516186e-08	1.0831715067856e-06	8.87115228069433e-07	2762	tags=71%, list=16%, signal=60%	CCR2/CCL25/CXCL13/CCL5/CCRL2/XCL2/CCL19/CCL4/XCL1/CCL22/CCL2/CCL3/CCL3L3/CCL3L1/CCL8/CCL1/CCL21/STAT1/CCL7/CCL26/CCL23/CCL24/CCL14/CCL13/CCL16/CCL18/JAK1/CCL17/CCL11
GOCC_FICOLIN_1_RICH_GRANULE_MEMBRANE	GOCC_FICOLIN_1_RICH_GRANULE_MEMBRANE	GOCC_FICOLIN_1_RICH_GRANULE_MEMBRANE	60	0.696021759820899	1.87034274871873	3.52607848540995e-08	1.09065255221128e-06	8.93242188829968e-07	2290	tags=43%, list=13%, signal=38%	TBC1D10C/NCKAP1L/ITGB2/DOK3/LILRB2/CD300A/ADAM8/FCER1G/SIGLEC14/CR1/ITGAX/PTPRN2/CLEC4D/CLEC4C/TCIRG1/FPR1/FPR2/FCAR/TRPM2/NBEAL2/ADGRE3/ENPP4/CD93/DIAPH1/SIGLEC5/SLC11A1
GOBP_TUMOR_NECROSIS_FACTOR_MEDIATED_SIGNALING_PATHWAY	GOBP_TUMOR_NECROSIS_FACTOR_MEDIATED_SIGNALING_PATHWAY	GOBP_TUMOR_NECROSIS_FACTOR_MEDIATED_SIGNALING_PATHWAY	102	0.628319072842875	1.7332032222426	4.05174117845967e-08	1.24543707812653e-06	1.02001039603328e-06	2967	tags=42%, list=17%, signal=35%	TNFRSF17/TNFRSF1B/LAPTM5/PTK2B/TNFRSF18/TMSB4X/TNFRSF13C/SYK/TNFRSF4/TNF/BIRC3/TNFSF11/TNFSF13B/TNFRSF25/NFKBIA/TRAF1/CYLD/STAT1/AIM2/NAIP/TNFAIP3/ST18/JAK2/CD70/CASP8/TNFSF18/TRAF2/TRADD/RFFL/CASP4/PLVAP/FAS/GAS6/PTPN2/CASP1/F2RL1/CARD16/CARD8/NLRP2B/PYCARD/CCDC3/APOA1/OTULIN
GOBP_POSITIVE_REGULATION_OF_NF_KAPPAB_TRANSCRIPTION_FACTOR_ACTIVITY	GOBP_POSITIVE_REGULATION_OF_NF_KAPPAB_TRANSCRIPTION_FACTOR_ACTIVITY	GOBP_POSITIVE_REGULATION_OF_NF_KAPPAB_TRANSCRIPTION_FACTOR_ACTIVITY	153	0.589933051925369	1.65451629672931	4.04364579148972e-08	1.24543707812653e-06	1.02001039603328e-06	2728	tags=37%, list=16%, signal=32%	CARD11/CD40LG/IL18RAP/CD40/PRKCQ/BTK/PLCG2/PRKCB/IL18/ADAM8/LGALS9/CLEC7A/CARD9/IL18R1/NOD2/TNF/TNFSF11/NLRC4/RIPK3/CLU/TRIM22/NLRP3/TRAF1/PRKD2/CFLAR/AIM2/IRAK2/TLR4/TLR2/IL1B/PRKCH/TRIM21/TRIM14/IL6/CX3CR1/LTF/NTRK1/TNFSF18/TRAF2/CIB1/TRADD/TLR6/MYD88/IRAK3/RHEBL1/TRIM8/GREM1/TLR9/TRIM38/AGER/NOD1/STAT3/CARD16/S100A9/SLCO3A1/PLA2G1B/PYCARD
GOBP_POSITIVE_REGULATION_OF_T_CELL_MEDIATED_CYTOTOXICITY	GOBP_POSITIVE_REGULATION_OF_T_CELL_MEDIATED_CYTOTOXICITY	GOBP_POSITIVE_REGULATION_OF_T_CELL_MEDIATED_CYTOTOXICITY	29	0.793242145010817	1.97794267965116	4.27322130032977e-08	1.30943709845819e-06	1.07242628056985e-06	1651	tags=69%, list=9%, signal=63%	PTPRC/IL12RB1/HLA-DRA/HLA-DRB1/CD1D/XCL1/CD1C/IL12B/CD1B/HLA-F/HLA-B/HLA-E/CD1E/B2M/HLA-A/IL23A/HLA-G/CD1A/IL12A/IL23R
GOBP_LEUKOCYTE_TETHERING_OR_ROLLING	GOBP_LEUKOCYTE_TETHERING_OR_ROLLING	GOBP_LEUKOCYTE_TETHERING_OR_ROLLING	33	0.77674330946997	1.97820644832893	4.45850695271206e-08	1.3619841517774e-06	1.11546220876554e-06	2205	tags=64%, list=13%, signal=56%	CCR2/CCL25/SELPLG/SPN/ITGB7/SELL/FUT7/PTAFR/VCAM1/TNF/CXCL12/CHST4/CCL21/GCNT1/SELP/ITGA4/JAM2/CX3CR1/SELE/FUT4/ADD2
GOMF_C_C_CHEMOKINE_BINDING	GOMF_C_C_CHEMOKINE_BINDING	GOMF_C_C_CHEMOKINE_BINDING	24	0.8270062445421	2.02892	4.90525245644526e-08	1.4923467829045e-06	1.22222893455141e-06	1849	tags=79%, list=11%, signal=71%	CCR2/CXCR3/CXCR5/CCR7/XCR1/CXCR6/CCRL2/CCR4/CXCR4/CCR5/CCR6/CCR8/CCR3/ZFP36/CCR1/CCR9/ACKR1/CX3CR1/CCR10
GOMF_MHC_CLASS_I_RECEPTOR_ACTIVITY	GOMF_MHC_CLASS_I_RECEPTOR_ACTIVITY	GOMF_MHC_CLASS_I_RECEPTOR_ACTIVITY	14	0.907314366159215	2.01298959847306	4.92892386448707e-08	1.4923467829045e-06	1.22222893455141e-06	1256	tags=93%, list=7%, signal=86%	LILRB1/LILRB2/LILRA4/LILRA1/LILRB3/LILRA6/KIR3DL1/LILRA2/LILRA5/KLRF1/CD160/LILRB5/CTSH
GOBP_REGULATION_OF_CYSTEINE_TYPE_ENDOPEPTIDASE_ACTIVITY	GOBP_REGULATION_OF_CYSTEINE_TYPE_ENDOPEPTIDASE_ACTIVITY	GOBP_REGULATION_OF_CYSTEINE_TYPE_ENDOPEPTIDASE_ACTIVITY	225	0.543389368753767	1.53626653669309	4.9306278628445e-08	1.4923467829045e-06	1.22222893455141e-06	3613	tags=38%, list=21%, signal=30%	P2RX1/CD27/LCK/ATP2A3/DPEP1/LAPTM5/TNFSF14/TNFAIP8/FASLG/PSMB9/CST7/ADORA2A/CASP10/LAMP3/ARRB2/LGALS9/SYK/CLEC7A/CARD9/MMP9/TNF/BIRC3/TNFSF10/NLRP1/CASP5/NLRC4/TTBK1/MEFV/COL4A3/NLRP6/TNFSF15/SERPINB9/NLRP2/NLRP3/CFLAR/AIM2/NAIP/RPS6KA1/LGMN/CTSH/ST18/CYFIP2/CCN1/HGF/LTF/THBS1/JAK2/CCN2/CASP8/PLAUR/KHDC1/RFFL/CASP4/MAP3K5/SIAH2/PML/FAS/GAS6/CASP1/BCL2L11/NOD1/NGFR/CARD16/CARD8/S100A9/VIL1/SLC22A2…
GOMF_PEPTIDE_ANTIGEN_BINDING	GOMF_PEPTIDE_ANTIGEN_BINDING	GOMF_PEPTIDE_ANTIGEN_BINDING	25	0.825143627626645	2.03607068810629	5.0698702111101e-08	1.52979845177441e-06	1.25290177404449e-06	2117	tags=76%, list=12%, signal=67%	HLA-DPB1/HLA-DRA/HLA-DRB1/HLA-DQA1/HLA-DPA1/HLA-DQB1/HLA-DRB5/HLA-F/HLA-B/HLA-E/TAP1/TAPBP/HLA-C/CD209/TAP2/HLA-A/HLA-G/CLEC4M/FCGRT
GOBP_ACTIVATED_T_CELL_PROLIFERATION	GOBP_ACTIVATED_T_CELL_PROLIFERATION	GOBP_ACTIVATED_T_CELL_PROLIFERATION	47	0.730321411350754	1.92405426267023	5.17455214625989e-08	1.55662518375446e-06	1.2748728121578e-06	2996	tags=64%, list=17%, signal=53%	SLAMF1/JAK3/FOXP3/IL12RB1/LILRB4/CRTAM/IL2RA/TMIGD2/IL18/IDO1/LGALS9/PDCD1LG2/IL12B/CD274/IL2/RIPK3/BTN3A1/IL23A/IGF1/CD24/IL23R/HHLA2/CLC/IL27RA/ICOSLG/AGER/STAT5B/PYCARD/CASP3/LRRC32
GOBP_REGULATION_OF_DNA_BINDING_TRANSCRIPTION_FACTOR_ACTIVITY	GOBP_REGULATION_OF_DNA_BINDING_TRANSCRIPTION_FACTOR_ACTIVITY	GOBP_REGULATION_OF_DNA_BINDING_TRANSCRIPTION_FACTOR_ACTIVITY	424	0.496510722623858	1.42181337391149	5.24368076617213e-08	1.57262608266931e-06	1.28797751533846e-06	4077	tags=36%, list=23%, signal=28%	HCLS1/CARD11/SPI1/CD40LG/FOXP3/HCK/NFAM1/TMSB4X/IL18RAP/CD40/NLRC3/PRKCQ/BTK/PLCG2/PRKCB/HAVCR2/IL18/ADAM8/ARRB2/XCL1/PIM1/LGALS9/SYK/CLEC7A/CARD9/IL18R1/GFI1/NOD2/NLRC5/CMKLR1/LPAR5/TNFRSF4/TNF/WNT1/CAMK1D/TNFSF11/NLRC4/RIPK3/CLU/RGCC/TRIM22/IL10/BCL3/NLRP2/NFKBIA/NLRP3/IKBKE/CYP1B1/TRAF1/PRKD2/CFLAR/HMOX1/CYLD/TMIGD3/AIM2/ACOD1/ID3/IRAK2/TLR4/TNFAIP3/TLR2/IL1B/PRKCH/TRIM21/TRIM14/EOMES/ZC3H12A/…
GOBP_REGULATION_OF_B_CELL_DIFFERENTIATION	GOBP_REGULATION_OF_B_CELL_DIFFERENTIATION	GOBP_REGULATION_OF_B_CELL_DIFFERENTIATION	29	0.791237853318635	1.97294499501555	5.44624753761909e-08	1.62842801374811e-06	1.33367918170022e-06	2541	tags=72%, list=15%, signal=62%	CD27/IKZF3/PTPN6/INPP5D/FCRL3/CARD11/NCKAP1L/SLAMF8/NFAM1/IL4I1/BTK/SYK/CR1/IL2/IL10/IL7/ID2/TLR9/STAT5B/ZFP36L2/ZFP36L1
GOBP_EXOCYTOSIS	GOBP_EXOCYTOSIS	GOBP_EXOCYTOSIS	356	0.510933286128588	1.45620046037049	6.44937479677294e-08	1.92253719395041e-06	1.57455399315713e-06	3039	tags=29%, list=17%, signal=25%	P2RX1/CCR2/CORO1A/SEPTIN1/MYO1G/SYTL1/NCKAP1L/BLK/FGR/LAT2/CCL5/ITGB2/SPI1/EXOC3L4/RAC2/PLEK/NKG7/HCK/CLNK/BTK/PTAFR/PIK3CG/CD84/CD300A/PRKCB/IFNG/ADORA2A/PTGDR/TNFAIP2/PRAM1/LGALS9/SYK/SYTL3/RASGRP1/ITGAM/UNC13D/LYN/CCL3/CACNA1I/FCGR2B/HLA-F/GRIN3A/CCL8/SLC17A9/PRKCG/ADRA2A/OTOF/CCR1/ANK1/MILR1/ARHGAP44/SYNGR3/STXBP2/STX11/HMOX1/LAT/SLC4A8/SYNGR2/PTGDS/FOXF1/SMPD3/KLRC2/IL4R/VAMP8/RAB8A/DOC2B/RA…
GOBP_LYMPHOCYTE_HOMEOSTASIS	GOBP_LYMPHOCYTE_HOMEOSTASIS	GOBP_LYMPHOCYTE_HOMEOSTASIS	64	0.688512603949633	1.85568176259171	6.54085529034419e-08	1.94393431174175e-06	1.59207818845822e-06	2944	tags=52%, list=17%, signal=43%	TNFRSF17/TNFRSF13B/CORO1A/SIT1/JAK3/NCKAP1L/CD74/TNFSF14/FOXP3/GPR174/IL2RA/LGALS2/GAPT/LGALS9/LYN/IL2/RIPK3/TNFSF13B/TCIRG1/LAT/TNFAIP3/DOCK11/SLC40A1/ADA/TSC22D3/SPNS2/FAS/BCL2L11/STAT5B/SPTA1/SLC46A2/CASP3/SKIL
GOBP_POSITIVE_REGULATION_OF_ALPHA_BETA_T_CELL_PROLIFERATION	GOBP_POSITIVE_REGULATION_OF_ALPHA_BETA_T_CELL_PROLIFERATION	GOBP_POSITIVE_REGULATION_OF_ALPHA_BETA_T_CELL_PROLIFERATION	23	0.825332668913684	2.0105540985002	6.71138036615502e-08	1.98862432651206e-06	1.62867921830163e-06	1753	tags=78%, list=10%, signal=71%	CCR2/RASAL3/CD3E/PTPRC/EBI3/ZAP70/PTPN22/IL18/CD28/XCL1/LGALS9/SYK/IL12B/HLA-E/HLA-A/IL23A/JAK2/TNFSF4
GOBP_LIPOPOLYSACCHARIDE_MEDIATED_SIGNALING_PATHWAY	GOBP_LIPOPOLYSACCHARIDE_MEDIATED_SIGNALING_PATHWAY	GOBP_LIPOPOLYSACCHARIDE_MEDIATED_SIGNALING_PATHWAY	61	0.691121261692255	1.85455438150578	6.88082890984949e-08	2.03272870818817e-06	1.66480061584981e-06	1893	tags=49%, list=11%, signal=44%	CD6/CD180/CCL5/SPI1/SCIMP/HCK/LY86/PTPN22/PTAFR/PLCG2/IL18/CD14/CCL2/TNF/LYN/CCL3/LILRA2/NFKBIA/IRF3/ACOD1/IRAK2/BMP6/TGFB1/TLR4/TNFAIP3/TLR2/IL1B/LTF/LBP/MYD88
GOCC_ALPHA_BETA_T_CELL_RECEPTOR_COMPLEX	GOCC_ALPHA_BETA_T_CELL_RECEPTOR_COMPLEX	GOCC_ALPHA_BETA_T_CELL_RECEPTOR_COMPLEX	5	0.989182073149791	1.74257635126805	7.02505089870944e-08	2.06913961843481e-06	1.69462107617887e-06	194	tags=100%, list=1%, signal=99%	PTPN6/CD247/CD3E/CD3D/CD3G
GOBP_REGULATION_OF_MYELOID_LEUKOCYTE_DIFFERENTIATION	GOBP_REGULATION_OF_MYELOID_LEUKOCYTE_DIFFERENTIATION	GOBP_REGULATION_OF_MYELOID_LEUKOCYTE_DIFFERENTIATION	114	0.608617798751212	1.69013822633908	9.17588860672052e-08	2.69459800245569e-06	2.20687020155994e-06	3231	tags=43%, list=18%, signal=35%	INPP5D/HCLS1/EVI2B/CD74/LILRB1/LILRB4/TYROBP/HLA-DRB1/CD4/C1QC/IFNG/LILRB3/TNF/LYN/IL12B/CCL3/TNFSF11/IL34/CSF1/GPR68/GPR55/CCR1/TREM2/MAFB/CAMK4/TGFB1/IRF7/TLR4/RASSF2/IL23A/LTF/ID2/IL23R/CASP8/ZBTB46/FOXP1/LIF/RUNX1/ROR2/PTPN2/DCSTAMP/ZFP36L1/TAL1/FES/CEBPB/IL4/TESC/INHBA/OCSTAMP
GOBP_MEMBRANE_INVAGINATION	GOBP_MEMBRANE_INVAGINATION	GOBP_MEMBRANE_INVAGINATION	72	0.664209132470828	1.80314880669224	9.24050754057066e-08	2.70552189622584e-06	2.21581684800753e-06	1808	tags=39%, list=10%, signal=35%	IGLL5/IGLL1/RHOH/STAP1/BIN2/NCKAP1L/ITGB2/RAC2/ARHGAP25/AIF1/PLCG2/CD300A/FCGR1A/ELMO1/CLEC7A/C3/ITGAM/HAVCR1/FCGR2B/MARCO/TREM2/RHOG/SH3BP1/RAB31/MSR1/XKR4/THBS1/ALOX15
GOBP_APOPTOTIC_CELL_CLEARANCE	GOBP_APOPTOTIC_CELL_CLEARANCE	GOBP_APOPTOTIC_CELL_CLEARANCE	51	0.719000969288278	1.91580643565646	9.8109792521411e-08	2.8640512509135e-06	2.34565206224501e-06	2592	tags=51%, list=15%, signal=44%	RHOH/CCR2/CD300LF/RAC2/TYROBP/C4B/C3/CCL2/FCN1/NR1H3/TGM2/C2/C4A/MARCO/TREM2/RHOG/XKR4/THBS1/AXL/FCN3/ALOX15/XKR8/GAS6/PEAR1/FCN2/ABCA7
GOBP_NEGATIVE_REGULATION_OF_HEMOPOIESIS	GOBP_NEGATIVE_REGULATION_OF_HEMOPOIESIS	GOBP_NEGATIVE_REGULATION_OF_HEMOPOIESIS	101	0.625664315002134	1.72493656410229	1.00348679313296e-07	2.9207681970038e-06	2.39210312401233e-06	2209	tags=37%, list=13%, signal=32%	INPP5D/TBX21/JAK3/CD74/TMEM176A/LILRB1/TMEM176B/FOXP3/SOCS1/IRF1/LILRB4/LAG3/C1QC/LILRB3/CR1/LYN/CCL3/IL2/FGL2/FCGR2B/CTLA4/GPR68/GPR55/MAFB/PGLYRP2/TLR4/IFNL1/IL4R/ZC3H12A/LTF/HLA-G/ID2/TNFSF4/ZBTB46/BCL6/RUNX1/PTPN2
GOBP_ADENYLATE_CYCLASE_MODULATING_G_PROTEIN_COUPLED_RECEPTOR_SIGNALING_PATHWAY	GOBP_ADENYLATE_CYCLASE_MODULATING_G_PROTEIN_COUPLED_RECEPTOR_SIGNALING_PATHWAY	GOBP_ADENYLATE_CYCLASE_MODULATING_G_PROTEIN_COUPLED_RECEPTOR_SIGNALING_PATHWAY	240	0.53945935094805	1.52582699072557	1.10655475806275e-07	3.21128699935446e-06	2.63003742342035e-06	4167	tags=42%, list=24%, signal=32%	S1PR4/TSHR/ADGRG5/CNR2/INSL3/PTGER2/CXCL9/ADORA2A/GPR65/ADGRE1/PTGIR/PTGER4/CCR3/AKAP5/OXER1/CXCL10/CXCL11/SSTR2/GNA15/ADRA2A/GIPR/FPR1/FPR2/S1PR1/MARCO/GNA14/ADCY7/RAMP3/HTR1D/GRM4/ADM2/ADCY4/P2RY12/S1PR3/HTR4/ADGRE3/ADRB1/CALCB/LPAR1/NPY1R/GNAI2/SCTR/PTGFR/VIPR2/FFAR3/DRD3/VIPR1/GPHA2/CNR1/GCGR/LPAR2/ADGRD1/GALR2/ADRA1A/RGS2/ADRB2/ADGRL4/RGS1/S1PR5/ADCY5/PTH2R/VIP/RXFP1/CALCRL/GRK5/EDN1/GLP2R/A…
GOBP_NEGATIVE_REGULATION_OF_INTERLEUKIN_2_PRODUCTION	GOBP_NEGATIVE_REGULATION_OF_INTERLEUKIN_2_PRODUCTION	GOBP_NEGATIVE_REGULATION_OF_INTERLEUKIN_2_PRODUCTION	27	0.794551412519535	1.9750046026289	1.15061122274088e-07	3.32934924773731e-06	2.72673016113033e-06	1648	tags=59%, list=9%, signal=54%	TBX21/LAPTM5/PTPRC/FOXP3/LILRB4/LAG3/HAVCR2/GATA3/XCL1/CR1/NOD2/GBP1/VSIG4/ZFP36/TNFAIP3/HDAC7
GOBP_DEFENSE_RESPONSE_TO_GRAM_POSITIVE_BACTERIUM	GOBP_DEFENSE_RESPONSE_TO_GRAM_POSITIVE_BACTERIUM	GOBP_DEFENSE_RESPONSE_TO_GRAM_POSITIVE_BACTERIUM	98	0.629478459758187	1.73587279429608	1.1709543832495e-07	3.37830611097158e-06	2.76682573105768e-06	2777	tags=44%, list=16%, signal=37%	LTA/FGR/IL7R/RNASE6/TNFSF8/MPEG1/LYZ/HAVCR2/GBP4/CARD9/NOD2/TNF/KLRC4-KLRK1/KLRK1/RARRES2/GBP2/HLA-E/NLRP6/C5AR1/RNASE2/PGLYRP2/GSDMD/TLR2/HLA-A/H2BC8/IL6/IL12A/H2BC10/DEFA4/LBP/MYD88/PLA2G2A/HMGB2/IL27RA/GBP7/RNASE3/NOD1/CAMP/FCN2/PLA2G1B/PYCARD/STAB2/LYG1
GOBP_RESPIRATORY_BURST	GOBP_RESPIRATORY_BURST	GOBP_RESPIRATORY_BURST	33	0.766731182962384	1.95270760852263	1.19698726584172e-07	3.44334500060066e-06	2.8200924474043e-06	2445	tags=58%, list=14%, signal=50%	JCHAIN/NCF1/CD52/SLAMF8/RAC2/HCK/PIK3CG/NCF2/CYBB/CLEC7A/CAMK1D/CYBC1/CYBA/MPO/TREM2/CD24/LBP/SLC11A1/SELENOK
GOBP_CALCIUM_ION_TRANSPORT_INTO_CYTOSOL	GOBP_CALCIUM_ION_TRANSPORT_INTO_CYTOSOL	GOBP_CALCIUM_ION_TRANSPORT_INTO_CYTOSOL	158	0.579804148518977	1.62888964621252	1.21193787811103e-07	3.47621832654696e-06	2.84701563349399e-06	3570	tags=39%, list=20%, signal=31%	JSRP1/P2RX1/CD19/CORO1A/PTPN6/LCK/MS4A1/CCR7/PTK2B/P2RX5/P2RY6/XCR1/PTPRC/CCL19/FASLG/CXCL9/CCR5/PLCG2/XCL1/LYN/CCL3/SLC8A1/P2RX2/CXCL10/CXCL11/CYBA/GP1BA/CCL21/CLIC2/TRPM2/RAMP3/GP5/SLC8A3/CASQ1/THY1/TRPV5/CACNA1C/F2RL3/PML/ADRA1A/TRPV6/SLC8B1/DIAPH1/LIME1/APLNR/P2RX4/MCOLN2/HTR2B/PLA2G1B/NALF1/CEMIP/JPH4/DRD1/TRPC3/FYN/ITPR1/GRIN2C/PLN/F2/GRIN2B/IL13
GOBP_REGULATION_OF_METAL_ION_TRANSPORT	GOBP_REGULATION_OF_METAL_ION_TRANSPORT	GOBP_REGULATION_OF_METAL_ION_TRANSPORT	379	0.502096238609624	1.43339664341402	1.29624454439372e-07	3.70725939696605e-06	3.03623779322978e-06	3133	tags=30%, list=18%, signal=25%	JSRP1/P2RX1/CD19/CORO1A/PTPN6/FCRL3/JAK3/CCL5/PTK2B/P2RX5/P2RY6/LILRB1/CCL4/CD4/CXCR4/CXCL9/LILRB2/PIK3CG/PLCG2/CD84/IFNG/ADORA2A/STAC3/ARRB2/XCL1/FXYD2/CCL2/LYN/GLRX/CXCL12/CCL3/SLC8A1/P2RX2/CXCL10/CXCL11/ACE/CRACR2B/LILRA2/LILRA5/HAMP/CYBA/KEL/CACNG6/ADRA2A/CCR1/CD33/KCNQ1/GPR35/KCNMB1/CLIC2/TREM2/B2M/RAMP3/BIN1/KCNH2/RGN/KCNE3/SLC31A2/RRAD/REM1/IL16/CASQ1/PDGFB/GNAI2/KCNA5/FXYD6/PKP2/THY1/TSPA…
GOBP_T_CELL_CHEMOTAXIS	GOBP_T_CELL_CHEMOTAXIS	GOBP_T_CELL_CHEMOTAXIS	26	0.806859199814806	1.99747494561335	1.33721294310017e-07	3.8133757542108e-06	3.12314687075753e-06	1418	tags=54%, list=8%, signal=50%	CCR2/CXCL13/CCL5/TNFSF14/XCL2/PIK3CG/GPR183/XCL1/CCL3/CXCL10/CXCL11/CCL21/CXCL16/CCL26
GOBP_CYTOKINE_PRODUCTION_INVOLVED_IN_INFLAMMATORY_RESPONSE	GOBP_CYTOKINE_PRODUCTION_INVOLVED_IN_INFLAMMATORY_RESPONSE	GOBP_CYTOKINE_PRODUCTION_INVOLVED_IN_INFLAMMATORY_RESPONSE	54	0.703377636208198	1.87908369031978	1.62045780651937e-07	4.60779745732755e-06	3.7737766056876e-06	3003	tags=52%, list=17%, signal=43%	NLRP7/CD6/ALOX5/LILRB4/GBP5/NLRC3/PLD4/ABCD2/CLEC7A/CARD9/NOD2/TNF/MEFV/EPHB2/TREM2/GPSM3/TLR4/ADCY7/IL1R2/ZC3H12A/IL6/TLR6/MYD88/IL17RA/STAT3/PYCARD/IL17B/PLD3
GOBP_POSITIVE_REGULATION_OF_KINASE_ACTIVITY	GOBP_POSITIVE_REGULATION_OF_KINASE_ACTIVITY	GOBP_POSITIVE_REGULATION_OF_KINASE_ACTIVITY	467	0.486861867764717	1.39661065160278	1.71777933812535e-07	4.87049676128816e-06	3.98892679334189e-06	2660	tags=27%, list=15%, signal=24%	CD19/STAP1/NCF1/NCKAP1L/FGR/CCR7/FGD2/FLT3/CCL5/CD40LG/PTK2B/CD74/CCND2/AGAP2/PIK3R5/PTPRC/SOCS1/CCL19/CD86/CD40/HLA-DRB1/CD4/PIK3R6/TCL1A/PIK3CG/CD300A/IFNG/IL18/ADAM8/FCGR1A/CSF1R/SYK/GHRL/RASGRP1/NOD2/TNF/LYN/IL12B/CASS4/LCP2/IL2/TNFSF11/TTBK1/ACE/RIPK3/CLU/RGCC/EPHA1/IL34/LILRA5/EPHB2/CSF1/ADRA2A/VEGFC/TNFSF15/CCL21/MOB3C/CHI3L1/FPR2/TREM2/LAT/EPHB6/MOB3A/TGFB1/FAM20A/TLR4/IL1B/NTRK3/P2RY12/T…
GOBP_TYPE_2_IMMUNE_RESPONSE	GOBP_TYPE_2_IMMUNE_RESPONSE	GOBP_TYPE_2_IMMUNE_RESPONSE	37	0.74793613966038	1.9219670384669	1.80240787994075e-07	5.09580474251443e-06	4.17345356486355e-06	2146	tags=57%, list=12%, signal=50%	CCR2/TBX21/CD74/CD86/IL18/GATA3/IDO1/XCL1/NOD2/BATF/IL10/BCL3/NLRP3/IFNL1/IL4R/IL6/RSAD2/TNFSF4/BCL6/IL27RA/BCL6B
GOBP_NEGATIVE_REGULATION_OF_CYTOKINE_PRODUCTION_INVOLVED_IN_IMMUNE_RESPONSE	GOBP_NEGATIVE_REGULATION_OF_CYTOKINE_PRODUCTION_INVOLVED_IN_IMMUNE_RESPONSE	GOBP_NEGATIVE_REGULATION_OF_CYTOKINE_PRODUCTION_INVOLVED_IN_IMMUNE_RESPONSE	27	0.788471319054577	1.95989140493207	1.87969220143203e-07	5.29912084329425e-06	4.33996903169736e-06	1956	tags=63%, list=11%, signal=56%	SLAMF1/TBX21/JAK3/CD96/LILRB1/FOXP3/LILRB4/XCL1/TNF/HLA-F/IL10/HMOX1/TGFB1/BST2/BCL6/IRAK3/TGFB3
GOBP_IMMUNOLOGICAL_SYNAPSE_FORMATION	GOBP_IMMUNOLOGICAL_SYNAPSE_FORMATION	GOBP_IMMUNOLOGICAL_SYNAPSE_FORMATION	15	0.888598783468849	2.00247588862145	2.23693610274912e-07	6.28827593328365e-06	5.15008500848854e-06	896	tags=60%, list=5%, signal=57%	CD6/CORO1A/CCR7/DOCK2/PRF1/CCL19/HAVCR2/DOCK8/CCL21
GOBP_CELL_ADHESION_MEDIATED_BY_INTEGRIN	GOBP_CELL_ADHESION_MEDIATED_BY_INTEGRIN	GOBP_CELL_ADHESION_MEDIATED_BY_INTEGRIN	86	0.641259002400813	1.75753162273176	2.31570107618161e-07	6.49119957917158e-06	5.31627905557603e-06	3119	tags=48%, list=18%, signal=39%	PTPN6/ITGAL/CD3E/NCKAP1L/CXCL13/CCL5/ITGB2/ITGB7/PIK3CG/SYK/ITGAD/ITGAM/ITGAX/LYN/SKAP1/ITGA8/CCL21/CYP1B1/FERMT3/ITGA4/LPXN/PLAU/MMRN1/P2RY12/ADA/ITGAE/DPP4/NEXMIF/CIB1/ICAM1/SERPINE1/LIF/VTN/RET/MUC1/FOXC2/ITGA11/NPNT/ITGA5/TESC/PLPP3
GOBP_LEUKOCYTE_ADHESION_TO_VASCULAR_ENDOTHELIAL_CELL	GOBP_LEUKOCYTE_ADHESION_TO_VASCULAR_ENDOTHELIAL_CELL	GOBP_LEUKOCYTE_ADHESION_TO_VASCULAR_ENDOTHELIAL_CELL	46	0.720449137105915	1.89379589751447	2.3752000760835e-07	6.63912157244077e-06	5.43742686270853e-06	2205	tags=52%, list=13%, signal=46%	CCR2/CCL25/SELPLG/SPN/ITGB2/ITGB7/ALOX5/SELL/FUT7/PTAFR/VCAM1/TNF/CXCL12/CHST4/CCL21/GCNT1/SELP/ITGA4/JAM2/IL6/CX3CR1/SELE/FUT4/ADD2
GOBP_REGULATION_OF_REGULATED_SECRETORY_PATHWAY	GOBP_REGULATION_OF_REGULATED_SECRETORY_PATHWAY	GOBP_REGULATION_OF_REGULATED_SECRETORY_PATHWAY	139	0.582959192687979	1.62644361370946	2.39348374952859e-07	6.67132885779622e-06	5.46380456292923e-06	3156	tags=40%, list=18%, signal=33%	P2RX1/CCR2/NCKAP1L/BLK/FGR/ITGB2/SPI1/RAC2/PTAFR/CD84/CD300A/PRKCB/ADORA2A/PRAM1/LGALS9/SYK/ITGAM/UNC13D/LYN/CACNA1I/FCGR2B/HLA-F/GRIN3A/PRKCG/ADRA2A/STXBP2/HMOX1/SLC4A8/FOXF1/KLRC2/IL4R/VAMP8/DOC2B/GNAI2/SYN1/STX4/CNR1/SYT17/WNT7A/ADRA1A/RAP1A/TRPV6/F2RL1/RPH3AL/GATA1/CD177/CSPG5/FES/SYT12/SYT15/SCAMP5/DRD1/IL4/CHRNB3/SYT2
GOBP_NEUTROPHIL_ACTIVATION_INVOLVED_IN_IMMUNE_RESPONSE	GOBP_NEUTROPHIL_ACTIVATION_INVOLVED_IN_IMMUNE_RESPONSE	GOBP_NEUTROPHIL_ACTIVATION_INVOLVED_IN_IMMUNE_RESPONSE	21	0.832140339713757	1.99407159435737	2.54803712682387e-07	7.08210769869609e-06	5.80023158565659e-06	1893	tags=67%, list=11%, signal=60%	ITGB2/SPI1/TYROBP/PTAFR/SCNN1B/PRAM1/FCER1G/SYK/ITGAM/LILRA2/DNASE1L3/STXBP2/VAMP8/MYD88
GOBP_REGULATION_OF_MYELOID_CELL_DIFFERENTIATION	GOBP_REGULATION_OF_MYELOID_CELL_DIFFERENTIATION	GOBP_REGULATION_OF_MYELOID_CELL_DIFFERENTIATION	202	0.549264141242716	1.55351618897568	2.64765269887514e-07	7.33831156735984e-06	6.01006202521126e-06	3302	tags=36%, list=19%, signal=30%	INPP5D/HCLS1/RHEX/EVI2B/NCKAP1L/GPR171/SPI1/PTK2B/CD74/LILRB1/LILRB4/TYROBP/HLA-DRB1/CD4/C1QC/IFNG/LILRB3/CSF3R/TNF/LYN/IL12B/CCL3/TNFSF11/IL34/CSF1/GPR68/GPR55/ZFP36/CCR1/NFKBIA/TREM2/MAFB/STAT1/B2M/CAMK4/TGFB1/IRF7/TLR4/ISG15/RASSF2/IL23A/LTF/ID2/IL23R/CASP8/THPO/CIB1/ZBTB46/FOXP1/LIF/HMGB2/RUNX1/ROR2/PTPN2/P4HTM/STAT5B/DCSTAMP/ZBTB16/GATA1/STAT3/ZFP36L1/TAL1/FES/CEBPB/H4C13/IL4/TESC/DLL1/INHBA…
GOBP_NEGATIVE_REGULATION_OF_ALPHA_BETA_T_CELL_ACTIVATION	GOBP_NEGATIVE_REGULATION_OF_ALPHA_BETA_T_CELL_ACTIVATION	GOBP_NEGATIVE_REGULATION_OF_ALPHA_BETA_T_CELL_ACTIVATION	42	0.731681053330937	1.90410208684332	2.65854153298553e-07	7.34785134620959e-06	6.01787508439626e-06	3039	tags=55%, list=17%, signal=45%	TBX21/JAK3/LILRB1/FOXP3/SOCS1/VSIR/CD300A/ADORA2A/XCL1/LGALS9/CD274/IL2/LGALS9C/IL4R/ZC3H12A/TNFSF4/BCL6/RUNX1/LGALS9B/CBLB/SMAD7/HLX/IL4
GOBP_NEGATIVE_REGULATION_OF_CELL_KILLING	GOBP_NEGATIVE_REGULATION_OF_CELL_KILLING	GOBP_NEGATIVE_REGULATION_OF_CELL_KILLING	28	0.788573313737835	1.96014348934562	2.80720824311794e-07	7.73707366895105e-06	6.33664736325094e-06	1530	tags=64%, list=9%, signal=59%	NCKAP1L/KLRD1/LILRB1/PTPRC/IL7R/HAVCR2/KIR2DL4/ARRB2/LGALS9/KLRC1/FCGR2B/HLA-F/HLA-B/HLA-E/SERPINB9/HLA-A/CX3CR1/HLA-G
GOBP_REGULATION_OF_T_CELL_RECEPTOR_SIGNALING_PATHWAY	GOBP_REGULATION_OF_T_CELL_RECEPTOR_SIGNALING_PATHWAY	GOBP_REGULATION_OF_T_CELL_RECEPTOR_SIGNALING_PATHWAY	44	0.728576745142509	1.90908535688085	2.86341455352654e-07	7.87000317538897e-06	6.44551635461759e-06	2269	tags=52%, list=13%, signal=46%	PTPN6/LCK/UBASH3A/SLA2/CARD11/TESPA1/SH2D1A/CCR7/LAPTM5/TRAT1/LILRB4/PTPN22/CD300A/CD226/GBP1/PRKD2/CD160/ADA/THY1/PVRIG/DGKZ/PTPN2/CBLB
GOBP_REGULATION_OF_BODY_FLUID_LEVELS	GOBP_REGULATION_OF_BODY_FLUID_LEVELS	GOBP_REGULATION_OF_BODY_FLUID_LEVELS	380	0.493894285877425	1.40997519917139	2.90182217348169e-07	7.95341094048441e-06	6.51382714205233e-06	4303	tags=40%, list=25%, signal=31%	P2RX1/PTPN6/LCK/WAS/VAV1/BLK/TIFAB/CD40LG/PLEK/CD40/PRKCQ/SCNN1B/FLI1/PIK3CG/PLCG2/SERPINA1/ADORA2A/FCER1G/SYK/TSPAN32/LYN/SERPING1/FA2H/PTPRO/NR1H3/TREML1/EPHB2/CYBA/NLRP6/ADRA2A/SERPINF2/GP1BA/DGKA/PROC/SCT/SELP/C4BPB/FERMT3/AQP3/TXK/ENTPD1/TLR4/FOXB1/USF1/PLAU/VAMP8/PDPN/GP5/MMRN1/P2RY12/HEG1/ZNF385A/DGKE/TFPI/ADA/ACTB/IL6/SLC6A3/ENPP4/OAS2/THBS1/F5/AXL/PDGFB/GNAI2/JAK2/PDGFRA/PLAUR/VWF/HPSE/M…
GOMF_INHIBITORY_MHC_CLASS_I_RECEPTOR_ACTIVITY	GOMF_INHIBITORY_MHC_CLASS_I_RECEPTOR_ACTIVITY	GOMF_INHIBITORY_MHC_CLASS_I_RECEPTOR_ACTIVITY	10	0.929749227069736	1.92767904602509	2.95787312750385e-07	8.0845800966982e-06	6.6212544102193e-06	1237	tags=100%, list=7%, signal=93%	LILRB1/LILRB2/LILRA4/LILRA1/LILRB3/LILRA6/KIR3DL1/LILRA2/LILRA5/LILRB5
GOBP_POSITIVE_REGULATION_OF_RECEPTOR_SIGNALING_PATHWAY_VIA_STAT	GOBP_POSITIVE_REGULATION_OF_RECEPTOR_SIGNALING_PATHWAY_VIA_STAT	GOBP_POSITIVE_REGULATION_OF_RECEPTOR_SIGNALING_PATHWAY_VIA_STAT	48	0.702014936406555	1.85758671349566	3.01959833800519e-07	8.23049082903239e-06	6.74075499879787e-06	2447	tags=48%, list=14%, signal=41%	IL10RA/CCL5/PTK2B/SOCS1/IL7R/CD300A/TNF/IL12B/IL10/IL26/CYP1B1/TGFB1/IFNL1/IL10RB/IL6/IL23A/GH1/CRLF3/JAK2/IL23R/CRLF2/OCIAD2/TYK2
GOBP_NEGATIVE_REGULATION_OF_LEUKOCYTE_MIGRATION	GOBP_NEGATIVE_REGULATION_OF_LEUKOCYTE_MIGRATION	GOBP_NEGATIVE_REGULATION_OF_LEUKOCYTE_MIGRATION	48	0.701534243182073	1.85631476143203	3.14993851026976e-07	8.56210558700598e-06	7.0123468010268e-06	2691	tags=54%, list=15%, signal=46%	STAP1/CCL25/GPR18/SLAMF8/GCSAM/CD300A/PTGER4/CCL2/CXCL12/KLRC4-KLRK1/KLRK1/CD200R1/C5AR2/CCL21/PADI2/HMOX1/RIPOR2/ADA/DPP4/CD200/DUSP1/ADTRP/IL27RA/GREM1/BMP5/SLIT2
GOBP_POSITIVE_REGULATION_OF_CALCIUM_MEDIATED_SIGNALING	GOBP_POSITIVE_REGULATION_OF_CALCIUM_MEDIATED_SIGNALING	GOBP_POSITIVE_REGULATION_OF_CALCIUM_MEDIATED_SIGNALING	34	0.75592871169473	1.9337208002456	3.50765462956277e-07	9.50824951370765e-06	7.78723672387316e-06	1736	tags=47%, list=10%, signal=42%	CD3E/TRAT1/P2RX5/ZAP70/CCL4/CD4/PLCG2/SYK/CLEC7A/TNF/CCL3/P2RX2/TREM2/ADA/IGF1/CIB1
GOBP_POSITIVE_REGULATION_OF_IMMUNOGLOBULIN_PRODUCTION	GOBP_POSITIVE_REGULATION_OF_IMMUNOGLOBULIN_PRODUCTION	GOBP_POSITIVE_REGULATION_OF_IMMUNOGLOBULIN_PRODUCTION	50	0.708012817076215	1.88408213395698	3.53010875894125e-07	9.54289948615707e-06	7.81561497978139e-06	2311	tags=50%, list=13%, signal=44%	MZB1/SASH3/TBX21/PTPRC/CD86/CD40/CD28/IL21/XCL1/TNFRSF4/IL2/EPHB2/HLA-E/IL10/C17orf99/TGFB1/IL4R/IL6/STX4/TNFSF4/TNFSF13/DNAJB9/SHLD1/TLR9/RBP4
GOBP_RESPONSE_TO_FUNGUS	GOBP_RESPONSE_TO_FUNGUS	GOBP_RESPONSE_TO_FUNGUS	58	0.690106425874363	1.8530462128199	3.6377550917484e-07	9.80702991537745e-06	8.03193725606916e-06	2102	tags=43%, list=12%, signal=38%	ZBP1/SPI1/SCIMP/CLEC4E/GNLY/BTK/PLCG2/CLEC4A/SYK/CLEC7A/CARD9/CLEC6A/RARRES2/CLEC4D/HAMP/CLEC4C/MPO/COTL1/TLR4/CX3CR1/LTF/DEFA4/MYD88/PLA2G5/IL17RA
GOBP_POSITIVE_THYMIC_T_CELL_SELECTION	GOBP_POSITIVE_THYMIC_T_CELL_SELECTION	GOBP_POSITIVE_THYMIC_T_CELL_SELECTION	14	0.888228920228058	1.97064616650001	3.65386167387226e-07	9.82361120874593e-06	8.04551730110923e-06	336	tags=57%, list=2%, signal=56%	CD3E/CD3D/CD3G/CD74/DOCK2/PTPRC/ZAP70/TOX
GOBP_RESPONSE_TO_PROTOZOAN	GOBP_RESPONSE_TO_PROTOZOAN	GOBP_RESPONSE_TO_PROTOZOAN	24	0.806843664662643	1.97945371074673	3.8445001763717e-07	1.03080660978966e-05	8.44228485526475e-06	2290	tags=71%, list=13%, signal=62%	CCDC88B/IRF8/NKG7/CD40/CLEC7A/GBP4/TSPAN32/IL12B/BATF/GBP2/IL10/BCL3/IL4R/BATF2/MYD88/GBP7/SLC11A1
GOBP_REGULATION_OF_CD8_POSITIVE_ALPHA_BETA_T_CELL_ACTIVATION	GOBP_REGULATION_OF_CD8_POSITIVE_ALPHA_BETA_T_CELL_ACTIVATION	GOBP_REGULATION_OF_CD8_POSITIVE_ALPHA_BETA_T_CELL_ACTIVATION	19	0.841182318422829	1.98364319439117	3.97249308799576e-07	1.06223819239171e-05	8.69970886793423e-06	1293	tags=63%, list=7%, signal=59%	NCKAP1L/LILRB1/SOCS1/IRF1/LILRB4/PTPN22/VSIR/CRTAM/XCL1/CD274/HLA-E/HLA-A
GOBP_REGULATION_OF_MAST_CELL_ACTIVATION	GOBP_REGULATION_OF_MAST_CELL_ACTIVATION	GOBP_REGULATION_OF_MAST_CELL_ACTIVATION	45	0.72412460268298	1.90007290059046	4.15773536316472e-07	1.1087668872526e-05	9.08077791835435e-06	1277	tags=44%, list=7%, signal=41%	PTPN6/CNR2/BLK/FGR/CD300LF/RAC2/CD84/CD300A/CD226/LGALS9/SYK/UNC13D/LYN/HAVCR1/MILR1/STXBP2/HMOX1/FOXF1/IL4R/VAMP8
GOBP_ANTIGEN_PROCESSING_AND_PRESENTATION_OF_ENDOGENOUS_PEPTIDE_ANTIGEN	GOBP_ANTIGEN_PROCESSING_AND_PRESENTATION_OF_ENDOGENOUS_PEPTIDE_ANTIGEN	GOBP_ANTIGEN_PROCESSING_AND_PRESENTATION_OF_ENDOGENOUS_PEPTIDE_ANTIGEN	18	0.844871136436828	1.97400465107129	4.28783631192649e-07	1.14037953880805e-05	9.33968488201439e-06	2048	tags=78%, list=12%, signal=69%	HLA-DRA/HLA-DRB1/HLA-F/HLA-B/HLA-E/TAP1/TAPBP/HLA-C/B2M/TAP2/HLA-A/HLA-G/ERAP1/ERAP2
GOBP_POSITIVE_REGULATION_OF_NEUTROPHIL_MIGRATION	GOBP_POSITIVE_REGULATION_OF_NEUTROPHIL_MIGRATION	GOBP_POSITIVE_REGULATION_OF_NEUTROPHIL_MIGRATION	32	0.766866657601519	1.94131013067455	4.43873192375865e-07	1.17733784655179e-05	9.64237265950626e-06	1939	tags=56%, list=11%, signal=50%	NCKAP1L/CCR7/RAC2/CD74/CCL19/FUT7/ADAM8/XCL1/DAPK2/CAMK1D/C3AR1/CCL21/C5AR1/RIPOR2/IL23A/IL1R1/LBP/FUT4
GOBP_REGULATION_OF_PATTERN_RECOGNITION_RECEPTOR_SIGNALING_PATHWAY	GOBP_REGULATION_OF_PATTERN_RECOGNITION_RECEPTOR_SIGNALING_PATHWAY	GOBP_REGULATION_OF_PATTERN_RECOGNITION_RECEPTOR_SIGNALING_PATHWAY	102	0.608677631541742	1.67902277344835	4.47899059041268e-07	1.18483110336734e-05	9.70374227814255e-06	2274	tags=39%, list=13%, signal=34%	FCRL3/CD300LF/IRF1/TASL/PTPN22/SMPDL3B/CD300A/LILRA4/ARRB2/SLC15A3/GFI1/NOD2/BIRC3/LYN/NR1H3/LILRA2/CYBA/NLRP6/TLR5/TREM2/OASL/ACOD1/IRF7/TLR4/TNFAIP3/TLR2/IFI35/DHX58/SLC15A2/RSAD2/LTF/TLR1/LBP/TICAM2/TLR6/IRAK3/DDX60/TLR9/ESR1/F2RL1
GOBP_REGULATION_OF_MACROPHAGE_CHEMOTAXIS	GOBP_REGULATION_OF_MACROPHAGE_CHEMOTAXIS	GOBP_REGULATION_OF_MACROPHAGE_CHEMOTAXIS	27	0.780087492750624	1.93905185285646	4.51063362878713e-07	1.19001128383002e-05	9.74616784919753e-06	1560	tags=48%, list=9%, signal=44%	STAP1/SLAMF1/CCL5/SLAMF8/PTK2B/CSF1R/CMKLR1/RARRES2/IL34/C3AR1/CSF1/C5AR1/THBS1
GOBP_NEGATIVE_REGULATION_OF_LEUKOCYTE_DEGRANULATION	GOBP_NEGATIVE_REGULATION_OF_LEUKOCYTE_DEGRANULATION	GOBP_NEGATIVE_REGULATION_OF_LEUKOCYTE_DEGRANULATION	14	0.885308396424271	1.96416662174861	4.69780783840626e-07	1.23608719844145e-05	1.01235286387214e-05	1152	tags=71%, list=7%, signal=67%	CCR2/NCKAP1L/SPI1/CD84/CD300A/LGALS9/FCGR2B/HLA-F/HMOX1/FOXF1
GOMF_GLYCOSAMINOGLYCAN_BINDING	GOMF_GLYCOSAMINOGLYCAN_BINDING	GOMF_GLYCOSAMINOGLYCAN_BINDING	231	0.530450935337612	1.49942372871641	4.72546499130408e-07	1.2400575284361e-05	1.01560455594181e-05	4080	tags=44%, list=23%, signal=34%	JCHAIN/PLA2G2D/SPOCK2/ADA2/CXCL13/PTPRC/SELL/RSPO3/NOD2/ITIH1/CXCL10/CXCL11/CCL8/MPO/LIPC/STAB1/HAPLN3/NLRP3/TREM2/SELP/REG4/AOC1/PGLYRP2/CFH/LGR6/TLR2/LAYN/CCL7/FGF7/NELL2/SMOC1/COLQ/CRISPLD2/CCN1/CCL23/SMOC2/LTF/SULF1/THBS1/CCN4/LIPG/CCN2/SULF2/MPIG6B/BGN/ANXA6/SLIT1/LTBP2/NRP1/VTN/ANOS1/COL23A1/NOD1/PGF/RSPO1/FGF1/LXN/FBLN7/CLEC3B/AZU1/ENG/DPYSL3/SLIT2/STAB2/CCDC80/TNXB/DCN/CEMIP/GREM2/ECM2/AD…
GOBP_REGULATION_OF_ANTIGEN_PROCESSING_AND_PRESENTATION	GOBP_REGULATION_OF_ANTIGEN_PROCESSING_AND_PRESENTATION	GOBP_REGULATION_OF_ANTIGEN_PROCESSING_AND_PRESENTATION	20	0.836648177953637	1.99143193369583	4.7929390535607e-07	1.25442784194916e-05	1.02737381304441e-05	2728	tags=90%, list=16%, signal=76%	HLA-DOB/WAS/CCR7/CD74/CCL19/LILRB2/HLA-DOA/NOD2/FGL2/FCGR2B/TAPBPL/CCL21/TREM2/CD68/THBS1/SLC11A1/NOD1/PYCARD
GOBP_POSITIVE_REGULATION_OF_LYMPHOCYTE_CHEMOTAXIS	GOBP_POSITIVE_REGULATION_OF_LYMPHOCYTE_CHEMOTAXIS	GOBP_POSITIVE_REGULATION_OF_LYMPHOCYTE_CHEMOTAXIS	20	0.836526501191412	1.99114231256682	4.98275233833214e-07	1.3006565429186e-05	1.0652350237086e-05	1290	tags=55%, list=7%, signal=51%	CCR2/CXCL13/CCL5/PTK2B/TNFSF14/XCL2/CCL4/XCL1/CCL3/CCL21/CCL7
GOCC_ENDOCYTIC_VESICLE_MEMBRANE	GOCC_ENDOCYTIC_VESICLE_MEMBRANE	GOCC_ENDOCYTIC_VESICLE_MEMBRANE	190	0.551558356849236	1.5579682832868	5.0660301414785e-07	1.31890552522344e-05	1.08018090254494e-05	3405	tags=37%, list=19%, signal=30%	CORO1A/CD3D/CD3G/RAC2/CD74/HVCN1/HLA-DPB1/IL7R/HLA-DRA/CLEC4E/HLA-DRB1/CD4/HLA-DQA1/HLA-DPA1/FCGR1A/HLA-DQB1/CYBB/CSF3R/WNT1/LYN/HLA-DQB2/HLA-DRB5/HLA-F/HLA-B/HLA-E/HLA-DQA2/CYBA/TAP1/STAB1/TAPBP/SCARF1/TCIRG1/CACNG3/CD163/HLA-C/WNT5B/MARCO/B2M/RAB20/TAP2/TLR2/VAMP8/HLA-A/RAB8A/RAB31/MSR1/HLA-G/TLR1/STX4/IRGM/TLR6/WNT7A/ADRB2/ROR2/WNT6/SLC11A1/NOS3/RAB8B/FZD2/STAB2/RAB39A/CAMK2G/ATP6V0E1/UBC/COLE…
GOBP_T_HELPER_17_TYPE_IMMUNE_RESPONSE	GOBP_T_HELPER_17_TYPE_IMMUNE_RESPONSE	GOBP_T_HELPER_17_TYPE_IMMUNE_RESPONSE	38	0.735028832940879	1.89200457396886	5.13694259871088e-07	1.33384770056527e-05	1.0924185133048e-05	3180	tags=68%, list=18%, signal=56%	LY9/SLAMF6/TBX21/FOXP3/IL12RB1/PRKCQ/CLEC7A/CARD9/CLEC6A/IL12B/IL2/BATF/EPHB2/NFKBID/ARID5A/ZC3H12A/IL6/IL23A/IL23R/IL27RA/IL17RA/STAT3/RORC/SMAD7/IL4/NFKBIZ
GOBP_POSITIVE_REGULATION_OF_B_CELL_MEDIATED_IMMUNITY	GOBP_POSITIVE_REGULATION_OF_B_CELL_MEDIATED_IMMUNITY	GOBP_POSITIVE_REGULATION_OF_B_CELL_MEDIATED_IMMUNITY	41	0.726885766816721	1.88805142317164	5.25502193950257e-07	1.36092654795464e-05	1.11459603341791e-05	2245	tags=49%, list=13%, signal=43%	LTA/TBX21/FCER2/PTPRC/CD40/BTK/CD28/CD226/XCL1/C3/NOD2/TNF/IL2/HLA-E/TREM2/C17orf99/TGFB1/TNFSF4/TNFSF13/SHLD1
GOBP_NEGATIVE_T_CELL_SELECTION	GOBP_NEGATIVE_T_CELL_SELECTION	GOBP_NEGATIVE_T_CELL_SELECTION	12	0.899596943156822	1.93193572410238	5.37156254480464e-07	1.38746616831381e-05	1.1363319277064e-05	968	tags=75%, list=6%, signal=71%	CD3E/CCR7/CD74/DOCK2/PTPRC/ZAP70/THEMIS/CD28/AIRE
GOBP_POSITIVE_REGULATION_OF_INTERLEUKIN_8_PRODUCTION	GOBP_POSITIVE_REGULATION_OF_INTERLEUKIN_8_PRODUCTION	GOBP_POSITIVE_REGULATION_OF_INTERLEUKIN_8_PRODUCTION	61	0.671507560194447	1.80192298660231	5.50000246821303e-07	1.41693275075347e-05	1.1604649978967e-05	2728	tags=51%, list=16%, signal=43%	CD2/CD74/TLR8/CD244/LGALS9/SYK/CLEC7A/TLR7/NOD2/CD14/TNF/FCN1/LILRA2/CHI3L1/TLR5/PRKD2/TLR4/TLR2/IL1B/IL6/TLR1/LBP/SERPINE1/MYD88/TLR9/F2RL1/NOD1/STAT3/F3/PLA2G1B/PYCARD
GOBP_NEGATIVE_REGULATION_OF_NF_KAPPAB_TRANSCRIPTION_FACTOR_ACTIVITY	GOBP_NEGATIVE_REGULATION_OF_NF_KAPPAB_TRANSCRIPTION_FACTOR_ACTIVITY	GOBP_NEGATIVE_REGULATION_OF_NF_KAPPAB_TRANSCRIPTION_FACTOR_ACTIVITY	87	0.626573098931146	1.71824840933034	5.84983553848161e-07	1.50313352234891e-05	1.23106325188935e-05	3264	tags=44%, list=19%, signal=36%	SPI1/FOXP3/TMSB4X/NLRC3/HAVCR2/ARRB2/GFI1/NOD2/NLRC5/CMKLR1/IL10/BCL3/NLRP2/NFKBIA/NLRP3/CYP1B1/CYLD/TMIGD3/AIM2/ACOD1/IRAK2/TNFAIP3/TRIM21/ZC3H12A/PARP10/CD200/TCEAL7/IRAK3/TLR9/CARD8/NFKBIB/NLRP2B/PYCARD/CDK5RAP3/NLRP12/OTULIN/RBCK1/FOXJ1
GOBP_POSITIVE_REGULATION_OF_GTPASE_ACTIVITY	GOBP_POSITIVE_REGULATION_OF_GTPASE_ACTIVITY	GOBP_POSITIVE_REGULATION_OF_GTPASE_ACTIVITY	270	0.519104133438893	1.47215794001399	5.91744518042711e-07	1.51655666481232e-05	1.24205677785752e-05	3962	tags=40%, list=23%, signal=32%	TBC1D10C/RASGRP2/VAV1/CCL25/CCR7/CXCL13/CCL5/PTK2B/ARHGAP25/XCL2/CCL19/SEMA4D/CCL4/CD40/GPR65/ARHGAP27/RGL4/XCL1/ARHGAP45/RASGRP1/CCL22/DOCK8/CCL2/GMIP/CCL3/RASGEF1A/ADAP2/RASGRP3/CCL3L3/CCL3L1/EPHA1/CCL8/TGM2/CCL1/RASGEF1B/CCL21/RGS16/SIPA1/RASGRP4/S1PR1/RHOG/PREX1/SH3BP1/DOCK11/CCL7/BIN1/NTRK3/RGS14/RGN/CCL26/CCL23/ADAP1/TBC1D1/ADRB1/NTRK1/CCL24/THY1/ARAP2/CCL14/ARHGAP22/TBC1D2/CCL13/RGS7/TBC1D…
GOBP_ACTIVATION_OF_INNATE_IMMUNE_RESPONSE	GOBP_ACTIVATION_OF_INNATE_IMMUNE_RESPONSE	GOBP_ACTIVATION_OF_INNATE_IMMUNE_RESPONSE	57	0.676137588288601	1.81024011883103	6.00746716593057e-07	1.53563934005795e-05	1.25768544949138e-05	1214	tags=37%, list=7%, signal=34%	ZBP1/KLRD1/HCK/TYROBP/PLCG2/SYK/CLEC7A/MNDA/CLEC6A/LYN/PYHIN1/FCN1/NLRC4/KLRC4-KLRK1/KLRK1/LILRA2/CGAS/KLRC4/AIM2/KLRC2/TLR4
GOBP_NEGATIVE_REGULATION_OF_ANTIGEN_RECEPTOR_MEDIATED_SIGNALING_PATHWAY	GOBP_NEGATIVE_REGULATION_OF_ANTIGEN_RECEPTOR_MEDIATED_SIGNALING_PATHWAY	GOBP_NEGATIVE_REGULATION_OF_ANTIGEN_RECEPTOR_MEDIATED_SIGNALING_PATHWAY	32	0.764071865362146	1.93423516081683	6.02304188978392e-07	1.53564223065886e-05	1.25768781688756e-05	2269	tags=62%, list=13%, signal=54%	PTPN6/FCRL3/UBASH3A/SLA2/SH2D1A/LAPTM5/LILRB4/PTPN22/CD300A/FCGR2B/GBP1/PLCL2/CD160/LPXN/CD22/THY1/PVRIG/DGKZ/PTPN2/CBLB
GOBP_POSITIVE_REGULATION_OF_PEPTIDASE_ACTIVITY	GOBP_POSITIVE_REGULATION_OF_PEPTIDASE_ACTIVITY	GOBP_POSITIVE_REGULATION_OF_PEPTIDASE_ACTIVITY	186	0.546252441548045	1.54305900256283	6.59857880528547e-07	1.67804580081834e-05	1.37431604688488e-05	4137	tags=43%, list=24%, signal=33%	P2RX1/LCK/ATP2A3/LAPTM5/VSIR/FASLG/CASP10/LGALS9/SYK/CLEC7A/CARD9/CR1/TNF/TNFSF10/LYN/NLRP1/CASP5/NLRC4/TTBK1/MEFV/COL4A3/PSME2/NLRP6/PSME1/TNFSF15/NLRP2/NLRP3/CFLAR/AIM2/LGMN/CTSH/ST18/CYFIP2/CCN1/JAK2/CCN2/CASP8/KHDC1/CASP4/MAP3K5/PML/FAS/RCN3/CASP1/AGER/BCL2L11/NOD1/STAT3/NGFR/CARD8/S100A9/SLC22A2/F3/PYCARD/TANK/NLRP12/BID/S100A8/PPARG/FBLN1/AKIRIN2/PCOLCE/PRELID1/CLDN3/VCP/FYN/HTRA2/SMAD3/GRI…
GOMF_ENDOPEPTIDASE_REGULATOR_ACTIVITY	GOMF_ENDOPEPTIDASE_REGULATOR_ACTIVITY	GOMF_ENDOPEPTIDASE_REGULATOR_ACTIVITY	188	0.54683312268902	1.54467170279279	6.68372058389315e-07	1.69532830337464e-05	1.38847038080226e-05	2638	tags=28%, list=15%, signal=24%	NLRP7/CD27/SPOCK2/DPEP1/TNFSF14/TNFAIP8/VSIR/CST7/SERPINA1/C4B/C3/HMSD/BIRC3/SPINT2/NLRP1/ITIH1/NLRC4/SERPING1/RARRES1/COL4A3/PSME2/SPINK2/PSME1/SERPINF2/CRB2/SERPINB9/C4A/NAIP/PZP/ITIH3/RPS6KA1/BIN1/BST2/SERPINA9/TFPI/LTF/PAPLN/CPAMD8/ITIH4/CSTA/SERPINE1/CST3/SERPINB1/GAS6/ANOS1/TIMP1/LXN/COL6A3/TFPI2/CARD16/CARD8/VIL1/MT3
GOBP_POSITIVE_REGULATION_OF_HUMORAL_IMMUNE_RESPONSE	GOBP_POSITIVE_REGULATION_OF_HUMORAL_IMMUNE_RESPONSE	GOBP_POSITIVE_REGULATION_OF_HUMORAL_IMMUNE_RESPONSE	21	0.822863365310007	1.97184102788049	6.71865072171581e-07	1.6998186325941e-05	1.39214795116362e-05	1242	tags=57%, list=7%, signal=53%	LTA/CCR7/FCER2/PTPRC/CR1/C3/NOD2/TNF/FCGR2B/TREM2/ACOD1/IL1B
GOBP_PURINERGIC_NUCLEOTIDE_RECEPTOR_SIGNALING_PATHWAY	GOBP_PURINERGIC_NUCLEOTIDE_RECEPTOR_SIGNALING_PATHWAY	GOBP_PURINERGIC_NUCLEOTIDE_RECEPTOR_SIGNALING_PATHWAY	33	0.747266901790952	1.90313606274171	7.00442988768903e-07	1.7675884834227e-05	1.44765131909513e-05	2709	tags=55%, list=16%, signal=46%	P2RX1/P2RY8/P2RY10/GPR171/P2RX5/P2RY6/P2RY13/PTAFR/ADORA2A/P2RY14/P2RX2/P2RY12/GPR34/ADA/GNAI2/ADCY5/P2RX4/P2RY2
GOBP_NEGATIVE_REGULATION_OF_LYMPHOCYTE_DIFFERENTIATION	GOBP_NEGATIVE_REGULATION_OF_LYMPHOCYTE_DIFFERENTIATION	GOBP_NEGATIVE_REGULATION_OF_LYMPHOCYTE_DIFFERENTIATION	53	0.683255511511102	1.82072819528558	7.68093099160235e-07	1.93336086974848e-05	1.58341856129246e-05	3264	tags=53%, list=19%, signal=43%	TBX21/JAK3/CD74/FOXP3/SOCS1/IRF1/LILRB4/LAG3/CR1/IL2/FGL2/CTLA4/PGLYRP2/IFNL1/IL4R/ZC3H12A/ID2/TNFSF4/BCL6/RUNX1/PTPN2/TMEM131L/SMAD7/HLX/IL4/INHBA/IFNB1/FOXJ1
GOBP_NEGATIVE_REGULATION_OF_VIRAL_PROCESS	GOBP_NEGATIVE_REGULATION_OF_VIRAL_PROCESS	GOBP_NEGATIVE_REGULATION_OF_VIRAL_PROCESS	89	0.622524328252573	1.7100344736016	7.81398339717424e-07	1.96184667124474e-05	1.60674837391473e-05	3568	tags=51%, list=20%, signal=40%	CCL5/CIITA/AICDA/APOBEC3D/APOBEC3G/TNF/FCN1/APOBEC3H/ZFP36/ISG20/TNIP1/APOBEC3F/OASL/STAT1/CH25H/TRIM21/APOBEC3A/TRIM14/ISG15/BST2/RSAD2/OAS1/LTF/OAS2/IFITM1/RESF1/PARP10/FCN3/IFIH1/TRIM59/APOBEC3C/MX1/SHFL/TRIM8/OAS3/TRIM26/ZNFX1/FAM111A/IFIT5/TRIM31/IFNB1/PLSCR1/IFITM3/BTBD17/IFITM2
GOBP_VACUOLAR_LOCALIZATION	GOBP_VACUOLAR_LOCALIZATION	GOBP_VACUOLAR_LOCALIZATION	82	0.630890774074279	1.72451422395172	7.99278797227788e-07	2.0016456579306e-05	1.63934366185352e-05	1277	tags=29%, list=7%, signal=27%	BLK/FGR/LAT2/RAC2/CLNK/BTK/PIK3CG/CD84/CD300A/PTGDR/LGALS9/SYK/RASGRP1/UNC13D/LYN/MILR1/TFEB/STXBP2/HMOX1/LAT/PTGDS/FOXF1/IL4R/VAMP8
GOBP_POSITIVE_REGULATION_OF_MYELOID_CELL_DIFFERENTIATION	GOBP_POSITIVE_REGULATION_OF_MYELOID_CELL_DIFFERENTIATION	GOBP_POSITIVE_REGULATION_OF_MYELOID_CELL_DIFFERENTIATION	97	0.606682714011836	1.67342662605246	8.13926382110994e-07	2.03316749678207e-05	1.66515998280242e-05	3278	tags=42%, list=19%, signal=35%	INPP5D/HCLS1/RHEX/EVI2B/NCKAP1L/CD74/TYROBP/HLA-DRB1/CD4/IFNG/TNF/IL12B/TNFSF11/IL34/CSF1/GPR68/CCR1/TREM2/STAT1/TGFB1/ISG15/IL23A/ID2/IL23R/CASP8/THPO/LIF/HMGB2/RUNX1/ROR2/STAT5B/DCSTAMP/GATA1/STAT3/ZFP36L1/TAL1/FES/TESC/INHBA/OCSTAMP/ETS1
GOBP_PLATELET_ACTIVATION	GOBP_PLATELET_ACTIVATION	GOBP_PLATELET_ACTIVATION	130	0.584139330654274	1.62624289745806	8.98423051178885e-07	2.23857076918739e-05	1.83338483888897e-05	3483	tags=41%, list=20%, signal=33%	P2RX1/PTPN6/LCK/VAV1/BLK/CD40LG/PLEK/CD40/PRKCQ/PIK3CG/PLCG2/FCER1G/SYK/TSPAN32/LYN/TREML1/ADRA2A/GP1BA/DGKA/SELP/FERMT3/TXK/TLR4/PDPN/GP5/MMRN1/P2RY12/DGKE/ACTB/IL6/AXL/PDGFB/JAK2/PDGFRA/VWF/F2RL3/VAV3/DGKZ/TLN1/PEAR1/NOS3/GATA1/MYL9/EMILIN2/MYH9/THBD/ABAT/PLSCR1/C1GALT1C1/F11R/SAA1/F2/CLIC1
GOBP_DEFENSE_RESPONSE_TO_FUNGUS	GOBP_DEFENSE_RESPONSE_TO_FUNGUS	GOBP_DEFENSE_RESPONSE_TO_FUNGUS	47	0.702562677577914	1.85092302317503	9.05741339076103e-07	2.25112085457529e-05	1.84366333291456e-05	2102	tags=43%, list=12%, signal=38%	ZBP1/SPI1/CLEC4E/GNLY/PLCG2/CLEC4A/CLEC7A/CARD9/CLEC6A/RARRES2/CLEC4D/HAMP/CLEC4C/MPO/COTL1/CX3CR1/LTF/DEFA4/PLA2G5/IL17RA
GOBP_REGULATION_OF_MACROPHAGE_MIGRATION	GOBP_REGULATION_OF_MACROPHAGE_MIGRATION	GOBP_REGULATION_OF_MACROPHAGE_MIGRATION	39	0.730288931314131	1.88343541769521	9.19908304755083e-07	2.28058674447699e-05	1.86779583591769e-05	1801	tags=49%, list=10%, signal=44%	STAP1/SLAMF1/CCL5/SLAMF8/PTK2B/CSF1R/CMKLR1/CCL3/CD200R1/RARRES2/IL34/C3AR1/CSF1/TREM2/C5AR1/P2RY12/CX3CR1/THBS1/CD200
GOBP_REGULATION_OF_T_CELL_APOPTOTIC_PROCESS	GOBP_REGULATION_OF_T_CELL_APOPTOTIC_PROCESS	GOBP_REGULATION_OF_T_CELL_APOPTOTIC_PROCESS	34	0.744588169228152	1.90471086516254	9.29601753698762e-07	2.29309512593642e-05	1.87804017451195e-05	1829	tags=50%, list=10%, signal=45%	CD27/JAK3/CCL5/PDCD1/IL7R/PRKCQ/ADAM8/IDO1/GIMAP8/LGALS9/DOCK8/CD274/RIPK3/PTCRA/ADA/TSC22D3/LGALS14
GOBP_POSITIVE_REGULATION_OF_NIK_NF_KAPPAB_SIGNALING	GOBP_POSITIVE_REGULATION_OF_NIK_NF_KAPPAB_SIGNALING	GOBP_POSITIVE_REGULATION_OF_NIK_NF_KAPPAB_SIGNALING	64	0.666478184916276	1.79629451344777	9.28521675851172e-07	2.29309512593642e-05	1.87804017451195e-05	2563	tags=45%, list=15%, signal=39%	CD27/LAPTM5/TNFSF14/CCL19/CD86/HAVCR2/IL18/LGALS9/TLR7/IL18R1/NOD2/CD14/TNF/IL12B/TREM2/NMI/TLR4/TLR2/IL1B/IFI35/TCIM/IL23A/TRADD/EDAR/GREM1/TLR9/AGER/NOD1/EDN1
GOBP_MYELOID_DENDRITIC_CELL_ACTIVATION	GOBP_MYELOID_DENDRITIC_CELL_ACTIVATION	GOBP_MYELOID_DENDRITIC_CELL_ACTIVATION	29	0.758876785733148	1.89225294260885	9.61841148909159e-07	2.36670489184206e-05	1.93832642083623e-05	1417	tags=52%, list=8%, signal=48%	SLAMF1/CD2/SPI1/DOCK2/UBD/HAVCR2/TSPAN32/RELB/CLEC4D/BATF/BATF3/IL10/CAMK4/CSF2/BATF2
GOBP_MACROPHAGE_MIGRATION	GOBP_MACROPHAGE_MIGRATION	GOBP_MACROPHAGE_MIGRATION	53	0.679836103510245	1.81161621235467	1.00302307715313e-06	2.46189768713183e-05	2.01628912367232e-05	2788	tags=53%, list=16%, signal=45%	STAP1/CCR2/SLAMF1/CCL5/SLAMF8/PTK2B/CSF1R/CMKLR1/CCL2/CCL3/CD200R1/RARRES2/IL34/C3AR1/CSF1/TREM2/C5AR1/TRIM55/P2RY12/CX3CR1/THBS1/CD200/ROR2/CKLF/AZU1/P2RX4/MCOLN2/TAFA4
GOMF_SIALIC_ACID_BINDING	GOMF_SIALIC_ACID_BINDING	GOMF_SIALIC_ACID_BINDING	22	0.806513141134953	1.95775582755759	1.01365941717952e-06	2.481830637546e-05	2.03261416891399e-05	1707	tags=68%, list=10%, signal=62%	SIGLEC10/SIGLEC7/SIGLEC8/SIGLEC6/SIGLEC9/SIGLEC14/ST8SIA4/FCN1/CD33/SELP/SIGLEC11/SIGLEC16/SIGLEC12/CD22/SELE
GOBP_REGULATION_OF_RECEPTOR_SIGNALING_PATHWAY_VIA_STAT	GOBP_REGULATION_OF_RECEPTOR_SIGNALING_PATHWAY_VIA_STAT	GOBP_REGULATION_OF_RECEPTOR_SIGNALING_PATHWAY_VIA_STAT	105	0.60221973851034	1.66526488328469	1.05348655015293e-06	2.57295836395025e-05	2.10724758872435e-05	2447	tags=34%, list=14%, signal=30%	JAK3/IL10RA/CCL5/PTK2B/PTPRC/SOCS1/IL7R/CD300A/IFNG/TNF/IL12B/EPHB2/IL10/BCL3/IL26/CYP1B1/SOCS3/PARP14/TGFB1/IFNL1/IL24/IL10RB/IL6/IL23A/GH1/CRLF3/PTPRT/JAK2/IL23R/CRLF2/LIF/OCIAD2/PTPN2/GBP7/RET/TYK2
GOBP_REGULATION_OF_NEUTROPHIL_CHEMOTAXIS	GOBP_REGULATION_OF_NEUTROPHIL_CHEMOTAXIS	GOBP_REGULATION_OF_NEUTROPHIL_CHEMOTAXIS	32	0.757133910327941	1.91667184356922	1.10133588528169e-06	2.68318053828999e-05	2.19751932197727e-05	1762	tags=56%, list=10%, signal=51%	NCKAP1L/CCR7/RAC2/CD74/CCL19/XCL1/DAPK2/NOD2/CAMK1D/C3AR1/C5AR2/CCL21/C5AR1/RIPOR2/MPP1/IL23A/DPP4/LBP
GOBP_POSITIVE_REGULATION_OF_MYELOID_LEUKOCYTE_DIFFERENTIATION	GOBP_POSITIVE_REGULATION_OF_MYELOID_LEUKOCYTE_DIFFERENTIATION	GOBP_POSITIVE_REGULATION_OF_MYELOID_LEUKOCYTE_DIFFERENTIATION	54	0.684604989915755	1.82893228991069	1.10655700150514e-06	2.68926057484021e-05	2.2024988593609e-05	2680	tags=48%, list=15%, signal=41%	HCLS1/EVI2B/CD74/TYROBP/HLA-DRB1/CD4/IFNG/TNF/IL12B/TNFSF11/IL34/CSF1/GPR68/CCR1/TREM2/TGFB1/IL23A/ID2/IL23R/CASP8/LIF/RUNX1/ROR2/DCSTAMP/ZFP36L1/FES
GOBP_REGULATION_OF_B_CELL_RECEPTOR_SIGNALING_PATHWAY	GOBP_REGULATION_OF_B_CELL_RECEPTOR_SIGNALING_PATHWAY	GOBP_REGULATION_OF_B_CELL_RECEPTOR_SIGNALING_PATHWAY	21	0.817125054971114	1.95809022035404	1.12373494199947e-06	2.72429795398249e-05	2.23119440055086e-05	1887	tags=76%, list=11%, signal=68%	CD19/STAP1/FCRL3/BLK/NFAM1/PTPN22/GCSAM/CD300A/PRKCB/LYN/FCGR2B/PLCL2/LPXN/PRKCH/CD22/FOXP1
GOBP_NEUROINFLAMMATORY_RESPONSE	GOBP_NEUROINFLAMMATORY_RESPONSE	GOBP_NEUROINFLAMMATORY_RESPONSE	38	0.726045143551181	1.86888006421539	1.24792725959801e-06	3.01796526236606e-05	2.47170731990039e-05	1801	tags=50%, list=10%, signal=45%	STAP1/TNFRSF1B/PTPRC/CST7/PLCG2/IFNG/IL18/MMP9/TNF/CCL3/TTBK1/CD200R1/TREM2/CTSC/IL33/IL1B/IL6/IGF1/CD200
GOMF_NUCLEOTIDE_RECEPTOR_ACTIVITY	GOMF_NUCLEOTIDE_RECEPTOR_ACTIVITY	GOMF_NUCLEOTIDE_RECEPTOR_ACTIVITY	21	0.815718381706548	1.95471938605417	1.25593610494478e-06	3.02990746882399e-05	2.48148796233716e-05	1428	tags=57%, list=8%, signal=53%	P2RX1/P2RY8/P2RY10/GPR171/P2RX5/P2RY6/P2RY13/PTAFR/P2RY14/P2RX2/P2RY12/GPR34
GOBP_NEGATIVE_REGULATION_OF_NATURAL_KILLER_CELL_MEDIATED_IMMUNITY	GOBP_NEGATIVE_REGULATION_OF_NATURAL_KILLER_CELL_MEDIATED_IMMUNITY	GOBP_NEGATIVE_REGULATION_OF_NATURAL_KILLER_CELL_MEDIATED_IMMUNITY	20	0.826382021282358	1.96699591295231	1.28759862149294e-06	3.09871599957825e-05	2.53784200698365e-05	1530	tags=70%, list=9%, signal=64%	KLRD1/CD96/LILRB1/HAVCR2/KIR2DL4/ARRB2/LGALS9/KLRC1/HLA-F/HLA-B/HLA-E/SERPINB9/HLA-A/HLA-G
GOBP_CD4_POSITIVE_OR_CD8_POSITIVE_ALPHA_BETA_T_CELL_LINEAGE_COMMITMENT	GOBP_CD4_POSITIVE_OR_CD8_POSITIVE_ALPHA_BETA_T_CELL_LINEAGE_COMMITMENT	GOBP_CD4_POSITIVE_OR_CD8_POSITIVE_ALPHA_BETA_T_CELL_LINEAGE_COMMITMENT	22	0.8033358852597	1.95004325489366	1.31124010196232e-06	3.14793335427304e-05	2.57815091887943e-05	1651	tags=55%, list=9%, signal=49%	LY9/SLAMF6/TBX21/SPN/FOXP3/IL12RB1/TOX/IL12B/BATF/IL6/IL23A/IL23R
GOBP_REGULATION_OF_CALCIUM_MEDIATED_SIGNALING	GOBP_REGULATION_OF_CALCIUM_MEDIATED_SIGNALING	GOBP_REGULATION_OF_CALCIUM_MEDIATED_SIGNALING	74	0.645028057435009	1.75438757171287	1.31833941989171e-06	3.15729491652221e-05	2.58581801903644e-05	1736	tags=32%, list=10%, signal=29%	TBC1D10C/CD3E/SLA2/TRAT1/PTK2B/P2RX5/PLEK/ZAP70/CCL4/CD4/PLCG2/SYK/CLEC7A/CMKLR1/TNF/CCL3/P2RX2/GBP1/TREM2/RGN/ADA/IGF1/CD22/CIB1
GOMF_IMMUNOGLOBULIN_BINDING	GOMF_IMMUNOGLOBULIN_BINDING	GOMF_IMMUNOGLOBULIN_BINDING	22	0.802848196122375	1.94885942266336	1.3484377876894e-06	3.22155826903906e-05	2.63844957208909e-05	2164	tags=64%, list=12%, signal=56%	JCHAIN/MS4A1/FCER2/FCGR1A/FCER1G/FCGR2B/FCGR3A/LILRA2/FCAR/FCGR2A/CD22/VWF/FCGRT/FCGR3B
GOBP_NEGATIVE_REGULATION_OF_INTERLEUKIN_12_PRODUCTION	GOBP_NEGATIVE_REGULATION_OF_INTERLEUKIN_12_PRODUCTION	GOBP_NEGATIVE_REGULATION_OF_INTERLEUKIN_12_PRODUCTION	18	0.83185963287996	1.94360383912379	1.3684711354547e-06	3.26152287283371e-05	2.67118050009808e-05	1922	tags=78%, list=11%, signal=69%	SLAMF1/JAK3/TIGIT/CCR7/LILRB1/TLR8/ARRB2/NOD2/CMKLR1/MEFV/LILRA5/IL10/THBS1/IRAK3
GOBP_POSITIVE_REGULATION_OF_T_CELL_MIGRATION	GOBP_POSITIVE_REGULATION_OF_T_CELL_MIGRATION	GOBP_POSITIVE_REGULATION_OF_T_CELL_MIGRATION	31	0.756619513747506	1.89504086156981	1.46432048714282e-06	3.48155427629836e-05	2.85138576532541e-05	1181	tags=45%, list=7%, signal=42%	CCR2/SPN/CXCL13/CCL5/TNFSF14/XCL2/AIF1/ADAM8/XCL1/DOCK8/CXCL12/CXCL10/CCL21/ITGA4
GOBP_REGULATION_OF_MAST_CELL_ACTIVATION_INVOLVED_IN_IMMUNE_RESPONSE	GOBP_REGULATION_OF_MAST_CELL_ACTIVATION_INVOLVED_IN_IMMUNE_RESPONSE	GOBP_REGULATION_OF_MAST_CELL_ACTIVATION_INVOLVED_IN_IMMUNE_RESPONSE	34	0.740455398869159	1.89413893703997	1.47110345685351e-06	3.48927351172442e-05	2.85770780320455e-05	1277	tags=44%, list=7%, signal=41%	PTPN6/BLK/FGR/RAC2/CD84/CD300A/LGALS9/SYK/UNC13D/LYN/STXBP2/HMOX1/FOXF1/IL4R/VAMP8
GOBP_POSITIVE_REGULATION_OF_REGULATORY_T_CELL_DIFFERENTIATION	GOBP_POSITIVE_REGULATION_OF_REGULATORY_T_CELL_DIFFERENTIATION	GOBP_POSITIVE_REGULATION_OF_REGULATORY_T_CELL_DIFFERENTIATION	20	0.824883520846212	1.96342910709551	1.57372689121906e-06	3.72373219080538e-05	3.04972897737945e-05	1856	tags=70%, list=11%, signal=63%	FOXP3/SOCS1/LILRB4/IL4I1/VSIR/HLA-DRA/HLA-DRB1/LILRB2/IFNG/LGALS9/CR1/IL2/HLA-G/BCL6
GOBP_REGULATION_OF_PHOSPHATIDYLINOSITOL_3_KINASE_ACTIVITY	GOBP_REGULATION_OF_PHOSPHATIDYLINOSITOL_3_KINASE_ACTIVITY	GOBP_REGULATION_OF_PHOSPHATIDYLINOSITOL_3_KINASE_ACTIVITY	57	0.666538585191022	1.78454046714918	1.58962775107432e-06	3.75235813872016e-05	3.07317356962919e-05	2222	tags=47%, list=13%, signal=41%	CD19/SLA2/FGR/CCR7/FLT3/PTK2B/AGAP2/PIK3R5/SOCS1/CCL19/PIK3R6/NOD2/LYN/PIK3IP1/CISH/CCL21/FPR2/SOCS3/TGFB1/P2RY12/TNFAIP8L3/PDGFB/PDGFRA/RUBCN/VAV3/TEK/PDGFRB
GOBP_RESPONSE_TO_TUMOR_CELL	GOBP_RESPONSE_TO_TUMOR_CELL	GOBP_RESPONSE_TO_TUMOR_CELL	38	0.723501784451827	1.8623333182463	1.62499305538966e-06	3.82668412351545e-05	3.13404639774561e-05	1626	tags=42%, list=9%, signal=38%	ABI3/LAPTM5/SPI1/NKG7/PRF1/IL4I1/CRTAM/HLA-DRB1/HAVCR2/CD226/IL12B/CD274/CD160/HLA-A/TXNIP/IL12A
GOBP_POSITIVE_REGULATION_OF_INTERLEUKIN_2_PRODUCTION	GOBP_POSITIVE_REGULATION_OF_INTERLEUKIN_2_PRODUCTION	GOBP_POSITIVE_REGULATION_OF_INTERLEUKIN_2_PRODUCTION	34	0.738356402986771	1.88876955242127	1.74185556158022e-06	4.09211638716953e-05	3.3514348737472e-05	2395	tags=53%, list=14%, signal=46%	CCR2/SASH3/CD3E/CARD11/PTPRC/CD86/CD80/CD4/PRKCQ/PLCG2/CD28/CLEC7A/PRKD2/IL1B/CD83/TRAF2/RUNX1/STAT5B
GOBP_CYTOSOLIC_CALCIUM_ION_TRANSPORT	GOBP_CYTOSOLIC_CALCIUM_ION_TRANSPORT	GOBP_CYTOSOLIC_CALCIUM_ION_TRANSPORT	177	0.540931606256981	1.52451629047163	1.80571918262668e-06	4.22204530212736e-05	3.45784638688576e-05	3486	tags=36%, list=20%, signal=29%	JSRP1/P2RX1/CD19/CORO1A/PTPN6/LCK/MS4A1/ATP2A3/CCR7/PTK2B/P2RX5/P2RY6/XCR1/PTPRC/CCL19/FASLG/CXCL9/CCR5/PLCG2/XCL1/LYN/CCL3/SLC8A1/P2RX2/CXCL10/CXCL11/CYBA/GP1BA/CCL21/CLIC2/MCUB/TRPM2/RAMP3/GP5/SLC8A3/CASQ1/CCN2/THY1/TRPV5/CACNA1C/F2RL3/PML/ADRA1A/TRPV6/SLC8B1/DIAPH1/LIME1/SMDT1/APLNR/P2RX4/MCOLN2/HTR2B/PLA2G1B/NALF1/CEMIP/JPH4/DRD1/TRPC3/FYN/ITPR1/GRIN2C/PLN/F2/GRIN2B
GOBP_REGULATION_OF_GTPASE_ACTIVITY	GOBP_REGULATION_OF_GTPASE_ACTIVITY	GOBP_REGULATION_OF_GTPASE_ACTIVITY	360	0.490401184591513	1.39805444960114	1.80571918262668e-06	4.22204530212736e-05	3.45784638688576e-05	3962	tags=38%, list=23%, signal=30%	ARHGAP9/TBC1D10C/RASAL3/RASGRP2/VAV1/CCL25/CCR7/CXCL13/FGD2/CCL5/FGD3/PTK2B/ARHGAP25/XCL2/CCL19/SEMA4D/CCL4/CD40/GPR65/ARHGAP27/ARRB2/RGL4/XCL1/ARHGAP45/RASGRP1/ARHGAP15/CCL22/DOCK8/CCL2/GMIP/CCL3/RASGEF1A/ADAP2/RASGRP3/CCL3L3/CCL3L1/KLRC4-KLRK1/KLRK1/EPHA1/CCL8/TGM2/CCL1/RASGEF1B/CCL21/RGS16/ARHGAP44/SIPA1/RASGRP4/S1PR1/RHOG/PREX1/SH3BP1/DOCK11/CCL7/BIN1/RASA4/NTRK3/RIPOR2/RGS14/RGN/CCL26/CCL23/…
GOBP_ADENYLATE_CYCLASE_ACTIVATING_G_PROTEIN_COUPLED_RECEPTOR_SIGNALING_PATHWAY	GOBP_ADENYLATE_CYCLASE_ACTIVATING_G_PROTEIN_COUPLED_RECEPTOR_SIGNALING_PATHWAY	GOBP_ADENYLATE_CYCLASE_ACTIVATING_G_PROTEIN_COUPLED_RECEPTOR_SIGNALING_PATHWAY	152	0.559384467543795	1.56877942115665	1.84011280367291e-06	4.29229149736183e-05	3.51537787577377e-05	4087	tags=41%, list=23%, signal=32%	S1PR4/TSHR/ADGRG5/CNR2/PTGER2/CXCL9/ADORA2A/GPR65/ADGRE1/PTGIR/PTGER4/CXCL10/CXCL11/ADRA2A/GIPR/S1PR1/ADCY7/RAMP3/ADM2/ADCY4/S1PR3/ADGRE3/ADRB1/CALCB/LPAR1/GNAI2/PTGFR/DRD3/GPHA2/CNR1/GCGR/LPAR2/ADGRD1/GALR2/ADRA1A/ADRB2/ADGRL4/S1PR5/ADCY5/VIP/RXFP1/CALCRL/AKAP13/ADRB3/RAMP1/ADGRG3/DRD1/PTGER3/PTH1R/MC4R/TBXA2R/PDE4B/PLN/RAMP2/ADGRE5/ABCA1/GPR4/TCP11/GPR78/CALCR/ADGRE2/OPRL1/ADRA2B
GOBP_POSITIVE_REGULATION_OF_JNK_CASCADE	GOBP_POSITIVE_REGULATION_OF_JNK_CASCADE	GOBP_POSITIVE_REGULATION_OF_JNK_CASCADE	95	0.60314635303461	1.66320550876942	1.84564420488635e-06	4.2950404173617e-05	3.51762923557908e-05	2353	tags=36%, list=13%, signal=31%	CD27/SLAMF1/NCF1/CCR7/PTK2B/CCL19/CARD9/RASGRP1/NOD2/TNF/TNFSF11/FCGR2B/GADD45B/SERPINF2/GADD45G/CCL21/TRAF1/NAIP/TLR4/IL1B/RASSF2/CCN2/TRAF2/FLT4/MAP3K5/MYD88/EDAR/WNT7A/CRACR2A/TLR9/F2RL1/AGER/MAP4K2/NOD1
GOBP_POSITIVE_REGULATION_OF_B_CELL_PROLIFERATION	GOBP_POSITIVE_REGULATION_OF_B_CELL_PROLIFERATION	GOBP_POSITIVE_REGULATION_OF_B_CELL_PROLIFERATION	42	0.709395185846702	1.84610609721005	1.94443621749254e-06	4.5142946254115e-05	3.697197979366e-05	2252	tags=52%, list=13%, signal=46%	SASH3/CD38/FCRL3/CARD11/NCKAP1L/CD74/PTPRC/CD40/TNFRSF13C/GPR183/IL21/TNFRSF4/IL2/TNFSF13B/EPHB2/TLR4/IL7/ADA/NFATC2/BCL6/VAV3/TLR9
GOBP_ANTIGEN_PROCESSING_AND_PRESENTATION_OF_PEPTIDE_ANTIGEN_VIA_MHC_CLASS_I	GOBP_ANTIGEN_PROCESSING_AND_PRESENTATION_OF_PEPTIDE_ANTIGEN_VIA_MHC_CLASS_I	GOBP_ANTIGEN_PROCESSING_AND_PRESENTATION_OF_PEPTIDE_ANTIGEN_VIA_MHC_CLASS_I	28	0.764942002701972	1.90140353496892	2.01978573722314e-06	4.67822203501896e-05	3.8314541894396e-05	2048	tags=61%, list=12%, signal=54%	IFI30/CLEC4A/FCER1G/ACE/HLA-F/HLA-B/HLA-E/TAP1/TAPBP/TAPBPL/HLA-C/B2M/TAP2/HLA-A/HLA-G/ERAP1/ERAP2
GOBP_NEGATIVE_REGULATION_OF_LOCOMOTION	GOBP_NEGATIVE_REGULATION_OF_LOCOMOTION	GOBP_NEGATIVE_REGULATION_OF_LOCOMOTION	317	0.501477935831634	1.42546779617671	2.04647488999752e-06	4.72893858070387e-05	3.87299093566152e-05	3386	tags=34%, list=19%, signal=28%	STAP1/WAS/CCL25/SEMA4A/CXCL13/DPEP1/GPR18/SLAMF8/CD74/SEMA4D/AIF1/ARHGDIB/GCSAM/CD300A/ADORA2A/GATA3/GHRL/PTGER4/EVL/CCL2/TNF/ARHGAP4/SPINT2/CXCL12/PTPRO/KLRC4-KLRK1/KLRK1/CD200R1/RGCC/EPHA1/C5AR2/ACVRL1/CCL21/CYP1B1/ALOX15B/PADI2/HMOX1/TMIGD3/CNN2/TGFB1/CLDN5/IL24/BST2/RIPOR2/RGN/ADA/CX3CR1/SULF1/DPP4/NEXMIF/TIE1/CHRD/THBS1/PTPRT/RRAS/MIIP/IFITM1/THY1/STK26/DLL4/ST6GAL1/CD200/DUSP1/SERPINE1/ADTR…
GOBP_REGULATION_OF_CELLULAR_EXTRAVASATION	GOBP_REGULATION_OF_CELLULAR_EXTRAVASATION	GOBP_REGULATION_OF_CELLULAR_EXTRAVASATION	39	0.719390739220926	1.8553286778871	2.06430151484518e-06	4.75898669321901e-05	3.89760027778318e-05	2304	tags=56%, list=13%, signal=49%	CCR2/CCL25/FUT7/PTAFR/ADAM8/PTGER4/CXCL12/RIPK3/CHST4/CCL21/SELP/ITGA4/RIPOR2/IL1R1/SELE/THY1/ICAM1/FUT4/PLVAP/IL27RA/CD47/AGER
GOBP_GAMMA_DELTA_T_CELL_ACTIVATION	GOBP_GAMMA_DELTA_T_CELL_ACTIVATION	GOBP_GAMMA_DELTA_T_CELL_ACTIVATION	20	0.820930790380682	1.95402061989412	2.08951108004488e-06	4.80587548410322e-05	3.93600210072495e-05	1475	tags=60%, list=8%, signal=55%	NCKAP1L/GPR18/ITK/LILRB1/PTPRC/JAML/SYK/NOD2/KLRC1/TCF7/CCR9/MICB
GOBP_EOSINOPHIL_MIGRATION	GOBP_EOSINOPHIL_MIGRATION	GOBP_EOSINOPHIL_MIGRATION	22	0.797155504194873	1.93504079996879	2.11209236581808e-06	4.84651520314582e-05	3.96928594672838e-05	1832	tags=68%, list=10%, signal=61%	CCL5/CCL4/CD300A/ADAM8/PTGER4/DAPK2/CCL2/CCL3/CCL8/CCL1/CCL21/CCL7/CCL26/CCL24/CCL13
GOBP_REGULATION_OF_VIRAL_PROCESS	GOBP_REGULATION_OF_VIRAL_PROCESS	GOBP_REGULATION_OF_VIRAL_PROCESS	156	0.553334798488225	1.55355801393535	2.18404989772582e-06	5.00000471945723e-05	4.09499354373943e-05	3150	tags=37%, list=18%, signal=31%	CCL5/CD74/HLA-DRB1/CD4/CXCR4/CIITA/CD28/LAMP3/LGALS9/AICDA/APOBEC3D/APOBEC3G/TNF/FCN1/APOBEC3H/TRIM22/ZFP36/ISG20/TNIP1/APOBEC3F/CD209/OASL/STAT1/CH25H/TRIM21/APOBEC3A/TRIM14/ISG15/BST2/RSAD2/OAS1/LTF/OAS2/AXL/IFITM1/RESF1/PARP10/FCN3/IFIH1/NR5A2/CLEC4G/TRIM59/APOBEC3C/MX1/SHFL/TRIM8/GBP7/TRIM38/OAS3/TRIM26/ZNFX1/DYNLT1/FAM111A/IFIT5/TRIM34/TRIM31/IFNB1/PLSCR1
GOBP_T_CELL_LINEAGE_COMMITMENT	GOBP_T_CELL_LINEAGE_COMMITMENT	GOBP_T_CELL_LINEAGE_COMMITMENT	28	0.762804755650479	1.89609101573941	2.31626026234592e-06	5.29040277976093e-05	4.33282895566025e-05	1651	tags=46%, list=9%, signal=42%	LY9/SLAMF6/TBX21/SPN/FOXP3/IL12RB1/TOX/IL12B/BATF/IL7/IL6/IL23A/IL23R
GOBP_REGULATION_OF_HUMORAL_IMMUNE_RESPONSE	GOBP_REGULATION_OF_HUMORAL_IMMUNE_RESPONSE	GOBP_REGULATION_OF_HUMORAL_IMMUNE_RESPONSE	43	0.718451272100012	1.87607783103565	2.43885721345467e-06	5.5575529157407e-05	4.55162436555038e-05	1632	tags=51%, list=9%, signal=46%	LTA/PTPN6/CR2/CCR7/CXCL13/FCER2/PTPRC/CR1L/CR1/C3/NOD2/TNF/SERPING1/FCGR2B/VSIG4/TREM2/C4BPB/ACOD1/CFH/IL1B/CD5L/SPNS2
GOBP_CELL_RECOGNITION	GOBP_CELL_RECOGNITION	GOBP_CELL_RECOGNITION	156	0.552499762442529	1.55121354374431	2.49359427709029e-06	5.6691923345737e-05	4.64305681911767e-05	2798	tags=31%, list=16%, signal=26%	IGLL5/IGLL1/NCR3/CD6/CORO1A/CD5/CCR7/DOCK2/PRF1/CCL19/CRTAM/CXCR4/HAVCR2/CD226/PECAM1/CLEC7A/C4B/DOCK8/FCN1/EPHB2/EMB/CCL21/TREM2/ZPBP2/DSCAML1/C4BPB/CD209/FOLR2/NEXN/ST6GALNAC6/CNTNAP2/CLEC4M/IZUMO1R/LBP/FCN3/CNR1/ASTL/PLA2G5/NRP1/FOXG1/C4BPA/PEAR1/FCN2/HSPA1L/PCDH12/PALLD/COLEC10/CASP3
GOMF_NADPLUS_NUCLEOSIDASE_ACTIVITY	GOMF_NADPLUS_NUCLEOSIDASE_ACTIVITY	GOMF_NADPLUS_NUCLEOSIDASE_ACTIVITY	28	0.762167215916769	1.89450629389242	2.53861671195981e-06	5.75828301078332e-05	4.71602189902371e-05	2252	tags=61%, list=13%, signal=53%	CD38/BANK1/TLR10/IL18RAP/TLR8/PIK3AP1/TLR7/IL18R1/TLR5/TLR4/TLR2/IL1R1/TLR1/TICAM2/TLR6/MYD88/TLR9
GOBP_DETECTION_OF_EXTERNAL_BIOTIC_STIMULUS	GOBP_DETECTION_OF_EXTERNAL_BIOTIC_STIMULUS	GOBP_DETECTION_OF_EXTERNAL_BIOTIC_STIMULUS	25	0.781845496745958	1.92923103960834	2.59523118159833e-06	5.87319863964007e-05	4.81013756183737e-05	1844	tags=68%, list=11%, signal=61%	HLA-DRB1/CD1D/CLEC7A/CLEC6A/C4B/NOD2/NLRC4/HLA-B/TREM2/PGLYRP2/NAIP/TLR4/TLR2/HLA-A/TLR1/LBP/TLR6
GOBP_POSITIVE_REGULATION_OF_T_HELPER_1_TYPE_IMMUNE_RESPONSE	GOBP_POSITIVE_REGULATION_OF_T_HELPER_1_TYPE_IMMUNE_RESPONSE	GOBP_POSITIVE_REGULATION_OF_T_HELPER_1_TYPE_IMMUNE_RESPONSE	18	0.824170155109752	1.92563770887259	2.63505578258175e-06	5.94967858277668e-05	4.87277447738891e-05	2290	tags=83%, list=13%, signal=72%	CCR2/SLAMF1/TBX21/IL12RB1/IL18/XCL1/IL18R1/IL12B/ARID5A/IL1B/IL23A/IL1R1/IL23R/IL27RA/SLC11A1
GOBP_AMINO_ACID_ACTIVATION	GOBP_AMINO_ACID_ACTIVATION	GOBP_AMINO_ACID_ACTIVATION	45	-0.545102	-2.34269	2.68054648924965e-06	6.03857356379596e-05	4.94557928333804e-05	3870	tags=60%, list=22%, signal=47%	AARS1/DARS2/TARS1/DARS1/AARS2/LARS1/GARS1/DALRD3/FARSA/GATB/SARS1/VARS1/EPRS1/YARS2/IARS1/LARS2/NARS2/FARSB/MARS2/VARS2/GATC/CARS2/WARS2/PARS2/EARS2/IARS2/NARS1
GOBP_REGULATION_OF_T_CELL_CHEMOTAXIS	GOBP_REGULATION_OF_T_CELL_CHEMOTAXIS	GOBP_REGULATION_OF_T_CELL_CHEMOTAXIS	17	0.831931011961496	1.91868089155627	2.76135538339384e-06	6.20644500408815e-05	5.08306564640079e-05	896	tags=47%, list=5%, signal=45%	CCR2/CXCL13/CCL5/TNFSF14/XCL2/XCL1/CXCL10/CCL21
GOBP_REGULATION_OF_HUMORAL_IMMUNE_RESPONSE_MEDIATED_BY_CIRCULATING_IMMUNOGLOBULIN	GOBP_REGULATION_OF_HUMORAL_IMMUNE_RESPONSE_MEDIATED_BY_CIRCULATING_IMMUNOGLOBULIN	GOBP_REGULATION_OF_HUMORAL_IMMUNE_RESPONSE_MEDIATED_BY_CIRCULATING_IMMUNOGLOBULIN	18	0.822528000361324	1.92180088575085	2.82739232123233e-06	6.3404272803635e-05	5.19279685409105e-05	1045	tags=67%, list=6%, signal=63%	LTA/PTPN6/CR2/FCER2/PTPRC/CR1L/CR1/NOD2/TNF/FCGR2B/TREM2/C4BPB
GOBP_INNATE_IMMUNE_RESPONSE_ACTIVATING_SIGNAL_TRANSDUCTION	GOBP_INNATE_IMMUNE_RESPONSE_ACTIVATING_SIGNAL_TRANSDUCTION	GOBP_INNATE_IMMUNE_RESPONSE_ACTIVATING_SIGNAL_TRANSDUCTION	27	0.758025891068463	1.88421365840223	2.88145704266266e-06	6.44701511110034e-05	5.28009206743556e-05	1197	tags=52%, list=7%, signal=48%	KLRD1/HCK/TYROBP/PLCG2/SYK/CLEC7A/CLEC6A/LYN/FCN1/KLRC4-KLRK1/KLRK1/LILRA2/KLRC4/KLRC2
GOBP_SUPEROXIDE_ANION_GENERATION	GOBP_SUPEROXIDE_ANION_GENERATION	GOBP_SUPEROXIDE_ANION_GENERATION	40	0.705984822886933	1.82468147198319	2.99458233691901e-06	6.68496468741625e-05	5.47497227923963e-05	3049	tags=48%, list=17%, signal=39%	NCF1/NCF4/ITGB2/HVCN1/TYROBP/NCF2/CYBB/SYK/CLEC7A/ITGAM/CYBA/FPR2/TGFB1/GNAI2/F2RL1/CD177/EDN1/TAFA4/PON3
GOBP_DENDRITIC_CELL_ANTIGEN_PROCESSING_AND_PRESENTATION	GOBP_DENDRITIC_CELL_ANTIGEN_PROCESSING_AND_PRESENTATION	GOBP_DENDRITIC_CELL_ANTIGEN_PROCESSING_AND_PRESENTATION	14	0.866051998625587	1.92144391182735	3.04733020066135e-06	6.78736051691322e-05	5.55883425222221e-05	2353	tags=100%, list=13%, signal=87%	CCR7/CD74/CCL19/HLA-DRA/HLA-DRB1/CLEC4A/NOD2/FGL2/FCGR2B/CCL21/CD68/THBS1/SLC11A1/NOD1
GOBP_NEGATIVE_REGULATION_OF_INTERLEUKIN_1_PRODUCTION	GOBP_NEGATIVE_REGULATION_OF_INTERLEUKIN_1_PRODUCTION	GOBP_NEGATIVE_REGULATION_OF_INTERLEUKIN_1_PRODUCTION	37	0.718457952900845	1.84621711771654	3.19385817554409e-06	7.09770239146252e-05	5.81300360684021e-05	2875	tags=62%, list=16%, signal=52%	NLRP7/LILRB4/ARRB2/GHRL/FFAR4/MEFV/IL10/CD33/NLRP3/TREM2/TNFAIP3/IL1R2/ZC3H12A/IGF1/CX3CR1/PML/SERPINB1/GAS6/CARD16/CARD8/NLRP2B/NLRP12/APOA1
GOBP_AMINE_METABOLIC_PROCESS	GOBP_AMINE_METABOLIC_PROCESS	GOBP_AMINE_METABOLIC_PROCESS	119	0.574373654244729	1.59851497560064	3.21586659270006e-06	7.1305518359936e-05	5.83990723410015e-05	3560	tags=41%, list=20%, signal=33%	ITGB2/IL4I1/SLC7A7/GATA3/IDO1/GCH1/VCAM1/IDO2/ITGAM/HAAO/PAOX/DBH/KYNU/ALDH2/SLC22A3/KMO/INMT/ASMT/AOC1/TDO2/AOC3/INSM1/AGMAT/AANAT/SLC6A3/NAAA/PDE1B/DAO/CHDH/DRD3/SULT1B1/SNCAIP/SULT1A1/NNMT/AZIN2/HDAC10/KL/SULT1A2/MAOB/ABAT/EPAS1/HDC/OAZ1/DRD1/SAT1/ODC1/GDPD3/PNKD/EDNRA
GOMF_LIGASE_ACTIVITY_FORMING_CARBON_OXYGEN_BONDS	GOMF_LIGASE_ACTIVITY_FORMING_CARBON_OXYGEN_BONDS	GOMF_LIGASE_ACTIVITY_FORMING_CARBON_OXYGEN_BONDS	41	-0.553751	-2.30276	3.27878328645714e-06	7.25375665638399e-05	5.9408117276685e-05	3870	tags=61%, list=22%, signal=48%	AARS1/DARS2/TARS1/DARS1/AARS2/LARS1/GARS1/DALRD3/FARSA/SARS1/VARS1/EPRS1/YARS2/IARS1/LARS2/NARS2/FARSB/MARS2/VARS2/CARS2/WARS2/PARS2/EARS2/IARS2/NARS1
GOBP_ACUTE_INFLAMMATORY_RESPONSE_TO_ANTIGENIC_STIMULUS	GOBP_ACUTE_INFLAMMATORY_RESPONSE_TO_ANTIGENIC_STIMULUS	GOBP_ACUTE_INFLAMMATORY_RESPONSE_TO_ANTIGENIC_STIMULUS	24	0.782783688918164	1.92042665215565	3.34567757186394e-06	7.38519029118153e-05	6.0484556032496e-05	2106	tags=62%, list=12%, signal=55%	CD6/PLA2G2D/CCR7/FUT7/BTK/FCGR1A/GATA3/C3/FCGR2B/FCGR3A/HLA-E/NLRP6/NPY5R/CNR1/IL31RA
GOBP_NEGATIVE_REGULATION_OF_MYELOID_LEUKOCYTE_MEDIATED_IMMUNITY	GOBP_NEGATIVE_REGULATION_OF_MYELOID_LEUKOCYTE_MEDIATED_IMMUNITY	GOBP_NEGATIVE_REGULATION_OF_MYELOID_LEUKOCYTE_MEDIATED_IMMUNITY	12	0.880956028307318	1.89190329668957	3.4098087951418e-06	7.50995164769288e-05	6.15063489668787e-05	1508	tags=75%, list=9%, signal=69%	CCR2/SPI1/CD84/CD300A/LGALS9/FCGR2B/HMOX1/FOXF1/CX3CR1
GOBP_WOUND_HEALING	GOBP_WOUND_HEALING	GOBP_WOUND_HEALING	420	0.478724486934793	1.37021233491488	3.49101843418929e-06	7.67168794880752e-05	6.28309659342895e-05	4209	tags=39%, list=24%, signal=31%	P2RX1/CARMIL2/PTPN6/LCK/WAS/VAV1/BLK/CD40LG/INSL3/PLEK/ALOX5/JAML/LCP1/CD40/PRKCQ/CXCR4/PIK3CG/PLCG2/SERPINA1/ADORA2A/FCER1G/SYK/CLEC7A/TSPAN32/TNF/LYN/SERPING1/TREML1/EPHB2/NLRP6/ADRA2A/SERPINF2/ACVRL1/GP1BA/DGKA/MMP12/PROC/WNT5B/DYSF/SELP/CFLAR/C4BPB/HMOX1/FERMT3/CNN2/TXK/ENTPD1/TGFB1/TLR4/TNFAIP3/IL24/USF1/PLAU/PDPN/GP5/MMRN1/P2RY12/CCN1/DGKE/TFPI/ACTB/IL6/ENPP4/SMOC2/IGF1/THBS1/F5/CCN4/AXL/PD…
GOBP_NEUTROPHIL_MEDIATED_IMMUNITY	GOBP_NEUTROPHIL_MEDIATED_IMMUNITY	GOBP_NEUTROPHIL_MEDIATED_IMMUNITY	37	0.717365716144137	1.84341040343537	3.55474246028071e-06	7.78890320014384e-05	6.37909564230628e-05	2884	tags=54%, list=17%, signal=45%	ITGB2/SPI1/PTAFR/SCNN1B/PRAM1/SYK/CARD9/ITGAM/ACE/NLRP6/DNASE1L3/STXBP2/VAMP8/IL6/MYD88/F2RL1/AZU1/CD177/PLA2G1B/TUSC2
GOBP_POSITIVE_REGULATION_OF_PROTEIN_KINASE_ACTIVITY	GOBP_POSITIVE_REGULATION_OF_PROTEIN_KINASE_ACTIVITY	GOBP_POSITIVE_REGULATION_OF_PROTEIN_KINASE_ACTIVITY	388	0.486080501647208	1.38944913824299	3.56014527542807e-06	7.78890320014384e-05	6.37909564230628e-05	4138	tags=37%, list=24%, signal=29%	STAP1/NCF1/NCKAP1L/CCR7/FGD2/FLT3/CCL5/CD40LG/PTK2B/CCND2/AGAP2/PIK3R5/PTPRC/SOCS1/CCL19/CD86/CD40/CD4/PIK3R6/TCL1A/PIK3CG/CD300A/IFNG/IL18/ADAM8/FCGR1A/CSF1R/SYK/GHRL/RASGRP1/NOD2/TNF/IL12B/CASS4/LCP2/TNFSF11/TTBK1/ACE/RIPK3/CLU/RGCC/IL34/LILRA5/CSF1/ADRA2A/VEGFC/TNFSF15/CCL21/MOB3C/CHI3L1/LAT/MOB3A/TGFB1/FAM20A/TLR4/IL1B/NTRK3/TCIM/CCN1/RASSF2/TNFRSF10A/DIRAS2/CSK/IL23A/IGF1/LTF/GH1/THBS1/CD24/…
GOBP_NEGATIVE_REGULATION_OF_VIRAL_GENOME_REPLICATION	GOBP_NEGATIVE_REGULATION_OF_VIRAL_GENOME_REPLICATION	GOBP_NEGATIVE_REGULATION_OF_VIRAL_GENOME_REPLICATION	56	0.663746453659908	1.7770170726262	3.61430570051064e-06	7.88990140418994e-05	6.46181296292972e-05	3568	tags=59%, list=20%, signal=47%	CCL5/AICDA/APOBEC3D/APOBEC3G/TNF/APOBEC3H/ISG20/TNIP1/APOBEC3F/OASL/APOBEC3A/ISG15/BST2/RSAD2/OAS1/LTF/OAS2/IFITM1/RESF1/PARP10/IFIH1/APOBEC3C/MX1/SHFL/OAS3/ZNFX1/FAM111A/IFIT5/IFNB1/PLSCR1/IFITM3/BTBD17/IFITM2
GOCC_BLOOD_MICROPARTICLE	GOCC_BLOOD_MICROPARTICLE	GOCC_BLOOD_MICROPARTICLE	114	0.57952691953967	1.60935253933793	3.76752604291462e-06	8.20622063254714e-05	6.72087775797735e-05	4277	tags=52%, list=24%, signal=39%	JCHAIN/C1QB/C1QC/C4B/APOL1/C3/CP/ITIH1/C1S/C1R/SERPING1/CLU/HBD/CFB/SERPINF2/C4A/ACSM1/ORM2/TGFB1/CFH/PZP/CFHR1/HP/CD5L/HPR/C1RL/ACTB/ITIH4/FCN3/PRSS1/GRIPAP1/HSPA6/PFN1/C4BPA/VTN/ORM1/ENG/FCN2/HSPA1L/CFHR3/APOA1/F13A1/PON1/A2M/F2/DNPEP/CLIC1/TMPRSS13/C8A/APOE/STOM/KNG1/CPN2/FN1/SERPINA3/PLG/APOA2/FGB/HBB
GOBP_POSITIVE_REGULATION_OF_ACUTE_INFLAMMATORY_RESPONSE	GOBP_POSITIVE_REGULATION_OF_ACUTE_INFLAMMATORY_RESPONSE	GOBP_POSITIVE_REGULATION_OF_ACUTE_INFLAMMATORY_RESPONSE	26	0.770543584189171	1.9075713634724	3.86100262264734e-06	8.39130239596064e-05	6.87245934014923e-05	1790	tags=65%, list=10%, signal=59%	CCR7/BTK/PIK3CG/ADAM8/ALOX5AP/C3/TNF/TNFSF11/HLA-E/OSM/IL1B/CREB3L3/C2CD4B/IL6/NPY5R/FFAR3/CNR1
GOBP_POSITIVE_REGULATION_OF_T_CELL_CYTOKINE_PRODUCTION	GOBP_POSITIVE_REGULATION_OF_T_CELL_CYTOKINE_PRODUCTION	GOBP_POSITIVE_REGULATION_OF_T_CELL_CYTOKINE_PRODUCTION	26	0.770353725480527	1.90710134588592	3.93597121451945e-06	8.53543471948647e-05	6.99050341558493e-05	1753	tags=65%, list=10%, signal=59%	SLAMF1/SASH3/TBX21/IL18/GATA3/XCL1/IL18R1/NLRP3/B2M/ARID5A/IL1B/HLA-A/IL6/RSAD2/IL1R1/TRAF2/TNFSF4
GOBP_REGULATION_OF_T_CELL_MIGRATION	GOBP_REGULATION_OF_T_CELL_MIGRATION	GOBP_REGULATION_OF_T_CELL_MIGRATION	43	0.713603185998423	1.86341811810681	3.97155087113477e-06	8.59370448365939e-05	7.03822623215643e-05	2098	tags=49%, list=12%, signal=43%	CCR2/SPN/CXCL13/CCL5/TNFSF14/XCL2/AIF1/CCR6/ADAM8/XCL1/DOCK8/CXCL12/CXCL10/CD200R1/RIPK3/CCL21/AIRE/ITGA4/RIPOR2/CD200/IL27RA
GOCC_FICOLIN_1_RICH_GRANULE	GOCC_FICOLIN_1_RICH_GRANULE	GOCC_FICOLIN_1_RICH_GRANULE	184	0.536004117016886	1.51342710836589	4.52792460244857e-06	9.77615581014442e-05	8.00665142761664e-05	2290	tags=27%, list=13%, signal=24%	TBC1D10C/BIN2/NCKAP1L/ITGB2/DOK3/ALOX5/GMFG/LILRB2/SERPINA1/CD300A/HK3/ADAM8/FCER1G/SIGLEC14/CR1/MNDA/MMP9/AMPD3/CTSS/ITGAX/FCN1/FGL2/PTPRN2/CLEC4D/CLEC4C/TCIRG1/FPR1/FPR2/CFD/COTL1/FCAR/GSDMD/TRPM2/CTSH/LRG1/NBEAL2/CRISPLD2/ADGRE3/ENPP4/OSTF1/ATG7/CTSZ/CST3/DBNL/CD93/HSPA6/DIAPH1/SIGLEC5/CDA/SLC11A1
GOBP_FC_RECEPTOR_SIGNALING_PATHWAY	GOBP_FC_RECEPTOR_SIGNALING_PATHWAY	GOBP_FC_RECEPTOR_SIGNALING_PATHWAY	51	0.682215816035769	1.81779094423435	4.5589950285424e-06	9.82174758659996e-05	8.04399099841875e-05	734	tags=33%, list=4%, signal=32%	VAV1/MYO1G/FGR/PTPRC/HCK/CLEC4E/PRKCQ/BTK/PLCG2/LILRA4/FCER1G/SYK/LYN/CD200R1/CLEC4D/FCGR2B/FCGR3A
GOBP_TOLL_LIKE_RECEPTOR_4_SIGNALING_PATHWAY	GOBP_TOLL_LIKE_RECEPTOR_4_SIGNALING_PATHWAY	GOBP_TOLL_LIKE_RECEPTOR_4_SIGNALING_PATHWAY	41	0.704490037403762	1.8298795745519	4.62513588906011e-06	9.94253067916255e-05	8.1429121018953e-05	1777	tags=49%, list=10%, signal=44%	SCIMP/PTPN22/TNIP3/LGALS9/PIK3AP1/CD14/LYN/NR1H3/LILRA2/NFKBIA/TREM2/NMI/ACOD1/TLR4/TNFAIP3/IFI35/OAS1/LTF/LBP/TICAM2
GOBP_MITOCHONDRIAL_RNA_METABOLIC_PROCESS	GOBP_MITOCHONDRIAL_RNA_METABOLIC_PROCESS	GOBP_MITOCHONDRIAL_RNA_METABOLIC_PROCESS	49	-0.515488	-2.21974	4.70316246536977e-06	0.000100882834882182	8.26228335163471e-05	3858	tags=55%, list=22%, signal=43%	DARS2/PPARGC1B/PDE12/TBRG4/FASTKD5/AARS2/POLRMT/SUPV3L1/TFAM/GARS1/TFB1M/PRORP/FASTKD1/RPUSD4/TRMT61B/ELAC2/SLIRP/YARS2/FASTKD2/PNPT1/TFB2M/WARS2/EARS2/LRPPRC/TWNK/TRMT5/GRSF1
GOBP_INTERLEUKIN_15_MEDIATED_SIGNALING_PATHWAY	GOBP_INTERLEUKIN_15_MEDIATED_SIGNALING_PATHWAY	GOBP_INTERLEUKIN_15_MEDIATED_SIGNALING_PATHWAY	6	0.95978849914301	1.76687181053452	4.72231007111281e-06	0.000101073825318156	8.27792542891496e-05	677	tags=83%, list=4%, signal=80%	IL2RG/IL2RB/IL15RA/CD4/IL15
GOMF_MHC_CLASS_IB_RECEPTOR_ACTIVITY	GOMF_MHC_CLASS_IB_RECEPTOR_ACTIVITY	GOMF_MHC_CLASS_IB_RECEPTOR_ACTIVITY	8	0.931932676894894	1.84186248538498	4.99321309010066e-06	0.000106640765281435	8.73385666272562e-05	1197	tags=100%, list=7%, signal=93%	KLRD1/LILRB1/KIR2DL4/KLRC1/KLRC4-KLRK1/KLRK1/CD160/KLRC2
GOBP_REGULATION_OF_ACUTE_INFLAMMATORY_RESPONSE	GOBP_REGULATION_OF_ACUTE_INFLAMMATORY_RESPONSE	GOBP_REGULATION_OF_ACUTE_INFLAMMATORY_RESPONSE	46	0.686760912423802	1.80524194080656	5.15604091761455e-06	0.000109880465948386	8.99918747857836e-05	3242	tags=61%, list=19%, signal=50%	PLA2G2D/CCR7/FUT7/BTK/PIK3CG/ADAM8/ALOX5AP/C3/TNF/TNFSF11/FCGR2B/HLA-E/NLRP3/DNASE1L3/OSM/IL1B/CREB3L3/C2CD4B/IL6/NPY5R/FFAR3/CNR1/KLKB1/OSMR/PTGER3/SELENOS/IL4/C2CD4A
GOBP_CYTOLYSIS	GOBP_CYTOLYSIS	GOBP_CYTOLYSIS	24	0.777158227858489	1.90662554017209	5.22175711165313e-06	0.000110705596382732	9.06676549081985e-05	1935	tags=58%, list=11%, signal=52%	PRF1/GZMA/GZMB/GZMH/GZMM/LYZ/CR1/C7/TGFB1/GSDMB/MICB/LBP/C6/PLA2G2A
GOBP_POSITIVE_REGULATION_OF_TYPE_I_INTERFERON_PRODUCTION	GOBP_POSITIVE_REGULATION_OF_TYPE_I_INTERFERON_PRODUCTION	GOBP_POSITIVE_REGULATION_OF_TYPE_I_INTERFERON_PRODUCTION	57	0.655286617924212	1.75441529305006	5.22841876095604e-06	0.000110705596382732	9.06676549081985e-05	2569	tags=46%, list=15%, signal=39%	IRF1/PTPN22/PLCG2/TLR8/SYK/TLR7/CD14/IRF5/MMP12/IRF3/CGAS/STAT1/IRF7/TLR4/TLR2/ISG15/DHX58/OAS1/OAS2/IFIH1/MYD88/HMGB2/TLR9/OAS3/STING1/TRIM56
GOBP_SEQUESTERING_OF_CALCIUM_ION	GOBP_SEQUESTERING_OF_CALCIUM_ION	GOBP_SEQUESTERING_OF_CALCIUM_ION	124	0.566508413124107	1.57605132036421	5.21919826397773e-06	0.000110705596382732	9.06676549081985e-05	2989	tags=33%, list=17%, signal=28%	JSRP1/CD19/CORO1A/PTPN6/LCK/CCR7/PTK2B/P2RY6/XCR1/PTPRC/CCL19/FASLG/CXCL9/CCR5/PLCG2/XCL1/LYN/CCL3/SLC8A1/CXCL10/CXCL11/CYBA/GP1BA/CCL21/CLIC2/TRPM2/GP5/CASQ1/THY1/ANXA6/CACNA1C/F2RL3/SLC8B1/DIAPH1/LIME1/APLNR/MCOLN2/HTR2B/CEMIP/JPH4/DRD1
GOBP_ENDOTHELIUM_DEVELOPMENT	GOBP_ENDOTHELIUM_DEVELOPMENT	GOBP_ENDOTHELIUM_DEVELOPMENT	127	0.573802493179549	1.59651432398671	5.28832571386585e-06	0.000111734282267054	9.15101465239449e-05	3389	tags=43%, list=19%, signal=35%	FOXP3/PPP1R16B/CXCR4/PECAM1/TNF/ITGAX/CXCL10/ACVRL1/PROC/S1PR1/PRKD2/CCM2/TJP3/GJA4/BMP6/CLDN5/IL1B/PDPN/SLC40A1/S1PR3/HEG1/TIE1/HPSE/ICAM1/DLL4/SOX17/FOXP1/MYD88/GJA5/RAP1A/CDH5/NRP1/RAPGEF6/F2RL1/FGF1/CD34/RAP2C/FOXC2/EDF1/NOTCH4/RAPGEF1/GPX1/SOX18/COL15A1/DLL1/ZEB1/ROBO4/EZR/CLDN3/COL22A1/SCUBE1/ATOH8/F11R/TMEM100/PDE2A
GOBP_REGULATION_OF_MACROPHAGE_ACTIVATION	GOBP_REGULATION_OF_MACROPHAGE_ACTIVATION	GOBP_REGULATION_OF_MACROPHAGE_ACTIVATION	58	0.663061505711622	1.78042627333725	5.44447779674934e-06	0.000114787740214799	9.40109222799026e-05	3634	tags=60%, list=21%, signal=48%	STAP1/CD74/PTPRC/CST7/CD84/HAVCR2/CCL3/TTBK1/FCGR2B/NR1H3/CEBPA/HAMP/IL10/VSIG4/TREM2/CTSC/IL33/TLR4/IL4R/ZC3H12A/IL6/THBS1/LBP/CD200/TLR6/TNIP2/IL31RA/ADGRF5/IL4/JUND/BPI/IL1RL1/LRRK2/IL13/RORA
GOMF_MHC_CLASS_I_PROTEIN_BINDING	GOMF_MHC_CLASS_I_PROTEIN_BINDING	GOMF_MHC_CLASS_I_PROTEIN_BINDING	22	0.786985976815294	1.91035496352617	5.59741682769017e-06	0.000117760579613686	9.64456716107675e-05	1183	tags=59%, list=7%, signal=55%	CD8B/LILRB1/CD8A/LILRB2/PILRA/CD244/KLRC4-KLRK1/KLRK1/HLA-E/TAP1/TAPBP/CD8B2/TAP2
GOBP_POSITIVE_REGULATION_OF_NEUROINFLAMMATORY_RESPONSE	GOBP_POSITIVE_REGULATION_OF_NEUROINFLAMMATORY_RESPONSE	GOBP_POSITIVE_REGULATION_OF_NEUROINFLAMMATORY_RESPONSE	15	0.853828223517911	1.92411970669667	5.73306059385932e-06	0.000119892965386757	9.81920911570343e-05	1476	tags=73%, list=8%, signal=67%	STAP1/PLCG2/IL18/TNF/CCL3/TTBK1/TREM2/CTSC/IL33/IL1B/IL6
GOBP_NEGATIVE_REGULATION_OF_INTERLEUKIN_10_PRODUCTION	GOBP_NEGATIVE_REGULATION_OF_INTERLEUKIN_10_PRODUCTION	GOBP_NEGATIVE_REGULATION_OF_INTERLEUKIN_10_PRODUCTION	19	0.809703879567325	1.90941197288516	5.71532250366148e-06	0.000119892965386757	9.81920911570343e-05	1651	tags=68%, list=9%, signal=62%	JAK3/LILRB1/FOXP3/LILRB4/VSIR/TYROBP/IDO1/PDCD1LG2/IL12B/CD274/FCGR2B/IL23A/IL23R
GOBP_POSITIVE_REGULATION_OF_ACTIVATED_T_CELL_PROLIFERATION	GOBP_POSITIVE_REGULATION_OF_ACTIVATED_T_CELL_PROLIFERATION	GOBP_POSITIVE_REGULATION_OF_ACTIVATED_T_CELL_PROLIFERATION	26	0.765297426674038	1.89458388288145	5.7352264784179e-06	0.000119892965386757	9.81920911570343e-05	2728	tags=69%, list=16%, signal=59%	SLAMF1/JAK3/IL12RB1/IL2RA/TMIGD2/IL18/IL12B/IL2/IL23A/IGF1/CD24/IL23R/HHLA2/IL27RA/ICOSLG/AGER/STAT5B/PYCARD
GOBP_REGULATION_OF_HYPERSENSITIVITY	GOBP_REGULATION_OF_HYPERSENSITIVITY	GOBP_REGULATION_OF_HYPERSENSITIVITY	8	0.93065298995823	1.83933332483496	5.78857283148278e-06	0.000120752321624187	9.88959021415229e-05	790	tags=75%, list=5%, signal=72%	CCR7/FUT7/BTK/C3/FCGR2B/HLA-E
GOBP_REGULATION_OF_MONOCYTE_CHEMOTAXIS	GOBP_REGULATION_OF_MONOCYTE_CHEMOTAXIS	GOBP_REGULATION_OF_MONOCYTE_CHEMOTAXIS	28	0.750538332291257	1.86560057247147	5.92164030886102e-06	0.000123061259432759	0.000100786917440409	2691	tags=64%, list=15%, signal=54%	CCR2/CCL5/SLAMF8/AIF1/LYN/CXCL12/PLA2G7/CXCL10/CCL1/CCR1/FPR2/LGMN/CX3CR1/DUSP1/SERPINE1/GREM1/CREB3/SLIT2
GOBP_SUPEROXIDE_METABOLIC_PROCESS	GOBP_SUPEROXIDE_METABOLIC_PROCESS	GOBP_SUPEROXIDE_METABOLIC_PROCESS	64	0.649609298031419	1.75082942600001	5.92420170574241e-06	0.000123061259432759	0.000100786917440409	3099	tags=44%, list=18%, signal=36%	NCF1/NCF4/ITGB2/HVCN1/TYROBP/NCF2/GCH1/CYBB/SYK/CLEC7A/ITGAM/CYBA/MPO/FPR2/PREX1/TGFB1/GNAI2/CYB5R4/F2RL1/NOS3/CD177/EDN1/MT3/TAFA4/PON3/NRROS/SOD3/FBLN5
GOBP_T_CELL_HOMEOSTASIS	GOBP_T_CELL_HOMEOSTASIS	GOBP_T_CELL_HOMEOSTASIS	39	0.705900059452824	1.82053584042987	6.45794636073519e-06	0.000133866715843223	0.000109636563934905	2798	tags=51%, list=16%, signal=43%	CORO1A/SIT1/JAK3/NCKAP1L/TNFSF14/FOXP3/GPR174/IL2RA/LGALS2/LGALS9/IL2/RIPK3/TCIRG1/TSC22D3/SPNS2/FAS/BCL2L11/STAT5B/SLC46A2/CASP3
GOBP_SMALL_GTPASE_MEDIATED_SIGNAL_TRANSDUCTION	GOBP_SMALL_GTPASE_MEDIATED_SIGNAL_TRANSDUCTION	GOBP_SMALL_GTPASE_MEDIATED_SIGNAL_TRANSDUCTION	499	0.462239060389885	1.32682682489943	6.53262161639603e-06	0.000135130770417148	0.000110671822021565	4194	tags=34%, list=24%, signal=27%	RHOH/ARHGAP9/P2RY8/RASAL3/RASGRP2/WAS/TAGAP/VAV1/P2RY10/ARHGAP30/CYTH4/FGD2/GPR18/DEF6/FGD3/DOK2/RAC2/DOCK2/DOK3/ARHGAP25/AIF1/PSD4/GPR174/ARHGDIB/SH2D3C/CCDC88C/PIK3CG/RHOF/DENND3/FBP1/GPR65/ELMO1/ARHGAP27/RGL4/ARHGAP45/RASGRP1/ARHGAP15/PLEKHG7/DOCK8/GRAP2/ARHGAP4/GMIP/GRAP/RASGEF1A/CNKSR1/RASGRP3/EPHB2/TGM2/SH2D3A/CSF1/RASGEF1B/CDC42SE2/ADRA2A/GPR55/CYTH1/GPR35/ARHGAP44/SIPA1/RASGRP4/RGS19/DOK1…
GOBP_REGULATION_OF_CD4_POSITIVE_CD25_POSITIVE_ALPHA_BETA_REGULATORY_T_CELL_DIFFERENTIATION	GOBP_REGULATION_OF_CD4_POSITIVE_CD25_POSITIVE_ALPHA_BETA_REGULATORY_T_CELL_DIFFERENTIATION	GOBP_REGULATION_OF_CD4_POSITIVE_CD25_POSITIVE_ALPHA_BETA_REGULATORY_T_CELL_DIFFERENTIATION	5	0.972640375479366	1.71343594127404	6.57865545903799e-06	0.000135798312582276	0.0001112185376768	483	tags=100%, list=3%, signal=97%	FOXP3/HLA-DRA/HLA-DRB1/IFNG/LGALS9
GOCC_PROTEIN_COMPLEX_INVOLVED_IN_CELL_ADHESION	GOCC_PROTEIN_COMPLEX_INVOLVED_IN_CELL_ADHESION	GOCC_PROTEIN_COMPLEX_INVOLVED_IN_CELL_ADHESION	43	0.706670982904936	1.84531619101868	6.7623104839839e-06	0.0001392979489467	0.000114084732634973	1717	tags=44%, list=10%, signal=40%	ITGAL/ITGB2/ITGB7/CD80/LGALS2/CD28/ITGAD/ITGAM/TSPAN32/ITGAX/LYN/ITGA8/CTLA4/ITGA4/PLAU/MMRN1/JAM2/ITGAE/PLAUR
GOMF_PEPTIDASE_REGULATOR_ACTIVITY	GOMF_PEPTIDASE_REGULATOR_ACTIVITY	GOMF_PEPTIDASE_REGULATOR_ACTIVITY	222	0.514243326034257	1.45389252734318	7.29438803645544e-06	0.000149945264074387	0.000122804861745326	4263	tags=37%, list=24%, signal=28%	NLRP7/CD27/SPOCK2/ATP2A3/DPEP1/TNFSF14/TNFAIP8/VSIR/CST7/SERPINA1/C4B/C3/HMSD/BIRC3/SPINT2/NLRP1/ITIH1/NLRC4/SERPING1/RARRES1/COL4A3/PSME2/SPINK2/PSME1/SERPINF2/CRB2/SERPINB9/C4A/NAIP/CTSC/PZP/ITIH3/RPS6KA1/CTSH/BIN1/BST2/SERPINA9/TFPI/LTF/PAPLN/CPAMD8/ITIH4/CSTA/SERPINE1/CST3/SERPINB1/GAS6/CASP1/ANOS1/TIMP1/NOD1/LXN/COL6A3/TFPI2/CARD16/CARD8/VIL1/MT3/PYCARD/TANK/NLRP12/PI16/FBLN1/PCOLCE/A2M/VCP/…
GOBP_POSITIVE_REGULATION_OF_PHOSPHATIDYLINOSITOL_3_KINASE_SIGNALING	GOBP_POSITIVE_REGULATION_OF_PHOSPHATIDYLINOSITOL_3_KINASE_SIGNALING	GOBP_POSITIVE_REGULATION_OF_PHOSPHATIDYLINOSITOL_3_KINASE_SIGNALING	77	0.610448920725398	1.66290733462583	7.33100645029307e-06	0.000150384699885742	0.000123164758767699	2274	tags=36%, list=13%, signal=32%	NCF1/PTPN6/HCLS1/FGR/FLT3/CCL5/HCST/SEMA4D/IL18/CD28/PIK3AP1/TNF/PRR5L/OSM/TREM2/SELP/NTRK3/HGF/IGF1/GH1/NTRK1/PDGFB/JAK2/PDGFRA/TEK/ROR2/PDGFRB/F2RL1
GOMF_TUMOR_NECROSIS_FACTOR_RECEPTOR_BINDING	GOMF_TUMOR_NECROSIS_FACTOR_RECEPTOR_BINDING	GOMF_TUMOR_NECROSIS_FACTOR_RECEPTOR_BINDING	31	0.740344344020274	1.85427782136043	7.55218459075102e-06	0.000154600426051743	0.000126617429795142	2105	tags=61%, list=12%, signal=54%	LTB/LTA/CD40LG/TNFSF14/TNFSF8/FASLG/TNF/TNFSF10/TNFSF11/TNFSF13B/TNFSF15/TRAF1/STAT1/CD70/CASP8/TRAF2/TNFSF4/TRADD/TNFSF13
GOBP_POSITIVE_REGULATION_OF_TYPE_2_IMMUNE_RESPONSE	GOBP_POSITIVE_REGULATION_OF_TYPE_2_IMMUNE_RESPONSE	GOBP_POSITIVE_REGULATION_OF_TYPE_2_IMMUNE_RESPONSE	17	0.819580245233704	1.89019634202517	7.59675512934077e-06	0.000155190854785104	0.000127100989708944	1753	tags=71%, list=10%, signal=64%	CD74/CD86/IL18/GATA3/IDO1/XCL1/NOD2/NLRP3/IL4R/IL6/RSAD2/TNFSF4
GOBP_REGULATION_OF_T_HELPER_17_TYPE_IMMUNE_RESPONSE	GOBP_REGULATION_OF_T_HELPER_17_TYPE_IMMUNE_RESPONSE	GOBP_REGULATION_OF_T_HELPER_17_TYPE_IMMUNE_RESPONSE	25	0.770123939501694	1.90031	7.76855423483595e-06	0.000158372571560178	0.000129706809179721	3180	tags=76%, list=18%, signal=62%	TBX21/FOXP3/IL12RB1/PRKCQ/CLEC7A/CARD9/CLEC6A/IL12B/IL2/EPHB2/NFKBID/ARID5A/ZC3H12A/IL23A/IL23R/IL27RA/SMAD7/IL4/NFKBIZ
GOBP_MYD88_DEPENDENT_TOLL_LIKE_RECEPTOR_SIGNALING_PATHWAY	GOBP_MYD88_DEPENDENT_TOLL_LIKE_RECEPTOR_SIGNALING_PATHWAY	GOBP_MYD88_DEPENDENT_TOLL_LIKE_RECEPTOR_SIGNALING_PATHWAY	24	0.771251766949135	1.89213504284719	7.92799394624527e-06	0.000161289724263097	0.000132095951221541	2252	tags=71%, list=13%, signal=62%	TLR10/CD300LF/IRF1/BTK/CD300A/TLR8/TNIP1/TLR5/IRAK2/IRF7/TLR4/TLR2/TLR1/TLR6/MYD88/IRAK3/TLR9
GOBP_NATURAL_KILLER_CELL_CYTOKINE_PRODUCTION	GOBP_NATURAL_KILLER_CELL_CYTOKINE_PRODUCTION	GOBP_NATURAL_KILLER_CELL_CYTOKINE_PRODUCTION	9	0.911279855256758	1.86092342121627	8.22957782695038e-06	0.000167080749832344	0.000136838789208356	1530	tags=89%, list=9%, signal=81%	CD96/CLNK/KIR2DL4/CD226/HLA-F/HLA-E/CD160/HLA-G
GOBP_POSITIVE_REGULATION_OF_STRESS_ACTIVATED_PROTEIN_KINASE_SIGNALING_CASCADE	GOBP_POSITIVE_REGULATION_OF_STRESS_ACTIVATED_PROTEIN_KINASE_SIGNALING_CASCADE	GOBP_POSITIVE_REGULATION_OF_STRESS_ACTIVATED_PROTEIN_KINASE_SIGNALING_CASCADE	130	0.564773266934724	1.57232780918561	8.40588245171449e-06	0.000169960742112842	0.000139197496940923	2742	tags=33%, list=16%, signal=28%	CD27/SLAMF1/NCF1/CCR7/SPI1/SCIMP/PTK2B/CCL19/CLEC7A/CARD9/RASGRP1/NOD2/TNF/LYN/TNFSF11/FCGR2B/GADD45B/SERPINF2/GADD45G/IL26/CCL21/TRAF1/NAIP/TLR4/IL1B/RASSF2/ZC3H12A/CCN2/TRAF2/FLT4/MAP3K5/MYD88/EDAR/WNT7A/CRACR2A/TLR9/F2RL1/AGER/MAP4K2/NOD1/PYCARD/INAVA/WNT16
GOBP_POSITIVE_REGULATION_OF_I_KAPPAB_KINASE_NF_KAPPAB_SIGNALING	GOBP_POSITIVE_REGULATION_OF_I_KAPPAB_KINASE_NF_KAPPAB_SIGNALING	GOBP_POSITIVE_REGULATION_OF_I_KAPPAB_KINASE_NF_KAPPAB_SIGNALING	188	0.526848541411213	1.48822007996462	8.40588245171449e-06	0.000169960742112842	0.000139197496940923	3613	tags=38%, list=21%, signal=31%	PIM2/CARD11/CCR7/CD74/CCL19/APOL3/CD40/HLA-DRB1/CD4/FASLG/UBD/PRKCB/SECTM1/CASP10/LGALS9/CLEC7A/CARD9/CLEC6A/NOD2/TNF/BIRC3/TNFSF10/TNFSF11/CLEC4D/TRIM22/MAP3K14/CCL21/IKBKE/IRF3/TIFA/CFLAR/HMOX1/TMEM106A/TLR4/IL1B/TRIM21/TRIM14/BST2/LTF/LPAR1/CASP8/TRAF2/TRADD/TICAM2/TLR6/MYD88/EDAR/TNIP2/TRIM8/CASP1/TLR9/TRIM38/F2RL1/NOD1/CARD16/ALPK1/SHISA5/LITAF/HTR2B/INAVA/AKAP13/IFIT5/TRIM34/RBCK1/S100A4/FY…
GOBP_POSITIVE_REGULATION_OF_CYSTEINE_TYPE_ENDOPEPTIDASE_ACTIVITY	GOBP_POSITIVE_REGULATION_OF_CYSTEINE_TYPE_ENDOPEPTIDASE_ACTIVITY	GOBP_POSITIVE_REGULATION_OF_CYSTEINE_TYPE_ENDOPEPTIDASE_ACTIVITY	142	0.557585330431289	1.55740541570343	8.54481952027359e-06	0.000172416634369202	0.00014120886762919	3613	tags=41%, list=21%, signal=33%	P2RX1/LCK/ATP2A3/LAPTM5/FASLG/CASP10/LGALS9/SYK/CLEC7A/CARD9/TNF/TNFSF10/NLRP1/CASP5/NLRC4/TTBK1/MEFV/COL4A3/NLRP6/TNFSF15/NLRP2/NLRP3/CFLAR/AIM2/LGMN/CTSH/ST18/CYFIP2/CCN1/JAK2/CCN2/CASP8/KHDC1/CASP4/MAP3K5/PML/FAS/CASP1/BCL2L11/NOD1/NGFR/CARD8/S100A9/SLC22A2/F3/PYCARD/NLRP12/BID/S100A8/PPARG/VCP/FYN/HTRA2/SMAD3/GRIN2B/CASP12/BCL10/MALT1
GOMF_T_CELL_RECEPTOR_BINDING	GOMF_T_CELL_RECEPTOR_BINDING	GOMF_T_CELL_RECEPTOR_BINDING	10	0.897234203637442	1.8602645997136	8.67102675234377e-06	0.000174151680392597	0.000142629866740701	1293	tags=80%, list=7%, signal=74%	LCK/CD3E/CD3G/DOCK2/HLA-DRA/HLA-DRB1/HLA-E/HLA-A
GOMF_INTEGRIN_BINDING	GOMF_INTEGRIN_BINDING	GOMF_INTEGRIN_BINDING	155	0.541874072365414	1.52023988086021	8.68375663860929e-06	0.000174151680392597	0.000142629866740701	3342	tags=39%, list=19%, signal=32%	ICAM3/ITGAL/ICAM2/ITGB2/CD40LG/ITGB7/FCER2/JAML/LCP1/CD226/VCAM1/SYK/ITGAD/ITGAM/ITGAX/LYN/CXCL12/ITGA8/COL4A3/FERMT3/ITGA4/IL1B/S1PR3/ISG15/CCN1/JAM2/IGF1/ITGAE/THBS1/CCN4/CCN2/THY1/VWF/ICAM1/PTPN2/TLN1/VTN/TGFBI/ANXA7/FGF1/CD177/TSPAN8/MYH9/ITGA11/NPNT/TNXB/ITGA5/ACTN3/ECM2/ADAMTS8/ITGB1BP2/FBLN1/FBLN5/CDH17/PLPP3/LGALS12/EGFL6/EMILIN1/F11R/SEMA7A
GOBP_REGULATION_OF_BLOOD_PRESSURE	GOBP_REGULATION_OF_BLOOD_PRESSURE	GOBP_REGULATION_OF_BLOOD_PRESSURE	179	0.533136865289151	1.50449106188897	8.68375663860929e-06	0.000174151680392597	0.000142629866740701	4362	tags=48%, list=25%, signal=36%	P2RX1/UTS2R/PTAFR/SLC2A5/GCH1/TNF/P2RX2/PTPRO/ACE/SUCNR1/KCNK6/UTS2/CYBA/VEGFC/SERPINF2/ACVRL1/KCNQ1/MYH6/KLK1/HMOX1/ADM2/GUCY1A1/PTGS1/ADRB1/NPY1R/PDGFB/SCPEP1/GRIP2/ID2/FFAR3/DRD3/CNR1/ERAP1/POMC/TACR1/GCGR/CTSZ/TAC3/PCSK5/GJA5/ADRA1A/ERAP2/ACTA2/ADRB2/GNB3/ANPEP/ACSM3/GAS6/F2RL1/NOS3/CD34/P2RX4/EDN1/DDAH1/KL/AGTRAP/LNPEP/ABAT/ADRB3/PPARG/DLL1/OXT/TBXA2R/SMAD3/LVRN/ECE1/EDNRA/RAMP2/TAC4/TPM1/KL…
GOBP_T_CELL_APOPTOTIC_PROCESS	GOBP_T_CELL_APOPTOTIC_PROCESS	GOBP_T_CELL_APOPTOTIC_PROCESS	50	0.676056044280129	1.7990424521435	8.87889723722972e-06	0.000177704014279403	0.000145539220860922	2312	tags=44%, list=13%, signal=38%	CD27/JAK3/CCL5/PDCD1/IL7R/PRKCQ/FASLG/IL2RA/ADAM8/IDO1/GIMAP8/LGALS9/DOCK8/CD274/RIPK3/PTCRA/ADA/TSC22D3/CLC/LGALS14/FAS/BCL2L11
GOBP_REGULATION_OF_NATURAL_KILLER_CELL_CHEMOTAXIS	GOBP_REGULATION_OF_NATURAL_KILLER_CELL_CHEMOTAXIS	GOBP_REGULATION_OF_NATURAL_KILLER_CELL_CHEMOTAXIS	8	0.926608655827799	1.83134014303344	8.97002767483838e-06	0.000179164500136903	0.000146735355763337	1290	tags=100%, list=7%, signal=93%	CCL5/CCL4/XCL1/CCL2/CCL3/KLRC4-KLRK1/KLRK1/CCL7
GOMF_SH2_DOMAIN_BINDING	GOMF_SH2_DOMAIN_BINDING	GOMF_SH2_DOMAIN_BINDING	41	0.696167538559119	1.80826227716446	9.58419178277516e-06	0.000191044889536652	0.000156465370157076	1605	tags=34%, list=9%, signal=31%	LAX1/SLAMF1/PTPN6/SIT1/LCK/BLNK/SIGLEC10/LAT2/LILRB1/SYK/SKAP1/SYNGR3/SH2B2/JAK2
GOBP_TOLL_LIKE_RECEPTOR_2_SIGNALING_PATHWAY	GOBP_TOLL_LIKE_RECEPTOR_2_SIGNALING_PATHWAY	GOBP_TOLL_LIKE_RECEPTOR_2_SIGNALING_PATHWAY	18	0.807634218023398	1.88700221132684	9.71222390530492e-06	0.000193206679987185	0.000158235872073484	2274	tags=72%, list=13%, signal=63%	LGALS9/PIK3AP1/NOD2/LYN/CYBA/TREM2/ACOD1/TNFAIP3/TLR2/TLR1/TLR6/TNIP2/F2RL1
GOBP_DETECTION_OF_BIOTIC_STIMULUS	GOBP_DETECTION_OF_BIOTIC_STIMULUS	GOBP_DETECTION_OF_BIOTIC_STIMULUS	37	0.707119841332744	1.81708164002423	9.84048358743906e-06	0.000195364288847608	0.000160002949276225	1844	tags=51%, list=11%, signal=46%	CRTAM/HLA-DRB1/CD1D/CLEC7A/CLEC6A/C4B/NOD2/NLRC4/HLA-B/NLRP3/TREM2/PGLYRP2/NAIP/TLR4/TLR2/HLA-A/TLR1/LBP/TLR6
GOCC_PRERIBOSOME_LARGE_SUBUNIT_PRECURSOR	GOCC_PRERIBOSOME_LARGE_SUBUNIT_PRECURSOR	GOCC_PRERIBOSOME_LARGE_SUBUNIT_PRECURSOR	23	-0.657813	-2.47648	1.01401386696566e-05	0.00020090913303916	0.0001645441652229	4118	tags=65%, list=24%, signal=50%	MAK16/MDN1/EBNA1BP2/EIF6/MRTO4/PES1/BOP1/NIP7/RRP1B/RRS1/FBXW9/RRP1/WDR74/RRP15/WDR12
GOMF_LIPOPEPTIDE_BINDING	GOMF_LIPOPEPTIDE_BINDING	GOMF_LIPOPEPTIDE_BINDING	10	0.894995992213443	1.85562404381207	1.05597090614739e-05	0.000208802904427982	0.000171009147695254	1844	tags=100%, list=11%, signal=89%	CD1D/CD14/CD1C/CD1B/CD1E/TLR2/CD1A/TLR1/LBP/TLR6
GOBP_REGULATION_OF_LIPID_KINASE_ACTIVITY	GOBP_REGULATION_OF_LIPID_KINASE_ACTIVITY	GOBP_REGULATION_OF_LIPID_KINASE_ACTIVITY	69	0.625497131954631	1.6949193942738	1.08764741622837e-05	0.000214636341118507	0.000175786720302846	2222	tags=41%, list=13%, signal=36%	CD19/SLA2/FGR/CCR7/FLT3/PTK2B/AGAP2/PIK3R5/SOCS1/CCL19/PIK3R6/NOD2/LYN/PIK3IP1/CISH/CCL21/FPR2/SOCS3/TGFB1/P2RY12/TNFAIP8L3/PDGFB/PDGFRA/RUBCN/VAV3/TEK/DGKZ/PDGFRB
GOBP_T_HELPER_17_CELL_DIFFERENTIATION	GOBP_T_HELPER_17_CELL_DIFFERENTIATION	GOBP_T_HELPER_17_CELL_DIFFERENTIATION	27	0.74116134233422	1.84229370099409	1.10391789548715e-05	0.000217412332829775	0.000178060251783903	3634	tags=74%, list=21%, signal=59%	LY9/SLAMF6/TBX21/FOXP3/IL12RB1/IL12B/IL2/BATF/NFKBID/ZC3H12A/IL6/IL23A/IL23R/STAT3/RORC/SMAD7/IL4/NFKBIZ/MALT1/RORA
GOBP_NEGATIVE_REGULATION_OF_CD4_POSITIVE_ALPHA_BETA_T_CELL_ACTIVATION	GOBP_NEGATIVE_REGULATION_OF_CD4_POSITIVE_ALPHA_BETA_T_CELL_ACTIVATION	GOBP_NEGATIVE_REGULATION_OF_CD4_POSITIVE_ALPHA_BETA_T_CELL_ACTIVATION	31	0.735231953068309	1.84147324841689	1.11412432439838e-05	0.000218985352765714	0.000179348551864256	3039	tags=58%, list=17%, signal=48%	TBX21/JAK3/FOXP3/VSIR/XCL1/LGALS9/CD274/IL2/LGALS9C/IL4R/ZC3H12A/TNFSF4/BCL6/RUNX1/LGALS9B/SMAD7/HLX/IL4
GOBP_POSITIVE_REGULATION_OF_ANTIGEN_RECEPTOR_MEDIATED_SIGNALING_PATHWAY	GOBP_POSITIVE_REGULATION_OF_ANTIGEN_RECEPTOR_MEDIATED_SIGNALING_PATHWAY	GOBP_POSITIVE_REGULATION_OF_ANTIGEN_RECEPTOR_MEDIATED_SIGNALING_PATHWAY	24	0.765466111034064	1.87794092003038	1.12501153278012e-05	0.000220685661907385	0.000180741101541342	1887	tags=58%, list=11%, signal=52%	STAP1/LCK/CARD11/TESPA1/CCR7/TRAT1/PTPRC/NFAM1/PRKCB/CD226/PRKD2/PRKCH/ADA/FOXP1
GOBP_POSITIVE_REGULATION_OF_MACROPHAGE_MIGRATION	GOBP_POSITIVE_REGULATION_OF_MACROPHAGE_MIGRATION	GOBP_POSITIVE_REGULATION_OF_MACROPHAGE_MIGRATION	25	0.765136290474015	1.88800049019517	1.15395979493294e-05	0.000225915105091336	0.000185024004713872	1560	tags=56%, list=9%, signal=51%	SLAMF1/CCL5/CSF1R/CMKLR1/CCL3/RARRES2/IL34/C3AR1/CSF1/TREM2/C5AR1/P2RY12/CX3CR1/THBS1
GOBP_DETECTION_OF_OTHER_ORGANISM	GOBP_DETECTION_OF_OTHER_ORGANISM	GOBP_DETECTION_OF_OTHER_ORGANISM	20	0.801748293804041	1.90836147993858	1.16931322378933e-05	0.000228467595626323	0.000187114489192928	2353	tags=75%, list=13%, signal=65%	HLA-DRB1/CD1D/CLEC7A/CLEC6A/NOD2/NLRC4/HLA-B/PGLYRP2/NAIP/TLR4/TLR2/HLA-A/TLR1/TLR6/NOD1
GOBP_REGULATION_OF_TISSUE_REMODELING	GOBP_REGULATION_OF_TISSUE_REMODELING	GOBP_REGULATION_OF_TISSUE_REMODELING	73	0.610119105967029	1.6579522989222	1.19629772657222e-05	0.000233278056681582	0.000191054246866963	2443	tags=36%, list=14%, signal=31%	CD38/INPP5D/IL18/ADAM8/IL21/CSF1R/SYK/IL12B/IL2/TNFSF11/IL15/HAMP/S1PR1/TGFB1/TMEM119/TNFAIP3/TNFRSF11B/IL6/CSK/IL23A/FLT4/CST3/SIGLEC15/RUNX1/GREM1/DCSTAMP
GOBP_REGULATION_OF_CELL_ADHESION_MEDIATED_BY_INTEGRIN	GOBP_REGULATION_OF_CELL_ADHESION_MEDIATED_BY_INTEGRIN	GOBP_REGULATION_OF_CELL_ADHESION_MEDIATED_BY_INTEGRIN	48	0.661672448693237	1.75083731931722	1.21836059448031e-05	0.000237111715695014	0.000194194005685152	2625	tags=50%, list=15%, signal=43%	PTPN6/CD3E/NCKAP1L/CXCL13/CCL5/PIK3CG/SYK/LYN/SKAP1/CCL21/CYP1B1/FERMT3/LPXN/PLAU/P2RY12/ADA/DPP4/NEXMIF/CIB1/SERPINE1/LIF/RET/MUC1/FOXC2
GOBP_NEGATIVE_REGULATION_OF_MAST_CELL_ACTIVATION	GOBP_NEGATIVE_REGULATION_OF_MAST_CELL_ACTIVATION	GOBP_NEGATIVE_REGULATION_OF_MAST_CELL_ACTIVATION	14	0.849745702871062	1.88527	1.23100032234797e-05	0.000239100003555264	0.00019582240933828	1790	tags=71%, list=10%, signal=64%	PTPN6/CNR2/CD300LF/CD84/CD300A/LGALS9/MILR1/HMOX1/FOXF1/CNR1
GOCC_PHAGOCYTIC_CUP	GOCC_PHAGOCYTIC_CUP	GOCC_PHAGOCYTIC_CUP	28	0.742273990567988	1.84506	1.23508817846113e-05	0.00023942269266947	0.000196086691056688	2592	tags=57%, list=15%, signal=49%	CORO1A/BIN2/MYO1G/ARHGAP25/LCP1/AIF1/CLEC4E/TNF/CDC42SE2/TLR4/SH3BP1/RAB31/IRGM/TICAM2/PEAR1/ABCA7
GOBP_POSITIVE_REGULATION_OF_GRANULOCYTE_CHEMOTAXIS	GOBP_POSITIVE_REGULATION_OF_GRANULOCYTE_CHEMOTAXIS	GOBP_POSITIVE_REGULATION_OF_GRANULOCYTE_CHEMOTAXIS	27	0.739137853421455	1.83726394476547	1.2390895440501e-05	0.000239727382963575	0.000196336231778589	1762	tags=52%, list=10%, signal=47%	NCKAP1L/CCR7/RAC2/CD74/CCL19/XCL1/DAPK2/CAMK1D/C3AR1/CCL21/C5AR1/RIPOR2/IL23A/LBP
GOBP_NATURAL_KILLER_CELL_PROLIFERATION	GOBP_NATURAL_KILLER_CELL_PROLIFERATION	GOBP_NATURAL_KILLER_CELL_PROLIFERATION	14	0.849053411877889	1.88373043611473	1.26360913186672e-05	0.000243992784816614	0.00019982958709117	2447	tags=93%, list=14%, signal=80%	SLAMF1/PTPN22/IL18/IL12B/IL15/FCGR3A/HLA-E/ELF4/IL23A/JAK2/IL23R/STAT5B/TYK2
GOBP_MICROGLIAL_CELL_ACTIVATION	GOBP_MICROGLIAL_CELL_ACTIVATION	GOBP_MICROGLIAL_CELL_ACTIVATION	44	0.68733112358786	1.80100969749368	1.26891028798168e-05	0.000244519789234063	0.000200261202621167	1844	tags=50%, list=11%, signal=45%	STAP1/ITGB2/PTPRC/AIF1/C1QA/TYROBP/CST7/IFNG/ITGAM/TNF/CCL3/TTBK1/CLU/FPR2/TREM2/C5AR1/CTSC/TLR2/IL6/CX3CR1/JAK2/TLR6
GOBP_NEGATIVE_REGULATION_OF_DNA_BINDING_TRANSCRIPTION_FACTOR_ACTIVITY	GOBP_NEGATIVE_REGULATION_OF_DNA_BINDING_TRANSCRIPTION_FACTOR_ACTIVITY	GOBP_NEGATIVE_REGULATION_OF_DNA_BINDING_TRANSCRIPTION_FACTOR_ACTIVITY	168	0.534824165004927	1.50480550964948	1.27129473879674e-05	0.000244519789234063	0.000200261202621167	3307	tags=35%, list=19%, signal=28%	SPI1/FOXP3/TMSB4X/NLRC3/HAVCR2/ARRB2/XCL1/PIM1/GFI1/NOD2/NLRC5/CMKLR1/TNFRSF4/IL10/BCL3/NLRP2/NFKBIA/NLRP3/CYP1B1/HMOX1/CYLD/TMIGD3/AIM2/ACOD1/ID3/IRAK2/TNFAIP3/TRIM21/EOMES/ZC3H12A/NFKBIE/ID2/FOXS1/TNFSF4/PARP10/CD200/TCEAL7/IRAK3/SP100/GAS6/SFRP4/TLR9/ESR1/CARD8/NFKBIB/NLRP2B/SMAD7/PYCARD/CDK5RAP3/NLRP12/NR0B2/OTULIN/ADGRG3/GLIS2/RBCK1/TBXT/FOXJ1/SIGIRR
GOMF_NON_MEMBRANE_SPANNING_PROTEIN_TYROSINE_KINASE_ACTIVITY	GOMF_NON_MEMBRANE_SPANNING_PROTEIN_TYROSINE_KINASE_ACTIVITY	GOMF_NON_MEMBRANE_SPANNING_PROTEIN_TYROSINE_KINASE_ACTIVITY	46	0.677496945696085	1.78089037831578	1.27929153388938e-05	0.000245579174414135	0.00020112883689676	2858	tags=50%, list=16%, signal=42%	LCK/JAK3/BLK/FGR/SLA/ITK/PTK2B/HCK/ZAP70/BTK/SYK/LYN/MATK/TXK/STYK1/CSK/JAK2/BMX/TNK2/TYK2/JAK1/FES/PKDCC
GOBP_CHRONIC_INFLAMMATORY_RESPONSE	GOBP_CHRONIC_INFLAMMATORY_RESPONSE	GOBP_CHRONIC_INFLAMMATORY_RESPONSE	17	0.811764232226738	1.87217028627174	1.32116563135802e-05	0.000253125073487565	0.000207308912660921	1560	tags=71%, list=9%, signal=64%	LTA/CXCL13/CCL5/FOXP3/IDO1/VCAM1/TNF/UNC13D/IL10/VNN1/TNFAIP3/THBS1
GOBP_NEGATIVE_REGULATION_OF_ANTIGEN_PROCESSING_AND_PRESENTATION	GOBP_NEGATIVE_REGULATION_OF_ANTIGEN_PROCESSING_AND_PRESENTATION	GOBP_NEGATIVE_REGULATION_OF_ANTIGEN_PROCESSING_AND_PRESENTATION	9	0.904943079333391	1.84798309924737	1.35960927836404e-05	0.000259985750961589	0.000212927793349668	1560	tags=89%, list=9%, signal=81%	HLA-DOB/LILRB2/HLA-DOA/FGL2/FCGR2B/TAPBPL/CD68/THBS1
GOBP_NATURAL_KILLER_CELL_CHEMOTAXIS	GOBP_NATURAL_KILLER_CELL_CHEMOTAXIS	GOBP_NATURAL_KILLER_CELL_CHEMOTAXIS	10	0.891357977366522	1.84808123034651	1.36502952341513e-05	0.000260517336702844	0.000213363160974406	1290	tags=90%, list=7%, signal=83%	CCL5/CCL4/PIK3CG/XCL1/CCL2/CCL3/KLRC4-KLRK1/KLRK1/CCL7
GOBP_POSITIVE_REGULATION_OF_CYTOKINE_PRODUCTION_INVOLVED_IN_INFLAMMATORY_RESPONSE	GOBP_POSITIVE_REGULATION_OF_CYTOKINE_PRODUCTION_INVOLVED_IN_INFLAMMATORY_RESPONSE	GOBP_POSITIVE_REGULATION_OF_CYTOKINE_PRODUCTION_INVOLVED_IN_INFLAMMATORY_RESPONSE	22	0.776575050942992	1.88508314865148	1.3817220776716e-05	0.000263046401123422	0.000215434459514118	2867	tags=64%, list=16%, signal=53%	CD6/GBP5/CLEC7A/CARD9/NOD2/TNF/GPSM3/TLR4/IL6/TLR6/MYD88/IL17RA/STAT3/IL17B
GOBP_NEGATIVE_REGULATION_OF_T_CELL_DIFFERENTIATION	GOBP_NEGATIVE_REGULATION_OF_T_CELL_DIFFERENTIATION	GOBP_NEGATIVE_REGULATION_OF_T_CELL_DIFFERENTIATION	44	0.685898850101282	1.79725671970719	1.38361287304202e-05	0.000263046401123422	0.000215434459514118	3264	tags=55%, list=19%, signal=44%	TBX21/JAK3/CD74/FOXP3/SOCS1/IRF1/LILRB4/LAG3/IL2/FGL2/CTLA4/IFNL1/IL4R/ZC3H12A/TNFSF4/BCL6/RUNX1/PTPN2/TMEM131L/SMAD7/HLX/IL4/IFNB1/FOXJ1
GOBP_MATURATION_OF_LSU_RRNA	GOBP_MATURATION_OF_LSU_RRNA	GOBP_MATURATION_OF_LSU_RRNA	28	-0.607742	-2.36675	1.39620218136098e-05	0.000264929363913246	0.000216976602151989	4118	tags=57%, list=24%, signal=44%	MAK16/RPL10A/NHP2/EIF6/RPF2/GTPBP4/PES1/BOP1/RSL1D1/NIFK/RPL7L1/NOP2/ZNHIT6/RRP15/URB1/WDR12
GOBP_ANTIGEN_PROCESSING_AND_PRESENTATION_VIA_MHC_CLASS_IB	GOBP_ANTIGEN_PROCESSING_AND_PRESENTATION_VIA_MHC_CLASS_IB	GOBP_ANTIGEN_PROCESSING_AND_PRESENTATION_VIA_MHC_CLASS_IB	13	0.845489268753456	1.85362553962501	1.44016011583685e-05	0.000272223369022264	0.00022295037727928	1582	tags=77%, list=9%, signal=70%	CD1D/CD1C/CD1B/HLA-F/HLA-E/CD1E/B2M/TAP2/HLA-G/CD1A
GOBP_POSITIVE_REGULATION_OF_DNA_BINDING_TRANSCRIPTION_FACTOR_ACTIVITY	GOBP_POSITIVE_REGULATION_OF_DNA_BINDING_TRANSCRIPTION_FACTOR_ACTIVITY	GOBP_POSITIVE_REGULATION_OF_DNA_BINDING_TRANSCRIPTION_FACTOR_ACTIVITY	260	0.498246497921551	1.41086282001971	1.43815723701568e-05	0.000272223369022264	0.00022295037727928	3187	tags=32%, list=18%, signal=26%	HCLS1/CARD11/CD40LG/NFAM1/IL18RAP/CD40/PRKCQ/BTK/PLCG2/PRKCB/IL18/ADAM8/LGALS9/CLEC7A/CARD9/IL18R1/NOD2/LPAR5/TNF/WNT1/CAMK1D/TNFSF11/NLRC4/RIPK3/CLU/RGCC/TRIM22/IL10/NLRP3/IKBKE/TRAF1/PRKD2/CFLAR/AIM2/IRAK2/TLR4/TLR2/IL1B/PRKCH/TRIM21/TRIM14/IL6/CX3CR1/LTF/NTRK1/JAK2/TNFSF18/TRAF2/CIB1/TRADD/CD200/TLR6/MYD88/IRAK3/RHEBL1/TRIM8/ZC4H2/GREM1/TLR9/ESR1/TRIM38/AGER/NOD1/TAF12/TRIM26/STAT3/CARD16/STIN…
GOBP_LYMPH_NODE_DEVELOPMENT	GOBP_LYMPH_NODE_DEVELOPMENT	GOBP_LYMPH_NODE_DEVELOPMENT	18	0.800440707302553	1.87019488650762	1.46847944285829e-05	0.000277045634085712	0.000226899802411655	1632	tags=56%, list=9%, signal=50%	LTB/LTA/CXCR5/IL7R/TOX/IL15/RIPK3/TGFB1/PDPN/SPNS2
GOBP_PIGMENT_BIOSYNTHETIC_PROCESS	GOBP_PIGMENT_BIOSYNTHETIC_PROCESS	GOBP_PIGMENT_BIOSYNTHETIC_PROCESS	66	-0.421353	-1.98478	1.48440079751394e-05	0.000279514936432635	0.000228922155936411	4209	tags=52%, list=24%, signal=39%	ABCB6/TMEM14A/OCA2/PGRMC1/HMBS/IREB2/TSPO/ABCB10/OPN3/UROD/MFSD12/SRRD/ATP7A/NFE2L1/PPAT/DCT/PMEL/SLC45A2/RPE65/COX10/CDH3/FLVCR1/FECH/GIPC1/SLC11A2/TYRP1/IBA57/MC1R/TYR/GART/SHMT2/SLC24A5/GPR143/PAICS
GOBP_TOLL_LIKE_RECEPTOR_7_SIGNALING_PATHWAY	GOBP_TOLL_LIKE_RECEPTOR_7_SIGNALING_PATHWAY	GOBP_TOLL_LIKE_RECEPTOR_7_SIGNALING_PATHWAY	12	0.864993213121205	1.85762224099025	1.52769031636919e-05	0.000287118482887902	0.000235149444787294	1480	tags=75%, list=8%, signal=69%	SCIMP/TASL/PTPN22/HAVCR2/LILRA4/PIK3AP1/TLR7/UNC93B1/RSAD2
GOBP_IMMUNOLOGICAL_MEMORY_PROCESS	GOBP_IMMUNOLOGICAL_MEMORY_PROCESS	GOBP_IMMUNOLOGICAL_MEMORY_PROCESS	17	0.809775458964825	1.86758358232585	1.57432033523147e-05	0.000295319748055682	0.000241866264029857	1856	tags=65%, list=11%, signal=58%	IL12RB1/HLA-DRA/HLA-DRB1/IL12B/FGL2/CD160/IFNL1/IL23A/IL23R/TNFSF4/BCL6
GOBP_POSITIVE_REGULATION_OF_ENDOTHELIAL_CELL_APOPTOTIC_PROCESS	GOBP_POSITIVE_REGULATION_OF_ENDOTHELIAL_CELL_APOPTOTIC_PROCESS	GOBP_POSITIVE_REGULATION_OF_ENDOTHELIAL_CELL_APOPTOTIC_PROCESS	18	0.798567816198241	1.86581895792938	1.60848647402535e-05	0.000301156281578903	0.000246646372937035	1560	tags=56%, list=9%, signal=51%	CD40LG/CD40/FASLG/CCL2/RGCC/CD160/ITGA4/ECSCR/HLA-G/THBS1
GOBP_NEGATIVE_REGULATION_OF_REGULATED_SECRETORY_PATHWAY	GOBP_NEGATIVE_REGULATION_OF_REGULATED_SECRETORY_PATHWAY	GOBP_NEGATIVE_REGULATION_OF_REGULATED_SECRETORY_PATHWAY	24	0.759729794279419	1.86386784245252	1.62377881431078e-05	0.000303443665924327	0.000248519735994096	2020	tags=54%, list=12%, signal=48%	CCR2/NCKAP1L/SPI1/CD84/CD300A/LGALS9/FCGR2B/HLA-F/ADRA2A/HMOX1/FOXF1/GNAI2/RAP1A
GOBP_INDOLALKYLAMINE_METABOLIC_PROCESS	GOBP_INDOLALKYLAMINE_METABOLIC_PROCESS	GOBP_INDOLALKYLAMINE_METABOLIC_PROCESS	14	0.846840605586539	1.87882105055437	1.63861110552117e-05	0.000305636593160253	0.000250315738873466	1481	tags=64%, list=8%, signal=59%	IL4I1/IDO1/IDO2/HAAO/KYNU/KMO/ASMT/TDO2/AANAT
GOBP_RESPONSE_TO_INTERLEUKIN_4	GOBP_RESPONSE_TO_INTERLEUKIN_4	GOBP_RESPONSE_TO_INTERLEUKIN_4	33	0.706407539391454	1.79907561807763	1.64518053300196e-05	0.000305706145369686	0.000250372701989415	2443	tags=48%, list=14%, signal=42%	IL2RG/CORO1A/JAK3/CD300LF/RUFY4/GATA3/XCL1/TCF7/PARP14/MRC1/IL24/IL4R/PML/PTPN2/STAT5B/DCSTAMP
GOMF_CARGO_RECEPTOR_ACTIVITY	GOMF_CARGO_RECEPTOR_ACTIVITY	GOMF_CARGO_RECEPTOR_ACTIVITY	79	0.607408725954375	1.65102801987959	1.64348017601008e-05	0.000305706145369686	0.000250372701989415	4265	tags=54%, list=24%, signal=41%	CD6/CD5/ITGB2/ILDR1/APOBR/ASGR2/TMPRSS3/ITGAM/STAB1/SCARF1/CD163/FPR2/MARCO/ASGR1/CXCL16/FOLR2/MRC1/CD5L/OLR1/MSR1/CD163L1/PRG4/SORL1/VTN/AGER/SCARA3/ABCA7/ACKR3/AMN/CFI/STAB2/COLEC12/ENPP2/ACKR2/LRP2/HHIPL1/ABCA1/SSC5D/TMPRSS13/SCARA5/LOXL3/ACKR4/TFR2
GOBP_NEGATIVE_REGULATION_OF_LYMPHOCYTE_APOPTOTIC_PROCESS	GOBP_NEGATIVE_REGULATION_OF_LYMPHOCYTE_APOPTOTIC_PROCESS	GOBP_NEGATIVE_REGULATION_OF_LYMPHOCYTE_APOPTOTIC_PROCESS	32	0.720196693415767	1.82316589611442	1.67838229624072e-05	0.000311289438289608	0.000254945407365255	1887	tags=50%, list=11%, signal=45%	HSH2D/CD27/JAK3/CCL5/CD74/IL7R/PRKCQ/IDO1/DOCK8/IL2/ORMDL3/PTCRA/ADA/TSC22D3/BCL6/FOXP1
GOBP_PYROPTOSIS	GOBP_PYROPTOSIS	GOBP_PYROPTOSIS	22	0.773828901816117	1.87841705831485	1.71482925164225e-05	0.00031745253707231	0.000259992972545819	2479	tags=68%, list=14%, signal=59%	ZBP1/GZMA/GZMB/NLRP1/NLRC4/NLRP6/TREM2/AIM2/GSDMD/NAIP/GSDMB/CASP8/CASP4/CASP1/GSDMA
GOBP_POSITIVE_REGULATION_OF_PHOSPHOLIPASE_ACTIVITY	GOBP_POSITIVE_REGULATION_OF_PHOSPHOLIPASE_ACTIVITY	GOBP_POSITIVE_REGULATION_OF_PHOSPHOLIPASE_ACTIVITY	55	0.64518622106373	1.7259918112167	1.74707359004527e-05	0.000321933296826748	0.000263662705535084	2717	tags=49%, list=16%, signal=42%	S1PR4/CCL5/ITK/P2RY6/CD86/PTAFR/GNA15/GPR55/RASGRP4/PLCB2/C5AR1/TXK/P2RY12/CCN1/NMUR1/LPAR1/PDGFRA/SELE/LPAR2/PLA2G5/ADRA1A/HPCA/PDGFRB/ESR1/APOC2/HTR2B/PLA2G1B
GOBP_ENDOTHELIAL_CELL_APOPTOTIC_PROCESS	GOBP_ENDOTHELIAL_CELL_APOPTOTIC_PROCESS	GOBP_ENDOTHELIAL_CELL_APOPTOTIC_PROCESS	55	0.645139932124067	1.72586797978912	1.74707359004527e-05	0.000321933296826748	0.000263662705535084	2188	tags=40%, list=13%, signal=35%	CD40LG/CD40/FASLG/GATA3/CCL2/TNF/RGCC/COL4A3/IL10/CD160/ITGA4/TNFAIP3/ECSCR/HLA-G/THBS1/ICAM1/MAP3K5/SERPINE1/TNIP2/CDH5/TEK/GAS6
GOBP_PHOSPHOLIPASE_C_ACTIVATING_G_PROTEIN_COUPLED_RECEPTOR_SIGNALING_PATHWAY	GOBP_PHOSPHOLIPASE_C_ACTIVATING_G_PROTEIN_COUPLED_RECEPTOR_SIGNALING_PATHWAY	GOBP_PHOSPHOLIPASE_C_ACTIVATING_G_PROTEIN_COUPLED_RECEPTOR_SIGNALING_PATHWAY	101	0.584602714055849	1.61173103974282	1.74882180094392e-05	0.000321933296826748	0.000263662705535084	4426	tags=52%, list=25%, signal=39%	P2RY8/P2RY10/GPR18/P2RY6/GPR174/GPR65/CMKLR1/FPR3/FFAR4/GNA15/C3AR1/C5AR2/TGM2/ADRA2A/GPR55/FPR1/GPR35/PLCB2/FPR2/S1PR1/C5AR1/GNA14/P2RY12/NMUR1/CX3CR1/LPAR1/DRD3/TACR1/F2RL3/GPR33/GALR2/ADRA1A/ESR1/F2RL1/VIP/EDN1/HTR2B/P2RY2/DRD1/PTGER3/PTH1R/F2/GPR4/HCRT/HRH1/OPRL1/LPAR6/CASR/GPR20/CXCR2/DRD5/P2RY11/LHCGR
GOBP_POSITIVE_REGULATION_OF_MACROPHAGE_CHEMOTAXIS	GOBP_POSITIVE_REGULATION_OF_MACROPHAGE_CHEMOTAXIS	GOBP_POSITIVE_REGULATION_OF_MACROPHAGE_CHEMOTAXIS	18	0.797170835432253	1.86255497315041	1.7958773763348e-05	0.000329979926858389	0.000270252878920362	1560	tags=56%, list=9%, signal=51%	SLAMF1/CCL5/CSF1R/CMKLR1/RARRES2/IL34/C3AR1/CSF1/C5AR1/THBS1
GOBP_COMPLEMENT_RECEPTOR_MEDIATED_SIGNALING_PATHWAY	GOBP_COMPLEMENT_RECEPTOR_MEDIATED_SIGNALING_PATHWAY	GOBP_COMPLEMENT_RECEPTOR_MEDIATED_SIGNALING_PATHWAY	12	0.861785089672897	1.85073261298044	1.8288748596704e-05	0.000335418368780072	0.00027470695162766	1923	tags=83%, list=11%, signal=74%	CR2/CR1/CMKLR1/FPR3/C3AR1/C5AR2/FPR1/FPR2/C5AR1/GPR33
GOBP_TISSUE_REMODELING	GOBP_TISSUE_REMODELING	GOBP_TISSUE_REMODELING	160	0.533271416882969	1.49787207301762	1.85702631009712e-05	0.000339949510236146	0.000278417947126561	3336	tags=37%, list=19%, signal=30%	CCR2/CD38/INPP5D/PTK2B/IL18/ADAM8/IL21/CSF1R/SYK/RSPO3/IL12B/IL2/TNFSF11/IL15/ACE/DBH/HAMP/ACVRL1/GPR55/TCIRG1/S1PR1/TGFB1/TMEM119/TNFAIP3/CELA1/RASSF2/IL7/TNFRSF11B/IL6/CSK/IL23A/TIE1/AXL/FLT4/DLL4/LRRK1/GDF5/VDR/TGFB3/LIF/CST3/SIGLEC15/RUNX1/ADRB2/LIPA/GREM1/TIMP1/NOS3/DCSTAMP/FOXC2/WNT16/EPAS1/PPARG/FGF10/PTH1R/MC4R/MEF2C/LEPR/IGFBP5
GOBP_NEGATIVE_REGULATION_OF_CD8_POSITIVE_ALPHA_BETA_T_CELL_ACTIVATION	GOBP_NEGATIVE_REGULATION_OF_CD8_POSITIVE_ALPHA_BETA_T_CELL_ACTIVATION	GOBP_NEGATIVE_REGULATION_OF_CD8_POSITIVE_ALPHA_BETA_T_CELL_ACTIVATION	6	0.948448976240198	1.74599691634713	1.87003726306549e-05	0.000341697364345688	0.000279849436034186	635	tags=67%, list=4%, signal=64%	LILRB1/SOCS1/VSIR/CD274
GOBP_CD8_POSITIVE_ALPHA_BETA_T_CELL_DIFFERENTIATION	GOBP_CD8_POSITIVE_ALPHA_BETA_T_CELL_DIFFERENTIATION	GOBP_CD8_POSITIVE_ALPHA_BETA_T_CELL_DIFFERENTIATION	14	0.844806097678771	1.87430724210044	1.88430275711565e-05	0.000343151503181022	0.000281040372738549	2115	tags=64%, list=12%, signal=57%	NCKAP1L/GPR18/SOCS1/IRF1/LILRB4/TNFSF8/TOX/EOMES/RUNX1
GOBP_CALCIUM_ION_TRANSMEMBRANE_TRANSPORT	GOBP_CALCIUM_ION_TRANSMEMBRANE_TRANSPORT	GOBP_CALCIUM_ION_TRANSMEMBRANE_TRANSPORT	301	0.484179831774469	1.37470720182538	1.88495099548103e-05	0.000343151503181022	0.000281040372738549	4601	tags=41%, list=26%, signal=30%	JSRP1/P2RX1/CD19/BHLHA15/CORO1A/PTPN6/LCK/ATP2A3/CCR7/PTK2B/P2RY6/XCR1/PTPRC/CCL19/FASLG/CXCL9/CCR5/PIK3CG/PLCG2/STAC3/XCL1/LYN/CCL3/TMEM37/SLC8A1/CXCL10/CXCL11/CACNA1I/GRIN3A/CYBA/CACNG6/ADRA2A/GP1BA/CCL21/CACNG3/GPR35/PKD2L1/CLIC2/MCUB/CACNA2D4/TRPM2/RAMP3/GP5/BIN1/RGN/RRAD/REM1/SLC8A3/CASQ1/CACNA1F/CACNA1E/THY1/TSPAN13/DRD3/CALHM1/TRPV5/ANXA6/CACNA1C/CACNA2D3/F2RL3/HPCA/TRPV6/PKD1L3/SLC8B1/GAS…
GOBP_REGULATION_OF_APOPTOTIC_CELL_CLEARANCE	GOBP_REGULATION_OF_APOPTOTIC_CELL_CLEARANCE	GOBP_REGULATION_OF_APOPTOTIC_CELL_CLEARANCE	10	0.886438348566908	1.83788120535577	1.91531511434673e-05	0.000348037094535159	0.000285041661972275	1010	tags=80%, list=6%, signal=75%	CD300LF/C4B/C3/CCL2/TGM2/C2/C4A/TREM2
GOCC_POLYSOME	GOCC_POLYSOME	GOCC_POLYSOME	65	-0.426009	-2.00739	1.92336018554697e-05	0.000348856524830735	0.000285712773692804	2336	tags=29%, list=13%, signal=25%	DHX9/HDLBP/UNK/RPL41/MSI2/FXR1/LARP1/EIF2AK4/GCN1/PNPT1/IMPACT/MYH10/NUFIP2/EIF2S1/AGO2/EIF4G1/FXR2/EEF2/ATXN2
GOBP_ACTIVATION_OF_PHOSPHOLIPASE_C_ACTIVITY	GOBP_ACTIVATION_OF_PHOSPHOLIPASE_C_ACTIVITY	GOBP_ACTIVATION_OF_PHOSPHOLIPASE_C_ACTIVITY	29	0.722575307801534	1.8017355098338	1.9283188667384e-05	0.000349114169873538	0.000285923784451004	2009	tags=55%, list=11%, signal=49%	S1PR4/ITK/P2RY6/CD86/GNA15/GPR55/RASGRP4/PLCB2/C5AR1/TXK/P2RY12/NMUR1/LPAR1/SELE/LPAR2/ADRA1A
GOBP_CD4_POSITIVE_ALPHA_BETA_T_CELL_CYTOKINE_PRODUCTION	GOBP_CD4_POSITIVE_ALPHA_BETA_T_CELL_CYTOKINE_PRODUCTION	GOBP_CD4_POSITIVE_ALPHA_BETA_T_CELL_CYTOKINE_PRODUCTION	19	0.794384649404472	1.87328676436577	1.93688800348445e-05	0.000350023332058262	0.000286668386403512	1575	tags=63%, list=9%, signal=58%	SLAMF1/TBX21/IL18/GATA3/XCL1/IL18R1/NLRP3/ARID5A/IL1B/IL6/RSAD2/IL1R1
GOMF_HEPARIN_BINDING	GOMF_HEPARIN_BINDING	GOMF_HEPARIN_BINDING	166	0.525553810619797	1.4782571271048	1.94080038862241e-05	0.00035008916699337	0.000286722305079462	4080	tags=43%, list=23%, signal=33%	PLA2G2D/ADA2/CXCL13/PTPRC/SELL/RSPO3/CXCL10/CXCL11/CCL8/MPO/LIPC/SELP/REG4/AOC1/CFH/LGR6/CCL7/FGF7/NELL2/SMOC1/COLQ/CRISPLD2/CCN1/CCL23/SMOC2/LTF/THBS1/CCN4/LIPG/CCN2/MPIG6B/SLIT1/LTBP2/NRP1/VTN/ANOS1/COL23A1/PGF/RSPO1/FGF1/LXN/FBLN7/CLEC3B/AZU1/SLIT2/CCDC80/TNXB/GREM2/ECM2/ADAMTS8/SLIT3/LAMC2/CCL15/SOD3/FGF10/TENM1/PRSS57/PCOLCE/IMPG2/SERPINA5/SAA1/F2/THBS2/LRTM1/MDK/FGFR2/APOE/KNG1/FN1/RSPO2/EF…
GOBP_ANTIFUNGAL_INNATE_IMMUNE_RESPONSE	GOBP_ANTIFUNGAL_INNATE_IMMUNE_RESPONSE	GOBP_ANTIFUNGAL_INNATE_IMMUNE_RESPONSE	18	0.794456070384108	1.85621204273122	2.01450071553118e-05	0.000362720411681499	0.000297067268404396	1907	tags=67%, list=11%, signal=59%	SPI1/CLEC4E/PLCG2/CLEC4A/CLEC7A/CARD9/CLEC6A/RARRES2/CLEC4D/CLEC4C/CX3CR1/PLA2G5
GOBP_MACROPHAGE_ACTIVATION_INVOLVED_IN_IMMUNE_RESPONSE	GOBP_MACROPHAGE_ACTIVATION_INVOLVED_IN_IMMUNE_RESPONSE	GOBP_MACROPHAGE_ACTIVATION_INVOLVED_IN_IMMUNE_RESPONSE	17	0.807020672467888	1.86123022353048	2.01936923233542e-05	0.000362934721592962	0.000297242787779485	1762	tags=71%, list=10%, signal=64%	TYROBP/PLCG2/HAVCR2/IFNG/SYK/SUCNR1/DYSF/TREM2/NMI/IFI35/CX3CR1/LBP
GOBP_SMOOTH_MUSCLE_CELL_PROLIFERATION	GOBP_SMOOTH_MUSCLE_CELL_PROLIFERATION	GOBP_SMOOTH_MUSCLE_CELL_PROLIFERATION	136	0.545192202765768	1.51932921190396	2.02457452963988e-05	0.000363208670617395	0.000297467151464983	4092	tags=47%, list=23%, signal=36%	CCL5/P2RY6/AIF1/PTAFR/IFNG/IL18/MMP9/PTGIR/TNF/IL12B/IL15/CYBA/IL10/SERPINF2/S1PR1/HMOX1/STAT1/SMPD3/TGFB1/TLR4/TNFAIP3/IL6/IGF1/THBS1/CCN4/PDGFB/GNAI2/JAK2/IL12A/ID2/NPY5R/VIPR2/TACR1/MAP3K5/FOXP1/MYD88/TGFB3/PDGFRB/ERN1/NOS3/VIP/CDKN1B/ELN/CALCRL/EDN1/NPPC/HDAC1/CNN1/PPARG/MEF2C/IGFBP5/IL13/TGFBR2/TPM1/MYOCD/FGFR2/LDLRAP1/JUN/IRAK4/APOE/ADIPOQ/BMP2/EFEMP2/NPR1
GOBP_POSITIVE_REGULATION_OF_HUMORAL_IMMUNE_RESPONSE_MEDIATED_BY_CIRCULATING_IMMUNOGLOBULIN	GOBP_POSITIVE_REGULATION_OF_HUMORAL_IMMUNE_RESPONSE_MEDIATED_BY_CIRCULATING_IMMUNOGLOBULIN	GOBP_POSITIVE_REGULATION_OF_HUMORAL_IMMUNE_RESPONSE_MEDIATED_BY_CIRCULATING_IMMUNOGLOBULIN	7	0.928143956423551	1.76498636865827	2.02856559002057e-05	0.000363264186510579	0.0002975126188669	1010	tags=86%, list=6%, signal=81%	LTA/FCER2/PTPRC/NOD2/TNF/TREM2
GOBP_POSITIVE_REGULATION_OF_LIPID_KINASE_ACTIVITY	GOBP_POSITIVE_REGULATION_OF_LIPID_KINASE_ACTIVITY	GOBP_POSITIVE_REGULATION_OF_LIPID_KINASE_ACTIVITY	37	0.695670537525925	1.78766043229908	2.06571679333436e-05	0.000369246876808517	0.00030241242987086	2222	tags=54%, list=13%, signal=47%	CD19/FGR/CCR7/FLT3/PTK2B/AGAP2/CCL19/NOD2/LYN/CCL21/FPR2/TGFB1/P2RY12/TNFAIP8L3/PDGFB/PDGFRA/VAV3/TEK/DGKZ/PDGFRB
GOBP_REGULATION_OF_DEFENSE_RESPONSE_TO_VIRUS_BY_HOST	GOBP_REGULATION_OF_DEFENSE_RESPONSE_TO_VIRUS_BY_HOST	GOBP_REGULATION_OF_DEFENSE_RESPONSE_TO_VIRUS_BY_HOST	41	0.685922725158006	1.78165185857447	2.0711362272734e-05	0.000369546132992886	0.000302657520068104	3244	tags=61%, list=19%, signal=50%	LILRB1/IL12RB1/PTPN22/APOBEC3G/IL12B/IL15/IL27/MMP12/CGAS/APOBEC3F/STAT1/AIM2/TNFAIP3/IL1B/DTX3L/PARP9/ZC3H12A/MICB/IL23A/IL23R/SELENOK/STING1/PYCARD/IL4/IFNLR1
GOBP_NEUTROPHIL_DEGRANULATION	GOBP_NEUTROPHIL_DEGRANULATION	GOBP_NEUTROPHIL_DEGRANULATION	14	0.843930628225424	1.87236490439578	2.08092093226593e-05	0.000370621784091479	0.000303538476097388	1277	tags=57%, list=7%, signal=53%	ITGB2/SPI1/PTAFR/PRAM1/SYK/ITGAM/STXBP2/VAMP8
GOBP_ACTIN_FILAMENT_POLYMERIZATION	GOBP_ACTIN_FILAMENT_POLYMERIZATION	GOBP_ACTIN_FILAMENT_POLYMERIZATION	164	0.523080214140017	1.47045868843463	2.22004772863684e-05	0.000394688485377652	0.000323249054769939	2762	tags=34%, list=16%, signal=29%	CARMIL2/CORO1A/WAS/HCLS1/PSTPIP1/NCKAP1L/CCR7/PTK2B/HCK/AIF1/TMSB4X/CYRIA/EVL/NPHS1/CCL21/PSTPIP2/GRB2/COTL1/FCHSD2/CAPZB/PREX1/FAM107A/BIN1/CYFIP2/CCL26/KANK3/VASP/CORO7/JAK2/CCL24/TMSB10/ALOX15/CATIP/PLEKHG2/ARPC3/LMOD1/ARPC4/TWF2/ESAM/CYRIB/DBNL/CAPG/PFN1/ADD2/DIAPH1/FCHSD1/ELN/PAK3/SPTA1/VIL1/ARPC5L/ARPC2/LMOD3/SLIT2/PYCARD/CCL11
GOBP_REGULATION_OF_LEUKOCYTE_ADHESION_TO_VASCULAR_ENDOTHELIAL_CELL	GOBP_REGULATION_OF_LEUKOCYTE_ADHESION_TO_VASCULAR_ENDOTHELIAL_CELL	GOBP_REGULATION_OF_LEUKOCYTE_ADHESION_TO_VASCULAR_ENDOTHELIAL_CELL	29	0.720056740980894	1.79545548445009	2.25717334163284e-05	0.00040056707485416	0.000328063607416042	1939	tags=52%, list=11%, signal=46%	CCR2/CCL25/ITGB2/ALOX5/FUT7/PTAFR/TNF/CXCL12/CHST4/CCL21/SELP/ITGA4/IL6/SELE/FUT4
GOBP_INOSITOL_LIPID_MEDIATED_SIGNALING	GOBP_INOSITOL_LIPID_MEDIATED_SIGNALING	GOBP_INOSITOL_LIPID_MEDIATED_SIGNALING	173	0.528780600039821	1.49028188807908	2.27589725864291e-05	0.000402442262563255	0.000329599382278846	2742	tags=31%, list=16%, signal=26%	NCF1/PTPN6/HCLS1/FGR/FLT3/CCL5/HCST/PIK3R5/SEMA4D/NLRC3/PPP1R16B/PTAFR/PIK3CG/IL18/CD28/GATA3/CSF1R/PIK3AP1/RASGRP1/TNF/ADAP2/PIK3IP1/PRR5L/PLCL2/PLCB2/PLCH2/OSM/TREM2/SELP/CD160/PIP5K1B/NTRK3/TPTE2/HGF/IGF1/GH1/TNFAIP8L3/NTRK1/PDGFB/JAK2/NYAP2/PDGFRA/TEK/ROR2/PDGFRB/F2RL1/LIME1/PEAR1/ZFP36L1/EDN1/HTR2B/PIK3C2B/WNT16
GOBP_REGULATION_OF_MAP_KINASE_ACTIVITY	GOBP_REGULATION_OF_MAP_KINASE_ACTIVITY	GOBP_REGULATION_OF_MAP_KINASE_ACTIVITY	182	0.520849954004975	1.46957516557996	2.27589725864291e-05	0.000402442262563255	0.000329599382278846	4823	tags=48%, list=28%, signal=35%	LAX1/PTPN6/FGD2/FLT3/PTK2B/PIK3R5/PTPRC/CCL19/PTPN22/CD40/PIK3R6/PIK3CG/CD300A/ADAM8/SYK/RASGRP1/NOD2/TNF/LYN/TNFSF11/IL34/ADRA2A/TGFB1/TLR4/IL1B/NTRK3/RGS14/DIRAS2/CSK/GH1/THBS1/CD24/PDGFB/TRAF2/DUSP1/TLR6/MAP3K5/IRAK3/KSR1/RGS2/SORL1/STK38/ROR2/PDGFRB/ERN1/TLR9/UCHL1/LIME1/AGER/MAP4K2/FGF1/EDN1/HTR2B/PLA2G1B/CDK5RAP3/TNXB/AKAP13/PPARG/TENM1/DTNBP1/FLT1/LRRK2/FGF18/FZD5/NUP62/FZD8/PDE5A/APOE/S10…
GOBP_POSITIVE_REGULATION_OF_SMOOTH_MUSCLE_CELL_PROLIFERATION	GOBP_POSITIVE_REGULATION_OF_SMOOTH_MUSCLE_CELL_PROLIFERATION	GOBP_POSITIVE_REGULATION_OF_SMOOTH_MUSCLE_CELL_PROLIFERATION	79	0.60412240283537	1.64209530074005	2.34580759061069e-05	0.000414062316575236	0.000339116182527413	3873	tags=51%, list=22%, signal=40%	CCL5/P2RY6/AIF1/PTAFR/IL18/MMP9/TNF/CYBA/IL10/SERPINF2/S1PR1/HMOX1/STAT1/SMPD3/TGFB1/TLR4/IL6/IGF1/THBS1/CCN4/PDGFB/GNAI2/JAK2/ID2/NPY5R/MAP3K5/FOXP1/MYD88/PDGFRB/ERN1/CALCRL/EDN1/HDAC1/IGFBP5/IL13/TGFBR2/FGFR2/LDLRAP1/JUN/IRAK4
GOBP_EPITHELIAL_CELL_APOPTOTIC_PROCESS	GOBP_EPITHELIAL_CELL_APOPTOTIC_PROCESS	GOBP_EPITHELIAL_CELL_APOPTOTIC_PROCESS	104	0.571197358261317	1.57687608212572	2.36203125711112e-05	0.000416181471677061	0.000340851766181241	3768	tags=42%, list=22%, signal=33%	CD40LG/CD40/FASLG/PIK3CG/GATA3/ARRB2/CCL2/TNF/RGCC/COL4A3/IL10/ZFP36/CFLAR/HMOX1/CD160/ITGA4/TNFAIP3/ECSCR/IL6/HLA-G/THBS1/JAK2/ICAM1/MAP3K5/SERPINE1/TNIP2/CDH5/TEK/GAS6/STK4/SFRP4/E2F2/ZFP36L1/PLA2G1B/BID/CD248/IL4/CAPN10/EDNRA/IL13/RAMP2/TGFBR2/MDK/SIX3
GOBP_REGULATION_OF_PHOSPHATIDYLINOSITOL_3_KINASE_SIGNALING	GOBP_REGULATION_OF_PHOSPHATIDYLINOSITOL_3_KINASE_SIGNALING	GOBP_REGULATION_OF_PHOSPHATIDYLINOSITOL_3_KINASE_SIGNALING	105	0.574928984352126	1.58980017890544	2.38998396542542e-05	0.000420356003330706	0.000344270698988103	2281	tags=32%, list=13%, signal=28%	NCF1/PTPN6/HCLS1/FGR/FLT3/CCL5/HCST/SEMA4D/NLRC3/PPP1R16B/IL18/CD28/PIK3AP1/RASGRP1/TNF/PIK3IP1/PRR5L/OSM/TREM2/SELP/PIP5K1B/NTRK3/HGF/IGF1/GH1/NTRK1/PDGFB/JAK2/PDGFRA/TEK/ROR2/PDGFRB/F2RL1/LIME1
GOCC_90S_PRERIBOSOME	GOCC_90S_PRERIBOSOME	GOCC_90S_PRERIBOSOME	27	-0.612996	-2.35443	2.42362225852181e-05	0.000425513893680333	0.000348495000537029	4134	tags=56%, list=24%, signal=42%	PWP2/SLX9/UTP18/IMP4/BMS1/PES1/BOP1/NOP9/RSL1D1/HEATR1/NOP14/UTP4/WDR3/UTP20/WDR12
GOMF_VOLTAGE_GATED_CATION_CHANNEL_ACTIVITY	GOMF_VOLTAGE_GATED_CATION_CHANNEL_ACTIVITY	GOMF_VOLTAGE_GATED_CATION_CHANNEL_ACTIVITY	142	0.547937830345437	1.53045874393558	2.44344594715987e-05	0.000428232347435639	0.000350721408550927	4213	tags=46%, list=24%, signal=35%	KCNA3/PTK2B/KCNN3/HVCN1/CACNA1I/GRIN3A/KCNK6/CACNG6/KCNQ1/CACNG3/KCNMA1/CACNA2D4/KCNK5/KCNJ1/KCNJ10/KCNH2/KCNJ5/KCNE3/KCNT2/KCNJ11/CACNA1F/CACNA1E/KCNA5/KCNC3/CNR1/CALHM1/KCNE5/KCNJ15/CACNA1C/CACNA2D3/KCNJ8/KCNE4/TSPOAP1/KCNJ2/KCNS2/CACNA2D2/KCND3/CACNB4/LRRC55/KCNH4/KCNQ3/KCNE1/LRRC26/ABCC9/ABCC8/CATSPER1/KCNF1/KCNN1/GRIN2C/KCND2/GRIN2B/KCNG2/KCND1/KCNAB3/KCNK3/CATSPER3/KCNIP2/CATSPER4/KCNH6/CAC…
GOMF_COMPLEMENT_RECEPTOR_ACTIVITY	GOMF_COMPLEMENT_RECEPTOR_ACTIVITY	GOMF_COMPLEMENT_RECEPTOR_ACTIVITY	11	0.87472283407959	1.8497398204666	2.53654617778693e-05	0.000442192599579922	0.000362154826238985	1923	tags=91%, list=11%, signal=81%	CR2/CR1/CMKLR1/FPR3/C3AR1/C5AR2/FPR1/FPR2/C5AR1/GPR33
GOMF_PATTERN_RECOGNITION_RECEPTOR_ACTIVITY	GOMF_PATTERN_RECOGNITION_RECEPTOR_ACTIVITY	GOMF_PATTERN_RECOGNITION_RECEPTOR_ACTIVITY	26	0.745079413223261	1.84453181019359	2.52879583169841e-05	0.000442192599579922	0.000362154826238985	2542	tags=65%, list=15%, signal=56%	CLEC4E/PTAFR/TLR8/CLEC7A/CLEC6A/TLR7/NOD2/CD14/FCN1/CLEC4D/MARCO/PGLYRP2/TLR4/TLR2/TLR9/NOD1/CARD8
GOBP_NATURAL_KILLER_CELL_ACTIVATION_INVOLVED_IN_IMMUNE_RESPONSE	GOBP_NATURAL_KILLER_CELL_ACTIVATION_INVOLVED_IN_IMMUNE_RESPONSE	GOBP_NATURAL_KILLER_CELL_ACTIVATION_INVOLVED_IN_IMMUNE_RESPONSE	33	0.699086693013573	1.78043091868288	2.53444747128888e-05	0.000442192599579922	0.000362154826238985	1197	tags=27%, list=7%, signal=25%	CORO1A/NKG7/CD244/ZNF683/UNC13D/IL12B/HLA-F/PGLYRP2/KLRC2
GOBP_POSITIVE_REGULATION_OF_KILLING_OF_CELLS_OF_ANOTHER_ORGANISM	GOBP_POSITIVE_REGULATION_OF_KILLING_OF_CELLS_OF_ANOTHER_ORGANISM	GOBP_POSITIVE_REGULATION_OF_KILLING_OF_CELLS_OF_ANOTHER_ORGANISM	6	0.944583540724143	1.73888104753347	2.54977830604935e-05	0.000443715388814619	0.000363401987478712	497	tags=83%, list=3%, signal=81%	FCER2/PRF1/IFNG/SYK/CLEC7A
GOBP_DENDRITIC_CELL_APOPTOTIC_PROCESS	GOBP_DENDRITIC_CELL_APOPTOTIC_PROCESS	GOBP_DENDRITIC_CELL_APOPTOTIC_PROCESS	11	0.874543558357248	1.84936071358893	2.57059326970367e-05	0.000446550066763487	0.000365723582867217	2188	tags=91%, list=13%, signal=80%	BLK/CCR7/LILRB1/CCL19/LGALS9/LYN/CXCL12/CCL21/AXL/GAS6
GOBP_REGULATION_OF_TOLERANCE_INDUCTION	GOBP_REGULATION_OF_TOLERANCE_INDUCTION	GOBP_REGULATION_OF_TOLERANCE_INDUCTION	20	0.790261967872099	1.88102115115467	2.72370756470717e-05	0.00047231674061451	0.00038682643556113	2269	tags=70%, list=13%, signal=61%	CD3E/PDCD1/FOXP3/LILRB4/LILRB2/HAVCR2/IL2RA/IDO1/CD274/HLA-B/HLA-G/CLC/IRAK3/CBLB
GOBP_TRYPTOPHAN_CATABOLIC_PROCESS	GOBP_TRYPTOPHAN_CATABOLIC_PROCESS	GOBP_TRYPTOPHAN_CATABOLIC_PROCESS	9	0.896254968006352	1.83024111827264	2.73264644267274e-05	0.000473035481576349	0.000387415082925182	1225	tags=78%, list=7%, signal=72%	IL4I1/IDO1/IDO2/HAAO/KYNU/KMO/TDO2
GOBP_GAMMA_DELTA_T_CELL_DIFFERENTIATION	GOBP_GAMMA_DELTA_T_CELL_DIFFERENTIATION	GOBP_GAMMA_DELTA_T_CELL_DIFFERENTIATION	13	0.834090342571708	1.82863	2.92762380144922e-05	0.000505899545514876	0.000414330683449639	1014	tags=54%, list=6%, signal=51%	NCKAP1L/GPR18/PTPRC/SYK/KLRC1/TCF7/CCR9
GOBP_T_HELPER_1_CELL_CYTOKINE_PRODUCTION	GOBP_T_HELPER_1_CELL_CYTOKINE_PRODUCTION	GOBP_T_HELPER_1_CELL_CYTOKINE_PRODUCTION	8	0.910293107396382	1.79909425518193	2.98094323455637e-05	0.000514212707960973	0.000421139146332154	1575	tags=100%, list=9%, signal=91%	SLAMF1/TBX21/IL18/XCL1/IL18R1/ARID5A/IL1B/IL1R1
GOBP_NEGATIVE_REGULATION_OF_NATURAL_KILLER_CELL_ACTIVATION	GOBP_NEGATIVE_REGULATION_OF_NATURAL_KILLER_CELL_ACTIVATION	GOBP_NEGATIVE_REGULATION_OF_NATURAL_KILLER_CELL_ACTIVATION	9	0.894537422888764	1.82673372159545	3.15037056093421e-05	0.00054249051177553	0.000444298609282483	1104	tags=56%, list=6%, signal=52%	FGR/CLNK/HAVCR2/HLA-F/PGLYRP2
GOBP_NEGATIVE_REGULATION_OF_INTERLEUKIN_1_BETA_PRODUCTION	GOBP_NEGATIVE_REGULATION_OF_INTERLEUKIN_1_BETA_PRODUCTION	GOBP_NEGATIVE_REGULATION_OF_INTERLEUKIN_1_BETA_PRODUCTION	31	0.719045032626039	1.8009312387228	3.23201135480371e-05	0.000554907807677581	0.000454468348993272	2875	tags=61%, list=16%, signal=51%	NLRP7/LILRB4/ARRB2/GHRL/FFAR4/MEFV/CD33/NLRP3/TREM2/TNFAIP3/ZC3H12A/IGF1/CX3CR1/PML/SERPINB1/CARD16/CARD8/NLRP2B/APOA1
GOBP_OSTEOCLAST_DIFFERENTIATION	GOBP_OSTEOCLAST_DIFFERENTIATION	GOBP_OSTEOCLAST_DIFFERENTIATION	96	0.582542222338065	1.60616990971045	3.23372848296959e-05	0.000554907807677581	0.000454468348993272	2059	tags=32%, list=12%, signal=29%	INPP5D/LILRB1/LILRB4/TYROBP/GPR183/IFNG/LILRB3/CSF1R/OSCAR/TNF/IL12B/CCL3/TNFSF11/CSF1/GPR68/GPR55/TCIRG1/CCR1/TREM2/MAFB/CAMK4/TLR4/RASSF2/IL23A/LTF/CCN4/JUNB/IL23R/LRRK1/FOXP1/SIGLEC15
GOBP_REGULATION_OF_SYNCYTIUM_FORMATION_BY_PLASMA_MEMBRANE_FUSION	GOBP_REGULATION_OF_SYNCYTIUM_FORMATION_BY_PLASMA_MEMBRANE_FUSION	GOBP_REGULATION_OF_SYNCYTIUM_FORMATION_BY_PLASMA_MEMBRANE_FUSION	29	0.715383250987509	1.78380217608898	3.27481450986331e-05	0.000560982548069813	0.000459443548834441	3231	tags=66%, list=18%, signal=53%	CD53/TNFSF14/TYROBP/CXCL9/PLEKHO1/CXCL10/TREM2/CFLAR/IL4R/RIPOR2/NFATC2/EHD1/DCSTAMP/CAMK1/GCM1/MYOD1/SCGB3A1/IL4/OCSTAMP
GOBP_MACROPHAGE_CHEMOTAXIS	GOBP_MACROPHAGE_CHEMOTAXIS	GOBP_MACROPHAGE_CHEMOTAXIS	38	0.681076585382451	1.75312852641569	3.32737281495155e-05	0.000568456207354914	0.000465564460361084	1018	tags=37%, list=6%, signal=35%	STAP1/SLAMF1/CCL5/SLAMF8/PTK2B/CSF1R/CMKLR1/CCL2/CCL3/RARRES2/IL34/C3AR1/CSF1/C5AR1
GOBP_REGULATION_OF_OSTEOCLAST_DIFFERENTIATION	GOBP_REGULATION_OF_OSTEOCLAST_DIFFERENTIATION	GOBP_REGULATION_OF_OSTEOCLAST_DIFFERENTIATION	64	0.629772623088015	1.69736554500238	3.3299654185785e-05	0.000568456207354914	0.000465564460361084	1651	tags=34%, list=9%, signal=31%	INPP5D/LILRB1/LILRB4/TYROBP/IFNG/LILRB3/TNF/IL12B/CCL3/TNFSF11/CSF1/GPR68/GPR55/CCR1/TREM2/MAFB/CAMK4/TLR4/RASSF2/IL23A/LTF/IL23R
GOBP_POSITIVE_REGULATION_OF_MACROPHAGE_ACTIVATION	GOBP_POSITIVE_REGULATION_OF_MACROPHAGE_ACTIVATION	GOBP_POSITIVE_REGULATION_OF_MACROPHAGE_ACTIVATION	27	0.725159477671484	1.80251810452346	3.36731382548535e-05	0.000573839128084006	0.000469973061326262	2000	tags=59%, list=11%, signal=53%	STAP1/HAVCR2/CCL3/TTBK1/CEBPA/HAMP/IL10/TREM2/CTSC/IL33/TLR4/IL4R/THBS1/LBP/TLR6/TNIP2
GOBP_PYRIMIDINE_NUCLEOSIDE_METABOLIC_PROCESS	GOBP_PYRIMIDINE_NUCLEOSIDE_METABOLIC_PROCESS	GOBP_PYRIMIDINE_NUCLEOSIDE_METABOLIC_PROCESS	24	0.748505106332617	1.83632997956608	3.44659464219737e-05	0.000586337057492439	0.000480208839712327	2289	tags=46%, list=13%, signal=40%	AICDA/APOBEC3D/APOBEC3G/APOBEC3H/TYMP/UPB1/APOBEC3F/DPYD/APOBEC3A/APOBEC3C/CDA
GOBP_PHOSPHATIDYLINOSITOL_3_KINASE_SIGNALING	GOBP_PHOSPHATIDYLINOSITOL_3_KINASE_SIGNALING	GOBP_PHOSPHATIDYLINOSITOL_3_KINASE_SIGNALING	138	0.542701580212159	1.51268542487963	3.56401774733836e-05	0.000604229606752365	0.000494862800620666	2742	tags=33%, list=16%, signal=28%	NCF1/PTPN6/HCLS1/FGR/FLT3/CCL5/HCST/PIK3R5/SEMA4D/NLRC3/PPP1R16B/PIK3CG/IL18/CD28/GATA3/PIK3AP1/RASGRP1/TNF/PIK3IP1/PRR5L/OSM/TREM2/SELP/CD160/PIP5K1B/NTRK3/TPTE2/HGF/IGF1/GH1/NTRK1/PDGFB/JAK2/NYAP2/PDGFRA/TEK/ROR2/PDGFRB/F2RL1/LIME1/PEAR1/ZFP36L1/EDN1/HTR2B/PIK3C2B/WNT16
GOBP_MUSCLE_CONTRACTION	GOBP_MUSCLE_CONTRACTION	GOBP_MUSCLE_CONTRACTION	335	0.473302805559129	1.34637741673121	3.56401774733836e-05	0.000604229606752365	0.000494862800620666	3795	tags=33%, list=22%, signal=26%	JSRP1/P2RX1/CD38/TIFAB/RCSD1/PTAFR/CXCR4/SCNN1B/PIK3CG/STAC3/GHRL/TNF/MYBPC3/TNNI2/SLC8A1/P2RX2/SSTR2/UTS2/GRK2/ADRA2A/KCNQ1/ORMDL3/CLIC2/MYH6/MYBPC2/KCNMA1/MYBPH/MYL4/HTR1D/BIN1/GUCY1A1/KCNH2/KCNJ5/NMUR1/ADA/KCNE3/ZC3H12A/SULF1/SLC8A3/CASQ1/MYL2/KCNA5/GRIP2/CCN2/SULF2/PKP2/CHRNA1/KCNE5/PPP1R12B/TACR1/ANXA6/CACNA1C/TPM2/DCANP1/TAFAZZIN/KCNJ8/LMOD1/MYH11/KCNE4/GJA5/GALR2/ADRA1A/RGS2/KCNJ2/ACTA2/AD…
GOCC_MITOCHONDRIAL_SMALL_RIBOSOMAL_SUBUNIT	GOCC_MITOCHONDRIAL_SMALL_RIBOSOMAL_SUBUNIT	GOCC_MITOCHONDRIAL_SMALL_RIBOSOMAL_SUBUNIT	26	-0.608002	-2.29616	3.68256628539178e-05	0.000623256973206873	0.000510446174468768	5426	tags=77%, list=31%, signal=53%	MRPS15/MRPS14/MRPS6/MRPS33/MRPS5/MRPS18C/MRPS24/MRPS16/MRPS10/MRPS27/MRPS18A/MRPS26/MRPS28/MRPS18B/MRPS11/MRPS17/MRPS2/MRPS12/MRPS35/MRPL42
GOBP_FC_EPSILON_RECEPTOR_SIGNALING_PATHWAY	GOBP_FC_EPSILON_RECEPTOR_SIGNALING_PATHWAY	GOBP_FC_EPSILON_RECEPTOR_SIGNALING_PATHWAY	24	0.747607825123426	1.83412865272062	3.69059518396996e-05	0.000623546278771089	0.000510683115128648	604	tags=33%, list=3%, signal=32%	VAV1/PRKCQ/BTK/PLCG2/LILRA4/FCER1G/SYK/LYN
GOCC_PHAGOCYTIC_VESICLE_MEMBRANE	GOCC_PHAGOCYTIC_VESICLE_MEMBRANE	GOCC_PHAGOCYTIC_VESICLE_MEMBRANE	76	0.605949380259386	1.64981550789243	3.69843644072873e-05	0.000623802946336246	0.000510893325334674	1844	tags=34%, list=11%, signal=31%	CORO1A/RAC2/HVCN1/CLEC4E/CYBB/HLA-F/HLA-B/HLA-E/CYBA/TAP1/TAPBP/TCIRG1/HLA-C/B2M/RAB20/TAP2/TLR2/VAMP8/HLA-A/RAB8A/RAB31/HLA-G/TLR1/STX4/IRGM/TLR6
GOBP_G_PROTEIN_COUPLED_PURINERGIC_NUCLEOTIDE_RECEPTOR_SIGNALING_PATHWAY	GOBP_G_PROTEIN_COUPLED_PURINERGIC_NUCLEOTIDE_RECEPTOR_SIGNALING_PATHWAY	GOBP_G_PROTEIN_COUPLED_PURINERGIC_NUCLEOTIDE_RECEPTOR_SIGNALING_PATHWAY	14	0.834961715637474	1.85246625799212	3.72135248002788e-05	0.000625529555714397	0.000512307414851144	1428	tags=64%, list=8%, signal=59%	P2RY8/P2RY10/GPR171/P2RY6/P2RY13/PTAFR/P2RY14/P2RY12/GPR34
GOMF_G_PROTEIN_COUPLED_PURINERGIC_NUCLEOTIDE_RECEPTOR_ACTIVITY	GOMF_G_PROTEIN_COUPLED_PURINERGIC_NUCLEOTIDE_RECEPTOR_ACTIVITY	GOMF_G_PROTEIN_COUPLED_PURINERGIC_NUCLEOTIDE_RECEPTOR_ACTIVITY	14	0.834961715637474	1.85246625799212	3.72135248002788e-05	0.000625529555714397	0.000512307414851144	1428	tags=64%, list=8%, signal=59%	P2RY8/P2RY10/GPR171/P2RY6/P2RY13/PTAFR/P2RY14/P2RY12/GPR34
GOBP_REGULATION_OF_EPITHELIAL_CELL_APOPTOTIC_PROCESS	GOBP_REGULATION_OF_EPITHELIAL_CELL_APOPTOTIC_PROCESS	GOBP_REGULATION_OF_EPITHELIAL_CELL_APOPTOTIC_PROCESS	81	0.591051309002273	1.61364995852433	3.74736763353021e-05	0.000628831231973514	0.00051501148089172	3665	tags=43%, list=21%, signal=34%	CD40LG/CD40/FASLG/GATA3/ARRB2/CCL2/TNF/RGCC/IL10/ZFP36/CFLAR/HMOX1/CD160/ITGA4/TNFAIP3/ECSCR/IL6/HLA-G/THBS1/JAK2/ICAM1/SERPINE1/TNIP2/CDH5/TEK/GAS6/SFRP4/ZFP36L1/PLA2G1B/CD248/IL4/CAPN10/IL13/RAMP2/MDK
GOBP_POSITIVE_REGULATION_OF_TELOMERASE_RNA_LOCALIZATION_TO_CAJAL_BODY	GOBP_POSITIVE_REGULATION_OF_TELOMERASE_RNA_LOCALIZATION_TO_CAJAL_BODY	GOBP_POSITIVE_REGULATION_OF_TELOMERASE_RNA_LOCALIZATION_TO_CAJAL_BODY	15	-0.740485	-2.47978	3.80835542415807e-05	0.000637980356030012	0.000522504594607479	3778	tags=80%, list=22%, signal=63%	NHP2/TCP1/CCT7/RUVBL2/DKC1/CCT4/CCT6A/CCT5/CCT8/CCT3/NAF1/CCT2
GOBP_POSITIVE_REGULATION_OF_T_HELPER_CELL_DIFFERENTIATION	GOBP_POSITIVE_REGULATION_OF_T_HELPER_CELL_DIFFERENTIATION	GOBP_POSITIVE_REGULATION_OF_T_HELPER_CELL_DIFFERENTIATION	21	0.773744689207789	1.85413713576829	3.8714449232362e-05	0.000647449950128331	0.000530260172625946	1753	tags=62%, list=10%, signal=56%	CCL19/IL12RB1/CD86/CD80/IL18/IL12B/NLRP3/NFKBID/MYB/IL4R/IL23A/IL23R/TNFSF4
GOBP_REGULATION_OF_NEUTROPHIL_ACTIVATION	GOBP_REGULATION_OF_NEUTROPHIL_ACTIVATION	GOBP_REGULATION_OF_NEUTROPHIL_ACTIVATION	14	0.833726552074109	1.84972589423486	3.91894138941778e-05	0.000654284174101272	0.000535857387951915	716	tags=64%, list=4%, signal=62%	ITGB2/SPI1/PTAFR/CD300A/PRAM1/SYK/ITGAM/TNF/FCGR2B
GOBP_GRANULOCYTE_MACROPHAGE_COLONY_STIMULATING_FACTOR_PRODUCTION	GOBP_GRANULOCYTE_MACROPHAGE_COLONY_STIMULATING_FACTOR_PRODUCTION	GOBP_GRANULOCYTE_MACROPHAGE_COLONY_STIMULATING_FACTOR_PRODUCTION	16	0.826505478277652	1.88354707541178	4.02683548781563e-05	0.000671161921592514	0.000549680228306554	2252	tags=75%, list=13%, signal=65%	CD80/CD84/IL18/SYK/CARD9/RASGRP1/IL12B/LILRA2/IL1B/IL23A/IL23R/TLR9
GOBP_REGULATION_OF_TRANSLATIONAL_FIDELITY	GOBP_REGULATION_OF_TRANSLATIONAL_FIDELITY	GOBP_REGULATION_OF_TRANSLATIONAL_FIDELITY	20	-0.68241	-2.44199	4.09198758052988e-05	0.000680870850878387	0.000557631821349568	3870	tags=70%, list=22%, signal=55%	AARS1/EIF2S3B/AARS2/LARS1/RPS5/YRDC/VARS1/IARS1/LARS2/VARS2/GATC/DTD1/DTD2/IARS2
GOBP_IMMUNE_RESPONSE_TO_TUMOR_CELL	GOBP_IMMUNE_RESPONSE_TO_TUMOR_CELL	GOBP_IMMUNE_RESPONSE_TO_TUMOR_CELL	24	0.746104221884386	1.83043981789255	4.11759698008107e-05	0.000683978609469022	0.00056017706921996	1626	tags=50%, list=9%, signal=45%	NKG7/PRF1/IL4I1/CRTAM/HLA-DRB1/HAVCR2/CD226/IL12B/CD274/CD160/HLA-A/IL12A
GOBP_POSITIVE_REGULATION_OF_REACTIVE_OXYGEN_SPECIES_METABOLIC_PROCESS	GOBP_POSITIVE_REGULATION_OF_REACTIVE_OXYGEN_SPECIES_METABOLIC_PROCESS	GOBP_POSITIVE_REGULATION_OF_REACTIVE_OXYGEN_SPECIES_METABOLIC_PROCESS	65	0.614023026265905	1.65871657450208	4.17954943800638e-05	0.000693102761425361	0.00056764973083724	2521	tags=37%, list=14%, signal=32%	ITGB2/PTK2B/HVCN1/TYROBP/PLCG2/SYK/CLEC7A/ITGAM/RIPK3/CYBA/FPR2/CYP1B1/GRB2/ACOD1/TGFB1/TLR4/ZC3H12A/THBS1/PDGFB/GNAI2/TLR6/PDGFRB/F2RL1/CD177
GOBP_REGULATION_OF_NATURAL_KILLER_CELL_DIFFERENTIATION	GOBP_REGULATION_OF_NATURAL_KILLER_CELL_DIFFERENTIATION	GOBP_REGULATION_OF_NATURAL_KILLER_CELL_DIFFERENTIATION	12	0.849491511454524	1.82433145286335	4.21536680117074e-05	0.000697795273727625	0.000571492888726054	2395	tags=83%, list=14%, signal=72%	PRDM1/IL15RA/TOX/ZNF683/RASGRP1/IL15/PGLYRP2/AXL/GAS6/STAT5B
GOBP_NK_T_CELL_ACTIVATION	GOBP_NK_T_CELL_ACTIVATION	GOBP_NK_T_CELL_ACTIVATION	13	0.829048320270018	1.81758089289698	4.22199025453929e-05	0.000697795273727625	0.000571492888726054	2447	tags=85%, list=14%, signal=73%	RASAL3/CD300A/IL18/IL12B/IL15/ELF4/IL23A/JAK2/IL12A/IL23R/TYK2
GOBP_PIGMENT_CELL_DIFFERENTIATION	GOBP_PIGMENT_CELL_DIFFERENTIATION	GOBP_PIGMENT_CELL_DIFFERENTIATION	34	-0.569838	-2.32462	4.25488737459378e-05	0.000702056416807974	0.000574982756112594	3149	tags=47%, list=18%, signal=39%	ANKRD27/ENPP1/CD63/KIT/GLI3/RAB32/TYRP1/HPS4/MREG/AP3D1/USP13/MITF/EDNRB/SLC24A5/RAB38/GNA11
GOBP_RESPONSE_TO_MECHANICAL_STIMULUS	GOBP_RESPONSE_TO_MECHANICAL_STIMULUS	GOBP_RESPONSE_TO_MECHANICAL_STIMULUS	201	0.506872722382933	1.43389677712214	4.46202127682067e-05	0.000735004406317021	0.000601967091506059	3783	tags=34%, list=22%, signal=27%	TIFAB/PTK2B/TNFSF14/BTG2/IRF1/CD40/TNFRSF8/CXCR4/TLR8/PTGER4/TLR7/TNF/CXCL12/SLC8A1/CASP5/CXCL10/CYBA/MPO/MAP3K14/KCNQ1/NFKBIA/CHI3L1/TLR5/PKD2L1/STAT1/CNN2/BMP6/TLR4/IL1B/SLC1A3/TNFRSF10A/STRA6/CNTNAP2/TXNIP/THBS1/NTRK1/KCNA5/MBD2/CASP8/GDF5/TACR1/MYD88/DCANP1/TMEM150C/FAS/KCNJ2/PKD1L3/CASP1/PKD2L2/ENG/EDN1/FOSB/RETN/STRBP/CITED2/JUND/ANKRD1/NRXN2/FYN/ABHD12/F11R/PDE2A/BCL10/IL13/TGFBR2/MDK/NFKB…
GOMF_AMYLOID_BETA_BINDING	GOMF_AMYLOID_BETA_BINDING	GOMF_AMYLOID_BETA_BINDING	85	0.590985004272393	1.61875110245866	4.47543416643035e-05	0.000735985148669472	0.000602770317468172	4250	tags=51%, list=24%, signal=38%	ITGB2/CD74/LILRB1/C1QA/LILRB2/LILRB3/ITM2A/ITGAM/CLU/FCGR2B/KIR3DL1/EPHB2/FPR2/MARCO/ATP1A3/TREM2/ACHE/TLR4/TLR2/RAMP3/MSR1/DLGAP3/TLR6/GSAP/APBA3/CST3/ADRB2/SORL1/AGER/NGFR/APOA1/APBB3/GRIN2B/FZD5/GRIA4/LDLRAP1/APOE/CALCR/ITM2C/GRIN1/PFDN5/CACNA1A/FBXO2
GOBP_REGULATION_OF_DENDRITIC_CELL_ANTIGEN_PROCESSING_AND_PRESENTATION	GOBP_REGULATION_OF_DENDRITIC_CELL_ANTIGEN_PROCESSING_AND_PRESENTATION	GOBP_REGULATION_OF_DENDRITIC_CELL_ANTIGEN_PROCESSING_AND_PRESENTATION	11	0.865903235041512	1.83108938297294	4.61913132601055e-05	0.00075835222618546	0.00062108890778147	2353	tags=100%, list=13%, signal=87%	CCR7/CD74/CCL19/NOD2/FGL2/FCGR2B/CCL21/CD68/THBS1/SLC11A1/NOD1
GOBP_POSITIVE_REGULATION_OF_EPITHELIAL_CELL_APOPTOTIC_PROCESS	GOBP_POSITIVE_REGULATION_OF_EPITHELIAL_CELL_APOPTOTIC_PROCESS	GOBP_POSITIVE_REGULATION_OF_EPITHELIAL_CELL_APOPTOTIC_PROCESS	29	0.708779575198563	1.76733596552807	4.65681330370857e-05	0.000763268718732433	0.000625115505028338	2985	tags=55%, list=17%, signal=46%	CD40LG/CD40/FASLG/ARRB2/CCL2/RGCC/CD160/ITGA4/ECSCR/IL6/HLA-G/THBS1/JAK2/SFRP4/PLA2G1B/CD248
GOBP_SYNAPSE_PRUNING	GOBP_SYNAPSE_PRUNING	GOBP_SYNAPSE_PRUNING	11	0.86553321814746	1.83030692371098	4.68756165883442e-05	0.000767034343079921	0.000628199543595563	1508	tags=64%, list=9%, signal=58%	C1QA/C1QB/C1QC/C3/ITGAM/TREM2/CX3CR1
GOBP_NEGATIVE_REGULATION_OF_INFLAMMATORY_RESPONSE_TO_ANTIGENIC_STIMULUS	GOBP_NEGATIVE_REGULATION_OF_INFLAMMATORY_RESPONSE_TO_ANTIGENIC_STIMULUS	GOBP_NEGATIVE_REGULATION_OF_INFLAMMATORY_RESPONSE_TO_ANTIGENIC_STIMULUS	27	0.721448279780096	1.79329323524343	4.70207390817226e-05	0.000768135153177743	0.00062910110479328	1797	tags=48%, list=10%, signal=43%	FGR/HCK/HLA-DRB1/SYK/NOD2/LYN/IL12B/FCGR2B/NLRP6/IL10/TREM2/NPY5R/RHBDF2
GOBP_RESPONSE_TO_ALCOHOL	GOBP_RESPONSE_TO_ALCOHOL	GOBP_RESPONSE_TO_ALCOHOL	229	0.497974972407594	1.4071276766741	4.79877331544161e-05	0.000782636302536569	0.000640977516183476	3866	tags=36%, list=22%, signal=29%	CD27/MAP4K1/CCR7/PTK2B/P2RY6/FOXP3/CCL19/PTGER2/CCR5/PTGDR/GATA3/CYBB/VCAM1/PTGER4/CD14/TNF/CCL3/IL2/ACE/DBH/GRIN3A/HAMP/CYBA/CCL21/TBXAS1/RGS19/CYP1B1/KCNMB1/KLF2/TGFB1/CLDN5/ADCY7/NTRK3/AANAT/SLC6A3/ABCB11/CASP8/PTGFR/TNFSF4/DRD3/MLC1/CNR1/ST6GAL1/TACR1/CES1/GRAMD1B/RGS7/RGS2/CDO1/ADCY5/CDA/TP53INP1/XRN1/OSBPL7/INHBB/IGFBP7/CRHBP/OGG1/SLIT2/FOSB/MAOB/NPPC/ABAT/NR0B2/SLIT3/CYP2E1/S100A8/RGS4/INH…
GOBP_POSITIVE_REGULATION_OF_LIPASE_ACTIVITY	GOBP_POSITIVE_REGULATION_OF_LIPASE_ACTIVITY	GOBP_POSITIVE_REGULATION_OF_LIPASE_ACTIVITY	67	0.617085963928162	1.67154272031082	4.85209301894652e-05	0.000789180977028906	0.000646337591082547	2875	tags=45%, list=16%, signal=38%	S1PR4/CCL5/ITK/P2RY6/CD86/PTAFR/GNA15/NR1H3/GPR55/RASGRP4/PLCB2/C5AR1/TXK/P2RY12/CCN1/NMUR1/LPAR1/PDGFRA/SELE/LPAR2/PLA2G5/ADRA1A/HPCA/PDGFRB/ESR1/GPIHBP1/APOC2/HTR2B/PLA2G1B/APOA1
GOBP_REGULATION_OF_ACTIN_FILAMENT_BASED_PROCESS	GOBP_REGULATION_OF_ACTIN_FILAMENT_BASED_PROCESS	GOBP_REGULATION_OF_ACTIN_FILAMENT_BASED_PROCESS	383	0.465055133275952	1.32815871842242	4.85489868305003e-05	0.000789180977028906	0.000646337591082547	3696	tags=33%, list=21%, signal=27%	RHOH/CARMIL2/STAP1/CORO1A/WAS/HCLS1/ABI3/NCKAP1L/CCR7/PTK2B/RAC2/PLEK/HCK/TMSB4X/ARHGDIB/GMFG/RHOF/GPR65/CSF1R/CYRIA/PTGER4/EVL/MYBPC3/CXCL12/RGCC/EPHA1/SERPINF2/PEAK3/NPHS1/CCL21/ARHGAP44/S1PR1/GRB2/COTL1/RHOG/CNN2/FCHSD2/CAPZB/TRPM2/SH3BP1/FAM107A/PDPN/BIN1/RND1/NTRK3/CYFIP2/BST2/CCL26/KANK3/SYNPO2/VASP/LPAR1/CCL24/CCN2/CGNL1/IQGAP2/PDGFRA/PKP2/TMSB10/ALOX15/TACR1/PLEKHG2/CACNA1C/ARPC3/TGFB3/LM…
GOMF_AMIDE_BINDING	GOMF_AMIDE_BINDING	GOMF_AMIDE_BINDING	386	0.467146998240882	1.33493147976826	4.91102405788506e-05	0.000796991354920262	0.000652734274452625	4213	tags=35%, list=24%, signal=27%	P2RX1/SSTR3/ITGB2/CD300LF/CD74/LILRB1/EBI3/HLA-DPB1/C1QA/HLA-DRA/CRIP1/HLA-DRB1/HLA-DQA1/LILRB2/HLA-DPA1/CD1D/HLA-DQB1/LILRB3/ITM2A/NOD2/CMKLR1/CD14/ITGAM/CD1C/HLA-DRB5/CD1B/SSTR2/CLU/FCGR2B/HLA-F/HLA-B/KIR3DL1/EPHB2/HLA-E/NLRP6/CD1E/TAP1/TAPBP/GIPR/NFKBIA/FPR2/HLA-C/MARCO/ATP1A3/TREM2/CD209/FOLR2/ACHE/TAP2/TLR4/NPFFR1/TLR2/RAMP3/HLA-A/SLC40A1/NMUR1/MSR1/FKBP5/HLA-G/CD1A/TLR1/CLEC4M/SCTR/VIPR2/IZ…
GOBP_REGULATION_OF_CALCIUM_ION_TRANSPORT_INTO_CYTOSOL	GOBP_REGULATION_OF_CALCIUM_ION_TRANSPORT_INTO_CYTOSOL	GOBP_REGULATION_OF_CALCIUM_ION_TRANSPORT_INTO_CYTOSOL	97	0.566510739677054	1.56261936235382	4.97211658914149e-05	0.000805580860181595	0.000659769061530365	3570	tags=37%, list=20%, signal=30%	JSRP1/P2RX1/CD19/CORO1A/PTPN6/PTK2B/P2RX5/P2RY6/CXCL9/XCL1/LYN/SLC8A1/P2RX2/CXCL10/CXCL11/CYBA/CLIC2/RAMP3/CASQ1/THY1/CACNA1C/F2RL3/PML/DIAPH1/LIME1/APLNR/P2RX4/PLA2G1B/CEMIP/JPH4/DRD1/TRPC3/FYN/PLN/F2/IL13
GOBP_EOSINOPHIL_CHEMOTAXIS	GOBP_EOSINOPHIL_CHEMOTAXIS	GOBP_EOSINOPHIL_CHEMOTAXIS	18	0.78218084241309	1.82753150665569	4.99048413195251e-05	0.000807231261147137	0.000661120736514226	1832	tags=67%, list=10%, signal=60%	CCL5/CCL4/DAPK2/CCL2/CCL3/CCL8/CCL1/CCL21/CCL7/CCL26/CCL24/CCL13
GOBP_REGULATION_OF_SUPEROXIDE_METABOLIC_PROCESS	GOBP_REGULATION_OF_SUPEROXIDE_METABOLIC_PROCESS	GOBP_REGULATION_OF_SUPEROXIDE_METABOLIC_PROCESS	29	0.70771041131839	1.76467001430065	5.01733596315098e-05	0.00080987994657684	0.000663290004413478	3099	tags=52%, list=18%, signal=43%	ITGB2/HVCN1/TYROBP/GCH1/SYK/CLEC7A/ITGAM/CYBA/FPR2/TGFB1/GNAI2/F2RL1/CD177/PON3/FBLN5
GOBP_MUSCLE_SYSTEM_PROCESS	GOBP_MUSCLE_SYSTEM_PROCESS	GOBP_MUSCLE_SYSTEM_PROCESS	416	0.460788781722416	1.31816795243484	5.0232748282662e-05	0.00080987994657684	0.000663290004413478	3795	tags=32%, list=22%, signal=26%	JSRP1/P2RX1/CD38/TNFRSF1B/TIFAB/RCSD1/AIF1/PTAFR/CXCR4/SCNN1B/PIK3CG/STAC3/GHRL/TNF/MYBPC3/TNNI2/SLC8A1/P2RX2/IL15/SSTR2/UTS2/HAMP/CYBA/GRK2/ADRA2A/KCNQ1/ORMDL3/CLIC2/CFLAR/MYH6/HMOX1/MYBPC2/KCNMA1/MYBPH/MYL4/IL1B/HTR1D/BIN1/GUCY1A1/KCNH2/KCNJ5/NMUR1/ADA/KCNE3/ZC3H12A/IGF1/SULF1/SLC8A3/CASQ1/MYL2/KCNA5/GRIP2/CCN2/SULF2/PKP2/CHRNA1/KCNE5/PPP1R12B/TACR1/ANXA6/CACNA1C/TPM2/DCANP1/TAFAZZIN/KCNJ8/LMOD…
GOBP_T_HELPER_CELL_LINEAGE_COMMITMENT	GOBP_T_HELPER_CELL_LINEAGE_COMMITMENT	GOBP_T_HELPER_CELL_LINEAGE_COMMITMENT	17	0.790650646408321	1.82347606393891	5.08132343355801e-05	0.000817902419558188	0.000669860393224433	1651	tags=59%, list=9%, signal=53%	LY9/SLAMF6/TBX21/SPN/IL12RB1/IL12B/BATF/IL6/IL23A/IL23R
GOBP_POSITIVE_REGULATION_OF_MONOCYTE_CHEMOTAXIS	GOBP_POSITIVE_REGULATION_OF_MONOCYTE_CHEMOTAXIS	GOBP_POSITIVE_REGULATION_OF_MONOCYTE_CHEMOTAXIS	20	0.782624626857098	1.86284236921673	5.09893785580933e-05	0.000819400974320369	0.000671087706481197	1883	tags=60%, list=11%, signal=54%	CCR2/CCL5/AIF1/CXCL12/PLA2G7/CXCL10/CCL1/CCR1/FPR2/LGMN/CX3CR1/SERPINE1
GOMF_HYDROLASE_ACTIVITY_ACTING_ON_CARBON_NITROGEN_BUT_NOT_PEPTIDE_BONDS	GOMF_HYDROLASE_ACTIVITY_ACTING_ON_CARBON_NITROGEN_BUT_NOT_PEPTIDE_BONDS	GOMF_HYDROLASE_ACTIVITY_ACTING_ON_CARBON_NITROGEN_BUT_NOT_PEPTIDE_BONDS	133	0.544708161818395	1.51650584807051	5.19165103225727e-05	0.000832943426589959	0.000682178946934344	3120	tags=32%, list=18%, signal=26%	AMPD1/ZBP1/ADA2/DPEP1/VNN2/ACY3/GCH1/FAAH2/AICDA/APOBEC3D/AMPD3/APOBEC3G/APOBEC3H/TGM2/VNN1/PADI4/PM20D1/UPB1/PADI2/APOBEC3F/PGLYRP2/CD101/APOBEC3A/NDST2/ADA/AGMAT/NAAA/HDAC7/APOBEC3C/DPYS/ACER1/SIRT7/CDA/HDAC9/HDAC10/DDAH1/DPYSL3/LACC1/HDAC1/HINT2/DDAH2/NIT1
GOBP_DEVELOPMENTAL_PIGMENTATION	GOBP_DEVELOPMENTAL_PIGMENTATION	GOBP_DEVELOPMENTAL_PIGMENTATION	45	-0.486689	-2.09165	5.23069809461922e-05	0.000837845748370258	0.000686193938352559	3149	tags=47%, list=18%, signal=38%	ANKRD27/HPS5/ENPP1/CD63/KIT/GLI3/DCT/RAB32/SLC45A2/TYRP1/HPS4/TYR/MREG/AP3D1/USP13/MITF/EDNRB/SLC24A5/GPR143/RAB38/GNA11
GOBP_NEGATIVE_REGULATION_OF_RESPONSE_TO_CYTOKINE_STIMULUS	GOBP_NEGATIVE_REGULATION_OF_RESPONSE_TO_CYTOKINE_STIMULUS	GOBP_NEGATIVE_REGULATION_OF_RESPONSE_TO_CYTOKINE_STIMULUS	74	0.606731657506699	1.65022663281861	5.28473261782355e-05	0.000845128958509968	0.000692158872422271	4035	tags=50%, list=23%, signal=39%	STAP1/CCL5/PTPRC/NLRC5/NR1H3/SAMHD1/MMP12/TREM2/PADI2/PARP14/NAIP/IL1R2/ISG15/IL6/OAS1/RFFL/IRAK3/GAS6/PTPN2/F2RL1/IL1RN/OAS3/CARD16/CARD8/SLIT2/NLRP2B/CCDC3/APOA1/STAT2/SLIT3/PPARG/SIGIRR/GPS2/USP18/RNF113A/ADIPOQ/ADAR
GOBP_IMMUNOLOGICAL_MEMORY_FORMATION_PROCESS	GOBP_IMMUNOLOGICAL_MEMORY_FORMATION_PROCESS	GOBP_IMMUNOLOGICAL_MEMORY_FORMATION_PROCESS	14	0.82677781788124	1.8343092644817	5.3020688649703e-05	0.000846529344509092	0.000693305785664741	1856	tags=71%, list=11%, signal=64%	IL12RB1/HLA-DRA/HLA-DRB1/IL12B/FGL2/IFNL1/IL23A/IL23R/TNFSF4/BCL6
GOMF_SNORNA_BINDING	GOMF_SNORNA_BINDING	GOMF_SNORNA_BINDING	32	-0.562706	-2.24259	5.33362429879241e-05	0.000850191776351934	0.000696305309783681	3778	tags=62%, list=22%, signal=49%	NHP2/RRP9/IMP4/NUDT4/GAR1/BMS1/XRCC5/DHX37/DKC1/DDX21/NOLC1/HEATR1/PRKDC/UTP25/NOP56/NOP14/BYSL/TSR1/WDR3/NUFIP1
GOCC_PLATELET_ALPHA_GRANULE_LUMEN	GOCC_PLATELET_ALPHA_GRANULE_LUMEN	GOCC_PLATELET_ALPHA_GRANULE_LUMEN	67	0.616089280911696	1.66884293723679	5.36283410774893e-05	0.000853469099050947	0.000698989430308804	2453	tags=40%, list=14%, signal=35%	TMSB4X/SERPINA1/SERPING1/SRGN/CLU/VEGFC/SERPINF2/TOR4A/ORM2/CFD/FERMT3/TGFB1/MMRN1/HGF/IGF1/THBS1/F5/PDGFB/VWF/ISLR/SERPINE1/LEFTY2/TGFB3/CYRIB/GAS6/TIMP1/ORM1
GOBP_POSITIVE_REGULATION_OF_T_HELPER_17_TYPE_IMMUNE_RESPONSE	GOBP_POSITIVE_REGULATION_OF_T_HELPER_17_TYPE_IMMUNE_RESPONSE	GOBP_POSITIVE_REGULATION_OF_T_HELPER_17_TYPE_IMMUNE_RESPONSE	13	0.823766089282191	1.80600028669996	5.41875289291926e-05	0.000860979626319394	0.000705140536637701	1651	tags=77%, list=9%, signal=70%	IL12RB1/PRKCQ/CLEC7A/CARD9/CLEC6A/IL12B/NFKBID/ARID5A/IL23A/IL23R
GOBP_HETEROTYPIC_CELL_CELL_ADHESION	GOBP_HETEROTYPIC_CELL_CELL_ADHESION	GOBP_HETEROTYPIC_CELL_CELL_ADHESION	61	0.62280584250015	1.67123682638253	5.45262938696554e-05	0.000864969359504645	0.000708408119880427	2921	tags=43%, list=17%, signal=36%	LCK/CD2/ITGB2/ITGB7/PTPRC/LILRB2/CD1D/VCAM1/ITGAD/TNF/ITGAX/SKAP1/CD200R1/IL10/ITGA4/IL1B/PKP2/THY1/CD200/CD47/IL1RN/AGER/GLDN/APOA1/ITGA5/DSC2
GOCC_NADPH_OXIDASE_COMPLEX	GOCC_NADPH_OXIDASE_COMPLEX	GOCC_NADPH_OXIDASE_COMPLEX	12	0.844629716855037	1.81389047177572	5.49681415908377e-05	0.000870578897394535	0.000713002319832493	795	tags=42%, list=5%, signal=40%	NCF1/NCF4/NCF2/CYBB/CYBA
GOBP_REGULATION_OF_NEUTROPHIL_DEGRANULATION	GOBP_REGULATION_OF_NEUTROPHIL_DEGRANULATION	GOBP_REGULATION_OF_NEUTROPHIL_DEGRANULATION	8	0.902502054970193	1.7836960965582	5.63256943000412e-05	0.000890650041119401	0.000729440545110351	564	tags=75%, list=3%, signal=73%	ITGB2/SPI1/PTAFR/PRAM1/SYK/ITGAM
GOBP_REGULATION_OF_EXOCYTOSIS	GOBP_REGULATION_OF_EXOCYTOSIS	GOBP_REGULATION_OF_EXOCYTOSIS	204	0.504540609237282	1.42646801978716	5.69677994476754e-05	0.000899362043440341	0.000736575657027038	3156	tags=31%, list=18%, signal=26%	P2RX1/CCR2/SEPTIN1/NCKAP1L/BLK/FGR/ITGB2/SPI1/RAC2/PTAFR/CD84/CD300A/PRKCB/IFNG/ADORA2A/PRAM1/LGALS9/SYK/ITGAM/UNC13D/LYN/CACNA1I/FCGR2B/HLA-F/GRIN3A/PRKCG/ADRA2A/STXBP2/HMOX1/SLC4A8/FOXF1/SMPD3/KLRC2/IL4R/VAMP8/RAB8A/DOC2B/GNAI2/SYN1/STX4/STX1B/CNR1/SYT17/WNT7A/ADRA1A/RAP1A/TRPV6/F2RL1/SDC1/RPH3AL/RAB8B/GATA1/RAB3C/CD177/CSPG5/FES/SYT12/SYT15/SCAMP5/DRD1/IL4/CHRNB3/SYT2
GOBP_RESPONSE_TO_INTERLEUKIN_15	GOBP_RESPONSE_TO_INTERLEUKIN_15	GOBP_RESPONSE_TO_INTERLEUKIN_15	8	0.90229990510435	1.78329656957138	5.77607246720263e-05	0.00091042343504614	0.000745634913918188	677	tags=75%, list=4%, signal=72%	IL2RG/IL2RB/JAK3/IL15RA/CD4/IL15
GOMF_VOLTAGE_GATED_CHANNEL_ACTIVITY	GOMF_VOLTAGE_GATED_CHANNEL_ACTIVITY	GOMF_VOLTAGE_GATED_CHANNEL_ACTIVITY	200	0.511559743049893	1.44702027357154	5.8095838185476e-05	0.000914245032497754	0.000748764794342146	5335	tags=52%, list=31%, signal=37%	KCNA3/PTK2B/KCNN3/HVCN1/CYBB/TMEM37/CLIC5/CLIC3/CACNA1I/KCNK13/GRIN3A/KCNK6/CACNG6/KCNK12/KCNQ1/CACNG3/CLIC2/KCNMA1/CACNA2D4/KCNK5/KCNJ1/SCN3A/KCNJ10/KCNH2/KCNJ5/KCNE3/KCNT2/KCNJ11/CACNA1F/CACNA1E/KCNA5/KCNC3/CNR1/CALHM1/CLIC6/SCN11A/KCNE5/KCNJ15/CACNA1C/CACNA2D3/KCNJ8/KCNE4/TSPOAP1/KCNJ2/KCNS2/CACNA2D2/KCND3/CACNB4/CLCN4/LRRC55/CLCN1/KCNH4/KCNQ3/KCNK17/KCNE1/LRRC26/ABCC9/ABCC8/CATSPER1/KCNF1/KCN…
GOMF_TUMOR_NECROSIS_FACTOR_RECEPTOR_SUPERFAMILY_BINDING	GOMF_TUMOR_NECROSIS_FACTOR_RECEPTOR_SUPERFAMILY_BINDING	GOMF_TUMOR_NECROSIS_FACTOR_RECEPTOR_SUPERFAMILY_BINDING	49	0.649038087249742	1.72484697086643	5.94621002286927e-05	0.000934255641650496	0.000765153441930396	2105	tags=45%, list=12%, signal=40%	LTB/LTA/CD40LG/TNFSF14/TNFSF8/FASLG/TNF/TNFSF10/TNFSF11/TNFSF13B/TNFSF15/TRAF1/CFLAR/STAT1/CD70/CASP8/TNFSF18/TRAF2/TNFSF4/TRADD/MYD88/TNFSF13
GOMF_CYSTEINE_TYPE_ENDOPEPTIDASE_REGULATOR_ACTIVITY_INVOLVED_IN_APOPTOTIC_PROCESS	GOMF_CYSTEINE_TYPE_ENDOPEPTIDASE_REGULATOR_ACTIVITY_INVOLVED_IN_APOPTOTIC_PROCESS	GOMF_CYSTEINE_TYPE_ENDOPEPTIDASE_REGULATOR_ACTIVITY_INVOLVED_IN_APOPTOTIC_PROCESS	38	0.673682745653443	1.73409637698218	5.97743891479277e-05	0.000937669153772023	0.000767949101311423	2862	tags=50%, list=16%, signal=42%	CD27/ATP2A3/DPEP1/TNFSF14/TNFAIP8/BIRC3/NLRP1/SERPINB9/NAIP/RPS6KA1/CTSH/GAS6/CASP1/NOD1/CARD8/VIL1/MT3/PYCARD/NLRP12
GOBP_GPI_ANCHOR_METABOLIC_PROCESS	GOBP_GPI_ANCHOR_METABOLIC_PROCESS	GOBP_GPI_ANCHOR_METABOLIC_PROCESS	31	-0.562457	-2.22702	6.00675473642798e-05	0.000940772206100554	0.000770490494762867	3044	tags=42%, list=17%, signal=35%	PIGH/PIGT/PIGP/PIGS/PIGU/PIGB/PIGF/PIGN/PGAP1/PGAP2/PIGW/PIGG/CWH43
GOBP_REGULATION_OF_PHOSPHOLIPASE_C_ACTIVITY	GOBP_REGULATION_OF_PHOSPHOLIPASE_C_ACTIVITY	GOBP_REGULATION_OF_PHOSPHOLIPASE_C_ACTIVITY	42	0.666634877953909	1.73482811464911	6.02631440659705e-05	0.000942339845481665	0.000771774388179924	2255	tags=50%, list=13%, signal=44%	S1PR4/ITK/P2RY6/CD86/PTAFR/RASGRP1/GNA15/GPR55/RASGRP4/PLCB2/C5AR1/TXK/P2RY12/NMUR1/LPAR1/PDGFRA/SELE/LPAR2/ADRA1A/PDGFRB/ESR1
GOBP_MATURATION_OF_SSU_RRNA	GOBP_MATURATION_OF_SSU_RRNA	GOBP_MATURATION_OF_SSU_RRNA	49	-0.469341	-2.02103	6.10248111038909e-05	0.00094973471792128	0.000777830773442754	3448	tags=47%, list=20%, signal=38%	GTF2H5/MRPS11/UTP23/RIOK1/NOL11/BMS1/DHX37/UTP3/NAT10/NOL10/NOP9/DDX52/ERCC2/HEATR1/RRS1/NOB1/UTP25/NOP14/UTP4/BYSL/TSR1/WDR3/UTP20
GOBP_T_HELPER_1_CELL_DIFFERENTIATION	GOBP_T_HELPER_1_CELL_DIFFERENTIATION	GOBP_T_HELPER_1_CELL_DIFFERENTIATION	21	0.764515293740866	1.83202058348096	6.10135832268956e-05	0.00094973471792128	0.000777830773442754	2241	tags=57%, list=13%, signal=50%	TBX21/JAK3/SEMA4A/SPN/CCL19/CD80/IL18R1/RELB/IL27/IL4R/TNFSF4/CRACR2A
GOBP_REGULATION_OF_DENDRITIC_CELL_DIFFERENTIATION	GOBP_REGULATION_OF_DENDRITIC_CELL_DIFFERENTIATION	GOBP_REGULATION_OF_DENDRITIC_CELL_DIFFERENTIATION	14	0.823778455977547	1.82765480761495	6.0924298748998e-05	0.00094973471792128	0.000777830773442754	2730	tags=79%, list=16%, signal=66%	TMEM176A/LILRB1/TMEM176B/LILRB2/LGALS9/FCGR2B/HLA-B/HLA-G/ZBTB46/AGER/CEBPB
GOBP_INTEGRIN_MEDIATED_SIGNALING_PATHWAY	GOBP_INTEGRIN_MEDIATED_SIGNALING_PATHWAY	GOBP_INTEGRIN_MEDIATED_SIGNALING_PATHWAY	108	0.558360596209855	1.5471198712227	6.15414383351925e-05	0.000956266727643062	0.000783180475920883	4147	tags=48%, list=24%, signal=37%	VAV1/ITGAL/FGR/ITGB2/CD40LG/ITGB7/PTK2B/PLEK/HCK/PRAM1/SYK/ITGAD/ITGAM/TSPAN32/ITGAX/FYB1/ITGA8/LAT/FERMT3/TXK/CCM2/ITGA4/ISG15/ITGAE/CCN2/THY1/MPIG6B/NRP1/VAV3/TLN1/CD47/TIMP1/ZYX/CD177/MYH9/ITGA11/APOA1/ITGA5/FBLN1/CDH17/PLPP3/LIMS2/SEMA7A/LIMS1/MADCAM1/CDC42/ITGA1/TEC/FUT8/FN1/LOXL3/COL3A1
GOBP_NEGATIVE_REGULATION_OF_T_CELL_RECEPTOR_SIGNALING_PATHWAY	GOBP_NEGATIVE_REGULATION_OF_T_CELL_RECEPTOR_SIGNALING_PATHWAY	GOBP_NEGATIVE_REGULATION_OF_T_CELL_RECEPTOR_SIGNALING_PATHWAY	25	0.743618731157093	1.83490516189361	6.18489883374436e-05	0.000959534540763453	0.000785856808120746	2269	tags=56%, list=13%, signal=49%	PTPN6/UBASH3A/SLA2/SH2D1A/LAPTM5/LILRB4/PTPN22/GBP1/CD160/THY1/PVRIG/DGKZ/PTPN2/CBLB
GOBP_INNER_MITOCHONDRIAL_MEMBRANE_ORGANIZATION	GOBP_INNER_MITOCHONDRIAL_MEMBRANE_ORGANIZATION	GOBP_INNER_MITOCHONDRIAL_MEMBRANE_ORGANIZATION	40	-0.492521	-2.10903	6.27095461459671e-05	0.00097135807193447	0.000795540255742526	4011	tags=52%, list=23%, signal=41%	TIMM29/MAIP1/ADCK1/MTX1/IMMT/TMEM11/CHCHD3/SAMM50/DNAJC11/TIMM8A/TIMM9/HSPA9/APOOL/OPA1/TIMM10B/TIMM13/MTX2/LETM1/TIMM22/MYC/AFG3L2
GOMF_PHOSPHOTYROSINE_RESIDUE_BINDING	GOMF_PHOSPHOTYROSINE_RESIDUE_BINDING	GOMF_PHOSPHOTYROSINE_RESIDUE_BINDING	44	0.667934337643554	1.75018441345366	6.46088738626693e-05	0.000999209652669213	0.000818350642870339	1060	tags=34%, list=6%, signal=32%	STAP1/PTPN6/LCK/VAV1/FGR/HCK/ZAP70/SH2D3C/SAMSN1/PLCG2/SYK/SHD/SH2D3A/GRB2/SOCS3
GOBP_GLIAL_CELL_PROLIFERATION	GOBP_GLIAL_CELL_PROLIFERATION	GOBP_GLIAL_CELL_PROLIFERATION	38	0.670171020084895	1.72505700255161	6.6876077053284e-05	0.00103104101919493	0.000844420466345495	1476	tags=34%, list=8%, signal=31%	LTA/PTK2B/ASCL2/CSF1R/TNF/LYN/CLU/IL34/CSF1/TREM2/IL1B/PRKCH/IL6
GOMF_CXCR3_CHEMOKINE_RECEPTOR_BINDING	GOMF_CXCR3_CHEMOKINE_RECEPTOR_BINDING	GOMF_CXCR3_CHEMOKINE_RECEPTOR_BINDING	5	0.956116095324436	1.68432621456011	6.68646563841088e-05	0.00103104101919493	0.000844420466345495	676	tags=80%, list=4%, signal=77%	CXCL13/CXCL9/CXCL10/CXCL11
GOMF_TRANSLATION_INITIATION_FACTOR_ACTIVITY	GOMF_TRANSLATION_INITIATION_FACTOR_ACTIVITY	GOMF_TRANSLATION_INITIATION_FACTOR_ACTIVITY	51	-0.450246	-1.96028	6.7401885862684e-05	0.00103752637723417	0.000849731961191928	4050	tags=45%, list=23%, signal=35%	EIF4G2/EIF2B4/EIF4H/EIF2S2/EIF3E/EIF2S3B/EIF2D/EIF6/EIF5B/MTIF2/EIF2B2/EIF4E/EIF4B/EIF3J/DENR/EIF2S1/AGO2/EIF4G1/EIF3B/EIF5/EIF3A/EIF3CL/EIF3C
GOBP_POSITIVE_REGULATION_OF_MAP_KINASE_ACTIVITY	GOBP_POSITIVE_REGULATION_OF_MAP_KINASE_ACTIVITY	GOBP_POSITIVE_REGULATION_OF_MAP_KINASE_ACTIVITY	116	0.551305031620251	1.53324586529257	7.1632347424147e-05	0.00110092892840196	0.000901658519716636	4823	tags=53%, list=28%, signal=38%	FGD2/FLT3/PTK2B/PIK3R5/PTPRC/CCL19/CD40/PIK3R6/PIK3CG/ADAM8/SYK/RASGRP1/NOD2/TNF/TNFSF11/IL34/ADRA2A/TGFB1/TLR4/IL1B/NTRK3/DIRAS2/CSK/GH1/THBS1/CD24/PDGFB/TRAF2/TLR6/MAP3K5/ROR2/PDGFRB/ERN1/TLR9/AGER/MAP4K2/FGF1/EDN1/HTR2B/PLA2G1B/AKAP13/TENM1/FLT1/LRRK2/FGF18/FZD5/FZD8/PDE5A/S100A12/EZH2/PAK1/EGFR/PDGFC/WNT5A/FGF2/FZD10/MST1R/ERP29/ELANE/NOX4/FZD4
GOBP_REGULATION_OF_DEFENSE_RESPONSE_TO_VIRUS	GOBP_REGULATION_OF_DEFENSE_RESPONSE_TO_VIRUS	GOBP_REGULATION_OF_DEFENSE_RESPONSE_TO_VIRUS	72	0.599606279078915	1.62776946860755	7.21368005750213e-05	0.00110695771582229	0.00090659608416868	3266	tags=44%, list=19%, signal=36%	LILRB1/FOXP3/IL12RB1/PTPN22/APOBEC3G/TSPAN32/IL12B/FGL2/IL15/IL27/MMP12/CGAS/APOBEC3F/STAT1/AIM2/TNFAIP3/IL1B/DTX3L/DHX58/PARP9/ZC3H12A/MICB/IL23A/IL23R/TRIM38/SELENOK/STING1/PYCARD/IL4/HERC5/IFNLR1/SEC14L1
GOBP_POSITIVE_REGULATION_OF_DEFENSE_RESPONSE_TO_VIRUS_BY_HOST	GOBP_POSITIVE_REGULATION_OF_DEFENSE_RESPONSE_TO_VIRUS_BY_HOST	GOBP_POSITIVE_REGULATION_OF_DEFENSE_RESPONSE_TO_VIRUS_BY_HOST	30	0.707090023035461	1.76596239373494	7.59685756309302e-05	0.00116214253604711	0.000951792338014934	3039	tags=63%, list=17%, signal=52%	LILRB1/IL12RB1/PTPN22/APOBEC3G/IL12B/IL27/CGAS/APOBEC3F/STAT1/AIM2/DTX3L/PARP9/ZC3H12A/IL23A/IL23R/SELENOK/STING1/PYCARD/IL4
GOBP_FC_GAMMA_RECEPTOR_SIGNALING_PATHWAY	GOBP_FC_GAMMA_RECEPTOR_SIGNALING_PATHWAY	GOBP_FC_GAMMA_RECEPTOR_SIGNALING_PATHWAY	30	0.706964844031185	1.76564975827575	7.59685756309302e-05	0.00116214253604711	0.000951792338014934	734	tags=40%, list=4%, signal=38%	VAV1/MYO1G/FGR/PTPRC/HCK/CLEC4E/FCER1G/SYK/LYN/CLEC4D/FCGR2B/FCGR3A
GOBP_TYPE_II_HYPERSENSITIVITY	GOBP_TYPE_II_HYPERSENSITIVITY	GOBP_TYPE_II_HYPERSENSITIVITY	5	0.955068399061302	1.68248055764719	7.71514145484523e-05	0.00117841022809532	0.000965115544221066	790	tags=100%, list=5%, signal=96%	FCGR1A/C3/FCGR2B/FCGR3A/HLA-E
GOBP_INTERFERON_GAMMA_MEDIATED_SIGNALING_PATHWAY	GOBP_INTERFERON_GAMMA_MEDIATED_SIGNALING_PATHWAY	GOBP_INTERFERON_GAMMA_MEDIATED_SIGNALING_PATHWAY	25	0.739974897032356	1.82591387406771	7.77700431361943e-05	0.00118419292534696	0.000969851561332949	2578	tags=64%, list=15%, signal=55%	HCK/SOCS1/IRF1/IFNG/NLRC5/NR1H3/NMI/STAT1/PARP14/TXK/PARP9/JAK2/IRGM/SP100/PTPN2/JAK1
GOBP_POSITIVE_REGULATION_OF_NITRIC_OXIDE_SYNTHASE_BIOSYNTHETIC_PROCESS	GOBP_POSITIVE_REGULATION_OF_NITRIC_OXIDE_SYNTHASE_BIOSYNTHETIC_PROCESS	GOBP_POSITIVE_REGULATION_OF_NITRIC_OXIDE_SYNTHASE_BIOSYNTHETIC_PROCESS	17	0.784904509967417	1.81022376052562	7.77206620201103e-05	0.00118419292534696	0.000969851561332949	2252	tags=65%, list=13%, signal=56%	JAK3/FCER2/IFNG/NOD2/CCL2/STAT1/IL33/TLR4/TLR2/JAK2/TLR9
GOBP_POSITIVE_REGULATION_OF_ION_TRANSPORT	GOBP_POSITIVE_REGULATION_OF_ION_TRANSPORT	GOBP_POSITIVE_REGULATION_OF_ION_TRANSPORT	269	0.485952069364753	1.37776221592983	7.95286715877051e-05	0.00120910539685036	0.000990254824067491	3041	tags=28%, list=17%, signal=23%	P2RX1/CD19/CCR2/JAK3/CCL5/P2RX5/P2RY6/TMSB4X/CCL4/PTAFR/CXCL9/PLCG2/IFNG/ADORA2A/STAC3/ARRB2/XCL1/FXYD2/CTSS/CCL2/GLRX/CXCL12/CCL3/TNFSF11/P2RX2/CXCL10/CXCL11/LILRA2/LILRA5/EPHB2/ADRA2A/CCR1/KCNQ1/CACNG3/KMO/KCNMB1/TREM2/ABCB1/IL1B/RAMP3/VAMP8/P2RY12/KCNH2/RGN/CASQ1/ABCB11/PDGFB/PKP2/THY1/KCNE5/F2RL3/RGS7/GALR2/KCNJ2/ADRB2/PDGFRB/CRACR2A/MLLT6/MYLK/APLNR/LRRC55/P2RX4/EDN1/KCNE1/STAC/PLA2G1B/CEBPB…
GOCC_CHAPERONE_COMPLEX	GOCC_CHAPERONE_COMPLEX	GOCC_CHAPERONE_COMPLEX	33	-0.531684	-2.1387	8.26853353887824e-05	0.00125516339120172	0.00102797622636386	3389	tags=64%, list=19%, signal=51%	TSC1/TCP1/CCT7/SDF2/RUVBL2/CDC37/CCT6B/CCT4/CCT6A/CCT5/DNAAF2/STUB1/CCT8/HSPA8/PPP5C/BAG3/HSP90AB1/STIP1/PSMG1/CCT3/CCT2
GOBP_POSITIVE_REGULATION_OF_MYELOID_LEUKOCYTE_MEDIATED_IMMUNITY	GOBP_POSITIVE_REGULATION_OF_MYELOID_LEUKOCYTE_MEDIATED_IMMUNITY	GOBP_POSITIVE_REGULATION_OF_MYELOID_LEUKOCYTE_MEDIATED_IMMUNITY	19	0.772471089416865	1.82161106555198	8.32500010439486e-05	0.00125985852806847	0.00103182153376557	2521	tags=68%, list=14%, signal=59%	STAP1/ITGB2/SPI1/TYROBP/BTK/PTAFR/C3/ITGAM/HLA-E/CAMK4/STX4/F2RL1/CD177
GOMF_MHC_CLASS_I_PROTEIN_COMPLEX_BINDING	GOMF_MHC_CLASS_I_PROTEIN_COMPLEX_BINDING	GOMF_MHC_CLASS_I_PROTEIN_COMPLEX_BINDING	6	0.931825987406983	1.7153957053486	8.31641058583682e-05	0.00125985852806847	0.00103182153376557	1197	tags=100%, list=7%, signal=93%	KLRD1/CD8A/KLRC1/TAPBPL/CD160/KLRC2
GOBP_POSITIVE_REGULATION_OF_TOLL_LIKE_RECEPTOR_SIGNALING_PATHWAY	GOBP_POSITIVE_REGULATION_OF_TOLL_LIKE_RECEPTOR_SIGNALING_PATHWAY	GOBP_POSITIVE_REGULATION_OF_TOLL_LIKE_RECEPTOR_SIGNALING_PATHWAY	28	0.716232213184535	1.78032642631375	8.44768837424904e-05	0.00127646770579962	0.0010454244160411	2274	tags=50%, list=13%, signal=44%	TASL/PTPN22/NR1H3/CYBA/TLR5/TLR2/IFI35/RSAD2/LTF/TLR1/LBP/TICAM2/TLR9/F2RL1
GOBP_NEGATIVE_REGULATION_OF_IMMUNOGLOBULIN_PRODUCTION	GOBP_NEGATIVE_REGULATION_OF_IMMUNOGLOBULIN_PRODUCTION	GOBP_NEGATIVE_REGULATION_OF_IMMUNOGLOBULIN_PRODUCTION	12	0.836919279560312	1.79733186809054	8.47236575763915e-05	0.00127823903563648	0.00104687513152094	1856	tags=58%, list=11%, signal=52%	FCRL3/FOXP3/CR1/FCGR2B/ZPBP2/CD22/BCL6
GOMF_TAP_BINDING	GOMF_TAP_BINDING	GOMF_TAP_BINDING	8	0.89725407395032	1.77332403900065	8.58075225033973e-05	0.00129261499929927	0.0010586490160845	1293	tags=88%, list=7%, signal=81%	HLA-F/HLA-B/TAP1/TAPBP/HLA-C/TAP2/HLA-A
GOBP_REGULATION_OF_RESPIRATORY_BURST	GOBP_REGULATION_OF_RESPIRATORY_BURST	GOBP_REGULATION_OF_RESPIRATORY_BURST	16	0.811374005358825	1.84906352713292	8.74090313361433e-05	0.00131473309785629	0.00107676369314437	612	tags=38%, list=4%, signal=36%	JCHAIN/NCF1/SLAMF8/RAC2/CLEC7A/CAMK1D
GOCC_PRERIBOSOME_SMALL_SUBUNIT_PRECURSOR	GOCC_PRERIBOSOME_SMALL_SUBUNIT_PRECURSOR	GOCC_PRERIBOSOME_SMALL_SUBUNIT_PRECURSOR	15	-0.72348	-2.42283	8.85498546289371e-05	0.00132986516837705	0.00108915682766378	1976	tags=67%, list=11%, signal=59%	SLX9/RIOK1/NOP9/RRP1B/NOB1/NOP14/RRP1/BYSL/TSR1/UTP20
GOBP_REGULATION_OF_MYELOID_DENDRITIC_CELL_ACTIVATION	GOBP_REGULATION_OF_MYELOID_DENDRITIC_CELL_ACTIVATION	GOBP_REGULATION_OF_MYELOID_DENDRITIC_CELL_ACTIVATION	5	0.953866407189056	1.68036308840887	9.3039603903338e-05	0.00139516986582711	0.00114264124006707	811	tags=100%, list=5%, signal=95%	CD2/HAVCR2/TSPAN32/CLEC4D/IL10
GOMF_DEAMINASE_ACTIVITY	GOMF_DEAMINASE_ACTIVITY	GOMF_DEAMINASE_ACTIVITY	33	0.682324462212947	1.73774094291624	9.75918809084741e-05	0.00146121257803325	0.00119673008503212	2724	tags=42%, list=16%, signal=36%	AMPD1/ZBP1/ADA2/AICDA/APOBEC3D/AMPD3/APOBEC3G/APOBEC3H/APOBEC3F/APOBEC3A/ADA/APOBEC3C/CDA/LACC1
GOBP_T_CELL_ACTIVATION_VIA_T_CELL_RECEPTOR_CONTACT_WITH_ANTIGEN_BOUND_TO_MHC_MOLECULE_ON_ANTIGEN_PRESENTING_CELL	GOBP_T_CELL_ACTIVATION_VIA_T_CELL_RECEPTOR_CONTACT_WITH_ANTIGEN_BOUND_TO_MHC_MOLECULE_ON_ANTIGEN_PRESENTING_CELL	GOBP_T_CELL_ACTIVATION_VIA_T_CELL_RECEPTOR_CONTACT_WITH_ANTIGEN_BOUND_TO_MHC_MOLECULE_ON_ANTIGEN_PRESENTING_CELL	10	0.86234816226766	1.7879342454747	9.82817287151762e-05	0.00146487283569886	0.00119972782850439	656	tags=70%, list=4%, signal=67%	ITGAL/APBB1IP/LILRB1/HLA-DMB/HAVCR2/LGALS9/FGL2
GOBP_NEGATIVE_REGULATION_OF_T_CELL_MEDIATED_CYTOTOXICITY	GOBP_NEGATIVE_REGULATION_OF_T_CELL_MEDIATED_CYTOTOXICITY	GOBP_NEGATIVE_REGULATION_OF_T_CELL_MEDIATED_CYTOTOXICITY	10	0.862281348960803	1.78779571929165	9.82817287151762e-05	0.00146487283569886	0.00119972782850439	1530	tags=80%, list=9%, signal=73%	NCKAP1L/KLRD1/LILRB1/PTPRC/IL7R/KLRC1/FCGR2B/HLA-G
GOBP_GLYCOSYL_COMPOUND_CATABOLIC_PROCESS	GOBP_GLYCOSYL_COMPOUND_CATABOLIC_PROCESS	GOBP_GLYCOSYL_COMPOUND_CATABOLIC_PROCESS	34	0.685176657721632	1.7527318838157	9.81647224064254e-05	0.00146487283569886	0.00119972782850439	2456	tags=47%, list=14%, signal=41%	ADA2/AICDA/APOBEC3D/APOBEC3G/APOBEC3H/UPB1/FUCA1/APOBEC3F/DPYD/APOBEC3A/ADA/ENPP4/GBA3/APOBEC3C/CDA/NAGA
GOBP_MACROPHAGE_CYTOKINE_PRODUCTION	GOBP_MACROPHAGE_CYTOKINE_PRODUCTION	GOBP_MACROPHAGE_CYTOKINE_PRODUCTION	17	0.779035958339938	1.79668913120316	0.00010212831455144	0.00151990962244202	0.00124480284323474	1956	tags=53%, list=11%, signal=47%	LAPTM5/CD74/LILRB1/PLCG2/TGFB1/TLR4/HLA-G/IRAK3/TGFB3
GOBP_POSITIVE_REGULATION_OF_INFLAMMATORY_RESPONSE_TO_ANTIGENIC_STIMULUS	GOBP_POSITIVE_REGULATION_OF_INFLAMMATORY_RESPONSE_TO_ANTIGENIC_STIMULUS	GOBP_POSITIVE_REGULATION_OF_INFLAMMATORY_RESPONSE_TO_ANTIGENIC_STIMULUS	12	0.833890028853621	1.79082637949141	0.000102345834797991	0.00152085293968641	0.00124557541811062	1790	tags=67%, list=10%, signal=60%	LTA/CCR7/BTK/CD28/C3/TNF/HLA-E/CNR1
GOBP_INFLAMMASOME_COMPLEX_ASSEMBLY	GOBP_INFLAMMASOME_COMPLEX_ASSEMBLY	GOBP_INFLAMMASOME_COMPLEX_ASSEMBLY	25	0.73507762076678	1.81382967403023	0.000104713509920489	0.00155369654494054	0.00127247426301479	2721	tags=52%, list=16%, signal=44%	GBP5/NLRC3/PLCG2/NLRP1/MEFV/NLRP3/TREM2/AIM2/TLR4/TLR6/MYD88/CARD8/NLRP2B
GOBP_IMMUNE_RESPONSE_INHIBITING_SIGNAL_TRANSDUCTION	GOBP_IMMUNE_RESPONSE_INHIBITING_SIGNAL_TRANSDUCTION	GOBP_IMMUNE_RESPONSE_INHIBITING_SIGNAL_TRANSDUCTION	11	0.853831921644889	1.80556268102219	0.000105217121931029	0.00155882483797817	0.00127667432442628	1530	tags=73%, list=9%, signal=66%	LILRB1/LILRB4/LILRB2/LYN/KLRC1/CD33/KIR2DL1/HLA-G
GOBP_VASCULAR_PROCESS_IN_CIRCULATORY_SYSTEM	GOBP_VASCULAR_PROCESS_IN_CIRCULATORY_SYSTEM	GOBP_VASCULAR_PROCESS_IN_CIRCULATORY_SYSTEM	257	0.485162333094591	1.37220916938864	0.000105473814164166	0.00156028504401473	0.00127787023015593	4282	tags=41%, list=25%, signal=32%	P2RX1/CD38/ATP2A3/CYSLTR1/UTS2R/SCNN1B/ADORA2A/SLC38A5/GCH1/ABCC3/SLCO2B1/TNF/SLC8A1/ACE/DBH/UTS2/KEL/ADRA2A/SERPINF2/SLC38A1/SLC22A3/TBXAS1/KCNMB1/SLC5A5/ABCB1/SMTNL1/SLC4A8/SLC1A2/KCNMA1/TJP3/KLF2/BMP6/TGFB1/CLDN5/HTR1D/ATP1A4/GUCY1A1/C2CD4B/SLC1A3/SLC15A2/ADRB1/SCPEP1/KCNA5/GRIP2/TACR1/KCNJ8/PLVAP/GJA5/ADRA1A/CDH5/RGS2/ACTA2/TEK/ADRB2/F2RL1/AGER/SLC7A3/NOS3/SLC6A13/AZU1/HTR7/EDN1/SLC22A2/DDAH1…
GOBP_POSITIVE_REGULATION_OF_MONOCYTE_CHEMOTACTIC_PROTEIN_1_PRODUCTION	GOBP_POSITIVE_REGULATION_OF_MONOCYTE_CHEMOTACTIC_PROTEIN_1_PRODUCTION	GOBP_POSITIVE_REGULATION_OF_MONOCYTE_CHEMOTACTIC_PROTEIN_1_PRODUCTION	14	0.812746132082609	1.80317822697675	0.000107888796830822	0.00159123880168867	0.00130322129379312	2559	tags=79%, list=15%, signal=67%	CD84/LGALS9/SYK/CLEC7A/NOD2/IL1B/OAS1/AGER/OAS3/SELENOK/MCOLN2
GOBP_ENDOTHELIAL_CELL_PROLIFERATION	GOBP_ENDOTHELIAL_CELL_PROLIFERATION	GOBP_ENDOTHELIAL_CELL_PROLIFERATION	152	0.523940756247424	1.46937844004734	0.000107729917251396	0.00159123880168867	0.00130322129379312	3885	tags=43%, list=22%, signal=34%	ALOX5/PPP1R16B/GHRL/CCL2/TNF/CCR3/IL12B/CXCL12/RGCC/COL4A3/CYBA/IL10/VEGFC/ACVRL1/PRKD2/HMOX1/STAT1/BMP6/ITGA4/LRG1/CCL26/SULF1/TIE1/THBS1/JCAD/PDGFB/IL12A/CCL24/VASH2/FLT4/DLL4/MMRN2/NRP1/HMGB2/TEK/ERN1/VIP/PGF/CD34/STAT3/APLNR/NGFR/PRKX/ANGPT4/ATP5IF1/HTR2B/F3/VASH1/CCL11/APOA1/TNFSF12/VSTM4/PPARG/ATOH8/PIK3CD/MEF2C/FLT1/TNMD/FGF18/MDK/STAT5A/MYDGF/JUN/PROK2/APOE
GOBP_POSITIVE_REGULATION_OF_NATURAL_KILLER_CELL_PROLIFERATION	GOBP_POSITIVE_REGULATION_OF_NATURAL_KILLER_CELL_PROLIFERATION	GOBP_POSITIVE_REGULATION_OF_NATURAL_KILLER_CELL_PROLIFERATION	10	0.860471773731822	1.78404386863176	0.000110828133939155	0.00163215104116066	0.00133672833346566	2447	tags=100%, list=14%, signal=86%	IL18/IL12B/IL15/FCGR3A/HLA-E/IL23A/JAK2/IL23R/STAT5B/TYK2
GOBP_REGULATION_OF_CATION_TRANSMEMBRANE_TRANSPORT	GOBP_REGULATION_OF_CATION_TRANSMEMBRANE_TRANSPORT	GOBP_REGULATION_OF_CATION_TRANSMEMBRANE_TRANSPORT	331	0.469051219107405	1.3345375441705	0.000111114072683765	0.00163392333110389	0.00133817983527063	3570	tags=30%, list=20%, signal=24%	JSRP1/P2RX1/CD19/CCR2/CORO1A/PTPN6/PTK2B/P2RY6/TMSB4X/CXCL9/PIK3CG/PLCG2/IFNG/STAC3/XCL1/MMP9/FXYD2/CTSS/CCL2/LYN/GLRX/SLC8A1/SLC43A2/CXCL10/CXCL11/EPHB2/HAMP/CYBA/SHISA8/KEL/CACNG6/ADRA2A/TCIRG1/KCNQ1/CACNG3/GPR35/PM20D1/KCNMB1/CLIC2/TREM2/RAMP3/BIN1/KCNH2/RGN/KCNE3/SLC31A2/RRAD/REM1/CASQ1/FXYD6/THY1/TSPAN13/DRD3/KCNE5/CACNA1C/F2RL3/RGS7/KCNE4/GALR2/FGF11/RGS2/KCNJ2/HPCA/NETO1/ADRB2/KCNS2/ISCU/C…
GOBP_REGULATION_OF_MONOCYTE_DIFFERENTIATION	GOBP_REGULATION_OF_MONOCYTE_DIFFERENTIATION	GOBP_REGULATION_OF_MONOCYTE_DIFFERENTIATION	19	0.766476699577273	1.8074753302311	0.000112042761652432	0.00164268340152235	0.00134535431485996	2680	tags=68%, list=15%, signal=58%	INPP5D/CD74/HLA-DRB1/CD4/IL34/CSF1/GPR68/IRF7/ZBTB46/FOXP1/DCSTAMP/ZFP36L1/FES
GOMF_CORECEPTOR_ACTIVITY	GOMF_CORECEPTOR_ACTIVITY	GOMF_CORECEPTOR_ACTIVITY	46	0.647926396610839	1.7031602768268	0.000111990572381909	0.00164268340152235	0.00134535431485996	2623	tags=48%, list=15%, signal=41%	CD8B/CXCR6/CD8A/FCRL1/CD86/CD80/CD4/CXCR4/CCR5/TMIGD2/LILRA4/CD28/CCR8/GPR15/CD8B2/ITGA4/RAMP3/NRP1/ROR2/NGFR/ENG/ACKR3
GOBP_REGULATION_OF_ACTIN_FILAMENT_LENGTH	GOBP_REGULATION_OF_ACTIN_FILAMENT_LENGTH	GOBP_REGULATION_OF_ACTIN_FILAMENT_LENGTH	156	0.521283886044165	1.46357098977303	0.000114498229002158	0.00167370966750265	0.00137076476265039	2762	tags=33%, list=16%, signal=28%	CARMIL2/CORO1A/WAS/HCLS1/NCKAP1L/CCR7/PTK2B/PLEK/HCK/TMSB4X/CYRIA/EVL/CXCL12/NPHS1/CCL21/GRB2/COTL1/FCHSD2/CAPZB/SH3BP1/BIN1/CYFIP2/CCL26/KANK3/VASP/CCL24/TMSB10/ALOX15/PLEKHG2/ARPC3/LMOD1/ARPC4/TWF2/ESAM/CYRIB/DBNL/CAPG/PFN1/ADD2/F2RL1/FCHSD1/ELN/PAK3/SPTA1/VIL1/ARPC5L/ARPC2/LMOD3/SLIT2/PYCARD/CCL11
GOMF_GATED_CHANNEL_ACTIVITY	GOMF_GATED_CHANNEL_ACTIVITY	GOMF_GATED_CHANNEL_ACTIVITY	339	0.472948788936213	1.34551708433181	0.000114498229002158	0.00167370966750265	0.00137076476265039	4486	tags=39%, list=26%, signal=30%	P2RX1/KCNA3/PTK2B/KCNN3/P2RX5/TMC8/HVCN1/SCNN1B/CYBB/ANO9/TMEM37/CLIC5/P2RX2/CLIC3/CACNA1I/KCNK13/HTR3A/GRIN3A/KCNK6/CACNG6/KCNK12/KCNQ1/CACNG3/PKD2L1/KCNMB1/CLIC2/KCNMA1/CACNA2D4/TRPM2/KCNK5/KCNJ1/SCN3A/KCNJ10/KCNH2/KCNJ5/KCNE3/KCNT2/KCNJ11/CACNA1F/CACNA1E/KCNA5/KCNC3/CHRNA1/CNR1/CALHM1/CLIC6/SCN11A/KCNE5/CHRNA2/ANXA6/KCNJ15/CACNA1C/CACNA2D3/TMEM63C/KCNJ8/GRIK4/KCNE4/TSPOAP1/TMEM150C/KCNJ2/KCNS2…
GOBP_REGULATION_OF_PHOSPHOLIPASE_ACTIVITY	GOBP_REGULATION_OF_PHOSPHOLIPASE_ACTIVITY	GOBP_REGULATION_OF_PHOSPHOLIPASE_ACTIVITY	67	0.606132829506192	1.64187322014737	0.000118062841166493	0.00172326339318015	0.00141134916168665	2717	tags=43%, list=16%, signal=37%	S1PR4/CCL5/ITK/P2RY6/CD86/PTAFR/RASGRP1/GNA15/GPR55/RASGRP4/PLCB2/C5AR1/TXK/P2RY12/CCN1/NMUR1/LPAR1/PDGFRA/SELE/LPAR2/PLA2G5/ADRA1A/RGS2/HPCA/PDGFRB/ESR1/APOC2/HTR2B/PLA2G1B
GOMF_MHC_CLASS_II_PROTEIN_BINDING	GOMF_MHC_CLASS_II_PROTEIN_BINDING	GOMF_MHC_CLASS_II_PROTEIN_BINDING	6	0.927191552196321	1.70686418727062	0.000118260045992175	0.0017235921326511	0.00141161839863473	348	tags=67%, list=2%, signal=65%	CD74/FCRL6/LAG3/CD4
GOBP_REGULATION_OF_CHRONIC_INFLAMMATORY_RESPONSE	GOBP_REGULATION_OF_CHRONIC_INFLAMMATORY_RESPONSE	GOBP_REGULATION_OF_CHRONIC_INFLAMMATORY_RESPONSE	10	0.859208835521469	1.78142537812525	0.000119192414995914	0.001734618818237	0.00142064923136723	1223	tags=70%, list=7%, signal=65%	LTA/CCL5/FOXP3/IDO1/TNF/IL10/TNFAIP3
GOBP_MATURATION_OF_LSU_RRNA_FROM_TRICISTRONIC_RRNA_TRANSCRIPT_SSU_RRNA_5_8S_RRNA_LSU_RRNA	GOBP_MATURATION_OF_LSU_RRNA_FROM_TRICISTRONIC_RRNA_TRANSCRIPT_SSU_RRNA_5_8S_RRNA_LSU_RRNA	GOBP_MATURATION_OF_LSU_RRNA_FROM_TRICISTRONIC_RRNA_TRANSCRIPT_SSU_RRNA_5_8S_RRNA_LSU_RRNA	15	-0.717166	-2.40168	0.000119655777703308	0.00173879758261935	0.00142407163077016	2938	tags=60%, list=17%, signal=50%	RPF2/GTPBP4/PES1/BOP1/NIFK/RPL7L1/ZNHIT6/URB1/WDR12
GOBP_REGULATION_OF_TOLL_LIKE_RECEPTOR_2_SIGNALING_PATHWAY	GOBP_REGULATION_OF_TOLL_LIKE_RECEPTOR_2_SIGNALING_PATHWAY	GOBP_REGULATION_OF_TOLL_LIKE_RECEPTOR_2_SIGNALING_PATHWAY	12	0.829663817171891	1.78175034895611	0.000121323614658455	0.00175527874755862	0.0014375696708334	2274	tags=75%, list=13%, signal=65%	NOD2/LYN/CYBA/TREM2/ACOD1/TNFAIP3/TLR1/TLR6/F2RL1
GOBP_INTERFERON_BETA_PRODUCTION	GOBP_INTERFERON_BETA_PRODUCTION	GOBP_INTERFERON_BETA_PRODUCTION	55	0.619035609374923	1.65603411503594	0.000121089125673941	0.00175527874755862	0.0014375696708334	2728	tags=44%, list=16%, signal=37%	LILRB1/IRF1/NLRC3/TLR8/TLR7/IRF5/RELB/IRF3/NMI/IRF7/TLR4/TLR2/ISG15/DHX58/OAS1/OAS2/IFIH1/HMGB2/TLR9/TRIM38/OAS3/STING1/TRIM56/PYCARD
GOBP_STRESS_ACTIVATED_PROTEIN_KINASE_SIGNALING_CASCADE	GOBP_STRESS_ACTIVATED_PROTEIN_KINASE_SIGNALING_CASCADE	GOBP_STRESS_ACTIVATED_PROTEIN_KINASE_SIGNALING_CASCADE	248	0.485360349045146	1.37321454412979	0.000121299887990532	0.00175527874755862	0.0014375696708334	2742	tags=26%, list=16%, signal=22%	CD27/SLAMF1/NCF1/MAP4K1/CCR7/SPI1/SCIMP/PTK2B/CCL19/PTPN22/SH2D3C/CCDC88C/LGALS9/CLEC7A/CARD9/PTGER4/RASGRP1/MAPK13/TLR7/NOD2/TNF/LYN/TNFSF11/FCGR2B/SH2D3A/GADD45B/SERPINF2/GADD45G/NPHS1/IL26/ZFP36/CCL21/TRAF1/TREM2/CYLD/CCM2/NAIP/TLR4/IL1B/RASSF2/ZC3H12A/HGF/ARHGEF6/CCN2/TRAF2/FLT4/DUSP1/MAP3K5/MYD88/EDAR/WNT7A/FAS/ROR2/CRACR2A/GREM1/TLR9/F2RL1/AGER/MAP4K2/NOD1/MAPKAPK2/ZFP36L1/PYCARD/INAVA/WNT16
GOBP_INTERFERON_ALPHA_PRODUCTION	GOBP_INTERFERON_ALPHA_PRODUCTION	GOBP_INTERFERON_ALPHA_PRODUCTION	26	0.722684925512715	1.78909161922604	0.000121727374669666	0.00175854173626003	0.00144024205184408	2252	tags=58%, list=13%, signal=50%	NLRC3/HAVCR2/TLR8/LILRA4/TLR7/IRF5/IL10/MMP12/IRF3/NMI/STAT1/IRF7/TLR4/IFIH1/TLR9
GOBP_T_CELL_TOLERANCE_INDUCTION	GOBP_T_CELL_TOLERANCE_INDUCTION	GOBP_T_CELL_TOLERANCE_INDUCTION	15	0.807421985539855	1.81954228169737	0.000122339847020081	0.00176480595109231	0.00144537243086052	2269	tags=80%, list=13%, signal=70%	CD3E/FOXP3/LILRB4/LILRB2/ICOS/IL2RA/IDO1/HLA-B/AIRE/HLA-G/CLC/CBLB
GOBP_MONOCYTE_DIFFERENTIATION	GOBP_MONOCYTE_DIFFERENTIATION	GOBP_MONOCYTE_DIFFERENTIATION	35	0.681886155487585	1.74870946629779	0.000127946457195492	0.00184298933306266	0.00150940445930049	3054	tags=54%, list=17%, signal=45%	INPP5D/CD74/HLA-DRB1/CD4/CSF1R/IL34/CSF1/GPR68/CSF2/IRF7/PDE1B/ZBTB46/FOXP1/IL31RA/DCSTAMP/ZFP36L1/FES/MYH9/PPARG
GOBP_REGULATION_OF_KILLING_OF_CELLS_OF_ANOTHER_ORGANISM	GOBP_REGULATION_OF_KILLING_OF_CELLS_OF_ANOTHER_ORGANISM	GOBP_REGULATION_OF_KILLING_OF_CELLS_OF_ANOTHER_ORGANISM	8	0.891894891082882	1.76273220321618	0.000130513090761298	0.0018772196305273	0.00153743900226252	497	tags=62%, list=3%, signal=61%	FCER2/PRF1/IFNG/SYK/CLEC7A
GOBP_NEGATIVE_REGULATION_OF_MAST_CELL_ACTIVATION_INVOLVED_IN_IMMUNE_RESPONSE	GOBP_NEGATIVE_REGULATION_OF_MAST_CELL_ACTIVATION_INVOLVED_IN_IMMUNE_RESPONSE	GOBP_NEGATIVE_REGULATION_OF_MAST_CELL_ACTIVATION_INVOLVED_IN_IMMUNE_RESPONSE	10	0.857519533014306	1.77792289277689	0.000131738848787329	0.00189209202472282	0.00154961946240761	1152	tags=60%, list=7%, signal=56%	PTPN6/CD84/CD300A/LGALS9/HMOX1/FOXF1
GOCC_ER_TO_GOLGI_TRANSPORT_VESICLE_MEMBRANE	GOCC_ER_TO_GOLGI_TRANSPORT_VESICLE_MEMBRANE	GOCC_ER_TO_GOLGI_TRANSPORT_VESICLE_MEMBRANE	58	0.623751108860357	1.67487156571749	0.000132486449184503	0.00190006365422019	0.00155614821051014	1530	tags=29%, list=9%, signal=27%	CD74/HLA-DPB1/HLA-DRA/HLA-DRB1/HLA-DQA1/HLA-DPA1/HLA-DQB1/HLA-DQB2/HLA-DRB5/HLA-F/HLA-B/HLA-E/HLA-DQA2/HLA-C/B2M/HLA-A/HLA-G
GOMF_MANNOSYLTRANSFERASE_ACTIVITY	GOMF_MANNOSYLTRANSFERASE_ACTIVITY	GOMF_MANNOSYLTRANSFERASE_ACTIVITY	23	-0.600029	-2.25895	0.000133483286202724	0.00191158140052581	0.00156558122095839	2502	tags=43%, list=14%, signal=37%	ALG9/PIGB/TMTC3/ALG1/DPY19L3/ALG8/TMTC4/DPY19L4/ALG11/POMT2
GOMF_RNA_POLYMERASE_ACTIVITY	GOMF_RNA_POLYMERASE_ACTIVITY	GOMF_RNA_POLYMERASE_ACTIVITY	41	-0.484466	-2.01464	0.000144940827832381	0.00207265383800305	0.00169749921475086	4674	tags=59%, list=27%, signal=43%	POLR3G/MED21/POLR2M/POLR3H/POLR2I/POLR1F/POLR3F/POLRMT/POLR3E/POLR2E/POLR3D/MED20/POLR3A/POLR3C/POLR2B/POLR1B/POLR2L/RPAP1/POLR2A/POLR1D/POLR1G/POLR1C/POLR3B/POLR1A
GOBP_ACTIN_POLYMERIZATION_OR_DEPOLYMERIZATION	GOBP_ACTIN_POLYMERIZATION_OR_DEPOLYMERIZATION	GOBP_ACTIN_POLYMERIZATION_OR_DEPOLYMERIZATION	194	0.503507029681867	1.42454965192483	0.000146239387740484	0.00208819687241007	0.00171022892784477	2762	tags=32%, list=16%, signal=27%	CARMIL2/CORO1A/WAS/HCLS1/PSTPIP1/NCKAP1L/CCR7/PTK2B/PLEK/HCK/AIF1/TMSB4X/CYRIA/GHRL/EVL/CXCL12/NPHS1/CCL21/PSTPIP2/GRB2/COTL1/FCHSD2/CAPZB/PREX1/SH3BP1/FAM107A/BIN1/CYFIP2/CCL26/KANK3/VASP/CORO7/JAK2/CCL24/WIPF1/TMSB10/ALOX15/CATIP/PLEKHG2/ARPC3/LMOD1/ARPC4/TWF2/ESAM/CYRIB/DBNL/CAPG/PFN1/ADD2/DIAPH1/F2RL1/FCHSD1/ELN/PAK3/SPTA1/VIL1/ARPC5L/ARPC2/LMOD3/SLIT2/PYCARD/CCL11
GOBP_T_HELPER_17_CELL_LINEAGE_COMMITMENT	GOBP_T_HELPER_17_CELL_LINEAGE_COMMITMENT	GOBP_T_HELPER_17_CELL_LINEAGE_COMMITMENT	13	0.809212650839837	1.77409376087749	0.000151751076536052	0.00216376860141795	0.00177212201789971	1651	tags=69%, list=9%, signal=63%	LY9/SLAMF6/TBX21/IL12RB1/IL12B/BATF/IL6/IL23A/IL23R
GOBP_POSITIVE_REGULATION_OF_ISOTYPE_SWITCHING_TO_IGG_ISOTYPES	GOBP_POSITIVE_REGULATION_OF_ISOTYPE_SWITCHING_TO_IGG_ISOTYPES	GOBP_POSITIVE_REGULATION_OF_ISOTYPE_SWITCHING_TO_IGG_ISOTYPES	10	0.855083483145784	1.77287215205036	0.000152704539912333	0.00217422178256132	0.00178068315167765	639	tags=50%, list=4%, signal=48%	TBX21/PTPRC/CD40/CD28/IL2
GOMF_SERINE_HYDROLASE_ACTIVITY	GOMF_SERINE_HYDROLASE_ACTIVITY	GOMF_SERINE_HYDROLASE_ACTIVITY	190	0.505191050217766	1.42699611648667	0.00015530832071387	0.00220810835804575	0.00180843618704744	3776	tags=33%, list=22%, signal=26%	GZMA/GZMB/GZMK/GZMH/GZMM/ADAM8/MMP9/TMPRSS3/CTSS/C1S/C1R/HTRA4/ACE/C2/CFB/MMP12/PROC/KLK1/MMP19/CFD/TMPRSS6/ACHE/CTSC/PRSS2/CTSH/PLAU/PRSS16/CELA1/ST14/HP/CD5L/HPR/C1RL/HGF/LTF/TLL1/DPP4/SCPEP1/PRSS21/PRSS36/RHBDF2/PRSS1/NCEH1/PCSK5/RHBDD1/AZU1/TLL2/CFI/F3/CPVL/CTRC/KLKB1/PROZ/CTRL/PRSS57/HTRA2/PRSS38/F2/PCSK7/KLK2/TMPRSS13/TPSAB1
GOBP_REGULATION_OF_SUPEROXIDE_ANION_GENERATION	GOBP_REGULATION_OF_SUPEROXIDE_ANION_GENERATION	GOBP_REGULATION_OF_SUPEROXIDE_ANION_GENERATION	22	0.739558775389794	1.79522865591901	0.00015647788093001	0.00221834375163277	0.00181681895326632	2521	tags=55%, list=14%, signal=47%	ITGB2/HVCN1/TYROBP/SYK/CLEC7A/ITGAM/CYBA/FPR2/TGFB1/GNAI2/F2RL1/CD177
GOBP_NEGATIVE_REGULATION_OF_MONONUCLEAR_CELL_MIGRATION	GOBP_NEGATIVE_REGULATION_OF_MONONUCLEAR_CELL_MIGRATION	GOBP_NEGATIVE_REGULATION_OF_MONONUCLEAR_CELL_MIGRATION	24	0.726230785786955	1.78168372231759	0.00015647788093001	0.00221834375163277	0.00181681895326632	2691	tags=62%, list=15%, signal=53%	SLAMF8/GCSAM/CCL2/KLRC4-KLRK1/KLRK1/CD200R1/PADI2/RIPOR2/CD200/DUSP1/ADTRP/IL27RA/GREM1/BMP5/SLIT2
GOMF_PHOSPHOLIPASE_ACTIVITY	GOMF_PHOSPHOLIPASE_ACTIVITY	GOMF_PHOSPHOLIPASE_ACTIVITY	109	0.548660108532459	1.52098758179662	0.000157891022072711	0.00223516601835213	0.00183059635498331	4231	tags=40%, list=24%, signal=31%	PLA2G2D/CCL5/PLAAT4/SMPDL3B/CCR5/PLCG2/PLD4/ENPP7/PLA2G7/PLCL2/LIPC/CCR1/PLCB2/PLCH2/HMOX1/PLAAT2/SMPD3/PLBD1/PLB1/PROCA1/LIPG/PLA2G2C/CLC/ABHD3/PLA2G5/PLA2G2A/PLAAT5/MGLL/PLA2G1B/PLD3/PLAAT3/DDHD1/ENPP2/ABHD12/GDPD3/PNPLA7/ABHD16A/EDNRA/CHRM5/PLCL1/GDPD1/PLA1A/CASR/LCAT
GOBP_VIRAL_LIFE_CYCLE	GOBP_VIRAL_LIFE_CYCLE	GOBP_VIRAL_LIFE_CYCLE	312	0.46784549644348	1.32852125460981	0.000159842790839238	0.00225955417938505	0.00185057020852485	2543	tags=25%, list=15%, signal=22%	SLAMF1/CR2/SELPLG/CCL5/ITGB7/CD74/CXCR6/CD86/HLA-DRB1/CD80/CD4/CXCR4/CIITA/CCR5/CD28/LAMP3/LGALS9/AICDA/APOBEC3D/CR1/SIGLEC1/TNFRSF4/APOBEC3G/CCL2/TNF/HAVCR1/FCN1/APOBEC3H/CCL8/TRIM22/GRK2/ISG20/GPR15/TNIP1/APOBEC3F/CD209/OASL/ATG16L2/MRC1/CH25H/VAMP8/TRIM21/APOBEC3A/TRIM14/ISG15/BST2/ZC3H12A/RSAD2/OAS1/LTF/OAS2/AXL/CLEC4M/IFITM1/RESF1/ICAM1/PARP10/FCN3/IFIH1/NR5A2/SLC52A1/CLEC4G/TRIM59/APOBEC3C/…
GOBP_POSITIVE_REGULATION_OF_HYPERSENSITIVITY	GOBP_POSITIVE_REGULATION_OF_HYPERSENSITIVITY	GOBP_POSITIVE_REGULATION_OF_HYPERSENSITIVITY	5	0.947878939740711	1.66981536472616	0.000161426376381915	0.00227583391383591	0.0018639032774339	790	tags=80%, list=5%, signal=76%	CCR7/BTK/C3/HLA-E
GOBP_ENDOTHELIAL_CELL_DEVELOPMENT	GOBP_ENDOTHELIAL_CELL_DEVELOPMENT	GOBP_ENDOTHELIAL_CELL_DEVELOPMENT	69	0.59272786466971	1.60612399646951	0.000161455735247303	0.00227583391383591	0.0018639032774339	3560	tags=45%, list=20%, signal=36%	FOXP3/PPP1R16B/PECAM1/TNF/PROC/CCM2/TJP3/CLDN5/IL1B/S1PR3/HEG1/HPSE/ICAM1/MYD88/RAP1A/CDH5/RAPGEF6/F2RL1/RAP2C/NOTCH4/RAPGEF1/GPX1/SOX18/COL15A1/ROBO4/EZR/CLDN3/COL22A1/F11R/PDE2A/EDNRA
GOMF_IMMUNOGLOBULIN_RECEPTOR_BINDING	GOMF_IMMUNOGLOBULIN_RECEPTOR_BINDING	GOMF_IMMUNOGLOBULIN_RECEPTOR_BINDING	8	0.888354542104963	1.75573509266381	0.000163767126019111	0.00230512158691949	0.00188788982123089	713	tags=62%, list=4%, signal=60%	IGLL5/JCHAIN/IGLL1/FGR/CLEC4D
GOBP_MUSCLE_CELL_PROLIFERATION	GOBP_MUSCLE_CELL_PROLIFERATION	GOBP_MUSCLE_CELL_PROLIFERATION	186	0.503527927735325	1.42237039660987	0.000166644500018762	0.00234228102804149	0.00191832332680168	4092	tags=41%, list=23%, signal=32%	CCL5/P2RY6/AIF1/PTAFR/IFNG/IL18/PIM1/MMP9/PTGIR/TNF/IL12B/IL15/CYBA/IL10/SERPINF2/S1PR1/CFLAR/HMOX1/STAT1/SMPD3/TGFB1/TLR4/TNFAIP3/IL6/IGF1/THBS1/CCN4/PDGFB/GNAI2/JAK2/IL12A/ID2/TP73/NPY5R/VIPR2/TACR1/MAP3K5/FOXP1/MYD88/NOG/TBX5/TGFB3/RUNX1/PDGFRB/ERN1/RBP4/NOS3/VIP/CDKN1B/ELN/CALCRL/EDN1/GATA6/FOXC2/NPPC/HDAC1/CNN1/PPARG/CITED2/MEF2C/IGFBP5/ZFPM2/IL13/TGFBR2/TENM4/TPM1/MYOCD/BMP10/FGFR2/LDLRAP1/…
GOBP_NEGATIVE_REGULATION_OF_SECRETION	GOBP_NEGATIVE_REGULATION_OF_SECRETION	GOBP_NEGATIVE_REGULATION_OF_SECRETION	156	0.517439847113092	1.45277836024103	0.000168911737390617	0.00237077114201026	0.00194165667133004	3000	tags=31%, list=17%, signal=26%	CCR2/TNFRSF1B/NCKAP1L/TIFAB/SPI1/CD74/UCP2/LILRB1/CD84/CD300A/LGALS9/GHRL/TNF/IL12B/ACE/FCGR2B/HLA-F/FFAR4/NR1H3/ADRA2A/OSM/SCT/HMOX1/FOXF1/IL1B/VAMP8/ADA/RSAD2/KCNJ11/GNAI2/IL12A/NPY5R/DRD3/CNR1/RHBDF2/CD200/ADTRP/FAM3D/DCANP1/RAP1A/LIF/INHBB/EDN1/CRHBP/MAOB/ABAT/ABCC8/FGF23/PTGER3
GOBP_POSITIVE_REGULATION_OF_CALCIUM_ION_TRANSPORT	GOBP_POSITIVE_REGULATION_OF_CALCIUM_ION_TRANSPORT	GOBP_POSITIVE_REGULATION_OF_CALCIUM_ION_TRANSPORT	118	0.536568961885747	1.49312022929965	0.000175713452177056	0.00246273385316906	0.00201697394193072	2989	tags=31%, list=17%, signal=25%	P2RX1/CD19/JAK3/CCL5/P2RX5/P2RY6/CCL4/CXCL9/PLCG2/STAC3/ARRB2/XCL1/CCL2/CXCL12/CCL3/P2RX2/CXCL10/CXCL11/LILRA2/LILRA5/CCR1/RAMP3/RGN/CASQ1/PDGFB/THY1/F2RL3/PDGFRB/CRACR2A/MYLK/APLNR/P2RX4/STAC/PLA2G1B/CEMIP/DRD1
GOCC_SPECIFIC_GRANULE_LUMEN	GOCC_SPECIFIC_GRANULE_LUMEN	GOCC_SPECIFIC_GRANULE_LUMEN	62	0.60120220696977	1.6164146069342	0.000176263613909346	0.00246694053679931	0.00202041920714005	2453	tags=35%, list=14%, signal=31%	PTPN6/DOCK2/LYZ/CFP/OSCAR/CHIT1/CHI3L1/ORM2/B2M/AOC1/CNN2/GSDMD/LRG1/HP/LTF/DEFA4/HPSE/CTSZ/CRACR2A/ERP44/CAMP/ORM1
GOBP_PROTEIN_LOCALIZATION_TO_NUCLEAR_BODY	GOBP_PROTEIN_LOCALIZATION_TO_NUCLEAR_BODY	GOBP_PROTEIN_LOCALIZATION_TO_NUCLEAR_BODY	12	-0.773849	-2.33441	0.00017785624615192	0.00248570478864164	0.00203578709066392	3281	tags=83%, list=19%, signal=68%	TCP1/CCT7/MEPCE/DKC1/CCT4/CCT6A/CCT5/CCT8/CCT3/CCT2
GOBP_AROMATIC_AMINO_ACID_FAMILY_CATABOLIC_PROCESS	GOBP_AROMATIC_AMINO_ACID_FAMILY_CATABOLIC_PROCESS	GOBP_AROMATIC_AMINO_ACID_FAMILY_CATABOLIC_PROCESS	16	0.799766360486464	1.82261053180939	0.000178283978250669	0.00248815843479399	0.00203779662179764	2081	tags=62%, list=12%, signal=55%	IL4I1/IDO1/IDO2/HAAO/KYNU/KMO/TDO2/HPD/TAT/HGD
GOBP_PROTEIN_KINASE_B_SIGNALING	GOBP_PROTEIN_KINASE_B_SIGNALING	GOBP_PROTEIN_KINASE_B_SIGNALING	188	0.498424452793928	1.40792888408956	0.000182515170621471	0.00254002424333153	0.00208027461192344	3547	tags=34%, list=20%, signal=27%	HCLS1/BANK1/CCR7/CCL5/PIK3R5/CCL19/CD40/PIK3CG/IL18/CD28/ADAM8/GATA3/ARRB2/CCL2/TNF/CASS4/CCL3/TNFSF11/IL26/CCL21/CHI3L1/OSM/SMPD3/TGFB1/IL1B/RAMP3/NTRK3/P2RY12/TPTE2/IGF1/CX3CR1/HLA-G/TNFAIP8L3/THBS1/NTRK1/AXL/RRAS/THPO/CIB1/HPSE/DRD3/ADTRP/TEK/GAS6/RCN3/PEAR1/RET/ENG/ZFP36L1/P2RX4/MT3/F3/GPX1/RASD2/SETX/PIK3CD/TSPYL5/IGFBP5/TMEM100/LIN28A/LRP2/GRM2/RPS6KB2
GOBP_MAINTENANCE_OF_LOCATION	GOBP_MAINTENANCE_OF_LOCATION	GOBP_MAINTENANCE_OF_LOCATION	320	0.466818054822574	1.3268511877027	0.000182515170621471	0.00254002424333153	0.00208027461192344	3946	tags=32%, list=23%, signal=25%	JSRP1/CD19/CORO1A/PTPN6/LCK/CCR7/PTK2B/P2RY6/XCR1/PTPRC/CCL19/TMSB4X/CD4/FASLG/CXCL9/CCR5/PLCG2/XCL1/C3/TNF/LYN/CCL3/SLC8A1/CXCL10/CXCL11/SRGN/NR1H3/CYBA/IL10/GP1BA/CCL21/NFKBIA/IKBKE/CLIC2/TREM2/FTL/ABCG1/TRPM2/IL1B/GP5/MSR1/RNF213/ZC3H12A/IL6/TTC39B/CASQ1/NFKBIE/TMSB10/THY1/FITM1/CES1/ANXA6/CACNA1C/F2RL3/PML/TWF2/SUN2/SORL1/GM2A/SLC8B1/EHD1/SP100/PTPN2/GRIK5/NR5A1/DIAPH1/LIME1/STAT5B/STARD4/APL…
GOCC_CYTOLYTIC_GRANULE	GOCC_CYTOLYTIC_GRANULE	GOCC_CYTOLYTIC_GRANULE	13	0.805158260283038	1.76520503554242	0.00018398062607643	0.00255681244717766	0.00209402411621757	2540	tags=69%, list=15%, signal=59%	NKG7/PRF1/GZMB/GNLY/GZMH/SRGN/STXBP2/SERPINB1/RNF19B
GOMF_HYDROLASE_ACTIVITY_ACTING_ON_CARBON_NITROGEN_BUT_NOT_PEPTIDE_BONDS_IN_CYCLIC_AMIDINES	GOMF_HYDROLASE_ACTIVITY_ACTING_ON_CARBON_NITROGEN_BUT_NOT_PEPTIDE_BONDS_IN_CYCLIC_AMIDINES	GOMF_HYDROLASE_ACTIVITY_ACTING_ON_CARBON_NITROGEN_BUT_NOT_PEPTIDE_BONDS_IN_CYCLIC_AMIDINES	36	0.672099331421779	1.7241680895733	0.000185537094545605	0.00257481647240715	0.00210876937571487	2289	tags=39%, list=13%, signal=34%	AMPD1/ZBP1/ADA2/GCH1/AICDA/APOBEC3D/AMPD3/APOBEC3G/APOBEC3H/APOBEC3F/APOBEC3A/ADA/APOBEC3C/CDA
GOBP_NEGATIVE_REGULATION_OF_PEPTIDASE_ACTIVITY	GOBP_NEGATIVE_REGULATION_OF_PEPTIDASE_ACTIVITY	GOBP_NEGATIVE_REGULATION_OF_PEPTIDASE_ACTIVITY	245	0.491505126052445	1.39059929210071	0.000191584133564206	0.00265500090713206	0.00217444026223006	2638	tags=25%, list=15%, signal=21%	NLRP7/CD27/SPOCK2/DPEP1/TNFSF14/TNFAIP8/CST7/SERPINA1/ADORA2A/LAMP3/ARRB2/CR1/MMP9/C4B/C3/TNF/HMSD/BIRC3/SPINT2/ITIH1/SERPING1/RARRES1/COL4A3/SPINK2/SERPINF2/CRB2/SERPINB9/C4A/NAIP/PZP/ITIH3/RPS6KA1/BIN1/BST2/SERPINA9/TFPI/HGF/LTF/PAPLN/THBS1/CPAMD8/ITIH4/PLAUR/CSTA/RFFL/SERPINE1/SIAH2/CST3/SERPINB1/SORL1/GAS6/VTN/ANOS1/TIMP1/LXN/COL6A3/TFPI2/CARD16/CARD8/VIL1/MT3
GOCC_CHITOSOME	GOCC_CHITOSOME	GOCC_CHITOSOME	18	-0.664477	-2.31467	0.000192014182722708	0.00265722852864651	0.00217626467965192	2710	tags=67%, list=16%, signal=56%	MFSD12/ATP7A/DCT/RAB32/SLC45A2/RAB7A/TYRP1/GPNMB/TYR/MREG/GPR143/RAB38
GOBP_ACTIVATION_OF_JANUS_KINASE_ACTIVITY	GOBP_ACTIVATION_OF_JANUS_KINASE_ACTIVITY	GOBP_ACTIVATION_OF_JANUS_KINASE_ACTIVITY	15	0.799232955119828	1.80108813087884	0.000195921957274632	0.00270750973729523	0.00221744488573986	1651	tags=60%, list=9%, signal=54%	CCL5/PTK2B/SOCS1/CD300A/IL12B/IL23A/GH1/JAK2/IL23R
GOBP_B_CELL_HOMEOSTASIS	GOBP_B_CELL_HOMEOSTASIS	GOBP_B_CELL_HOMEOSTASIS	30	0.692653144649749	1.72990618663044	0.000199103544948181	0.00274762892028489	0.00225030241379048	3564	tags=53%, list=20%, signal=43%	TNFRSF13B/NCKAP1L/CD74/FOXP3/GAPT/LYN/TNFSF13B/TNFAIP3/DOCK11/ADA/SPNS2/BCL2L11/CASP3/MEF2C/DOCK10/BCL10
GOBP_REGULATION_OF_LIPASE_ACTIVITY	GOBP_REGULATION_OF_LIPASE_ACTIVITY	GOBP_REGULATION_OF_LIPASE_ACTIVITY	89	0.567297425769006	1.55832970829191	0.000201256267163757	0.00277345752528602	0.00227145598796848	2875	tags=39%, list=16%, signal=33%	S1PR4/CCL5/ITK/P2RY6/CD86/PTAFR/RASGRP1/GNA15/NR1H3/GPR55/RASGRP4/PLCB2/C5AR1/TXK/P2RY12/CCN1/NMUR1/LPAR1/PDGFRA/SELE/LPAR2/PLA2G5/APOC1/PCSK5/ADRA1A/RGS2/HPCA/PDGFRB/ESR1/HDAC9/GPIHBP1/APOC2/HTR2B/PLA2G1B/APOA1
GOBP_VIRAL_PROCESS	GOBP_VIRAL_PROCESS	GOBP_VIRAL_PROCESS	409	0.450205636894458	1.28724946475059	0.000202920344224466	0.00279248959060364	0.00228704321017577	3472	tags=29%, list=20%, signal=24%	SLAMF1/CR2/SELPLG/CCL5/ITGB7/CD74/CXCR6/CD86/CCL4/HLA-DRB1/CD80/CD4/CXCR4/CIITA/CCR5/CD28/LAMP3/LGALS9/AICDA/CSF1R/APOBEC3D/CR1/GFI1/SIGLEC1/TNFRSF4/APOBEC3G/CCL2/TNF/HAVCR1/FCN1/CCL3/APOBEC3H/CCL8/CCL1/TRIM22/GRK2/ZFP36/ST6GALNAC4/ISG20/GPR15/TNIP1/APOBEC3F/CD209/OASL/STAT1/ATG16L2/MRC1/CH25H/IRF7/USF1/MGAT4A/VAMP8/TRIM21/APOBEC3A/TRIM14/ISG15/BST2/PARP9/ZC3H12A/RSAD2/OAS1/LTF/OAS2/AXL/CLEC4M/IF…
GOBP_POSITIVE_REGULATION_OF_CELL_ADHESION_MEDIATED_BY_INTEGRIN	GOBP_POSITIVE_REGULATION_OF_CELL_ADHESION_MEDIATED_BY_INTEGRIN	GOBP_POSITIVE_REGULATION_OF_CELL_ADHESION_MEDIATED_BY_INTEGRIN	21	0.744296339158926	1.78356956978137	0.000206435172073866	0.00283690228809588	0.00232341711774091	2625	tags=62%, list=15%, signal=53%	PTPN6/CD3E/NCKAP1L/CXCL13/CCL5/SYK/SKAP1/CCL21/P2RY12/CIB1/LIF/RET/FOXC2
GOBP_POSITIVE_REGULATION_OF_OSTEOCLAST_DIFFERENTIATION	GOBP_POSITIVE_REGULATION_OF_OSTEOCLAST_DIFFERENTIATION	GOBP_POSITIVE_REGULATION_OF_OSTEOCLAST_DIFFERENTIATION	24	0.720570490057605	1.76779714939634	0.000210689713883878	0.00289134270777779	0.00236800370907918	1651	tags=46%, list=9%, signal=42%	TYROBP/IFNG/TNF/IL12B/TNFSF11/CSF1/GPR68/CCR1/TREM2/IL23A/IL23R
GOBP_FC_RECEPTOR_MEDIATED_INHIBITORY_SIGNALING_PATHWAY	GOBP_FC_RECEPTOR_MEDIATED_INHIBITORY_SIGNALING_PATHWAY	GOBP_FC_RECEPTOR_MEDIATED_INHIBITORY_SIGNALING_PATHWAY	5	0.944479580467501	1.66382693929898	0.000215766376911198	0.00295689839025387	0.00242169367770068	604	tags=80%, list=3%, signal=77%	LILRB1/LILRB4/LILRB2/LYN
GOBP_INTERLEUKIN_23_PRODUCTION	GOBP_INTERLEUKIN_23_PRODUCTION	GOBP_INTERLEUKIN_23_PRODUCTION	9	0.865629559014283	1.76770100993061	0.000219040056823454	0.00299759811466993	0.0024550266679811	2102	tags=78%, list=12%, signal=68%	PLCG2/IFNG/CLEC7A/CSF2/TLR4/MYD88/IL17RA
GOBP_NEGATIVE_REGULATION_OF_CYTOKINE_PRODUCTION_INVOLVED_IN_INFLAMMATORY_RESPONSE	GOBP_NEGATIVE_REGULATION_OF_CYTOKINE_PRODUCTION_INVOLVED_IN_INFLAMMATORY_RESPONSE	GOBP_NEGATIVE_REGULATION_OF_CYTOKINE_PRODUCTION_INVOLVED_IN_INFLAMMATORY_RESPONSE	24	0.719911261313031	1.76617984378705	0.00022054643275645	0.00301273490677314	0.00246742366946679	1459	tags=42%, list=8%, signal=38%	NLRP7/LILRB4/NLRC3/ABCD2/MEFV/EPHB2/TREM2/ADCY7/IL1R2/ZC3H12A
GOCC_INFLAMMASOME_COMPLEX	GOCC_INFLAMMASOME_COMPLEX	GOCC_INFLAMMASOME_COMPLEX	17	0.764129251568419	1.76230982206897	0.00022075679918891	0.00301273490677314	0.00246742366946679	2728	tags=76%, list=16%, signal=65%	NLRP1/CASP5/NLRC4/MEFV/NLRP6/NLRP3/AIM2/GSDMD/NAIP/CASP4/CASP1/CARD8/PYCARD
GOBP_ENTRY_INTO_HOST	GOBP_ENTRY_INTO_HOST	GOBP_ENTRY_INTO_HOST	153	0.52335376880178	1.4677891611789	0.000223325539389907	0.00303938358228995	0.00248924887970427	3400	tags=34%, list=19%, signal=28%	SLAMF1/CR2/SELPLG/ITGB7/CD74/CD86/HLA-DRB1/CD80/CD4/CXCR4/CIITA/CCR5/LAMP3/LGALS9/CR1/SIGLEC1/TNFRSF4/HAVCR1/FCN1/TRIM22/GRK2/GPR15/CD209/MRC1/CH25H/VAMP8/TRIM21/TRIM14/AXL/CLEC4M/IFITM1/ICAM1/FCN3/SLC52A1/CLEC4G/TRIM59/NRP1/TRIM8/ANPEP/CLEC5A/GAS6/TRIM38/TRIM26/DYNLT1/ITGA5/TRIM34/TRIM31/PLSCR1/F11R/IFITM3/SIVA1/CTSB
GOBP_REGULATION_OF_SMALL_GTPASE_MEDIATED_SIGNAL_TRANSDUCTION	GOBP_REGULATION_OF_SMALL_GTPASE_MEDIATED_SIGNAL_TRANSDUCTION	GOBP_REGULATION_OF_SMALL_GTPASE_MEDIATED_SIGNAL_TRANSDUCTION	298	0.475377281812977	1.34963937674824	0.000223325539389907	0.00303938358228995	0.00248924887970427	4221	tags=36%, list=24%, signal=28%	ARHGAP9/P2RY8/RASAL3/TAGAP/VAV1/P2RY10/ARHGAP30/CYTH4/FGD2/GPR18/DEF6/FGD3/DOCK2/ARHGAP25/PSD4/GPR174/ARHGDIB/PIK3CG/RHOF/DENND3/FBP1/GPR65/ARHGAP27/ARHGAP45/RASGRP1/ARHGAP15/DOCK8/ARHGAP4/GMIP/RASGEF1A/EPHB2/TGM2/CSF1/CDC42SE2/GPR55/CYTH1/GPR35/ARHGAP44/SIPA1/RASGRP4/ARHGEF1/PREX1/ARHGEF3/SH3BP1/IQSEC3/RHOU/RASA4/HEG1/RIPOR2/IGF1/LPAR1/NTRK1/CGNL1/ARHGAP22/FGD5/BCL6/F2RL3/ADRA1A/NRP1/VAV3/CYRIB/…
GOBP_ACTIVATION_OF_CYSTEINE_TYPE_ENDOPEPTIDASE_ACTIVITY_INVOLVED_IN_APOPTOTIC_PROCESS	GOBP_ACTIVATION_OF_CYSTEINE_TYPE_ENDOPEPTIDASE_ACTIVITY_INVOLVED_IN_APOPTOTIC_PROCESS	GOBP_ACTIVATION_OF_CYSTEINE_TYPE_ENDOPEPTIDASE_ACTIVITY_INVOLVED_IN_APOPTOTIC_PROCESS	79	0.578389587054737	1.57214964788913	0.000226953142872785	0.00308449953268013	0.00252619874994109	3495	tags=43%, list=20%, signal=35%	P2RX1/LCK/ATP2A3/LAPTM5/FASLG/CASP10/TNF/NLRP1/CASP5/NLRC4/COL4A3/TNFSF15/CFLAR/CTSH/JAK2/CASP8/KHDC1/CASP4/PML/CASP1/NOD1/NGFR/CARD8/S100A9/SLC22A2/F3/PYCARD/NLRP12/BID/S100A8/PPARG/VCP/SMAD3/CASP12
GOBP_TRNA_TRANSCRIPTION	GOBP_TRNA_TRANSCRIPTION	GOBP_TRNA_TRANSCRIPTION	8	-0.830508	-2.13639	0.000229602653109336	0.0031162164762446	0.00255217486124719	2438	tags=75%, list=14%, signal=65%	BRF1/GTF3C4/GTF3C1/POLR2L/GTF3C3/GTF3C2
GOBP_POSITIVE_REGULATION_OF_LEUKOCYTE_APOPTOTIC_PROCESS	GOBP_POSITIVE_REGULATION_OF_LEUKOCYTE_APOPTOTIC_PROCESS	GOBP_POSITIVE_REGULATION_OF_LEUKOCYTE_APOPTOTIC_PROCESS	27	0.693332927768573	1.72340732383185	0.00023896258412319	0.00323812112299946	0.002652014515292	3271	tags=52%, list=19%, signal=42%	BLK/CCL5/PDCD1/ADAM8/IDO1/LGALS9/LYN/CD274/IL10/LGALS14/HCAR2/PRELID1/PIK3CD/MEF2C
GOCC_CATION_CHANNEL_COMPLEX	GOCC_CATION_CHANNEL_COMPLEX	GOCC_CATION_CHANNEL_COMPLEX	214	0.491056171541691	1.38918162538422	0.000239240934292754	0.00323812112299946	0.002652014515292	5185	tags=47%, list=30%, signal=33%	KCNA3/PTK2B/SCNN1B/STAC3/CACNA1I/HTR3A/GRIN3A/KCNK6/SHISA8/CACNG6/KCNQ1/CACNG3/PKD2L1/KCNMB1/MCUB/KCNMA1/CACNA2D4/KCNJ1/SCN3A/KCNH2/KCNJ5/CNTNAP2/KCNJ11/CACNA1F/CACNA1E/KCNA5/KCNC3/SCN11A/KCNE5/CACNA1C/CACNA2D3/KCNJ8/GRIK4/KCNJ2/TRPV6/PKD1L3/KCNS2/GRIK5/CACNA2D2/KCND3/CACNB4/SMDT1/LRRC55/KCNH4/KCNQ3/KCNE1/LRRC26/CATSPERB/ABCC9/ABCC8/CATSPERG/CATSPER1/KCNF1/TRPC3/KCNN1/ABHD12/PDE4B/GRIN2C/HTR3E/KC…
GOBP_POSITIVE_REGULATION_OF_B_CELL_DIFFERENTIATION	GOBP_POSITIVE_REGULATION_OF_B_CELL_DIFFERENTIATION	GOBP_POSITIVE_REGULATION_OF_B_CELL_DIFFERENTIATION	13	0.798031379729611	1.74958027447222	0.000243068372510958	0.00328541867337757	0.00269075111141547	1430	tags=62%, list=8%, signal=57%	CD27/INPP5D/NCKAP1L/BTK/SYK/IL2/IL10/IL7
GOBP_POSITIVE_REGULATION_OF_APOPTOTIC_CELL_CLEARANCE	GOBP_POSITIVE_REGULATION_OF_APOPTOTIC_CELL_CLEARANCE	GOBP_POSITIVE_REGULATION_OF_APOPTOTIC_CELL_CLEARANCE	8	0.88479836099261	1.74870669163821	0.000244924288247472	0.00330597531072203	0.00270758695496557	1010	tags=88%, list=6%, signal=82%	CD300LF/C4B/C3/CCL2/C2/C4A/TREM2
GOBP_IMMUNE_RESPONSE_INHIBITING_CELL_SURFACE_RECEPTOR_SIGNALING_PATHWAY	GOBP_IMMUNE_RESPONSE_INHIBITING_CELL_SURFACE_RECEPTOR_SIGNALING_PATHWAY	GOBP_IMMUNE_RESPONSE_INHIBITING_CELL_SURFACE_RECEPTOR_SIGNALING_PATHWAY	9	0.863893068614878	1.76415492511777	0.000247302920252828	0.00333352174062111	0.0027301474241889	1530	tags=78%, list=9%, signal=71%	LILRB1/LILRB4/LILRB2/LYN/KLRC1/KIR2DL1/HLA-G
GOBP_REGULATION_OF_ACUTE_INFLAMMATORY_RESPONSE_TO_ANTIGENIC_STIMULUS	GOBP_REGULATION_OF_ACUTE_INFLAMMATORY_RESPONSE_TO_ANTIGENIC_STIMULUS	GOBP_REGULATION_OF_ACUTE_INFLAMMATORY_RESPONSE_TO_ANTIGENIC_STIMULUS	14	0.797957726695352	1.77036831308928	0.000248770582507828	0.00334873033779637	0.00274260323388037	1790	tags=64%, list=10%, signal=58%	PLA2G2D/CCR7/FUT7/BTK/C3/FCGR2B/HLA-E/NPY5R/CNR1
GOBP_NUCLEOSIDE_CATABOLIC_PROCESS	GOBP_NUCLEOSIDE_CATABOLIC_PROCESS	GOBP_NUCLEOSIDE_CATABOLIC_PROCESS	26	0.713834545720871	1.76718146204195	0.000249574650256745	0.00335497694016799	0.00274771918832789	2289	tags=50%, list=13%, signal=44%	ADA2/AICDA/APOBEC3D/APOBEC3G/APOBEC3H/UPB1/APOBEC3F/DPYD/APOBEC3A/ADA/ENPP4/APOBEC3C/CDA
GOMF_PROTEIN_TYROSINE_KINASE_ACTIVITY	GOMF_PROTEIN_TYROSINE_KINASE_ACTIVITY	GOMF_PROTEIN_TYROSINE_KINASE_ACTIVITY	141	0.519281514118326	1.44958626485803	0.000252911442712927	0.00339520708197068	0.00278066759141732	2680	tags=30%, list=15%, signal=26%	LCK/JAK3/BLK/FGR/SLA/FLT3/ITK/PTK2B/HCK/ZAP70/BTK/CSF1R/SYK/LYN/MATK/TTBK1/EPHA1/EPHB2/EFEMP1/EPHB6/TXK/STYK1/NTRK3/CSK/MUSK/TIE1/NTRK1/AXL/JAK2/PDGFRA/FLT4/TESK1/NRP1/TEK/INSRR/ROR2/PDGFRB/BMX/RET/TNK2/TYK2/JAK1/FES
GOBP_CELLULAR_RESPONSE_TO_VIRUS	GOBP_CELLULAR_RESPONSE_TO_VIRUS	GOBP_CELLULAR_RESPONSE_TO_VIRUS	75	0.584435997171297	1.5902652517667	0.000254436536839839	0.0034110398220091	0.0027936345728253	1791	tags=31%, list=10%, signal=28%	POU2AF1/POU2F2/WDFY4/CCL5/CCL19/IL21/LGALS9/TLR7/BIRC3/CXCL10/NLRP3/MMP12/IKBKE/IRF3/OASL/IRF7/DHX58/ZC3H12A/IL6/OAS1/IL12A/IRGM/IFIH1
GOBP_REGULATION_OF_T_HELPER_17_CELL_DIFFERENTIATION	GOBP_REGULATION_OF_T_HELPER_17_CELL_DIFFERENTIATION	GOBP_REGULATION_OF_T_HELPER_17_CELL_DIFFERENTIATION	17	0.761117419217561	1.75536363891547	0.000262067579279836	0.00350382222866415	0.00286962317234532	3613	tags=76%, list=21%, signal=61%	TBX21/FOXP3/IL12RB1/IL12B/IL2/NFKBID/ZC3H12A/IL23A/IL23R/SMAD7/IL4/NFKBIZ/MALT1
GOBP_REGULATION_OF_TUBE_SIZE	GOBP_REGULATION_OF_TUBE_SIZE	GOBP_REGULATION_OF_TUBE_SIZE	138	0.521162776834012	1.45264978996083	0.000262025126322415	0.00350382222866415	0.00286962317234532	4266	tags=44%, list=24%, signal=34%	P2RX1/CD38/CYSLTR1/UTS2R/SCNN1B/ADORA2A/GCH1/TNF/SLC8A1/ACE/DBH/UTS2/KEL/ADRA2A/SERPINF2/TBXAS1/KCNMB1/SMTNL1/KCNMA1/KLF2/HTR1D/GUCY1A1/ADRB1/SCPEP1/KCNA5/GRIP2/TACR1/GJA5/ADRA1A/RGS2/ACTA2/ADRB2/F2RL1/NOS3/HTR7/EDN1/FOXC2/HTR2B/P2RY2/ADRB3/GPX1/DRD1/VSTM4/SOD3/WNT9B/TBXA2R/ECE1/EDNRA/ITGA1/HRH1/APOE/KNG1/KCNMB4/AVPR2/ADRA2B/NPR1/AVPR1B/CASR/ASIC2/FGB/ADORA1
GOBP_INDOLE_CONTAINING_COMPOUND_METABOLIC_PROCESS	GOBP_INDOLE_CONTAINING_COMPOUND_METABOLIC_PROCESS	GOBP_INDOLE_CONTAINING_COMPOUND_METABOLIC_PROCESS	25	0.719838653346722	1.77622699027657	0.000264687164604728	0.00353405717612294	0.00289438553190014	1674	tags=44%, list=10%, signal=40%	IL4I1/IDO1/IDO2/HAAO/KYNU/ALDH2/KMO/ASMT/TDO2/AANAT/PDE1B
GOBP_MANNOSYLATION	GOBP_MANNOSYLATION	GOBP_MANNOSYLATION	34	-0.52693	-2.14958	0.000266347730658949	0.0035462916828731	0.00290440556767287	2502	tags=47%, list=14%, signal=40%	ALG9/CRPPA/FKRP/PIGB/FKTN/TMTC3/ALG1/DPY19L3/ALG8/TMTC4/DPY19L4/B4GAT1/POMGNT2/ALG11/RXYLT1/POMT2
GOBP_RRNA_MODIFICATION	GOBP_RRNA_MODIFICATION	GOBP_RRNA_MODIFICATION	34	-0.526758	-2.14888	0.000266347730658949	0.0035462916828731	0.00290440556767287	2928	tags=47%, list=17%, signal=39%	GAR1/METTL15/FBLL1/TFB1M/RPUSD2/RPUSD4/MRM2/NAT10/TRMT61B/DKC1/NSUN4/NOP2/TFB2M/METTL16/MRM3/NAF1
GOBP_REGULATION_OF_B_CELL_APOPTOTIC_PROCESS	GOBP_REGULATION_OF_B_CELL_APOPTOTIC_PROCESS	GOBP_REGULATION_OF_B_CELL_APOPTOTIC_PROCESS	20	0.752692495747391	1.79159641027466	0.000266681709606956	0.0035462916828731	0.00290440556767287	1887	tags=55%, list=11%, signal=49%	HSH2D/BLK/CD74/BTK/LYN/IL2/IL10/ORMDL3/ADA/BCL6/FOXP1
GOBP_POSITIVE_REGULATION_OF_LEUKOCYTE_DEGRANULATION	GOBP_POSITIVE_REGULATION_OF_LEUKOCYTE_DEGRANULATION	GOBP_POSITIVE_REGULATION_OF_LEUKOCYTE_DEGRANULATION	25	0.719388563567189	1.77511637804321	0.000269634445538477	0.00358073092076467	0.00293261123241324	2521	tags=52%, list=14%, signal=45%	FGR/ITGB2/PTAFR/SYK/ITGAM/HLA-F/KLRC2/IL4R/VAMP8/STX4/F2RL1/GATA1/CD177
GOBP_FOAM_CELL_DIFFERENTIATION	GOBP_FOAM_CELL_DIFFERENTIATION	GOBP_FOAM_CELL_DIFFERENTIATION	38	0.650985318525782	1.67567195331564	0.000270152779610473	0.00358279230701147	0.00293429950349406	3932	tags=50%, list=22%, signal=39%	IL18/NR1H3/CSF1/NFKBIA/CETP/ALOX15B/ABCG1/STAT1/CSF2/TGFB1/PRKCH/MSR1/PLA2G5/PLA2G2A/SELENOK/PPARG/ABCA1/NFKB1/ADIPOQ
GOMF_EXTRACELLULAR_MATRIX_STRUCTURAL_CONSTITUENT	GOMF_EXTRACELLULAR_MATRIX_STRUCTURAL_CONSTITUENT	GOMF_EXTRACELLULAR_MATRIX_STRUCTURAL_CONSTITUENT	172	0.506333280592409	1.4258475462668	0.000271138817929304	0.00359104257249455	0.0029410564538937	5227	tags=50%, list=30%, signal=35%	CD4/ENAM/COL4A4/FGL2/COL4A3/CHI3L1/ABI3BP/EFEMP1/MFAP4/DPT/MMRN1/HMCN2/COLQ/FMOD/CCN1/THBS1/COL9A2/VWF/LUM/BGN/COL8A2/MMRN2/LTBP2/PRG4/MUC3A/TINAGL1/VTN/ANOS1/TGFBI/COL23A1/FBLN2/ELN/PODN/COL6A3/TFPI2/VWA1/COL14A1/SBSPON/IGFBP7/EMILIN2/NPNT/CILP/TNXB/DCN/LAMC2/COL15A1/FBLN1/FBLN5/PCOLCE/COL6A5/COL22A1/MGP/EMILIN1/IMPG2/COL8A1/MXRA5/THBS2/VCAN/FBN2/COL6A2/MATN2/EMILIN3/ADIPOQ/COL10A1/MUC17/FN1/EFE…
GOMF_PROTEIN_PHOSPHORYLATED_AMINO_ACID_BINDING	GOMF_PROTEIN_PHOSPHORYLATED_AMINO_ACID_BINDING	GOMF_PROTEIN_PHOSPHORYLATED_AMINO_ACID_BINDING	55	0.606676603438814	1.62297150095015	0.000275823126775644	0.00364818604811699	0.00298785684246736	1060	tags=27%, list=6%, signal=26%	STAP1/PTPN6/LCK/VAV1/FGR/HCK/ZAP70/SH2D3C/SAMSN1/PLCG2/SYK/SHD/SH2D3A/GRB2/SOCS3
GOBP_NEGATIVE_REGULATION_OF_T_CELL_CYTOKINE_PRODUCTION	GOBP_NEGATIVE_REGULATION_OF_T_CELL_CYTOKINE_PRODUCTION	GOBP_NEGATIVE_REGULATION_OF_T_CELL_CYTOKINE_PRODUCTION	11	0.837760488888873	1.7715770938367	0.000277817161485431	0.0036696411410666	0.0030054285193034	720	tags=55%, list=4%, signal=52%	SLAMF1/TBX21/FOXP3/LILRB4/XCL1/HLA-F
GOBP_MICROGLIAL_CELL_PROLIFERATION	GOBP_MICROGLIAL_CELL_PROLIFERATION	GOBP_MICROGLIAL_CELL_PROLIFERATION	6	0.915414576178244	1.68518398693663	0.000280624709770254	0.00370177006858703	0.00303174204461897	1010	tags=83%, list=6%, signal=79%	CSF1R/CLU/IL34/CSF1/TREM2
GOBP_RESPONSE_TO_LECTIN	GOBP_RESPONSE_TO_LECTIN	GOBP_RESPONSE_TO_LECTIN	23	0.718250614899918	1.7496965428959	0.000281667488249608	0.0037105648952722	0.00303894498951899	1831	tags=52%, list=10%, signal=47%	KLRD1/TYROBP/PLCG2/SYK/CLEC7A/CLEC6A/LYN/KLRC4-KLRK1/KLRK1/KLRC4/KLRC2/KLRC3
GOMF_MHC_CLASS_IB_PROTEIN_BINDING	GOMF_MHC_CLASS_IB_PROTEIN_BINDING	GOMF_MHC_CLASS_IB_PROTEIN_BINDING	8	0.880982367758186	1.74116480051536	0.000300023994017256	0.00394711566529103	0.0032326795818533	2087	tags=100%, list=12%, signal=88%	KLRD1/LILRB1/LILRB2/KIR3DL2/TAP1/TAP2/KIR2DS4/CYRIB
GOBP_REGULATION_OF_GAMMA_DELTA_T_CELL_ACTIVATION	GOBP_REGULATION_OF_GAMMA_DELTA_T_CELL_ACTIVATION	GOBP_REGULATION_OF_GAMMA_DELTA_T_CELL_ACTIVATION	11	0.834939059454067	1.7656107349252	0.000302805065513369	0.00397839891001386	0.00325830049470339	807	tags=55%, list=5%, signal=52%	NCKAP1L/LILRB1/PTPRC/SYK/NOD2/TCF7
GOMF_MRNA_5_UTR_BINDING	GOMF_MRNA_5_UTR_BINDING	GOMF_MRNA_5_UTR_BINDING	26	-0.555669	-2.09852	0.000306067933856537	0.00401058738826355	0.0032846627919433	4676	tags=58%, list=27%, signal=42%	LARP6/DHX36/SYNCRIP/IGF2BP3/MRPS11/UTP23/IGF2BP2/RPL41/GNL3/LARP1/RSL1D1/CCT5/MYH10/SHMT2/NCL
GOBP_COMPLEMENT_ACTIVATION_ALTERNATIVE_PATHWAY	GOBP_COMPLEMENT_ACTIVATION_ALTERNATIVE_PATHWAY	GOBP_COMPLEMENT_ACTIVATION_ALTERNATIVE_PATHWAY	16	0.791331249399047	1.80338751485784	0.000306018982968598	0.00401058738826355	0.0032846627919433	1194	tags=56%, list=7%, signal=52%	CR2/CFP/CR1/C3/CFB/VSIG4/C7/CFD/CFH
GOBP_NEGATIVE_REGULATION_OF_T_CELL_APOPTOTIC_PROCESS	GOBP_NEGATIVE_REGULATION_OF_T_CELL_APOPTOTIC_PROCESS	GOBP_NEGATIVE_REGULATION_OF_T_CELL_APOPTOTIC_PROCESS	20	0.749854755578443	1.78484187887079	0.000307317775223216	0.00402162398955899	0.00329370174562143	1606	tags=50%, list=9%, signal=45%	CD27/JAK3/CCL5/IL7R/PRKCQ/IDO1/DOCK8/PTCRA/ADA/TSC22D3
GOCC_MHC_CLASS_I_PROTEIN_COMPLEX	GOCC_MHC_CLASS_I_PROTEIN_COMPLEX	GOCC_MHC_CLASS_I_PROTEIN_COMPLEX	9	0.859921954445362	1.75605	0.000309592725761489	0.00404399003676205	0.00331201949211057	1530	tags=78%, list=9%, signal=71%	HLA-F/HLA-B/HLA-E/HLA-C/B2M/HLA-A/HLA-G
GOBP_RESPONSE_TO_AMYLOID_BETA	GOBP_RESPONSE_TO_AMYLOID_BETA	GOBP_RESPONSE_TO_AMYLOID_BETA	51	0.622945787884734	1.65986361697957	0.000309846606647624	0.00404399003676205	0.00331201949211057	2501	tags=43%, list=14%, signal=37%	VCAM1/MMP9/TNF/FCGR2B/EPHB2/MMP12/FPR2/ATP1A3/TREM2/ITGA4/TLR4/LGMN/RAMP3/IGF1/NTRK1/ICAM1/TLR6/CASP4/ADRB2/AGER/BCL2L11/NGFR
GOBP_POSITIVE_REGULATION_OF_PROTEIN_KINASE_B_SIGNALING	GOBP_POSITIVE_REGULATION_OF_PROTEIN_KINASE_B_SIGNALING	GOBP_POSITIVE_REGULATION_OF_PROTEIN_KINASE_B_SIGNALING	107	0.543310124973306	1.50501031037495	0.0003124626608591	0.00406737344946799	0.00333117045884642	3405	tags=37%, list=19%, signal=30%	HCLS1/CCR7/PIK3R5/CCL19/PIK3CG/IL18/CD28/ADAM8/GATA3/ARRB2/TNF/CASS4/CCL3/TNFSF11/IL26/CCL21/CHI3L1/OSM/TGFB1/RAMP3/P2RY12/CX3CR1/TNFAIP8L3/THBS1/AXL/THPO/HPSE/TEK/GAS6/RET/ENG/P2RX4/F3/GPX1/RASD2/PIK3CD/TSPYL5/IGFBP5/LIN28A/LRP2
GOMF_NUCLEOSIDE_TRIPHOSPHATASE_REGULATOR_ACTIVITY	GOMF_NUCLEOSIDE_TRIPHOSPHATASE_REGULATOR_ACTIVITY	GOMF_NUCLEOSIDE_TRIPHOSPHATASE_REGULATOR_ACTIVITY	486	0.439833304663896	1.26219094915728	0.000312150510348751	0.00406737344946799	0.00333117045884642	3962	tags=33%, list=23%, signal=26%	ACAP1/RHOH/ARHGAP9/TBC1D10C/RASAL3/RASGRP2/WAS/TAGAP/VAV1/ARHGAP30/CYTH4/DENND1C/NCKAP1L/FGD2/DEF6/FGD3/AGAP2/DOCK2/ARHGAP25/PSD4/ARHGDIB/SH2D3C/CCDC88C/RHOF/DENND3/ELMO1/ARHGAP27/RGL4/DENND2D/ARHGAP45/PTGIR/RASGRP1/ARHGAP15/PLEKHG7/DOCK8/SMAP2/ARHGAP4/GMIP/RASGEF1A/ADAP2/RASGRP3/RGS9/RGS18/SH2D3A/RASGEF1B/CYTH1/RGS16/ARHGAP44/SIPA1/RASGRP4/GPSM3/ARHGEF1/PREX1/ARHGEF3/SH3BP1/IQSEC3/DOCK11/RHOU/RA…
GOBP_NEGATIVE_REGULATION_OF_T_HELPER_CELL_DIFFERENTIATION	GOBP_NEGATIVE_REGULATION_OF_T_HELPER_CELL_DIFFERENTIATION	GOBP_NEGATIVE_REGULATION_OF_T_HELPER_CELL_DIFFERENTIATION	17	0.756808737146231	1.74542653374786	0.000313960594027814	0.00408148772236158	0.00334273001921022	3039	tags=65%, list=17%, signal=54%	TBX21/JAK3/FOXP3/IL2/IL4R/ZC3H12A/TNFSF4/BCL6/SMAD7/HLX/IL4
GOBP_MICROTUBULE_NUCLEATION	GOBP_MICROTUBULE_NUCLEATION	GOBP_MICROTUBULE_NUCLEATION	35	-0.477911	-1.95925	0.000319088274732188	0.00414268948260855	0.00339285413451386	3212	tags=51%, list=18%, signal=42%	HAUS2/NIN/MECP2/EML2/TUBGCP5/TUBG2/TUBGCP3/TPPP/NDEL1/NDE1/CSNK1D/CLASP2/DCTN1/CKAP5/GIT1/ARHGEF7/CLASP1/TUBGCP4
GOBP_MAINTENANCE_OF_LOCATION_IN_CELL	GOBP_MAINTENANCE_OF_LOCATION_IN_CELL	GOBP_MAINTENANCE_OF_LOCATION_IN_CELL	213	0.489433965734155	1.38407234085702	0.000321264234309508	0.00416545886981855	0.00341150221563607	3051	tags=27%, list=17%, signal=22%	JSRP1/CD19/CORO1A/PTPN6/LCK/CCR7/PTK2B/P2RY6/XCR1/PTPRC/CCL19/TMSB4X/CD4/FASLG/CXCL9/CCR5/PLCG2/XCL1/LYN/CCL3/SLC8A1/CXCL10/CXCL11/SRGN/CYBA/GP1BA/CCL21/CLIC2/FTL/TRPM2/GP5/CASQ1/TMSB10/THY1/ANXA6/CACNA1C/F2RL3/PML/TWF2/SUN2/SORL1/SLC8B1/SP100/GRIK5/NR5A1/DIAPH1/LIME1/APLNR/S100A9/MCOLN2/HTR2B/SYNE1/ANK3/CEMIP/JPH4/DRD1/S100A8
GOMF_HYDROLASE_ACTIVITY_HYDROLYZING_N_GLYCOSYL_COMPOUNDS	GOMF_HYDROLASE_ACTIVITY_HYDROLYZING_N_GLYCOSYL_COMPOUNDS	GOMF_HYDROLASE_ACTIVITY_HYDROLYZING_N_GLYCOSYL_COMPOUNDS	51	0.621386569103295	1.6557090170504	0.000323824391353719	0.0041931433982771	0.00343417578729452	3544	tags=49%, list=20%, signal=39%	CD38/BANK1/TLR10/IL18RAP/TLR8/PIK3AP1/TLR7/IL18R1/TLR5/TLR4/TLR2/IL1R1/TLR1/MBD4/TICAM2/TLR6/MYD88/TLR9/MAN2A1/OGG1/MUTYH/ADPRH/SIGIRR/IL1RL1/NEIL1
GOBP_RIBONUCLEOSIDE_METABOLIC_PROCESS	GOBP_RIBONUCLEOSIDE_METABOLIC_PROCESS	GOBP_RIBONUCLEOSIDE_METABOLIC_PROCESS	36	0.662737809476998	1.70015253613883	0.000324790341524855	0.0042001393182513	0.00343990543131173	2289	tags=36%, list=13%, signal=31%	ADA2/PTGDR/AICDA/APOBEC3D/APOBEC3G/APOBEC3H/APOBEC3F/APOBEC3A/ADA/ENPP4/PRTFDC1/APOBEC3C/CDA
GOBP_POSITIVE_REGULATION_OF_ESTABLISHMENT_OF_PROTEIN_LOCALIZATION_TO_TELOMERE	GOBP_POSITIVE_REGULATION_OF_ESTABLISHMENT_OF_PROTEIN_LOCALIZATION_TO_TELOMERE	GOBP_POSITIVE_REGULATION_OF_ESTABLISHMENT_OF_PROTEIN_LOCALIZATION_TO_TELOMERE	10	-0.776727	-2.21271	0.000326409414827027	0.00421293893543768	0.00345038829136517	3281	tags=90%, list=19%, signal=73%	TCP1/CCT7/DKC1/CCT4/CCT6A/CCT5/CCT8/CCT3/CCT2
GOBP_REGULATION_OF_ACTIVATION_OF_JANUS_KINASE_ACTIVITY	GOBP_REGULATION_OF_ACTIVATION_OF_JANUS_KINASE_ACTIVITY	GOBP_REGULATION_OF_ACTIVATION_OF_JANUS_KINASE_ACTIVITY	9	0.859556393906348	1.75529900726911	0.000326634061579997	0.00421293893543768	0.00345038829136517	1651	tags=78%, list=9%, signal=70%	CCL5/SOCS1/CD300A/IL12B/IL23A/GH1/IL23R
GOBP_PLASMA_CELL_DIFFERENTIATION	GOBP_PLASMA_CELL_DIFFERENTIATION	GOBP_PLASMA_CELL_DIFFERENTIATION	6	0.913076773982365	1.68088033378577	0.000329785899683188	0.004248038475423	0.00347913474215725	811	tags=67%, list=5%, signal=64%	ITM2A/CR1/IL2/IL10
GOBP_POSITIVE_REGULATION_OF_LYMPHOCYTE_APOPTOTIC_PROCESS	GOBP_POSITIVE_REGULATION_OF_LYMPHOCYTE_APOPTOTIC_PROCESS	GOBP_POSITIVE_REGULATION_OF_LYMPHOCYTE_APOPTOTIC_PROCESS	17	0.754695139996105	1.74055194870886	0.000334717861354797	0.00430312753980438	0.00352425257216541	811	tags=41%, list=5%, signal=39%	CCL5/PDCD1/ADAM8/IDO1/LGALS9/CD274/IL10
GOBP_MYELOID_CELL_HOMEOSTASIS	GOBP_MYELOID_CELL_HOMEOSTASIS	GOBP_MYELOID_CELL_HOMEOSTASIS	159	0.508656875710879	1.42969079744693	0.000334934828273008	0.00430312753980438	0.00352425257216541	3454	tags=34%, list=20%, signal=28%	CCR2/INPP5D/IKZF1/HCLS1/RHEX/JAK3/NCKAP1L/SPI1/FOXP3/SCNN1B/GATA3/LYN/HAMP/ZFP36/KCNQ1/MAFB/HMOX1/STAT1/B2M/KLF1/KLF2/ISG15/IL6/AXL/JAK2/ID2/MPIG6B/BCL6/HMGB2/XKR8/PTPN2/P4HTM/BCL2L11/MB/STAT5B/GATA1/STAT3/ZFP36L1/HCAR2/TAL1/ATP5IF1/PTBP3/CDK5RAP3/CASP3/ADGRF5/EPAS1/AHSP/INHBA/CITED2/PIK3CD/ETS1/EPB42/PDE4B/PRDX1
GOMF_ENDORIBONUCLEASE_ACTIVITY_PRODUCING_5_PHOSPHOMONOESTERS	GOMF_ENDORIBONUCLEASE_ACTIVITY_PRODUCING_5_PHOSPHOMONOESTERS	GOMF_ENDORIBONUCLEASE_ACTIVITY_PRODUCING_5_PHOSPHOMONOESTERS	30	-0.514174	-2.01583	0.00034271162119216	0.00439369099041854	0.00359842385126851	2914	tags=40%, list=17%, signal=33%	RNASEH1/EXO1/PRORP/RPP25/EDC3/ELAC2/RPP14/DROSHA/MRPL44/AGO2/APEX1/POP1
GOBP_MONOCYTE_CHEMOTACTIC_PROTEIN_1_PRODUCTION	GOBP_MONOCYTE_CHEMOTACTIC_PROTEIN_1_PRODUCTION	GOBP_MONOCYTE_CHEMOTACTIC_PROTEIN_1_PRODUCTION	20	0.74777296957955	1.77988670747789	0.000342874436264546	0.00439369099041854	0.00359842385126851	2559	tags=55%, list=15%, signal=47%	CD84/LGALS9/SYK/CLEC7A/NOD2/IL1B/OAS1/AGER/OAS3/SELENOK/MCOLN2
GOBP_RIBOSOME_ASSEMBLY	GOBP_RIBOSOME_ASSEMBLY	GOBP_RIBOSOME_ASSEMBLY	59	-0.399216	-1.811	0.000344065031108058	0.00440322913351908	0.00360623557077829	4191	tags=46%, list=24%, signal=35%	EFL1/PWP2/RPS27L/MDN1/SBDS/EIF6/MRPS11/RPF2/RPS5/MRTO4/MRPS2/NPM1/RPLP0/XRCC5/BOP1/DHX37/NIP7/FASTKD2/NGRN/ERAL1/NOP2/DHX30/PRKDC/TRAF7/RRS1/NLE1/C1QBP
GOMF_SUPEROXIDE_GENERATING_NAD_P_H_OXIDASE_ACTIVITY	GOMF_SUPEROXIDE_GENERATING_NAD_P_H_OXIDASE_ACTIVITY	GOMF_SUPEROXIDE_GENERATING_NAD_P_H_OXIDASE_ACTIVITY	10	0.839025517285125	1.73957865374982	0.000346336752185491	0.00442656053602881	0.00362534394127081	795	tags=40%, list=5%, signal=38%	NCF1/NCF2/CYBB/CYBA
GOBP_TRANSCRIPTION_BY_RNA_POLYMERASE_I	GOBP_TRANSCRIPTION_BY_RNA_POLYMERASE_I	GOBP_TRANSCRIPTION_BY_RNA_POLYMERASE_I	52	-0.423518	-1.8334	0.000347699163071043	0.00443822463392235	0.00363489681336746	1584	tags=31%, list=9%, signal=28%	TAF1B/ZMPSTE24/POLR2L/ERCC2/POLR1G/HEATR1/UTP15/POLR1C/ERBB2/DHX33/GTF2H1/NCL/SMARCA4/WDR43/PWP1/POLR1A
GOBP_NEGATIVE_REGULATION_OF_INTERLEUKIN_17_PRODUCTION	GOBP_NEGATIVE_REGULATION_OF_INTERLEUKIN_17_PRODUCTION	GOBP_NEGATIVE_REGULATION_OF_INTERLEUKIN_17_PRODUCTION	14	0.791919671809785	1.7569721384744	0.000350267776486621	0.0044652353366841	0.00365701852317121	2098	tags=64%, list=12%, signal=57%	NCKAP1L/FOXP3/VSIR/IFNG/IL12B/TLR4/IL12A/TNFSF4/IL27RA
GOCC_CYTOPLASMIC_SIDE_OF_MEMBRANE	GOCC_CYTOPLASMIC_SIDE_OF_MEMBRANE	GOCC_CYTOPLASMIC_SIDE_OF_MEMBRANE	190	0.497383389334904	1.40494208018914	0.000353162300127238	0.00449632569723285	0.00368248146428089	2700	tags=25%, list=15%, signal=22%	CARMIL2/RASAL3/LCK/PTPN7/CNR2/GNGT2/CD2/BLK/FGR/SLA/PTK2B/PTPRC/HCK/ZAP70/LILRB4/PTPN22/STAC3/SYK/LYN/GNG8/AKAP5/GNA15/CYTH1/ANK1/TRAF1/CYLD/GNA14/STYK1/SAMD12/MYZAP/GNAI2/TRAF2/ALOX15/RGS2/GNB3/GM2A/PGM5/RGS1/CACNB4/SAMD10/TNK2/SPTA1/RGS8/C2CD2L/LITAF/FES/STAC/MYH9
GOBP_B_CELL_APOPTOTIC_PROCESS	GOBP_B_CELL_APOPTOTIC_PROCESS	GOBP_B_CELL_APOPTOTIC_PROCESS	25	0.714532675045908	1.76313430370867	0.000353738523901489	0.00449785826718556	0.00368373663590848	1887	tags=44%, list=11%, signal=39%	HSH2D/BLK/CD74/BTK/LYN/IL2/IL10/ORMDL3/ADA/BCL6/FOXP1
GOBP_LEUKOCYTE_MIGRATION_INVOLVED_IN_INFLAMMATORY_RESPONSE	GOBP_LEUKOCYTE_MIGRATION_INVOLVED_IN_INFLAMMATORY_RESPONSE	GOBP_LEUKOCYTE_MIGRATION_INVOLVED_IN_INFLAMMATORY_RESPONSE	19	0.743076946547771	1.75229494919975	0.000356524942953235	0.0045274538122517	0.00370797532622364	3665	tags=74%, list=21%, signal=58%	SLAMF1/SLAMF8/ALOX5/FUT7/CCR6/ADAM8/TNF/TRIM55/SELE/LBP/S100A9/S100A8/FFAR2/MDK
GOBP_NEGATIVE_REGULATION_OF_CD4_POSITIVE_ALPHA_BETA_T_CELL_DIFFERENTIATION	GOBP_NEGATIVE_REGULATION_OF_CD4_POSITIVE_ALPHA_BETA_T_CELL_DIFFERENTIATION	GOBP_NEGATIVE_REGULATION_OF_CD4_POSITIVE_ALPHA_BETA_T_CELL_DIFFERENTIATION	21	0.733213965866374	1.75701269622763	0.000359588664870092	0.00456049017515835	0.00373503203924732	3039	tags=57%, list=17%, signal=47%	TBX21/JAK3/FOXP3/IL2/IL4R/ZC3H12A/TNFSF4/BCL6/RUNX1/SMAD7/HLX/IL4
GOBP_REGULATION_OF_MEMBRANE_INVAGINATION	GOBP_REGULATION_OF_MEMBRANE_INVAGINATION	GOBP_REGULATION_OF_MEMBRANE_INVAGINATION	15	0.787341181096548	1.77428977013656	0.000362065655688412	0.004582791919724	0.00375329712200916	2592	tags=67%, list=15%, signal=57%	STAP1/NCKAP1L/PLCG2/CD300A/C3/TREM2/RAB31/ALOX15/F2RL1/ABCA7
GOMF_GROWTH_FACTOR_ACTIVITY	GOMF_GROWTH_FACTOR_ACTIVITY	GOMF_GROWTH_FACTOR_ACTIVITY	159	0.508042828930553	1.42796488539706	0.000362276041084901	0.004582791919724	0.00375329712200916	4095	tags=36%, list=23%, signal=28%	ADA2/GMFG/IL12B/CXCL12/IL2/TYMP/IL34/CSF1/IL10/VEGFC/MACC1/OSM/EFEMP1/CSF2/BMP6/TGFB1/FGF7/IL7/HGF/IL6/IGF1/GH1/PDGFB/IL12A/CCN2/THPO/GDF5/LEFTY2/TGFB3/LIF/GDF7/GDF10/FGF11/GDF3/TIMP1/PGF/FGF1/BMP5/INHBB/CSPG5/MANF/FGF23/IL4/FGF10/INHBA/GDF6/BMP3/F2/FGF18/IL3/MDK/BMP10/RABEP2/NRG1/CLCF1/BMP2/NGF/GRN
GOBP_CYTIDINE_TO_URIDINE_EDITING	GOBP_CYTIDINE_TO_URIDINE_EDITING	GOBP_CYTIDINE_TO_URIDINE_EDITING	12	0.811994823255529	1.7438051771593	0.000364153454871577	0.00460064294394092	0.00376791707399299	1892	tags=67%, list=11%, signal=59%	AICDA/APOBEC3D/APOBEC3G/APOBEC3H/RBM47/APOBEC3F/APOBEC3A/APOBEC3C
GOBP_NK_T_CELL_PROLIFERATION	GOBP_NK_T_CELL_PROLIFERATION	GOBP_NK_T_CELL_PROLIFERATION	9	0.856963307237925	1.75000366831623	0.000366397260436945	0.00462265689620626	0.00378594645545497	2447	tags=89%, list=14%, signal=76%	RASAL3/IL18/IL12B/IL15/ELF4/IL23A/JAK2/TYK2
GOBP_RAS_PROTEIN_SIGNAL_TRANSDUCTION	GOBP_RAS_PROTEIN_SIGNAL_TRANSDUCTION	GOBP_RAS_PROTEIN_SIGNAL_TRANSDUCTION	346	0.455757203651379	1.29730709602428	0.00036683291271202	0.00462265689620626	0.00378594645545497	4221	tags=34%, list=24%, signal=26%	RHOH/P2RY8/RASAL3/RASGRP2/WAS/P2RY10/CYTH4/GPR18/DOK2/RAC2/DOK3/AIF1/PSD4/GPR174/ARHGDIB/PIK3CG/DENND3/FBP1/GPR65/ELMO1/RGL4/RASGRP1/PLEKHG7/GRAP2/ARHGAP4/GRAP/RASGEF1A/CNKSR1/RASGRP3/EPHB2/CSF1/RASGEF1B/CDC42SE2/ADRA2A/GPR55/CYTH1/GPR35/ARHGAP44/RASGRP4/DOK1/GRB2/LAT/RAB39B/RHOG/RAB42/ARHGEF1/ARHGEF3/SH3BP1/IQSEC3/PDPN/KSR2/RHOU/RASA4/HEG1/RIPOR2/IGF1/LPAR1/NTRK1/RRAS/BCL6/F2RL3/KSR1/RAB4B/ADRA1…
GOBP_MYELOID_LEUKOCYTE_CYTOKINE_PRODUCTION	GOBP_MYELOID_LEUKOCYTE_CYTOKINE_PRODUCTION	GOBP_MYELOID_LEUKOCYTE_CYTOKINE_PRODUCTION	29	0.678591692125443	1.69206273059698	0.000368334343312169	0.00462975154835818	0.00379175696092192	1956	tags=41%, list=11%, signal=37%	LAPTM5/CD74/LILRB1/PLCG2/HMOX1/CAMK4/TGFB1/TLR4/HLA-G/BCL6/IRAK3/TGFB3
GOBP_REGULATION_OF_VIRAL_GENOME_REPLICATION	GOBP_REGULATION_OF_VIRAL_GENOME_REPLICATION	GOBP_REGULATION_OF_VIRAL_GENOME_REPLICATION	86	0.564123508506091	1.54612239612059	0.000367935616858449	0.00462975154835818	0.00379175696092192	3568	tags=43%, list=20%, signal=34%	CCL5/CD28/AICDA/APOBEC3D/APOBEC3G/TNF/APOBEC3H/ISG20/TNIP1/APOBEC3F/OASL/APOBEC3A/ISG15/BST2/RSAD2/OAS1/LTF/OAS2/IFITM1/RESF1/PARP10/IFIH1/NR5A2/APOBEC3C/MX1/SHFL/GBP7/TRIM38/OAS3/ZNFX1/FAM111A/IFIT5/IFNB1/PLSCR1/IFITM3/BTBD17/IFITM2
GOBP_ESTABLISHMENT_OF_ENDOTHELIAL_BARRIER	GOBP_ESTABLISHMENT_OF_ENDOTHELIAL_BARRIER	GOBP_ESTABLISHMENT_OF_ENDOTHELIAL_BARRIER	53	0.606591435073519	1.61643500893905	0.000369285455321778	0.00463580100211193	0.00379671145105837	3560	tags=47%, list=20%, signal=38%	FOXP3/PPP1R16B/PECAM1/TNF/PROC/TJP3/CLDN5/IL1B/S1PR3/HPSE/ICAM1/MYD88/RAP1A/CDH5/RAPGEF6/F2RL1/RAP2C/RAPGEF1/SOX18/ROBO4/EZR/CLDN3/F11R/PDE2A/EDNRA
GOBP_NEGATIVE_REGULATION_OF_LYMPHOCYTE_MIGRATION	GOBP_NEGATIVE_REGULATION_OF_LYMPHOCYTE_MIGRATION	GOBP_NEGATIVE_REGULATION_OF_LYMPHOCYTE_MIGRATION	15	0.785586890401331	1.77033643947242	0.000377922270031487	0.00473819445794242	0.00388057148001301	2098	tags=67%, list=12%, signal=59%	GCSAM/CCL2/KLRC4-KLRK1/KLRK1/CD200R1/PADI2/RIPOR2/CD200/ADTRP/IL27RA
GOBP_NEGATIVE_REGULATION_OF_EXOCYTOSIS	GOBP_NEGATIVE_REGULATION_OF_EXOCYTOSIS	GOBP_NEGATIVE_REGULATION_OF_EXOCYTOSIS	33	0.657640664875621	1.67487635629332	0.000379720985560731	0.00475470426970525	0.00389409298176561	2020	tags=39%, list=12%, signal=35%	CCR2/NCKAP1L/SPI1/CD84/CD300A/LGALS9/FCGR2B/HLA-F/ADRA2A/HMOX1/FOXF1/GNAI2/RAP1A
GOBP_POSITIVE_REGULATION_OF_PROTEIN_SERINE_THREONINE_KINASE_ACTIVITY	GOBP_POSITIVE_REGULATION_OF_PROTEIN_SERINE_THREONINE_KINASE_ACTIVITY	GOBP_POSITIVE_REGULATION_OF_PROTEIN_SERINE_THREONINE_KINASE_ACTIVITY	205	0.484259322535073	1.36962872862534	0.000380503531856513	0.00475846432044134	0.0038971724555566	2900	tags=29%, list=17%, signal=25%	FGD2/FLT3/CD40LG/PTK2B/CCND2/PIK3R5/PTPRC/CCL19/CD40/PIK3R6/TCL1A/PIK3CG/IFNG/ADAM8/CSF1R/SYK/RASGRP1/NOD2/TNF/TNFSF11/RGCC/IL34/ADRA2A/TGFB1/FAM20A/TLR4/IL1B/NTRK3/TCIM/DIRAS2/CSK/LTF/GH1/THBS1/CD24/PDGFB/TRAF2/IRGM/CIB1/TLR6/MAP3K5/TCL1B/ADRB2/ROR2/STK4/PDGFRB/ERN1/TLR9/AGER/MAP4K2/CDKN1B/CCND3/FGF1/EDN1/CAMK1/HTR2B/PLA2G1B/PARP16/AKAP13/CEMIP
GOBP_GERMINAL_CENTER_FORMATION	GOBP_GERMINAL_CENTER_FORMATION	GOBP_GERMINAL_CENTER_FORMATION	14	0.790832597452768	1.75456032901225	0.00038235277730032	0.00477553778939527	0.00391115559138516	1856	tags=64%, list=11%, signal=58%	CXCL13/KLHL6/UNC13D/NFKB2/TNFSF13B/BCL3/TNFAIP3/ADA/BCL6
GOBP_NEGATIVE_REGULATION_OF_BONE_REMODELING	GOBP_NEGATIVE_REGULATION_OF_BONE_REMODELING	GOBP_NEGATIVE_REGULATION_OF_BONE_REMODELING	18	0.748815631998451	1.74957514419757	0.000384796213404333	0.00479595260960239	0.00392787528699253	2243	tags=50%, list=13%, signal=44%	CD38/INPP5D/HAMP/TMEM119/TNFAIP3/TNFRSF11B/IL6/CSK/GREM1
GOMF_IMMUNOGLOBULIN_RECEPTOR_ACTIVITY	GOMF_IMMUNOGLOBULIN_RECEPTOR_ACTIVITY	GOMF_IMMUNOGLOBULIN_RECEPTOR_ACTIVITY	6	0.908185460789926	1.67187592979058	0.000385262402735472	0.00479595260960239	0.00392787528699253	1610	tags=100%, list=9%, signal=91%	FCGR1A/FCER1G/CD200R1/FCGR2B/FCGR3A/PIGR
GOCC_EXTRINSIC_COMPONENT_OF_CYTOPLASMIC_SIDE_OF_PLASMA_MEMBRANE	GOCC_EXTRINSIC_COMPONENT_OF_CYTOPLASMIC_SIDE_OF_PLASMA_MEMBRANE	GOCC_EXTRINSIC_COMPONENT_OF_CYTOPLASMIC_SIDE_OF_PLASMA_MEMBRANE	98	0.547049868179749	1.50856469919761	0.000385445466647886	0.00479595260960239	0.00392787528699253	2684	tags=29%, list=15%, signal=24%	CARMIL2/LCK/CNR2/GNGT2/BLK/FGR/SLA/PTK2B/HCK/ZAP70/STAC3/SYK/LYN/GNG8/GNA15/CYTH1/CYLD/GNA14/STYK1/MYZAP/GNAI2/ALOX15/GNB3/RGS1/TNK2/RGS8/FES/STAC
GOBP_POSITIVE_REGULATION_OF_SYNCYTIUM_FORMATION_BY_PLASMA_MEMBRANE_FUSION	GOBP_POSITIVE_REGULATION_OF_SYNCYTIUM_FORMATION_BY_PLASMA_MEMBRANE_FUSION	GOBP_POSITIVE_REGULATION_OF_SYNCYTIUM_FORMATION_BY_PLASMA_MEMBRANE_FUSION	24	0.708839283744953	1.73901662984324	0.00038879141084014	0.00483149225536482	0.00395698218350757	3231	tags=67%, list=18%, signal=54%	CD53/TNFSF14/TYROBP/CXCL9/TREM2/IL4R/RIPOR2/NFATC2/EHD1/DCSTAMP/CAMK1/GCM1/MYOD1/SCGB3A1/IL4/OCSTAMP
GOBP_ACUTE_PHASE_RESPONSE	GOBP_ACUTE_PHASE_RESPONSE	GOBP_ACUTE_PHASE_RESPONSE	48	0.615695816599833	1.62917953615785	0.000390250036258576	0.00484351837454511	0.00396683155029074	4265	tags=58%, list=24%, signal=44%	SERPINA1/TNF/TNFSF11/HAMP/APOL2/SERPINF2/CD163/ORM2/IL1B/HP/IL22/IL6/ITIH4/LBP/CNR1/ASS1/ORM1/CEBPB/PTGER3/PLSCR1/A2M/SIGIRR/SAA1/F2/PTGES/FN1/SERPINA3/TFR2
GOMF_SCAVENGER_RECEPTOR_ACTIVITY	GOMF_SCAVENGER_RECEPTOR_ACTIVITY	GOMF_SCAVENGER_RECEPTOR_ACTIVITY	47	0.624748956819003	1.64592037804718	0.000414467348842546	0.00513762478772538	0.00420770409556232	4546	tags=62%, list=26%, signal=46%	CD6/CD5/TMPRSS3/STAB1/SCARF1/CD163/MARCO/CXCL16/CD5L/MSR1/CD163L1/PRG4/VTN/AGER/SCARA3/ACKR3/CFI/STAB2/COLEC12/ENPP2/ACKR2/HHIPL1/SSC5D/TMPRSS13/SCARA5/LOXL3/ACKR4/LOXL2/MEGF10
GOBP_RESPONSE_TO_INTERFERON_BETA	GOBP_RESPONSE_TO_INTERFERON_BETA	GOBP_RESPONSE_TO_INTERFERON_BETA	30	0.679792145694214	1.69778574968262	0.000419813669039211	0.00519736696663725	0.00425663281676553	3568	tags=67%, list=20%, signal=53%	IRF1/MNDA/PYHIN1/IKBKE/STAT1/AIM2/ACOD1/IFNAR2/XAF1/BST2/OAS1/IFITM1/IRGM/SHFL/STING1/IFNB1/PLSCR1/HTRA2/IFITM3/IFITM2
GOBP_PLATELET_DEGRANULATION	GOBP_PLATELET_DEGRANULATION	GOBP_PLATELET_DEGRANULATION	9	0.853577906342324	1.74309034549834	0.000423201975827431	0.00523274924246774	0.00428561082763116	604	tags=56%, list=3%, signal=54%	P2RX1/BLK/PLEK/SYK/LYN
GOBP_SECONDARY_METABOLITE_BIOSYNTHETIC_PROCESS	GOBP_SECONDARY_METABOLITE_BIOSYNTHETIC_PROCESS	GOBP_SECONDARY_METABOLITE_BIOSYNTHETIC_PROCESS	25	-0.577476	-2.11923	0.000424879770554542	0.00524691951947643	0.00429721625524961	3045	tags=52%, list=17%, signal=43%	BDH2/OPN3/MFSD12/ATP7A/DCT/PMEL/SLC45A2/CDH3/GIPC1/TYRP1/MC1R/TYR/SLC24A5
GOBP_REGULATION_OF_LEUKOCYTE_TETHERING_OR_ROLLING	GOBP_REGULATION_OF_LEUKOCYTE_TETHERING_OR_ROLLING	GOBP_REGULATION_OF_LEUKOCYTE_TETHERING_OR_ROLLING	16	0.784098194671895	1.78690389867418	0.000426331622536885	0.0052582676494643	0.00430651035028377	1939	tags=69%, list=11%, signal=61%	CCR2/CCL25/FUT7/PTAFR/CXCL12/CHST4/CCL21/SELP/ITGA4/SELE/FUT4
GOBP_VASCULAR_ENDOTHELIAL_GROWTH_FACTOR_PRODUCTION	GOBP_VASCULAR_ENDOTHELIAL_GROWTH_FACTOR_PRODUCTION	GOBP_VASCULAR_ENDOTHELIAL_GROWTH_FACTOR_PRODUCTION	36	0.658016269235709	1.68804014644125	0.000435457876270649	0.00536412342716915	0.00439320601370625	1765	tags=36%, list=10%, signal=33%	CCR2/C3/TNF/C3AR1/CYP1B1/C5AR1/TGFB1/IL1B/IL6/SULF1/SULF2/HPSE/FLT4
GOBP_POSITIVE_REGULATION_OF_CYTOSOLIC_CALCIUM_ION_CONCENTRATION_INVOLVED_IN_PHOSPHOLIPASE_C_ACTIVATING_G_PROTEIN_COUPLED_SIGNALING_PATHWAY	GOBP_POSITIVE_REGULATION_OF_CYTOSOLIC_CALCIUM_ION_CONCENTRATION_INVOLVED_IN_PHOSPHOLIPASE_C_ACTIVATING_G_PROTEIN_COUPLED_SIGNALING_PATHWAY	GOBP_POSITIVE_REGULATION_OF_CYTOSOLIC_CALCIUM_ION_CONCENTRATION_INVOLVED_IN_PHOSPHOLIPASE_C_ACTIVATING_G_PROTEIN_COUPLED_SIGNALING_PATHWAY	31	0.675444934198377	1.69172976217133	0.000443886093230726	0.00546112728417403	0.00447265197234845	2563	tags=48%, list=15%, signal=41%	P2RY8/P2RY10/GPR18/GPR174/GPR65/GNA15/C3AR1/GPR55/GPR35/S1PR1/LPAR1/DRD3/F2RL3/F2RL1/EDN1
GOBP_T_HELPER_2_CELL_DIFFERENTIATION	GOBP_T_HELPER_2_CELL_DIFFERENTIATION	GOBP_T_HELPER_2_CELL_DIFFERENTIATION	15	0.78175684163309	1.76170534470465	0.000446634376185268	0.00548809637586555	0.00449473960277158	3039	tags=73%, list=17%, signal=61%	CD86/IL18/GATA3/BATF/BCL3/NLRP3/IL4R/TNFSF4/BCL6/HLX/IL4
GOBP_REGULATION_OF_MACROPHAGE_DERIVED_FOAM_CELL_DIFFERENTIATION	GOBP_REGULATION_OF_MACROPHAGE_DERIVED_FOAM_CELL_DIFFERENTIATION	GOBP_REGULATION_OF_MACROPHAGE_DERIVED_FOAM_CELL_DIFFERENTIATION	31	0.67473545460879	1.68995278868824	0.000448790862310206	0.0055017007555524	0.00450588156165162	1935	tags=39%, list=11%, signal=34%	IL18/NR1H3/CSF1/NFKBIA/CETP/ALOX15B/ABCG1/CSF2/PRKCH/MSR1/PLA2G5/PLA2G2A
GOBP_POSITIVE_REGULATION_OF_ION_TRANSMEMBRANE_TRANSPORT	GOBP_POSITIVE_REGULATION_OF_ION_TRANSMEMBRANE_TRANSPORT	GOBP_POSITIVE_REGULATION_OF_ION_TRANSMEMBRANE_TRANSPORT	159	0.505279052476641	1.42019669046834	0.000448856704998447	0.0055017007555524	0.00450588156165162	3041	tags=29%, list=17%, signal=24%	P2RX1/CD19/CCR2/P2RY6/TMSB4X/PTAFR/CXCL9/PLCG2/IFNG/STAC3/XCL1/FXYD2/CTSS/CCL2/GLRX/CXCL10/CXCL11/EPHB2/KCNQ1/CACNG3/KCNMB1/TREM2/ABCB1/RAMP3/KCNH2/RGN/CASQ1/THY1/KCNE5/F2RL3/RGS7/GALR2/KCNJ2/ADRB2/CRACR2A/APLNR/LRRC55/EDN1/KCNE1/STAC/LRRC26/ANK3/ABCC8/CEMIP/DRD1/TESC
GOBP_POSITIVE_REGULATION_OF_TISSUE_REMODELING	GOBP_POSITIVE_REGULATION_OF_TISSUE_REMODELING	GOBP_POSITIVE_REGULATION_OF_TISSUE_REMODELING	11	0.829299180156349	1.75368431787838	0.000452815072901539	0.00554333290858497	0.00453997820904416	1502	tags=55%, list=9%, signal=50%	IL18/IL21/IL12B/IL2/IL15/IL23A
GOMF_VOLTAGE_GATED_POTASSIUM_CHANNEL_ACTIVITY	GOMF_VOLTAGE_GATED_POTASSIUM_CHANNEL_ACTIVITY	GOMF_VOLTAGE_GATED_POTASSIUM_CHANNEL_ACTIVITY	89	0.554921691207447	1.52433435778759	0.000454776553613871	0.00556044641202982	0.00455399413303814	3813	tags=43%, list=22%, signal=34%	KCNA3/KCNN3/KCNK6/KCNQ1/KCNMA1/KCNK5/KCNJ1/KCNJ10/KCNH2/KCNJ5/KCNE3/KCNT2/KCNJ11/KCNA5/KCNC3/KCNE5/KCNJ15/KCNJ8/KCNE4/KCNJ2/KCNS2/KCND3/LRRC55/KCNH4/KCNQ3/KCNE1/LRRC26/ABCC9/ABCC8/KCNF1/KCNN1/KCND2/KCNG2/KCND1/KCNAB3/KCNK3/KCNIP2/KCNH6
GOBP_REGULATION_OF_BONE_RESORPTION	GOBP_REGULATION_OF_BONE_RESORPTION	GOBP_REGULATION_OF_BONE_RESORPTION	41	0.641736057873475	1.66687907877838	0.000460874739168916	0.00562803347943031	0.00460934780171934	2443	tags=37%, list=14%, signal=32%	CD38/INPP5D/ADAM8/CSF1R/SYK/TNFSF11/HAMP/S1PR1/TMEM119/TNFAIP3/TNFRSF11B/IL6/CSK/SIGLEC15/DCSTAMP
GOBP_MHC_CLASS_II_BIOSYNTHETIC_PROCESS	GOBP_MHC_CLASS_II_BIOSYNTHETIC_PROCESS	GOBP_MHC_CLASS_II_BIOSYNTHETIC_PROCESS	15	0.780789814602588	1.75952612912586	0.000462491036060466	0.00564078992930608	0.00461979530783449	3039	tags=67%, list=17%, signal=55%	SPI1/CIITA/IFNG/IL10/TMEM106A/TLR4/JAK2/SLC11A1/AZU1/IL4
GOBP_REGULATION_OF_PLATELET_ACTIVATION	GOBP_REGULATION_OF_PLATELET_ACTIVATION	GOBP_REGULATION_OF_PLATELET_ACTIVATION	47	0.622667223739251	1.64043598810107	0.000475348952011588	0.00579045445617079	0.00474237024638461	2845	tags=45%, list=16%, signal=38%	BLK/PLEK/PRKCQ/FCER1G/SYK/LYN/GP1BA/SELP/TXK/TLR4/PDPN/GP5/MMRN1/IL6/PDGFB/JAK2/PDGFRA/NOS3/EMILIN2/THBD/ABAT
GOBP_RIBONUCLEOSIDE_CATABOLIC_PROCESS	GOBP_RIBONUCLEOSIDE_CATABOLIC_PROCESS	GOBP_RIBONUCLEOSIDE_CATABOLIC_PROCESS	20	0.74216604934533	1.7665408348658	0.000480022060795634	0.00584016975816341	0.00478308697608941	2289	tags=55%, list=13%, signal=48%	ADA2/AICDA/APOBEC3D/APOBEC3G/APOBEC3H/APOBEC3F/APOBEC3A/ADA/ENPP4/APOBEC3C/CDA
GOCC_MICROTUBULE_END	GOCC_MICROTUBULE_END	GOCC_MICROTUBULE_END	33	-0.481704	-1.93765	0.00048088605600272	0.00584347624948133	0.0047857949856532	2208	tags=33%, list=13%, signal=29%	GAS2L1/DST/NAV3/CLIP1/SPRY2/DCTN1/CKAP5/CLASP1/NCKAP5/CAMSAP1/CAMSAP2
GOMF_PHOSPHOLIPASE_BINDING	GOMF_PHOSPHOLIPASE_BINDING	GOMF_PHOSPHOLIPASE_BINDING	23	0.708726200571989	1.72649456509459	0.000491044329730542	0.00595957490953414	0.00488087954857431	1843	tags=43%, list=11%, signal=39%	LCK/WAS/BANK1/BLNK/TESPA1/BTK/SYK/CLEC6A/SELE/LMNB1
GOBP_SINGLE_STRANDED_VIRAL_RNA_REPLICATION_VIA_DOUBLE_STRANDED_DNA_INTERMEDIATE	GOBP_SINGLE_STRANDED_VIRAL_RNA_REPLICATION_VIA_DOUBLE_STRANDED_DNA_INTERMEDIATE	GOBP_SINGLE_STRANDED_VIRAL_RNA_REPLICATION_VIA_DOUBLE_STRANDED_DNA_INTERMEDIATE	20	0.741766912482575	1.76559078929664	0.000495260716367487	0.00599599691827975	0.00491070909855112	1892	tags=40%, list=11%, signal=36%	AICDA/APOBEC3D/APOBEC3G/APOBEC3H/APOBEC3F/APOBEC3A/RESF1/APOBEC3C
GOBP_NITRIC_OXIDE_SYNTHASE_BIOSYNTHETIC_PROCESS	GOBP_NITRIC_OXIDE_SYNTHASE_BIOSYNTHETIC_PROCESS	GOBP_NITRIC_OXIDE_SYNTHASE_BIOSYNTHETIC_PROCESS	20	0.741617303714143	1.76523468300625	0.000495260716367487	0.00599599691827975	0.00491070909855112	3500	tags=70%, list=20%, signal=56%	JAK3/FCER2/IFNG/NOD2/CCL2/STAT1/IL33/TLR4/TLR2/JAK2/TLR9/EDN1/SELENOS/LRRK2
GOCC_CHAPERONIN_CONTAINING_T_COMPLEX	GOCC_CHAPERONIN_CONTAINING_T_COMPLEX	GOCC_CHAPERONIN_CONTAINING_T_COMPLEX	10	-0.766615	-2.1839	0.00049696186351306	0.00600549635662765	0.00491848911894838	3281	tags=90%, list=19%, signal=73%	TCP1/CCT7/CCT6B/CCT4/CCT6A/CCT5/CCT8/CCT3/CCT2
GOBP_REGULATION_OF_DENDRITIC_CELL_CHEMOTAXIS	GOBP_REGULATION_OF_DENDRITIC_CELL_CHEMOTAXIS	GOBP_REGULATION_OF_DENDRITIC_CELL_CHEMOTAXIS	11	0.827732403070544	1.75037111985439	0.00049726264552192	0.00600549635662765	0.00491848911894838	2188	tags=82%, list=13%, signal=72%	SLAMF1/CCR7/SLAMF8/SPI1/CCR6/LGALS9/CCL21/IL12A/GAS6
GOBP_ANTIBODY_DEPENDENT_CELLULAR_CYTOTOXICITY	GOBP_ANTIBODY_DEPENDENT_CELLULAR_CYTOTOXICITY	GOBP_ANTIBODY_DEPENDENT_CELLULAR_CYTOTOXICITY	4	0.955013736263736	1.59865471929178	0.000498286197345201	0.00601050111149767	0.00492258800285562	790	tags=100%, list=5%, signal=96%	FCGR1A/FCGR2B/FCGR3A/HLA-E
GOBP_REGULATION_OF_ACTIN_CYTOSKELETON_REORGANIZATION	GOBP_REGULATION_OF_ACTIN_CYTOSKELETON_REORGANIZATION	GOBP_REGULATION_OF_ACTIN_CYTOSKELETON_REORGANIZATION	39	0.635736542874889	1.63958218429937	0.000501903570831416	0.00604674302001658	0.00495227005111854	2104	tags=38%, list=12%, signal=34%	STAP1/HCLS1/ABI3/PTK2B/HCK/ARHGDIB/GMFG/CSF1R/TRPM2/NTRK3/IQGAP2/PDGFRA/NRP1/ESAM/TEK
GOBP_REGULATION_OF_T_CELL_ACTIVATION_VIA_T_CELL_RECEPTOR_CONTACT_WITH_ANTIGEN_BOUND_TO_MHC_MOLECULE_ON_ANTIGEN_PRESENTING_CELL	GOBP_REGULATION_OF_T_CELL_ACTIVATION_VIA_T_CELL_RECEPTOR_CONTACT_WITH_ANTIGEN_BOUND_TO_MHC_MOLECULE_ON_ANTIGEN_PRESENTING_CELL	GOBP_REGULATION_OF_T_CELL_ACTIVATION_VIA_T_CELL_RECEPTOR_CONTACT_WITH_ANTIGEN_BOUND_TO_MHC_MOLECULE_ON_ANTIGEN_PRESENTING_CELL	6	0.902815089440537	1.66198962905056	0.000508544060515925	0.00611927346964712	0.00501167233964154	483	tags=67%, list=3%, signal=65%	LILRB1/HLA-DMB/HAVCR2/LGALS9
GOCC_PLATELET_ALPHA_GRANULE	GOCC_PLATELET_ALPHA_GRANULE	GOCC_PLATELET_ALPHA_GRANULE	91	0.548935366137966	1.51058560786647	0.000509848728564782	0.00612004550456047	0.00501230463464187	2453	tags=33%, list=14%, signal=28%	TMSB4X/SERPINA1/PECAM1/SERPING1/SRGN/CLU/TREML1/VEGFC/SERPINF2/TOR4A/ORM2/SELP/CFD/FERMT3/TGFB1/MMRN1/HGF/IGF1/THBS1/F5/PDGFB/VWF/ISLR/SERPINE1/LEFTY2/TGFB3/CYRIB/GAS6/TIMP1/ORM1
GOCC_COPII_COATED_ER_TO_GOLGI_TRANSPORT_VESICLE	GOCC_COPII_COATED_ER_TO_GOLGI_TRANSPORT_VESICLE	GOCC_COPII_COATED_ER_TO_GOLGI_TRANSPORT_VESICLE	90	0.548277938315742	1.5076230651795	0.000509848728564782	0.00612004550456047	0.00501230463464187	1897	tags=24%, list=11%, signal=22%	CD74/HLA-DPB1/HLA-DRA/HLA-DRB1/HLA-DQA1/SERPINA1/HLA-DPA1/HLA-DQB1/HLA-DQB2/HLA-DRB5/HLA-F/HLA-B/HLA-E/HLA-DQA2/HLA-C/B2M/CTSC/HLA-A/HLA-G/F5/TICAM2/CTSZ
GOBP_POSITIVE_REGULATION_OF_INTERFERON_BETA_PRODUCTION	GOBP_POSITIVE_REGULATION_OF_INTERFERON_BETA_PRODUCTION	GOBP_POSITIVE_REGULATION_OF_INTERFERON_BETA_PRODUCTION	38	0.638687717627668	1.64401725338368	0.000514143978079654	0.0061641052633195	0.00504838948611307	2569	tags=47%, list=15%, signal=40%	IRF1/TLR8/TLR7/IRF5/IRF3/IRF7/TLR4/TLR2/ISG15/DHX58/OAS1/OAS2/IFIH1/HMGB2/TLR9/OAS3/STING1/TRIM56
GOBP_REGULATION_OF_CATION_CHANNEL_ACTIVITY	GOBP_REGULATION_OF_CATION_CHANNEL_ACTIVITY	GOBP_REGULATION_OF_CATION_CHANNEL_ACTIVITY	163	0.50163886947241	1.40998895929149	0.000517479396549912	0.00619656457009464	0.00507497359135625	4067	tags=34%, list=23%, signal=27%	JSRP1/CCR2/PTK2B/P2RY6/TMSB4X/PLCG2/IFNG/STAC3/MMP9/CTSS/CCL2/EPHB2/SHISA8/KCNQ1/CACNG3/GPR35/CLIC2/TREM2/KCNE3/RRAD/REM1/CASQ1/DRD3/KCNE5/KCNE4/GALR2/FGF11/HPCA/NETO1/ADRB2/KCNS2/CRACR2A/CACNB4/RASGRF2/LRRC55/EDN1/CRHBP/KCNE1/STAC/LRRC26/GEM/ANK3/ABCC8/JPH4/RASGRF1/MEF2C/PDE4B/IFNGR2/PLN/EDNRA/KCNIP2/CACNG8/STOM/CACNG5/OPRL1/RELN
GOBP_NEGATIVE_REGULATION_OF_ENDOTHELIAL_CELL_PROLIFERATION	GOBP_NEGATIVE_REGULATION_OF_ENDOTHELIAL_CELL_PROLIFERATION	GOBP_NEGATIVE_REGULATION_OF_ENDOTHELIAL_CELL_PROLIFERATION	41	0.637891968304989	1.65689423781449	0.000527283970059744	0.00630631628191454	0.00516486001677659	3423	tags=54%, list=20%, signal=43%	ALOX5/GHRL/CCL2/TNF/IL12B/RGCC/COL4A3/ACVRL1/STAT1/SULF1/THBS1/IL12A/DLL4/MMRN2/NGFR/ATP5IF1/VASH1/PPARG/ATOH8/MEF2C/FLT1/TNMD
GOBP_REGULATION_OF_ESTABLISHMENT_OF_PROTEIN_LOCALIZATION_TO_CHROMOSOME	GOBP_REGULATION_OF_ESTABLISHMENT_OF_PROTEIN_LOCALIZATION_TO_CHROMOSOME	GOBP_REGULATION_OF_ESTABLISHMENT_OF_PROTEIN_LOCALIZATION_TO_CHROMOSOME	12	-0.742679	-2.24038	0.000531188097578199	0.00634531835206306	0.00519680263171636	3281	tags=75%, list=19%, signal=61%	TCP1/CCT7/DKC1/CCT4/CCT6A/CCT5/CCT8/CCT3/CCT2
GOBP_PROTEIN_TRANSMEMBRANE_IMPORT_INTO_INTRACELLULAR_ORGANELLE	GOBP_PROTEIN_TRANSMEMBRANE_IMPORT_INTO_INTRACELLULAR_ORGANELLE	GOBP_PROTEIN_TRANSMEMBRANE_IMPORT_INTO_INTRACELLULAR_ORGANELLE	36	-0.479529	-1.99388	0.000535816414808004	0.00638514560979538	0.00522942107358383	3589	tags=50%, list=21%, signal=40%	TOMM40/PEX12/PEX10/PEX26/TIMM23B/LONP2/CHCHD4/PEX7/AIFM1/TIMM17A/TOMM20L/TIMM50/TIMM44/GRPEL1/TIMM21/HSPD1/TOMM20/PEX5
GOBP_REACTIVE_OXYGEN_SPECIES_METABOLIC_PROCESS	GOBP_REACTIVE_OXYGEN_SPECIES_METABOLIC_PROCESS	GOBP_REACTIVE_OXYGEN_SPECIES_METABOLIC_PROCESS	217	0.484053607008377	1.36878910491142	0.000535796781333576	0.00638514560979538	0.00522942107358383	3581	tags=30%, list=20%, signal=24%	NCF1/VAV1/NCF4/ITGB2/PTK2B/RAC2/ALOX5/HVCN1/TYROBP/NCF2/PLCG2/ABCD2/GCH1/CYBB/SYK/CLEC7A/ITGAM/TNF/RIPK3/HBD/CYBA/MPO/FPR2/CYP1B1/CFLAR/GRB2/ACOD1/PREX1/TGFB1/TLR4/HP/CCN1/ZC3H12A/THBS1/PDGFB/GNAI2/CCN2/TLR6/GPX3/CYB5R4/PDGFRB/F2RL1/NOS3/STK17A/CD177/EDN1/ATP5IF1/MT3/INAVA/MAOB/TAFA4/TUSC2/GPX1/PON3/IL19/NRROS/SOD3/FBLN5/FYN/PID1/PRDX1/F2/LRRK2/PLIN5/TGFBR2
GOBP_AMINOACYL_TRNA_METABOLISM_INVOLVED_IN_TRANSLATIONAL_FIDELITY	GOBP_AMINOACYL_TRNA_METABOLISM_INVOLVED_IN_TRANSLATIONAL_FIDELITY	GOBP_AMINOACYL_TRNA_METABOLISM_INVOLVED_IN_TRANSLATIONAL_FIDELITY	12	-0.742096	-2.23862	0.000537869621322549	0.00638647359036052	0.00523050868692534	3870	tags=83%, list=22%, signal=65%	AARS1/AARS2/LARS1/VARS1/IARS1/LARS2/VARS2/DTD1/DTD2/IARS2
GOMF_AMINOACYL_TRNA_EDITING_ACTIVITY	GOMF_AMINOACYL_TRNA_EDITING_ACTIVITY	GOMF_AMINOACYL_TRNA_EDITING_ACTIVITY	12	-0.742096	-2.23862	0.000537869621322549	0.00638647359036052	0.00523050868692534	3870	tags=83%, list=22%, signal=65%	AARS1/AARS2/LARS1/VARS1/IARS1/LARS2/VARS2/DTD1/DTD2/IARS2
GOBP_POSITIVE_REGULATION_OF_VASCULAR_ENDOTHELIAL_GROWTH_FACTOR_PRODUCTION	GOBP_POSITIVE_REGULATION_OF_VASCULAR_ENDOTHELIAL_GROWTH_FACTOR_PRODUCTION	GOBP_POSITIVE_REGULATION_OF_VASCULAR_ENDOTHELIAL_GROWTH_FACTOR_PRODUCTION	28	0.679896047279559	1.69000622680203	0.000537848429212032	0.00638647359036052	0.00523050868692534	1765	tags=39%, list=10%, signal=35%	C3/C3AR1/CYP1B1/C5AR1/TGFB1/IL1B/IL6/SULF1/SULF2/HPSE/FLT4
GOBP_NEGATIVE_REGULATION_OF_ALPHA_BETA_T_CELL_DIFFERENTIATION	GOBP_NEGATIVE_REGULATION_OF_ALPHA_BETA_T_CELL_DIFFERENTIATION	GOBP_NEGATIVE_REGULATION_OF_ALPHA_BETA_T_CELL_DIFFERENTIATION	25	0.708717641285388	1.74878550503444	0.000541931877156158	0.00642697335564881	0.00526367791109289	3039	tags=52%, list=17%, signal=43%	TBX21/JAK3/FOXP3/SOCS1/IL2/IL4R/ZC3H12A/TNFSF4/BCL6/RUNX1/SMAD7/HLX/IL4
GOBP_SOMATIC_DIVERSIFICATION_OF_IMMUNOGLOBULINS_INVOLVED_IN_IMMUNE_RESPONSE	GOBP_SOMATIC_DIVERSIFICATION_OF_IMMUNOGLOBULINS_INVOLVED_IN_IMMUNE_RESPONSE	GOBP_SOMATIC_DIVERSIFICATION_OF_IMMUNOGLOBULINS_INVOLVED_IN_IMMUNE_RESPONSE	52	0.611862427062448	1.6320721305543	0.000546720263114077	0.00647597699417359	0.00530381178988661	2245	tags=33%, list=13%, signal=29%	TBX21/CD40LG/PTPRC/FOXP3/CD40/CCR6/CD28/AICDA/IL2/BATF/IL10/TGFB1/TNFSF4/BCL6/IL27RA/TNFSF13/SHLD1
GOMF_CYSTEINE_TYPE_ENDOPEPTIDASE_INHIBITOR_ACTIVITY_INVOLVED_IN_APOPTOTIC_PROCESS	GOMF_CYSTEINE_TYPE_ENDOPEPTIDASE_INHIBITOR_ACTIVITY_INVOLVED_IN_APOPTOTIC_PROCESS	GOMF_CYSTEINE_TYPE_ENDOPEPTIDASE_INHIBITOR_ACTIVITY_INVOLVED_IN_APOPTOTIC_PROCESS	21	0.725473533077367	1.73846416971599	0.000550894366855543	0.00651759558484849	0.00533789732973622	2638	tags=52%, list=15%, signal=45%	CD27/DPEP1/TNFSF14/TNFAIP8/BIRC3/SERPINB9/NAIP/RPS6KA1/GAS6/VIL1/MT3
GOBP_CELLULAR_RESPONSE_TO_AMYLOID_BETA	GOBP_CELLULAR_RESPONSE_TO_AMYLOID_BETA	GOBP_CELLULAR_RESPONSE_TO_AMYLOID_BETA	42	0.627772026665911	1.63369274165936	0.000555785055041357	0.00656758220130906	0.00537883626543019	2501	tags=45%, list=14%, signal=39%	VCAM1/TNF/FCGR2B/EPHB2/FPR2/ATP1A3/TREM2/ITGA4/TLR4/LGMN/IGF1/NTRK1/ICAM1/TLR6/CASP4/ADRB2/AGER/BCL2L11/NGFR
GOBP_PEPTIDYL_ARGININE_N_METHYLATION	GOBP_PEPTIDYL_ARGININE_N_METHYLATION	GOBP_PEPTIDYL_ARGININE_N_METHYLATION	11	-0.754587	-2.22777	0.000558356745914328	0.00657460256349252	0.00538458592756632	3577	tags=82%, list=20%, signal=65%	PRMT6/PRMT7/PRMT1/PRMT9/PRMT2/FBXO11/PRMT3/CARM1/PRMT5
GOMF_PROTEIN_ARGININE_N_METHYLTRANSFERASE_ACTIVITY	GOMF_PROTEIN_ARGININE_N_METHYLTRANSFERASE_ACTIVITY	GOMF_PROTEIN_ARGININE_N_METHYLTRANSFERASE_ACTIVITY	11	-0.754587	-2.22777	0.000558356745914328	0.00657460256349252	0.00538458592756632	3577	tags=82%, list=20%, signal=65%	PRMT6/PRMT7/PRMT1/PRMT9/PRMT2/FBXO11/PRMT3/CARM1/PRMT5
GOBP_REGULATION_OF_CELL_CELL_ADHESION_MEDIATED_BY_INTEGRIN	GOBP_REGULATION_OF_CELL_CELL_ADHESION_MEDIATED_BY_INTEGRIN	GOBP_REGULATION_OF_CELL_CELL_ADHESION_MEDIATED_BY_INTEGRIN	11	0.824900793594067	1.74438323363422	0.000558378123868119	0.00657460256349252	0.00538458592756632	1538	tags=64%, list=9%, signal=58%	CD3E/CXCL13/CCL5/SKAP1/FERMT3/ADA/DPP4
GOBP_POSITIVE_REGULATION_OF_PATTERN_RECOGNITION_RECEPTOR_SIGNALING_PATHWAY	GOBP_POSITIVE_REGULATION_OF_PATTERN_RECOGNITION_RECEPTOR_SIGNALING_PATHWAY	GOBP_POSITIVE_REGULATION_OF_PATTERN_RECOGNITION_RECEPTOR_SIGNALING_PATHWAY	44	0.636492305149432	1.66779704077769	0.000562371582499756	0.00660585762443464	0.00541018375795818	2806	tags=48%, list=16%, signal=40%	TASL/PTPN22/SLC15A3/NR1H3/CYBA/TLR5/OASL/TLR4/TLR2/IFI35/DHX58/RSAD2/LTF/TLR1/LBP/TICAM2/DDX60/TLR9/F2RL1/SLC46A2/USP15
GOCC_SPERMATOPROTEASOME_COMPLEX	GOCC_SPERMATOPROTEASOME_COMPLEX	GOCC_SPERMATOPROTEASOME_COMPLEX	5	0.930762348409817	1.63966220275815	0.000562154597352369	0.00660585762443464	0.00541018375795818	949	tags=80%, list=5%, signal=76%	PSMB9/PSMB10/PSMB8/PSMA8
GOBP_DNA_CYTOSINE_DEAMINATION	GOBP_DNA_CYTOSINE_DEAMINATION	GOBP_DNA_CYTOSINE_DEAMINATION	9	0.846695738651993	1.72903627970308	0.000570894694515225	0.00669799994147648	0.00548564812540632	1892	tags=78%, list=11%, signal=69%	AICDA/APOBEC3D/APOBEC3G/APOBEC3H/APOBEC3F/APOBEC3A/APOBEC3C
GOBP_REGULATION_OF_MACROPHAGE_DIFFERENTIATION	GOBP_REGULATION_OF_MACROPHAGE_DIFFERENTIATION	GOBP_REGULATION_OF_MACROPHAGE_DIFFERENTIATION	22	0.715004339150288	1.73562443102984	0.000572382980479129	0.00670748559190922	0.00549341685352953	2209	tags=50%, list=13%, signal=44%	HCLS1/C1QC/IL34/CSF1/TGFB1/ID2/CASP8/ZBTB46/LIF/ROR2/PTPN2
GOBP_DE_NOVO_AMP_BIOSYNTHETIC_PROCESS	GOBP_DE_NOVO_AMP_BIOSYNTHETIC_PROCESS	GOBP_DE_NOVO_AMP_BIOSYNTHETIC_PROCESS	8	-0.810911	-2.08598	0.000575160584236583	0.00672406337045304	0.00550699401993545	3312	tags=100%, list=19%, signal=81%	ADSL/PPAT/ADSS2/ATIC/GART/PFAS/PAICS
GOBP_REGULATION_OF_GLIAL_CELL_MIGRATION	GOBP_REGULATION_OF_GLIAL_CELL_MIGRATION	GOBP_REGULATION_OF_GLIAL_CELL_MIGRATION	14	0.781772695635029	1.73445981170258	0.000575021518274314	0.00672406337045304	0.00550699401993545	1508	tags=57%, list=9%, signal=52%	STAP1/CCR2/GPR183/CCL3/CSF1/TREM2/P2RY12/CX3CR1
GOBP_POSITIVE_REGULATION_OF_MEMORY_T_CELL_DIFFERENTIATION	GOBP_POSITIVE_REGULATION_OF_MEMORY_T_CELL_DIFFERENTIATION	GOBP_POSITIVE_REGULATION_OF_MEMORY_T_CELL_DIFFERENTIATION	9	0.846373364491603	1.72837795984447	0.000576575192103719	0.00672466598166359	0.00550748755727293	1753	tags=78%, list=10%, signal=70%	IL12RB1/HLA-DRA/HLA-DRB1/IL12B/IL23A/IL23R/TNFSF4
GOBP_MODULATION_OF_PROCESS_OF_ANOTHER_ORGANISM	GOBP_MODULATION_OF_PROCESS_OF_ANOTHER_ORGANISM	GOBP_MODULATION_OF_PROCESS_OF_ANOTHER_ORGANISM	23	0.706331114051223	1.72066000746472	0.000576136311498664	0.00672466598166359	0.00550748755727293	1737	tags=39%, list=10%, signal=35%	FCER2/PRF1/MPEG1/IFNG/SYK/CLEC7A/GSDMD/LTF/DEFA4
GOBP_POSITIVE_REGULATION_OF_NITRIC_OXIDE_METABOLIC_PROCESS	GOBP_POSITIVE_REGULATION_OF_NITRIC_OXIDE_METABOLIC_PROCESS	GOBP_POSITIVE_REGULATION_OF_NITRIC_OXIDE_METABOLIC_PROCESS	39	0.632177029933986	1.6304021016565	0.000578381955747277	0.00673777421175724	0.00551822317066035	2613	tags=46%, list=15%, signal=39%	PTK2B/AIF1/IFNG/CLEC7A/TNF/KLRC4-KLRK1/KLRK1/CLU/TMEM106A/KLF2/TLR4/IL1B/JAK2/TLR6/ASS1/P2RX4/EDN1/DDAH1
GOBP_REGULATION_OF_CELL_SHAPE	GOBP_REGULATION_OF_CELL_SHAPE	GOBP_REGULATION_OF_CELL_SHAPE	149	0.512884370373066	1.43697642491001	0.000581590306914199	0.00676715985651227	0.005542289953054	2762	tags=30%, list=16%, signal=25%	RHOH/CORO1A/SEMA4A/FGR/FGD2/FMNL1/ITGB2/FGD3/PTK2B/RAC2/LST1/HCK/SEMA4D/RHOF/CSF1R/ARHGAP15/CCL2/PLEKHO1/CCL3/ERMN/CDC42SE2/PEAK3/RHOG/PDPN/CCL7/RHOU/RND1/PLXND1/LPAR1/FGD6/COCH/CCL24/CCL13/EPB41/FGD5/FAM171A1/DIAPH1/PLXNA4/SPTA1/VIL1/ARAP1/FES/MYH9/CCL11
GOBP_FC_RECEPTOR_MEDIATED_STIMULATORY_SIGNALING_PATHWAY	GOBP_FC_RECEPTOR_MEDIATED_STIMULATORY_SIGNALING_PATHWAY	GOBP_FC_RECEPTOR_MEDIATED_STIMULATORY_SIGNALING_PATHWAY	33	0.650367840119784	1.65635395815464	0.000588195435378196	0.00683595331080879	0.00559863165011272	716	tags=33%, list=4%, signal=32%	VAV1/MYO1G/BLK/FGR/PTPRC/HCK/CD226/FCER1G/SYK/LYN/FCGR2B
GOBP_STRIATED_MUSCLE_CONTRACTION	GOBP_STRIATED_MUSCLE_CONTRACTION	GOBP_STRIATED_MUSCLE_CONTRACTION	170	0.493351272642135	1.38820905893773	0.000590749021584325	0.00685755364232063	0.00561632227703141	3764	tags=34%, list=22%, signal=27%	JSRP1/RCSD1/CXCR4/PIK3CG/STAC3/TNF/MYBPC3/TNNI2/SLC8A1/GRK2/KCNQ1/CLIC2/MYH6/MYBPH/MYL4/BIN1/KCNH2/KCNJ5/KCNE3/ZC3H12A/SLC8A3/CASQ1/MYL2/KCNA5/CCN2/PKP2/CHRNA1/KCNE5/CACNA1C/TAFAZZIN/KCNJ8/KCNE4/GJA5/ADRA1A/RGS2/KCNJ2/KCND3/TNNT3/MYL3/P2RX4/LMOD3/KCNE1/STAC/PPP1R13L/SMAD7/TNNC1/ACTN3/DSC2/CHRNB1/MYH3/TNNC2/TNNT2/PDE4B/PLN/TPM1/PDE5A/BMP10
GOMF_OXIDOREDUCTASE_ACTIVITY_ACTING_ON_SINGLE_DONORS_WITH_INCORPORATION_OF_MOLECULAR_OXYGEN	GOMF_OXIDOREDUCTASE_ACTIVITY_ACTING_ON_SINGLE_DONORS_WITH_INCORPORATION_OF_MOLECULAR_OXYGEN	GOMF_OXIDOREDUCTASE_ACTIVITY_ACTING_ON_SINGLE_DONORS_WITH_INCORPORATION_OF_MOLECULAR_OXYGEN	25	0.706804825836665	1.74406556618197	0.000591649061848984	0.0068599310144112	0.00561826933986598	2249	tags=52%, list=13%, signal=45%	ALOX5/IDO1/ALOX5AP/IDO2/HAAO/ALOX15B/TDO2/PTGS1/HPD/ALOX15/MIOX/HGD/CDO1
GOCC_IMMUNOGLOBULIN_COMPLEX	GOCC_IMMUNOGLOBULIN_COMPLEX	GOCC_IMMUNOGLOBULIN_COMPLEX	8	0.869876345317151	1.7192149680831	0.000603011109893442	0.00698346317056172	0.00571944192074617	2281	tags=100%, list=13%, signal=87%	CD79A/IGLL5/JCHAIN/IGLL1/CD79B/SYK/PIGR/LIME1
GOBP_NEGATIVE_REGULATION_OF_DENDRITIC_CELL_DIFFERENTIATION	GOBP_NEGATIVE_REGULATION_OF_DENDRITIC_CELL_DIFFERENTIATION	GOBP_NEGATIVE_REGULATION_OF_DENDRITIC_CELL_DIFFERENTIATION	6	0.899713795077275	1.65628046542596	0.000607169677977629	0.00702338008511755	0.00575213379136701	1758	tags=100%, list=10%, signal=90%	TMEM176A/LILRB1/TMEM176B/FCGR2B/HLA-G/ZBTB46
[truncated: 451 more rows]
