# Supplementary material for: Identification and validation of prognostic genes and prognostic models associated with cutaneous melanoma and integrative stress response
Source: Front Immunol. 2025 Dec 2;16:1689103. doi: 10.3389/fimmu.2025.1689103 (PMC12705592; doi:10.3389/fimmu.2025.1689103)
Supplement: Supplementary file 8 [file Table6.xlsx]

## Sheet: Supplementary Tables 6
Tables S6. The table of enrichment pathway information for DTL.
	ID	Description	setSize	enrichmentScore	NES	pvalue	p.adjust	qvalue	rank	leading_edge	core_enrichment
GOCC_MHC_PROTEIN_COMPLEX	GOCC_MHC_PROTEIN_COMPLEX	GOCC_MHC_PROTEIN_COMPLEX	23	-0.861717	-3.16087	1e-10	5.49375e-09	4.18480861244019e-09	1659	tags=91%, list=9%, signal=83%	B2M/HLA-G/HLA-DQA2/HLA-DMB/HLA-DOA/HLA-F/HLA-A/HLA-DOB/HLA-DRA/HLA-C/HLA-DQA1/HLA-DPA1/HLA-DRB5/HLA-B/HLA-DQB2/HLA-DRB1/HLA-DQB1/HLA-E/HLA-DPB1/CD74/HLA-DMA
GOCC_LUMENAL_SIDE_OF_ENDOPLASMIC_RETICULUM_MEMBRANE	GOCC_LUMENAL_SIDE_OF_ENDOPLASMIC_RETICULUM_MEMBRANE	GOCC_LUMENAL_SIDE_OF_ENDOPLASMIC_RETICULUM_MEMBRANE	26	-0.805411	-3.07165	1e-10	5.49375e-09	4.18480861244019e-09	1509	tags=73%, list=9%, signal=67%	HLA-G/HLA-DQA2/HLA-F/BCAP31/HLA-A/HLA-DRA/HLA-C/HLA-DQA1/HLA-DPA1/HLA-DRB5/HLA-B/TAPBP/HLA-DQB2/SPPL2B/HLA-DRB1/HLA-DQB1/HLA-E/HLA-DPB1/CD74
GOMF_CYTOKINE_RECEPTOR_ACTIVITY	GOMF_CYTOKINE_RECEPTOR_ACTIVITY	GOMF_CYTOKINE_RECEPTOR_ACTIVITY	97	-0.598721	-3.06646	1e-10	5.49375e-09	4.18480861244019e-09	4436	tags=71%, list=25%, signal=53%	IL20RA/OSMR/CCR8/CCR2/IL20RB/CCR5/CXCR4/IL17RA/IL7R/ACKR3/IFNGR1/GFRA2/IL18R1/CCRL2/IL18RAP/CCR4/IL17REL/CCR3/CMKLR1/IL2RA/IL17RC/CXCR6/FLT3/IL10RA/CRLF1/IFNAR2/IL5RA/IL17RE/IL2RB/MPL/IFNGR2/CSF2RB/CXCR5/CSF3R/GFRA1/IL22RA1/IL10RB/CSF2RA/F3/XCR1/IL21R/CCR7/IL9R/CCR6/IL13RA1/CD4/CRLF2/IL12RB1/CXCR2/EBI3/CXCR1/IL2RG/ACKR2/IL15RA/IL22RA2/IFNLR1/CXCR3/IL27RA/CX3CR1/IL1R2/IL4R/GFRA3/ACKR4/GPR35/IL1RL1…
GOBP_PEPTIDE_ANTIGEN_ASSEMBLY_WITH_MHC_PROTEIN_COMPLEX	GOBP_PEPTIDE_ANTIGEN_ASSEMBLY_WITH_MHC_PROTEIN_COMPLEX	GOBP_PEPTIDE_ANTIGEN_ASSEMBLY_WITH_MHC_PROTEIN_COMPLEX	18	-0.885071	-3.03451	1e-10	5.49375e-09	4.18480861244019e-09	1659	tags=89%, list=9%, signal=81%	B2M/HLA-DQA2/HLA-DMB/HLA-DOA/HLA-DOB/HLA-DRA/HLA-DQA1/HLA-DPA1/HLA-DRB5/TAPBP/HLA-DQB2/HLA-DRB1/HLA-DQB1/HLA-DPB1/TAPBPL/HLA-DMA
GOCC_MHC_CLASS_II_PROTEIN_COMPLEX	GOCC_MHC_CLASS_II_PROTEIN_COMPLEX	GOCC_MHC_CLASS_II_PROTEIN_COMPLEX	15	-0.905905	-2.91588	1e-10	5.49375e-09	4.18480861244019e-09	1659	tags=100%, list=9%, signal=91%	HLA-DQA2/HLA-DMB/HLA-DOA/HLA-DOB/HLA-DRA/HLA-DQA1/HLA-DPA1/HLA-DRB5/HLA-DQB2/HLA-DRB1/HLA-DQB1/HLA-DPB1/CD74/HLA-DMA
GOMF_SERINE_TYPE_ENDOPEPTIDASE_INHIBITOR_ACTIVITY	GOMF_SERINE_TYPE_ENDOPEPTIDASE_INHIBITOR_ACTIVITY	GOMF_SERINE_TYPE_ENDOPEPTIDASE_INHIBITOR_ACTIVITY	96	-0.564928	-2.85733	1e-10	5.49375e-09	4.18480861244019e-09	5291	tags=67%, list=30%, signal=47%	SERPINB2/APP/SERPINB12/WFDC9/WFDC12/WFDC1/A2ML1/SERPINB3/AGT/HMSD/WFIKKN1/SERPINB4/SPINK9/PEBP1/TFPI/SPINK7/SERPINC1/PZP/SERPINB10/WFDC2/SERPINE2/WFDC13/SERPINA12/SERPINB5/TFPI2/SPINK2/ITIH6/SPINK6/ANOS1/ITIH1/ANXA2/WFDC10B/COL7A1/ITIH4/SPINK13/SERPINI1/SERPINB1/SERPINB8/PCSK1N/SERPINA7/SPINK5/WFDC5/CRIM1/SERPINE1/ITIH3/SERPINA3/FURIN/ITIH5/WFDC3/SERPINF1/WFDC10A/SLPI/PI3/APLP2/SERPINA9/SERPINA1/…
GOBP_COMPLEMENT_ACTIVATION	GOBP_COMPLEMENT_ACTIVATION	GOBP_COMPLEMENT_ACTIVATION	57	-0.613166	-2.83942	1e-10	5.49375e-09	4.18480861244019e-09	2914	tags=60%, list=17%, signal=50%	CFH/C1QC/IGLL5/FCN1/SUSD4/CRP/RGCC/C1QB/FCN2/C1QA/C4BPB/CFI/CFP/IGLL1/IL1B/C2/TREM2/KRT1/C1RL/A2M/C8G/C4B/MASP1/C1S/FCN3/MFAP4/C3/C4A/CFD/CFB/SERPING1/CLU/C1R/CD59
GOBP_ANTIGEN_PROCESSING_AND_PRESENTATION_OF_PEPTIDE_ANTIGEN	GOBP_ANTIGEN_PROCESSING_AND_PRESENTATION_OF_PEPTIDE_ANTIGEN	GOBP_ANTIGEN_PROCESSING_AND_PRESENTATION_OF_PEPTIDE_ANTIGEN	60	-0.605156	-2.80467	1e-10	5.49375e-09	4.18480861244019e-09	1924	tags=52%, list=11%, signal=46%	CLEC4A/CTSF/CD209/ACE/B2M/PYCARD/HLA-G/HLA-DQA2/HLA-DMB/HLA-DOA/HLA-F/TREM2/HLA-A/HLA-DOB/HLA-DRA/HLA-C/HLA-DQA1/HLA-DPA1/CTSD/HLA-DRB5/AZGP1/HLA-B/TAPBP/HLA-DQB2/HLA-DRB1/HLA-DQB1/HLA-E/HLA-DPB1/CD74/TAPBPL/HLA-DMA
GOBP_POSITIVE_REGULATION_OF_PHAGOCYTOSIS	GOBP_POSITIVE_REGULATION_OF_PHAGOCYTOSIS	GOBP_POSITIVE_REGULATION_OF_PHAGOCYTOSIS	68	-0.566574	-2.77149	1e-10	5.49375e-09	4.18480861244019e-09	3096	tags=53%, list=18%, signal=44%	CCL2/CD300LF/NCKAP1L/IL2RB/FCN1/SLC11A1/F2RL1/ABCA7/IL15/FCER1G/FCN2/SIRPG/LMAN2/GATA2/PYCARD/SOD1/IL1B/TNF/PLCG2/C2/IL2RG/TREM2/IL15RA/AZU1/NOD2/MFGE8/BCR/SFTPD/C4B/FCN3/C3/CAMK1D/PLA2G5/C4A/CYBA/GAS6
GOBP_ACUTE_INFLAMMATORY_RESPONSE	GOBP_ACUTE_INFLAMMATORY_RESPONSE	GOBP_ACUTE_INFLAMMATORY_RESPONSE	111	-0.486857	-2.60377	1e-10	5.49375e-09	4.18480861244019e-09	2747	tags=56%, list=16%, signal=47%	OSMR/CREB3L3/ZP3/CTNNBIP1/IL20RB/FCGR2B/IL22/IL6/CNR1/PLA2G2D/APCS/ORM2/IL1A/ADRA2A/LBP/PRCP/TNFRSF11A/APOL2/CRP/TREM1/ITIH4/FCGR1A/REG3A/ADAM8/HAMP/ELANE/C2CD4B/HPR/F3/HP/NLRP6/CCR7/ADORA1/UGT1A1/PTGER3/IL1B/SERPINA3/S100A8/CD6/TNF/KLKB1/F8/C2CD4A/SERPINA1/A2M/ALOX5AP/PTGES/VNN1/SIGIRR/TACR1/SAA2/SAA4/DNASE1L3/GATA3/SAA1/C3/FUT7/HLA-E/ASS1/CEBPB/SERPINF2/NUPR1
GOBP_NEUTROPHIL_CHEMOTAXIS	GOBP_NEUTROPHIL_CHEMOTAXIS	GOBP_NEUTROPHIL_CHEMOTAXIS	103	-0.478913	-2.4558	1e-10	5.49375e-09	4.18480861244019e-09	4204	tags=57%, list=24%, signal=44%	SYK/CCL4/CCL1/DPP4/CCL3/CXCL13/CX3CL1/TNFAIP6/C3AR1/PF4V1/PPIB/CXADR/CCL2/LBP/CXCL5/CCL25/NCKAP1L/XCL1/TREM1/ITGB2/EDN1/CSF3R/S100A9/CCL11/FCER1G/EDN3/XCL2/JAM3/VAV1/CCL13/CCL3L3/CCL3L1/CCL24/CCR7/IL23A/EDN2/IL1B/CCL5/S100A8/CCL19/CXCR2/CXCR1/S100A12/BST1/CCL26/PIP5K1C/CCL21/DAPK2/NOD2/PLA2G1B/RAC2/CCL14/JAML/SAA1/BSG/C5AR2/CAMK1D/CCL22/CD74
GOBP_DNA_DEPENDENT_DNA_REPLICATION	GOBP_DNA_DEPENDENT_DNA_REPLICATION	GOBP_DNA_DEPENDENT_DNA_REPLICATION	160	0.728919329730951	2.40884896705861	1e-10	5.49375e-09	4.18480861244019e-09	1801	tags=58%, list=10%, signal=53%	CDC6/MCM10/ORC1/GINS1/MCM4/GMNN/TICRR/TIMELESS/WDHD1/MCM6/CDC45/BLM/RAD51/RFC3/EME1/DNA2/POLQ/GINS2/RFC5/TRAIP/RFWD3/POLE2/PRIM1/DONSON/PCNA/GINS4/POLA1/ORC6/FEN1/ATAD5/DSCC1/RFC4/MCM3/E2F7/CCNE2/CDT1/TOPBP1/MCM7/POLE/MCM2/RRM1/NUCKS1/BRCA2/DBF4/PRIM2/POLD1/RFC2/TIPIN/CCNE1/TONSL/GINS3/MCMBP/POLD3/CDC7/FBXO5/DBF4B/ZGRF1/MMS22L/E2F8/POLA2/DDX21/ALYREF/RPA1/RECQL4/MCM5/NOC3L/TWNK/WRNIP1/MGME1/FANCM…
GOBP_CELL_CYCLE_DNA_REPLICATION	GOBP_CELL_CYCLE_DNA_REPLICATION	GOBP_CELL_CYCLE_DNA_REPLICATION	44	0.806754719972775	2.39318325057391	1e-10	5.49375e-09	4.18480861244019e-09	1383	tags=66%, list=8%, signal=61%	GINS1/MCM4/GMNN/MCM6/CDC45/BLM/RAD51/DNA2/DONSON/PCNA/POLA1/FEN1/ATAD5/MCM3/E2F7/CDT1/MCM2/BRCA2/DBF4/TIPIN/GINS3/CDC7/FBXO5/DBF4B/E2F8/LIG1/WRN/SENP2/RTEL1
GOBP_MITOTIC_SISTER_CHROMATID_SEGREGATION	GOBP_MITOTIC_SISTER_CHROMATID_SEGREGATION	GOBP_MITOTIC_SISTER_CHROMATID_SEGREGATION	171	0.719931209335724	2.39110078658699	1e-10	5.49375e-09	4.18480861244019e-09	1576	tags=52%, list=9%, signal=48%	NEK2/CENPF/CDC6/KIF14/ESPL1/BUB1/NCAPH/HASPIN/SPAG5/PRC1/RACGAP1/KIF4A/SGO1/BUB1B/KIFC1/CDCA8/NUSAP1/CDCA5/KIF2C/DLGAP5/NCAPG2/CCNB1/NCAPG/KIF18B/NUF2/KNTC1/MAD2L1/TRIP13/ZWINT/HNRNPU/KIF23/PLK1/CEP55/DSCC1/TTK/ZWILCH/KPNB1/CDT1/RAN/AURKB/DSN1/SMC1A/NDC80/NCAPD2/KIF18A/SMC2/TACC3/NSL1/ANAPC1/CDC20/SGO2/CENPE/TPR/NCAPD3/NUP62/UBE2C/FBXO5/KNSTRN/SMC3/POGZ/SPDL1/SMC4/CENPK/BAZ1B/CHAMP1/BUB3/KIF22/GE…
GOBP_SISTER_CHROMATID_SEGREGATION	GOBP_SISTER_CHROMATID_SEGREGATION	GOBP_SISTER_CHROMATID_SEGREGATION	199	0.714613884940151	2.38465781069939	1e-10	5.49375e-09	4.18480861244019e-09	1816	tags=53%, list=10%, signal=48%	NEK2/CENPF/CDC6/KIF14/ESPL1/BUB1/NCAPH/HASPIN/SPAG5/PRC1/RACGAP1/KIF4A/SGO1/BUB1B/KIFC1/CDCA8/TOP2A/NUSAP1/CDCA5/KIF2C/DLGAP5/NCAPG2/CCNB1/NCAPG/KIF18B/NUF2/KNTC1/MAD2L1/TRIP13/ZWINT/HNRNPU/KIF23/ESCO2/PLK1/CEP55/FEN1/DSCC1/TTK/ZWILCH/KPNB1/CDT1/RAN/AURKB/DSN1/SMC1A/NDC80/NCAPD2/KIF18A/SMC2/TACC3/NSL1/ANAPC1/RMI2/CDC20/SGO2/CENPE/TPR/NCAPD3/NUP62/UBE2C/MCMBP/FBXO5/RAD51C/KNSTRN/SMC3/POGZ/SPDL1/SM…
GOBP_DNA_REPLICATION_INITIATION	GOBP_DNA_REPLICATION_INITIATION	GOBP_DNA_REPLICATION_INITIATION	38	0.814977427161175	2.36637981485953	1e-10	5.49375e-09	4.18480861244019e-09	1730	tags=74%, list=10%, signal=67%	CDC6/MCM10/ORC1/MCM4/GMNN/TICRR/MCM6/CDC45/PRIM1/POLA1/ORC6/MCM3/CCNE2/CDT1/TOPBP1/MCM7/MCM2/PRIM2/CCNE1/GINS3/POLA2/MCM5/NOC3L/WRNIP1/ORC5/ORC2/ORC4/CDK2
GOCC_CONDENSED_CHROMOSOME_CENTROMERIC_REGION	GOCC_CONDENSED_CHROMOSOME_CENTROMERIC_REGION	GOCC_CONDENSED_CHROMOSOME_CENTROMERIC_REGION	156	0.716292673705624	2.36348693673234	1e-10	5.49375e-09	4.18480861244019e-09	2256	tags=56%, list=13%, signal=49%	NEK2/CENPF/BUB1/CENPI/SPAG5/SGO1/BUB1B/KIF2C/CCNB1/NCAPG/NUF2/SKA3/BIRC5/KNTC1/ERCC6L/MAD2L1/CENPA/HJURP/ZWINT/HNRNPU/KNL1/PLK1/CENPO/SKA1/SPC25/CENPU/SPC24/TTK/ZWILCH/NUP133/CDT1/AURKB/DSN1/SMC1A/NDC80/NCAPD2/KIF18A/XPO1/INCENP/NSL1/CENPH/SGO2/CENPE/CENPN/TPR/NCAPD3/NUP85/AHCTF1/FBXO28/NUP160/NUP107/KNSTRN/SKA2/SPDL1/CKAP5/MTBP/CENPK/CHAMP1/BUB3/KIF22/DCTN5/PPP1CC/NUP37/PHF6/SEH1L/CENPQ/CENPW/CE…
GOBP_DNA_REPLICATION	GOBP_DNA_REPLICATION	GOBP_DNA_REPLICATION	280	0.697973250151444	2.35361298306432	1e-10	5.49375e-09	4.18480861244019e-09	2507	tags=57%, list=14%, signal=49%	CDC6/MCM10/ORC1/GINS1/MCM4/GMNN/TICRR/TIMELESS/WDHD1/MCM6/CCNA2/CDC45/BLM/RAD51/DHX9/CDK1/RFC3/EME1/DNA2/POLQ/GINS2/RFC5/ESCO2/TRAIP/PCLAF/RFWD3/POLE2/PRIM1/DONSON/MCM8/CHEK1/PCNA/GINS4/RRM2/POLA1/CHAF1A/ORC6/FEN1/ATAD5/DSCC1/RFC4/MCM3/E2F7/CCNE2/CDT1/UCHL5/TOPBP1/MCM7/POLE/MCM2/RRM1/SUPT16H/NUCKS1/BRCA2/RMI2/DBF4/PRIM2/POLD1/RMI1/RFC2/TIPIN/CCNE1/SDE2/TONSL/GINS3/MCMBP/POLD3/CDC7/FBXO5/DBF4B/ZGR…
GOBP_DNA_GEOMETRIC_CHANGE	GOBP_DNA_GEOMETRIC_CHANGE	GOBP_DNA_GEOMETRIC_CHANGE	93	0.737208994831416	2.35240412820344	1e-10	5.49375e-09	4.18480861244019e-09	1952	tags=65%, list=11%, signal=58%	GINS1/MCM4/MCM6/TOP2A/CDC45/RAD54L/BLM/BRIP1/RAD51/DHX9/RFC3/ERCC6L/DNA2/POLQ/GINS2/RFC5/MCM8/GINS4/DSCC1/RFC4/MCM3/MCM7/MCM2/RFC2/GINS3/RPA1/HMGB2/RECQL4/HNRNPA2B1/MCM5/TWNK/WRNIP1/CHD4/CHD1L/XRCC5/XRCC6/FANCM/CHD7/SUPV3L1/RAD54B/HMGB3/ZRANB3/RAD54L2/G3BP1/WRN/DDX1/PIF1/RUVBL1/ERCC3/RTEL1/RECQL/CHD8/SMARCAD1/DDX11/HMGB1/MRE11/DHX36/CHTF18/MTERF1/CHD1
GOBP_REGULATION_OF_CHROMOSOME_SEGREGATION	GOBP_REGULATION_OF_CHROMOSOME_SEGREGATION	GOBP_REGULATION_OF_CHROMOSOME_SEGREGATION	87	0.742539523589592	2.35128436887271	1e-10	5.49375e-09	4.18480861244019e-09	1696	tags=55%, list=10%, signal=50%	CENPF/CDC6/ESPL1/BUB1/BUB1B/KIF2C/DLGAP5/CCNB1/KNTC1/MAD2L1/TRIP13/ZWINT/HNRNPU/MKI67/PLK1/CDCA2/TTK/ZWILCH/CDT1/AURKB/NDC80/TACC3/ANAPC1/RMI2/CENPE/TPR/RAD18/UBE2C/RCC2/FBXO5/SPDL1/CSNK2A1/BUB3/GEN1/CDC23/CDC27/PUM1/PTTG1/SMC6/ZNF207/WAPL/CDK5RAP2/DYNC1LI1/RAD21/PUM2/ZW10/ANAPC7/CUL3
GOMF_ATP_DEPENDENT_ACTIVITY_ACTING_ON_DNA	GOMF_ATP_DEPENDENT_ACTIVITY_ACTING_ON_DNA	GOMF_ATP_DEPENDENT_ACTIVITY_ACTING_ON_DNA	102	0.729759281012945	2.34006663181704	1e-10	5.49375e-09	4.18480861244019e-09	3884	tags=81%, list=22%, signal=64%	MCM4/MCM6/TOP2A/RAD54L/BLM/BRIP1/RAD51/DHX9/RFC3/ERCC6L/DNA2/POLQ/RFC5/MSH6/MCM8/XRCC2/ATAD5/DSCC1/RFC4/MSH2/MCM3/TTF2/MCM7/MCM2/RFC2/RAD51C/SMC3/RECQL4/MCM5/RBBP4/TWNK/WRNIP1/CHD4/CHD1L/XRCC5/XRCC6/FANCM/CHD7/SUPV3L1/RAD54B/SMARCA4/RFC1/ZRANB3/SMARCA5/RAD54L2/G3BP1/WRN/DDX1/TOP2B/PIF1/RUVBL1/ERCC3/RTEL1/BPTF/RECQL/CHD8/SMARCAD1/HLTF/DDX11/RAD51B/MRE11/DHX36/CHTF18/CHD1/SMARCA1/XRCC3/ERCC2/BTAF1/…
GOCC_CHROMOSOME_CENTROMERIC_REGION	GOCC_CHROMOSOME_CENTROMERIC_REGION	GOCC_CHROMOSOME_CENTROMERIC_REGION	226	0.695465987739488	2.32972866516615	1e-10	5.49375e-09	4.18480861244019e-09	2049	tags=52%, list=12%, signal=47%	NEK2/CENPF/BUB1/CENPI/SPAG5/CENPL/SGO1/BUB1B/CDCA8/TOP2A/CDCA5/KIF2C/CCNB1/NCAPG/NUF2/SKA3/BIRC5/KNTC1/ERCC6L/MAD2L1/CENPA/HJURP/ZWINT/HNRNPU/OIP5/ESCO2/KNL1/PLK1/DNMT1/CENPO/SKA1/EZH2/HELLS/SPC25/CENPU/DSCC1/SUV39H2/SPC24/TTK/ZWILCH/NUP133/CDT1/AURKB/DSN1/SMC1A/NDC80/NCAPD2/KIF18A/XPO1/INCENP/NSL1/CENPH/SGO2/MIS18A/CENPE/CENPN/TPR/NCAPD3/NUP85/RCC2/AHCTF1/CBX1/FBXO28/NUP160/NUP107/KNSTRN/SMC3/SK…
GOMF_DNA_HELICASE_ACTIVITY	GOMF_DNA_HELICASE_ACTIVITY	GOMF_DNA_HELICASE_ACTIVITY	72	0.743702235901661	2.3273063408821	1e-10	5.49375e-09	4.18480861244019e-09	1952	tags=65%, list=11%, signal=58%	MCM4/MCM6/RAD54L/BLM/BRIP1/RAD51/DHX9/RFC3/ERCC6L/DNA2/POLQ/RFC5/MCM8/DSCC1/RFC4/MCM3/MCM7/MCM2/RFC2/RECQL4/MCM5/TWNK/WRNIP1/CHD4/CHD1L/XRCC5/XRCC6/FANCM/CHD7/SUPV3L1/RAD54B/ZRANB3/RAD54L2/G3BP1/WRN/PIF1/RUVBL1/ERCC3/RTEL1/RECQL/CHD8/SMARCAD1/DDX11/MRE11/DHX36/CHTF18/CHD1
GOBP_DNA_UNWINDING_INVOLVED_IN_DNA_REPLICATION	GOBP_DNA_UNWINDING_INVOLVED_IN_DNA_REPLICATION	GOBP_DNA_UNWINDING_INVOLVED_IN_DNA_REPLICATION	22	0.872837070098751	2.32356589709704	1e-10	5.49375e-09	4.18480861244019e-09	1436	tags=82%, list=8%, signal=75%	GINS1/MCM4/MCM6/CDC45/BLM/RAD51/GINS2/GINS4/MCM3/MCM7/MCM2/GINS3/RPA1/RECQL4/MCM5/TWNK/WRN/RECQL
GOBP_CHROMOSOME_SEGREGATION	GOBP_CHROMOSOME_SEGREGATION	GOBP_CHROMOSOME_SEGREGATION	340	0.682720385550142	2.31075429971711	1e-10	5.49375e-09	4.18480861244019e-09	3634	tags=61%, list=21%, signal=49%	NEK2/CENPF/CDC6/KIF14/ESPL1/BUB1/NCAPH/HASPIN/SPAG5/PRC1/RACGAP1/KIF4A/SGO1/BUB1B/KIFC1/CDCA8/TOP2A/NUSAP1/CDCA5/KIF2C/DLGAP5/BRIP1/NCAPG2/CCNB1/NCAPG/KIF18B/FANCD2/NUF2/SKA3/KNTC1/MAD2L1/TRIP13/HJURP/ZWINT/EME1/HNRNPU/MKI67/KIF23/OIP5/ESCO2/BRCA1/KNL1/FAM83D/PLK1/SKA1/CEP55/SPC25/ECT2/FEN1/CDCA2/DSCC1/PSMC3IP/SPC24/TTK/ZWILCH/NDC1/KPNB1/CCNE2/CDT1/RAN/AURKB/DSN1/SMC1A/CEP85/NDC80/NCAPD2/KIF18A/I…
GOCC_CHROMOSOMAL_REGION	GOCC_CHROMOSOMAL_REGION	GOCC_CHROMOSOMAL_REGION	364	0.680614353487737	2.30898141443123	1e-10	5.49375e-09	4.18480861244019e-09	2742	tags=54%, list=16%, signal=47%	NEK2/CENPF/BUB1/CENPI/SPAG5/ORC1/MCM4/CENPL/SGO1/BUB1B/PARP1/MCM6/CDCA8/TOP2A/CDCA5/KIF2C/BLM/RAD51/CCNB1/NCAPG/CDK1/NUF2/SKA3/BIRC5/KNTC1/ERCC6L/MAD2L1/CENPA/HJURP/ZWINT/DNA2/HNRNPU/OIP5/ESCO2/KNL1/PLK1/DNMT1/RAD51AP1/CENPO/SKA1/EZH2/CHEK1/DCLRE1B/PCNA/HELLS/SPC25/FEN1/CENPU/DSCC1/SUV39H2/SPC24/TTK/MSH2/ZWILCH/NUP133/MCM3/CDT1/AURKB/DSN1/SMC1A/NDC80/NCAPD2/MCM7/MCM2/KIF18A/XPO1/INCENP/NSL1/BRCA2…
GOBP_REGULATION_OF_MITOTIC_SISTER_CHROMATID_SEGREGATION	GOBP_REGULATION_OF_MITOTIC_SISTER_CHROMATID_SEGREGATION	GOBP_REGULATION_OF_MITOTIC_SISTER_CHROMATID_SEGREGATION	45	0.773565083892135	2.3046809385031	1e-10	5.49375e-09	4.18480861244019e-09	1574	tags=58%, list=9%, signal=53%	CENPF/BUB1/BUB1B/CCNB1/KNTC1/MAD2L1/TRIP13/ZWINT/HNRNPU/PLK1/TTK/ZWILCH/CDT1/AURKB/NDC80/TPR/FBXO5/SPDL1/BUB3/GEN1/PTTG1/ZNF207/CDK5RAP2/DYNC1LI1/RAD21/ZW10
GOMF_HELICASE_ACTIVITY	GOMF_HELICASE_ACTIVITY	GOMF_HELICASE_ACTIVITY	153	0.697831445339022	2.29869598919626	1e-10	5.49375e-09	4.18480861244019e-09	3637	tags=69%, list=21%, signal=55%	MCM4/MCM6/RAD54L/BLM/BRIP1/RAD51/DHX9/RFC3/ERCC6L/DNA2/POLQ/RFC5/MCM8/HELLS/DSCC1/RFC4/MCM3/TTF2/MCM7/MCM2/DDX20/RFC2/ZGRF1/DHX15/DDX55/DDX31/DDX46/DDX18/DDX21/SNRNP200/RECQL4/MCM5/TWNK/WRNIP1/CHD4/CHD1L/XRCC5/XRCC6/FANCM/CHD7/DDX59/DDX52/SUPV3L1/RAD54B/SMARCA4/DHX57/EIF4A3/ZRANB3/SMARCA5/RAD54L2/G3BP1/WRN/DHX33/DDX1/HELZ/PIF1/RUVBL1/DDX27/DDX42/ERCC3/DHX16/DHX40/EP400/RTEL1/RECQL/DHX8/DDX50/DHX3…
GOBP_NEGATIVE_REGULATION_OF_NUCLEAR_DIVISION	GOBP_NEGATIVE_REGULATION_OF_NUCLEAR_DIVISION	GOBP_NEGATIVE_REGULATION_OF_NUCLEAR_DIVISION	55	0.755255942288918	2.29854463673423	1e-10	5.49375e-09	4.18480861244019e-09	1574	tags=55%, list=9%, signal=50%	CENPF/BUB1/BUB1B/CCNB1/KNTC1/MAD2L1/TRIP13/ZWINT/PLK1/CHEK1/TTK/ZWILCH/CDT1/AURKB/NDC80/FBXO43/TPR/FBXO5/SPDL1/MTBP/RAD1/BUB3/GEN1/ZNF207/NME6/CDK5RAP2/DYNC1LI1/RAD21/TOM1L1/ZW10
GOBP_METAPHASE_ANAPHASE_TRANSITION_OF_CELL_CYCLE	GOBP_METAPHASE_ANAPHASE_TRANSITION_OF_CELL_CYCLE	GOBP_METAPHASE_ANAPHASE_TRANSITION_OF_CELL_CYCLE	64	0.738422845258772	2.29163332222325	1e-10	5.49375e-09	4.18480861244019e-09	1696	tags=55%, list=10%, signal=50%	CENPF/CDC6/ESPL1/BUB1/BUB1B/DLGAP5/CCNB1/KNTC1/MAD2L1/TRIP13/ZWINT/PLK1/TTK/ZWILCH/CDT1/AURKB/NDC80/TACC3/ANAPC1/CENPE/TPR/UBE2C/FBXO5/SPDL1/BUB3/GEN1/CDC23/CDC27/ZNF207/CDK5RAP2/DYNC1LI1/RAD21/ZW10/ANAPC7/CUL3
GOBP_NUCLEAR_CHROMOSOME_SEGREGATION	GOBP_NUCLEAR_CHROMOSOME_SEGREGATION	GOBP_NUCLEAR_CHROMOSOME_SEGREGATION	281	0.678708510648981	2.28876142895219	1e-10	5.49375e-09	4.18480861244019e-09	3620	tags=60%, list=21%, signal=48%	NEK2/CENPF/CDC6/KIF14/ESPL1/BUB1/NCAPH/HASPIN/SPAG5/PRC1/RACGAP1/KIF4A/SGO1/BUB1B/KIFC1/CDCA8/TOP2A/NUSAP1/CDCA5/KIF2C/DLGAP5/BRIP1/NCAPG2/CCNB1/NCAPG/KIF18B/FANCD2/NUF2/KNTC1/MAD2L1/TRIP13/ZWINT/EME1/HNRNPU/KIF23/ESCO2/KNL1/FAM83D/PLK1/CEP55/SPC25/ECT2/FEN1/DSCC1/PSMC3IP/SPC24/TTK/ZWILCH/NDC1/KPNB1/CCNE2/CDT1/RAN/AURKB/DSN1/SMC1A/NDC80/NCAPD2/KIF18A/INCENP/SMC2/TACC3/NSL1/ANAPC1/RMI2/CDC20/RMI1/…
GOBP_CENTROMERE_COMPLEX_ASSEMBLY	GOBP_CENTROMERE_COMPLEX_ASSEMBLY	GOBP_CENTROMERE_COMPLEX_ASSEMBLY	31	0.80568575504029	2.28102253216037	1e-10	5.49375e-09	4.18480861244019e-09	1192	tags=65%, list=7%, signal=60%	CENPF/CENPI/DLGAP5/KNTC1/CENPA/HJURP/OIP5/CENPO/HELLS/CENPH/MIS18A/CENPE/CENPN/POGZ/NASP/CENPK/CENPP/H3-3A/CENPW/CENPS
GOBP_NEGATIVE_REGULATION_OF_CHROMOSOME_ORGANIZATION	GOBP_NEGATIVE_REGULATION_OF_CHROMOSOME_ORGANIZATION	GOBP_NEGATIVE_REGULATION_OF_CHROMOSOME_ORGANIZATION	88	0.717529298144461	2.2761215714175	1e-10	5.49375e-09	4.18480861244019e-09	2572	tags=58%, list=15%, signal=50%	CENPF/ESPL1/BUB1/BUB1B/PARP1/TOP2A/CCNB1/KNTC1/MAD2L1/TRIP13/ZWINT/HNRNPU/PLK1/TTK/ZWILCH/CDT1/AURKB/NDC80/MCM2/TPR/FBXO5/SPDL1/HNRNPC/GNL3L/BAZ1B/BUB3/GEN1/SMARCA5/H3-3A/PIF1/PTTG1/ZNF207/RTEL1/WAPL/CDK5RAP2/DYNC1LI1/RAD21/ZW10/DCP2/PINX1/HNRNPA1/SLX4/EXOSC10/XRCC3/SETMAR/NAT10/ERCC4/MAD2L1BP/TNKS/POT1/TNKS2
GOBP_ATTACHMENT_OF_SPINDLE_MICROTUBULES_TO_KINETOCHORE	GOBP_ATTACHMENT_OF_SPINDLE_MICROTUBULES_TO_KINETOCHORE	GOBP_ATTACHMENT_OF_SPINDLE_MICROTUBULES_TO_KINETOCHORE	37	0.784832588972509	2.27144031417901	1e-10	5.49375e-09	4.18480861244019e-09	1482	tags=65%, list=8%, signal=59%	NEK2/SPAG5/RACGAP1/SGO1/KIF2C/CCNB1/NUF2/HNRNPU/KNL1/SPC25/ECT2/SPC24/CDT1/AURKB/NDC80/CENPE/RCC2/KNSTRN/CHAMP1/BUB3/EML4/SEH1L/ZNF207/ABRAXAS2
GOBP_NEGATIVE_REGULATION_OF_METAPHASE_ANAPHASE_TRANSITION_OF_CELL_CYCLE	GOBP_NEGATIVE_REGULATION_OF_METAPHASE_ANAPHASE_TRANSITION_OF_CELL_CYCLE	GOBP_NEGATIVE_REGULATION_OF_METAPHASE_ANAPHASE_TRANSITION_OF_CELL_CYCLE	42	0.765697681453832	2.26223361345563	1e-10	5.49375e-09	4.18480861244019e-09	1574	tags=57%, list=9%, signal=52%	CENPF/BUB1/BUB1B/CCNB1/KNTC1/MAD2L1/TRIP13/ZWINT/PLK1/TTK/ZWILCH/CDT1/AURKB/NDC80/TPR/FBXO5/SPDL1/BUB3/GEN1/ZNF207/CDK5RAP2/DYNC1LI1/RAD21/ZW10
GOBP_REGULATION_OF_CHROMOSOME_SEPARATION	GOBP_REGULATION_OF_CHROMOSOME_SEPARATION	GOBP_REGULATION_OF_CHROMOSOME_SEPARATION	70	0.724543832538856	2.2616654681893	1e-10	5.49375e-09	4.18480861244019e-09	1696	tags=53%, list=10%, signal=48%	CENPF/CDC6/ESPL1/BUB1/BUB1B/DLGAP5/CCNB1/KNTC1/MAD2L1/TRIP13/ZWINT/PLK1/TTK/ZWILCH/CDT1/AURKB/NDC80/TACC3/ANAPC1/CENPE/TPR/UBE2C/FBXO5/SPDL1/CSNK2A1/BUB3/GEN1/CDC23/CDC27/PTTG1/ZNF207/CDK5RAP2/DYNC1LI1/RAD21/ZW10/ANAPC7/CUL3
GOBP_REGULATION_OF_CHROMOSOME_ORGANIZATION	GOBP_REGULATION_OF_CHROMOSOME_ORGANIZATION	GOBP_REGULATION_OF_CHROMOSOME_ORGANIZATION	211	0.674329175697474	2.2583202873212	1e-10	5.49375e-09	4.18480861244019e-09	2955	tags=57%, list=17%, signal=48%	NEK2/CENPF/CDC6/ESPL1/BUB1/NCAPH/BUB1B/PARP1/TOP2A/CDCA5/DLGAP5/CCNB1/NCAPG/KNTC1/MAD2L1/TRIP13/ZWINT/HNRNPU/PLK1/DNMT1/FEN1/TTK/ZWILCH/CDT1/UCHL5/AURKB/NDC80/NCAPD2/MCM2/DKC1/SMC2/TACC3/ANAPC1/RMI2/CENPE/TPR/CCT5/UBE2C/SETDB1/FBXO5/CCT2/SPDL1/ACTL6A/CCT3/SMC4/HNRNPC/SFPQ/HNRNPA2B1/GNL3L/CCT4/HNRNPD/BAZ1B/XRCC5/BUB3/SMG5/GEN1/CDC23/CDC27/GNL3/ACTR8/CCT6A/CTCF/SLF1/NAF1/SMARCA5/H3-3A/CTNNB1/PIF1/S…
GOBP_REGULATION_OF_DNA_DEPENDENT_DNA_REPLICATION	GOBP_REGULATION_OF_DNA_DEPENDENT_DNA_REPLICATION	GOBP_REGULATION_OF_DNA_DEPENDENT_DNA_REPLICATION	52	0.745024386885005	2.2562320503099	1e-10	5.49375e-09	4.18480861244019e-09	3303	tags=77%, list=19%, signal=63%	GINS1/GMNN/TICRR/TIMELESS/BLM/RFC3/GINS2/RFC5/DONSON/PCNA/GINS4/DSCC1/RFC4/E2F7/CDT1/BRCA2/DBF4/RFC2/TIPIN/GINS3/CDC7/FBXO5/DBF4B/E2F8/WRNIP1/ZRANB3/LIG3/SENP2/CDK2/CHTF18/STOML2/METTL4/POLG2/KAT7/ZMPSTE24/CIZ1/SMARCAL1/ZNF830/INO80/CHTF8
GOBP_RNA_EXPORT_FROM_NUCLEUS	GOBP_RNA_EXPORT_FROM_NUCLEUS	GOBP_RNA_EXPORT_FROM_NUCLEUS	83	0.714712160842888	2.25550927106866	1e-10	5.49375e-09	4.18480861244019e-09	3875	tags=75%, list=22%, signal=58%	DHX9/NUP153/NUP155/NUP133/POLR2D/RAN/SMG7/KHDRBS1/CPSF6/XPO5/TPR/NUP62/NUP85/CHTOP/NUP160/NUP107/IWS1/ZC3H11A/ALYREF/SRSF3/HNRNPA2B1/NCBP1/SMG5/NUP188/THOC5/NSUN2/POM121/RAE1/THOC2/SSB/NPM1/NUP88/XPOT/GLE1/DDX19A/POM121C/MCM3AP/NCBP3/NUP93/HNRNPA1/YTHDC1/ZC3H11B/UPF2/SETD2/SMG1/RBM15B/PHAX/AGFG1/NCBP2/NXT1/THOC1/TSC1/DDX39B/NOL6/SUPT6H/THOC3/DDX39A/PCID2/ENY2/THOC7/FYTTD1/NUP214
GOCC_CONDENSED_CHROMOSOME	GOCC_CONDENSED_CHROMOSOME	GOCC_CONDENSED_CHROMOSOME	252	0.668849727686201	2.24901465357365	1e-10	5.49375e-09	4.18480861244019e-09	2742	tags=52%, list=16%, signal=44%	NEK2/CENPF/BUB1/CENPI/SPAG5/SGO1/BUB1B/TOP2A/KIF2C/BLM/RAD51/CCNB1/NCAPG/FANCD2/NUF2/SKA3/BIRC5/KNTC1/ERCC6L/MAD2L1/CENPA/HJURP/ZWINT/HNRNPU/MKI67/BRCA1/KNL1/PLK1/CENPO/SKA1/CHEK1/SPC25/CENPU/PSMC3IP/SPC24/TTK/ZWILCH/NUP133/CDT1/AURKB/DSN1/SMC1A/NDC80/NCAPD2/TOPBP1/KIF18A/XPO1/INCENP/SMC2/NSL1/BRCA2/RCC1/CENPH/SGO2/LRPPRC/CENPE/CENPN/TPR/NCAPD3/NUP85/AHCTF1/FBXO28/NUP160/NUP107/KNSTRN/SMC3/SKA2/S…
GOCC_REPLICATION_FORK	GOCC_REPLICATION_FORK	GOCC_REPLICATION_FORK	59	0.729711534907677	2.24814338160121	1e-10	5.49375e-09	4.18480861244019e-09	3074	tags=76%, list=18%, signal=63%	MCM10/TIMELESS/WDHD1/BLM/UHRF1/RFC3/RFC5/DNMT1/PRIM1/DONSON/XRCC2/CHEK1/PCNA/POLA1/RFC4/MCM3/PRIM2/POLD1/RFC2/TIPIN/RAD18/TONSL/POLD3/RAD51C/MMS22L/POLA2/RPA1/BAZ1B/RFC1/ZRANB3/SMARCA5/WRN/PIF1/POLH/SMARCAD1/RAD51B/MRE11/RPA2/TP53BP1/XRCC3/POLD2/PRIMPOL/RPA3/RADX/SMARCAL1
GOCC_DNA_REPLICATION_PREINITIATION_COMPLEX	GOCC_DNA_REPLICATION_PREINITIATION_COMPLEX	GOCC_DNA_REPLICATION_PREINITIATION_COMPLEX	12	0.946853506627641	2.24600607643285	1e-10	5.49375e-09	4.18480861244019e-09	589	tags=92%, list=3%, signal=89%	GINS1/MCM4/MCM6/CDC45/GINS2/GINS4/MCM3/MCM7/MCM2/GINS3/MCM5
GOBP_CHROMOSOME_SEPARATION	GOBP_CHROMOSOME_SEPARATION	GOBP_CHROMOSOME_SEPARATION	95	0.701701868938483	2.24222194674805	1e-10	5.49375e-09	4.18480861244019e-09	2497	tags=56%, list=14%, signal=48%	CENPF/CDC6/ESPL1/BUB1/NCAPH/BUB1B/TOP2A/DLGAP5/CCNB1/KNTC1/MAD2L1/TRIP13/ZWINT/EME1/PLK1/TTK/ZWILCH/CDT1/AURKB/NDC80/TACC3/ANAPC1/RMI1/CENPE/TPR/UBE2C/FBXO5/SPDL1/CSNK2A1/FANCM/BUB3/TOP3A/GEN1/CDC23/CDC27/MLH1/TOP2B/PTTG1/CENPS/ZNF207/CDK5RAP2/DYNC1LI1/RAD21/ZW10/ANAPC7/SMARCAD1/CUL3/NCAPH2/SLX4/XRCC3/ERCC4/MAD2L1BP/RIOK2
GOBP_MITOTIC_NUCLEAR_DIVISION	GOBP_MITOTIC_NUCLEAR_DIVISION	GOBP_MITOTIC_NUCLEAR_DIVISION	294	0.662769461982917	2.23616572475007	1e-10	5.49375e-09	4.18480861244019e-09	1958	tags=44%, list=11%, signal=40%	NEK2/CENPF/CDC6/KIF14/TPX2/ESPL1/BUB1/NCAPH/HASPIN/SPAG5/PRC1/RACGAP1/KIF4A/SGO1/BUB1B/KIFC1/CDCA8/NUSAP1/CDCA5/KIF2C/DLGAP5/NCAPG2/AURKA/CCNB1/NCAPG/KIF18B/NUF2/KNTC1/MAD2L1/TRIP13/KIF11/ZWINT/ANLN/HNRNPU/MKI67/KIF23/KIF15/PLK1/CDC25C/CHEK1/CEP55/CDCA2/DSCC1/TTK/ZWILCH/KPNB1/CDT1/RAN/AURKB/DSN1/MYBL2/SMC1A/CEP85/NDC80/NCAPD2/KIF18A/SMC2/TACC3/RANBP1/NSL1/PKMYT1/ANAPC1/BORA/CDC20/RCC1/FBXO43/SGO2…
GOBP_RECOMBINATIONAL_REPAIR	GOBP_RECOMBINATIONAL_REPAIR	GOBP_RECOMBINATIONAL_REPAIR	164	0.674224096652765	2.23055056373292	1e-10	5.49375e-09	4.18480861244019e-09	2348	tags=55%, list=13%, signal=48%	MCM4/TIMELESS/PARP1/MCM6/CDC45/RAD54L/BLM/RAD51/POLQ/GINS2/BRCA1/RFWD3/RAD51AP1/MCM8/XRCC2/CHEK1/GINS4/PARPBP/FEN1/FANCB/MCM3/FIGNL1/HROB/MCM7/MCM2/NUCKS1/AUNIP/PALB2/BRCA2/RMI2/RMI1/TONSL/KDM1A/CDC7/RAD51C/POGZ/MMS22L/ACTL6A/UBQLN4/RBBP8/RPA1/SFPQ/RECQL4/MCM5/INTS3/FANCM/RIF1/TOP3A/GEN1/RAD54B/VPS72/YEATS4/RNF138/WRN/LIG3/RUVBL1/SMCHD1/UBE2N/KLHL15/FUS/EP400/SMC6/RTEL1/RECQL/PSMD14/SHLD2/RAD21/K…
GOBP_CELL_CYCLE_CHECKPOINT_SIGNALING	GOBP_CELL_CYCLE_CHECKPOINT_SIGNALING	GOBP_CELL_CYCLE_CHECKPOINT_SIGNALING	168	0.670165424754594	2.22322601339006	1e-10	5.49375e-09	4.18480861244019e-09	3792	tags=61%, list=22%, signal=48%	CENPF/CDC6/BUB1/CLSPN/INTS7/ORC1/TICRR/TIMELESS/BUB1B/GTSE1/CDC45/BLM/BRIP1/CCNB1/FANCD2/CDK1/KNTC1/MAD2L1/TRIP13/ZWINT/EME1/DNA2/WDR76/BRCA1/PLK1/RFWD3/DONSON/CHEK1/TTK/MSH2/ZWILCH/CDT1/AURKB/NDC80/TOPBP1/MDC1/PRKDC/E2F1/TPR/TIPRL/TIPIN/SDE2/SPDL1/RAD1/CHEK2/CDC5L/INTS3/DOT1L/BUB3/GEN1/THOC5/NSUN2/GIGYF2/CASP2/CRY1/PTPN11/ZNF207/CUL4A/NAE1/FEM1B/CDK5RAP2/DYNC1LI1/ZW10/BRCC3/CDK2/RHNO1/MRE11/MAPK…
GOBP_SISTER_CHROMATID_COHESION	GOBP_SISTER_CHROMATID_COHESION	GOBP_SISTER_CHROMATID_COHESION	57	0.718802641613334	2.19990454513087	1e-10	5.49375e-09	4.18480861244019e-09	3884	tags=77%, list=22%, signal=60%	ESPL1/BUB1/HASPIN/SGO1/BUB1B/CDCA5/ESCO2/PLK1/FEN1/DSCC1/SMC1A/CDC20/SGO2/MCMBP/RAD51C/SMC3/POGZ/SFPQ/KIF22/CTCF/SLF1/NAA50/CTNNB1/PDS5A/SLF2/PDS5B/ESCO1/WAPL/RAD21/DDX11/MRE11/STAG1/MACROH2A1/TNKS/STAG2/NIPBL/SMC5/RB1/CHTF8/SMC1B/TENT4A/PHB2/NSMCE2/ATRX
GOBP_REGULATION_OF_MITOTIC_NUCLEAR_DIVISION	GOBP_REGULATION_OF_MITOTIC_NUCLEAR_DIVISION	GOBP_REGULATION_OF_MITOTIC_NUCLEAR_DIVISION	111	0.680052501137082	2.19989434343003	1e-10	5.49375e-09	4.18480861244019e-09	1696	tags=42%, list=10%, signal=38%	NEK2/CENPF/ESPL1/BUB1/BUB1B/NUSAP1/DLGAP5/AURKA/CCNB1/KNTC1/MAD2L1/TRIP13/ZWINT/MKI67/PLK1/CDC25C/CHEK1/CDCA2/TTK/ZWILCH/CDT1/AURKB/NDC80/PKMYT1/BORA/RCC1/FBXO43/TPR/NUP62/FBXO5/SPDL1/KIF20B/MTBP/BUB3/GEN1/CDC23/CDC27/PRMT5/ZNF207/NME6/CDK5RAP2/DYNC1LI1/RAD21/TOM1L1/ZW10/ANAPC7/CUL3
GOBP_MITOTIC_SPINDLE_ORGANIZATION	GOBP_MITOTIC_SPINDLE_ORGANIZATION	GOBP_MITOTIC_SPINDLE_ORGANIZATION	125	0.672274421596414	2.19786	1e-10	5.49375e-09	4.18480861244019e-09	1819	tags=46%, list=10%, signal=41%	NEK2/TPX2/PRC1/RACGAP1/KIF4A/STIL/KIFC1/DLGAP5/AURKA/CCNB1/NUF2/KIF11/HNRNPU/KIF23/KIF15/PLK1/SPC25/TTK/KPNB1/RAN/AURKB/MYBL2/SMC1A/NDC80/WDR62/TACC3/BORA/CDC20/RCC1/CENPH/STMN1/CENPE/GPSM2/TPR/NUP62/SMC3/CKAP5/KIF2A/CHEK2/CLTC/KIF4B/INTS13/RAE1/CEP192/CCSAP/PSRC1/BCCIP/CLASP1/SPICE1/ZNF207/DRG1/TUBG1/ABRAXAS2/MZT1/LSM14A/SPAST/CLASP2
GOMF_SINGLE_STRANDED_DNA_BINDING	GOMF_SINGLE_STRANDED_DNA_BINDING	GOMF_SINGLE_STRANDED_DNA_BINDING	118	0.676293095479159	2.19739432322073	1e-10	5.49375e-09	4.18480861244019e-09	2340	tags=53%, list=13%, signal=46%	MCM10/MCM4/MCM6/CDC45/RAD54L/BLM/RAD51/DHX9/HNRNPU/RAD51AP1/MCM8/POLA1/MSH2/NEIL3/MCM3/HROB/POLR3C/MCM7/MCM2/SPRTN/NUCKS1/SMC2/BRCA2/LRPPRC/RAD18/SMC4/HSPD1/NUP35/RAD23B/RBBP8/RPA1/HMGB2/RECQL4/YBX1/HNRNPA2B1/MCM5/TDP1/TWNK/TSN/TOP3A/WBP11/RNF138/FUBP3/ZRANB3/MLH1/PMS2/TOP1/SMC6/RECQL/FUBP1/DDX11/RTF1/HMGB1/RAD51B/DHX36/WDR48/RPA2/HNRNPA1/SMARCA1/SETMAR/PCBP1/ERCC4
GOBP_REGULATION_OF_DNA_REPLICATION	GOBP_REGULATION_OF_DNA_REPLICATION	GOBP_REGULATION_OF_DNA_REPLICATION	131	0.669766590954978	2.19314412584372	1e-10	5.49375e-09	4.18480861244019e-09	2215	tags=51%, list=13%, signal=45%	CDC6/GINS1/GMNN/TICRR/TIMELESS/CCNA2/BLM/DHX9/CDK1/RFC3/DNA2/GINS2/RFC5/ESCO2/DONSON/PCNA/GINS4/ATAD5/DSCC1/RFC4/E2F7/CDT1/UCHL5/NUCKS1/BRCA2/DBF4/RFC2/TIPIN/GINS3/CDC7/FBXO5/DBF4B/SMC3/USP37/E2F8/ACTL6A/GTPBP4/WRNIP1/FAF1/JADE3/POLE3/ANKRD17/ACTR8/ZRANB3/SMARCA5/PDS5A/TTF1/LIG3/RUVBL1/BAZ1A/OBI1/SENP2/ORC5/ESCO1/WAPL/CDK2/CHTF18/STOML2/CCDC88A/ACTR5/EHMT2/METTL4/POLG2/RBBP6/YY1/BRPF3/MEAF6
GOBP_METAPHASE_PLATE_CONGRESSION	GOBP_METAPHASE_PLATE_CONGRESSION	GOBP_METAPHASE_PLATE_CONGRESSION	67	0.704156547854156	2.19296393661166	1e-10	5.49375e-09	4.18480861244019e-09	1816	tags=51%, list=10%, signal=46%	CENPF/KIF14/SPAG5/KIFC1/CDCA8/CDCA5/KIF2C/CCNB1/NUF2/HNRNPU/FAM83D/CEP55/KPNB1/CDT1/AURKB/NDC80/KIF18A/INCENP/CENPE/NUP62/SPDL1/CHAMP1/KIF22/CDC23/EML4/MLH1/SEH1L/CENPQ/MEIOC/PSRC1/SPICE1/ZW10/CUL3/PINX1
GOBP_DNA_CONFORMATION_CHANGE	GOBP_DNA_CONFORMATION_CHANGE	GOBP_DNA_CONFORMATION_CHANGE	336	0.645478741610605	2.18481286794893	1e-10	5.49375e-09	4.18480861244019e-09	3721	tags=54%, list=21%, signal=44%	NCAPH/GINS1/MCM4/MCM6/TOP2A/NUSAP1/CDC45/CDCA5/RAD54L/BLM/BRIP1/RAD51/NCAPG2/DHX9/NCAPG/CDK1/RFC3/ERCC6L/HJURP/DNA2/POLQ/GINS2/OIP5/RFC5/PLK1/DNMT1/EZH2/MCM8/GINS4/CHAF1A/HELLS/DSCC1/RFC4/MCM3/DNAJC9/NCAPD2/MCM7/MCM2/SMC2/RFC2/MIS18A/TPR/NCAPD3/GINS3/BEND3/KDM1A/SETDB1/ASF1B/SRPK1/HAT1/SET/CHAF1B/SART3/NASP/SMC4/RPA1/HMGB2/TET1/RECQL4/HNRNPA2B1/MCM5/RBBP4/LIN54/TWNK/WRNIP1/CHD4/CHD1L/BAZ1B/XRCC5/…
GOBP_DOUBLE_STRAND_BREAK_REPAIR	GOBP_DOUBLE_STRAND_BREAK_REPAIR	GOBP_DOUBLE_STRAND_BREAK_REPAIR	272	0.647483388153581	2.18103478062753	1e-10	5.49375e-09	4.18480861244019e-09	4274	tags=67%, list=24%, signal=51%	MCM4/TIMELESS/PARP1/MCM6/CDC45/CDCA5/RAD54L/BLM/BRIP1/RAD51/FANCD2/TRIP13/EME1/DNA2/POLQ/GINS2/ESCO2/BRCA1/FOXM1/RFWD3/RAD51AP1/MCM8/XRCC2/CHEK1/DCLRE1B/GINS4/POLA1/PARPBP/NSD2/FEN1/MSH2/FANCB/MCM3/FIGNL1/MCM7/MCM2/NUCKS1/AUNIP/PALB2/BRCA2/RMI2/PRKDC/RMI1/DEK/TONSL/KDM1A/CDC7/RAD51C/POGZ/MMS22L/ACTL6A/UBQLN4/RBBP8/RPA1/HMGB2/SFPQ/RECQL4/CHEK2/MCM5/TDP1/INTS3/XRCC5/XRCC6/FANCM/RIF1/TOP3A/PPP5C/GEN…
GOMF_CATALYTIC_ACTIVITY_ACTING_ON_DNA	GOMF_CATALYTIC_ACTIVITY_ACTING_ON_DNA	GOMF_CATALYTIC_ACTIVITY_ACTING_ON_DNA	218	0.650678426583228	2.1794827900965	1e-10	5.49375e-09	4.18480861244019e-09	3619	tags=62%, list=21%, signal=50%	EXO1/MCM4/MCM6/TOP2A/RAD54L/BLM/BRIP1/RAD51/DHX9/RFC3/ERCC6L/DNA2/POLQ/RFC5/DNMT1/MSH6/POLE2/MCM8/XRCC2/DCLRE1B/PCNA/POLA1/FEN1/ATAD5/DSCC1/RFC4/MSH2/NEIL3/MCM3/TTF2/MCM7/POLE/MCM2/DKC1/POLD1/RFC2/POLD3/RAD51C/ZGRF1/SMC3/UNG/RAD1/RBBP8/RECQL4/MCM5/RBBP4/TDP1/TWNK/WRNIP1/TDG/CHD4/MGME1/CHD1L/XRCC5/XRCC6/FANCM/DNMT3A/DNMT3B/TOP3A/CHD7/GEN1/SUPV3L1/POLE3/RAD54B/SMARCA4/RFC1/LIG1/PTGES3/TERT/ZRANB3/S…
GOBP_MRNA_EXPORT_FROM_NUCLEUS	GOBP_MRNA_EXPORT_FROM_NUCLEUS	GOBP_MRNA_EXPORT_FROM_NUCLEUS	61	0.704410157763017	2.17368070867455	1e-10	5.49375e-09	4.18480861244019e-09	3875	tags=74%, list=22%, signal=58%	NUP155/NUP133/POLR2D/SMG7/TPR/NUP85/CHTOP/NUP160/NUP107/IWS1/ZC3H11A/ALYREF/SRSF3/HNRNPA2B1/NCBP1/SMG5/THOC5/NSUN2/RAE1/THOC2/NUP88/GLE1/DDX19A/MCM3AP/NCBP3/NUP93/YTHDC1/ZC3H11B/UPF2/SETD2/SMG1/RBM15B/AGFG1/NCBP2/NXT1/THOC1/DDX39B/SUPT6H/THOC3/DDX39A/PCID2/ENY2/THOC7/FYTTD1/NUP214
GOBP_MICROTUBULE_CYTOSKELETON_ORGANIZATION_INVOLVED_IN_MITOSIS	GOBP_MICROTUBULE_CYTOSKELETON_ORGANIZATION_INVOLVED_IN_MITOSIS	GOBP_MICROTUBULE_CYTOSKELETON_ORGANIZATION_INVOLVED_IN_MITOSIS	152	0.659804150972375	2.17349430801751	1e-10	5.49375e-09	4.18480861244019e-09	1819	tags=43%, list=10%, signal=39%	NEK2/TPX2/ESPL1/PRC1/RACGAP1/KIF4A/STIL/KIFC1/NUSAP1/DLGAP5/AURKA/CCNB1/NUF2/MAD2L1/CENPA/KIF11/HNRNPU/KIF23/KIF15/PLK1/SPC25/TTK/KPNB1/RAN/AURKB/MYBL2/SMC1A/NDC80/WDR62/TACC3/BORA/CDC20/RCC1/CENPH/STMN1/CENPE/GPSM2/TPR/NUP62/SMC3/SPDL1/CKAP5/KIF2A/CHEK2/SAPCD2/CLTC/KIF4B/INTS13/RAE1/CEP192/CCSAP/PSRC1/BCCIP/CLASP1/SPICE1/ZNF207/DRG1/TUBG1/CDK5RAP2/ABRAXAS2/MZT1/ZW10/LSM14A/SPAST/CLASP2
GOCC_PRERIBOSOME	GOCC_PRERIBOSOME	GOCC_PRERIBOSOME	76	0.691322425777838	2.17036049922343	1e-10	5.49375e-09	4.18480861244019e-09	4009	tags=74%, list=23%, signal=57%	HEATR1/WDR3/UTP25/PRKDC/RRP15/TSR1/UTP20/NOP56/PDCD11/RRP1B/RIOK1/NOP14/WDR12/UTP18/NOL10/XRCC5/UTP14A/BYSL/EBNA1BP2/NOP58/UTP6/BMS1/FTSJ3/NIP7/UTP4/RRP36/MAK16/UTP11/WDR36/SRFBP1/MRTO4/DCAF13/NGDN/KRR1/RSL1D1/RIOK3/UTP3/RPF1/WDR46/RIOK2/MPHOSPH10/FCF1/UTP23/NOC2L/MDN1/NOL6/PES1/LAS1L/RRS1/FBL/UTP14C/BOP1/RRP9/FBXW9/RPS7/NOP9
GOBP_RIBONUCLEOPROTEIN_COMPLEX_BIOGENESIS	GOBP_RIBONUCLEOPROTEIN_COMPLEX_BIOGENESIS	GOBP_RIBONUCLEOPROTEIN_COMPLEX_BIOGENESIS	416	0.636503503107525	2.16624822014196	1e-10	5.49375e-09	4.18480861244019e-09	4055	tags=62%, list=23%, signal=49%	DHX9/URB2/NVL/HEATR1/GPATCH4/NOLC1/SNRPE/POLR2D/RAN/ISG20L2/DKC1/WDR3/XPO1/WDR43/UTP25/TFB2M/CPSF6/PRKDC/SNRPD1/RRP15/DDX20/NOL11/PAK1IP1/SF3A3/TSR1/FASTKD2/EXOSC2/UTP20/SRPK1/COIL/NOP56/PDCD11/RRP1B/RIOK1/CDC73/NOP14/GEMIN5/DDX31/SART3/WDR12/PWP1/UTP18/LYAR/SRSF1/GTPBP4/DDX18/DDX21/NOL10/SNRNP200/USP39/GNL3L/PRPF3/NCBP1/EIF3A/DENR/SRSF10/STRAP/NUFIP1/GEMIN2/SRSF9/ADAR/XRCC5/ABCE1/CHD7/DDX52/SNRP…
GOBP_DNA_INTEGRITY_CHECKPOINT_SIGNALING	GOBP_DNA_INTEGRITY_CHECKPOINT_SIGNALING	GOBP_DNA_INTEGRITY_CHECKPOINT_SIGNALING	121	0.664079036308001	2.16394028546234	1e-10	5.49375e-09	4.18480861244019e-09	3763	tags=62%, list=22%, signal=49%	CDC6/CLSPN/INTS7/ORC1/TICRR/TIMELESS/GTSE1/CDC45/BLM/BRIP1/FANCD2/CDK1/EME1/DNA2/WDR76/BRCA1/PLK1/RFWD3/DONSON/CHEK1/MSH2/CDT1/TOPBP1/MDC1/PRKDC/E2F1/TIPRL/TIPIN/SDE2/RAD1/CHEK2/CDC5L/DOT1L/THOC5/GIGYF2/CASP2/CRY1/PTPN11/CUL4A/NAE1/FEM1B/BRCC3/CDK2/RHNO1/MRE11/MAPK14/RPA2/TRIAP1/HUS1/TP53BP1/RINT1/TAOK1/SETMAR/RAD9B/PRPF19/HMGA2/ATRIP/THOC1/EIF2AK4/DDX39B/ATF2/ZNF830/CCNG1/USP28/ETAA1/WAC/HUS1B/C…
GOBP_MRNA_TRANSPORT	GOBP_MRNA_TRANSPORT	GOBP_MRNA_TRANSPORT	123	0.661450051151853	2.15832733688493	1e-10	5.49375e-09	4.18480861244019e-09	3254	tags=60%, list=19%, signal=49%	DHX9/NUP153/NUP155/NUP133/NDC1/POLR2D/SMG7/XPO1/NUP58/NUP205/LRPPRC/TPR/HNRNPA3/NUP62/NUP50/NUP85/CHTOP/AHCTF1/NUP160/NUP107/IWS1/SRSF1/ZC3H11A/NUP35/ALYREF/SRSF3/HNRNPA2B1/SLBP/NCBP1/KHSRP/G3BP2/SMG5/NUP188/SRSF7/THOC5/NSUN2/POM121/NUP37/RAE1/SEH1L/NUP54/THOC2/IGF2BP3/SENP2/NUP98/NUP88/GLE1/DDX19A/POM121C/MCM3AP/NCBP3/NUP93/HNRNPA1/NUP43/YTHDC1/ZC3H11B/RANBP2/UPF2/FMR1/SETD2/TNKS/SMG1/UPF3B/RBM1…
GOBP_MRNA_3_END_PROCESSING	GOBP_MRNA_3_END_PROCESSING	GOBP_MRNA_3_END_PROCESSING	63	0.695490798490408	2.15666102672911	1e-10	5.49375e-09	4.18480861244019e-09	2694	tags=60%, list=15%, signal=51%	POLR2D/BARD1/CPSF6/ZNF473/CSTF2/CPSF3/CDC73/PNPT1/RPRD1B/SLBP/NCBP1/FIP1L1/RPRD2/CSTF1/CCNT1/LSM11/WDR33/ZC3H14/CSTF3/MTPAP/AHCYL1/CPSF2/CSTF2T/LEO1/RNF20/RPRD1A/PAPOLA/NUDT21/VIRMA/GRSF1/DHX36/CLP1/RNF40/PAPOLG/YTHDC1/CTR9/SCAF8/NCBP2
GOCC_NUCLEAR_CHROMOSOME	GOCC_NUCLEAR_CHROMOSOME	GOCC_NUCLEAR_CHROMOSOME	225	0.64322652934654	2.15496885125157	1e-10	5.49375e-09	4.18480861244019e-09	3690	tags=57%, list=21%, signal=45%	NEK2/MCM10/ORC1/GINS1/MCM4/TIMELESS/WDHD1/MCM6/TOP2A/CDC45/BLM/RAD51/DHX9/BIRC5/HNRNPU/GINS2/BRCA1/PLK1/POLE2/PRIM1/CHEK1/PCNA/GINS4/POLA1/ANP32E/ORC6/PSMC3IP/MCM3/FIGNL1/UCHL5/SMC1A/NCAPD2/TOPBP1/MCM7/POLE/MCM2/INCENP/SMC2/CPSF6/BRCA2/PRIM2/RCC1/SAP130/POLD1/LRPPRC/H2AZ1/TIPIN/TONSL/GINS3/POLD3/SMC3/MMS22L/ACTL6A/POLA2/RAD1/RPA1/MCM5/RBBP4/NUFIP1/BAZ1B/CSNK2A1/PBRM1/POLE3/ACTR8/NIFK/ZRANB3/SMARC…
GOCC_CATALYTIC_STEP_2_SPLICEOSOME	GOCC_CATALYTIC_STEP_2_SPLICEOSOME	GOCC_CATALYTIC_STEP_2_SPLICEOSOME	86	0.679656832645045	2.15145844263268	1e-10	5.49375e-09	4.18480861244019e-09	2928	tags=63%, list=17%, signal=53%	HNRNPU/SNRPE/HNRNPM/HNRNPR/SNRPD1/SNRNP40/HNRNPF/SF3A3/HNRNPA3/HNRNPK/PPIL1/SRSF1/HNRNPC/RBMX/SNRNP200/ALYREF/HNRNPA2B1/CDC5L/EFTUD2/SNRPA1/SNRPD3/RBM8A/SRRM1/SNW1/EIF4A3/CRNKL1/PRPF4B/SF3B3/SF3B6/PNN/SF3B1/HNRNPH1/DHX8/DHX35/DDX23/LSM3/CWC22/AQR/BCAS2/MTREX/HNRNPA1/SYNCRIP/SNRPG/SF3A1/LSM2/SNRPB/ZCCHC8/PLRG1/PRPF8/PRPF19/SF3B2/GPATCH1/MAGOH/CWC27
GOBP_MITOTIC_CELL_CYCLE_CHECKPOINT_SIGNALING	GOBP_MITOTIC_CELL_CYCLE_CHECKPOINT_SIGNALING	GOBP_MITOTIC_CELL_CYCLE_CHECKPOINT_SIGNALING	128	0.657400517588207	2.1509544916588	1e-10	5.49375e-09	4.18480861244019e-09	3792	tags=57%, list=22%, signal=45%	CENPF/CDC6/BUB1/CLSPN/ORC1/TICRR/BUB1B/GTSE1/BLM/CCNB1/FANCD2/CDK1/KNTC1/MAD2L1/TRIP13/ZWINT/EME1/BRCA1/PLK1/RFWD3/DONSON/CHEK1/TTK/MSH2/ZWILCH/CDT1/AURKB/NDC80/TOPBP1/MDC1/PRKDC/TPR/TIPIN/SDE2/SPDL1/CHEK2/INTS3/BUB3/GEN1/GIGYF2/CASP2/ZNF207/NAE1/CDK5RAP2/DYNC1LI1/ZW10/BRCC3/CDK2/MRE11/RPA2/TRIAP1/HUS1/RINT1/TAOK1/XRCC3/SETMAR/RAD9B/MAD2L1BP/HMGA2/CHFR/APC/ATF2/ZNF830/CCNG1/WAC/HUS1B/ABRAXAS1/PCI…
GOBP_ESTABLISHMENT_OF_RNA_LOCALIZATION	GOBP_ESTABLISHMENT_OF_RNA_LOCALIZATION	GOBP_ESTABLISHMENT_OF_RNA_LOCALIZATION	159	0.649802752575096	2.14611342228039	1e-10	5.49375e-09	4.18480861244019e-09	4147	tags=65%, list=24%, signal=50%	DHX9/NUP153/NUP155/NUP133/NDC1/KPNB1/POLR2D/RAN/SMG7/KHDRBS1/XPO1/NUP58/CPSF6/XPO5/NUP205/LRPPRC/TPR/HNRNPA3/NUP62/NUP50/NUP85/CHTOP/AHCTF1/NUP160/NUP107/IWS1/CKAP5/SRSF1/PNPT1/ZC3H11A/NUP35/ALYREF/SRSF3/YBX1/HNRNPA2B1/SLBP/NCBP1/TOMM20/KHSRP/G3BP2/SMG5/NUP188/SRSF7/THOC5/NSUN2/POM121/NUP37/RAE1/SEH1L/NUP54/THOC2/IGF2BP3/SSB/SENP2/NPM1/NUP98/NUP88/XPOT/ATXN2/GLE1/DDX19A/POM121C/MCM3AP/NCBP3/NUP93…
GOBP_TELOMERE_MAINTENANCE	GOBP_TELOMERE_MAINTENANCE	GOBP_TELOMERE_MAINTENANCE	131	0.655258556616295	2.14563770985177	1e-10	5.49375e-09	4.18480861244019e-09	2572	tags=53%, list=15%, signal=46%	EXO1/NEK2/PARP1/BLM/RAD51/DNA2/HNRNPU/DCLRE1B/PCNA/FEN1/CCNE2/AURKB/DKC1/BRCA2/PRKDC/CCT5/CCNE1/RAD51C/CCT2/CCT3/HNRNPC/RPA1/RECQL4/HNRNPA2B1/GNL3L/CCT4/HNRNPD/XRCC5/XRCC6/RIF1/SMG5/GNL3/RFC1/CCT6A/PTGES3/NAF1/TERT/WRN/CTNNB1/PIF1/DCLRE1A/MAPKAPK5/SMC6/RTEL1/CCT8/MAPK1/YLPM1/HSP90AA1/MYC/DCP2/APEX1/MRE11/DHX36/PINX1/RPA2/HNRNPA1/GAR1/USP7/HUS1/SLX4/HSP90AB1/EXOSC10/CCT7/XRCC3/NAT10/ERCC4/TNKS/POT…
GOBP_RNA_LOCALIZATION	GOBP_RNA_LOCALIZATION	GOBP_RNA_LOCALIZATION	194	0.643243208667916	2.14279167188984	1e-10	5.49375e-09	4.18480861244019e-09	3883	tags=63%, list=22%, signal=49%	DHX9/HNRNPU/NUP153/NUP155/NUP133/NDC1/KPNB1/POLR2D/RAN/SMG7/KHDRBS1/DKC1/XPO1/NUP58/CPSF6/XPO5/NUP205/LRPPRC/TPR/CCT5/HNRNPA3/NUP62/NUP50/NUP85/CHTOP/AHCTF1/NUP160/NUP107/CCT2/IWS1/CCT3/CKAP5/SRSF1/PNPT1/ZC3H11A/NUP35/ALYREF/SRSF3/YBX1/HNRNPA2B1/SLBP/CCT4/NCBP1/TOMM20/KHSRP/G3BP2/SMG5/NUP188/SRSF7/SHQ1/THOC5/CCT6A/NOP58/NSUN2/POM121/NUP37/NAF1/RAE1/SEH1L/NUP54/ZNHIT6/RUVBL1/THOC2/IGF2BP3/SSB/SENP…
GOBP_PROTEIN_LOCALIZATION_TO_CHROMOSOME	GOBP_PROTEIN_LOCALIZATION_TO_CHROMOSOME	GOBP_PROTEIN_LOCALIZATION_TO_CHROMOSOME	93	0.670371015063761	2.13912683420873	1e-10	5.49375e-09	4.18480861244019e-09	3047	tags=61%, list=17%, signal=51%	HASPIN/CDCA5/CDK1/KNTC1/CENPA/ESCO2/KNL1/PLK1/EZH2/MCM8/TTK/MSH2/ZWILCH/CDT1/AURKB/NDC80/DKC1/BRCA2/CCT5/JARID2/RCC2/CCT2/SPDL1/CCT3/MTBP/RPA1/GNL3L/CCT4/XRCC5/CHAMP1/BUB3/GNL3/CCT6A/CTCF/SLF1/TERT/CENPQ/SLF2/CCT8/WAPL/RAD21/ZW10/PINX1/RPA2/PPHLN1/CCT7/MACROH2A1/SETD2/TNKS/POT1/TNKS2/H1-5/XRCC4/NIPBL/TASOR/SMC5/RB1
GOBP_REGULATION_OF_NUCLEAR_DIVISION	GOBP_REGULATION_OF_NUCLEAR_DIVISION	GOBP_REGULATION_OF_NUCLEAR_DIVISION	139	0.650388690201043	2.13553886665533	1e-10	5.49375e-09	4.18480861244019e-09	1696	tags=36%, list=10%, signal=33%	NEK2/CENPF/ESPL1/BUB1/BUB1B/NUSAP1/DLGAP5/AURKA/CCNB1/KNTC1/MAD2L1/TRIP13/ZWINT/MKI67/PLK1/RAD51AP1/CDC25C/CHEK1/CDCA2/TTK/ZWILCH/CDT1/AURKB/NDC80/PKMYT1/BORA/CDC20/RCC1/FBXO43/TPR/NUP62/FBXO5/SPDL1/KIF20B/MTBP/RAD1/BUB3/GEN1/CDC23/CDC27/PRMT5/ZNF207/NME6/CDK5RAP2/DYNC1LI1/RAD21/TOM1L1/ZW10/ANAPC7/CUL3
GOCC_SPINDLE_POLE	GOCC_SPINDLE_POLE	GOCC_SPINDLE_POLE	169	0.643520160878981	2.13455531072374	1e-10	5.49375e-09	4.18480861244019e-09	2857	tags=49%, list=16%, signal=41%	NEK2/CENPF/CDC6/TPX2/SPAG5/PRC1/SGO1/PLK4/DLGAP5/AURKA/CCNB1/KNTC1/MAD2L1/KIF11/CKAP2L/HNRNPU/ASPM/FAM83D/PLK1/CKAP2/AURKB/SMC1A/CEP85/POC1A/WDR62/TOPBP1/TACC3/AUNIP/CDC20/GPSM2/NUP62/KNSTRN/SMC3/SPDL1/CKAP5/KIF20B/KIF2A/HAUS1/CEP128/HAUS8/ALMS1/FAM161A/RAE1/TUBGCP3/TUBGCP4/CTNNB1/PSRC1/NPM1/BCCIP/SMC6/TUBG1/CDK5RAP2/ABRAXAS2/DYNC1LI1/CSPP1/NEDD1/RAD21/ZW10/BRCC3/BIRC6/CEP89/DDX11/CUL3/MAPK14/TUB…
GOBP_TELOMERE_MAINTENANCE_VIA_TELOMERE_LENGTHENING	GOBP_TELOMERE_MAINTENANCE_VIA_TELOMERE_LENGTHENING	GOBP_TELOMERE_MAINTENANCE_VIA_TELOMERE_LENGTHENING	80	0.675635605521147	2.13202060578295	1e-10	5.49375e-09	4.18480861244019e-09	2572	tags=55%, list=15%, signal=47%	NEK2/PARP1/RAD51/HNRNPU/DCLRE1B/AURKB/DKC1/CCT5/CCT2/CCT3/HNRNPC/RPA1/HNRNPA2B1/GNL3L/CCT4/XRCC5/SMG5/RFC1/CCT6A/PTGES3/NAF1/TERT/CTNNB1/PIF1/MAPKAPK5/RTEL1/CCT8/MAPK1/HSP90AA1/DCP2/MRE11/DHX36/PINX1/HNRNPA1/GAR1/SLX4/HSP90AB1/EXOSC10/CCT7/NAT10/ERCC4/TNKS/POT1/TNKS2
GOBP_ORGANELLE_FISSION	GOBP_ORGANELLE_FISSION	GOBP_ORGANELLE_FISSION	490	0.622283166211831	2.12797410311019	1e-10	5.49375e-09	4.18480861244019e-09	2971	tags=44%, list=17%, signal=37%	NEK2/CENPF/CDC6/KIF14/TPX2/ESPL1/BUB1/NCAPH/HASPIN/SPAG5/PRC1/RACGAP1/KIF4A/SGO1/BUB1B/KIFC1/CDCA8/TOP2A/NUSAP1/CDCA5/RAD54L/KIF2C/DLGAP5/BRIP1/RAD51/NCAPG2/AURKA/CCNB1/NCAPG/KIF18B/FANCD2/NUF2/KNTC1/MAD2L1/TRIP13/KIF11/ZWINT/EME1/ANLN/HNRNPU/MKI67/ASPM/KIF23/CCNB2/KIF15/PLK1/RAD51AP1/MND1/CDC25C/CHEK1/FANCA/CEP55/CDCA2/DSCC1/PSMC3IP/TTK/ZWILCH/NDC1/FIGNL1/KPNB1/CCNE2/CDT1/RAN/AURKB/DSN1/MYBL2/SM…
GOMF_DAMAGED_DNA_BINDING	GOMF_DAMAGED_DNA_BINDING	GOMF_DAMAGED_DNA_BINDING	68	0.681617812077023	2.12127653921409	1e-10	5.49375e-09	4.18480861244019e-09	3125	tags=63%, list=18%, signal=52%	BLM/POLQ/BRCA1/MSH6/DCLRE1B/PCNA/FEN1/MSH2/NEIL3/AUNIP/POLD1/RAD18/SDE2/UNG/RAD1/RAD23B/RBBP8/RPA1/HMGB2/RECQL4/TDG/XRCC5/XRCC6/WRN/FANCG/DCLRE1A/ERCC3/POLH/SMC6/REV1/KDM4D/EP300/HMGB1/APEX1/RPA2/TP53BP1/ERCC2/ERCC4/POT1/RPA3/DCLRE1C/CREBBP/MSH3
GOMF_ATP_HYDROLYSIS_ACTIVITY	GOMF_ATP_HYDROLYSIS_ACTIVITY	GOMF_ATP_HYDROLYSIS_ACTIVITY	310	0.627782239232466	2.12058407659416	1e-10	5.49375e-09	4.18480861244019e-09	3345	tags=53%, list=19%, signal=44%	KIF14/ORC1/MCM4/KIFC1/MCM6/RAD54L/KIF2C/BLM/BRIP1/DHX9/KIF18B/ERCC6L/TRIP13/DNA2/NVL/KIF23/ATAD2/RFC5/KIF15/MCM8/KIF20A/ATAD5/RFC4/MSH2/MCM3/FIGNL1/SMC1A/MCM7/MCM2/KIF18A/SMC2/DDX20/RFC2/CCT5/ABCB10/MYO19/SMC3/DHX15/CCT2/HSPA14/CCT3/DDX55/DDX31/KIF20B/DDX46/SMC4/HSPD1/DDX18/DDX21/SNRNP200/RECQL4/KIF2A/CCT4/MCM5/TWNK/WRNIP1/CHD4/CHD1L/FANCM/AFG3L2/KIF22/CHD7/DNAH14/DDX59/DDX52/SUPV3L1/SMARCA4/RFC1…
GOBP_RNA_3_END_PROCESSING	GOBP_RNA_3_END_PROCESSING	GOBP_RNA_3_END_PROCESSING	114	0.652831851521899	2.1176863020437	1e-10	5.49375e-09	4.18480861244019e-09	2694	tags=53%, list=15%, signal=45%	INTS7/POLR2D/BARD1/DKC1/CPSF6/EXOSC2/ZNF473/CSTF2/CPSF3/CDC73/PNPT1/RPRD1B/SLBP/NCBP1/FIP1L1/RPRD2/CSTF1/SUPV3L1/CCNT1/LSM11/WDR33/INTS2/ZC3H14/CSTF3/ERI2/INTS6/SSB/MTPAP/POLR3K/AHCYL1/CPSF2/TRMT10C/INTS14/TUT4/CSTF2T/ERI1/EXOSC8/EXOSC3/LEO1/RNF20/RPRD1A/PAPOLA/NUDT21/VIRMA/GRSF1/DHX36/EXOSC9/CLP1/RNF40/LIN28B/PAPOLG/LIN28A/TOE1/YTHDC1/EXOSC10/TRNT1/CTR9/INTS8/SCAF8/NCBP2
GOBP_REGULATION_OF_CELL_CYCLE_G2_M_PHASE_TRANSITION	GOBP_REGULATION_OF_CELL_CYCLE_G2_M_PHASE_TRANSITION	GOBP_REGULATION_OF_CELL_CYCLE_G2_M_PHASE_TRANSITION	105	0.655529501299553	2.11181158097285	1e-10	5.49375e-09	4.18480861244019e-09	3792	tags=53%, list=22%, signal=42%	CENPF/CDC6/KIF14/CLSPN/CDC25A/ORC1/TICRR/BLM/AURKA/CCNB1/CDK1/BRCA1/PLK1/DONSON/CDC25C/CHEK1/ATAD5/AURKB/TOPBP1/RRM1/RCC2/CDC7/CDK4/FBXO5/DBF4B/RAD51C/PAXIP1/INTS3/DYRK3/NPM1/NAE1/RAD21/SIN3A/BRCC3/RAD51B/CDK2/MRE11/PINX1/HUS1/RINT1/TAOK1/MACROH2A1/HMGA2/CDC25B/CHFR/VPS4B/ZNF830/BRD4/CCNG1/HUS1B/ABRAXAS1/RAD17/NBN/UIMC1/CCND1/INIP
GOBP_REGULATION_OF_DOUBLE_STRAND_BREAK_REPAIR_VIA_HOMOLOGOUS_RECOMBINATION	GOBP_REGULATION_OF_DOUBLE_STRAND_BREAK_REPAIR_VIA_HOMOLOGOUS_RECOMBINATION	GOBP_REGULATION_OF_DOUBLE_STRAND_BREAK_REPAIR_VIA_HOMOLOGOUS_RECOMBINATION	70	0.674911700865159	2.10673863936559	1e-10	5.49375e-09	4.18480861244019e-09	4270	tags=71%, list=24%, signal=54%	TIMELESS/PARP1/RAD51/POLQ/RAD51AP1/CHEK1/PARPBP/FANCB/FIGNL1/RMI2/KDM1A/POGZ/ACTL6A/UBQLN4/RBBP8/RIF1/VPS72/YEATS4/RUVBL1/SMCHD1/KLHL15/FUS/EP400/RTEL1/SHLD2/PPP4R2/TRRAP/TEX15/EPC2/MBTD1/WDR48/RPA2/MRGBP/TP53BP1/ACTR2/MEAF6/MORF4L2/ARID2/SETD2/SHLD3/MORF4L1/RADX/MMS19/ERCC6/PPP4C/ING3/RUVBL2/HELB/BRD8/WRAP53
GOBP_POSITIVE_REGULATION_OF_CELL_CYCLE_PHASE_TRANSITION	GOBP_POSITIVE_REGULATION_OF_CELL_CYCLE_PHASE_TRANSITION	GOBP_POSITIVE_REGULATION_OF_CELL_CYCLE_PHASE_TRANSITION	111	0.650932251869732	2.10569356990828	1e-10	5.49375e-09	4.18480861244019e-09	3271	tags=53%, list=19%, signal=43%	CDC6/ESPL1/CDC25A/STIL/CDCA5/DLGAP5/CCNB1/CDK1/FAM83D/EZH2/CDC25C/RRM2/ATAD5/CDT1/RRM1/SASS6/CENPJ/UBE2C/RCC2/CDC7/CDK4/FBXO5/DBF4B/RAD51C/CPSF3/CDC73/MTBP/TFDP1/CHEK2/CDC23/CDC27/ANKRD17/THOC5/LSM11/TERT/DYRK3/NPM1/CUL4A/SIN3A/ANAPC7/CUL3/RAD51B/APEX1/KLHL18/EIF4G1/TMOD3/STXBP4/RDX/PLRG1/MAD2L1BP/ADAM17/CDC25B/VPS4B/THOC1/RB1/DDX39B/CDC16/BRD4/TBX2
GOBP_MRNA_PROCESSING	GOBP_MRNA_PROCESSING	GOBP_MRNA_PROCESSING	460	0.616722724529533	2.1043770291767	1e-10	5.49375e-09	4.18480861244019e-09	4383	tags=62%, list=25%, signal=47%	DHX9/HNRNPU/SNRPE/POLR2D/TTF2/KHDRBS1/BARD1/HNRNPM/NCL/HNRNPR/CPSF6/SNRPD1/PRPF4/DDX20/RBM15/SNRNP40/HNRNPF/SF3A3/NONO/HNRNPA3/HNRNPK/KDM1A/ZNF473/SRPK1/COIL/TRA2B/PDCD11/CSTF2/CPSF3/RRP1B/HNRNPL/DHX15/IWS1/CDC73/PPIL1/GEMIN5/RBM28/SART3/DDX46/SRSF1/HNRNPC/PNPT1/RBMX/CDK12/TARDBP/SNRNP200/ALYREF/SRSF3/RPRD1B/TSEN15/USP39/SFPQ/THRAP3/YBX1/HNRNPA2B1/SLBP/PRPF3/ZNF326/NCBP1/PTBP1/FIP1L1/KHSRP/SRSF10…
GOCC_SPLICEOSOMAL_COMPLEX	GOCC_SPLICEOSOMAL_COMPLEX	GOCC_SPLICEOSOMAL_COMPLEX	189	0.631726375760321	2.10300234575547	1e-10	5.49375e-09	4.18480861244019e-09	3846	tags=63%, list=22%, signal=50%	HNRNPU/SNRPE/TTF2/HNRNPM/NCL/HNRNPR/SNRPD1/PRPF4/SNRNP40/HNRNPF/SF3A3/HNRNPA3/HNRNPK/TRA2B/DHX15/PPIL1/RBM28/SRSF1/HNRNPC/RBMX/SNRNP200/ALYREF/USP39/YBX1/HNRNPA2B1/PRPF3/GEMIN2/CDC5L/EFTUD2/ADAR/SRSF2/PRPF40A/SMNDC1/SNRPA1/PPP1R8/SNRPD3/RBM8A/WBP11/IVNS1ABP/SRRM1/SNW1/EIF4A3/CRNKL1/PRPF4B/HSPA8/SF3B3/SNRPC/SF3B6/DHX16/PNN/SF3B1/PRPF38A/U2AF2/LSM5/GCFC2/HNRNPH1/DHX8/MFAP1/DHX35/DDX23/SMU1/LSM3/SNR…
GOBP_POSITIVE_REGULATION_OF_CHROMOSOME_ORGANIZATION	GOBP_POSITIVE_REGULATION_OF_CHROMOSOME_ORGANIZATION	GOBP_POSITIVE_REGULATION_OF_CHROMOSOME_ORGANIZATION	90	0.661477468532534	2.10007708097102	1e-10	5.49375e-09	4.18480861244019e-09	4089	tags=68%, list=23%, signal=52%	NEK2/NCAPH/NCAPG/DNMT1/FEN1/CDT1/AURKB/NCAPD2/DKC1/SMC2/TPR/CCT5/SETDB1/CCT2/CCT3/SMC4/SFPQ/HNRNPA2B1/CCT4/HNRNPD/XRCC5/GNL3/CCT6A/SLF1/NAF1/CTNNB1/SLF2/MAPKAPK5/RTEL1/CCT8/MAPK1/RAD21/SIN3A/DDX11/CDK2/MRE11/DHX36/TRIM28/HNRNPA1/PPHLN1/MORC2/SLX4/CCT7/MACROH2A1/SETDB2/MAD2L1BP/TNKS/POT1/TNKS2/TASOR/SMC5/TCP1/GTF2H2/ZNF304/NEK7/ATR/NBN/NSMCE2/ATRX/ATM/NABP2
GOBP_RIBONUCLEOPROTEIN_COMPLEX_SUBUNIT_ORGANIZATION	GOBP_RIBONUCLEOPROTEIN_COMPLEX_SUBUNIT_ORGANIZATION	GOBP_RIBONUCLEOPROTEIN_COMPLEX_SUBUNIT_ORGANIZATION	180	0.631648738555363	2.0988567506708	1e-10	5.49375e-09	4.18480861244019e-09	4653	tags=68%, list=27%, signal=51%	DHX9/SNRPE/POLR2D/CPSF6/PRKDC/SNRPD1/DDX20/SF3A3/FASTKD2/SRPK1/COIL/CDC73/GEMIN5/SART3/SRSF1/SNRNP200/USP39/PRPF3/NCBP1/EIF3A/DENR/SRSF10/STRAP/NUFIP1/GEMIN2/SRSF9/ADAR/XRCC5/SNRPD3/SHQ1/PTGES3/NAF1/CRNKL1/EIF2S2/DDX1/BRIX1/PRMT5/MRPS7/ZNHIT6/RUVBL1/CELF1/SNRPC/DYRK3/KHDC4/TGS1/SF3B1/EIF2S3/RAMAC/MRTO4/ABT1/GCFC2/DHX8/HSP90AA1/DDX23/DHX30/NUDT21/GEMIN4/SRPK2/DICER1/AGO2/CLP1/TAF9/EIF4H/YTHDC1/SNR…
GOBP_REGULATION_OF_DOUBLE_STRAND_BREAK_REPAIR	GOBP_REGULATION_OF_DOUBLE_STRAND_BREAK_REPAIR	GOBP_REGULATION_OF_DOUBLE_STRAND_BREAK_REPAIR	109	0.64784919881339	2.09228682306648	1e-10	5.49375e-09	4.18480861244019e-09	4274	tags=67%, list=24%, signal=51%	TIMELESS/PARP1/RAD51/POLQ/FOXM1/RAD51AP1/CHEK1/PARPBP/NSD2/FANCB/FIGNL1/AUNIP/RMI2/PRKDC/DEK/KDM1A/POGZ/ACTL6A/UBQLN4/RBBP8/RIF1/VPS72/YEATS4/SLF1/SLF2/RUVBL1/SMCHD1/UBE2N/KLHL15/FUS/EP400/RTEL1/SHLD2/KDM4D/TRIP12/PPP4R2/DDX11/TRRAP/TEX15/EPC2/MBTD1/RNF169/WDR48/RPA2/UBR5/MRGBP/TP53BP1/ACTR2/MEAF6/MORF4L2/SETMAR/ARID2/SETD2/POT1/HMGA2/SPIRE1/UBE2V2/SHLD3/MORF4L1/PPP4R3B/RADX/MMS19/ERCC6/OTUB2/PPP…
GOBP_REGULATION_OF_DNA_REPAIR	GOBP_REGULATION_OF_DNA_REPAIR	GOBP_REGULATION_OF_DNA_REPAIR	151	0.634247765412019	2.08784117554075	1e-10	5.49375e-09	4.18480861244019e-09	4274	tags=64%, list=24%, signal=49%	TIMELESS/PARP1/RAD51/DHX9/POLQ/BRCA1/FOXM1/RAD51AP1/CHEK1/PCNA/PARPBP/NSD2/FANCB/FIGNL1/AUNIP/RMI2/PRKDC/DEK/KDM1A/POGZ/ACTL6A/USP1/UBQLN4/RBBP8/WRNIP1/RIF1/PARG/VPS72/YEATS4/SLF1/RNF168/RNF8/SLF2/RUVBL1/SMCHD1/UBE2N/KLHL15/FUS/POLH/EP400/CUL4A/RTEL1/EYA3/SHLD2/KDM4D/TRIP12/PPP4R2/BRCC3/CCDC117/DDX11/UBE2V1/HMGB1/TRRAP/TRIM28/TEX15/EPC2/MBTD1/RNF169/WDR48/RPA2/UBR5/MRGBP/TP53BP1/ACTR2/MEAF6/MORF4…
GOBP_POSITIVE_REGULATION_OF_CELL_CYCLE_PROCESS	GOBP_POSITIVE_REGULATION_OF_CELL_CYCLE_PROCESS	GOBP_POSITIVE_REGULATION_OF_CELL_CYCLE_PROCESS	234	0.622167917898703	2.08762130300029	1e-10	5.49375e-09	4.18480861244019e-09	3271	tags=46%, list=19%, signal=38%	CDC6/KIF14/ESPL1/CDC25A/SPAG5/RACGAP1/STIL/NUSAP1/CDCA5/PLK4/DLGAP5/AURKA/CCNB1/CDK1/MAD2L1/HNRNPU/KIF23/FAM83D/RAD51AP1/EZH2/CDC25C/RRM2/ECT2/FEN1/ATAD5/E2F7/CDT1/AURKB/CIT/NDC80/RRM1/RANBP1/DBF4/SASS6/CENPJ/GPSM2/TPR/NUP62/UBE2C/RCC2/CDC7/CDK4/FBXO5/DBF4B/RAD51C/CPSF3/CDC73/E2F8/KIF20B/MTBP/TFDP1/SFPQ/CHEK2/MED1/PRKCE/GEN1/CDC23/CDC27/ANKRD17/THOC5/LSM11/SLF1/TERT/SLF2/DYRK3/NPM1/CEP295/CUL4A/D…
GOBP_SPINDLE_ORGANIZATION	GOBP_SPINDLE_ORGANIZATION	GOBP_SPINDLE_ORGANIZATION	204	0.62541321579697	2.08761549412984	1e-10	5.49375e-09	4.18480861244019e-09	1851	tags=38%, list=11%, signal=35%	NEK2/TPX2/ESPL1/SPAG5/PRC1/RACGAP1/KIF4A/STIL/KIFC1/DLGAP5/AURKA/CCNB1/NUF2/KIF11/HNRNPU/ASPM/KIF23/CCNB2/KIF15/PLK1/SPC25/TTK/KPNB1/RAN/AURKB/MYBL2/SMC1A/NDC80/WDR62/INCENP/TACC3/AUNIP/BORA/CDC20/RCC1/CENPH/CENPJ/STMN1/CENPE/GPSM2/TPR/NUP62/TUBB/FBXO5/KNSTRN/SMC3/CKAP5/MAPRE1/KIF2A/CHEK2/HAUS1/HAUS6/CLTC/HAUS8/KIF4B/INTS13/MLH1/RAE1/CEP192/TUBGCP3/TUBGCP4/CCSAP/PSRC1/HAUS2/BCCIP/CLASP1/SPICE1/ZN…
GOCC_CHROMOSOME_TELOMERIC_REGION	GOCC_CHROMOSOME_TELOMERIC_REGION	GOCC_CHROMOSOME_TELOMERIC_REGION	164	0.630109638219634	2.0846057204452	1e-10	5.49375e-09	4.18480861244019e-09	4587	tags=64%, list=26%, signal=48%	ORC1/MCM4/PARP1/MCM6/BLM/RAD51/CDK1/DNA2/RAD51AP1/EZH2/CHEK1/DCLRE1B/PCNA/FEN1/MSH2/MCM3/MCM7/MCM2/BRCA2/PRKDC/POLD1/KDM1A/CBX1/HAT1/CDC73/ALYREF/RPA1/RECQL4/HNRNPA2B1/RBBP7/CHEK2/MCM5/RBBP4/WRNIP1/CHD4/XRCC5/XRCC6/DOT1L/GATAD2B/RIF1/THOC5/PPP1CC/POLR2B/PTGES3/TERT/H3-3A/WRN/RNF8/PIF1/THOC2/SMCHD1/SSB/CBX5/HDAC2/WDR82/ORC5/SMC6/RTEL1/ORC2/ORC4/CDK2/APEX1/MRE11/DHX36/PINX1/CBX3/RPA2/GAR1/TP53BP1/S…
GOBP_CHROMOSOME_LOCALIZATION	GOBP_CHROMOSOME_LOCALIZATION	GOBP_CHROMOSOME_LOCALIZATION	85	0.655396942423468	2.07365138554376	1e-10	5.49375e-09	4.18480861244019e-09	1816	tags=41%, list=10%, signal=37%	CENPF/KIF14/SPAG5/KIFC1/CDCA8/CDCA5/KIF2C/DLGAP5/CCNB1/NUF2/HNRNPU/FAM83D/CEP55/KPNB1/CDT1/AURKB/NDC80/KIF18A/INCENP/CENPE/NUP62/SPDL1/CHAMP1/KIF22/CDC23/EML4/MLH1/SEH1L/CENPQ/MEIOC/PSRC1/SPICE1/ZW10/CUL3/PINX1
GOBP_NEGATIVE_REGULATION_OF_CELL_CYCLE_PHASE_TRANSITION	GOBP_NEGATIVE_REGULATION_OF_CELL_CYCLE_PHASE_TRANSITION	GOBP_NEGATIVE_REGULATION_OF_CELL_CYCLE_PHASE_TRANSITION	231	0.617794400134088	2.07276592140878	1e-10	5.49375e-09	4.18480861244019e-09	3825	tags=51%, list=22%, signal=40%	CENPF/CDC6/BUB1/CLSPN/INTS7/ORC1/TICRR/TIMELESS/BUB1B/GTSE1/CDC45/BLM/BRIP1/CCNB1/FANCD2/CDK1/KNTC1/MAD2L1/TRIP13/ZWINT/EME1/DNA2/WDR76/BRCA1/PLK1/RFWD3/DONSON/EZH2/CHEK1/METTL13/TTK/MSH2/ZWILCH/E2F7/CDT1/AURKB/NDC80/TOPBP1/MDC1/PRKDC/E2F1/RBL1/TPR/TIPRL/TIPIN/SDE2/FBXO5/CDC73/SPDL1/RAD1/CHEK2/CDC5L/INTS3/DOT1L/BUB3/GEN1/THOC5/NSUN2/GIGYF2/CASP2/CRY1/PTPN11/ZNF207/CUL4A/NAE1/FEM1B/CDK5RAP2/DYNC1L…
GOBP_RIBOSOME_BIOGENESIS	GOBP_RIBOSOME_BIOGENESIS	GOBP_RIBOSOME_BIOGENESIS	296	0.613975797013322	2.07188222324997	1e-10	5.49375e-09	4.18480861244019e-09	5233	tags=69%, list=30%, signal=49%	URB2/NVL/HEATR1/GPATCH4/NOLC1/RAN/ISG20L2/DKC1/WDR3/XPO1/WDR43/UTP25/TFB2M/PRKDC/RRP15/NOL11/PAK1IP1/TSR1/FASTKD2/EXOSC2/UTP20/NOP56/PDCD11/RRP1B/RIOK1/NOP14/DDX31/WDR12/PWP1/UTP18/LYAR/GTPBP4/DDX18/DDX21/NOL10/GNL3L/XRCC5/ABCE1/CHD7/DDX52/SHQ1/UTP14A/NOM1/BYSL/WBP11/SDAD1/XRN2/EBNA1BP2/NIFK/NOP58/TRMT61B/UTP6/ESF1/BMS1/EIF4A3/NAF1/DROSHA/FTSJ3/NIP7/C1QBP/UTP4/RRP36/MAK16/BRIX1/NSUN4/YTHDF2/MRPS7…
GOBP_RNA_SPLICING_VIA_TRANSESTERIFICATION_REACTIONS	GOBP_RNA_SPLICING_VIA_TRANSESTERIFICATION_REACTIONS	GOBP_RNA_SPLICING_VIA_TRANSESTERIFICATION_REACTIONS	288	0.61212552879154	2.06574153307123	1e-10	5.49375e-09	4.18480861244019e-09	4342	tags=62%, list=25%, signal=48%	DHX9/HNRNPU/SNRPE/KHDRBS1/HNRNPM/NCL/HNRNPR/SNRPD1/PRPF4/DDX20/RBM15/SNRNP40/HNRNPF/SF3A3/HNRNPA3/HNRNPK/KDM1A/SRPK1/COIL/TRA2B/HNRNPL/PPIL1/GEMIN5/SART3/DDX46/SRSF1/HNRNPC/RBMX/SNRNP200/ALYREF/SRSF3/USP39/SFPQ/THRAP3/HNRNPA2B1/PRPF3/NCBP1/PTBP1/KHSRP/SRSF10/STRAP/GEMIN2/CDC5L/EFTUD2/SRSF9/SRSF2/PRPF40A/SMNDC1/SNRPA1/SRSF7/SNRPD3/RBM8A/WBP11/SRRM1/SNW1/EIF4A3/C1QBP/CRNKL1/DDX1/PRMT5/PRPF4B/HSPA8/…
GOBP_TELOMERE_ORGANIZATION	GOBP_TELOMERE_ORGANIZATION	GOBP_TELOMERE_ORGANIZATION	158	0.625383011043975	2.06530116692996	1e-10	5.49375e-09	4.18480861244019e-09	3884	tags=57%, list=22%, signal=45%	EXO1/NEK2/PARP1/BLM/RAD51/DNA2/HNRNPU/EZH2/DCLRE1B/PCNA/FEN1/CCNE2/AURKB/DKC1/BRCA2/PRKDC/CCT5/CCNE1/RAD51C/CCT2/CCT3/HNRNPC/RPA1/RECQL4/HNRNPA2B1/GNL3L/CCT4/HNRNPD/XRCC5/XRCC6/DOT1L/RIF1/SMG5/GNL3/RFC1/CCT6A/PTGES3/NAF1/TERT/H3-3A/WRN/CTNNB1/PIF1/DCLRE1A/MAPKAPK5/SMC6/RTEL1/CCT8/MAPK1/YLPM1/HSP90AA1/MYC/DCP2/APEX1/MRE11/DHX36/PINX1/RPA2/HNRNPA1/GAR1/USP7/HUS1/SLX4/HSP90AB1/EXOSC10/CCT7/XRCC3/NAT…
GOBP_POSITIVE_REGULATION_OF_MITOTIC_CELL_CYCLE_PHASE_TRANSITION	GOBP_POSITIVE_REGULATION_OF_MITOTIC_CELL_CYCLE_PHASE_TRANSITION	GOBP_POSITIVE_REGULATION_OF_MITOTIC_CELL_CYCLE_PHASE_TRANSITION	88	0.650881297938039	2.06470309505149	1e-10	5.49375e-09	4.18480861244019e-09	2726	tags=50%, list=16%, signal=42%	CDC6/ESPL1/CDC25A/STIL/CDCA5/DLGAP5/CCNB1/CDK1/CDC25C/RRM2/CDT1/RRM1/SASS6/CENPJ/UBE2C/RCC2/CDC7/CDK4/FBXO5/DBF4B/RAD51C/CPSF3/MTBP/TFDP1/CDC23/CDC27/ANKRD17/LSM11/TERT/CUL4A/SIN3A/ANAPC7/CUL3/RAD51B/APEX1/KLHL18/EIF4G1/TMOD3/RDX/PLRG1/MAD2L1BP/ADAM17/CDC25B/VPS4B
GOBP_CELL_CYCLE_G2_M_PHASE_TRANSITION	GOBP_CELL_CYCLE_G2_M_PHASE_TRANSITION	GOBP_CELL_CYCLE_G2_M_PHASE_TRANSITION	151	0.626906965484088	2.06367644814752	1e-10	5.49375e-09	4.18480861244019e-09	2726	tags=42%, list=16%, signal=36%	CENPF/CDC6/KIF14/CLSPN/CDC25A/ORC1/TICRR/CCNA2/BLM/AURKA/CCNB1/CDK1/MELK/CCNB2/BRCA1/FOXM1/PLK1/DONSON/CDC25C/CHEK1/ATAD5/SKP2/AURKB/CIT/NDC80/TOPBP1/KHDRBS1/RRM1/PKMYT1/MASTL/RCC2/CDC7/CDK4/FBXO5/DBF4B/RAD51C/PAXIP1/CHEK2/INTS3/PPM1D/TAF2/DYRK3/NPM1/NAE1/AKAP8/RAD21/SIN3A/BRCC3/RAD51B/CDK2/MRE11/WEE1/PINX1/ENSA/ARPP19/HUS1/RINT1/TAOK1/MACROH2A1/HMGA2/CDC25B/CHFR/VPS4B
GOBP_NUCLEAR_EXPORT	GOBP_NUCLEAR_EXPORT	GOBP_NUCLEAR_EXPORT	154	0.625553674502943	2.0615043514996	1e-10	5.49375e-09	4.18480861244019e-09	4422	tags=65%, list=25%, signal=49%	DHX9/CSE1L/NUP153/NUP155/NUP133/POLR2D/RAN/SMG7/KHDRBS1/BARD1/XPO1/CPSF6/XPO5/TPR/NUP62/NUP85/CHTOP/NUP160/NUP107/IWS1/ZC3H11A/ALYREF/XPO4/SRSF3/HNRNPA2B1/NCBP1/ABCE1/SMG5/NUP188/SDAD1/THOC5/NSUN2/POM121/RAE1/GSK3B/THOC2/SSB/PTPN11/AHCYL1/NPM1/LSG1/NUP88/ANKLE1/CTDSPL2/EIF4ENIF1/XPOT/ANP32B/NMD3/UHMK1/GLE1/DDX19A/POM121C/NEMF/MCM3AP/XPO7/NCBP3/PTPN14/YWHAE/NUP93/HNRNPA1/XPO6/HSPA9/YTHDC1/ZC3H11B/…
GOBP_DNA_RECOMBINATION	GOBP_DNA_RECOMBINATION	GOBP_DNA_RECOMBINATION	317	0.609494570870442	2.06050752428447	1e-10	5.49375e-09	4.18480861244019e-09	4207	tags=57%, list=24%, signal=44%	EXO1/MCM4/TIMELESS/PARP1/MCM6/TOP2A/CDC45/RAD54L/BLM/BRIP1/RAD51/FANCD2/TRIP13/EME1/KPNA2/POLQ/GINS2/BRCA1/RFWD3/MSH6/RAD51AP1/MND1/MCM8/XRCC2/CHEK1/GINS4/PARPBP/NSD2/FEN1/ATAD5/PSMC3IP/MSH2/FANCB/MCM3/FIGNL1/HROB/UCHL5/MCM7/MCM2/NUCKS1/AUNIP/PALB2/BRCA2/RMI2/PRKDC/RMI1/NONO/TONSL/KDM1A/CDC7/RAD51C/PAXIP1/POGZ/MMS22L/ACTL6A/UNG/HSPD1/ALYREF/UBQLN4/RBBP8/RPA1/HMGB2/SFPQ/RECQL4/MCM5/INTS3/XRCC5/FAN…
GOBP_REGULATION_OF_CELL_CYCLE_PHASE_TRANSITION	GOBP_REGULATION_OF_CELL_CYCLE_PHASE_TRANSITION	GOBP_REGULATION_OF_CELL_CYCLE_PHASE_TRANSITION	380	0.606213946280647	2.05952077651422	1e-10	5.49375e-09	4.18480861244019e-09	3878	tags=50%, list=22%, signal=40%	CENPF/CDC6/KIF14/ESPL1/BUB1/CLSPN/INTS7/CDC25A/ORC1/TICRR/TIMELESS/BUB1B/STIL/GTSE1/CDC45/CDCA5/BLM/DLGAP5/BRIP1/AURKA/CCNB1/FANCD2/CDK1/KNTC1/MAD2L1/TRIP13/ZWINT/EME1/ANLN/DNA2/WDR76/BRCA1/FAM83D/PLK1/RFWD3/DONSON/EZH2/CDC25C/CHEK1/RRM2/ATAD5/METTL13/TTK/MSH2/ZWILCH/E2F7/CDT1/AURKB/NDC80/TOPBP1/RRM1/MDC1/PRKDC/DBF4/E2F1/SASS6/CENPJ/RBL1/CENPE/TPR/TIPRL/TIPIN/UBE2C/SDE2/RCC2/CDC7/CDK4/FBXO5/DBF4B…
GOBP_MICROTUBULE_ORGANIZING_CENTER_ORGANIZATION	GOBP_MICROTUBULE_ORGANIZING_CENTER_ORGANIZATION	GOBP_MICROTUBULE_ORGANIZING_CENTER_ORGANIZATION	146	0.625450614058893	2.05654185327395	1e-10	5.49375e-09	4.18480861244019e-09	3440	tags=53%, list=20%, signal=43%	NEK2/SGO1/STIL/PLK4/AURKA/CDK1/KIF11/CCNF/BRCA1/PLK1/PCLAF/XRCC2/CHEK1/CEP85/NDC80/WDR62/XPO1/RANBP1/BRCA2/SASS6/CENPJ/NUP62/SLC16A1/CEP76/CKAP5/TRIM37/CEP152/HAUS1/HAUS6/GEN1/HAUS8/ALMS1/CCP110/CEP192/CTNNB1/RTTN/RBM14/CEP250/NPM1/HAUS2/CEP295/CEP135/CLASP1/SPICE1/CDK5RAP2/HAUS3/SDCCAG8/CEP72/CDK2/CLASP2/ODF2/CNTLN/PARD6G/USP33/CHORDC1/HAUS5/XRCC3/NAT10/ROCK2/MPDZ/NIN/VPS4B/PPP1R12A/KIAA0753/KIF…
GOCC_MITOTIC_SPINDLE	GOCC_MITOTIC_SPINDLE	GOCC_MITOTIC_SPINDLE	159	0.622204911455055	2.05496561316606	1e-10	5.49375e-09	4.18480861244019e-09	1958	tags=40%, list=11%, signal=36%	CDC6/TPX2/ESPL1/SPAG5/PRC1/RACGAP1/KIFC1/NUSAP1/AURKA/KIF18B/CDK1/SKA3/MAD2L1/KIF11/CKAP2L/HNRNPU/ASPM/KIF23/FAM83D/PLK1/SKA1/ECT2/AURKB/SMC1A/KIF18A/TACC3/CENPE/GPSM2/CEP170/TPR/NUP62/RCC2/CDC7/KNSTRN/SMC3/KIF20B/MAPRE1/HAUS1/HAUS6/CLTC/KIF22/HAUS8/CDC27/FAM161A/EML4/RAE1/CCSAP/HAUS2/CEP295/BCCIP/CLASP1/SMC6/WAPL/TUBG1/MAPK1/CDK5RAP2/HAUS3/LSM14A/CCDC117/CUL3/CLASP2/AGBL5/CNTRL/STAG1
GOCC_METHYLTRANSFERASE_COMPLEX	GOCC_METHYLTRANSFERASE_COMPLEX	GOCC_METHYLTRANSFERASE_COMPLEX	92	0.645861608480383	2.05357717889238	1e-10	5.49375e-09	4.18480861244019e-09	4562	tags=72%, list=26%, signal=53%	EZH2/RNF2/SNRPE/E2F6/RBBP5/SNRPD1/RBM15/JARID2/PAXIP1/TEX10/RIOK1/RBBP7/WDR77/RBBP4/NCOA6/TRMT6/TAF4/SNRPD3/RNMT/TRMT61B/HCFC1/SUZ12/PRMT5/CBLL1/RUVBL1/CBX5/HDAC2/TRMT10C/WDR82/WDR5/RAMAC/PRDM4/MGA/CHD8/PHF20/VIRMA/WDR4/TAF9/SNRPG/ZC3H13/ERH/TAF1/BOD1L1/SNRPB/ASH2L/KMT2B/RBM15B/KANSL1/SENP3/KDM6A/LAS1L/SNRPD2/AEBP2/PRMT1/CLNS1A/RUVBL2/KMT2D/METTL3/TAF6/METTL14/BOD1/DPY30/EED/SNRPF/PRPF31/KMT2C
GOBP_NCRNA_PROCESSING	GOBP_NCRNA_PROCESSING	GOBP_NCRNA_PROCESSING	381	0.604509786547935	2.05351827666655	1e-10	5.49375e-09	4.18480861244019e-09	5233	tags=67%, list=30%, signal=48%	INTS7/NVL/HEATR1/NOLC1/DKC1/WDR3/WDR43/UTP25/TFB2M/PRKDC/RRP15/NOL11/TSR1/EXOSC2/UTP20/NOP56/PDCD11/RRP1B/PUS7/RIOK1/POP1/QTRT2/NOP14/WDR12/PWP1/UTP18/LYAR/GTPBP4/DDX18/DDX21/NOL10/TSEN15/HNRNPA2B1/TRMT6/ADAR/METTL2A/INTS3/CHD7/DDX52/SHQ1/UTP14A/BYSL/WBP11/DGCR8/THUMPD3/XRN2/EBNA1BP2/NIFK/NOP58/NSUN2/TRMT61B/CDKAL1/UTP6/ESF1/BMS1/EIF4A3/NAF1/DROSHA/FTSJ3/UTP4/RRP36/INTS2/MAK16/DDX1/BRIX1/NSUN4/MO…
GOMF_HISTONE_BINDING	GOMF_HISTONE_BINDING	GOMF_HISTONE_BINDING	242	0.611323393349566	2.05219187491483	1e-10	5.49375e-09	4.18480861244019e-09	3956	tags=55%, list=23%, signal=43%	CKS1B/IPO9/UHRF1/NCAPG2/HJURP/ATAD2/MSH6/ANP32E/DNAJC9/RBBP5/NCAPD2/MCM2/SMARCC1/CKS2/RCC1/DEK/NCAPD3/TONSL/JARID2/ASF1B/CBX1/HAT1/SSRP1/YEATS2/SET/KDM5B/CHAF1B/SART3/PWP1/NASP/MTF2/CDYL/RBBP7/RBBP4/KDM1B/BAZ1B/ANP32A/SPIN4/PHC1/SMARCA4/VPS72/YEATS4/SBNO1/SUZ12/PHF6/SMARCA5/RNF168/RNF8/PSME4/CBX5/NPM1/ZZZ3/SFMBT1/WDR5/DAXX/IPO7/RNF20/MLLT10/BPTF/ANP32B/PTMA/CHD8/GRWD1/ATAD2B/NAP1L1/PHF19/PRMT6/SC…
GOBP_REGULATION_OF_MRNA_PROCESSING	GOBP_REGULATION_OF_MRNA_PROCESSING	GOBP_REGULATION_OF_MRNA_PROCESSING	137	0.622778987180985	2.04318485266371	1e-10	5.49375e-09	4.18480861244019e-09	3882	tags=58%, list=22%, signal=46%	DHX9/HNRNPU/KHDRBS1/BARD1/NCL/CPSF6/RBM15/HNRNPK/SRPK1/TRA2B/HNRNPL/IWS1/CDC73/RBMX/SRSF3/THRAP3/HNRNPA2B1/NCBP1/PTBP1/SRSF10/SRSF9/SRSF2/SRSF7/RBM8A/SRRM1/SNW1/CCNT1/C1QBP/ZC3H14/HSPA8/RAVER2/CELF1/SAFB/AHCYL1/NUP98/U2AF2/LEO1/RNF20/FXR1/RBM25/SMU1/PAPOLA/NUDT21/CWC22/VIRMA/DAZAP1/SRPK2/DHX36/HNRNPA1/RAVER1/RNF40/RNPS1/YTHDC1/SON/RBFOX2/JMJD6/SRSF4/SF3B4/RBMXL1/CTR9/FMR1/PRPF19/RBM15B/NCBP2/RBM5…
GOBP_MEIOTIC_CHROMOSOME_SEGREGATION	GOBP_MEIOTIC_CHROMOSOME_SEGREGATION	GOBP_MEIOTIC_CHROMOSOME_SEGREGATION	95	0.63815502958373	2.03916403261815	1e-10	5.49375e-09	4.18480861244019e-09	2698	tags=42%, list=15%, signal=36%	ESPL1/BUB1/NCAPH/SGO1/BUB1B/TOP2A/BRIP1/FANCD2/NUF2/TRIP13/EME1/PLK1/PSMC3IP/TTK/NDC1/CCNE2/SMC2/RMI1/SGO2/CCNE1/RAD51C/SMC4/FANCM/MLH1/TOP2B/MEIOC/PTTG1/CENPS/RAD21/MRE11/MSH5/TEX15/EHMT2/NCAPH2/ACTR2/SLX4/ERCC4/CCNB1IP1/CHFR/AGO4
GOBP_TRNA_METABOLIC_PROCESS	GOBP_TRNA_METABOLIC_PROCESS	GOBP_TRNA_METABOLIC_PROCESS	181	0.613246395979349	2.03804625800036	1e-10	5.49375e-09	4.18480861244019e-09	5164	tags=71%, list=30%, signal=50%	DARS2/IARS2/MARS2/EPRS1/EXOSC2/PUS7/POP1/QTRT2/GTF3C4/TSEN15/NARS1/TRMT6/IARS1/METTL2A/GTF3C2/THUMPD3/GTF3C3/FARSB/NSUN2/TRMT61B/CDKAL1/NARS2/DDX1/MOCS3/LARS2/WARS2/TRMT1L/SSB/MARS1/POLR3K/YARS2/TRMT10C/METTL6/THUMPD2/TARS1/EXOSC8/EXOSC3/ADAT1/TRIT1/TARS2/ELP1/DARS1/TRUB1/TRMT5/DTWD2/RTCB/TRMU/GRSF1/THADA/VARS1/WDR4/OSGEPL1/CDK5RAP1/GTPBP3/LARS1/RARS1/DICER1/EXOSC9/TARBP1/METTL8/CLP1/ELP3/KTI12/G…
GOBP_RNA_SPLICING	GOBP_RNA_SPLICING	GOBP_RNA_SPLICING	399	0.598905529659805	2.03786816915586	1e-10	5.49375e-09	4.18480861244019e-09	4342	tags=60%, list=25%, signal=46%	DHX9/HNRNPU/SNRPE/RBM12/TTF2/KHDRBS1/HNRNPM/NCL/HNRNPR/SNRPD1/PRPF4/DDX20/RBM15/SNRNP40/HNRNPF/SF3A3/NONO/HNRNPA3/HNRNPK/KDM1A/SRPK1/COIL/TRA2B/RRP1B/HNRNPL/DHX15/IWS1/PPIL1/GEMIN5/RBM28/SART3/DDX46/SRSF1/HNRNPC/RBMX/CDK12/TARDBP/SNRNP200/ALYREF/SRSF3/TSEN15/USP39/SFPQ/THRAP3/YBX1/HNRNPA2B1/PRPF3/ZNF326/NCBP1/PTBP1/KHSRP/SRSF10/STRAP/GEMIN2/CDC5L/EFTUD2/SRSF9/SRSF2/PRPF40A/SMNDC1/SNRPA1/PPP1R8/SR…
GOBP_DNA_BIOSYNTHETIC_PROCESS	GOBP_DNA_BIOSYNTHETIC_PROCESS	GOBP_DNA_BIOSYNTHETIC_PROCESS	189	0.609796611974358	2.02999867446149	1e-10	5.49375e-09	4.18480861244019e-09	2803	tags=47%, list=16%, signal=40%	NEK2/CENPF/GINS1/TYMS/LIN9/RFC3/HNRNPU/NVL/POLQ/GINS2/RFC5/PCLAF/POLE2/CHEK1/PCNA/GINS4/POLA1/DSCC1/RFC4/HROB/AURKB/POLE/SPRTN/DKC1/POLD1/RFC2/CCT5/GINS3/POLD3/TK1/CCT2/CCT3/TFDP1/HNRNPC/RPA1/HNRNPA2B1/GNL3L/CCT4/HNRNPD/WRNIP1/XRCC5/SMG5/JADE3/POLE3/RFC1/CCT6A/LIG1/USP10/PTGES3/NAF1/TERT/WRN/CTNNB1/LIG3/PIF1/MAPKAPK5/POLH/REV1/CCT8/MAPK1/HSP90AA1/RCHY1/TOM1L1/MYC/DCP2/MRE11/CHTF18/PINX1/HNRNPA1/G…
GOBP_MEIOTIC_CELL_CYCLE_PROCESS	GOBP_MEIOTIC_CELL_CYCLE_PROCESS	GOBP_MEIOTIC_CELL_CYCLE_PROCESS	204	0.607940929668222	2.02929338912961	1e-10	5.49375e-09	4.18480861244019e-09	2698	tags=37%, list=15%, signal=32%	ESPL1/BUB1/CDC25A/NCAPH/SGO1/BUB1B/TOP2A/RAD54L/BRIP1/RAD51/AURKA/FANCD2/NUF2/TRIP13/EME1/ASPM/CCNB2/PLK1/MSH6/RAD51AP1/MND1/CDC25C/FANCA/PSMC3IP/TTK/NDC1/FIGNL1/CCNE2/NDC80/NCAPD2/KIF18A/INCENP/SMC2/BRCA2/CDC20/CKS2/MASTL/FBXO43/RMI1/SGO2/NCAPD3/CCNE1/FBXO5/RAD51C/MYBL1/SMC4/RAD1/FANCM/RAD54B/NSUN2/MLH1/TOP2B/YTHDF2/MEIOC/PTTG1/CENPS/TUBG1/TEX19/RAD21/RAD51B/MRE11/MSH5/TEX15/EHMT2/HUS1/NCAPH2/AC…
GOCC_SPINDLE	GOCC_SPINDLE	GOCC_SPINDLE	399	0.596214161391088	2.02871037472138	1e-10	5.49375e-09	4.18480861244019e-09	4181	tags=53%, list=24%, signal=41%	NEK2/CENPF/CDC6/KIF14/TPX2/ESPL1/HASPIN/SPAG5/PRC1/RACGAP1/KIF4A/SGO1/BUB1B/KIFC1/CDCA8/NUSAP1/KIF2C/PLK4/DLGAP5/AURKA/CCNB1/KIF18B/CDK1/SKA3/BIRC5/KNTC1/MAD2L1/KIF11/CKAP2L/HNRNPU/ASPM/KIF23/FAM83D/KIF15/PLK1/SKA1/KIF20A/ECT2/CKAP2/TTK/SHCBP1/AURKB/SMC1A/CEP85/POC1A/WDR62/TOPBP1/KIF18A/INCENP/TACC3/AUNIP/BORA/CDC20/CENPE/GPSM2/CEP170/TPR/NUP62/NUP85/RCC2/CBX1/CDC7/FBXO5/KNSTRN/SMC3/HMMR/SKA2/SPD…
GOBP_MITOTIC_CELL_CYCLE_PHASE_TRANSITION	GOBP_MITOTIC_CELL_CYCLE_PHASE_TRANSITION	GOBP_MITOTIC_CELL_CYCLE_PHASE_TRANSITION	408	0.595271584635668	2.02642331280431	1e-10	5.49375e-09	4.18480861244019e-09	4157	tags=50%, list=24%, signal=39%	CENPF/CKS1B/CDC6/KIF14/ESPL1/BUB1/CLSPN/CDC25A/ORC1/TICRR/BUB1B/STIL/GTSE1/CCNA2/CDCA5/BLM/DLGAP5/AURKA/CCNB1/CDK1/KNTC1/MAD2L1/TRIP13/ZWINT/ANLN/IQGAP3/MELK/CCNF/CCNB2/BRCA1/FOXM1/PLK1/RFWD3/DONSON/EZH2/CDC25C/CHEK1/RRM2/ATAD5/SKP2/TTK/ZWILCH/E2F6/E2F7/CCNE2/CDT1/E2F3/AURKB/CIT/NDC80/TOPBP1/KHDRBS1/POLE/RRM1/TACC3/PKMYT1/ANAPC1/PRKDC/CKS2/DBF4/RCC1/E2F1/MASTL/SASS6/CENPJ/RBL1/CENPE/TPR/CDKN3/CCN…
GOBP_NUCLEOBASE_CONTAINING_COMPOUND_TRANSPORT	GOBP_NUCLEOBASE_CONTAINING_COMPOUND_TRANSPORT	GOBP_NUCLEOBASE_CONTAINING_COMPOUND_TRANSPORT	215	0.604593154397515	2.02436599002625	1e-10	5.49375e-09	4.18480861244019e-09	4170	tags=57%, list=24%, signal=44%	DHX9/NUP153/NUP155/NUP133/NDC1/KPNB1/POLR2D/RAN/SMG7/KHDRBS1/XPO1/NUP58/CPSF6/XPO5/NUP205/LRPPRC/TPR/HNRNPA3/NUP62/NUP50/NUP85/CHTOP/AHCTF1/NUP160/NUP107/IWS1/CKAP5/SRSF1/PNPT1/ZC3H11A/NUP35/ALYREF/SRSF3/YBX1/HNRNPA2B1/SLBP/NCBP1/TOMM20/KHSRP/G3BP2/SMG5/NUP188/SRSF7/SLC25A24/THOC5/NSUN2/POM121/NUP37/RAE1/SEH1L/SLC35B4/NUP54/THOC2/SLC25A17/IGF2BP3/SSB/SENP2/NPM1/SLC25A5/ABCC5/NUP98/NUP88/XPOT/ATXN…
GOBP_NEGATIVE_REGULATION_OF_CELL_CYCLE_PROCESS	GOBP_NEGATIVE_REGULATION_OF_CELL_CYCLE_PROCESS	GOBP_NEGATIVE_REGULATION_OF_CELL_CYCLE_PROCESS	275	0.600340425266266	2.02259628079186	1e-10	5.49375e-09	4.18480861244019e-09	3825	tags=49%, list=22%, signal=39%	NEK2/CENPF/CDC6/ESPL1/BUB1/CLSPN/INTS7/ORC1/TICRR/TIMELESS/BUB1B/GTSE1/CDC45/BLM/BRIP1/CCNB1/FANCD2/CDK1/KNTC1/MAD2L1/TRIP13/ZWINT/EME1/DNA2/WDR76/CCNF/BRCA1/PLK1/RFWD3/DONSON/EZH2/CHEK1/METTL13/TTK/MSH2/ZWILCH/E2F7/CDT1/AURKB/NDC80/TOPBP1/MDC1/PRKDC/E2F1/FBXO43/RBL1/TPR/TIPRL/TIPIN/SDE2/FBXO5/CDC73/SPDL1/E2F8/MTBP/RAD1/CHEK2/TRIM37/BAZ1B/CDC5L/INTS3/DOT1L/BUB3/GEN1/THOC5/CCP110/NSUN2/GIGYF2/CASP…
GOBP_REGULATION_OF_MITOTIC_CELL_CYCLE_PHASE_TRANSITION	GOBP_REGULATION_OF_MITOTIC_CELL_CYCLE_PHASE_TRANSITION	GOBP_REGULATION_OF_MITOTIC_CELL_CYCLE_PHASE_TRANSITION	290	0.598818974566248	2.02046083548457	1e-10	5.49375e-09	4.18480861244019e-09	3878	tags=49%, list=22%, signal=38%	CENPF/CDC6/KIF14/ESPL1/BUB1/CLSPN/CDC25A/ORC1/TICRR/BUB1B/STIL/GTSE1/CDCA5/BLM/DLGAP5/AURKA/CCNB1/CDK1/KNTC1/MAD2L1/TRIP13/ZWINT/ANLN/BRCA1/PLK1/RFWD3/DONSON/EZH2/CDC25C/CHEK1/RRM2/ATAD5/TTK/ZWILCH/E2F7/CDT1/AURKB/NDC80/TOPBP1/RRM1/PRKDC/E2F1/SASS6/CENPJ/RBL1/CENPE/TPR/UBE2C/SDE2/RCC2/CDC7/CDK4/FBXO5/DBF4B/RAD51C/CPSF3/CDC73/SPDL1/MTBP/TFDP1/CHEK2/INTS3/BUB3/TMEM14B/GEN1/CDC23/CDC27/ANKRD17/LSM11…
GOBP_SPINDLE_ASSEMBLY	GOBP_SPINDLE_ASSEMBLY	GOBP_SPINDLE_ASSEMBLY	138	0.615536005493078	2.01843033710646	1e-10	5.49375e-09	4.18480861244019e-09	3577	tags=49%, list=20%, signal=40%	NEK2/TPX2/SPAG5/PRC1/RACGAP1/KIF4A/KIFC1/AURKA/KIF11/HNRNPU/ASPM/KIF23/CCNB2/KIF15/PLK1/KPNB1/AURKB/MYBL2/SMC1A/NDC80/INCENP/CDC20/RCC1/GPSM2/TPR/TUBB/FBXO5/SMC3/MAPRE1/KIF2A/CHEK2/HAUS1/HAUS6/HAUS8/KIF4B/MLH1/CEP192/TUBGCP3/TUBGCP4/CCSAP/HAUS2/BCCIP/CLASP1/SPICE1/ZNF207/DRG1/ABRAXAS2/HAUS3/MZT1/LSM14A/CLASP2/TUBGCP5/STAG1/WASHC5/HAUS5/TNKS/STAG2/VPS4B/KIF3B/CHMP2B/RNF4/INO80/ARHGEF10/CEP97/PIBF1…
GOCC_RNA_POLYMERASE_COMPLEX	GOCC_RNA_POLYMERASE_COMPLEX	GOCC_RNA_POLYMERASE_COMPLEX	100	0.629457440485325	2.01633019943286	1e-10	5.49375e-09	4.18480861244019e-09	4289	tags=63%, list=25%, signal=48%	TAF5L/PRIM1/POLA1/MCM3/POLR2D/POLR3C/TAF5/PRIM2/POLR3A/CDC73/POLA2/POLR1A/RPRD1B/RPRD2/TAF4/GTF2H3/POLR2B/POLR1G/TERT/POLR3B/TAF2/POLR1B/POLR3D/POLR1F/POLR3G/POLR3K/ERCC3/GTF2H2C/LEO1/TAF11/RPRD1A/POLR1C/TAF4B/RTF1/GTF2E1/TRRAP/POLR3F/RPAP2/GTF2A1/TAF9/POLR1E/TAF1/ERCC2/CTR9/MNAT1/POLR3E/GTF2B/GTF2F2/TAF13/POLR1D/TBP/MMS19/TAF1L/GTF2H2/GTF2H4/TCEA1/GTF2H1/GTF2E2/TAF6/TAF9B/POLR2H/TAF8/CRCP
GOCC_NUCLEAR_PERIPHERY	GOCC_NUCLEAR_PERIPHERY	GOCC_NUCLEAR_PERIPHERY	127	0.615959211514302	2.01216876248021	1e-10	5.49375e-09	4.18480861244019e-09	3925	tags=55%, list=22%, signal=43%	CENPF/KIF4A/BLM/UHRF1/HNRNPU/LMNB1/PCNA/POLA1/NUP153/SMC1A/HNRNPM/NUP205/TPR/NONO/AHCTF1/SRPK1/HAT1/NUP107/PAXIP1/SMC3/SFPQ/HNRNPA2B1/DCAF7/ZNF326/NUFIP1/PRPF40A/DNMT3A/YEATS4/KIF4B/SRRM1/SNW1/EBNA1BP2/PSPC1/CAD/FIGN/CENPW/RUVBL1/SUV39H1/NUP98/XPOT/AKAP8/RAD21/PPIG/PHF5A/NUP93/KIN/MORC2/STAG1/PSMA6/YY1/LRIF1/GMCL1/SCAF8/STAG2/THOC1/ENC1/ATXN7/PIAS4/MATR3/SATB2/MBD1/ERCC8/ZNF703/PHB2/ARFGEF1/MAEA/…
GOMF_MRNA_BINDING	GOMF_MRNA_BINDING	GOMF_MRNA_BINDING	307	0.595758998211101	2.01123306051558	1e-10	5.49375e-09	4.18480861244019e-09	4825	tags=60%, list=28%, signal=44%	TYMS/DHX9/HNRNPU/DHFR/KHDRBS1/ILF3/HNRNPM/NCL/HNRNPR/CPSF6/XPO5/RBM15/TPR/CCT5/HNRNPA3/HNRNPK/ELAVL1/CHTOP/TRA2B/SERBP1/CSTF2/HNRNPL/GEMIN5/SRSF1/HNRNPC/RBMX/ZC3H11A/TARDBP/ALYREF/YBX1/HNRNPA2B1/SLBP/NCBP1/HNRNPD/EIF3A/PTBP1/DENR/KHSRP/STRAP/ANGEL2/G3BP2/DCP1A/TSN/PPP1R8/IREB2/NOCT/RBM8A/GNL3/HNRNPLL/THOC5/FUBP3/EIF4A3/C1QBP/EIF2S2/G3BP1/CSTF3/DHX33/LSM14B/EDC3/PUM1/YTHDF2/MRPS7/LARP4/THOC2/RAVER…
GOBP_REGULATION_OF_DNA_METABOLIC_PROCESS	GOBP_REGULATION_OF_DNA_METABOLIC_PROCESS	GOBP_REGULATION_OF_DNA_METABOLIC_PROCESS	398	0.590158589968776	2.00775169475387	1e-10	5.49375e-09	4.18480861244019e-09	3690	tags=51%, list=21%, signal=41%	NEK2/GINS1/GMNN/TICRR/TIMELESS/PARP1/BLM/RAD51/DHX9/RFC3/HNRNPU/NVL/KPNA2/POLQ/GINS2/RFC5/BRCA1/FOXM1/MSH6/RAD51AP1/CHEK1/PCNA/GINS4/PARPBP/NSD2/ATAD5/DSCC1/RFC4/MSH2/FANCB/FIGNL1/CDT1/UCHL5/AURKB/DKC1/NUCKS1/AUNIP/RMI2/PRKDC/PRIM2/RFC2/MIS18A/DEK/CCT5/GINS3/KDM1A/PAXIP1/POGZ/CCT2/ACTL6A/CCT3/TFDP1/HNRNPC/USP1/ALYREF/UBQLN4/RBBP8/HNRNPA2B1/APAF1/GNL3L/CCT4/HNRNPD/KDM1B/WRNIP1/XRCC5/RIF1/SMG5/JADE…
GOBP_PROTEIN_DNA_COMPLEX_SUBUNIT_ORGANIZATION	GOBP_PROTEIN_DNA_COMPLEX_SUBUNIT_ORGANIZATION	GOBP_PROTEIN_DNA_COMPLEX_SUBUNIT_ORGANIZATION	240	0.597855522941602	2.00591048021691	1e-10	5.49375e-09	4.18480861244019e-09	3640	tags=48%, list=21%, signal=38%	CENPF/CENPI/GMNN/CDC45/DLGAP5/RAD51/KNTC1/CENPA/HJURP/OIP5/CENPO/CHAF1A/HELLS/ANP32E/DNAJC9/CDT1/UCHL5/MCM2/SMARCC1/TAF5/SUPT16H/CENPH/MIS18A/CENPE/CENPN/ASF1B/RAD51C/POGZ/SSRP1/SET/CHAF1B/ACTL6A/SART3/NASP/CENPK/HMGB2/TAF1B/LIN54/CAND1/SMYD3/ARID1A/TAF4/POLE3/SMARCA4/VPS72/ACTR8/CTCF/CENPP/SMARCA5/H3-3A/H2BC17/TAF2/CENPW/RNF8/RUVBL1/PSME4/BAZ1A/CENPS/NPM1/DAXX/DR1/BPTF/ANP32B/TAF11/GRWD1/MYC/NAP…
GOBP_RRNA_METABOLIC_PROCESS	GOBP_RRNA_METABOLIC_PROCESS	GOBP_RRNA_METABOLIC_PROCESS	257	0.596100465462328	2.0043574306795	1e-10	5.49375e-09	4.18480861244019e-09	3569	tags=54%, list=20%, signal=43%	NVL/HEATR1/NOLC1/NCL/DKC1/WDR3/WDR43/UTP25/TFB2M/PRKDC/RRP15/NOL11/TSR1/EXOSC2/UTP20/NOP56/PDCD11/RRP1B/RIOK1/GTF3C4/NOP14/WDR12/PWP1/UTP18/LYAR/GTPBP4/DDX18/DDX21/NOL10/TAF1B/CHD7/DDX52/SHQ1/GTF3C2/UTP14A/BYSL/SMARCA4/WBP11/GTF3C3/XRN2/EBNA1BP2/NIFK/NOP58/TRMT61B/POLR1G/DEDD/UTP6/ESF1/BMS1/EIF4A3/NAF1/DROSHA/FTSJ3/UTP4/RRP36/MAK16/BRIX1/NSUN4/YTHDF2/ZNHIT6/POLR1B/MRM2/UTP11/MTOR/ERI2/DDX27/SUV39…
GOBP_TRNA_PROCESSING	GOBP_TRNA_PROCESSING	GOBP_TRNA_PROCESSING	122	0.613452715949521	2.00376805913851	1e-10	5.49375e-09	4.18480861244019e-09	5164	tags=70%, list=30%, signal=49%	PUS7/POP1/QTRT2/TSEN15/TRMT6/METTL2A/THUMPD3/NSUN2/TRMT61B/CDKAL1/DDX1/MOCS3/TRMT1L/SSB/POLR3K/TRMT10C/METTL6/THUMPD2/ADAT1/TRIT1/ELP1/TRUB1/TRMT5/DTWD2/RTCB/TRMU/GRSF1/THADA/WDR4/OSGEPL1/CDK5RAP1/GTPBP3/TARBP1/METTL8/CLP1/ELP3/KTI12/RPP30/TRMT10A/DPH3/ALKBH1/TRMT12/TRNT1/NAT10/RPP40/FARS2/RPP14/AARS2/LCMT2/RPP25/MTFMT/TYW3/TSEN2/KARS1/METTL2B/PRORP/TYW1/TRMT13/TPRKB/TYW5/LSM6/RPUSD4/RTRAF/DUS3L/…
GOBP_MEIOTIC_CELL_CYCLE	GOBP_MEIOTIC_CELL_CYCLE	GOBP_MEIOTIC_CELL_CYCLE	262	0.595522173899157	2.0032368776143	1e-10	5.49375e-09	4.18480861244019e-09	2698	tags=37%, list=15%, signal=31%	EXO1/NEK2/ESPL1/BUB1/CDC25A/NCAPH/SGO1/BUB1B/TOP2A/RAD54L/BRIP1/RAD51/AURKA/FANCD2/NUF2/TRIP13/EME1/ASPM/CCNB2/PLK1/MSH6/RAD51AP1/MND1/CDC25C/XRCC2/FANCA/PSMC3IP/TTK/NDC1/FIGNL1/CCNE2/SMC1A/NDC80/NCAPD2/KIF18A/INCENP/SMC2/PKMYT1/BRCA2/CDC20/CKS2/MASTL/FBXO43/RMI1/SGO2/NCAPD3/CCNE1/FBXO5/RAD51C/SMC3/MYBL1/SMC4/RAD1/RBBP8/RPA1/FANCM/BUB3/TOP3A/RAD54B/NSUN2/MLH1/ZNF318/TUBGCP3/TOP2B/TUBGCP4/YTHDF2/M…
GOCC_SITE_OF_DNA_DAMAGE	GOCC_SITE_OF_DNA_DAMAGE	GOCC_SITE_OF_DNA_DAMAGE	97	0.626612089147753	2.00300476369987	1e-10	5.49375e-09	4.18480861244019e-09	4451	tags=66%, list=25%, signal=49%	TIMELESS/PARP1/RAD51/WDR76/ESCO2/TRAIP/RFWD3/HROB/AUNIP/RAD18/CBX1/ELOA/UBQLN4/RBBP8/RPA1/INTS3/XRCC5/RIF1/PARP2/RNF138/SLF1/RNF168/RNF8/SLF2/SMCHD1/CBX5/POLH/SMC6/SHLD2/KDM4D/SMARCAD1/MRE11/RNF169/CBX3/RPA2/ARPC5/HUS1/TP53BP1/ACTR2/NHEJ1/SETMAR/PRPF19/KAT7/XRCC4/RPA3/SHLD3/SMC5/HPF1/SMARCAL1/ATF2/WDR70/HUS1B/ACTR3/ERCC6/EXD2/NBN/ARPC1A/INIP/APLF/NABP2/HELB/WRAP53/H2AX/DDB1
GOCC_U2_TYPE_SPLICEOSOMAL_COMPLEX	GOCC_U2_TYPE_SPLICEOSOMAL_COMPLEX	GOCC_U2_TYPE_SPLICEOSOMAL_COMPLEX	91	0.63005904279415	2.00031194057871	1e-10	5.49375e-09	4.18480861244019e-09	4477	tags=70%, list=26%, signal=53%	SNRPE/SNRPD1/PRPF4/SNRNP40/SF3A3/PPIL1/SNRNP200/PRPF3/CDC5L/EFTUD2/PRPF40A/SNRPA1/SNRPD3/RBM8A/SNW1/EIF4A3/CRNKL1/SF3B3/SNRPC/SF3B6/DHX16/SF3B1/PRPF38A/U2AF2/LSM5/GCFC2/DHX8/MFAP1/SMU1/LSM3/CWC22/AQR/BCAS2/PHF5A/SNRPG/SF3A1/SF3B4/LSM2/SNRPB/PLRG1/PRPF8/SNIP1/PRPF19/SF3B2/BUD13/LUC7L2/CWC27/HTATSF1/CASC3/SRRM2/LUC7L3/LSM8/SNRPD2/LSM6/MAGOHB/PRPF18/SNRPB2/RBM22/PRPF39/CWC25/TFIP11/SNRPF/RBMX2/PRPF31
GOBP_NEGATIVE_REGULATION_OF_MITOTIC_CELL_CYCLE_PHASE_TRANSITION	GOBP_NEGATIVE_REGULATION_OF_MITOTIC_CELL_CYCLE_PHASE_TRANSITION	GOBP_NEGATIVE_REGULATION_OF_MITOTIC_CELL_CYCLE_PHASE_TRANSITION	163	0.60374644158374	1.99688571043125	1e-10	5.49375e-09	4.18480861244019e-09	3825	tags=48%, list=22%, signal=38%	CENPF/CDC6/BUB1/CLSPN/ORC1/TICRR/BUB1B/GTSE1/BLM/CCNB1/CDK1/KNTC1/MAD2L1/TRIP13/ZWINT/BRCA1/PLK1/RFWD3/DONSON/EZH2/CHEK1/TTK/ZWILCH/E2F7/CDT1/AURKB/NDC80/TOPBP1/PRKDC/RBL1/TPR/SDE2/FBXO5/CDC73/SPDL1/CHEK2/INTS3/BUB3/GEN1/GIGYF2/CASP2/ZNF207/NAE1/CDK5RAP2/DYNC1LI1/RAD21/ZW10/BRCC3/CDK2/MRE11/WEE1/PINX1/RPA2/TRIAP1/HUS1/DLG1/RINT1/TAOK1/XRCC3/MAD2L1BP/HMGA2/CHFR/APC/RB1/ZNF830/CCNG1/WAC/HUS1B/FBXO7…
GOBP_TRANSLATIONAL_INITIATION	GOBP_TRANSLATIONAL_INITIATION	GOBP_TRANSLATIONAL_INITIATION	120	0.612970503475553	1.99628677184581	1e-10	5.49375e-09	4.18480861244019e-09	3619	tags=56%, list=21%, signal=45%	POLR2D/KHDRBS1/BZW2/TPR/PPP1R15B/SLBP/NCBP1/EIF3A/DENR/EIF2S1/ABCE1/EIF2S2/DHX33/DDX1/MTIF2/YTHDF2/MTOR/NPM1/YTHDF1/EIF2S3/YTHDF3/EIF2B3/EIF2B1/UHMK1/GLE1/EIF3C/NCK2/PAIP1/AGO2/EIF5B/EIF3I/RPS6KB1/EIF3J/CDC123/EIF4H/EIF4G1/CSDE1/ALKBH1/BZW1/EIF2D/EIF2S3B/EIF4EBP2/FMR1/IMPACT/EIF4A1/NCBP2/EIF3B/EIF4G2/EIF2AK2/MTFMT/LARP1/EIF4E2/EIF1B/TMED2/EIF3M/EIF1AX/EIF3L/EIF2AK4/EIF4B/EIF4G3/EIF5/C8orf88/EIF3C…
GOBP_MEIOSIS_I_CELL_CYCLE_PROCESS	GOBP_MEIOSIS_I_CELL_CYCLE_PROCESS	GOBP_MEIOSIS_I_CELL_CYCLE_PROCESS	133	0.60778583250261	1.99272912017821	1e-10	5.49375e-09	4.18480861244019e-09	2698	tags=37%, list=15%, signal=31%	ESPL1/CDC25A/SGO1/TOP2A/RAD54L/BRIP1/RAD51/AURKA/FANCD2/TRIP13/EME1/CCNB2/PLK1/MSH6/RAD51AP1/MND1/CDC25C/PSMC3IP/NDC1/CCNE2/NDC80/BRCA2/CKS2/RMI1/SGO2/CCNE1/FBXO5/RAD51C/MYBL1/FANCM/RAD54B/MLH1/TOP2B/MEIOC/PTTG1/CENPS/TEX19/RAD21/RAD51B/MRE11/MSH5/TEX15/EHMT2/SLX4/ERCC4/CCNB1IP1/ZSCAN21/CDC25B/AGO4
GOMF_RIBONUCLEOPROTEIN_COMPLEX_BINDING	GOMF_RIBONUCLEOPROTEIN_COMPLEX_BINDING	GOMF_RIBONUCLEOPROTEIN_COMPLEX_BINDING	149	0.605696153497634	1.99222618270758	1e-10	5.49375e-09	4.18480861244019e-09	3793	tags=54%, list=22%, signal=43%	DHX9/HNRNPU/NVL/EZH2/NOLC1/CPSF6/XPO5/SNRPD1/NAA15/SERBP1/CKAP5/GEMIN5/UNG/WDR12/SRP9/EIF2S1/MAIP1/STRAP/ABCE1/TMCO1/GCN1/SRP72/PTCD3/EIF4A3/PHF6/C1QBP/DHX33/PRMT5/MTIF2/SRP68/GUF1/MTOR/CBX5/NPM1/YTHDF1/ERI1/YTHDF3/NMD3/UHMK1/OLA1/GEMIN4/PPIH/NEMF/EIF3C/LTN1/TTC5/CCDC47/MRPS27/ITCH/EFL1/LIN28A/EIF4H/TIMM50/SNRPG/NME1/PRMT3/SNRPB/DNAJC2/FMR1/LETM1/IMPACT/TACO1/SRP54/ETF1/NAA16/LARP1/EIF1B/EIF4B/RI…
GOMF_CATALYTIC_ACTIVITY_ACTING_ON_A_TRNA	GOMF_CATALYTIC_ACTIVITY_ACTING_ON_A_TRNA	GOMF_CATALYTIC_ACTIVITY_ACTING_ON_A_TRNA	123	0.61034930780382	1.99158438915798	1e-10	5.49375e-09	4.18480861244019e-09	4544	tags=65%, list=26%, signal=48%	DARS2/IARS2/MARS2/EPRS1/POP1/QTRT2/NARS1/IARS1/METTL2A/THUMPD3/FARSB/NSUN2/TRMT61B/CDKAL1/NARS2/LARS2/WARS2/TRMT1L/MARS1/YARS2/TRMT10C/METTL6/THUMPD2/TARS1/TRIT1/TARS2/DARS1/TRMT5/DTWD2/TRMU/VARS1/WDR4/LARS1/RARS1/TARBP1/METTL8/GATC/RPP30/LRRC47/TRMT10A/ALKBH1/TRMT12/TRNT1/PARS2/RPP40/GARS1/PTRH2/FARS2/RPP14/AARS2/LCMT2/YARS1/RPP25/MTFMT/TYW3/TSEN2/KARS1/METTL2B/PRORP/TYW1/DTD2/QARS1/TRMT13/EARS2…
GOBP_SIGNAL_TRANSDUCTION_IN_RESPONSE_TO_DNA_DAMAGE	GOBP_SIGNAL_TRANSDUCTION_IN_RESPONSE_TO_DNA_DAMAGE	GOBP_SIGNAL_TRANSDUCTION_IN_RESPONSE_TO_DNA_DAMAGE	172	0.598242875137044	1.98821044601702	1e-10	5.49375e-09	4.18480861244019e-09	3685	tags=51%, list=21%, signal=41%	CLSPN/INTS7/TICRR/GTSE1/BLM/BRIP1/FANCD2/CDK1/EME1/WDR76/BRCA1/FOXM1/PLK1/RFWD3/DONSON/CHEK1/ATAD5/MSH2/E2F7/SMYD2/TOPBP1/MDC1/BRCA2/PRKDC/E2F1/TIPRL/TIPIN/SDE2/KDM1A/PAXIP1/RAD1/CHEK2/CDC5L/DOT1L/THOC5/PPM1D/USP10/GIGYF2/CASP2/CRY1/DYRK3/PTPN11/COPS3/CUL4A/FEM1B/MARCHF7/SPRED2/BRCC3/SPRED1/CDK2/RHNO1/MRE11/EEF1E1/MDM4/MAPK14/RPA2/TRIAP1/HUS1/TP53BP1/RINT1/TAOK1/SOX4/RAD9B/PRPF19/HMGA2/KMT5A/ATRI…
GOBP_HISTONE_METHYLATION	GOBP_HISTONE_METHYLATION	GOBP_HISTONE_METHYLATION	158	0.60042257297638	1.98287036699181	1e-10	5.49375e-09	4.18480861244019e-09	4385	tags=59%, list=25%, signal=44%	BRCA1/DNMT1/EZH2/NSD2/SUV39H2/RBBP5/SMYD2/JARID2/CHTOP/BEND3/KDM1A/SETDB1/PAXIP1/IWS1/PWP1/MTF2/TET1/NFYA/KDM3A/DOT1L/SMYD3/RIF1/DNMT3B/SETD5/BCOR/SNW1/CTCF/RLF/HCFC1/SUZ12/PRMT5/ASH1L/CTNNB1/SUV39H1/WDR82/WDR5/PRDM4/RNF20/NSD3/KDM4D/PHF20/KANSL2/PHF19/PRMT6/RTF1/SMAD4/KANSL3/NSD1/KDM4A/TET3/EHMT2/TTLL12/CARM1/SETD6/SETMAR/CTR9/MACROH2A1/ASH2L/ARID4B/EHMT1/SETDB2/SETD2/KMT2B/H1-5/KMT5A/KANSL1/TET…
GOBP_DNA_PACKAGING	GOBP_DNA_PACKAGING	GOBP_DNA_PACKAGING	241	0.590474068657086	1.98152720131238	1e-10	5.49375e-09	4.18480861244019e-09	3514	tags=44%, list=20%, signal=36%	NCAPH/TOP2A/NUSAP1/CDCA5/NCAPG2/NCAPG/CDK1/HJURP/OIP5/PLK1/DNMT1/EZH2/CHAF1A/HELLS/DNAJC9/NCAPD2/MCM2/SMC2/MIS18A/TPR/NCAPD3/BEND3/KDM1A/SETDB1/ASF1B/SRPK1/HAT1/SET/CHAF1B/SART3/NASP/SMC4/HMGB2/TET1/RBBP4/LIN54/BAZ1B/SMYD3/RIF1/DNMT3A/POLE3/PPM1D/CTCF/CENPP/SMARCA5/H3-3A/H2BC17/CENPW/RNF8/ZNF445/PSME4/SMCHD1/SUV39H1/BAZ1A/NPM1/DAXX/AKAP8/WAPL/ANP32B/GRWD1/SIN3A/NAP1L1/CDK2/TRIM28/CBX3/PPHLN1/MORC…
GOBP_REGULATION_OF_MRNA_METABOLIC_PROCESS	GOBP_REGULATION_OF_MRNA_METABOLIC_PROCESS	GOBP_REGULATION_OF_MRNA_METABOLIC_PROCESS	290	0.58713320341209	1.98103215344169	1e-10	5.49375e-09	4.18480861244019e-09	5083	tags=62%, list=29%, signal=45%	DHX9/HNRNPU/POLR2D/KHDRBS1/BARD1/HNRNPM/NCL/CPSF6/E2F1/RBM15/FASTKD2/EXOSC2/HNRNPK/ELAVL1/SRPK1/TRA2B/SERBP1/HNRNPL/IWS1/CDC73/HNRNPC/PNPT1/RBMX/TARDBP/SRSF3/THRAP3/YBX1/HNRNPA2B1/NCBP1/HNRNPD/PTBP1/KHSRP/SRSF10/FASTKD5/ANGEL2/SRSF9/SRSF2/DCP1A/SRSF7/NOCT/RBM8A/SRRM1/SNW1/CCNT1/GIGYF2/PDE12/EIF4A3/C1QBP/ZC3H14/MLH1/PUM1/YTHDF2/MEIOC/HSPA8/FASTKD1/PATL1/RAVER2/CELF1/CNOT6/SAFB/AHCYL1/NPM1/YTHDF1/T…
GOBP_POSITIVE_REGULATION_OF_MITOTIC_CELL_CYCLE	GOBP_POSITIVE_REGULATION_OF_MITOTIC_CELL_CYCLE	GOBP_POSITIVE_REGULATION_OF_MITOTIC_CELL_CYCLE	116	0.609584658909274	1.98101072930795	1e-10	5.49375e-09	4.18480861244019e-09	3878	tags=52%, list=22%, signal=41%	CDC6/ESPL1/CDC25A/STIL/CDCA5/DLGAP5/CCNB1/CDK1/CDC25C/RRM2/CDT1/RRM1/BRCA2/SASS6/CENPJ/UBE2C/RCC2/CDC7/CDK4/FBXO5/DBF4B/RAD51C/CPSF3/MTBP/TFDP1/CDC23/CDC27/ANKRD17/LSM11/TERT/EIF4E/PTPN11/CUL4A/SIN3A/ANAPC7/CUL3/RAD51B/APEX1/KLHL18/PKN2/RPS6KB1/EIF4G1/MEIS2/TMOD3/RDX/PLRG1/MAD2L1BP/ADAM17/CDC25B/VPS4B/RB1/TTL/CDC16/BRD4/DDX3X/PHB2/DUSP3/CCND1/ANAPC5/NSMCE2
GOBP_POSITIVE_REGULATION_OF_DNA_METABOLIC_PROCESS	GOBP_POSITIVE_REGULATION_OF_DNA_METABOLIC_PROCESS	GOBP_POSITIVE_REGULATION_OF_DNA_METABOLIC_PROCESS	230	0.590501327951149	1.98014135498179	1e-10	5.49375e-09	4.18480861244019e-09	4184	tags=55%, list=24%, signal=43%	NEK2/GINS1/TIMELESS/PARP1/RAD51/DHX9/RFC3/NVL/GINS2/RFC5/BRCA1/FOXM1/RAD51AP1/PCNA/GINS4/NSD2/ATAD5/DSCC1/RFC4/MSH2/FANCB/AURKB/DKC1/PRKDC/PRIM2/RFC2/CCT5/GINS3/PAXIP1/POGZ/CCT2/ACTL6A/CCT3/RBBP8/HNRNPA2B1/CCT4/HNRNPD/XRCC5/RIF1/GNL3/VPS72/CCT6A/YEATS4/TFRC/SLF1/PTGES3/NAF1/WRN/MLH1/CTNNB1/RNF168/RNF8/SLF2/RUVBL1/SMCHD1/MAPKAPK5/UBE2N/EXOSC3/FUS/EP400/RTEL1/CCT8/MAPK1/EYA3/SHLD2/HSP90AA1/MYC/KDM4…
GOBP_REGULATION_OF_DNA_BIOSYNTHETIC_PROCESS	GOBP_REGULATION_OF_DNA_BIOSYNTHETIC_PROCESS	GOBP_REGULATION_OF_DNA_BIOSYNTHETIC_PROCESS	123	0.606178371459315	1.9779745241091	1e-10	5.49375e-09	4.18480861244019e-09	2603	tags=46%, list=15%, signal=39%	NEK2/GINS1/RFC3/HNRNPU/NVL/GINS2/RFC5/CHEK1/PCNA/GINS4/DSCC1/RFC4/AURKB/DKC1/RFC2/CCT5/GINS3/CCT2/CCT3/TFDP1/HNRNPC/HNRNPA2B1/GNL3L/CCT4/HNRNPD/XRCC5/SMG5/JADE3/CCT6A/PTGES3/NAF1/CTNNB1/PIF1/MAPKAPK5/CCT8/MAPK1/HSP90AA1/TOM1L1/MYC/DCP2/CHTF18/PINX1/HNRNPA1/POLG2/HSP90AB1/MEAF6/EXOSC10/CCT7/NAT10/ERCC4/DNAJC2/TNKS/POT1/KCNK2/TNKS2/KAT7
GOBP_POSITIVE_REGULATION_OF_CELL_CYCLE	GOBP_POSITIVE_REGULATION_OF_CELL_CYCLE	GOBP_POSITIVE_REGULATION_OF_CELL_CYCLE	311	0.583023820623526	1.9697759208417	1e-10	5.49375e-09	4.18480861244019e-09	3271	tags=41%, list=19%, signal=34%	CKS1B/CDC6/KIF14/ESPL1/CDC25A/SPAG5/RACGAP1/STIL/NUSAP1/CDCA5/PLK4/DLGAP5/AURKA/CCNB1/CDK1/MAD2L1/HNRNPU/KIF23/FAM83D/RAD51AP1/EZH2/CDC25C/CHEK1/RRM2/ECT2/FEN1/ATAD5/E2F7/CDT1/AURKB/CIT/NDC80/RRM1/RANBP1/BRCA2/CKS2/DBF4/SASS6/CENPJ/GPSM2/TPR/NUP62/UBE2C/RCC2/CDC7/CDK4/FBXO5/DBF4B/RAD51C/CPSF3/CDC73/E2F8/KIF20B/MTBP/TFDP1/SFPQ/CHEK2/MED1/PRKCE/GEN1/CDC23/CDC27/ANKRD17/THOC5/CCNT1/LSM11/SLF1/HCFC1/…
GOBP_REGULATION_OF_RESPONSE_TO_DNA_DAMAGE_STIMULUS	GOBP_REGULATION_OF_RESPONSE_TO_DNA_DAMAGE_STIMULUS	GOBP_REGULATION_OF_RESPONSE_TO_DNA_DAMAGE_STIMULUS	245	0.58566436131936	1.96772564426083	1e-10	5.49375e-09	4.18480861244019e-09	4369	tags=58%, list=25%, signal=44%	TIMELESS/PARP1/RAD51/DHX9/WDR76/POLQ/BRCA1/FOXM1/RFWD3/DDIAS/RAD51AP1/CHEK1/PCNA/PARPBP/NSD2/ATAD5/FANCB/FIGNL1/SMYD2/AUNIP/RMI2/PRKDC/DEK/HNRNPK/KDM1A/FBXO5/PAXIP1/POGZ/ACTL6A/USP1/UBQLN4/RBBP8/NEK4/CHEK2/WRNIP1/RIF1/PARG/VPS72/THOC5/YEATS4/SLF1/CRY1/RNF168/RNF8/SLF2/RUVBL1/SMCHD1/DYRK3/UBE2N/COPS3/KLHL15/FUS/ANKLE1/POLH/EP400/CUL4A/FEM1B/RTEL1/MARCHF7/FXR1/EYA3/SHLD2/TRIM32/MYC/KDM4D/SPRED2/TRI…
GOBP_PROTEIN_DNA_COMPLEX_ASSEMBLY	GOBP_PROTEIN_DNA_COMPLEX_ASSEMBLY	GOBP_PROTEIN_DNA_COMPLEX_ASSEMBLY	189	0.589259781725998	1.96163204637081	1e-10	5.49375e-09	4.18480861244019e-09	4437	tags=51%, list=25%, signal=39%	CENPF/CENPI/GMNN/CDC45/DLGAP5/RAD51/KNTC1/CENPA/HJURP/OIP5/CENPO/CHAF1A/HELLS/DNAJC9/CDT1/MCM2/TAF5/CENPH/MIS18A/CENPE/CENPN/ASF1B/RAD51C/POGZ/SET/CHAF1B/SART3/NASP/CENPK/HMGB2/TAF1B/CAND1/SMYD3/TAF4/POLE3/SMARCA4/CENPP/SMARCA5/H3-3A/H2BC17/TAF2/CENPW/BAZ1A/CENPS/NPM1/DAXX/DR1/ANP32B/TAF11/GRWD1/NAP1L1/RRN3/HMGB1/TAF9/POLR1E/SHPRH/BDP1/SETSIP/ITGB3BP/TAF1/KAT6A/MACROH2A1/BAZ2A/H1-5/HP1BP3/BRD2/SM…
GOBP_REGULATION_OF_MITOTIC_CELL_CYCLE	GOBP_REGULATION_OF_MITOTIC_CELL_CYCLE	GOBP_REGULATION_OF_MITOTIC_CELL_CYCLE	446	0.569798134444394	1.94059683160877	1e-10	5.49375e-09	4.18480861244019e-09	3878	tags=44%, list=22%, signal=35%	NEK2/CENPF/CKS1B/CDC6/KIF14/ESPL1/BUB1/CLSPN/CDC25A/ORC1/GMNN/TICRR/BUB1B/STIL/GTSE1/NUSAP1/CDCA5/BLM/DLGAP5/AURKA/CCNB1/FANCD2/CDK1/KNTC1/MAD2L1/TRIP13/ZWINT/EME1/ANLN/HNRNPU/MKI67/BRCA1/PLK1/RFWD3/DONSON/EZH2/CDC25C/CHEK1/RRM2/ATAD5/CDCA2/TTK/MSH2/ZWILCH/E2F7/CDT1/AURKB/NDC80/TOPBP1/RRM1/MDC1/PKMYT1/BRCA2/BORA/PRKDC/CKS2/RCC1/E2F1/SASS6/FBXO43/CENPJ/RBL1/CENPE/TPR/TIPIN/NUP62/UBE2C/SDE2/RCC2/CD…
GOCC_CENTRIOLE	GOCC_CENTRIOLE	GOCC_CENTRIOLE	143	0.590133392242998	1.93939768321888	1e-10	5.49375e-09	4.18480861244019e-09	4681	tags=60%, list=27%, signal=44%	STIL/TOP2A/PLK4/AURKA/CCNF/PLK1/CEP55/KIF24/RAN/POC1A/WDR62/SASS6/TEDC2/CENPJ/CEP170/CEP78/CEP76/MPHOSPH9/KIF2A/CEP152/SCLT1/CEP128/ALMS1/KIAA0586/CCP110/CEP350/CEP192/TUBGCP3/CCSAP/RTTN/CEP250/CEP295/CEP135/BCCIP/SPICE1/HYLS1/TUBG1/GLE1/NEDD1/SDCCAG8/CEP89/CCDC88A/ODF2/CNTLN/ROCK1/CEP83/PCNT/WDR90/MKS1/RABL2B/NIN/ARMC9/KIAA0753/TOPORS/KIF3A/DYNC2I2/C2CD3/RP2/IQCB1/BBS4/CEP131/IFT52/CEP41/CEP20/M…
GOBP_NEGATIVE_REGULATION_OF_MITOTIC_CELL_CYCLE	GOBP_NEGATIVE_REGULATION_OF_MITOTIC_CELL_CYCLE	GOBP_NEGATIVE_REGULATION_OF_MITOTIC_CELL_CYCLE	211	0.578547292371002	1.93754791372447	1e-10	5.49375e-09	4.18480861244019e-09	3825	tags=45%, list=22%, signal=35%	CENPF/CDC6/BUB1/CLSPN/ORC1/TICRR/BUB1B/GTSE1/BLM/CCNB1/FANCD2/CDK1/KNTC1/MAD2L1/TRIP13/ZWINT/EME1/BRCA1/PLK1/RFWD3/DONSON/EZH2/CHEK1/TTK/MSH2/ZWILCH/E2F7/CDT1/AURKB/NDC80/TOPBP1/MDC1/PRKDC/RBL1/TPR/TIPIN/SDE2/FBXO5/CDC73/SPDL1/MTBP/CHEK2/ANGEL2/INTS3/BUB3/GEN1/GIGYF2/CASP2/CTNNB1/MEIOC/ZNF207/NAE1/NME6/CDK5RAP2/DYNC1LI1/RAD21/TOM1L1/ZW10/BRCC3/CDK2/MRE11/WEE1/PINX1/RPA2/TRIAP1/HUS1/DLG1/RINT1/TAO…
GOBP_REGULATION_OF_DNA_RECOMBINATION	GOBP_REGULATION_OF_DNA_RECOMBINATION	GOBP_REGULATION_OF_DNA_RECOMBINATION	130	0.590891601888228	1.93221906973951	1e-10	5.49375e-09	4.18480861244019e-09	4644	tags=62%, list=27%, signal=46%	TIMELESS/PARP1/BLM/RAD51/KPNA2/POLQ/MSH6/RAD51AP1/CHEK1/PARPBP/NSD2/ATAD5/MSH2/FANCB/FIGNL1/RMI2/KDM1A/PAXIP1/POGZ/ACTL6A/ALYREF/UBQLN4/RBBP8/RIF1/VPS72/YEATS4/TFRC/ZRANB3/MLH1/RUVBL1/SMCHD1/KLHL15/EXOSC3/FUS/ANKLE1/EP400/RTEL1/SHLD2/SMARCAD1/PPP4R2/MRE11/TRRAP/TEX15/EPC2/MBTD1/WDR48/RPA2/MRGBP/TP53BP1/ACTR2/MEAF6/KPNA1/ERCC2/MORF4L2/ARID2/SETD2/H1-5/THOC1/SHLD3/MORF4L1/RADX/MSH3/SUPT6H/MMS19/H1-…
GOBP_PROTEIN_METHYLATION	GOBP_PROTEIN_METHYLATION	GOBP_PROTEIN_METHYLATION	196	0.579514968532334	1.93145628084061	1e-10	5.49375e-09	4.18480861244019e-09	4385	tags=56%, list=25%, signal=42%	BRCA1/DNMT1/EZH2/NSD2/SUV39H2/RBBP5/SMYD2/JARID2/CHTOP/BEND3/KDM1A/SETDB1/PAXIP1/GSPT1/IWS1/PWP1/MTF2/TET1/NFYA/KDM3A/DOT1L/SMYD3/RIF1/DNMT3A/DNMT3B/SETD5/BCOR/SNRPD3/SNW1/CTCF/RLF/HCFC1/SUZ12/PRMT5/ASH1L/CTNNB1/SUV39H1/WDR82/WDR5/PRDM4/FBXO11/RNF20/METTL21A/NSD3/KDM4D/PHF20/KANSL2/PHF19/PRMT6/RTF1/SMAD4/FAM98B/KANSL3/ICMT/NSD1/KDM4A/TET3/METTL18/EHMT2/TTLL12/CARM1/ARMT1/SETD6/PRMT3/SNRPB/SETMAR/…
GOMF_CATALYTIC_ACTIVITY_ACTING_ON_RNA	GOMF_CATALYTIC_ACTIVITY_ACTING_ON_RNA	GOMF_CATALYTIC_ACTIVITY_ACTING_ON_RNA	386	0.567390117827592	1.92917	1e-10	5.49375e-09	4.18480861244019e-09	4153	tags=53%, list=24%, signal=41%	EXO1/BRIP1/DHX9/DARS2/PRIM1/FEN1/IARS2/POLR2D/ISG20L2/POLR3C/MARS2/TFB2M/DDX20/POLR3A/EPRS1/EXOSC2/CPSF3/DHX15/POP1/QTRT2/DDX55/DDX31/DDX46/POLR1A/PNPT1/DDX18/DDX21/SNRNP200/NARS1/MED20/RNASEH1/TSNAX/ANGEL2/IARS1/METTL2A/FANCM/PPP1R8/DDX59/DDX52/SUPV3L1/NOCT/RAD54B/DHX57/THUMPD3/FARSB/XRN2/RNMT/POLR2B/NSUN2/TRMT61B/CDKAL1/POLR1G/PDE12/EIF4A3/TERT/DROSHA/FTSJ3/RNASEH2A/G3BP1/NARS2/POLR3B/DHX33/DDX…
GOBP_POSITIVE_REGULATION_OF_RESPONSE_TO_DNA_DAMAGE_STIMULUS	GOBP_POSITIVE_REGULATION_OF_RESPONSE_TO_DNA_DAMAGE_STIMULUS	GOBP_POSITIVE_REGULATION_OF_RESPONSE_TO_DNA_DAMAGE_STIMULUS	129	0.588310648998045	1.92401138671937	1e-10	5.49375e-09	4.18480861244019e-09	4369	tags=59%, list=25%, signal=45%	TIMELESS/PARP1/DHX9/BRCA1/FOXM1/RAD51AP1/PCNA/FANCB/PRKDC/PAXIP1/POGZ/ACTL6A/RBBP8/RIF1/VPS72/YEATS4/SLF1/RNF168/RNF8/SLF2/RUVBL1/SMCHD1/UBE2N/FUS/ANKLE1/EP400/FXR1/EYA3/SHLD2/MYC/KDM4D/SPRED2/BRCC3/SPRED1/CCDC117/DDX11/HMGB1/TRRAP/EEF1E1/TRIM28/EPC2/MBTD1/WDR48/MRGBP/ACTR2/MEAF6/BCLAF1/MORF4L2/SETMAR/ARID2/FMR1/HMGA2/SPIRE1/UBE2V2/SIRT1/TIGAR/SHLD3/MORF4L1/MMS19/PIAS4/ERCC6/ABRAXAS1/ATR/NSMCE4A/…
GOCC_NUCLEAR_SPECK	GOCC_NUCLEAR_SPECK	GOCC_NUCLEAR_SPECK	408	0.563456664034804	1.91811897161849	1e-10	5.49375e-09	4.18480861244019e-09	3882	tags=50%, list=22%, signal=40%	NCAPG2/HNRNPU/TAF5L/OIP5/PIP5K1A/CDC25C/E2F7/POLR2D/BARD1/SPRTN/NSL1/CPSF6/RMI2/SAP130/PRPF4/RBM15/SNRNP40/COP1/SF3A3/NONO/SDE2/CHTOP/SRPK1/PRCC/DHX15/SART3/DDX46/GPATCH2/SMC4/SRSF1/CDK12/CDYL/ALYREF/SRSF3/SFPQ/THRAP3/DNAJC11/PRPF3/NOC3L/SRSF10/CDC5L/EFTUD2/SRSF9/SRSF2/HAUS6/PRPF40A/GATAD2B/KIF22/SMNDC1/SNRPA1/PPP1R8/SRSF7/RBM8A/VPS72/SRRM1/SNW1/PPP1CC/S100PBP/PSPC1/EIF4A3/TERT/CRNKL1/ZC3H14/WRN/…
GOBP_PEPTIDYL_LYSINE_METHYLATION	GOBP_PEPTIDYL_LYSINE_METHYLATION	GOBP_PEPTIDYL_LYSINE_METHYLATION	141	0.582722780807287	1.91315096239207	1e-10	5.49375e-09	4.18480861244019e-09	3313	tags=49%, list=19%, signal=40%	BRCA1/DNMT1/EZH2/NSD2/SUV39H2/RBBP5/SMYD2/JARID2/BEND3/KDM1A/SETDB1/PAXIP1/IWS1/PWP1/MTF2/NFYA/KDM3A/DOT1L/SMYD3/RIF1/DNMT3B/SETD5/BCOR/SNW1/RLF/HCFC1/ASH1L/CTNNB1/SUV39H1/WDR82/WDR5/METTL21A/NSD3/KDM4D/PHF20/KANSL2/PHF19/PRMT6/RTF1/SMAD4/KANSL3/NSD1/KDM4A/TET3/METTL18/EHMT2/TTLL12/SETD6/SETMAR/CTR9/MACROH2A1/ASH2L/EEF2KMT/ARID4B/EHMT1/SETDB2/SETD2/KMT2B/H1-5/KMT5A/KANSL1/TET2/SIRT1/SMARCB1/PYGO2…
GOBP_CHROMATIN_REMODELING	GOBP_CHROMATIN_REMODELING	GOBP_CHROMATIN_REMODELING	255	0.563141966619663	1.89281977623738	1e-10	5.49375e-09	4.18480861244019e-09	3640	tags=45%, list=21%, signal=37%	HJURP/OIP5/CHAF1A/HELLS/ANP32E/SUV39H2/DNAJC9/UCHL5/TTI1/MCM2/SMARCC1/SUPT16H/MIS18A/JARID2/ASF1B/SSRP1/YEATS2/SET/KDM5B/CHAF1B/ACTL6A/SART3/NASP/HNRNPC/HMGB2/RBBP7/RBBP4/LIN54/CHD4/CHD1L/BAZ1B/GATAD2B/SMYD3/PBRM1/CHD7/ARID1A/POLE3/SMARCA4/VPS72/ACTR8/YEATS4/CTCF/CENPP/HCFC1/SMARCA5/H3-3A/H2BC17/CENPW/RNF8/RUVBL1/PSME4/BAZ1A/HDAC2/NPM1/TOP1/DAXX/DR1/BPTF/TADA2A/ANP32B/CHD8/GRWD1/MYC/KDM4D/NAP1L1/…
GOBP_REGULATION_OF_RNA_SPLICING	GOBP_REGULATION_OF_RNA_SPLICING	GOBP_REGULATION_OF_RNA_SPLICING	151	0.573279386195308	1.88714312112672	1e-10	5.49375e-09	4.18480861244019e-09	4304	tags=54%, list=25%, signal=41%	HNRNPU/RBM12/KHDRBS1/NCL/RBM15/HNRNPF/HNRNPK/SRPK1/TRA2B/RRP1B/HNRNPL/SRSF1/RBMX/CDK12/SRSF3/THRAP3/HNRNPA2B1/ZNF326/NCBP1/PTBP1/SRSF10/SRSF9/SRSF2/SRSF7/RBM8A/HNRNPLL/SRRM1/SNW1/C1QBP/HSPA8/RBM12B/RAVER2/CELF1/NUP98/FUS/U2AF2/CLK2/HNRNPH1/FXR1/RBM25/SMU1/PTBP3/CWC22/DAZAP1/SRPK2/GRSF1/HNRNPH3/HNRNPA1/RAVER1/METTL4/RNPS1/YTHDC1/SON/RBFOX2/JMJD6/SRSF4/SF3B4/RBMXL1/FMR1/PRPF19/RBM15B/RBM5/SF1/MAGOH…
GOBP_NUCLEOSOME_ORGANIZATION	GOBP_NUCLEOSOME_ORGANIZATION	GOBP_NUCLEOSOME_ORGANIZATION	164	0.569410555400247	1.88379359570356	1e-10	5.49375e-09	4.18480861244019e-09	3640	tags=45%, list=21%, signal=36%	HJURP/OIP5/CHAF1A/ANP32E/DNAJC9/UCHL5/MCM2/SMARCC1/SUPT16H/MIS18A/ASF1B/SSRP1/SET/CHAF1B/ACTL6A/SART3/NASP/HMGB2/LIN54/SMYD3/ARID1A/POLE3/SMARCA4/VPS72/ACTR8/CTCF/CENPP/SMARCA5/H3-3A/H2BC17/CENPW/RNF8/RUVBL1/PSME4/BAZ1A/NPM1/DAXX/BPTF/ANP32B/GRWD1/NAP1L1/MCM3AP/ACTR5/SHPRH/SMARCD1/SETSIP/YY1/ITGB3BP/KAT6A/ARID2/MACROH2A1/SETD2/H1-5/HP1BP3/HMGA1/BRD2/ACTR6/SMARCB1/NAP1L4/RSF1/H2BC11/H3C12/SUPT6H/I…
GOBP_HISTONE_MODIFICATION	GOBP_HISTONE_MODIFICATION	GOBP_HISTONE_MODIFICATION	493	0.550073930138943	1.8819751645513	1e-10	5.49375e-09	4.18480861244019e-09	4452	tags=53%, list=25%, signal=41%	HASPIN/CCNA2/UHRF1/NCAPG2/AURKA/CDK1/TAF5L/BRCA1/DNMT1/EZH2/CHEK1/RNF2/NSD2/SUV39H2/AURKB/RBBP5/SMYD2/INCENP/TAF5/BRCA2/JARID2/CHTOP/BEND3/KDM1A/SETDB1/HAT1/PAXIP1/IWS1/GTF3C4/CDC73/YEATS2/SET/KDM5B/ACTL6A/SART3/PWP1/MTF2/TET1/SFPQ/NFYA/RBBP7/TRIM37/RBBP4/KDM1B/VRK1/CHD4/BAZ1B/KDM3A/DOT1L/RCOR1/GATAD2B/SMYD3/RIF1/DNMT3B/JADE3/TAF4/PHC1/SETD5/BCOR/POLE3/KDM2B/PARG/RCOR3/TADA1/VPS72/ASXL1/YEATS4/PA…
GOBP_CHROMATIN_ASSEMBLY_OR_DISASSEMBLY	GOBP_CHROMATIN_ASSEMBLY_OR_DISASSEMBLY	GOBP_CHROMATIN_ASSEMBLY_OR_DISASSEMBLY	219	0.561042126703697	1.87897535815847	1e-10	5.49375e-09	4.18480861244019e-09	3721	tags=44%, list=21%, signal=35%	HJURP/OIP5/DNMT1/EZH2/CHAF1A/HELLS/SUV39H2/DNAJC9/MCM2/SMARCC1/SUPT16H/MIS18A/TPR/BEND3/KDM1A/SETDB1/ASF1B/HAT1/SSRP1/SET/CHAF1B/SART3/NASP/HMGB2/TET1/RBBP4/LIN54/SMYD3/RIF1/DNMT3A/TLK2/ARID1A/POLE3/SMARCA4/PPM1D/CTCF/CENPP/SMARCA5/H3-3A/H2BC17/CENPW/ZNF445/SMCHD1/SUV39H1/BAZ1A/NPM1/DAXX/ANP32B/GRWD1/SIN3A/NAP1L1/CDK2/TRIM28/CBX3/PPHLN1/MORC2/SHPRH/SMARCD1/UBN1/SETSIP/ITGB3BP/KAT6A/ARID2/CTR9/MAC…
GOBP_NEGATIVE_REGULATION_OF_CELL_CYCLE	GOBP_NEGATIVE_REGULATION_OF_CELL_CYCLE	GOBP_NEGATIVE_REGULATION_OF_CELL_CYCLE	356	0.552223241913999	1.87252418895424	1e-10	5.49375e-09	4.18480861244019e-09	4104	tags=45%, list=23%, signal=35%	NEK2/CENPF/CDC6/ESPL1/BUB1/CLSPN/INTS7/ORC1/GMNN/TICRR/TIMELESS/BUB1B/GTSE1/CDC45/BLM/BRIP1/CCNB1/FANCD2/CDK1/KNTC1/MAD2L1/TRIP13/ZWINT/EME1/DNA2/WDR76/CCNF/BRCA1/PLK1/RFWD3/DONSON/EZH2/CHEK1/METTL13/TTK/MSH2/ZWILCH/TP53BP2/E2F7/CDT1/AURKB/NDC80/TOPBP1/MDC1/PRKDC/E2F1/FBXO43/RBL1/TPR/TIPRL/TIPIN/SDE2/FBXO5/CDC73/SPDL1/E2F8/MTBP/RAD1/CHEK2/TRIM37/ANGEL2/BAZ1B/CDC5L/INTS3/DOT1L/BUB3/GEN1/IPO5/THOC5…
GOBP_MRNA_CATABOLIC_PROCESS	GOBP_MRNA_CATABOLIC_PROCESS	GOBP_MRNA_CATABOLIC_PROCESS	232	0.55780529095768	1.8723029499426	1e-10	5.49375e-09	4.18480861244019e-09	4159	tags=51%, list=24%, signal=39%	DHX9/HNRNPU/POLR2D/SMG7/HNRNPM/E2F1/FASTKD2/EXOSC2/ELAVL1/SERBP1/GSPT1/CNOT11/HNRNPC/PNPT1/TARDBP/THRAP3/YBX1/SMG8/NCBP1/HNRNPD/KHSRP/FASTKD5/ANGEL2/DCP1A/SMG5/SUPV3L1/NOCT/RBM8A/XRN2/GIGYF2/PDE12/EIF4A3/ZC3H14/MLH1/EDC3/PUM1/YTHDF2/MEIOC/FASTKD1/PATL1/CELF1/SSB/CNOT6/MTPAP/NPM1/YTHDF1/TUT4/ERI1/EXOSC8/EXOSC3/FUS/TRAF5/YTHDF3/CNOT1/EIF4ENIF1/MRTO4/LSM5/CNOT10/FXR1/PUM2/DCP2/APEX1/PAIP1/DHX36/TTC5…
GOBP_CYTOKINESIS	GOBP_CYTOKINESIS	GOBP_CYTOKINESIS	173	0.563153391332851	1.87097862858693	1e-10	5.49375e-09	4.18480861244019e-09	3536	tags=42%, list=20%, signal=34%	CDC6/KIF14/ESPL1/PRC1/RACGAP1/KIF4A/NUSAP1/PLK4/AURKA/CENPA/ANLN/KIF23/PLK1/KIF20A/CEP55/ECT2/CKAP2/E2F7/AURKB/CIT/INCENP/BRCA2/STMN1/NUP62/AHCTF1/MYO19/E2F8/KIF20B/PRKCE/SEPTIN11/PRPF40A/KIF4B/CCP110/PIK3R4/CSPP1/ENTR1/BIRC6/CUL3/SPAST/SEPTIN10/PKN2/ACTR2/WASHC5/ROCK1/SON/STAMBP/CDC42/ROCK2/MYH10/SETD2/SEPTIN2/CDC25B/SPIRE1/VPS4B/TRIM36/KIF3B/PKP4/USP8/PDXP/ZFYVE26/CHMP2B/APC/ARF1/CDC14A/CECR2/B…
GOBP_REGULATION_OF_MRNA_CATABOLIC_PROCESS	GOBP_REGULATION_OF_MRNA_CATABOLIC_PROCESS	GOBP_REGULATION_OF_MRNA_CATABOLIC_PROCESS	171	0.563263229469701	1.87076089156245	1e-10	5.49375e-09	4.18480861244019e-09	4159	tags=50%, list=24%, signal=39%	DHX9/HNRNPU/POLR2D/HNRNPM/E2F1/FASTKD2/EXOSC2/ELAVL1/SERBP1/HNRNPC/PNPT1/TARDBP/THRAP3/YBX1/HNRNPD/KHSRP/FASTKD5/ANGEL2/DCP1A/NOCT/RBM8A/GIGYF2/PDE12/EIF4A3/ZC3H14/MLH1/PUM1/YTHDF2/MEIOC/FASTKD1/PATL1/CELF1/CNOT6/NPM1/YTHDF1/TUT4/EXOSC8/EXOSC3/FUS/TRAF5/YTHDF3/CNOT1/EIF4ENIF1/FXR1/PUM2/DCP2/APEX1/PAIP1/DHX36/TTC5/MAPK14/AGO2/EXOSC9/FASTKD3/CNOT7/DIS3/SYNCRIP/ROCK1/DHX34/CSDE1/CNOT3/FMR1/ROCK2/TRI…
GOCC_TRANSFERASE_COMPLEX_TRANSFERRING_PHOSPHORUS_CONTAINING_GROUPS	GOCC_TRANSFERASE_COMPLEX_TRANSFERRING_PHOSPHORUS_CONTAINING_GROUPS	GOCC_TRANSFERASE_COMPLEX_TRANSFERRING_PHOSPHORUS_CONTAINING_GROUPS	252	0.553936004493234	1.86261598035936	1e-10	5.49375e-09	4.18480861244019e-09	4491	tags=53%, list=26%, signal=40%	CKS1B/CCNA2/CCNB1/CDK1/TAF5L/CCNF/CCNB2/POLE2/PRIM1/PCNA/POLA1/MCM3/CCNE2/POLR2D/POLR3C/POLE/TAF5/PRKDC/CKS2/PRIM2/POLD1/POLR3A/CCNE1/POLD3/CDK4/CDC73/ACVR2B/POLA2/POLR1A/CDK12/RPRD1B/XRCC5/XRCC6/RPRD2/PRPS1/CCNJ/TAF4/POLE3/CHUK/CCNT1/PRKAR2A/GTF2H3/DAPK1/POLR2B/POLR1G/TERT/POLR3B/PIK3R4/TAF2/POLR1B/POLR3D/POLR1F/TGFBR1/POLR3G/POLR3K/ERCC3/GTF2H2C/BCCIP/LEO1/PRKCI/TAF11/RPRD1A/PFKM/POLR1C/TAF4B/R…
GOBP_NEGATIVE_REGULATION_OF_CELLULAR_MACROMOLECULE_BIOSYNTHETIC_PROCESS	GOBP_NEGATIVE_REGULATION_OF_CELLULAR_MACROMOLECULE_BIOSYNTHETIC_PROCESS	GOBP_NEGATIVE_REGULATION_OF_CELLULAR_MACROMOLECULE_BIOSYNTHETIC_PROCESS	255	0.553774365357435	1.86133361115634	1e-10	5.49375e-09	4.18480861244019e-09	3653	tags=47%, list=21%, signal=37%	CDC6/GMNN/TIMELESS/TYMS/BLM/DHX9/HNRNPU/DONSON/CHEK1/POLR2D/CDT1/DHFR/ILF3/NCL/BRCA2/TPR/TIPIN/CNOT9/EPRS1/EXOSC2/FBXO5/CNOT11/PUS7/SRP9/HNRNPC/PNPT1/GTPBP4/TARDBP/YBX1/GNL3L/HNRNPD/KHSRP/EIF2S1/DCP1A/IREB2/NOCT/PASK/DAPK1/GIGYF2/PDE12/EIF4A3/ZRANB3/MLH1/PUM1/EIF4E/GSK3B/PDS5A/TTF1/LIG3/YTHDF2/PIF1/PATL1/CELF1/IGF2BP3/CNOT6/YTHDF1/TUT4/CAPRIN1/EXOSC8/EXOSC3/YTHDF3/CNOT1/EIF4ENIF1/WAPL/CNOT10/FXR1…
GOBP_NUCLEAR_TRANSPORT	GOBP_NUCLEAR_TRANSPORT	GOBP_NUCLEAR_TRANSPORT	305	0.550036217890974	1.8571017960323	1e-10	5.49375e-09	4.18480861244019e-09	4450	tags=52%, list=25%, signal=39%	IPO9/DHX9/CDK1/KPNA2/CSE1L/ECT2/NUP153/NUP155/NOLC1/NUP133/KPNB1/POLR2D/RAN/E2F3/SMG7/KHDRBS1/BARD1/XPO1/NUP58/CPSF6/XPO5/NUP205/TPR/NUP62/NUP50/NUP85/ELAVL1/CHTOP/NUP160/NUP107/IWS1/ZC3H11A/TARDBP/NUP35/TNPO1/ALYREF/XPO4/SRSF3/HNRNPA2B1/MED1/NCBP1/ABCE1/ANP32A/SMG5/NUP188/IPO5/SDAD1/THOC5/TNPO3/PPP1CC/NSUN2/POM121/RAE1/GSK3B/IPO11/NUP54/KPNA3/THOC2/SSB/PTPN11/AHCYL1/NPM1/RAB23/LSG1/NUP98/NUP88/A…
GOBP_RNA_CATABOLIC_PROCESS	GOBP_RNA_CATABOLIC_PROCESS	GOBP_RNA_CATABOLIC_PROCESS	278	0.54493793933891	1.83713863603712	1e-10	5.49375e-09	4.18480861244019e-09	4055	tags=50%, list=23%, signal=39%	DHX9/DNA2/HNRNPU/FEN1/POLR2D/SMG7/HNRNPM/DKC1/E2F1/LRPPRC/FASTKD2/EXOSC2/ELAVL1/SERBP1/GSPT1/CNOT11/POP1/HNRNPC/PNPT1/TARDBP/THRAP3/YBX1/SMG8/NCBP1/HNRNPD/RNASEH1/KHSRP/FASTKD5/ANGEL2/DCP1A/PPP1R8/SMG5/SUPV3L1/NOCT/RBM8A/XRN2/NSUN2/GIGYF2/PDE12/EIF4A3/NAF1/DROSHA/RNASEH2A/ZC3H14/MLH1/EDC3/PUM1/YTHDF2/MEIOC/FASTKD1/PATL1/CELF1/SSB/CNOT6/MTPAP/NPM1/YTHDF1/TUT4/ERI1/EXOSC8/EXOSC3/FUS/TRAF5/YTHDF3/CN…
GOBP_METHYLATION	GOBP_METHYLATION	GOBP_METHYLATION	361	0.538152772909801	1.82543807762619	1e-10	5.49375e-09	4.18480861244019e-09	4385	tags=50%, list=25%, signal=38%	TYMS/PARP1/BRCA1/DNMT1/EZH2/HELLS/NSD2/METTL13/SUV39H2/RBBP5/SMYD2/TFB2M/RBM15/MIS18A/JARID2/CHTOP/BEND3/KDM1A/SETDB1/PAXIP1/GSPT1/IWS1/PWP1/MTF2/TET1/NFYA/TRMT6/KDM1B/METTL2A/KDM3A/DOT1L/SMYD3/RIF1/DNMT3A/DNMT3B/MTR/SETD5/BCOR/SNRPD3/PPM1D/THUMPD3/SNW1/CTCF/RLF/RNMT/NSUN2/TRMT61B/HCFC1/SUZ12/FTSJ3/PRMT5/ASH1L/CTNNB1/CBLL1/NSUN4/MRM2/TRMT1L/SUV39H1/TGS1/TRMT10C/METTL6/WDR82/THUMPD2/WDR5/RAMAC/PRD…
GOBP_NON_MEMBRANE_BOUNDED_ORGANELLE_ASSEMBLY	GOBP_NON_MEMBRANE_BOUNDED_ORGANELLE_ASSEMBLY	GOBP_NON_MEMBRANE_BOUNDED_ORGANELLE_ASSEMBLY	392	0.535279651333675	1.81933173324168	1e-10	5.49375e-09	4.18480861244019e-09	4667	tags=49%, list=27%, signal=37%	NEK2/CENPF/TPX2/SPAG5/PRC1/RACGAP1/KIF4A/STIL/KIFC1/PLK4/DLGAP5/AURKA/KNTC1/CENPA/KIF11/ANLN/HNRNPU/ASPM/KIF23/CCNB2/BRCA1/KIF15/PLK1/KPNB1/PRRC2C/AURKB/MYBL2/SMC1A/UBAP2L/NDC80/WDR62/INCENP/PRKDC/CDC20/RCC1/CENPH/SASS6/CENPJ/CENPE/GPSM2/CENPN/TPR/FASTKD2/NUP62/TUBB/FBXO5/SMC3/CEP76/POGZ/MAPRE1/CENPK/KIF2A/CHEK2/TRIM37/CEP152/EIF2S1/HAUS1/G3BP2/HAUS6/XRCC5/HAUS8/NOCT/ALMS1/KIF4B/CCP110/NIP7/C1QBP…
GOCC_MIDBODY	GOCC_MIDBODY	GOCC_MIDBODY	204	0.54471837026976	1.81825788293138	1e-10	5.49375e-09	4.18480861244019e-09	4139	tags=46%, list=24%, signal=36%	NEK2/CENPF/KIF14/SPAG5/PRC1/RACGAP1/KIF4A/CDCA8/AURKA/CDK1/URB2/BIRC5/ANLN/HNRNPU/ASPM/KIF23/PLK1/KIF20A/CEP55/ECT2/RAN/SHCBP1/AURKB/CIT/INCENP/CENPE/NUP62/RCC2/KIF20B/GNAI3/CHAMP1/GNL3/EML4/PPP1CC/ZNF330/RNF8/PSRC1/SAFB/SPART/TXNDC9/ABRAXAS2/UHMK1/ENTR1/EXOC2/MICAL3/BIRC6/DDX11/SPAST/AGBL5/CNTRL/EXOC6/RALB/PKN2/TTLL12/RAP2A/EXOC5/RALA/DTNBP1/ERH/RDX/NAT10/CDC42/MYH10/SEPTIN2/VPS4B/USP3/KIF3B/PKP…
GOCC_PROTEIN_DNA_COMPLEX	GOCC_PROTEIN_DNA_COMPLEX	GOCC_PROTEIN_DNA_COMPLEX	204	0.537542088890331	1.79430361426624	1e-10	5.49375e-09	4.18480861244019e-09	4369	tags=48%, list=25%, signal=36%	GINS1/MCM4/PARP1/MCM6/CDC45/CENPA/GINS2/PRIM1/DONSON/PCNA/GINS4/POLA1/MCM3/MCM7/MCM2/PRKDC/PRIM2/POLD1/H2AZ1/GINS3/POLD3/ACTL6A/POLA2/RPA1/NFYA/MCM5/KDM1B/XRCC5/XRCC6/VPS72/YEATS4/GTF2H3/SLF1/SUZ12/TERT/H3-3A/CTNNB1/H2BC17/RUVBL1/NPM1/ERCC3/TOP1/EP400/EP300/H2AC13/SP3/GTF2E1/TRRAP/EPC2/MBTD1/RPA2/MRGBP/GTF2A1/KDM5A/SHPRH/MEAF6/KAT6A/H2AZ2/MORF4L2/GLYR1/MACROH2A1/POLD2/POT1/HMGA2/H1-5/HP1BP3/RPA3/…
GOBP_NUCLEIC_ACID_PHOSPHODIESTER_BOND_HYDROLYSIS	GOBP_NUCLEIC_ACID_PHOSPHODIESTER_BOND_HYDROLYSIS	GOBP_NUCLEIC_ACID_PHOSPHODIESTER_BOND_HYDROLYSIS	255	0.531903681525569	1.78782237361657	1e-10	5.49375e-09	4.18480861244019e-09	4055	tags=49%, list=23%, signal=38%	EXO1/EME1/DNA2/DCLRE1B/FEN1/ATAD5/NEIL3/ISG20L2/POLE/CPSF6/POLD1/TSR1/EXOSC2/UTP20/CSTF2/CPSF3/POP1/NOP14/PNPT1/RAD1/RBBP8/TSEN15/APAF1/NCBP1/RNASEH1/FIP1L1/REXO5/TDP1/TSNAX/ANGEL2/MGME1/FANCM/DCP1A/TSN/PPP1R8/GEN1/NOCT/XRN2/PDE12/BMS1/DROSHA/ZRANB3/DFFA/RNASEH2A/RRP36/G3BP1/CSTF3/WRN/DDX1/PMS2/EDC3/ERI2/DCLRE1A/CNOT6/POLR3K/CPSF2/ERCC3/N4BP2/CSTF2T/ERI1/EXOSC8/EXOSC3/ANKLE1/NOL9/CNOT1/ABT1/NUDT2…
GOBP_CELL_CYCLE_G1_S_PHASE_TRANSITION	GOBP_CELL_CYCLE_G1_S_PHASE_TRANSITION	GOBP_CELL_CYCLE_G1_S_PHASE_TRANSITION	224	0.531101075250453	1.7791772411603	1e-10	5.49375e-09	4.18480861244019e-09	4157	tags=45%, list=24%, signal=35%	CDC6/KIF14/CDC25A/STIL/GTSE1/CCNA2/IQGAP3/FAM83D/RFWD3/EZH2/RRM2/SKP2/METTL13/E2F6/E2F7/CCNE2/E2F3/KHDRBS1/POLE/RRM1/PRKDC/DBF4/RCC1/E2F1/SASS6/CENPJ/RBL1/CDKN3/CCNE1/SDE2/CDC7/CDK4/CPSF3/GSPT1/USP37/CDC73/NASP/MTBP/TFDP1/RBBP8/CHEK2/TMEM14B/ANKRD17/LSM11/GIGYF2/CASP2/TERT/KLF11/EIF4E/SENP2/ECD/CUL4A/PSME3/MYC/CUL3/CDK2/APEX1/WEE1/NPAT/RPA2/TRIAP1/APPL1/RPS6KB1/CACUL1/EIF4G1/DLG1/CDK17/STXBP4/TAF…
GOBP_PEPTIDYL_LYSINE_MODIFICATION	GOBP_PEPTIDYL_LYSINE_MODIFICATION	GOBP_PEPTIDYL_LYSINE_MODIFICATION	389	0.51799033690791	1.76156441469352	1e-10	5.49375e-09	4.18480861244019e-09	4578	tags=51%, list=26%, signal=38%	TAF5L/BRCA1/DNMT1/EZH2/CHEK1/NSD2/SUV39H2/SAE1/RBBP5/SMYD2/TAF5/BRCA2/JARID2/BEND3/KDM1A/SETDB1/UBA2/HAT1/PAXIP1/IWS1/GTF3C4/YEATS2/SET/ACTL6A/PWP1/MTF2/NFYA/GNL3L/KDM3A/DOT1L/SENP1/SMYD3/RIF1/DNMT3B/JADE3/TAF4/SETD5/BCOR/POLE3/ATP7A/GNL3/TRIM27/TADA1/VPS72/YEATS4/SNW1/CTCF/HMG20A/RLF/HCFC1/NAA50/ASH1L/CTNNB1/TAF2/RUVBL1/SUV39H1/DIP2B/MSL1/HDAC2/KIAA1586/SENP2/ARNT/WDR82/ZZZ3/WDR5/EP400/ESCO1/DR1…
GOCC_RIBONUCLEOPROTEIN_GRANULE	GOCC_RIBONUCLEOPROTEIN_GRANULE	GOCC_RIBONUCLEOPROTEIN_GRANULE	259	0.520624463530204	1.75084973557518	1e-10	5.49375e-09	4.18480861244019e-09	3901	tags=47%, list=22%, signal=37%	DHX9/HNRNPU/TAF5L/KPNB1/POLR2D/PRRC2C/UBAP2L/BARD1/NCL/CNOT9/FASTKD2/HNRNPA3/HNRNPK/TUBB/ELAVL1/CHTOP/HNRNPL/TARDBP/YBX1/MEX3A/EIF2S1/FASTKD5/G3BP2/DCP1A/NOCT/STAU1/NSUN2/GIGYF2/G3BP1/DDX1/PMS2/EDC3/PUM1/EIF4E/HELZ/YTHDF2/LARP4/NUFIP2/FASTKD1/PATL1/CELF1/DYRK3/APOBEC3B/YTHDF1/TOP1/TUT4/CAPRIN1/YTHDF3/MEX3B/CNOT1/EIF4ENIF1/ATXN2/FXR1/UHMK1/DDX19A/LSM3/PUM2/BTBD1/DHX30/LSM14A/TDRD7/DCP2/GRSF1/TIAL1…
GOBP_REGULATION_OF_CELLULAR_AMIDE_METABOLIC_PROCESS	GOBP_REGULATION_OF_CELLULAR_AMIDE_METABOLIC_PROCESS	GOBP_REGULATION_OF_CELLULAR_AMIDE_METABOLIC_PROCESS	440	0.495003846252633	1.68459587641205	1e-10	5.49375e-09	4.18480861244019e-09	4732	tags=49%, list=27%, signal=37%	TYMS/DHX9/HNRNPU/NOLC1/POLR2D/DHFR/KHDRBS1/ILF3/NCL/BZW2/PRKDC/LRPPRC/TPR/CNOT9/FASTKD2/EPRS1/EXOSC2/ELAVL1/GSPT1/CNOT11/PUS7/GEMIN5/PPP1R15B/METAP1/SRP9/PNPT1/TARDBP/YBX1/NCBP1/HNRNPD/KHSRP/EIF2S1/ABCE1/DCP1A/IREB2/NOCT/RBM8A/PASK/DAPK1/GCN1/GIGYF2/PDE12/PTCD3/EIF4A3/C1QBP/MLH1/DDX1/LSM14B/PUM1/EIF4E/MTIF2/YTHDF2/LARP4/GUF1/MTOR/PATL1/CELF1/IGF2BP3/CNOT6/MAPKAPK5/TRMT10C/NPM1/YTHDF1/TCOF1/TUT4/C…
GOBP_NEGATIVE_REGULATION_OF_ORGANELLE_ORGANIZATION	GOBP_NEGATIVE_REGULATION_OF_ORGANELLE_ORGANIZATION	GOBP_NEGATIVE_REGULATION_OF_ORGANELLE_ORGANIZATION	342	0.481470038903368	1.62957021427843	1e-10	5.49375e-09	4.18480861244019e-09	3416	tags=36%, list=20%, signal=30%	CENPF/TPX2/ESPL1/BUB1/BUB1B/PARP1/TOP2A/CCNB1/KNTC1/MAD2L1/TRIP13/ZWINT/HNRNPU/CCNF/BRCA1/PLK1/CHEK1/CKAP2/KIF24/TTK/ZWILCH/CDT1/AURKB/NDC80/MCM2/FBXO43/STMN1/TPR/FBXO5/MPHOSPH9/SPDL1/MAPRE1/MTBP/HNRNPC/RAD1/GNL3L/TRIM37/CAMSAP2/BAZ1B/BUB3/OPA1/GEN1/CCP110/TFRC/CAMSAP1/SMARCA5/H3-3A/PIF1/PTTG1/RBM14/NPM1/SLC25A5/TCHP/CLASP1/ZNF207/TMSB15A/RTEL1/NME6/WAPL/CRACD/CDK5RAP2/DYNC1LI1/RAD21/TOM1L1/ZW10/…
GOCC_MICROTUBULE	GOCC_MICROTUBULE	GOCC_MICROTUBULE	426	0.472786632697168	1.60812590973633	1e-10	5.49375e-09	4.18480861244019e-09	4362	tags=37%, list=25%, signal=29%	NEK2/KIF14/TPX2/SPAG5/PRC1/RACGAP1/KIF4A/GTSE1/KIFC1/NUSAP1/KIF2C/AURKA/KIF18B/CDK1/SKA3/BIRC5/KNTC1/KIF11/HNRNPU/ASPM/KIF23/KIF15/PLK1/SKA1/KIF20A/CKAP2/KIF24/AURKB/KIF18A/INCENP/CENPJ/LRPPRC/STMN1/CENPE/CEP170/CCT5/TUBB/RCC2/KNSTRN/TUBA1B/SKA2/CCT2/CCT3/CKAP5/KIF20B/MAPRE1/KIF2A/CCT4/EIF3A/CAMSAP2/HAUS1/HAUS6/CLTC/KIF22/OPA1/DNAH14/HAUS8/FAM161A/EML4/CCT6A/KIF4B/CAMSAP1/DISC1/TUBGCP3/TTLL4/TUBG…
GOBP_ESTABLISHMENT_OF_PROTEIN_LOCALIZATION_TO_ORGANELLE	GOBP_ESTABLISHMENT_OF_PROTEIN_LOCALIZATION_TO_ORGANELLE	GOBP_ESTABLISHMENT_OF_PROTEIN_LOCALIZATION_TO_ORGANELLE	419	0.467083076156726	1.58902059200725	1e-10	5.49375e-09	4.18480861244019e-09	4514	tags=43%, list=26%, signal=33%	IPO9/CDK1/KPNA2/CSE1L/ECT2/NUP153/NUP155/NOLC1/NUP133/KPNB1/SAE1/TIMM8A/RAN/E2F3/DKC1/NUP58/BRCA2/TIMM17A/TPR/CCT5/NUP62/NUP50/NUP85/ELAVL1/NUP107/CCT2/CCT3/SRP9/HSPD1/TARDBP/NUP35/TNPO1/TIMM21/MED1/CCT4/RAB3GAP2/TOMM20/AP3M1/MAIP1/PEX19/NUP188/IPO5/TOMM70/CCT6A/TNPO3/TOMM40L/SRP72/POM121/TERT/CHCHD4/HSPA4/PIK3R4/IPO11/NUP54/KPNA3/SRP68/HSPA8/DNAJA1/RAB23/NUP98/NUP88/IPO7/EIF4ENIF1/ARIH2/CCT8/HSP…
GOCC_NUCLEAR_ENVELOPE	GOCC_NUCLEAR_ENVELOPE	GOCC_NUCLEAR_ENVELOPE	475	0.458832725690868	1.56777962843093	1e-10	5.49375e-09	4.18480861244019e-09	4833	tags=43%, list=28%, signal=32%	CENPF/PARP1/IPO9/BRIP1/MAD2L1/LMNB1/CSE1L/NEMP1/TMPO/POLA1/CACYBP/NUP153/NUP155/NUP133/NDC1/KPNB1/RAN/WDR3/XPO1/TMEM97/NUP58/LMNB2/RANBP1/RCC1/RBM15/LBR/NUP205/LRPPRC/TPR/NUP62/NUP50/NUP85/TUBB/AHCTF1/NUP160/NUP107/CDK4/TRA2B/ABCF1/UTP18/GTPBP4/NUP35/MRPS23/XPO4/YBX1/HACD3/TOR1AIP2/MRPS14/FAF1/SENP1/RIF1/TMEM33/NUP188/DCTN5/IPO5/TRIM27/ANKRD17/YEATS4/TNPO3/GTF3C3/SMPD4/ZC3HC1/POM121/NUP37/CCAR1/I…
GOMF_TRANSCRIPTION_COREGULATOR_ACTIVITY	GOMF_TRANSCRIPTION_COREGULATOR_ACTIVITY	GOMF_TRANSCRIPTION_COREGULATOR_ACTIVITY	491	0.45485311218621	1.55574216838099	1e-10	5.49375e-09	4.18480861244019e-09	4721	tags=45%, list=27%, signal=33%	GMNN/DHX9/TRIP13/HNRNPU/TAF5L/BRCA1/EZH2/PSMC3IP/SMARCC1/NUCKS1/TFB2M/CENPJ/HDGF/CNOT9/KDM1A/RRP1B/GON4L/KDM5B/ACTL6A/CDYL/RBBP8/HMGB2/THRAP3/WDR77/TRIM37/MED1/MED20/NCOA6/CEBPZ/TDG/SRSF2/KDM3A/RCOR1/DNMT3A/DNMT3B/ARID1A/YY1AP1/BCOR/KDM2B/SMARCA4/TRIM27/RCOR3/TADA1/ASXL1/SNW1/HCFC1/C1QBP/CCAR1/CTBP2/DDX1/PPRC1/TCERG1/PRMT5/CTNNB1/RUVBL1/RBM14/EWSR1/CNOT6/LCOR/NPM1/UBE3A/SFMBT1/NUP98/MED14/FUS/DAX…
GOBP_POSITIVE_REGULATION_OF_DNA_REPAIR	GOBP_POSITIVE_REGULATION_OF_DNA_REPAIR	GOBP_POSITIVE_REGULATION_OF_DNA_REPAIR	94	0.628991904478097	2.00794898401739	1.10962878646515e-10	6.02752850355703e-09	4.59140899993887e-09	4369	tags=64%, list=25%, signal=48%	TIMELESS/PARP1/DHX9/BRCA1/FOXM1/RAD51AP1/PCNA/FANCB/PRKDC/POGZ/ACTL6A/RBBP8/RIF1/VPS72/YEATS4/SLF1/RNF168/RNF8/SLF2/RUVBL1/SMCHD1/UBE2N/FUS/EP400/EYA3/SHLD2/KDM4D/BRCC3/CCDC117/DDX11/HMGB1/TRRAP/TRIM28/EPC2/MBTD1/WDR48/MRGBP/ACTR2/MEAF6/MORF4L2/SETMAR/ARID2/SPIRE1/UBE2V2/SIRT1/TIGAR/SHLD3/MORF4L1/MMS19/ERCC6/ABRAXAS1/UIMC1/ING3/RUVBL2/EYA1/KMT5B/EYA4/BRD8/WRAP53/H2AX
GOCC_MITOCHONDRIAL_MATRIX	GOCC_MITOCHONDRIAL_MATRIX	GOCC_MITOCHONDRIAL_MATRIX	470	0.456022260445285	1.55714267236718	1.10705170050281e-10	6.02752850355703e-09	4.59140899993887e-09	4701	tags=45%, list=27%, signal=34%	TYMS/RAD51/CCNB1/CDK1/DNA2/DARS2/IARS2/MRPL9/MARS2/TFB2M/DAP3/FH/LRPPRC/FASTKD2/PDSS1/PNPT1/HSPD1/ATP5PB/TFAM/NDUFS2/MRPS14/MAIP1/TWNK/FASTKD5/NDUFS1/FECH/ABCE1/MRPL35/TOP3A/CS/DHTKD1/SUPV3L1/MRPL19/PARG/ACADM/MRPL3/TRMT61B/MRPL30/PDE12/GFM1/TERT/C1QBP/MRPS5/NARS2/NSUN4/MRPS16/IBA57/MRPS7/MRM2/GUF1/LARS2/WARS2/FASTKD1/CLPX/THEM4/YARS2/MRPS35/IDH3A/TRMT10C/GLRX2/SLC25A5/ATP5F1A/MRPS10/TRIT1/ATP5F1…
GOBP_PEPTIDE_ANTIGEN_ASSEMBLY_WITH_MHC_CLASS_II_PROTEIN_COMPLEX	GOBP_PEPTIDE_ANTIGEN_ASSEMBLY_WITH_MHC_CLASS_II_PROTEIN_COMPLEX	GOBP_PEPTIDE_ANTIGEN_ASSEMBLY_WITH_MHC_CLASS_II_PROTEIN_COMPLEX	14	-0.905853	-2.84263	1.24401955669793e-10	6.7197905551465e-09	5.11873263052948e-09	1659	tags=100%, list=9%, signal=91%	HLA-DQA2/HLA-DMB/HLA-DOA/HLA-DOB/HLA-DRA/HLA-DQA1/HLA-DPA1/HLA-DRB5/HLA-DQB2/HLA-DRB1/HLA-DQB1/HLA-DPB1/HLA-DMA
GOCC_NUCLEAR_PORE	GOCC_NUCLEAR_PORE	GOCC_NUCLEAR_PORE	92	0.630131241834481	2.00356101206116	1.39664682310146e-10	7.46087189644644e-09	5.68324386230936e-09	2938	tags=48%, list=17%, signal=40%	MAD2L1/NUP153/NUP155/NUP133/NDC1/KPNB1/RAN/NUP58/RANBP1/NUP205/TPR/NUP62/NUP85/NUP160/NUP107/NUP35/XPO4/NUP188/IPO5/POM121/NUP37/RAE1/SEH1L/NUP54/KPNA3/SENP2/NUP98/NUP88/IPO7/XPOT/GLE1/POM121C/MCM3AP/XPO7/NUP93/NUP43/KPNA1/RANBP2/TNKS/SUMO1/AGFG1/NXT1/SNUPN/CHMP2B
GOBP_RESPONSE_TO_IONIZING_RADIATION	GOBP_RESPONSE_TO_IONIZING_RADIATION	GOBP_RESPONSE_TO_IONIZING_RADIATION	140	0.573272065245631	1.88186582676461	1.38968874957851e-10	7.46087189644644e-09	5.68324386230936e-09	4089	tags=53%, list=23%, signal=41%	INTS7/TICRR/PARP1/RAD54L/BLM/RAD51/FANCD2/BRCA1/RFWD3/RAD51AP1/XRCC2/ECT2/MSH2/FIGNL1/TOPBP1/BARD1/NUCKS1/BRCA2/PRKDC/COP1/KDM1A/PAXIP1/RAD1/CHEK2/INTS3/XRCC5/XRCC6/DNMT3A/TLK2/RAD54B/WRN/RNF168/RNF8/CLK2/EYA3/MYC/KDM4D/BRCC3/RHNO1/MAPK14/HUS1/TP53BP1/CASP3/NHEJ1/IFI16/RAD9B/AEN/HMGA2/XRCC4/NIPBL/SIRT1/ZMPSTE24/TIGAR/DCLRE1C/KARS1/SNAI2/IKBIP/INO80/USP28/ERCC8/CLOCK/ERCC6/ABRAXAS1/BAK1/ATR/UIMC1/…
GOBP_DNA_DEPENDENT_DNA_REPLICATION_MAINTENANCE_OF_FIDELITY	GOBP_DNA_DEPENDENT_DNA_REPLICATION_MAINTENANCE_OF_FIDELITY	GOBP_DNA_DEPENDENT_DNA_REPLICATION_MAINTENANCE_OF_FIDELITY	49	0.718009451108182	2.15336317995725	1.40690892795167e-10	7.4743969364641e-09	5.69354642503054e-09	3653	tags=71%, list=21%, signal=57%	TIMELESS/BLM/RAD51/EME1/DNA2/TRAIP/RFWD3/DONSON/PCNA/POLE/NUCKS1/BRCA2/POLD1/TIPIN/TONSL/ZGRF1/MMS22L/ALYREF/FANCM/GEN1/ZRANB3/WRN/CENPS/RTEL1/DDX11/MRE11/BOD1L1/SETMAR/PRIMPOL/THOC1/SMARCAL1/ZNF830/ETAA1/EXD2/ATR
GOBP_NUCLEAR_TRANSCRIBED_MRNA_CATABOLIC_PROCESS	GOBP_NUCLEAR_TRANSCRIBED_MRNA_CATABOLIC_PROCESS	GOBP_NUCLEAR_TRANSCRIBED_MRNA_CATABOLIC_PROCESS	121	0.588784087367613	1.91858730126067	1.50947528801333e-10	7.97547352994582e-09	6.07523646259951e-09	4732	tags=64%, list=27%, signal=47%	DHX9/HNRNPU/POLR2D/SMG7/EXOSC2/GSPT1/THRAP3/YBX1/SMG8/NCBP1/HNRNPD/DCP1A/SMG5/NOCT/RBM8A/XRN2/PDE12/EIF4A3/MLH1/EDC3/PATL1/SSB/CNOT6/MTPAP/TUT4/ERI1/EXOSC8/EXOSC3/CNOT1/EIF4ENIF1/MRTO4/DCP2/PAIP1/DHX36/AGO2/EXOSC9/CNOT7/DIS3/SYNCRIP/RNPS1/DHX34/CSDE1/CNOT3/EXOSC10/UPF2/EDC4/SMG1/UPF3B/NCBP2/ETF1/PNRC2/AGO1/MAGOH/RC3H2/HNRNPAB/NT5C3B/CASC3/SECISBP2/EXOSC7/TNRC6A/TENT4A/CNOT2/MAGOHB/PCID2/PRPF18/PA…
GOBP_REGULATION_OF_TELOMERE_MAINTENANCE	GOBP_REGULATION_OF_TELOMERE_MAINTENANCE	GOBP_REGULATION_OF_TELOMERE_MAINTENANCE	80	0.641939573188932	2.02569015978759	1.59433287624304e-10	8.37804596760541e-09	6.38189195370283e-09	2572	tags=51%, list=15%, signal=44%	NEK2/PARP1/HNRNPU/AURKB/DKC1/CCT5/CCT2/CCT3/HNRNPC/HNRNPA2B1/GNL3L/CCT4/HNRNPD/XRCC5/SMG5/GNL3/CCT6A/NAF1/CTNNB1/PIF1/MAPKAPK5/RTEL1/CCT8/MAPK1/YLPM1/MYC/DCP2/MRE11/DHX36/PINX1/HNRNPA1/USP7/SLX4/EXOSC10/CCT7/NAT10/ERCC4/TNKS/POT1/SMG1/TNKS2
GOBP_CENTROSOME_DUPLICATION	GOBP_CENTROSOME_DUPLICATION	GOBP_CENTROSOME_DUPLICATION	75	0.6504341732654	2.04046001986787	2.20125302965862e-10	1.15048192128482e-08	8.76367991381015e-09	3440	tags=56%, list=20%, signal=45%	STIL/PLK4/CCNF/BRCA1/NDC80/WDR62/XPO1/BRCA2/SASS6/CENPJ/NUP62/CEP76/CKAP5/TRIM37/CEP152/GEN1/ALMS1/CCP110/CEP192/RTTN/RBM14/NPM1/CEP295/CEP135/SPICE1/CDK5RAP2/CEP72/CDK2/USP33/CHORDC1/XRCC3/NAT10/ROCK2/VPS4B/KIAA0753/SIRT1/CHMP2B/C2CD3/CEP131/ARHGEF10/MDM1/PDCD6IP
GOMF_SINGLE_STRANDED_DNA_HELICASE_ACTIVITY	GOMF_SINGLE_STRANDED_DNA_HELICASE_ACTIVITY	GOMF_SINGLE_STRANDED_DNA_HELICASE_ACTIVITY	23	0.856129034424041	2.29680547186874	2.28515099762295e-10	1.18155748641798e-08	9.00039489466242e-09	1120	tags=78%, list=6%, signal=73%	MCM4/MCM6/RAD51/DHX9/RFC3/DNA2/POLQ/RFC5/MCM8/DSCC1/RFC4/MCM3/MCM7/MCM2/RFC2/MCM5/WRNIP1/PIF1
GOCC_SPINDLE_MIDZONE	GOCC_SPINDLE_MIDZONE	GOCC_SPINDLE_MIDZONE	36	0.77943318536669	2.24470260207793	2.27677007848696e-10	1.18155748641798e-08	9.00039489466242e-09	718	tags=47%, list=4%, signal=45%	CDC6/KIF14/PRC1/RACGAP1/CDCA8/AURKA/KIF18B/HNRNPU/PLK1/AURKB/KIF18A/INCENP/CENPE/RCC2/KIF20B/MAPRE1/RIF1
GOBP_PROTEIN_ACETYLATION	GOBP_PROTEIN_ACETYLATION	GOBP_PROTEIN_ACETYLATION	211	0.523273107331634	1.75243533378836	2.46624575968435e-10	1.26841118353128e-08	9.66199416601983e-09	4452	tags=53%, list=25%, signal=40%	TAF5L/ESCO2/BRCA1/CHEK1/DSCC1/TAF5/BRCA2/NAA25/NAA15/BEND3/HAT1/PAXIP1/IWS1/GTF3C4/YEATS2/SET/ACTL6A/NFYA/JADE3/TAF4/SETD5/POLE3/FAM161A/TADA1/VPS72/YEATS4/CTCF/NAA35/HCFC1/NAA50/GSK3B/TAF2/RUVBL1/DIP2B/MSL1/HDAC2/CEP295/ZZZ3/WDR5/EP400/ESCO1/DR1/RPS6KA5/TADA2A/BRPF1/SIN3A/EP300/PHF20/KANSL2/SUPT7L/MCM3AP/BRD1/TRRAP/EPC2/MBTD1/SMAD4/KANSL3/MRGBP/TAF9/BRPF3/MEAF6/TAF1/KAT6A/TAOK1/MORF4L2/NAT10/SOX…
GOMF_ATP_DEPENDENT_ACTIVITY_ACTING_ON_RNA	GOMF_ATP_DEPENDENT_ACTIVITY_ACTING_ON_RNA	GOMF_ATP_DEPENDENT_ACTIVITY_ACTING_ON_RNA	75	0.649718296432776	2.03821426139428	2.56475322937799e-10	1.3120951838548e-08	9.99475262932763e-09	3762	tags=61%, list=22%, signal=48%	BRIP1/DHX9/DDX20/DHX15/DDX55/DDX31/DDX46/DDX18/DDX21/SNRNP200/FANCM/DDX59/DDX52/SUPV3L1/RAD54B/DHX57/EIF4A3/G3BP1/DHX33/DDX1/PIF1/DDX27/DDX42/DHX16/DHX40/DHX8/DDX50/DHX35/DDX23/DDX19A/DHX30/AQR/DDX11/DHX36/MTREX/DHX37/DHX34/DHX32/EIF4A1/DDX39B/DDX10/DDX39A/DDX17/DHX29/DDX3X/DHX38
GOCC_SPINDLE_MICROTUBULE	GOCC_SPINDLE_MICROTUBULE	GOCC_SPINDLE_MICROTUBULE	82	0.640121227535223	2.02019953119605	2.59981472663707e-10	1.3230320311502e-08	1.00780629597117e-08	1819	tags=43%, list=10%, signal=38%	PRC1/KIF4A/AURKA/KIF18B/CDK1/SKA3/BIRC5/KNTC1/KIF11/HNRNPU/PLK1/SKA1/AURKB/KIF18A/CENPE/SKA2/MAPRE1/KIF2A/HAUS1/HAUS6/CLTC/HAUS8/FAM161A/TUBGCP3/CCSAP/PSRC1/HAUS2/CEP295/KIFAP3/CLASP1/TUBG1/HAUS3/ZW10/CUL3/CLASP2
GOBP_MITOTIC_SPINDLE_ASSEMBLY	GOBP_MITOTIC_SPINDLE_ASSEMBLY	GOBP_MITOTIC_SPINDLE_ASSEMBLY	71	0.660347925234315	2.06029613699723	2.62125649757841e-10	1.32695963743904e-08	1.01079811041919e-08	1958	tags=46%, list=11%, signal=41%	NEK2/TPX2/PRC1/RACGAP1/KIF4A/KIFC1/KIF11/HNRNPU/KIF23/KIF15/PLK1/KPNB1/AURKB/MYBL2/SMC1A/CDC20/TPR/SMC3/KIF2A/CHEK2/KIF4B/CEP192/CCSAP/BCCIP/CLASP1/SPICE1/ZNF207/DRG1/ABRAXAS2/MZT1/LSM14A/CLASP2/STAG1
GOBP_REGULATION_OF_TELOMERE_MAINTENANCE_VIA_TELOMERE_LENGTHENING	GOBP_REGULATION_OF_TELOMERE_MAINTENANCE_VIA_TELOMERE_LENGTHENING	GOBP_REGULATION_OF_TELOMERE_MAINTENANCE_VIA_TELOMERE_LENGTHENING	61	0.683535863259302	2.10926645971765	2.75738634845949e-10	1.38860253141952e-08	1.05775396272868e-08	2572	tags=56%, list=15%, signal=48%	NEK2/PARP1/HNRNPU/AURKB/DKC1/CCT5/CCT2/CCT3/HNRNPC/HNRNPA2B1/GNL3L/CCT4/XRCC5/SMG5/CCT6A/NAF1/CTNNB1/PIF1/MAPKAPK5/RTEL1/CCT8/MAPK1/DCP2/DHX36/PINX1/HNRNPA1/SLX4/EXOSC10/CCT7/NAT10/ERCC4/TNKS/POT1/TNKS2
GOBP_POSITIVE_REGULATION_OF_MRNA_METABOLIC_PROCESS	GOBP_POSITIVE_REGULATION_OF_MRNA_METABOLIC_PROCESS	GOBP_POSITIVE_REGULATION_OF_MRNA_METABOLIC_PROCESS	121	0.585530184852057	1.90798427006498	2.79591242070246e-10	1.40070866299337e-08	1.06697568626426e-08	2481	tags=45%, list=14%, signal=39%	DHX9/HNRNPU/POLR2D/NCL/EXOSC2/TRA2B/CDC73/PNPT1/RBMX/TARDBP/THRAP3/YBX1/NCBP1/HNRNPD/KHSRP/DCP1A/NOCT/SNW1/GIGYF2/PDE12/MLH1/PUM1/YTHDF2/HSPA8/PATL1/CELF1/CNOT6/YTHDF1/TUT4/NUP98/EXOSC8/EXOSC3/YTHDF3/CNOT1/EIF4ENIF1/LEO1/NUDT21/DAZAP1/DCP2/PAIP1/DHX36/TTC5/AGO2/EXOSC9/CNOT7/DIS3/SYNCRIP/ROCK1/CSDE1/CNOT3/SF3B4/RBMXL1/ROCK2/PRPF19/TRIM71
GOBP_ICOSANOID_METABOLIC_PROCESS	GOBP_ICOSANOID_METABOLIC_PROCESS	GOBP_ICOSANOID_METABOLIC_PROCESS	113	-0.44568	-2.38524	2.9084972411005e-10	1.44960102186602e-08	1.10421894715031e-08	2561	tags=37%, list=15%, signal=32%	CES2/TBXAS1/CYP1B1/EDN1/ABHD12/GGT1/GPX4/CYP4F2/LTC4S/TLR2/CYP2E1/ALOXE3/GPX1/FAAH2/ANXA1/CBR1/PLA2G4C/EDN2/PTGDS/IL1B/GGTA1/MGLL/AKR1C2/AKR1C1/PLA2G1B/ALOX5AP/PTGES/CYP4F22/ALOX5/CYP4F12/DPEP2/PLA2G5/MGST2/FAAH/CYP2S1/CD74/ALOX15B/AKR1C3/CYP4F11/TNFRSF1A/PTGS1/GGT5
GOBP_NEGATIVE_REGULATION_OF_CELLULAR_AMIDE_METABOLIC_PROCESS	GOBP_NEGATIVE_REGULATION_OF_CELLULAR_AMIDE_METABOLIC_PROCESS	GOBP_NEGATIVE_REGULATION_OF_CELLULAR_AMIDE_METABOLIC_PROCESS	193	0.533568760759802	1.77782627360195	3.09759257871821e-10	1.53592936633981e-08	1.16997869221546e-08	4732	tags=53%, list=27%, signal=39%	TYMS/DHX9/HNRNPU/POLR2D/DHFR/ILF3/NCL/TPR/CNOT9/EPRS1/EXOSC2/CNOT11/PUS7/SRP9/PNPT1/TARDBP/YBX1/HNRNPD/KHSRP/EIF2S1/DCP1A/IREB2/NOCT/DAPK1/GIGYF2/PDE12/EIF4A3/MLH1/PUM1/EIF4E/YTHDF2/PATL1/CELF1/IGF2BP3/CNOT6/YTHDF1/TUT4/CAPRIN1/EXOSC8/EXOSC3/YTHDF3/CNOT1/EIF4ENIF1/CNOT10/FXR1/LSM14A/DCP2/PAIP1/DHX36/AGO2/EXOSC9/CNOT7/DIS3/SYNCRIP/LIN28A/EIF4G1/ROCK1/CSDE1/CNOT3/EIF4EBP2/FMR1/ROCK2/TRIM71/SHMT2/AG…
GOMF_TRANSFERASE_ACTIVITY_TRANSFERRING_ONE_CARBON_GROUPS	GOMF_TRANSFERASE_ACTIVITY_TRANSFERRING_ONE_CARBON_GROUPS	GOMF_TRANSFERASE_ACTIVITY_TRANSFERRING_ONE_CARBON_GROUPS	216	0.520467319758623	1.74259676193153	3.41668683889006e-10	1.68550740026673e-08	1.28391824982351e-08	5301	tags=57%, list=30%, signal=40%	TYMS/DNMT1/EZH2/NSD2/METTL13/SUV39H2/RBBP5/SMYD2/TFB2M/GART/SETDB1/METTL2A/DOT1L/SMYD3/DNMT3A/DNMT3B/MTR/SETD5/THUMPD3/RNMT/NSUN2/TRMT61B/SUZ12/FTSJ3/CAD/PRMT5/ASH1L/NSUN4/MRM2/TRMT1L/SUV39H1/TGS1/TRMT10C/METTL6/WDR82/THUMPD2/WDR5/PRDM4/FBXO11/METTL21A/NSD3/TRMT5/SMYD4/ATIC/PRMT6/CARNMT1/WDR4/FAM98B/ICMT/GCSH/TARBP1/PRDM10/NSD1/CIAPIN1/METTL8/METTL18/EHMT2/METTL4/TTLL12/TRMT10A/CARM1/TRMT12/ARMT1…
GOCC_LUMENAL_SIDE_OF_MEMBRANE	GOCC_LUMENAL_SIDE_OF_MEMBRANE	GOCC_LUMENAL_SIDE_OF_MEMBRANE	32	-0.727534	-2.90457	3.88869591834055e-10	1.9086193316972e-08	1.45387151165529e-08	1509	tags=62%, list=9%, signal=57%	HLA-G/HLA-DQA2/CTSA/HLA-F/BCAP31/HLA-A/HLA-DRA/HLA-C/HLA-DQA1/HLA-DPA1/HLA-DRB5/HLA-B/TAPBP/HLA-DQB2/SPPL2B/HLA-DRB1/HLA-DQB1/HLA-E/HLA-DPB1/CD74
GOBP_MITOTIC_DNA_INTEGRITY_CHECKPOINT_SIGNALING	GOBP_MITOTIC_DNA_INTEGRITY_CHECKPOINT_SIGNALING	GOBP_MITOTIC_DNA_INTEGRITY_CHECKPOINT_SIGNALING	83	0.637513348007475	2.01188302877775	4.09954040529394e-10	2.00194223125188e-08	1.52495928845517e-08	3763	tags=54%, list=22%, signal=43%	CDC6/CLSPN/ORC1/TICRR/GTSE1/BLM/FANCD2/CDK1/EME1/BRCA1/PLK1/RFWD3/DONSON/CHEK1/MSH2/TOPBP1/MDC1/PRKDC/TIPIN/SDE2/CHEK2/GIGYF2/CASP2/NAE1/BRCC3/CDK2/MRE11/RPA2/TRIAP1/HUS1/RINT1/TAOK1/SETMAR/RAD9B/HMGA2/ATF2/ZNF830/CCNG1/WAC/HUS1B/ABRAXAS1/RAD17/NBN/UIMC1/CCND1
GOMF_TUBULIN_BINDING	GOMF_TUBULIN_BINDING	GOMF_TUBULIN_BINDING	368	0.467730288059725	1.58748327682249	5.89673988981585e-10	2.86510442184067e-08	2.18246437498236e-08	4639	tags=39%, list=27%, signal=29%	CENPF/KIF14/TPX2/SPAG5/PRC1/RACGAP1/KIF4A/GTSE1/KIFC1/NUSAP1/KIF2C/DLGAP5/KIF18B/BIRC5/KIF11/KIF23/BRCA1/FAM83D/KIF15/PLK1/SKA1/KIF20A/CACYBP/KIF24/SPC24/KIF18A/BRCA2/CENPJ/LRPPRC/STMN1/CENPE/TPR/CCT5/RCC2/KNSTRN/SMC3/SKA2/ADNP/CKAP5/KIF20B/MAPRE1/KIF2A/CAMSAP2/HAUS6/KIF22/OPA1/HAUS8/ALMS1/FAM161A/EML4/KIF4B/CEP350/CAMSAP1/PHF6/RAE1/TUBGCP3/TTLL4/TUBGCP4/CCSAP/PRUNE1/MAP4K4/PSRC1/GAS2L3/DNM1L/IFT…
GOBP_DNA_STRAND_ELONGATION_INVOLVED_IN_DNA_REPLICATION	GOBP_DNA_STRAND_ELONGATION_INVOLVED_IN_DNA_REPLICATION	GOBP_DNA_STRAND_ELONGATION_INVOLVED_IN_DNA_REPLICATION	15	0.908612061540676	2.22284700715861	6.66837311079068e-10	3.22382498041175e-08	2.45571613980012e-08	1065	tags=93%, list=6%, signal=88%	GINS1/MCM4/RFC3/DNA2/PCNA/POLA1/RFC4/MCM3/MCM7/POLE/POLD3/POLE3/LIG1/LIG3
GOBP_REGULATION_OF_HISTONE_METHYLATION	GOBP_REGULATION_OF_HISTONE_METHYLATION	GOBP_REGULATION_OF_HISTONE_METHYLATION	79	0.644238808087296	2.02999386173379	6.83853488981411e-10	3.28964148505535e-08	2.50585119790674e-08	3884	tags=63%, list=22%, signal=49%	BRCA1/DNMT1/JARID2/CHTOP/KDM1A/PAXIP1/IWS1/MTF2/TET1/KDM3A/RIF1/DNMT3B/BCOR/SNW1/CTCF/HCFC1/CTNNB1/SUV39H1/WDR5/RNF20/NSD3/KDM4D/PHF20/KANSL2/PHF19/PRMT6/RTF1/SMAD4/KANSL3/NSD1/KDM4A/EHMT2/TTLL12/CTR9/MACROH2A1/H1-5/KANSL1/SIRT1/SMARCB1/PYGO2/SUPT6H/BRD4/ZNF274/PAXBP1/ZNF304/AASS/NELFA/CTCFL/RRP8/ATRX
GOBP_REGULATION_OF_GENE_EXPRESSION_EPIGENETIC	GOBP_REGULATION_OF_GENE_EXPRESSION_EPIGENETIC	GOBP_REGULATION_OF_GENE_EXPRESSION_EPIGENETIC	135	0.564924941056363	1.85174575723554	6.96744984829618e-10	3.33506299916712e-08	2.54045057782847e-08	3721	tags=47%, list=21%, signal=37%	HNRNPU/BRCA1/DNMT1/EZH2/CHEK1/HELLS/RBM15/TPR/JARID2/BEND3/KDM1A/SETDB1/CDYL/TET1/KDM1B/TDG/RIF1/DNMT3A/ARID1A/POLE3/TRIM27/PPM1D/CTCF/SUZ12/H3-3A/ZNF445/SMCHD1/SUV39H1/RLIM/GLMN/SIN3A/EP300/CDK2/TRIM28/CBX3/PPHLN1/MORC2/HDAC4/YTHDC1/SMARCD1/EXOSC10/LRIF1/IFI16/CTR9/MACROH2A1/ARID4B/SETDB2/BAZ2A/HMGA2/RBM15B/PHF8/CGGBP1/SIRT1/TASOR/RB1/H3C12/ARID1B/PIK3CA/H3C10/ZNF304/H1-0/CTCFL/RRP8
GOBP_REGULATION_OF_CELL_KILLING	GOBP_REGULATION_OF_CELL_KILLING	GOBP_REGULATION_OF_CELL_KILLING	102	-0.448745	-2.30919	8.52207979123544e-10	4.05911278332293e-08	3.0919881928584e-08	4411	tags=60%, list=25%, signal=45%	CRTAM/LILRB1/ARRB2/SERPINB4/SH2D1A/KIR2DL4/IL12A/PRF1/SYK/CLEC7A/FCGR2B/IL7R/CD1B/HAVCR2/KLRD1/LAG3/IL13/MR1/STAP1/ARG1/ITGAM/CLEC12B/CFH/NCKAP1L/CADM1/XCL1/NCR1/RASGRP1/IL11/CD1E/F2RL1/FCER2/CD1C/CD1A/SLAMF6/PIK3R6/VAV1/GFER/LAMP1/RAET1E/B2M/NECTIN2/IL23A/HLA-G/NCR3/IL12RB1/HLA-F/HLA-A/HLA-DRA/LGALS9/TYROBP/CX3CR1/AZGP1/HLA-B/RIPK3/HLA-DRB1/SPI1/DNASE1L3/HLA-E/BCL2L1/CD59
GOBP_PROTEIN_LOCALIZATION_TO_CONDENSED_CHROMOSOME	GOBP_PROTEIN_LOCALIZATION_TO_CONDENSED_CHROMOSOME	GOBP_PROTEIN_LOCALIZATION_TO_CONDENSED_CHROMOSOME	19	0.868837046823236	2.25114615531508	8.68336219824531e-10	4.11565828896244e-08	3.13506116104863e-08	1574	tags=84%, list=9%, signal=77%	HASPIN/CDK1/KNTC1/KNL1/TTK/ZWILCH/CDT1/AURKB/NDC80/RCC2/SPDL1/MTBP/CHAMP1/BUB3/CENPQ/ZW10
GOBP_NEGATIVE_REGULATION_OF_MRNA_METABOLIC_PROCESS	GOBP_NEGATIVE_REGULATION_OF_MRNA_METABOLIC_PROCESS	GOBP_NEGATIVE_REGULATION_OF_MRNA_METABOLIC_PROCESS	93	0.612039511972125	1.95299336372868	1.11193976458201e-09	5.24455882133829e-08	3.99498974725563e-08	4357	tags=56%, list=25%, signal=42%	DHX9/HNRNPU/BARD1/E2F1/HNRNPK/ELAVL1/HNRNPC/RBMX/TARDBP/THRAP3/YBX1/HNRNPA2B1/HNRNPD/PTBP1/SRSF10/ANGEL2/SRSF9/SRSF7/NOCT/CCNT1/C1QBP/ZC3H14/MEIOC/FUS/TRAF5/U2AF2/EIF4ENIF1/RNF20/PAIP1/MAPK14/SYNCRIP/RNF40/RNPS1/DHX34/CSDE1/SRSF4/CTR9/FMR1/LARP4B/LARP1/SRSF6/HNRNPAB/SECISBP2/TENT4A/SUPT5H/SFSWAP/PABPC1/RBM10/HNRNPA0/NBAS/DYRK1A/NELFE
GOBP_PROTEIN_LOCALIZATION_TO_CHROMOSOME_CENTROMERIC_REGION	GOBP_PROTEIN_LOCALIZATION_TO_CHROMOSOME_CENTROMERIC_REGION	GOBP_PROTEIN_LOCALIZATION_TO_CHROMOSOME_CENTROMERIC_REGION	25	0.821538121946998	2.23929083103293	1.14267397355075e-09	5.36335662634086e-08	4.08548277615461e-08	1049	tags=72%, list=6%, signal=68%	HASPIN/CDK1/KNTC1/CENPA/KNL1/TTK/ZWILCH/CDT1/AURKB/NDC80/JARID2/RCC2/SPDL1/MTBP/CHAMP1/BUB3/CTCF/CENPQ
GOBP_REGULATION_OF_MRNA_SPLICING_VIA_SPLICEOSOME	GOBP_REGULATION_OF_MRNA_SPLICING_VIA_SPLICEOSOME	GOBP_REGULATION_OF_MRNA_SPLICING_VIA_SPLICEOSOME	101	0.607632177635658	1.94686414338005	1.15592376305869e-09	5.39933664976547e-08	4.11289019584118e-08	3882	tags=57%, list=22%, signal=45%	HNRNPU/KHDRBS1/NCL/RBM15/HNRNPK/SRPK1/TRA2B/HNRNPL/RBMX/SRSF3/THRAP3/HNRNPA2B1/NCBP1/PTBP1/SRSF10/SRSF9/SRSF2/SRSF7/RBM8A/SRRM1/SNW1/C1QBP/HSPA8/RAVER2/CELF1/NUP98/U2AF2/FXR1/RBM25/SMU1/CWC22/DAZAP1/SRPK2/HNRNPA1/RAVER1/RNPS1/YTHDC1/SON/RBFOX2/JMJD6/SRSF4/SF3B4/RBMXL1/FMR1/PRPF19/RBM15B/RBM5/SF1/MAGOH/SRSF6/TIA1/DDX17/RBM39/CELF3/MBNL3/SFSWAP/NSRP1/RBM10
GOBP_MITOTIC_METAPHASE_PLATE_CONGRESSION	GOBP_MITOTIC_METAPHASE_PLATE_CONGRESSION	GOBP_MITOTIC_METAPHASE_PLATE_CONGRESSION	53	0.691960389522979	2.09926753694139	1.2333329013834e-09	5.73321914590198e-08	4.3672218172974e-08	1816	tags=49%, list=10%, signal=44%	KIF14/KIFC1/CDCA8/CDCA5/KIF2C/CCNB1/NUF2/HNRNPU/CEP55/KPNB1/CDT1/AURKB/NDC80/KIF18A/CENPE/NUP62/SPDL1/CHAMP1/KIF22/CDC23/EML4/SEH1L/PSRC1/ZW10/CUL3/PINX1
GOBP_RNA_DEPENDENT_DNA_BIOSYNTHETIC_PROCESS	GOBP_RNA_DEPENDENT_DNA_BIOSYNTHETIC_PROCESS	GOBP_RNA_DEPENDENT_DNA_BIOSYNTHETIC_PROCESS	69	0.647626245237331	2.01825288004025	1.33934480343114e-09	6.19623201166301e-08	4.7199171944637e-08	2572	tags=52%, list=15%, signal=45%	NEK2/HNRNPU/AURKB/DKC1/CCT5/CCT2/CCT3/HNRNPC/RPA1/GNL3L/CCT4/XRCC5/SMG5/RFC1/CCT6A/PTGES3/NAF1/TERT/CTNNB1/PIF1/MAPKAPK5/CCT8/MAPK1/HSP90AA1/DCP2/MRE11/PINX1/HNRNPA1/GAR1/HSP90AB1/EXOSC10/CCT7/NAT10/TNKS/POT1/TNKS2
GOBP_MITOCHONDRIAL_GENE_EXPRESSION	GOBP_MITOCHONDRIAL_GENE_EXPRESSION	GOBP_MITOCHONDRIAL_GENE_EXPRESSION	104	0.596248386806398	1.91840409842749	1.45864525987684e-09	6.71601953226152e-08	5.1158600919089e-08	4701	tags=67%, list=27%, signal=49%	DARS2/IARS2/TFB2M/LRPPRC/FASTKD2/PNPT1/TFAM/MRPS14/TWNK/FASTKD5/SUPV3L1/TRMT61B/GFM1/PTCD3/C1QBP/MTIF2/MRPS16/MRPS7/LARS2/WARS2/FASTKD1/YARS2/TRMT10C/TRIT1/TARS2/SLC25A33/TRMT5/TEFM/CDK5RAP1/MRPS27/MTERF1/FASTKD3/METTL4/GATC/MRPL47/ALKBH1/TRNT1/MRPL44/NOA1/GARS1/GFM2/AARS2/MTG1/SHMT2/TACO1/PRORP/MRPS18B/PPARGC1B/RPUSD3/MRPS21/EARS2/TSFM/NGRN/RPUSD4/MTRF1L/PUS1/RMND1/TBRG4/MRPS2/MALSU1/MTRF1/TRUB2…
GOBP_RESPONSE_TO_CHEMOKINE	GOBP_RESPONSE_TO_CHEMOKINE	GOBP_RESPONSE_TO_CHEMOKINE	96	-0.454206	-2.29731	1.52402055620519e-09	6.98377002746349e-08	5.31981632914328e-08	4285	tags=60%, list=25%, signal=46%	CCR8/CCR2/CCL4/RNF113A/CCR5/CXCR4/CCL1/CCL3/TFF2/CXCL13/CX3CL1/ACKR3/CCRL2/CCR4/DOCK8/CCR3/DUSP1/CMKLR1/PF4V1/CXCR6/CCL2/CXCL5/CCL25/MPL/XCL1/CXCR5/EDN1/CCL11/XCL2/CCL13/CCL3L3/CCL3L1/CCL24/PADI2/XCR1/CCR7/CCR6/CCL5/CCL19/CXCR2/CXCR1/CCL26/THPO/ACKR2/TREM2/CCL21/SLIT3/CXCR3/ACKR1/CXCL12/CX3CR1/CCL14/ACKR4/GPR35/CCL22/PTK2B/CIB1/ZC3H12A
GOBP_SPLICEOSOMAL_COMPLEX_ASSEMBLY	GOBP_SPLICEOSOMAL_COMPLEX_ASSEMBLY	GOBP_SPLICEOSOMAL_COMPLEX_ASSEMBLY	57	0.673264509644145	2.06053451823317	1.60405623048289e-09	7.31585834553731e-08	5.57278125356942e-08	4045	tags=68%, list=23%, signal=53%	SNRPE/SNRPD1/SF3A3/SRPK1/SRSF1/SNRNP200/USP39/NCBP1/SRSF10/GEMIN2/SRSF9/CRNKL1/DDX1/CELF1/SNRPC/KHDC4/SF3B1/GCFC2/DDX23/SRPK2/YTHDC1/SNRPG/SF3A1/PSIP1/PRPF19/RBM5/SF1/LUC7L2/PTBP2/SRSF6/DDX39B/LUC7L3/SCAF11/SNRPD2/SETX/CELF3/SFSWAP/GEMIN6/PRPF39
GOCC_KERATIN_FILAMENT	GOCC_KERATIN_FILAMENT	GOCC_KERATIN_FILAMENT	98	-0.452583	-2.2815	1.95638678377993e-09	8.88089380862355e-08	6.76493122120493e-08	5714	tags=56%, list=33%, signal=38%	KRTAP5-2/KRT25/KRTAP2-3/KRTAP4-5/KRTAP4-4/KRTAP4-2/KRTAP9-8/KRTAP10-3/KRTAP2-1/KRTAP10-7/KRT76/CASP14/KRT75/KRTAP9-3/KRT9/KRTAP4-6/KRT84/KRT6A/KRT8/KRTAP1-5/KRTAP16-1/KRTAP5-1/KRT78/KRTAP29-1/KRT72/KRT6C/GPER1/KRTAP5-4/KRT10/KRT82/KRT81/KRTAP5-11/KRT73/KRT71/KRTAP1-1/KRT5/KRTAP5-7/FAM83H/KRT74/KRT86/KRT14/KRT3/KRT6B/KRT77/KRT85/FBF1/KRTAP5-8/EPPK1/KRT79/KRT2/KRT1/KRT17/KRTAP5-9/KRT7/KRTAP5-10
GOBP_PROTEIN_LOCALIZATION_TO_NUCLEUS	GOBP_PROTEIN_LOCALIZATION_TO_NUCLEUS	GOBP_PROTEIN_LOCALIZATION_TO_NUCLEUS	293	0.48236705305425	1.62771641220796	2.06231572433017e-09	9.31800501801326e-08	7.09789627306354e-08	4506	tags=42%, list=26%, signal=32%	PARP1/IPO9/CDK1/HNRNPU/NVL/KPNA2/PLK1/CSE1L/ECT2/NUP153/NUP155/NOLC1/NUP133/KPNB1/RAN/E2F3/BARD1/DKC1/XPO1/UTP25/NUP58/TPR/HDGF/CCT5/NUP62/NUP50/NUP85/ELAVL1/NUP107/CCT2/CCT3/POLR1A/TARDBP/NUP35/TNPO1/TOR1AIP2/MED1/CCT4/NUP188/IPO5/BYSL/CCT6A/TNPO3/TFRC/POM121/INTS13/TERT/WRN/GSK3B/IPO11/NUP54/KPNA3/RAB23/NUP98/NUP88/IPO7/EIF4ENIF1/CCT8/FERMT2/NMD3/SIN3A/POM121C/SUPT7L/HEATR3/TRIM28/PINX1/PIKFYVE…
GOCC_SM_LIKE_PROTEIN_FAMILY_COMPLEX	GOCC_SM_LIKE_PROTEIN_FAMILY_COMPLEX	GOCC_SM_LIKE_PROTEIN_FAMILY_COMPLEX	77	0.628584361708556	1.97361152032568	2.08234920601011e-09	9.36476021995896e-08	7.13351157623145e-08	4477	tags=69%, list=26%, signal=51%	SNRPE/SNRPD1/PRPF4/DDX20/SNRNP40/SF3A3/GEMIN5/SNRNP200/USP39/PRPF3/STRAP/GEMIN2/EFTUD2/PRPF40A/SNRPA1/SNRPD3/LSM11/SF3B3/SNRPC/SF3B6/TGS1/SF3B1/LSM5/DDX23/LSM3/GEMIN4/PPIH/PHF5A/SNRPG/SF3A1/LSM2/SNRPB/PRPF8/SF3B2/LUC7L2/HTATSF1/DDX39B/GEMIN7/LUC7L3/LSM8/SNRPD2/LSM6/ARFGEF1/PRPF18/CLNS1A/SNRPB2/TXNL4B/GEMIN6/PRPF39/SMN1/SNRPF/RBMX2/PRPF31
GOBP_NEGATIVE_REGULATION_OF_LEUKOCYTE_MEDIATED_IMMUNITY	GOBP_NEGATIVE_REGULATION_OF_LEUKOCYTE_MEDIATED_IMMUNITY	GOBP_NEGATIVE_REGULATION_OF_LEUKOCYTE_MEDIATED_IMMUNITY	67	-0.529509	-2.58155	2.10504130039681e-09	9.42298348774851e-08	7.17786256280531e-08	4879	tags=70%, list=28%, signal=51%	CD84/CR2/LILRB1/ARRB2/SERPINB4/CD300A/BST2/IL4I1/KIR2DL4/CCR2/IL20RB/LILRB4/C4BPA/FCGR2B/IL7R/SMAD7/HAVCR2/KLRD1/ARG1/CD96/CLEC12B/HFE/NCKAP1L/TBX21/XCL1/SLAMF1/JAK3/SUSD4/NDFIP1/GFER/C4BPB/HLA-G/CLEC4G/HLA-F/HLA-A/FOXF1/LGALS9/PARP3/NOD2/CX3CR1/PTPN6/HLA-B/BCR/FOXP3/SPI1/HLA-E/BCL6
GOCC_HETEROCHROMATIN	GOCC_HETEROCHROMATIN	GOCC_HETEROCHROMATIN	69	0.643126204446989	2.00422901928384	2.49374197530374e-09	1.11115166632313e-07	8.46408566635959e-08	4354	tags=65%, list=25%, signal=49%	UHRF1/CENPA/EME1/WDR76/ESCO2/DNMT1/EZH2/RNF2/HELLS/INCENP/H2AZ1/NCAPD3/BEND3/CBX1/RRP1B/DNMT3A/SUZ12/TOP2B/SUV39H1/CBX5/ZNF618/KDM4D/ORC2/SMARCAD1/CBX2/TRIM28/CBX3/KDM4A/MORC2/MACROH2A1/BAZ2A/HMGA2/H1-5/HMGA1/SIRT1/TASOR/LRWD1/TCP1/RRP8/UHRF2/ZBTB18/ATRX/HDAC1/H1-4/CENPC
GOBP_POSITIVE_REGULATION_OF_T_CELL_PROLIFERATION	GOBP_POSITIVE_REGULATION_OF_T_CELL_PROLIFERATION	GOBP_POSITIVE_REGULATION_OF_T_CELL_PROLIFERATION	100	-0.440197	-2.24144	2.95626709359421e-09	1.31119938201662e-07	9.98792894924127e-08	4311	tags=57%, list=25%, signal=43%	ZP3/HHLA2/CCR2/CD274/SYK/SHH/TNFSF9/PTPN22/IL6/PDCD1LG2/HAVCR2/TMIGD2/PRKCQ/CD86/IL2RA/IL1A/TNFSF13B/NCKAP1L/XCL1/SLAMF1/JAK3/IL15/ZAP70/IGF2/AIF1/IL2/CD24/EFNB1/CD209/CD40LG/ANXA1/CD81/PYCARD/SASH3/IL23A/IL1B/CCL5/CD6/IL12RB1/CCL19/EBI3/HLA-DMB/CORO1A/HLA-A/LGALS9/CD3E/IL27RA/IL18/HLA-DPA1/RASAL3/FOXP3/CD70/CARD11/HLA-E/HLA-DPB1/ICOSLG/CCDC88B
GOBP_RNA_MODIFICATION	GOBP_RNA_MODIFICATION	GOBP_RNA_MODIFICATION	161	0.541516885081078	1.79048211822434	3.03059889120422e-09	1.33803016799331e-07	1.01923097533073e-07	5687	tags=63%, list=33%, signal=43%	DKC1/TFB2M/RBM15/PUS7/QTRT2/TRMT6/ADAR/METTL2A/THUMPD3/RNMT/NSUN2/TRMT61B/CDKAL1/NAF1/FTSJ3/CBLL1/NSUN4/MOCS3/MRM2/TRMT1L/SSB/APOBEC3B/TGS1/TRMT10C/METTL6/THUMPD2/RAMAC/TRIT1/ELP1/TRUB1/TRMT5/DTWD2/TRMU/VIRMA/THADA/WDR4/OSGEPL1/CDK5RAP1/GTPBP3/TARBP1/METTL8/ELP3/GAR1/KTI12/METTL4/TRMT10A/ZC3H13/DPH3/ALKBH1/TRMT12/JMJD6/NAT10/NOP2/AARS2/DIMT1/RBM15B/LCMT2/MTFMT/TYW3/PUS7L/METTL2B/HNRNPAB/TYW1/RPUS…
GOBP_PROTEIN_IMPORT	GOBP_PROTEIN_IMPORT	GOBP_PROTEIN_IMPORT	209	0.51377338051545	1.71856767109664	3.05960268889978e-09	1.34469538177145e-07	1.02430813465224e-07	2799	tags=35%, list=16%, signal=30%	IPO9/CDK1/KPNA2/CSE1L/ECT2/NUP153/NUP155/NOLC1/NUP133/KPNB1/RAN/E2F3/NUP58/TIMM17A/TPR/NUP62/NUP50/NUP85/ELAVL1/NUP107/HSPD1/TARDBP/NUP35/TNPO1/TIMM21/MED1/TOMM20/PEX19/NUP188/IPO5/TOMM70/TNPO3/TOMM40L/POM121/CHCHD4/HSPA4/IPO11/NUP54/KPNA3/HSPA8/RAB23/NUP98/NUP88/IPO7/EIF4ENIF1/HSP90AA1/PEX26/TIMM23B/POM121C/HEATR3/TRIM28/MAPK14/NUP93/UBR5/GRPEL2/TOMM22/KPNA4/APPL1/KPNA6/TIMM50/TOMM40/HSP90AB1/KP…
GOBP_NUCLEUS_ORGANIZATION	GOBP_NUCLEUS_ORGANIZATION	GOBP_NUCLEUS_ORGANIZATION	140	0.55485152841846	1.82139719264259	3.26490000410501e-09	1.42843068505391e-07	1.08809265676222e-07	2938	tags=40%, list=17%, signal=34%	CDK1/LMNB1/PLK1/CHEK1/NEMP1/CEP55/NUP153/NUP155/NOLC1/NUP133/NDC1/RCC1/NUP205/TPR/BEND3/AHCTF1/SRPK1/NUP107/SERBP1/TARDBP/NUP35/HMGB2/VRK1/KDM3A/H3-3A/SEH1L/NUP54/POLR1B/RNF8/PSME4/SUV39H1/DYRK3/PITPNB/NUP98/RRN3/SRPK2/DDX11/ETS1/SPAST/NUP93/ANKLE2/UBXN2A/TOR1AIP1/WDR73/USP36/MACROH2A1/BAZ2A/SUMO1/PHF8/LEMD3/VPS4B/SF1/SIRT1/ZMPSTE24/PYGO2/CHMP2B
GOBP_REGULATION_OF_HISTONE_MODIFICATION	GOBP_REGULATION_OF_HISTONE_MODIFICATION	GOBP_REGULATION_OF_HISTONE_MODIFICATION	178	0.528655457473863	1.75713154197518	3.44845096095288e-09	1.50194019556096e-07	1.14408778443752e-07	4051	tags=51%, list=23%, signal=40%	NCAPG2/BRCA1/DNMT1/CHEK1/JARID2/CHTOP/KDM1A/PAXIP1/IWS1/YEATS2/SET/SART3/MTF2/TET1/NFYA/KDM3A/RIF1/DNMT3B/SETD5/BCOR/PARG/SNW1/CTCF/HCFC1/CTNNB1/SUV39H1/UBE2N/ZZZ3/WDR5/RNF20/DR1/AKAP8/RPS6KA5/TADA2A/NSD3/SIN3A/KDM4D/TRIP12/PPP4R2/PHF20/KANSL2/PHF19/PRMT6/RTF1/SMAD4/KANSL3/UBR5/NSD1/KDM4A/EHMT2/RNF40/TTLL12/KDM5A/CTR9/GLYR1/MACROH2A1/FMR1/H1-5/KAT7/KANSL1/MAPK8/NIPBL/PRKD1/SIRT1/NOC2L/SMARCB1/ZMP…
GOBP_DOUBLE_STRAND_BREAK_REPAIR_VIA_BREAK_INDUCED_REPLICATION	GOBP_DOUBLE_STRAND_BREAK_REPAIR_VIA_BREAK_INDUCED_REPLICATION	GOBP_DOUBLE_STRAND_BREAK_REPAIR_VIA_BREAK_INDUCED_REPLICATION	12	0.924819755076289	2.19374039908725	3.49999326686841e-09	1.51755313441034e-07	1.15598078301998e-07	589	tags=83%, list=3%, signal=81%	MCM4/MCM6/CDC45/GINS2/GINS4/MCM3/MCM7/MCM2/CDC7/MCM5
GOBP_CELLULAR_NITROGEN_COMPOUND_CATABOLIC_PROCESS	GOBP_CELLULAR_NITROGEN_COMPOUND_CATABOLIC_PROCESS	GOBP_CELLULAR_NITROGEN_COMPOUND_CATABOLIC_PROCESS	451	0.444276871115024	1.51390267683198	3.56663996771853e-09	1.53954651106565e-07	1.17273401570144e-07	4165	tags=38%, list=24%, signal=30%	DHX9/DNA2/HNRNPU/FEN1/POLR2D/SMG7/HNRNPM/DKC1/E2F1/LRPPRC/FASTKD2/EXOSC2/ELAVL1/SERBP1/GSPT1/CNOT11/POP1/DCTPP1/UNG/HNRNPC/PNPT1/TARDBP/TET1/THRAP3/YBX1/APAF1/SMG8/NCBP1/HNRNPD/RNASEH1/KHSRP/FASTKD5/TDG/ANGEL2/DCP1A/PPP1R8/NUDT15/SMG5/SUPV3L1/NOCT/RBM8A/XRN2/NSUN2/GIGYF2/PDE12/EIF4A3/NAF1/DROSHA/DFFA/RNASEH2A/ZC3H14/MLH1/EDC3/PUM1/YTHDF2/MEIOC/FASTKD1/PATL1/CELF1/SSB/CNOT6/MTPAP/APOBEC3B/NPM1/YTH…
GOBP_DNA_STRAND_ELONGATION	GOBP_DNA_STRAND_ELONGATION	GOBP_DNA_STRAND_ELONGATION	37	0.748030538367749	2.16492885866268	3.63655505000363e-09	1.56274892348823e-07	1.19040821917546e-07	2534	tags=70%, list=14%, signal=60%	GINS1/MCM4/RFC3/DNA2/DCLRE1B/PCNA/POLA1/RFC4/MCM3/UCHL5/MCM7/POLE/NUCKS1/POLD3/ACTL6A/POLE3/ACTR8/LIG1/TERT/LIG3/RUVBL1/MRE11/ACTR5/YY1/POLD2/POT1
GOBP_KINETOCHORE_ORGANIZATION	GOBP_KINETOCHORE_ORGANIZATION	GOBP_KINETOCHORE_ORGANIZATION	23	0.833512296651495	2.23612975012225	3.69152140817146e-09	1.57935046440752e-07	1.20305427540642e-07	1192	tags=70%, list=7%, signal=65%	CENPF/DLGAP5/NUF2/KNTC1/CENPA/CDT1/NDC80/SMC2/CENPH/CENPE/CENPN/POGZ/SMC4/CENPK/CENPW/CENPS
GOMF_MODIFICATION_DEPENDENT_PROTEIN_BINDING	GOMF_MODIFICATION_DEPENDENT_PROTEIN_BINDING	GOMF_MODIFICATION_DEPENDENT_PROTEIN_BINDING	165	0.530736824164472	1.75697000895725	4.02854853469615e-09	1.71594871286242e-07	1.30710661244002e-07	3956	tags=51%, list=23%, signal=40%	UHRF1/NCAPG2/MSH6/RBBP5/SPRTN/NCAPD3/RAD18/JARID2/CBX1/YEATS2/PWP1/MTF2/CDYL/UBQLN4/RAD23B/SPIN4/SMARCA4/YEATS4/SUZ12/ZRANB3/RNF168/PSME4/PSMD4/CBX5/ZZZ3/WDR5/DAXX/UBQLN1/BPTF/ABRAXAS2/CHD8/ATAD2B/BRCC3/PHF19/BRD3/CBX2/MBTD1/RNF169/CBX3/TRIM24/KDM4A/CHD1/TP53BP1/TTLL12/KDM5A/CARM1/FAM156A/ZRANB1/TAF1/SPIN1/PRPF8/OTUD7B/GLYR1/DNAJC2/FMR1/MINDY2/BAZ2A/AGL/PHF8/ATRIP/TAB3/PHIP/BRD2/IDE/BRD9/BRD4/ING…
GOMF_STRUCTURAL_CONSTITUENT_OF_NUCLEAR_PORE	GOMF_STRUCTURAL_CONSTITUENT_OF_NUCLEAR_PORE	GOMF_STRUCTURAL_CONSTITUENT_OF_NUCLEAR_PORE	27	0.796467896654377	2.2047116977001	4.13015105673808e-09	1.75151011261406e-07	1.33419514976899e-07	1878	tags=70%, list=11%, signal=63%	NUP153/NUP155/NUP133/NDC1/NUP58/NUP205/TPR/NUP62/NUP85/NUP160/NUP107/NUP35/NUP188/POM121/NUP54/NUP98/NUP88/POM121C/NUP93
GOBP_ANTIBACTERIAL_HUMORAL_RESPONSE	GOBP_ANTIBACTERIAL_HUMORAL_RESPONSE	GOBP_ANTIBACTERIAL_HUMORAL_RESPONSE	54	-0.562551	-2.58265	4.52176686977879e-09	1.90921239580311e-07	1.454323272252e-07	2700	tags=59%, list=15%, signal=50%	WFDC2/PGC/WFDC13/SEMG1/FGA/RNASE6/DEFA3/WFDC10B/TF/DEFA4/RNASE3/ELANE/DEFB1/SPINK5/WFDC5/KLK7/SPON2/WFDC3/CAMP/RNASE2/WFDC10A/SLPI/LTF/PI3/HLA-A/KLK5/NOD2/CTSG/PLA2G1B/SFTPD/HLA-E/ANG
GOCC_PROTEIN_ACETYLTRANSFERASE_COMPLEX	GOCC_PROTEIN_ACETYLTRANSFERASE_COMPLEX	GOCC_PROTEIN_ACETYLTRANSFERASE_COMPLEX	96	0.599415674335801	1.91765007313793	5.32794492017725e-09	2.23982171448669e-07	1.70616158382061e-07	4334	tags=65%, list=25%, signal=49%	TAF5L/TAF5/NAA25/NAA15/YEATS2/ACTL6A/JADE3/TAF4/POLE3/TADA1/VPS72/YEATS4/NAA35/HCFC1/NAA50/TAF2/RUVBL1/MSL1/ZZZ3/WDR5/PHF14/EP400/DR1/TADA2A/BRPF1/EP300/PHF20/KANSL2/SUPT7L/BRD1/TRRAP/EPC2/MBTD1/KANSL3/MRGBP/TAF9/BRPF3/MEAF6/KAT6A/MORF4L2/PHF20L1/NAA30/KAT7/SUPT20H/KANSL1/NAA16/MORF4L1/CREBBP/ATF2/ING5/MSL2/ING3/ENY2/KANSL1L/MAP3K7/RUVBL2/TAF6/TAF9B/BRD8/MBIP/USP22/KAT6B
GOMF_DNA_SECONDARY_STRUCTURE_BINDING	GOMF_DNA_SECONDARY_STRUCTURE_BINDING	GOMF_DNA_SECONDARY_STRUCTURE_BINDING	36	0.753166262395898	2.16905605347303	5.41371184424199e-09	2.26602510051843e-07	1.72612174865168e-07	2735	tags=69%, list=16%, signal=59%	CLSPN/BLM/MSH6/RAD51AP1/XRCC2/MSH2/NEIL3/RAD18/RAD51C/RBBP8/HMGB2/RECQL4/LIN54/HNRNPD/FANCM/GEN1/HMGB3/WRN/HMGB1/RAD51B/YY1/XRCC3/POT1/HMGA2/HMGA1
GOCC_NUCLEAR_MEMBRANE	GOCC_NUCLEAR_MEMBRANE	GOCC_NUCLEAR_MEMBRANE	299	0.476897716015982	1.60951444279926	5.62303557214829e-09	2.34349702358197e-07	1.78513520409808e-07	4819	tags=45%, list=28%, signal=33%	BRIP1/LMNB1/NEMP1/NUP153/NUP155/NUP133/NDC1/KPNB1/WDR3/XPO1/TMEM97/NUP58/LMNB2/RCC1/RBM15/LBR/NUP205/LRPPRC/TPR/NUP62/NUP50/NUP85/AHCTF1/NUP107/CDK4/TRA2B/UTP18/GTPBP4/NUP35/MRPS23/YBX1/HACD3/TOR1AIP2/MRPS14/SENP1/RIF1/DCTN5/TRIM27/ANKRD17/YEATS4/GTF3C3/SMPD4/ZC3HC1/POM121/INTS2/ARL6IP6/NUP54/SENP2/NUP98/MLX/LYPLA1/GLE1/NEMP2/PUM2/BRAP/PHF20/POM121C/TMEM38B/SPAST/SEPHS1/AKIRIN1/MCM3AP/CBX3/NUP93/…
GOBP_TRNA_MODIFICATION	GOBP_TRNA_MODIFICATION	GOBP_TRNA_MODIFICATION	86	0.611346222674115	1.93522073047523	6.68978981460638e-09	2.7761192153403e-07	2.11468079208497e-07	5164	tags=67%, list=30%, signal=48%	PUS7/QTRT2/TRMT6/METTL2A/THUMPD3/NSUN2/TRMT61B/CDKAL1/MOCS3/TRMT1L/SSB/TRMT10C/METTL6/THUMPD2/TRIT1/ELP1/TRUB1/TRMT5/DTWD2/TRMU/THADA/WDR4/OSGEPL1/CDK5RAP1/GTPBP3/TARBP1/METTL8/ELP3/KTI12/TRMT10A/DPH3/ALKBH1/TRMT12/NAT10/AARS2/LCMT2/MTFMT/TYW3/METTL2B/TYW1/TRMT13/TPRKB/TYW5/RPUSD4/DUS3L/PUS1/TRDMT1/DUS4L/WDR6/NSUN3/NSUN6/TRMT11/PUSL1/THUMPD1/ELP4/ALKBH8/TRMT44/MTO1
GOBP_REGULATION_OF_CYTOKINESIS	GOBP_REGULATION_OF_CYTOKINESIS	GOBP_REGULATION_OF_CYTOKINESIS	90	0.599348610817734	1.90282865398648	6.96900424051379e-09	2.87962829066358e-07	2.19352778546446e-07	3719	tags=47%, list=21%, signal=37%	CDC6/KIF14/PRC1/RACGAP1/PLK4/AURKA/KIF23/PLK1/KIF20A/ECT2/E2F7/AURKB/CIT/BRCA2/NUP62/AHCTF1/MYO19/E2F8/KIF20B/PRKCE/PRPF40A/CCP110/PIK3R4/CSPP1/ENTR1/BIRC6/CUL3/SPAST/PKN2/CDC42/SETD2/CDC25B/KIF3B/PKP4/PDXP/ZFYVE26/CDC14A/BBS4/PIK3C3/CALM3/KLHL9/RHOA
GOBP_POSITIVE_REGULATION_OF_DNA_BIOSYNTHETIC_PROCESS	GOBP_POSITIVE_REGULATION_OF_DNA_BIOSYNTHETIC_PROCESS	GOBP_POSITIVE_REGULATION_OF_DNA_BIOSYNTHETIC_PROCESS	73	0.632055743210208	1.97894219860916	7.37479299696448e-09	3.03433504202764e-07	2.31137409181458e-07	2572	tags=49%, list=15%, signal=42%	NEK2/GINS1/RFC3/NVL/GINS2/RFC5/PCNA/GINS4/DSCC1/RFC4/AURKB/DKC1/RFC2/CCT5/GINS3/CCT2/CCT3/CCT4/XRCC5/CCT6A/PTGES3/NAF1/CTNNB1/MAPKAPK5/CCT8/MAPK1/HSP90AA1/MYC/CHTF18/HNRNPA1/POLG2/HSP90AB1/CCT7/TNKS/POT1/TNKS2
GOBP_CHROMOSOME_CONDENSATION	GOBP_CHROMOSOME_CONDENSATION	GOBP_CHROMOSOME_CONDENSATION	48	0.702326300890913	2.10375019724605	8.18385715980052e-09	3.35295402025895e-07	2.55407888256576e-07	2955	tags=54%, list=17%, signal=45%	NCAPH/TOP2A/NUSAP1/CDCA5/NCAPG2/NCAPG/CDK1/PLK1/NCAPD2/SMC2/NCAPD3/SMC4/BAZ1B/SMARCA5/H3-3A/AKAP8/WAPL/NCAPH2/ACIN1/DFFB/HMGA2/H1-5/KMT5A/AIFM1/SMC5/MCPH1
GOCC_SMALL_SUBUNIT_PROCESSOME	GOCC_SMALL_SUBUNIT_PROCESSOME	GOCC_SMALL_SUBUNIT_PROCESSOME	38	0.729421593274234	2.11795870329726	8.31157979179782e-09	3.39091413531195e-07	2.58299461706459e-07	3904	tags=79%, list=22%, signal=61%	HEATR1/WDR3/UTP25/PRKDC/UTP20/NOP56/PDCD11/NOP14/UTP18/NOL10/XRCC5/UTP14A/NOP58/UTP6/UTP4/UTP11/WDR36/DCAF13/NGDN/KRR1/UTP3/WDR46/MPHOSPH10/FCF1/UTP23/NOL6/FBL/UTP14C/RRP9/RPS7
GOBP_MONOCYTE_CHEMOTAXIS	GOBP_MONOCYTE_CHEMOTAXIS	GOBP_MONOCYTE_CHEMOTAXIS	68	-0.514428	-2.51641	9.21739639625874e-09	3.74466410737083e-07	2.85246008777631e-07	4500	tags=78%, list=26%, signal=58%	DEFB104B/CCL20/LGALS3/CCL18/CCL23/RPS19/CCR1/CCN3/GREM1/CALCA/SLIT2/TNFSF11/CCL16/PLA2G7/CCR2/CCL4/CCL1/MICOS10-NBL1/NBL1/CCL3/IL6/CX3CL1/DUSP1/CCL2/CCL25/XCL1/TNFRSF11A/S100A7/CCL11/XCL2/AIF1/S100A14/PDGFB/CCL13/CCL3L3/CCL3L1/CCL24/SLAMF8/ANXA1/DEFB124/SERPINE1/CCL5/FOLR2/CCL19/S100A12/CCL26/CCL21/CREB3/CXCL12/CTSG/CX3CR1/CCL14/CCL22
GOBP_PEPTIDYL_LYSINE_ACETYLATION	GOBP_PEPTIDYL_LYSINE_ACETYLATION	GOBP_PEPTIDYL_LYSINE_ACETYLATION	184	0.520356426636011	1.73029017257248	9.26281216661117e-09	3.74736949117001e-07	2.85452088657909e-07	4578	tags=54%, list=26%, signal=41%	TAF5L/BRCA1/CHEK1/TAF5/BRCA2/BEND3/HAT1/PAXIP1/IWS1/GTF3C4/YEATS2/SET/ACTL6A/NFYA/JADE3/TAF4/SETD5/POLE3/TADA1/VPS72/YEATS4/CTCF/HCFC1/NAA50/TAF2/RUVBL1/DIP2B/MSL1/HDAC2/ZZZ3/WDR5/EP400/ESCO1/DR1/RPS6KA5/TADA2A/BRPF1/SIN3A/EP300/PHF20/KANSL2/SUPT7L/MCM3AP/BRD1/TRRAP/EPC2/MBTD1/SMAD4/KANSL3/MRGBP/TAF9/BRPF3/MEAF6/TAF1/KAT6A/MORF4L2/SOX4/GLYR1/NAA40/LDB1/PHF20L1/KAT7/KANSL1/SIRT1/NOC2L/SMARCB1/GTF2…
GOBP_REGULATION_OF_PHAGOCYTOSIS	GOBP_REGULATION_OF_PHAGOCYTOSIS	GOBP_REGULATION_OF_PHAGOCYTOSIS	96	-0.437217	-2.21138	1.06238487440457e-08	4.28008306275742e-07	3.26031007289859e-07	4391	tags=55%, list=25%, signal=42%	SNX3/RAB31/SYK/CLEC7A/ALOX15/FCGR2B/FER1L5/RACK1/TGM2/SPHK1/DYSF/STAP1/CCL2/CD300LF/NCKAP1L/IL2RB/PRTN3/FCN1/SLC11A1/F2RL1/ABCA7/IL15/FCER1G/HCK/TLR2/FCN2/SIRPG/LMAN2/GATA2/PYCARD/FGR/SOD1/IL1B/TNF/PLCG2/C2/IL2RG/TREM2/IL15RA/AZU1/CNN2/NOD2/MFGE8/BCR/SFTPD/C4B/FCN3/C3/CAMK1D/PLA2G5/C4A/CYBA/GAS6
GOBP_POSITIVE_REGULATION_OF_DOUBLE_STRAND_BREAK_REPAIR	GOBP_POSITIVE_REGULATION_OF_DOUBLE_STRAND_BREAK_REPAIR	GOBP_POSITIVE_REGULATION_OF_DOUBLE_STRAND_BREAK_REPAIR	64	0.644480335986424	2.00009062957222	1.11641693082166e-08	4.47910178593967e-07	3.41191057652725e-07	4270	tags=67%, list=24%, signal=51%	TIMELESS/PARP1/FOXM1/RAD51AP1/FANCB/PRKDC/POGZ/ACTL6A/RBBP8/RIF1/VPS72/YEATS4/SLF1/SLF2/RUVBL1/SMCHD1/UBE2N/FUS/EP400/SHLD2/KDM4D/DDX11/TRRAP/EPC2/MBTD1/WDR48/MRGBP/ACTR2/MEAF6/MORF4L2/SETMAR/ARID2/SPIRE1/UBE2V2/SHLD3/MORF4L1/MMS19/ERCC6/ING3/RUVBL2/KMT5B/BRD8/WRAP53
GOBP_REGULATION_OF_LEUKOCYTE_MEDIATED_CYTOTOXICITY	GOBP_REGULATION_OF_LEUKOCYTE_MEDIATED_CYTOTOXICITY	GOBP_REGULATION_OF_LEUKOCYTE_MEDIATED_CYTOTOXICITY	84	-0.470348	-2.30899	1.14319056282132e-08	4.56198805462917e-07	3.47504835510561e-07	4793	tags=62%, list=27%, signal=45%	CRTAM/LILRB1/ARRB2/SERPINB4/SH2D1A/KIR2DL4/IL12A/FCGR2B/IL7R/CD1B/HAVCR2/KLRD1/LAG3/MR1/STAP1/ARG1/ITGAM/CLEC12B/NCKAP1L/CADM1/XCL1/NCR1/RASGRP1/CD1E/F2RL1/CD1C/CD1A/SLAMF6/PIK3R6/VAV1/GFER/LAMP1/RAET1E/B2M/NECTIN2/IL23A/HLA-G/NCR3/IL12RB1/HLA-F/HLA-A/HLA-DRA/LGALS9/TYROBP/CX3CR1/AZGP1/HLA-B/RIPK3/HLA-DRB1/SPI1/DNASE1L3/HLA-E
GOMF_LIGASE_ACTIVITY	GOMF_LIGASE_ACTIVITY	GOMF_LIGASE_ACTIVITY	164	0.532483544544795	1.76162714497966	1.14651266653727e-08	4.56198805462917e-07	3.47504835510561e-07	3791	tags=46%, list=22%, signal=37%	DARS2/CTPS1/IARS2/SAE1/MARS2/PAICS/GMPS/GART/ADSS2/EPRS1/MTHFD1/UBA2/PFAS/NARS1/ATP5PB/IARS1/ACACA/LIG1/FARSB/NARS2/CAD/CTPS2/TTLL4/MOCS3/LIG3/LARS2/WARS2/MARS1/YARS2/ATP5F1A/ASNSD1/TARS1/ATP5F1B/NAE1/TARS2/DARS1/RTCB/GCLM/VARS1/LARS1/MCCC2/RARS1/SUCLA2/ITCH/GATC/TTLL12/LRRC47/TTLL5/BTRC/RTCA/GCLC/PARS2/GARS1/PCCB/FARS2/AARS2/UBA3/YARS1/XRCC4/ACSL3/RIMKLB/SUCLG1/UBA6/KARS1/TTL/QARS1/EARS2/ATP6V1A…
GOBP_HOMOLOGOUS_RECOMBINATION	GOBP_HOMOLOGOUS_RECOMBINATION	GOBP_HOMOLOGOUS_RECOMBINATION	58	0.659178264834817	2.01948583335928	1.18212198960516e-08	4.68440062192308e-07	3.56829489269513e-07	2472	tags=45%, list=14%, signal=39%	TOP2A/RAD54L/BRIP1/RAD51/FANCD2/TRIP13/EME1/RAD51AP1/MND1/PSMC3IP/NUCKS1/RMI1/RAD51C/FANCM/RAD54B/MLH1/TOP2B/CENPS/TEX19/RAD21/RAD51B/MRE11/MSH5/SLX4/ERCC4/CCNB1IP1
GOBP_ESTABLISHMENT_OF_ORGANELLE_LOCALIZATION	GOBP_ESTABLISHMENT_OF_ORGANELLE_LOCALIZATION	GOBP_ESTABLISHMENT_OF_ORGANELLE_LOCALIZATION	402	0.449529297395178	1.53002058260225	1.23348847358339e-08	4.86800002084807e-07	3.70814988170267e-07	5023	tags=43%, list=29%, signal=31%	CENPF/KIF14/ESPL1/SPAG5/KIFC1/CDCA8/NUSAP1/CDCA5/KIF2C/DLGAP5/CCNB1/NUF2/MAD2L1/CENPA/HNRNPU/FAM83D/PLK1/CEP55/KPNB1/CDT1/RAN/AURKB/NDC80/KIF18A/XPO1/INCENP/LRPPRC/CENPE/GPSM2/NUP62/MYO19/SPDL1/KLHL12/AP3M1/SAPCD2/CHAMP1/ABCE1/KIF22/MYO1B/OPA1/CDC23/EML4/SDAD1/MLH1/SEH1L/CTNNB1/CENPQ/MEIOC/SNX4/PSRC1/BLOC1S5/DOCK7/NPM1/LSG1/NUP88/KIFAP3/CLASP1/SPICE1/WASF1/AGTPBP1/NMD3/CDK5RAP2/ZW10/YWHAZ/CUL3/SP…
GOMF_DOUBLE_STRANDED_RNA_BINDING	GOMF_DOUBLE_STRANDED_RNA_BINDING	GOMF_DOUBLE_STRANDED_RNA_BINDING	74	0.621809147142641	1.94949465638387	1.30348893593118e-08	5.12334736647097e-07	3.90265814493388e-07	3474	tags=55%, list=20%, signal=45%	ILF2/DHX9/HNRNPU/ILF3/ELAVL1/TUBA1B/DHX15/HSPD1/DDX21/ADAR/CLTC/SUPV3L1/STAU1/DGCR8/YRDC/TFRC/DROSHA/DHX33/DDX1/DHX30/LSM14A/ZFR/STRBP/DHX36/DICER1/AGO2/EIF4H/HSP90AB1/PRKRA/MRPL44/EIF4A1/AGO4/AGO1/TARBP2/RC3H2/EIF2AK2/MTDH/LRRFIP1/EIF4B/APTX/TUBB4B
GOBP_DNA_TEMPLATED_TRANSCRIPTION_ELONGATION	GOBP_DNA_TEMPLATED_TRANSCRIPTION_ELONGATION	GOBP_DNA_TEMPLATED_TRANSCRIPTION_ELONGATION	76	0.623100886817569	1.95618354237294	1.31807131368447e-08	5.15968887935836e-07	3.9303409255701e-07	3715	tags=62%, list=21%, signal=49%	HNRNPU/EZH2/WDR43/SUPT16H/ELOA/CDC73/CDK12/ALYREF/ZNF326/SETD5/THOC5/CCNT1/TCERG1/CTNNB1/RNF168/RNF8/ERCC3/LEO1/VHL/EAF1/RTF1/TEFM/CCNK/POLR1E/ELP2/NELFCD/ERCC2/CTR9/CDK13/LDB1/SETD2/KAT7/SCAF8/THOC1/GTF2F2/HTATSF1/HMGN1/DDX39B/SUPT6H/BRD4/TSFM/ERCC6/CCNT2/PCID2/NELFA/SUPT5H/ENY2
GOBP_POSITIVE_REGULATION_OF_ORGANELLE_ORGANIZATION	GOBP_POSITIVE_REGULATION_OF_ORGANELLE_ORGANIZATION	GOBP_POSITIVE_REGULATION_OF_ORGANELLE_ORGANIZATION	485	0.434016220583936	1.48359296532169	1.3888622353076e-08	5.41488264241498e-07	4.1247321988316e-07	4246	tags=38%, list=24%, signal=29%	NEK2/ESPL1/NCAPH/SPAG5/STIL/NUSAP1/PLK4/DLGAP5/AURKA/NCAPG/DNMT1/RAD51AP1/FEN1/CDT1/AURKB/NCAPD2/DKC1/SMC2/SASS6/CENPJ/GPSM2/TPR/CCT5/NUP62/SETDB1/CCT2/CCT3/CKAP5/MAPRE1/SMC4/MIEF1/SFPQ/HNRNPA2B1/CCT4/RAB3GAP2/PRKCE/HNRNPD/G3BP2/XRCC5/CDC23/CDC27/GNL3/TRIM27/CCT6A/CCP110/SLF1/PGAM5/PFDN2/NAF1/G3BP1/CTNNB1/GSK3B/NCKAP1/KIRREL1/SNX4/MTOR/PSRC1/SLF2/TGFBR1/DNM1L/CNOT6/MAPKAPK5/SLC25A5/CEP295/CEP135/…
GOBP_ANTIGEN_PROCESSING_AND_PRESENTATION	GOBP_ANTIGEN_PROCESSING_AND_PRESENTATION	GOBP_ANTIGEN_PROCESSING_AND_PRESENTATION	102	-0.422913	-2.17626	1.43446581426196e-08	5.57022086670638e-07	4.24305952331047e-07	2566	tags=43%, list=15%, signal=37%	CD1E/CTSH/CD1C/CD1A/FCER1G/WDFY4/CLEC4A/CTSF/CD209/CCR7/RELB/ACE/B2M/PYCARD/HLA-G/PSME1/HLA-DQA2/CCL19/HLA-DMB/HLA-DOA/HLA-F/TREM2/HLA-A/CCL21/HLA-DOB/HLA-DRA/HLA-C/HLA-DQA1/WAS/NOD2/HLA-DPA1/CTSD/HLA-DRB5/AZGP1/HLA-B/TAPBP/HLA-DQB2/HLA-DRB1/HLA-DQB1/HLA-E/HLA-DPB1/CD74/TAPBPL/HLA-DMA
GOCC_COLLAGEN_TRIMER	GOCC_COLLAGEN_TRIMER	GOCC_COLLAGEN_TRIMER	85	-0.452797	-2.21905	1.44793543909751e-08	5.60003510425352e-07	4.265770217838e-07	4661	tags=55%, list=27%, signal=41%	COL22A1/COLEC12/C1QTNF2/COL1A1/COL27A1/COL4A2/SFTPA1/COL5A1/COL12A1/C1QTNF3/COL5A2/COL6A5/MARCO/LUM/COL1A2/EMILIN1/COL10A1/EMID1/C1QC/FCN1/EDA/COL7A1/COL4A3/COL4A6/C1QB/C1QL2/SCARA3/FCN2/C1QA/COL9A2/COL8A1/COL17A1/GLDN/COL18A1/COL26A1/COL6A1/COL6A2/COL14A1/COLQ/COL16A1/COL13A1/SFTPD/COL8A2/FCN3/COL4A4/COL23A1/C1QTNF1
GOBP_MATURATION_OF_5_8S_RRNA	GOBP_MATURATION_OF_5_8S_RRNA	GOBP_MATURATION_OF_5_8S_RRNA	35	0.730591312329492	2.08862081770314	1.48368141488705e-08	5.71542454204895e-07	4.35366695741861e-07	3641	tags=80%, list=21%, signal=63%	PRKDC/RRP15/EXOSC2/UTP20/NOP14/WDR12/FTSJ3/MAK16/ERI2/ERI1/EXOSC8/EXOSC3/NOL9/ABT1/MTREX/EXOSC9/EXOSC10/RPP40/RPF1/MPHOSPH6/URB1/RCL1/C1D/PES1/EXOSC7/LAS1L/RRS1/BOP1
GOBP_T_CELL_MEDIATED_IMMUNITY	GOBP_T_CELL_MEDIATED_IMMUNITY	GOBP_T_CELL_MEDIATED_IMMUNITY	109	-0.408389	-2.14997	1.50116842459231e-08	5.7598402767393e-07	4.3875001950177e-07	4407	tags=57%, list=25%, signal=43%	IL4I1/IL12A/ZP3/PRF1/BTN3A2/CCR2/IL20RB/LILRB4/RFTN1/FCGR2B/IL7R/IL6/CD1B/SMAD7/IL18R1/KLRD1/MR1/GZMM/ARG1/CD8A/HFE/PRKCZ/NCKAP1L/TBX21/CADM1/XCL1/SLAMF1/CD1E/CTSH/CD1C/CD1A/BTN3A3/B2M/CD81/NECTIN2/SASH3/IL23A/HLA-G/IL1B/TNFRSF1B/IL12RB1/AIRE/CLEC4G/HLA-F/HLA-A/MYO1G/HLA-DRA/WAS/NOD2/IL18/AZGP1/HLA-B/RIPK3/HLA-DRB1/FOXP3/GATA3/CD70/FUT7/HLA-E/IL1R1/TRPM4/ARID5A
GOBP_LYMPHOCYTE_MIGRATION	GOBP_LYMPHOCYTE_MIGRATION	GOBP_LYMPHOCYTE_MIGRATION	113	-0.409514	-2.19168	1.61363746310642e-08	6.16690143508932e-07	4.69757492380096e-07	3111	tags=45%, list=18%, signal=37%	RET/CCL2/CCL25/TBX21/XCL1/S100A7/GPR15/SPN/ZAP70/ADAM8/CCL11/XCL2/AIF1/ITGAL/MADCAM1/CCL13/CCL3L3/CCL3L1/CCL24/PADI2/CCR7/CCR6/CH25H/PYCARD/ADTRP/CCL5/AIRE/JAM2/CCL19/CCL26/CCL21/HSD3B7/MYO1G/CXCL12/IL27RA/RIPK3/CCL14/GATA3/SAA1/TMEM102/FUT7/TNFSF14/CCL22/PLEC/PTK2B/APOD/CD99L2/SPNS2/SLC8B1/CXCL16/GAS6
GOCC_ATPASE_COMPLEX	GOCC_ATPASE_COMPLEX	GOCC_ATPASE_COMPLEX	88	0.595188972774921	1.88803783135567	1.74214418941901e-08	6.63180793995763e-07	5.05171276144417e-07	4439	tags=62%, list=25%, signal=47%	ANP32E/UCHL5/SMARCC1/HMGXB4/DEK/ACTL6A/DDX21/RBBP7/RBBP4/CHD4/BAZ1B/CSNK2A1/GATAD2B/PBRM1/ARID1A/POLE3/SMARCA4/ACTR8/SMARCA5/BCL7A/RUVBL1/BAZ1A/HDAC2/SF3B1/EP400/BPTF/SS18L1/TRRAP/DPF1/ACTR5/SMARCA1/SMARCD1/YY1/ARID2/MYBBP1A/GATAD2A/ACTR6/SMARCB1/RSF1/RB1/CECR2/BRD9/ARID1B/INO80/NFRKB/ERCC6/SRCAP/SMARCE1/ING3/RUVBL2/BRD8/HDAC1/MTA1/MTA3/SMARCC2
GOMF_NUCLEOSOME_BINDING	GOMF_NUCLEOSOME_BINDING	GOMF_NUCLEOSOME_BINDING	66	0.641831471882505	1.99526475478243	1.7870323144526e-08	6.77600605821263e-07	5.16155422259024e-07	3639	tags=58%, list=21%, signal=46%	SMARCC1/SUPT16H/RCC1/H2AZ1/HMGN2/SSRP1/ACTL6A/HNRNPC/RBBP4/CHD4/GATAD2B/ARID1A/SMARCA4/PARP2/SMARCA5/H3-3A/RNF168/HDAC2/MLLT10/RNF169/SMARCA1/GLYR1/MACROH2A1/HMGA2/H1-5/HP1BP3/HMGN4/NOC2L/ACTR6/HIRA/SMARCB1/NAP1L4/HMGN1/RNF4/ARID1B/SUPT6H/H1-0/SMARCE1
GOBP_PROTEIN_POLYUBIQUITINATION	GOBP_PROTEIN_POLYUBIQUITINATION	GOBP_PROTEIN_POLYUBIQUITINATION	240	0.491774053284404	1.64998848305077	1.80782424026659e-08	6.82806741372565e-07	5.20121143468147e-07	5341	tags=51%, list=31%, signal=36%	UBE2T/BRCA1/SKP2/BARD1/ANAPC1/UBE2C/UBE2Q1/FBXO28/RNF144A/UBE2O/CDC23/CDC27/TRIM27/RNF115/UBE2S/UBE2K/CTNNB1/RNF168/RNF8/RNF34/UBE2N/UBE2E1/TPP2/UBE3A/TRAF5/RNF20/ARIH2/MARCHF7/KLHL20/BFAR/TRIM32/ARIH1/ANAPC7/RNF111/TRIP12/PELI2/UBE2V1/CUL3/FBXO22/KLHL42/RMND5A/UBR5/UBE3C/ITCH/RNF40/UBE2G1/SHPRH/TRIM44/UBE4B/NEDD4/KBTBD6/TAF1/BTRC/PRAME/BLMH/NPEPPS/ZFP91/PRPF19/TRIM71/NEDD4L/PLAA/TNKS/TNKS2/RNF12…
GOBP_REGULATION_OF_TRANSLATIONAL_INITIATION	GOBP_REGULATION_OF_TRANSLATIONAL_INITIATION	GOBP_REGULATION_OF_TRANSLATIONAL_INITIATION	81	0.61099963314135	1.92799832700641	2.08790710555394e-08	7.85524272513659e-07	5.9836518605615e-07	4727	tags=64%, list=27%, signal=47%	POLR2D/KHDRBS1/BZW2/TPR/PPP1R15B/NCBP1/EIF2S1/DDX1/MTIF2/YTHDF2/MTOR/NPM1/YTHDF1/YTHDF3/UHMK1/GLE1/NCK2/PAIP1/AGO2/EIF5B/RPS6KB1/CDC123/EIF4H/EIF4G1/CSDE1/ALKBH1/BZW1/EIF4EBP2/FMR1/IMPACT/NCBP2/EIF3B/EIF4G2/EIF2AK2/LARP1/EIF1B/TMED2/EIF2AK4/EIF4B/EIF4G3/EIF5/C8orf88/EIF2B5/DHX29/DDX3X/METTL3/EIF3H/EIF2AK1/PAIP2/RBM4/EIF3E/EIF4EBP1
GOBP_CHROMOSOME_ORGANIZATION_INVOLVED_IN_MEIOTIC_CELL_CYCLE	GOBP_CHROMOSOME_ORGANIZATION_INVOLVED_IN_MEIOTIC_CELL_CYCLE	GOBP_CHROMOSOME_ORGANIZATION_INVOLVED_IN_MEIOTIC_CELL_CYCLE	72	0.630715612891899	1.97373138645606	2.12101713779011e-08	7.94888166871804e-07	6.05498038070885e-07	2047	tags=36%, list=12%, signal=32%	BUB1/NCAPH/SGO1/BUB1B/BRIP1/RAD51/FANCD2/TRIP13/PSMC3IP/NDC1/CCNE2/NCAPD2/SMC2/SGO2/NCAPD3/CCNE1/RAD51C/SMC4/MLH1/MEIOC/RAD21/MRE11/MSH5/TEX15/EHMT2/NCAPH2
GOMF_NUCLEASE_ACTIVITY	GOMF_NUCLEASE_ACTIVITY	GOMF_NUCLEASE_ACTIVITY	209	0.503109660232018	1.68289761572254	2.17198451860119e-08	8.10846266809072e-07	6.17653959628228e-07	3631	tags=43%, list=21%, signal=34%	EXO1/EME1/DNA2/DCLRE1B/FEN1/ISG20L2/POLE/POLD1/EXOSC2/RAD51C/ZGRF1/CPSF3/POP1/PNPT1/RAD1/RBBP8/TSEN15/RNASEH1/REXO5/TDP1/TSNAX/ANGEL2/MGME1/FANCM/TSN/PPP1R8/GEN1/NOCT/XRN2/PDE12/DROSHA/ZRANB3/RNASEH2A/G3BP1/WRN/DDX1/PMS2/EDC3/ERI2/DCLRE1A/CNOT6/N4BP2/ERI1/EXOSC8/EXOSC3/ANKLE1/CNOT1/DCP2/APEX1/MRE11/DBR1/TEFM/DICER1/AGO2/EXOSC9/TATDN3/CNOT7/DIS3/RPP30/TOE1/EXO5/EXOSC10/NME1/XRCC3/ZC3H12C/MRPL44/SE…
GOBP_COLLAGEN_METABOLIC_PROCESS	GOBP_COLLAGEN_METABOLIC_PROCESS	GOBP_COLLAGEN_METABOLIC_PROCESS	94	-0.435854	-2.21053	2.2071323400961e-08	8.20798561399585e-07	6.2523501958107e-07	4176	tags=52%, list=24%, signal=40%	MMP9/COL5A1/P3H2/MMP3/IL6/FAP/ADAMTS2/RUNX1/CYP7A1/PDGFRB/ARG1/TNS2/CTSS/COL1A2/EMILIN1/TGFB3/PRTN3/ADAMTS14/SMPD3/KLK6/TMPRSS6/RGCC/PPARD/CTSK/CYGB/PRSS2/CCN2/TNXB/CREB3L1/MMP10/RCN3/MMP7/FURIN/TGFB1/LARP6/CTSB/BMP4/MMP23B/WNT4/CIITA/ENG/MMP19/MRC2/MMP25/MFAP4/SERPINF2/VSIR/MMP28/CST3
GOBP_DEFENSE_RESPONSE_TO_GRAM_NEGATIVE_BACTERIUM	GOBP_DEFENSE_RESPONSE_TO_GRAM_NEGATIVE_BACTERIUM	GOBP_DEFENSE_RESPONSE_TO_GRAM_NEGATIVE_BACTERIUM	83	-0.446362	-2.15721	2.3616627676378e-08	8.74901045988119e-07	6.66447041143848e-07	3875	tags=49%, list=22%, signal=39%	ROMO1/IL6/IL17A/TUSC2/MPEG1/ADGRB1/MR1/LBP/LYZ/GALP/SLC11A1/RNASE6/DEFA3/S100A7/F2RL1/TREM1/DEFB119/DEFA4/RNASE3/IL22RA1/ELANE/DEFB1/FCN2/PYCARD/CD4/NLRP10/TLR9/IL23A/SERPINE1/CAMP/RNASE2/LTF/BPI/TREM2/AZU1/GSDMD/CTSG/SELP/AQP1/SSC5D/RARRES2
GOMF_MICROTUBULE_BINDING	GOMF_MICROTUBULE_BINDING	GOMF_MICROTUBULE_BINDING	270	0.478881891071049	1.6124096369022	2.6349165422524e-08	9.72404887291543e-07	7.40719608121334e-07	1922	tags=24%, list=11%, signal=22%	CENPF/KIF14/TPX2/SPAG5/PRC1/RACGAP1/KIF4A/GTSE1/KIFC1/NUSAP1/KIF2C/DLGAP5/KIF18B/BIRC5/KIF11/KIF23/FAM83D/KIF15/PLK1/SKA1/KIF20A/KIF24/SPC24/KIF18A/LRPPRC/CENPE/RCC2/KNSTRN/SKA2/CKAP5/KIF20B/MAPRE1/KIF2A/CAMSAP2/HAUS6/KIF22/OPA1/HAUS8/ALMS1/FAM161A/EML4/KIF4B/CEP350/CAMSAP1/RAE1/TUBGCP3/TUBGCP4/CCSAP/MAP4K4/PSRC1/GAS2L3/DNM1L/CEP295/CLASP1/ZNF207/DRG1/CDK5RAP2/ABRAXAS2/SPAST/STRBP/CCDC88A/CLASP2/…
GOBP_REPLICATION_FORK_PROCESSING	GOBP_REPLICATION_FORK_PROCESSING	GOBP_REPLICATION_FORK_PROCESSING	41	0.709481418117013	2.09136705825506	2.69636977813575e-08	9.91300356836296e-07	7.55113041329432e-07	3884	tags=73%, list=22%, signal=57%	BLM/RAD51/EME1/DNA2/TRAIP/RFWD3/PCNA/NUCKS1/BRCA2/TONSL/ZGRF1/MMS22L/ALYREF/FANCM/GEN1/ZRANB3/WRN/CENPS/RTEL1/DDX11/MRE11/BOD1L1/SETMAR/PRIMPOL/THOC1/SMARCAL1/ETAA1/EXD2/ATR/ATRX
GOMF_ANTIGEN_BINDING	GOMF_ANTIGEN_BINDING	GOMF_ANTIGEN_BINDING	61	-0.525373	-2.44639	2.73295404984955e-08	1.0009444207574e-06	7.62459309680914e-07	3924	tags=66%, list=22%, signal=51%	IL7R/SLC7A9/CD1B/KLRD1/LAG3/KIR2DL3/HFE/LILRA2/ABO/IGLL5/FCN1/SLAMF1/CD1E/CD1C/CD1A/CD48/FCN2/CD209/SPON2/HLA-G/IGLL1/CD40/TGFB1/HLA-F/HLA-A/HLA-DRA/HLA-C/HLA-DQA1/HLA-DPA1/HLA-DRB5/HLA-B/TAPBP/HLA-DRB1/HLA-DQB1/FCN3/MFAP4/HLA-E/HLA-DPB1/TAPBPL/FCGRT
GOCC_MITOTIC_SPINDLE_MIDZONE	GOCC_MITOTIC_SPINDLE_MIDZONE	GOCC_MITOTIC_SPINDLE_MIDZONE	14	0.891130198102901	2.16386382190423	3.00085129161191e-08	1.09491438258851e-06	8.34039979638868e-07	489	tags=57%, list=3%, signal=56%	PRC1/KIF18B/HNRNPU/AURKB/KIF18A/CENPE/RCC2/KIF20B
GOBP_HETEROCHROMATIN_ORGANIZATION	GOBP_HETEROCHROMATIN_ORGANIZATION	GOBP_HETEROCHROMATIN_ORGANIZATION	78	0.612271441411143	1.92770474686887	3.0172946976933e-08	1.09677527939837e-06	8.35457499001188e-07	3501	tags=47%, list=20%, signal=38%	DNMT1/EZH2/HELLS/TPR/BEND3/KDM1A/SETDB1/TET1/RIF1/DNMT3A/POLE3/PPM1D/CTCF/H3-3A/ZNF445/SMCHD1/SUV39H1/HDAC2/SIN3A/CDK2/TRIM28/CBX3/PPHLN1/MORC2/CTR9/MACROH2A1/SETDB2/BAZ2A/HMGA2/PHF8/HP1BP3/SIRT1/TASOR/RB1/PIK3CA/ZNF304/H1-0
GOCC_FIBRILLAR_CENTER	GOCC_FIBRILLAR_CENTER	GOCC_FIBRILLAR_CENTER	140	0.539866485943227	1.77220616964259	3.22819148326778e-08	1.16904057871596e-06	8.90504861361113e-07	4434	tags=49%, list=25%, signal=37%	HEATR1/ORC6/NOLC1/DSN1/DKC1/WDR43/NONO/COIL/NOP56/DDX46/NUFIP1/YY1AP1/ACACA/TRIM27/TXNRD1/RNMT/PSPC1/NOP58/POLR1G/WDR33/SMARCA5/UTP4/RAE1/DCLRE1A/UBE2N/RAI14/TCOF1/TOP1/EXOSC8/LEO1/DCAF1/NRIP1/TAF4B/UTP15/DDX11/TRAF4/KDM4A/GAR1/POLR1E/KLF6/NHEJ1/PLRG1/CCDC137/CD2AP/CDCA7L/SIRT1/AFF4/HERC4/SMARCB1/URB1/MTDH/EIF3L/UBTF/DUSP11/FBL/IP6K1/USO1/CILK1/TIMM44/SNRPB2/RREB1/THAP1/APEX2/CAMK4/E2F5/EN2/MALT1…
GOBP_ALTERNATIVE_MRNA_SPLICING_VIA_SPLICEOSOME	GOBP_ALTERNATIVE_MRNA_SPLICING_VIA_SPLICEOSOME	GOBP_ALTERNATIVE_MRNA_SPLICING_VIA_SPLICEOSOME	76	0.614525153870675	1.92926060258997	3.5050818844117e-08	1.26457599777525e-06	9.63278002562005e-07	3882	tags=55%, list=22%, signal=43%	DHX9/HNRNPU/KHDRBS1/HNRNPM/RBM15/KDM1A/TRA2B/HNRNPL/SRSF1/RBMX/SFPQ/THRAP3/PTBP1/STRAP/SRSF9/SRSF2/RBM8A/RAVER2/CELF1/FXR1/RBM25/SMU1/HNRNPA1/RAVER1/RNPS1/YTHDC1/RBFOX2/CDK13/FMR1/RBM15B/RBM5/MAGOH/RSRC1/RBM17/SRSF6/TIA1/DDX17/CELF3/MBNL3/SFSWAP/NSRP1/RBM10
GOBP_GRANULOCYTE_ACTIVATION	GOBP_GRANULOCYTE_ACTIVATION	GOBP_GRANULOCYTE_ACTIVATION	47	-0.572967	-2.49013	4.025722780954e-08	1.44701537431391e-06	1.10224935622521e-06	2603	tags=57%, list=15%, signal=49%	ENPP3/F2RL1/ITGB2/IL15/FCER1G/PTAFR/ANXA1/CCL5/CAMP/GRN/ANXA3/TNF/SCNN1B/STXBP2/CXCR2/TYROBP/CTSG/IL18/CD177/BCR/PRAM1/SPI1/DNASE1L3/VAMP8/PLA2G2A/VAMP2/STX4
GOBP_PROTEIN_ACYLATION	GOBP_PROTEIN_ACYLATION	GOBP_PROTEIN_ACYLATION	253	0.48279573237062	1.62415823562705	4.0999169681043e-08	1.46822582091113e-06	1.11840619983726e-06	4456	tags=48%, list=25%, signal=36%	TAF5L/ESCO2/BRCA1/CHEK1/DSCC1/TAF5/BRCA2/NAA25/NAA15/BEND3/HAT1/PAXIP1/IWS1/GTF3C4/YEATS2/SET/ACTL6A/CDYL/NFYA/JADE3/TAF4/SETD5/POLE3/FAM161A/TADA1/VPS72/YEATS4/CTCF/NAA35/HCFC1/NAA50/GSK3B/TAF2/RUVBL1/DIP2B/MSL1/HDAC2/CEP295/ZZZ3/WDR5/EP400/HHAT/ESCO1/DR1/RPS6KA5/TADA2A/BRPF1/SIN3A/EP300/PHF20/KANSL2/DLD/DLST/SUPT7L/MCM3AP/BRD1/TRRAP/EPC2/MBTD1/SMAD4/KANSL3/ZDHHC6/MRGBP/TAF9/BRPF3/MEAF6/TAF1/KAT…
GOBP_DEFENSE_RESPONSE_TO_FUNGUS	GOBP_DEFENSE_RESPONSE_TO_FUNGUS	GOBP_DEFENSE_RESPONSE_TO_FUNGUS	47	-0.57156	-2.48402	4.4257896981355e-08	1.57907603657831e-06	1.2028452327774e-06	4161	tags=66%, list=24%, signal=50%	RNASE8/COTL1/CLEC7A/IL17RA/CLEC4D/IL17A/GNLY/ARG1/CARD9/DEFA3/ZBP1/DEFB119/S100A9/DEFA4/HAMP/ELANE/CLEC4A/CLEC4E/NLRP10/IL36RN/SPON2/S100A8/S100A12/PLCG2/LTF/CTSG/CX3CR1/SPI1/PLA2G5/RARRES2/FAM3A
GOBP_PROTEIN_MONOUBIQUITINATION	GOBP_PROTEIN_MONOUBIQUITINATION	GOBP_PROTEIN_MONOUBIQUITINATION	77	0.604322629556869	1.89743521529086	4.68234130469362e-08	1.66446904687804e-06	1.26789249647605e-06	4451	tags=57%, list=25%, signal=43%	UBE2T/UHRF1/FANCA/RNF2/FANCB/RAD18/FANCC/FANCE/CDC73/KLHL12/TRIM37/FANCM/UBE2O/BCOR/KDM2B/PCGF6/RNF168/FANCG/OBI1/UBE2E1/LEO1/RNF20/MARCHF7/CUL3/WDR48/RYBP/RNF40/CTR9/FANCF/UBE2D3/TOPORS/CUL1/WAC/UBE2R2/ZNF598/TRIM25/CBL/HUWE1/FANCL/CUL4B/UBE3D/BIRC2/PCGF3/DDB1
GOBP_NEGATIVE_REGULATION_OF_DNA_METABOLIC_PROCESS	GOBP_NEGATIVE_REGULATION_OF_DNA_METABOLIC_PROCESS	GOBP_NEGATIVE_REGULATION_OF_DNA_METABOLIC_PROCESS	119	0.555321080002136	1.80579688000708	4.91280769465631e-08	1.73999771427223e-06	1.32542569653018e-06	4274	tags=50%, list=24%, signal=38%	PARP1/BLM/HNRNPU/POLQ/MSH6/CHEK1/PARPBP/MSH2/FANCB/AUNIP/RMI2/HNRNPC/UBQLN4/GNL3L/XRCC5/RIF1/ZNF93/ZRANB3/DFFA/MLH1/PIF1/SMCHD1/KLHL15/ANKLE1/RTEL1/SHLD2/TRIP12/DCP2/TRIM28/PINX1/RNF169/HNRNPA1/UBR5/TP53BP1/SLX4/EXOSC10/NAT10/ERCC4/DNAJC2/TNKS/POT1/KCNK2/HMGA2/TNKS2/H1-5/THOC1/SHLD3/RADX/MSH3/BMPR2/H1-0/ERCC6/OTUB2/NBN/ATM/FLCN/HELB/H1-4/TFIP11/OGG1
GOCC_SPLICEOSOMAL_SNRNP_COMPLEX	GOCC_SPLICEOSOMAL_SNRNP_COMPLEX	GOCC_SPLICEOSOMAL_SNRNP_COMPLEX	57	0.644574898389425	1.97272960135691	5.042905231309e-08	1.7795565942163e-06	1.35555927404799e-06	4477	tags=72%, list=26%, signal=54%	SNRPE/SNRPD1/PRPF4/SNRNP40/SF3A3/SNRNP200/USP39/PRPF3/EFTUD2/PRPF40A/SNRPA1/SNRPD3/SF3B3/SNRPC/SF3B6/SF3B1/LSM5/DDX23/LSM3/PPIH/PHF5A/SNRPG/SF3A1/LSM2/SNRPB/PRPF8/SF3B2/LUC7L2/HTATSF1/DDX39B/LUC7L3/LSM8/SNRPD2/LSM6/PRPF18/SNRPB2/TXNL4B/PRPF39/SNRPF/RBMX2/PRPF31
GOCC_GOLGI_LUMEN	GOCC_GOLGI_LUMEN	GOCC_GOLGI_LUMEN	101	-0.418995	-2.13746	5.10516183480934e-08	1.79497490111896e-06	1.36730401370951e-06	4329	tags=47%, list=25%, signal=35%	WNT1/SDC3/DEFB103B/OMD/RHBDF2/NGF/HS3ST1/WNT6/F9/LUM/LRPAP1/MUC5B/CSPG5/MUC16/SDC4/F7/SDC2/MUC2/MUC20/DEFA3/WNT3A/AGRP/MUC12/PRELP/PCSK5/SDF4/DEFA4/PDGFB/PDGFA/DEFB1/WNT7A/BGN/PROC/GPC1/DCN/FURIN/MUC1/TGFB1/F8/WNT4/PCSK6/MUCL1/F10/FMOD/WNT5B/SOD3/GAS6
GOBP_RNA_METHYLATION	GOBP_RNA_METHYLATION	GOBP_RNA_METHYLATION	80	0.599545509215645	1.89191239968241	5.4204009428539e-08	1.89890785204545e-06	1.44647389005144e-06	5545	tags=70%, list=32%, signal=48%	TFB2M/RBM15/TRMT6/METTL2A/THUMPD3/RNMT/NSUN2/TRMT61B/FTSJ3/CBLL1/NSUN4/MRM2/TRMT1L/TGS1/TRMT10C/METTL6/THUMPD2/RAMAC/TRMT5/VIRMA/THADA/WDR4/GTPBP3/TARBP1/METTL8/METTL4/TRMT10A/ZC3H13/TRMT12/NOP2/DIMT1/RBM15B/LCMT2/TYW3/METTL2B/TRMT13/FBL/CMTR1/TRDMT1/HENMT1/METTL3/METTL14/WDR6/ZCCHC4/NSUN3/NSUN6/TRMT11/CMTR2/ALKBH8/TRMT44/MTO1/MRM3/METTL5/LARP7/METTL16/METTL15
GOBP_MITOTIC_G2_M_TRANSITION_CHECKPOINT	GOBP_MITOTIC_G2_M_TRANSITION_CHECKPOINT	GOBP_MITOTIC_G2_M_TRANSITION_CHECKPOINT	47	0.679942679399898	2.03272104509431	5.65154810459607e-08	1.97273713441658e-06	1.50271260071665e-06	4089	tags=64%, list=23%, signal=49%	CDC6/CLSPN/ORC1/TICRR/BLM/CDK1/BRCA1/PLK1/DONSON/CHEK1/TOPBP1/INTS3/NAE1/BRCC3/MRE11/HUS1/RINT1/TAOK1/HMGA2/CHFR/ZNF830/CCNG1/HUS1B/ABRAXAS1/RAD17/NBN/UIMC1/INIP/ATM/NABP2
GOCC_TRANSCRIPTION_REGULATOR_COMPLEX	GOCC_TRANSCRIPTION_REGULATOR_COMPLEX	GOCC_TRANSCRIPTION_REGULATOR_COMPLEX	478	0.430851624990386	1.47250861702968	5.92504744500702e-08	2.06076560236593e-06	1.56976739767944e-06	4990	tags=42%, list=29%, signal=31%	GMNN/PARP1/LIN9/TAF5L/DEPDC1/E2F6/ETV3/E2F7/E2F3/TAF1A/TAF5/E2F2/PRKDC/E2F1/DDX20/RBL1/HDGF/NONO/NAA15/KDM1A/CDK4/GTF3C4/ADNP/E2F8/GEMIN5/TFDP1/RBBP8/SFPQ/NFYA/RBBP7/TAF1B/MED1/RBBP4/MED20/NCOA6/CEBPZ/CHD4/CSNK2A1/XRCC6/RCOR1/GATAD2B/POU2F1/TAF4/GTF3C2/RCOR3/IVNS1ABP/GTF3C3/GTF2H3/POLR1G/CTBP2/ATF6/CTNNB1/TAF2/LIN52/RBM14/CBX5/HDAC2/ERCC3/ARNT/GTF2H2C/MED14/RLIM/ABT1/DR1/MED6/SPEN/EYA3/TAF11/SIN3…
GOMF_S_ADENOSYLMETHIONINE_DEPENDENT_METHYLTRANSFERASE_ACTIVITY	GOMF_S_ADENOSYLMETHIONINE_DEPENDENT_METHYLTRANSFERASE_ACTIVITY	GOMF_S_ADENOSYLMETHIONINE_DEPENDENT_METHYLTRANSFERASE_ACTIVITY	151	0.529919354347202	1.7444089014698	6.17177189450436e-08	2.13888395870834e-06	1.62927326715137e-06	4799	tags=56%, list=27%, signal=41%	DNMT1/EZH2/NSD2/SUV39H2/RBBP5/SMYD2/TFB2M/SETDB1/METTL2A/DOT1L/SMYD3/DNMT3A/DNMT3B/SETD5/THUMPD3/RNMT/NSUN2/TRMT61B/FTSJ3/PRMT5/ASH1L/NSUN4/MRM2/TRMT1L/SUV39H1/TRMT10C/METTL6/WDR82/THUMPD2/WDR5/FBXO11/METTL21A/NSD3/TRMT5/PRMT6/CARNMT1/WDR4/ICMT/TARBP1/NSD1/METTL8/METTL18/EHMT2/METTL4/TTLL12/TRMT10A/CARM1/ARMT1/SETD6/PRMT3/SETMAR/PRMT9/NOP2/ASH2L/EEF2KMT/EHMT1/SETDB2/SETD2/KMT2B/DIMT1/KMT5A/METTL9…
GOCC_PRECATALYTIC_SPLICEOSOME	GOCC_PRECATALYTIC_SPLICEOSOME	GOCC_PRECATALYTIC_SPLICEOSOME	52	0.665869694706387	2.01651995957886	6.2629065390201e-08	2.16271583306376e-06	1.64742695689938e-06	3787	tags=71%, list=22%, signal=56%	SNRPE/SNRPD1/PRPF4/SF3A3/SNRNP200/PRPF3/EFTUD2/SNRPA1/SNRPD3/SF3B3/SF3B6/DHX16/SF3B1/PRPF38A/LSM5/MFAP1/SMU1/LSM3/CWC22/PRPF38B/PHF5A/SNRPG/SF3A1/SF3B4/LSM2/SNRPB/PRPF8/SNIP1/SF3B2/BUD13/CWC27/SRRM2/LSM8/SNRPD2/LSM6/MAGOHB/SNRPB2
GOMF_DNA_REPLICATION_ORIGIN_BINDING	GOMF_DNA_REPLICATION_ORIGIN_BINDING	GOMF_DNA_REPLICATION_ORIGIN_BINDING	16	0.853977509194187	2.11834334842578	6.35904710702894e-08	2.18810058640081e-06	1.66676353653798e-06	1689	tags=88%, list=10%, signal=79%	CDC6/MCM10/ORC1/CDC45/DHX9/POLA1/MCM2/HSPD1/MCM5/ORC5/GRWD1/ORC2/ORC4/DDX11
GOBP_POSITIVE_REGULATION_OF_CELL_CYCLE_G2_M_PHASE_TRANSITION	GOBP_POSITIVE_REGULATION_OF_CELL_CYCLE_G2_M_PHASE_TRANSITION	GOBP_POSITIVE_REGULATION_OF_CELL_CYCLE_G2_M_PHASE_TRANSITION	30	0.754660791747567	2.12514250058053	6.70166383327913e-08	2.29781516326156e-06	1.75033750807966e-06	1716	tags=53%, list=10%, signal=48%	CDC25A/CCNB1/CDK1/CDC25C/ATAD5/RRM1/RCC2/CDC7/CDK4/FBXO5/DBF4B/RAD51C/DYRK3/NPM1/SIN3A/RAD51B
GOBP_ANTIGEN_PROCESSING_AND_PRESENTATION_OF_EXOGENOUS_PEPTIDE_ANTIGEN	GOBP_ANTIGEN_PROCESSING_AND_PRESENTATION_OF_EXOGENOUS_PEPTIDE_ANTIGEN	GOBP_ANTIGEN_PROCESSING_AND_PRESENTATION_OF_EXOGENOUS_PEPTIDE_ANTIGEN	36	-0.632534	-2.58546	6.74400777943491e-08	2.29863922078972e-06	1.75096522558428e-06	2266	tags=61%, list=13%, signal=53%	FCER1G/CLEC4A/CTSF/B2M/HLA-DQA2/HLA-DMB/HLA-DOA/HLA-F/HLA-A/HLA-DOB/HLA-DRA/HLA-DQA1/HLA-DPA1/CTSD/HLA-DRB5/HLA-DQB2/HLA-DRB1/HLA-DQB1/HLA-E/HLA-DPB1/CD74/HLA-DMA
GOBP_INTERSTRAND_CROSS_LINK_REPAIR	GOBP_INTERSTRAND_CROSS_LINK_REPAIR	GOBP_INTERSTRAND_CROSS_LINK_REPAIR	32	0.742596090792154	2.10575890401898	6.75161380395367e-08	2.29863922078972e-06	1.75096522558428e-06	2340	tags=62%, list=13%, signal=54%	RAD51/FANCD2/RFWD3/RAD51AP1/MCM8/DCLRE1B/NEIL3/HROB/NUCKS1/FANCM/RNF168/RNF8/FAAP24/DCLRE1A/CENPS/ERCC6L2/EXO5/SLX4/XRCC3/ERCC4
GOCC_SITE_OF_DOUBLE_STRAND_BREAK	GOCC_SITE_OF_DOUBLE_STRAND_BREAK	GOCC_SITE_OF_DOUBLE_STRAND_BREAK	73	0.613534336503159	1.92095238726115	6.95861834254049e-08	2.36080283347453e-06	1.79831773011102e-06	4587	tags=67%, list=26%, signal=50%	TIMELESS/PARP1/RAD51/ESCO2/RFWD3/RAD18/RBBP8/INTS3/RIF1/RNF138/SLF1/RNF168/RNF8/SLF2/SMCHD1/POLH/SMC6/SHLD2/KDM4D/SMARCAD1/MRE11/RNF169/RPA2/ARPC5/HUS1/TP53BP1/ACTR2/NHEJ1/SETMAR/PRPF19/XRCC4/RPA3/SHLD3/SMC5/SMARCAL1/ATF2/WDR70/HUS1B/ACTR3/NBN/ARPC1A/INIP/APLF/NABP2/HELB/WRAP53/H2AX/DDB1/RAD50
GOBP_POSITIVE_REGULATION_OF_HISTONE_METHYLATION	GOBP_POSITIVE_REGULATION_OF_HISTONE_METHYLATION	GOBP_POSITIVE_REGULATION_OF_HISTONE_METHYLATION	49	0.666117077379582	1.99773413254669	7.08370363513746e-08	2.39483672895609e-06	1.82424270647982e-06	3721	tags=63%, list=21%, signal=50%	BRCA1/DNMT1/JARID2/CHTOP/PAXIP1/MTF2/TET1/RIF1/DNMT3B/SNW1/HCFC1/CTNNB1/SUV39H1/WDR5/RNF20/NSD3/PHF20/KANSL2/PHF19/RTF1/SMAD4/KANSL3/CTR9/H1-5/KANSL1/SIRT1/BRD4/PAXBP1/ZNF304/NELFA/RRP8
GOBP_PHOSPHOLIPASE_C_ACTIVATING_G_PROTEIN_COUPLED_RECEPTOR_SIGNALING_PATHWAY	GOBP_PHOSPHOLIPASE_C_ACTIVATING_G_PROTEIN_COUPLED_RECEPTOR_SIGNALING_PATHWAY	GOBP_PHOSPHOLIPASE_C_ACTIVATING_G_PROTEIN_COUPLED_RECEPTOR_SIGNALING_PATHWAY	101	-0.414613	-2.11511	7.25958233002876e-08	2.4457456985731e-06	1.86302210024615e-06	4952	tags=51%, list=28%, signal=37%	AGT/OPRM1/LTB4R/CALCA/GPR65/C5AR1/DRD3/ADRA1B/NMUR1/P2RY10/ANO1/GPR4/P2RY12/NPR3/GRP/LPAR6/DRD1/FPR1/NTSR2/TGM2/HRH1/GPR18/LPAR1/DRD2/C3AR1/CMKLR1/P2RY8/ADRA2A/CCKAR/ESR1/GALR2/F2RL1/EDN1/GPR55/P2RY6/GPR33/F2RL3/CASR/PTH1R/F2RL2/PTGER3/CCKBR/CXCR2/P2RY2/DRD5/CX3CR1/TACR1/FFAR4/GNA14/C5AR2/GPR35/GNA15
GOBP_MYELOID_CELL_ACTIVATION_INVOLVED_IN_IMMUNE_RESPONSE	GOBP_MYELOID_CELL_ACTIVATION_INVOLVED_IN_IMMUNE_RESPONSE	GOBP_MYELOID_CELL_ACTIVATION_INVOLVED_IN_IMMUNE_RESPONSE	94	-0.41962	-2.12819	7.69669620636783e-08	2.58400540345037e-06	1.9683400349399e-06	3457	tags=49%, list=20%, signal=39%	IL13/DYSF/CLNK/ITGAM/BLK/LILRA2/LBP/SLAMF1/RASGRP1/ENPP3/IFI35/F2RL1/ITGB2/UNC13D/FCER1G/PTAFR/MILR1/GATA2/PYCARD/LAT2/FGR/PTGDR/PTGDS/GATA1/GRN/ANXA3/SCNN1B/STXBP2/S100A13/PLCG2/TREM2/FOXF1/LGALS9/TYROBP/CX3CR1/RAC2/PTPN6/CD177/IL4R/BCR/PRAM1/SPI1/DNASE1L3/VAMP8/VAMP2/STX4
GOCC_DNA_REPAIR_COMPLEX	GOCC_DNA_REPAIR_COMPLEX	GOCC_DNA_REPAIR_COMPLEX	39	0.71094905351351	2.08475584114174	7.75686954210109e-08	2.59519624922406e-06	1.97686454875547e-06	3125	tags=64%, list=18%, signal=53%	FANCI/FANCD2/BRCA1/MSH6/MSH2/PALB2/BRCA2/PRKDC/POLD1/KDM1A/RAD23B/XRCC5/XRCC6/RCOR1/MLH1/PMS2/ERCC3/PMS1/TP53BP1/NHEJ1/ERCC4/XRCC4/ATP23/DCLRE1C/MSH3
GOCC_CYTOPLASMIC_STRESS_GRANULE	GOCC_CYTOPLASMIC_STRESS_GRANULE	GOCC_CYTOPLASMIC_STRESS_GRANULE	79	0.606060926124905	1.90969551108374	8.20263957512031e-08	2.73487317420132e-06	2.08326203655596e-06	4209	tags=62%, list=24%, signal=47%	KPNB1/PRRC2C/UBAP2L/HNRNPK/ELAVL1/TARDBP/YBX1/EIF2S1/G3BP2/STAU1/GIGYF2/G3BP1/DDX1/PUM1/EIF4E/YTHDF2/LARP4/NUFIP2/CELF1/DYRK3/YTHDF1/CAPRIN1/YTHDF3/ATXN2/DDX19A/PUM2/LSM14A/TIAL1/DHX36/LIN28A/EIF4G1/ROCK1/CSDE1/FMR1/ATXN2L/LARP4B/PABPC4/RC3H2/LARP1/CASC3/TIA1/OGFOD1/TRIM25/DDX3X/STAU2/PABPC1/PABPC3/DDX25/ZFAND1
GOBP_NEGATIVE_REGULATION_OF_CELL_CYCLE_G2_M_PHASE_TRANSITION	GOBP_NEGATIVE_REGULATION_OF_CELL_CYCLE_G2_M_PHASE_TRANSITION	GOBP_NEGATIVE_REGULATION_OF_CELL_CYCLE_G2_M_PHASE_TRANSITION	61	0.633065641909753	1.95352460207828	8.32164160004434e-08	2.76501555432401e-06	2.10622269037838e-06	4089	tags=56%, list=23%, signal=43%	CDC6/CLSPN/ORC1/TICRR/BLM/CDK1/BRCA1/PLK1/DONSON/CHEK1/AURKB/TOPBP1/INTS3/NAE1/RAD21/BRCC3/MRE11/PINX1/HUS1/RINT1/TAOK1/MACROH2A1/HMGA2/CHFR/ZNF830/CCNG1/HUS1B/ABRAXAS1/RAD17/NBN/UIMC1/INIP/ATM/NABP2
GOMF_EXONUCLEASE_ACTIVITY_ACTIVE_WITH_EITHER_RIBO_OR_DEOXYRIBONUCLEIC_ACIDS_AND_PRODUCING_5_PHOSPHOMONOESTERS	GOMF_EXONUCLEASE_ACTIVITY_ACTIVE_WITH_EITHER_RIBO_OR_DEOXYRIBONUCLEIC_ACIDS_AND_PRODUCING_5_PHOSPHOMONOESTERS	GOMF_EXONUCLEASE_ACTIVITY_ACTIVE_WITH_EITHER_RIBO_OR_DEOXYRIBONUCLEIC_ACIDS_AND_PRODUCING_5_PHOSPHOMONOESTERS	58	0.64493752774874	1.97585732141323	8.39120600213457e-08	2.7785811929671e-06	2.1165561786927e-06	2233	tags=52%, list=13%, signal=45%	EXO1/DCLRE1B/FEN1/ISG20L2/POLE/POLD1/EXOSC2/CPSF3/PNPT1/RAD1/ANGEL2/MGME1/NOCT/XRN2/PDE12/ERI2/DCLRE1A/CNOT6/ERI1/EXOSC3/CNOT1/DCP2/APEX1/MRE11/EXOSC9/CNOT7/DIS3/TOE1/EXO5/EXOSC10
GOCC_CAJAL_BODY	GOCC_CAJAL_BODY	GOCC_CAJAL_BODY	59	0.641826197028014	1.97738044139505	9.9843541453702e-08	3.29483686797217e-06	2.50980872840508e-06	4552	tags=71%, list=26%, signal=53%	OIP5/NOLC1/DKC1/XPO1/PRPF4/ZNF473/COIL/SART3/DDX46/HNRNPA2B1/PRPF3/ANGEL2/EFTUD2/SMNDC1/SHQ1/NOP58/DDX42/EWSR1/SNRPC/TGS1/LSG1/ARIH1/GEMIN4/EAF1/CDK2/NPAT/GAR1/ICE1/TOE1/RDM1/FMR1/PHAX/ZC3H8/ICE2/SRRM2/FBL/USPL1/ZPR1/WRAP53/SMN1/PRPF31/HMBOX1
GOMF_SNORNA_BINDING	GOMF_SNORNA_BINDING	GOMF_SNORNA_BINDING	32	0.73828341784845	2.09352957832776	1.00392868856067e-07	3.30169608492963e-06	2.5150336676903e-06	1973	tags=59%, list=11%, signal=53%	HEATR1/NOLC1/DKC1/WDR3/UTP25/PRKDC/TSR1/NOP56/NOP14/DDX21/NUFIP1/XRCC5/BYSL/NOP58/UTP6/BMS1/GAR1/DHX37/NUDT5
GOBP_MITOCHONDRIAL_RNA_METABOLIC_PROCESS	GOBP_MITOCHONDRIAL_RNA_METABOLIC_PROCESS	GOBP_MITOCHONDRIAL_RNA_METABOLIC_PROCESS	49	0.662419110483204	1.98664365770256	1.00956191515506e-07	3.30896751106246e-06	2.5205726031543e-06	3847	tags=69%, list=22%, signal=54%	DARS2/TFB2M/LRPPRC/FASTKD2/PNPT1/TFAM/TWNK/FASTKD5/SUPV3L1/TRMT61B/PDE12/WARS2/FASTKD1/YARS2/TRMT10C/TRIT1/TARS2/SLC25A33/TRMT5/GRSF1/TEFM/CDK5RAP1/MTERF1/FASTKD3/METTL4/TRNT1/GARS1/AARS2/PRORP/PPARGC1B/EARS2/RPUSD4/PUS1/TBRG4
GOBP_PROTEIN_MODIFICATION_BY_SMALL_PROTEIN_REMOVAL	GOBP_PROTEIN_MODIFICATION_BY_SMALL_PROTEIN_REMOVAL	GOBP_PROTEIN_MODIFICATION_BY_SMALL_PROTEIN_REMOVAL	162	0.51919792032702	1.71739595719877	1.03604673865379e-07	3.38430267433901e-06	2.57795840339991e-06	4963	tags=56%, list=28%, signal=40%	CDK1/TAF5L/DESI2/UCHL5/TAF5/USP37/SART3/USP1/USP39/SENP1/TAF4/USP14/TADA1/YOD1/ASXL1/USP10/USP48/USP31/TAF2/SF3B3/USP13/SENP2/COPS3/ABRAXAS2/PSMD14/USP32/USP42/BRCC3/COPS7B/SUPT7L/TRRAP/USP38/COPS8/USP49/WDR48/ITCH/USP21/TAF9/USP7/USP24/ZRANB1/SENP5/USP33/USP46/USP19/STAMBP/OTUD7B/USP36/OTUD3/MINDY2/SHMT2/COPS4/USP12/SUPT20H/OTUD6B/USP3/USP34/USP8/OTULIN/USP54/OTUD4/SENP3/JOSD1/ATXN7/USP25/USP28/…
GOBP_RIBOSOMAL_SMALL_SUBUNIT_BIOGENESIS	GOBP_RIBOSOMAL_SMALL_SUBUNIT_BIOGENESIS	GOBP_RIBOSOMAL_SMALL_SUBUNIT_BIOGENESIS	71	0.614535911282764	1.91736191737512	1.07677501030006e-07	3.50550086686577e-06	2.67027990326761e-06	4447	tags=63%, list=25%, signal=47%	HEATR1/WDR3/UTP25/PRKDC/NOL11/TSR1/UTP20/RIOK1/NOP14/NOL10/XRCC5/DDX52/NOM1/BYSL/UTP6/BMS1/UTP4/RRP36/MRPS7/NPM1/SRFBP1/ABT1/DCAF13/DHX37/NGDN/RIOK3/UTP3/ERCC2/NAT10/RPP40/WDR46/SURF6/RIOK2/UTP23/RCL1/ERAL1/RRS1/LSM6/RPS7/NOP9/HELB/METTL17/NOB1/KRI1/RPS27
GOBP_CYTOSKELETON_DEPENDENT_CYTOKINESIS	GOBP_CYTOSKELETON_DEPENDENT_CYTOKINESIS	GOBP_CYTOSKELETON_DEPENDENT_CYTOKINESIS	100	0.580758992222167	1.86033529718368	1.10311030061255e-07	3.57918573712174e-06	2.72640860946169e-06	3511	tags=45%, list=20%, signal=36%	ESPL1/RACGAP1/KIF4A/NUSAP1/CENPA/ANLN/KIF23/PLK1/KIF20A/CEP55/ECT2/CKAP2/AURKB/CIT/INCENP/STMN1/NUP62/KIF20B/SEPTIN11/KIF4B/SPAST/SEPTIN10/ACTR2/WASHC5/ROCK1/SON/STAMBP/ROCK2/MYH10/SEPTIN2/SPIRE1/VPS4B/TRIM36/USP8/ZFYVE26/CHMP2B/APC/ARF1/CECR2/BBS4/SNX18/SEPTIN9/SEPTIN7/PDCD6IP/ACTR3
GOBP_DNA_TEMPLATED_TRANSCRIPTION_INITIATION	GOBP_DNA_TEMPLATED_TRANSCRIPTION_INITIATION	GOBP_DNA_TEMPLATED_TRANSCRIPTION_INITIATION	129	0.540810702877977	1.76866754353174	1.11210975182812e-07	3.59631745499202e-06	2.73945852263383e-06	5649	tags=64%, list=32%, signal=44%	POLR2D/E2F3/TAF5/E2F2/TFB2M/ELOA/CDK4/PAXIP1/GTF3C4/TAF1B/MED1/TFAM/CAND1/NCOA6/TAF4/SMARCA4/PPM1D/SMARCA5/TAF2/POLR1F/ERCC3/MED14/MITF/DR1/TAF11/MED13/MYC/RRN3/MAZ/TAF4B/HMGB1/GTF2E1/DHX36/GTF2A1/TAF9/POLR1E/BDP1/TAF1/BCLAF1/MED17/BAZ2A/SMARCB1/GTF2B/GTF2F2/ZNF451/TAF13/RSF1/HNF1A/GTF3C5/TBP/UBTF/PSMC6/MED12/TAF1L/GTF2H2/H4C8/SETX/ERCC6/H4C3/SRF/GTF2E2/TAF6/TAF9B/TAF8/CRCP/H4C12/GTF2A2/MED24/H4C…
GOCC_NUCLEAR_REPLICATION_FORK	GOCC_NUCLEAR_REPLICATION_FORK	GOCC_NUCLEAR_REPLICATION_FORK	27	0.764155701547118	2.11526794883014	1.28268067237357e-07	4.13407980706003e-06	3.14909356652558e-06	958	tags=67%, list=5%, signal=63%	MCM10/TIMELESS/WDHD1/PRIM1/PCNA/POLA1/MCM3/PRIM2/POLD1/TIPIN/TONSL/POLD3/MMS22L/POLA2/RPA1/BAZ1B/ZRANB3/SMARCA5
GOMF_MHC_CLASS_II_RECEPTOR_ACTIVITY	GOMF_MHC_CLASS_II_RECEPTOR_ACTIVITY	GOMF_MHC_CLASS_II_RECEPTOR_ACTIVITY	9	-0.921108	-2.53137	1.54167847843652e-07	4.9523219960142e-06	3.77238129519858e-06	1388	tags=100%, list=8%, signal=92%	HLA-DOA/HLA-DOB/HLA-DRA/HLA-DQA1/HLA-DPA1/HLA-DQB2/HLA-DRB1/HLA-DQB1
GOBP_KERATINIZATION	GOBP_KERATINIZATION	GOBP_KERATINIZATION	59	-0.496634	-2.29319	1.72927446994054e-07	5.53654134101162e-06	4.21740448455001e-06	4820	tags=64%, list=28%, signal=47%	SPRR2D/LCE1A/SPRR2E/LCE1B/LCE6A/SPRR4/SPRR1B/SPRR1A/SPRR2G/SFN/LIPM/CERS3/SPRR2B/LIPK/LCE2C/LIPN/IL1A/IVL/LCE2D/LCE1E/KRT16/LCE4A/LCE1D/TCHH/LCE2B/SHARPIN/TGM1/LORICRIN/LCE3E/LCE3D/LCE1C/CYP26B1/CDSN/LCE1F/KRT2/KLK5/KRT17/PPL
GOBP_GENE_SILENCING_BY_RNA	GOBP_GENE_SILENCING_BY_RNA	GOBP_GENE_SILENCING_BY_RNA	112	0.55724908757835	1.80579745146016	1.7528650337624e-07	5.59354851862991e-06	4.26082912671027e-06	3846	tags=52%, list=22%, signal=41%	DHX9/RAN/XPO5/CNOT9/ELAVL1/CNOT11/HNRNPA2B1/TSNAX/ADAR/TSN/DGCR8/TERT/DROSHA/PUM1/HELZ/SRRT/CELF1/CNOT6/TUT4/ERI1/CNOT1/EIF4ENIF1/CNOT10/FXR1/PUM2/RIPK1/TIAL1/TEX15/DICER1/AGO2/CLP1/CNOT7/LIN28B/LIN28A/EIF4G1/CNOT3/PRKRA/SNIP1/SMAD2/FMR1/LIMD1/TRIM71/ZC3H7A/AGO4/AGO1/TARBP2/ZMPSTE24/EIF4E2/TDRKH/MAP2K1/TNRC6A/DDX17/CNOT2/DDX3X/POU5F1/HENMT1/NCOR1/PABPC1
GOCC_MITOCHONDRIAL_PROTEIN_CONTAINING_COMPLEX	GOCC_MITOCHONDRIAL_PROTEIN_CONTAINING_COMPLEX	GOCC_MITOCHONDRIAL_PROTEIN_CONTAINING_COMPLEX	262	0.468036911567825	1.57439780151014	1.76169284271979e-07	5.60322634745318e-06	4.26820111513518e-06	5746	tags=52%, list=33%, signal=35%	MRPL9/TIMM8A/TIMM17A/IMMT/DAP3/SDHC/CHCHD3/PNPT1/TIMM21/DNAJC11/ATP5PB/TOMM20/NDUFS2/MRPS14/NDUFS1/MRPL35/AFG3L2/SUPV3L1/MRPL19/TOMM70/MRPL3/TOMM40L/MRPL30/MRPS5/UQCRFS1/NSUN4/MRPS16/MRPS7/CLPX/MTX2/UQCRH/MRPS35/IDH3A/TRMT10C/SLC25A5/ATP5F1A/MRPS10/ATP5F1B/PDHA1/DLAT/TIMM23B/NDUFAB1/DLD/MFN1/MRPS30/MRPS9/MRPL15/MCCC2/PDK1/MRPS27/GRPEL2/TOMM22/MRPL37/HSPA9/UQCRHL/TIMM9/PDHX/POLG2/TIMM50/TOMM40/MRP…
GOMF_TRANSLATION_INITIATION_FACTOR_ACTIVITY	GOMF_TRANSLATION_INITIATION_FACTOR_ACTIVITY	GOMF_TRANSLATION_INITIATION_FACTOR_ACTIVITY	51	0.652049931273146	1.97049613060772	1.8602881126925e-07	5.89741828249959e-06	4.49229885228969e-06	3549	tags=65%, list=20%, signal=52%	EIF3A/DENR/EIF2S1/EIF2S2/EIF4E/MTIF2/EIF2S3/EIF2B3/EIF2B1/EIF3C/AGO2/EIF5B/EIF3I/EIF3J/EIF4H/EIF4G1/EIF2D/EIF2S3B/EIF4A1/EIF3B/EIF4G2/EIF4E2/EIF1B/EIF3M/EIF1AX/EIF3L/EIF4B/EIF4G3/EIF5/EIF3CL/EIF3D/EIF2B5/DHX29
GOBP_POSITIVE_REGULATION_OF_LIPID_LOCALIZATION	GOBP_POSITIVE_REGULATION_OF_LIPID_LOCALIZATION	GOBP_POSITIVE_REGULATION_OF_LIPID_LOCALIZATION	108	-0.387864	-2.01407	1.90701233327865e-07	6.02578504917363e-06	4.59008094115953e-06	3263	tags=41%, list=19%, signal=33%	VSTM2A/FASLG/IL1A/NKX3-1/ACSL5/ENPP7/GALR1/GAL/BMP6/TNFRSF11A/APOB/CIDEA/ABCA1/ANXA2/ABCA7/SSTR4/EDN1/RXRA/ABCA3/APOE/ABCA8/CYP4F2/ABCG4/PLIN5/LRP1/RETN/CAV1/EHD1/IL1B/OXT/TREM2/NR1H3/CYP8B1/PTGES/PLA2R1/CES1/C3/NFKBIA/ABCG1/GHRL/ZC3H12A/NR1H2/C1QTNF1/FITM1
GOBP_MITOTIC_CYTOKINESIS	GOBP_MITOTIC_CYTOKINESIS	GOBP_MITOTIC_CYTOKINESIS	71	0.609174587127517	1.90063449986665	1.9684308979689e-07	6.19959555454765e-06	4.72247933930683e-06	3440	tags=48%, list=20%, signal=39%	ESPL1/RACGAP1/KIF4A/NUSAP1/CENPA/ANLN/KIF23/PLK1/KIF20A/CEP55/ECT2/CKAP2/CIT/INCENP/STMN1/NUP62/KIF20B/KIF4B/SPAST/ROCK1/SON/STAMBP/ROCK2/MYH10/VPS4B/TRIM36/USP8/ZFYVE26/CHMP2B/APC/ARF1/BBS4/SNX18/PDCD6IP
GOMF_EXONUCLEASE_ACTIVITY	GOMF_EXONUCLEASE_ACTIVITY	GOMF_EXONUCLEASE_ACTIVITY	82	0.589381975823973	1.86006828087806	2.03861914834316e-07	6.39980796926299e-06	4.87498912541254e-06	4055	tags=57%, list=23%, signal=44%	EXO1/DCLRE1B/FEN1/ISG20L2/POLE/POLD1/EXOSC2/CPSF3/PNPT1/RAD1/REXO5/TDP1/ANGEL2/MGME1/NOCT/XRN2/PDE12/WRN/DDX1/ERI2/DCLRE1A/CNOT6/ERI1/EXOSC8/EXOSC3/CNOT1/DCP2/APEX1/MRE11/EXOSC9/CNOT7/DIS3/TOE1/EXO5/EXOSC10/AEN/EXOG/DCLRE1C/EXOSC7/APTX/REXO4/CNOT2/EXD2/POLG/APEX2/APLF/EXOSC5
GOMF_CHEMOKINE_ACTIVITY	GOMF_CHEMOKINE_ACTIVITY	GOMF_CHEMOKINE_ACTIVITY	47	-0.551888	-2.39852	2.05046160766799e-07	6.41615316651838e-06	4.88743991444488e-06	4165	tags=53%, list=24%, signal=41%	CCL4/CCL1/CCL3/CXCL13/CX3CL1/PF4V1/CCL2/CXCL5/CCL25/XCL1/CCL11/XCL2/CCL13/CCL3L3/CCL3L1/CCL24/CCL5/CCL19/CCL26/CCL21/CXCL12/CCL14/CXCL14/CCL22/CXCL16
GOBP_RESPONSE_TO_RADIATION	GOBP_RESPONSE_TO_RADIATION	GOBP_RESPONSE_TO_RADIATION	427	0.430330394670967	1.46347302474329	2.07608503148804e-07	6.47537618369607e-06	4.93255245002437e-06	4369	tags=36%, list=25%, signal=28%	INTS7/CDC25A/TICRR/PARP1/RAD54L/BLM/RAD51/FANCD2/BRCA1/PCLAF/RFWD3/MSH6/RAD51AP1/XRCC2/CHEK1/PCNA/PBK/POLA1/ECT2/FEN1/MSH2/FIGNL1/AURKB/SMC1A/TOPBP1/BARD1/SPRTN/NUCKS1/BRCA2/PRKDC/POLD1/COP1/TIPIN/SDE2/KDM1A/POLD3/PAXIP1/USP1/RAD1/CHEK2/EIF2S1/FECH/RO60/INTS3/XRCC5/XRCC6/DNMT3A/TLK2/RAD54B/PPM1D/PPP1CC/HMGCR/ZRANB3/WRN/CRY1/RNF168/OPN3/FANCG/RNF8/CEP250/NPM1/ERCC3/COPS3/POLH/MAP4K3/REV1/CLK2/EYA3…
GOBP_RNA_DESTABILIZATION	GOBP_RNA_DESTABILIZATION	GOBP_RNA_DESTABILIZATION	92	0.577274258273536	1.83549730652331	2.15088014203364e-07	6.68709327759589e-06	5.09382580937869e-06	4842	tags=63%, list=28%, signal=46%	DHX9/HNRNPU/POLR2D/EXOSC2/PNPT1/TARDBP/YBX1/HNRNPD/KHSRP/DCP1A/NOCT/GIGYF2/PDE12/MLH1/PUM1/YTHDF2/PATL1/CELF1/CNOT6/YTHDF1/TUT4/EXOSC8/EXOSC3/YTHDF3/CNOT1/EIF4ENIF1/DCP2/PAIP1/DHX36/AGO2/EXOSC9/CNOT7/DIS3/SYNCRIP/LIN28B/ROCK1/CSDE1/CNOT3/ROCK2/TRIM71/RC3H2/ZC3H18/NT5C3B/EXOSC7/TNRC6A/TENT4A/CNOT2/PABPC1/METTL3/EXOSC5/METTL14/TNRC6B/MEX3D/PAN3/CNOT8/IGF2BP1/PARN/LSM1
GOMF_LIGASE_ACTIVITY_FORMING_CARBON_OXYGEN_BONDS	GOMF_LIGASE_ACTIVITY_FORMING_CARBON_OXYGEN_BONDS	GOMF_LIGASE_ACTIVITY_FORMING_CARBON_OXYGEN_BONDS	41	0.688942207757271	2.03082279754286	2.18921001923149e-07	6.78444604998376e-06	5.16798330113454e-06	4153	tags=76%, list=24%, signal=58%	DARS2/IARS2/MARS2/EPRS1/NARS1/IARS1/FARSB/NARS2/LARS2/WARS2/MARS1/YARS2/TARS1/TARS2/DARS1/VARS1/LARS1/RARS1/LRRC47/PARS2/GARS1/FARS2/AARS2/YARS1/KARS1/QARS1/EARS2/AARSD1/VARS2/FARSA/HARS2
GOBP_RESPONSE_TO_UV	GOBP_RESPONSE_TO_UV	GOBP_RESPONSE_TO_UV	142	0.522286940438996	1.71725120450233	2.36529994303337e-07	7.30673646938966e-06	5.56583275648376e-06	3653	tags=44%, list=21%, signal=35%	CDC25A/PARP1/PCLAF/MSH6/CHEK1/PCNA/PBK/POLA1/FEN1/MSH2/AURKB/SPRTN/BRCA2/POLD1/TIPIN/SDE2/KDM1A/POLD3/USP1/EIF2S1/RO60/ZRANB3/WRN/OPN3/NPM1/ERCC3/POLH/MAP4K3/REV1/PPID/TRIM32/MYC/EP300/RHNO1/DHX36/TRIAP1/ACTR5/HUS1/CASP3/MME/UBE4B/NEDD4/YY1/TAF1/ERCC2/ERCC4/FMR1/IMPACT/PRIMPOL/MAPK8/SIRT1/NOC2L/EIF2AK4/CREBBP/INO80/USF1/USP28/GTF2H2/ERCC8/ERCC6/BAK1/ZBTB1/ATR
GOBP_REGULATION_OF_COAGULATION	GOBP_REGULATION_OF_COAGULATION	GOBP_REGULATION_OF_COAGULATION	70	-0.472715	-2.2912	2.39814501441201e-07	7.33786840011066e-06	5.58954719048661e-06	3284	tags=47%, list=19%, signal=38%	FGG/FGA/CD34/APOH/CD9/F7/F11/PROCR/TSPAN8/F2RL1/EDN1/APOE/GP1BA/PRDX2/PDGFB/PDGFA/F3/PDGFRA/PROC/CAV1/ADTRP/SERPINE1/KLKB1/EPHB2/KRT1/PLAU/THBD/SERPING1/ABAT/DMTN/VTN/SERPINF2/C1QTNF1
GOBP_ANTIMICROBIAL_HUMORAL_IMMUNE_RESPONSE_MEDIATED_BY_ANTIMICROBIAL_PEPTIDE	GOBP_ANTIMICROBIAL_HUMORAL_IMMUNE_RESPONSE_MEDIATED_BY_ANTIMICROBIAL_PEPTIDE	GOBP_ANTIMICROBIAL_HUMORAL_IMMUNE_RESPONSE_MEDIATED_BY_ANTIMICROBIAL_PEPTIDE	76	-0.44342	-2.1893	2.38753859340805e-07	7.33786840011066e-06	5.58954719048661e-06	3875	tags=43%, list=22%, signal=34%	ROMO1/PGC/CXCL13/IL17A/GNLY/SEMG1/PF4V1/PGLYRP3/REG1A/CXCL5/GALP/RNASE6/DEFA3/S100A7/REG3A/S100A9/DEFA4/PGLYRP4/RNASE3/ELANE/DEFB1/CCL13/SPINK5/KLK7/CAMP/S100A12/LTF/KLK5/NOD2/PLA2G1B/CXCL14/FAM3A/ANG
GOMF_UBIQUITIN_LIKE_PROTEIN_TRANSFERASE_ACTIVITY	GOMF_UBIQUITIN_LIKE_PROTEIN_TRANSFERASE_ACTIVITY	GOMF_UBIQUITIN_LIKE_PROTEIN_TRANSFERASE_ACTIVITY	447	0.425940403337032	1.45041717256601	2.39348374952859e-07	7.33786840011066e-06	5.58954719048661e-06	4966	tags=41%, list=28%, signal=30%	UBE2T/UHRF1/BRCA1/TRAIP/RFWD3/RNF2/BARD1/COP1/RAD18/UBE2C/UBE2Q1/TRIM37/RNF144A/UBR7/UBE2O/BCOR/CDC23/TRIM33/TRIM27/RNF138/RNF115/UBE2S/UBE2K/CBLL1/RNF168/G2E3/RNF8/RNF34/OBI1/UBE2N/KIAA1586/UBE2E1/UBE3A/ZNRF3/TRIM11/RLIM/FBXO11/RNF20/ARIH2/KLHL20/BFAR/VHL/RCHY1/MIB1/TRIM32/ARIH1/BRAP/RNF111/TRIP12/PELI2/HLTF/BIRC6/CUL3/FBXO22/KLHL42/LTN1/RMND5A/TRIM28/RNF169/TRIM24/UBR5/UBE3C/ITCH/NFX1/TRIM45/RN…
GOBP_MATURATION_OF_SSU_RRNA	GOBP_MATURATION_OF_SSU_RRNA	GOBP_MATURATION_OF_SSU_RRNA	49	0.653451511279987	1.95974916779436	2.50103447749012e-07	7.62854964127822e-06	5.8109706920134e-06	3479	tags=63%, list=20%, signal=51%	HEATR1/WDR3/UTP25/NOL11/TSR1/UTP20/RIOK1/NOP14/NOL10/DDX52/BYSL/UTP6/BMS1/UTP4/RRP36/SRFBP1/ABT1/DCAF13/DHX37/NGDN/RIOK3/UTP3/ERCC2/NAT10/RPP40/WDR46/RIOK2/UTP23/RCL1/RRS1/LSM6
GOCC_MITOTIC_SPINDLE_POLE	GOCC_MITOTIC_SPINDLE_POLE	GOCC_MITOTIC_SPINDLE_POLE	36	0.713107679873659	2.05369067500133	2.54243088452063e-07	7.73042900076413e-06	5.88857626580298e-06	2690	tags=56%, list=15%, signal=47%	SPAG5/AURKA/ASPM/FAM83D/PLK1/AURKB/SMC1A/GPSM2/SMC3/KIF20B/FAM161A/RAE1/BCCIP/SMC6/CDK5RAP2/CNTRL/STAG1/TNKS/STAG2/NIN
GOCC_OUTER_KINETOCHORE	GOCC_OUTER_KINETOCHORE	GOCC_OUTER_KINETOCHORE	12	0.88881	2.10832	2.65393049130825e-07	8.04415483399984e-06	6.12755375274174e-06	465	tags=75%, list=3%, signal=73%	CENPF/BUB1B/CCNB1/SKA3/PLK1/SKA1/NDC80/SKA2/SPDL1
GOBP_REGULATION_OF_CENTROSOME_CYCLE	GOBP_REGULATION_OF_CENTROSOME_CYCLE	GOBP_REGULATION_OF_CENTROSOME_CYCLE	52	0.654401038409211	1.9817882778149	2.75385053627938e-07	8.32093151102666e-06	6.33838559287724e-06	3440	tags=58%, list=20%, signal=46%	STIL/PLK4/AURKA/CCNF/BRCA1/WDR62/XPO1/SASS6/CENPJ/NUP62/CEP76/TRIM37/GEN1/ALMS1/RBM14/NPM1/CEP295/SPICE1/CDK5RAP2/CHORDC1/XRCC3/NAT10/ROCK2/VPS4B/SIRT1/CHMP2B/MCPH1/CEP131/MDM1/PDCD6IP
GOBP_MITOTIC_DNA_REPLICATION	GOBP_MITOTIC_DNA_REPLICATION	GOBP_MITOTIC_DNA_REPLICATION	14	0.869029110712904	2.11019742890153	2.77935356078405e-07	8.37182852935232e-06	6.37715588286801e-06	839	tags=79%, list=5%, signal=75%	GINS1/MCM4/MCM6/CDC45/RAD51/POLA1/MCM3/MCM2/BRCA2/GINS3/LIG1
GOBP_POSTREPLICATION_REPAIR	GOBP_POSTREPLICATION_REPAIR	GOBP_POSTREPLICATION_REPAIR	34	0.709452042961665	2.02875255013352	2.85371810826589e-07	8.56913055553507e-06	6.52744870988442e-06	2669	tags=59%, list=15%, signal=50%	BRCA1/PCLAF/POLE2/PCNA/MSH2/SPRTN/POLD1/RAD18/POLD3/USP10/WDR33/UBE2N/POLH/REV1/RCHY1/UBE2V1/REV3L/POLD2/PRIMPOL/UBE2V2
GOBP_RNA_POLYADENYLATION	GOBP_RNA_POLYADENYLATION	GOBP_RNA_POLYADENYLATION	48	0.668087266433257	2.00119049614638	2.99991070708294e-07	8.98022805782815e-06	6.84059808292629e-06	3846	tags=65%, list=22%, signal=51%	CPSF6/CSTF2/CPSF3/CDC73/PNPT1/NCBP1/FIP1L1/CCNT1/WDR33/ZC3H14/CSTF3/MTPAP/AHCYL1/CPSF2/LEO1/RNF20/PAPOLA/NUDT21/VIRMA/GRSF1/CLP1/RNF40/PAPOLG/YTHDC1/CTR9/SCAF8/NCBP2/CPSF7/TENT4A/SUPT5H/PABPC1
GOBP_RNA_PHOSPHODIESTER_BOND_HYDROLYSIS	GOBP_RNA_PHOSPHODIESTER_BOND_HYDROLYSIS	GOBP_RNA_PHOSPHODIESTER_BOND_HYDROLYSIS	145	0.522301943834898	1.71764423430996	3.05023739789392e-07	9.10269919760379e-06	6.93388923751258e-06	5122	tags=58%, list=29%, signal=41%	EXO1/FEN1/ISG20L2/CPSF6/TSR1/EXOSC2/UTP20/CSTF2/CPSF3/POP1/NOP14/PNPT1/NCBP1/RNASEH1/FIP1L1/TSNAX/ANGEL2/PPP1R8/NOCT/XRN2/PDE12/BMS1/DROSHA/RNASEH2A/RRP36/CSTF3/EDC3/ERI2/CNOT6/POLR3K/CPSF2/CSTF2T/ERI1/EXOSC8/EXOSC3/NOL9/CNOT1/ABT1/NUDT21/DCP2/APEX1/DBR1/DICER1/AGO2/EXOSC9/CNOT7/DIS3/RPP30/TOE1/EXOSC10/ZC3H12C/RPP40/RPP14/NCBP2/EXOG/UTP23/RPP25/TSEN2/RCL1/PRORP/CPSF7/EXOSC7/RRS1/CNOT2/EXD2/BOP1/T…
GOBP_POSITIVE_REGULATION_OF_DNA_RECOMBINATION	GOBP_POSITIVE_REGULATION_OF_DNA_RECOMBINATION	GOBP_POSITIVE_REGULATION_OF_DNA_RECOMBINATION	70	0.608911940056076	1.90072021338906	3.16615858498793e-07	9.41956534099949e-06	7.17525882401962e-06	2348	tags=46%, list=13%, signal=40%	TIMELESS/PARP1/RAD51AP1/NSD2/ATAD5/MSH2/FANCB/PAXIP1/POGZ/ACTL6A/RBBP8/RIF1/VPS72/YEATS4/TFRC/MLH1/RUVBL1/EXOSC3/FUS/EP400/SHLD2/TRRAP/EPC2/MBTD1/WDR48/MRGBP/TP53BP1/ACTR2/MEAF6/ERCC2/MORF4L2/ARID2
GOBP_MEIOSIS_II_CELL_CYCLE_PROCESS	GOBP_MEIOSIS_II_CELL_CYCLE_PROCESS	GOBP_MEIOSIS_II_CELL_CYCLE_PROCESS	11	0.902703917784619	2.08762055692686	3.40655572181751e-07	1.01036770779919e-05	7.69637403472944e-06	419	tags=55%, list=2%, signal=53%	BUB1/SGO1/BUB1B/MASTL/SGO2/RAD51C
GOBP_MACROPHAGE_ACTIVATION	GOBP_MACROPHAGE_ACTIVATION	GOBP_MACROPHAGE_ACTIVATION	100	-0.391603	-1.994	3.42449360174845e-07	1.01258191545278e-05	7.71324053804408e-06	4921	tags=59%, list=28%, signal=43%	THBS1/FOXP1/PLA2G3/CD84/C5AR1/TNIP2/VSIG4/TLR6/SYK/TLR3/NR1D1/CD200/FCGR2B/FER1L5/CCL3/IL6/CSF2/CX3CL1/HAVCR2/IFNGR1/SPHK1/TTBK1/LRRK2/IL13/DYSF/STAP1/ITGAM/RORA/LBP/JUN/SLC11A1/IL33/IFNGR2/IFI35/ITGB2/AIF1/HAMP/TMEM106A/TLR1/TLR2/C1QA/EDN2/GRN/TNF/PLCG2/CST7/BPI/TREM2/AZU1/NR1H3/JUND/TYROBP/CX3CR1/IL4R/IL1RL1/CD74/CLU/CEBPA/ZC3H12A
GOBP_PROTEIN_LOCALIZATION_TO_MICROTUBULE_ORGANIZING_CENTER	GOBP_PROTEIN_LOCALIZATION_TO_MICROTUBULE_ORGANIZING_CENTER	GOBP_PROTEIN_LOCALIZATION_TO_MICROTUBULE_ORGANIZING_CENTER	35	0.701129601005187	2.00439542033165	3.50238141740848e-07	1.03245505868666e-05	7.8646222007725e-06	4098	tags=71%, list=23%, signal=55%	SPAG5/STIL/AURKA/NUP62/MAPRE1/CEP350/DISC1/CEP192/GSK3B/CEP250/NEDD1/CEP72/CEP83/KIAA0753/CCDC14/APC/MCPH1/C2CD3/BBS4/CEP131/PIBF1/PCM1/HOOK3/WRAP73/UBXN2B
GOBP_NEGATIVE_REGULATION_OF_INTERLEUKIN_6_PRODUCTION	GOBP_NEGATIVE_REGULATION_OF_INTERLEUKIN_6_PRODUCTION	GOBP_NEGATIVE_REGULATION_OF_INTERLEUKIN_6_PRODUCTION	46	-0.562233	-2.45252	3.57803908650028e-07	1.05155197347633e-05	8.01009102167412e-06	4879	tags=65%, list=28%, signal=47%	CD84/BANK1/ARRB2/IRAK3/CD200R1/IL37/LILRB4/CD200/C1QTNF3/PTPN22/CX3CL1/HAVCR2/NLRC3/NCKAP1L/SLAMF1/NLRP12/TLR9/IL36RN/TNF/INPP5D/BPI/IL27RA/PTPN6/KLF2/FOXP3/C5AR2/NLRX1/GHRL/ZC3H12A/GAS6
GOMF_PEPTIDE_ANTIGEN_BINDING	GOMF_PEPTIDE_ANTIGEN_BINDING	GOMF_PEPTIDE_ANTIGEN_BINDING	25	-0.684972	-2.52315	3.60812820953072e-07	1.0571815653925e-05	8.05297386988403e-06	1804	tags=64%, list=10%, signal=57%	CD209/HLA-G/HLA-F/HLA-A/HLA-DRA/HLA-C/HLA-DQA1/HLA-DPA1/HLA-DRB5/HLA-B/TAPBP/HLA-DRB1/HLA-DQB1/HLA-E/HLA-DPB1/FCGRT
GOBP_REGULATION_OF_T_CELL_MEDIATED_IMMUNITY	GOBP_REGULATION_OF_T_CELL_MEDIATED_IMMUNITY	GOBP_REGULATION_OF_T_CELL_MEDIATED_IMMUNITY	86	-0.420313	-2.0842	3.70467404231041e-07	1.08219013036554e-05	8.24347408937699e-06	4407	tags=59%, list=25%, signal=45%	IL4I1/IL12A/ZP3/CCR2/IL20RB/LILRB4/FCGR2B/IL7R/IL6/CD1B/SMAD7/IL18R1/KLRD1/MR1/ARG1/HFE/PRKCZ/NCKAP1L/TBX21/XCL1/SLAMF1/CD1E/CD1C/CD1A/B2M/CD81/NECTIN2/SASH3/IL23A/HLA-G/IL1B/TNFRSF1B/IL12RB1/CLEC4G/HLA-F/HLA-A/HLA-DRA/WAS/NOD2/IL18/AZGP1/HLA-B/RIPK3/HLA-DRB1/FOXP3/GATA3/FUT7/HLA-E/IL1R1/TRPM4/ARID5A
GOBP_ORGANIC_CYCLIC_COMPOUND_CATABOLIC_PROCESS	GOBP_ORGANIC_CYCLIC_COMPOUND_CATABOLIC_PROCESS	GOBP_ORGANIC_CYCLIC_COMPOUND_CATABOLIC_PROCESS	494	0.419965303015011	1.43656309912397	3.79141794602193e-07	1.10419337711102e-05	8.4110816006073e-06	4055	tags=35%, list=23%, signal=28%	DHX9/DNA2/HNRNPU/FEN1/POLR2D/SMG7/HNRNPM/DKC1/E2F1/LRPPRC/FASTKD2/EXOSC2/ELAVL1/SERBP1/GSPT1/CNOT11/POP1/DCTPP1/UNG/HNRNPC/PNPT1/TARDBP/TET1/THRAP3/YBX1/APAF1/SMG8/NCBP1/HNRNPD/RNASEH1/KHSRP/FASTKD5/TDG/ANGEL2/DCP1A/PPP1R8/NUDT15/SMG5/SUPV3L1/NOCT/RBM8A/XRN2/NSUN2/GIGYF2/PDE12/EIF4A3/NAF1/DROSHA/DFFA/RNASEH2A/ZC3H14/MLH1/EDC3/PUM1/YTHDF2/MEIOC/FASTKD1/PATL1/CELF1/SSB/CNOT6/MTPAP/APOBEC3B/NPM1/YTH…
GOBP_PROTEASOME_MEDIATED_UBIQUITIN_DEPENDENT_PROTEIN_CATABOLIC_PROCESS	GOBP_PROTEASOME_MEDIATED_UBIQUITIN_DEPENDENT_PROTEIN_CATABOLIC_PROCESS	GOBP_PROTEASOME_MEDIATED_UBIQUITIN_DEPENDENT_PROTEIN_CATABOLIC_PROCESS	407	0.42975572808364	1.46298592828611	3.83377971945476e-07	1.11317766088312e-05	8.47951847543068e-06	5888	tags=54%, list=34%, signal=37%	KIF14/AURKA/CCNF/PLK1/PBK/SKP2/UCHL5/SMARCC1/XPO1/ANAPC1/CDC20/COP1/WDR26/UBE2C/UBQLN4/RAD23B/RNF144A/FBXO45/FAF1/TLK2/CDC23/CDC27/USP14/YOD1/FOXRED2/UBE2S/UBE2K/CTNNB1/GSK3B/DCAF12/PSMD1/RNF34/PSMD4/KLHL15/EDEM3/UBQLN1/CUL4A/FEM1B/SUMO2/ARIH2/KLHL20/BFAR/STT3B/PSMD14/RCHY1/PSMC1/ARIH1/GLMN/ANAPC7/ERLIN1/NEMF/CUL3/TRAF4/UBXN7/FBXO22/KLHL42/CDK2/LTN1/RMND5A/CCDC47/RYBP/TRIB2/SOCS4/ITCH/UBXN2A/TAF9…
GOBP_POSITIVE_REGULATION_OF_CELL_KILLING	GOBP_POSITIVE_REGULATION_OF_CELL_KILLING	GOBP_POSITIVE_REGULATION_OF_CELL_KILLING	64	-0.469695	-2.24282	3.97214599297973e-07	1.14990058700961e-05	8.75925165864455e-06	4411	tags=61%, list=25%, signal=46%	SH2D1A/IL12A/PRF1/SYK/CLEC7A/CD1B/KLRD1/LAG3/MR1/STAP1/ARG1/ITGAM/CADM1/XCL1/RASGRP1/CD1E/F2RL1/FCER2/CD1C/CD1A/SLAMF6/VAV1/LAMP1/RAET1E/B2M/NECTIN2/IL23A/HLA-G/NCR3/IL12RB1/HLA-F/HLA-A/HLA-DRA/TYROBP/AZGP1/HLA-B/HLA-DRB1/SPI1/HLA-E
GOMF_TRANSLATION_REGULATOR_ACTIVITY_NUCLEIC_ACID_BINDING	GOMF_TRANSLATION_REGULATOR_ACTIVITY_NUCLEIC_ACID_BINDING	GOMF_TRANSLATION_REGULATOR_ACTIVITY_NUCLEIC_ACID_BINDING	107	0.547177075248997	1.76467200305126	4.04770715773792e-07	1.16827703009456e-05	8.89923235905489e-06	4546	tags=54%, list=26%, signal=40%	TYMS/DHFR/GSPT1/ABCF1/EIF3A/DENR/EIF2S1/GCN1/GFM1/EIF2S2/EIF4E/MTIF2/CELF1/EIF2S3/EIF2B3/EIF2B1/EIF3C/PAIP1/AGO2/EIF5B/EEF2K/EFL1/EIF3I/EIF3J/EIF4H/EIF4G1/EIF2D/EIF2S3B/GFM2/GTPBP2/SHMT2/EIF4A1/ETF1/EIF3B/EIF4G2/LARP1/EIF4E2/EIF1B/EIF3M/EIF1AX/EIF3L/EIF4B/EIF4G3/EIF5/HBS1L/TSFM/EIF3CL/EIF3D/EIF2B5/DHX29/MTRF1L/PABPC1/EIF1AD/EEF1B2/MTRF1/MRPL58/EIF3H/PAIP2
GOBP_INTERLEUKIN_17_PRODUCTION	GOBP_INTERLEUKIN_17_PRODUCTION	GOBP_INTERLEUKIN_17_PRODUCTION	36	-0.6036	-2.4672	4.07156121629697e-07	1.17166444643974e-05	8.92503566116224e-06	4416	tags=67%, list=25%, signal=50%	ZBTB7B/IL12A/CCL1/RFTN1/PRNP/IL6/TUSC2/SPHK1/PRKCQ/NCKAP1L/CARD9/IL15/LY9/SLAMF6/IL2/IL36RN/IL23A/TGFB1/NOD2/IL27RA/IL18/FOXP3/VSIR/ARID5A
GOBP_DOUBLE_STRAND_BREAK_REPAIR_VIA_NONHOMOLOGOUS_END_JOINING	GOBP_DOUBLE_STRAND_BREAK_REPAIR_VIA_NONHOMOLOGOUS_END_JOINING	GOBP_DOUBLE_STRAND_BREAK_REPAIR_VIA_NONHOMOLOGOUS_END_JOINING	70	0.607381675310608	1.89594348798393	4.1269104903816e-07	1.18406817600889e-05	9.01951981920977e-06	4270	tags=63%, list=24%, signal=48%	POLQ/DCLRE1B/POLA1/NSD2/AUNIP/PRKDC/DEK/HMGB2/XRCC5/XRCC6/RIF1/MLH1/LIG3/RNF8/DCLRE1A/SMCHD1/PSMD14/SHLD2/KDM4D/HMGB1/MRE11/TP53BP1/ACTR2/NHEJ1/SETMAR/ERCC4/PRPF19/POT1/HMGA2/XRCC4/SHLD3/ATP23/SMC5/DCLRE1C/SMARCAL1/ERCC8/ERCC6/POLB/NSMCE2/APLF/ATM/KMT5B/TFIP11/WRAP53
GOMF_GTPASE_BINDING	GOMF_GTPASE_BINDING	GOMF_GTPASE_BINDING	295	0.455670253586916	1.5377749354987	4.29975951058692e-07	1.23001108603151e-05	9.36948529915188e-06	4120	tags=40%, list=24%, signal=31%	IPO9/BIRC5/KNTC1/DIAPH3/IQGAP3/CSE1L/ECT2/KPNB1/XPO1/RANBP1/XPO5/RCC1/EPRS1/RCC2/TNPO1/YBX1/RAB3GAP2/AP3M1/IARS1/RAB29/IPO5/ATP7A/CORO1C/CHML/TNPO3/FGD1/SIKE1/NCKAP1/IPO11/EXOC8/CDC42SE1/ALS2/DNM1L/DOCK7/SRGAP2/RAF1/IPO7/XPOT/ABI2/GAPVD1/WASF1/RANBP9/STRIP1/HSP90AA1/EXOC2/MICAL3/PKN3/RRAGC/XPO7/FNBP1L/STOML2/EPS8/XPO6/FGD4/HPS4/RALBP1/PKN2/ANKRD27/EXOC5/ROCK1/RBSN/ENO1/GNB1/DVL2/CYRIB/BNIP3/USP33…
GOBP_ACUTE_PHASE_RESPONSE	GOBP_ACUTE_PHASE_RESPONSE	GOBP_ACUTE_PHASE_RESPONSE	48	-0.538476	-2.32636	4.42258966848762e-07	1.26141650456067e-05	9.60871290495509e-06	3896	tags=62%, list=22%, signal=49%	IL22/IL6/CNR1/APCS/ORM2/IL1A/LBP/TNFRSF11A/APOL2/CRP/ITIH4/REG3A/HAMP/HP/UGT1A1/PTGER3/IL1B/SERPINA3/TNF/F8/SERPINA1/A2M/PTGES/SIGIRR/SAA2/SAA4/SAA1/ASS1/CEBPB/SERPINF2
GOBP_ENDOCRINE_PROCESS	GOBP_ENDOCRINE_PROCESS	GOBP_ENDOCRINE_PROCESS	85	-0.414774	-2.03271	4.45057130734858e-07	1.26566394031628e-05	9.64106731811702e-06	3425	tags=45%, list=20%, signal=36%	CORIN/AGTR2/NKX3-1/POMC/GALR1/GAL/BMP6/ACE2/INHBB/F2RL1/EDN1/PCSK5/EDN3/INHBA/CPA3/ECE1/HCAR2/ACE/RETN/RAB11FIP5/EDN2/CRHR1/IL1B/CRY2/RPS6KA2/TRPV6/DRD5/CTSZ/CTSG/CMA1/TACR1/KCNQ1/GATA3/CYBA/GHRL/SELENOM/SERPINF2/C1QTNF1
GOBP_INTERLEUKIN_1_PRODUCTION	GOBP_INTERLEUKIN_1_PRODUCTION	GOBP_INTERLEUKIN_1_PRODUCTION	110	-0.362123	-1.91609	4.47818394074798e-07	1.26978183352177e-05	9.67243495397858e-06	4240	tags=49%, list=24%, signal=37%	ARRB2/MNDA/IGF1/NLRP2/TLR6/USP50/CLEC7A/STAT3/LILRB4/PYHIN1/MEFV/CCL3/IL6/NLRP7/CX3CL1/IL17A/HAVCR2/SPHK1/ORM2/CPTP/PANX2/LILRA2/PYDC1/NLRP12/F2RL1/SERPINB1/TMEM106A/CARD18/CCR7/NLRP2B/ANXA1/PYCARD/NLRP10/CASP1/TNF/CCL19/S100A13/TREM2/AZU1/LGALS9/NOD2/TYROBP/GSDMD/CX3CR1/IL1R2/FFAR4/HSPB1/NLRP1/PML/CARD16/SAA1/GHRL/ZC3H12A/GAS6
GOBP_AMINO_ACID_ACTIVATION	GOBP_AMINO_ACID_ACTIVATION	GOBP_AMINO_ACID_ACTIVATION	45	0.670073207612858	1.99634779431477	4.68940748820592e-07	1.3257859942533e-05	1.00990409956838e-05	4153	tags=73%, list=24%, signal=56%	DARS2/IARS2/MARS2/EPRS1/NARS1/IARS1/FARSB/NARS2/LARS2/WARS2/MARS1/YARS2/TARS1/TARS2/DARS1/VARS1/LARS1/RARS1/GATC/LRRC47/PARS2/GARS1/FARS2/AARS2/YARS1/KARS1/QARS1/EARS2/AASDH/AARSD1/VARS2/FARSA/HARS2
GOMF_PROTEIN_SERINE_KINASE_ACTIVITY	GOMF_PROTEIN_SERINE_KINASE_ACTIVITY	GOMF_PROTEIN_SERINE_KINASE_ACTIVITY	356	0.441557004755233	1.49726796963595	4.72546499130408e-07	1.33208516037665e-05	1.01470242578348e-05	4102	tags=36%, list=23%, signal=28%	NEK2/BUB1/HASPIN/BUB1B/PLK4/AURKA/CDK1/MELK/PLK1/CHEK1/PBK/TTK/AURKB/CIT/RPS6KC1/PKMYT1/PRKDC/MASTL/SRPK1/CDC7/CDK4/RIOK1/CDK12/NEK4/CHEK2/PRKCE/VRK1/CDK8/CSNK2A1/TLK2/AKT3/OXSR1/MAPK6/CSNK1G1/PASK/DAPK1/CDC42BPA/MAP4K4/GSK3B/PRPF4B/PIK3R4/MTOR/MAPKAPK5/DYRK3/RAF1/MAP4K3/PRKCI/CLK2/RPS6KA5/MAPK1/DCAF1/UHMK1/RIPK1/MAP3K1/SRPK2/PKN3/CDK2/PDIK1L/PIKFYVE/MAPK14/PKN2/RPS6KB1/ROCK1/WNK3/CDK17/RIOK3/TAF…
GOCC_TELOMERASE_HOLOENZYME_COMPLEX	GOCC_TELOMERASE_HOLOENZYME_COMPLEX	GOCC_TELOMERASE_HOLOENZYME_COMPLEX	21	0.788776483101269	2.08463511693769	4.99022844258477e-07	1.39856576264789e-05	1.06534335355501e-05	2330	tags=71%, list=13%, signal=62%	HNRNPU/NVL/SNRPE/SMG7/DKC1/HNRNPC/GNL3L/SMG5/SNRPD3/LSM11/PTGES3/TERT/GAR1/SNRPB/NAT10
GOCC_UBIQUITIN_LIGASE_COMPLEX	GOCC_UBIQUITIN_LIGASE_COMPLEX	GOCC_UBIQUITIN_LIGASE_COMPLEX	296	0.452568858060184	1.52720901438252	4.98088879885798e-07	1.39856576264789e-05	1.06534335355501e-05	5911	tags=56%, list=34%, signal=38%	CKS1B/BUB1B/RAD51/CCNF/BRCA1/RNF2/CACYBP/SKP2/BARD1/BRCA2/ANAPC1/CDC20/CKS2/TMEM183A/COP1/WDR26/RAD18/UBE2C/KLHL12/DCAF7/RNF144A/CAND1/FBXO45/PHC1/BCOR/CDC23/CDC27/PCGF6/UBE2S/CBLL1/RNF168/RNF8/DCAF12/UBE2N/UBE2E1/FBXO11/RNF20/CUL4A/FEM1B/ARIH2/KLHL20/RANBP9/DCAF1/RCHY1/ARIH1/GLMN/ANAPC7/BRAP/BRCC3/DCAF16/UBE2V1/CUL3/KLHL42/CBX2/DCAF17/RMND5A/DCUN1D5/MKLN1/DCAF13/ZYG11B/RNF40/APPBP2/FBXW8/UBE4B/N…
GOBP_PROTEIN_LOCALIZATION_TO_CYTOSKELETON	GOBP_PROTEIN_LOCALIZATION_TO_CYTOSKELETON	GOBP_PROTEIN_LOCALIZATION_TO_CYTOSKELETON	58	0.629053858386587	1.92719545410079	5.03178351937653e-07	1.40613626730785e-05	1.07111010906838e-05	4098	tags=57%, list=23%, signal=44%	SPAG5/STIL/AURKA/HNRNPU/FAM83D/TTK/NUP62/KIF20B/MAPRE1/CHAMP1/CEP350/DISC1/CEP192/GSK3B/CEP250/NEDD1/CEP72/ABHD17B/MID1/CEP83/KIAA0753/CCDC14/APC/MCPH1/C2CD3/BBS4/CEP131/PIBF1/PCM1/HOOK3/WRAP73/MAPRE2/UBXN2B
GOMF_MICROTUBULE_MOTOR_ACTIVITY	GOMF_MICROTUBULE_MOTOR_ACTIVITY	GOMF_MICROTUBULE_MOTOR_ACTIVITY	68	0.600570405195726	1.86904726976829	5.06264797434936e-07	1.41068424391884e-05	1.07457448434772e-05	840	tags=26%, list=5%, signal=25%	KIF14/KIF4A/KIFC1/KIF2C/KIF18B/KIF11/KIF23/KIF15/KIF20A/KIF24/KIF18A/CENPE/SMC3/KIF20B/KIF2A/KIF22/DNAH14/KIF4B
GOBP_CENTRIOLE_ASSEMBLY	GOBP_CENTRIOLE_ASSEMBLY	GOBP_CENTRIOLE_ASSEMBLY	47	0.655770868262534	1.9604582637076	5.31542610624397e-07	1.47686365003658e-05	1.12498597898938e-05	1730	tags=47%, list=10%, signal=42%	STIL/PLK4/BRCA1/WDR62/SASS6/CENPJ/NUP62/CEP76/TRIM37/CEP152/ALMS1/CCP110/CEP192/RTTN/RBM14/NPM1/CEP295/CEP135/SPICE1/CDK5RAP2/CEP72/CDK2
GOBP_POSITIVE_REGULATION_OF_LIPID_TRANSPORT	GOBP_POSITIVE_REGULATION_OF_LIPID_TRANSPORT	GOBP_POSITIVE_REGULATION_OF_LIPID_TRANSPORT	86	-0.415175	-2.05872	5.64694959157835e-07	1.56448010317969e-05	1.19172692783211e-05	3262	tags=42%, list=19%, signal=34%	FASLG/IL1A/NKX3-1/ACSL5/ENPP7/GALR1/GAL/BMP6/TNFRSF11A/ABCA1/ANXA2/ABCA7/SSTR4/EDN1/RXRA/ABCA3/APOE/ABCA8/CYP4F2/ABCG4/LRP1/RETN/CAV1/IL1B/OXT/TREM2/NR1H3/CYP8B1/PTGES/PLA2R1/CES1/NFKBIA/ABCG1/GHRL/NR1H2/C1QTNF1
GOCC_NUCLEAR_UBIQUITIN_LIGASE_COMPLEX	GOCC_NUCLEAR_UBIQUITIN_LIGASE_COMPLEX	GOCC_NUCLEAR_UBIQUITIN_LIGASE_COMPLEX	44	0.665041946765648	1.97280190437848	6.44698434009364e-07	1.78102547383901e-05	1.35667817827474e-05	1767	tags=41%, list=10%, signal=37%	BUB1B/RAD51/BRCA1/RNF2/BARD1/BRCA2/ANAPC1/CDC20/UBE2C/PHC1/BCOR/CDC23/CDC27/PCGF6/UBE2S/ANAPC7/BRCC3/CBX2
GOBP_NEGATIVE_REGULATION_OF_LYMPHOCYTE_MEDIATED_IMMUNITY	GOBP_NEGATIVE_REGULATION_OF_LYMPHOCYTE_MEDIATED_IMMUNITY	GOBP_NEGATIVE_REGULATION_OF_LYMPHOCYTE_MEDIATED_IMMUNITY	55	-0.511163	-2.34697	6.63301037699301e-07	1.82719593547423e-05	1.39184806141311e-05	4771	tags=69%, list=27%, signal=50%	CR2/LILRB1/ARRB2/SERPINB4/IL4I1/KIR2DL4/IL20RB/LILRB4/C4BPA/FCGR2B/IL7R/SMAD7/HAVCR2/KLRD1/ARG1/CD96/CLEC12B/HFE/NCKAP1L/TBX21/XCL1/SLAMF1/SUSD4/NDFIP1/GFER/C4BPB/HLA-G/CLEC4G/HLA-F/HLA-A/LGALS9/PARP3/NOD2/PTPN6/HLA-B/FOXP3/HLA-E/BCL6
GOBP_REGULATION_OF_ATTACHMENT_OF_SPINDLE_MICROTUBULES_TO_KINETOCHORE	GOBP_REGULATION_OF_ATTACHMENT_OF_SPINDLE_MICROTUBULES_TO_KINETOCHORE	GOBP_REGULATION_OF_ATTACHMENT_OF_SPINDLE_MICROTUBULES_TO_KINETOCHORE	13	0.875028553038353	2.09714293161517	6.7904672882329e-07	1.85997247053609e-05	1.41681525617312e-05	421	tags=69%, list=2%, signal=68%	NEK2/SPAG5/RACGAP1/CCNB1/HNRNPU/ECT2/AURKB/RCC2/KNSTRN
GOBP_POSITIVE_REGULATION_OF_DOUBLE_STRAND_BREAK_REPAIR_VIA_HOMOLOGOUS_RECOMBINATION	GOBP_POSITIVE_REGULATION_OF_DOUBLE_STRAND_BREAK_REPAIR_VIA_HOMOLOGOUS_RECOMBINATION	GOBP_POSITIVE_REGULATION_OF_DOUBLE_STRAND_BREAK_REPAIR_VIA_HOMOLOGOUS_RECOMBINATION	37	0.692711993700184	2.00482748896278	6.78270364835987e-07	1.85997247053609e-05	1.41681525617312e-05	4270	tags=76%, list=24%, signal=57%	TIMELESS/PARP1/RAD51AP1/FANCB/POGZ/ACTL6A/RBBP8/VPS72/YEATS4/RUVBL1/FUS/EP400/TRRAP/EPC2/MBTD1/WDR48/MRGBP/ACTR2/MEAF6/MORF4L2/ARID2/MORF4L1/MMS19/ERCC6/ING3/RUVBL2/BRD8/WRAP53
GOBP_NEGATIVE_REGULATION_OF_GENE_EXPRESSION_EPIGENETIC	GOBP_NEGATIVE_REGULATION_OF_GENE_EXPRESSION_EPIGENETIC	GOBP_NEGATIVE_REGULATION_OF_GENE_EXPRESSION_EPIGENETIC	78	0.583289774947206	1.83645747934005	6.92804830219393e-07	1.8922965828789e-05	1.44143782249334e-05	3501	tags=46%, list=20%, signal=37%	DNMT1/EZH2/HELLS/TPR/BEND3/KDM1A/SETDB1/TET1/RIF1/DNMT3A/POLE3/TRIM27/PPM1D/CTCF/H3-3A/ZNF445/SMCHD1/SUV39H1/SIN3A/CDK2/TRIM28/CBX3/PPHLN1/MORC2/CTR9/MACROH2A1/SETDB2/BAZ2A/HMGA2/PHF8/SIRT1/TASOR/RB1/PIK3CA/ZNF304/H1-0
GOMF_NUCLEOTIDYLTRANSFERASE_ACTIVITY	GOMF_NUCLEOTIDYLTRANSFERASE_ACTIVITY	GOMF_NUCLEOTIDYLTRANSFERASE_ACTIVITY	125	0.532878775866738	1.74213806916226	7.1451195944721e-07	1.94608905236481e-05	1.48241369318076e-05	3325	tags=41%, list=19%, signal=33%	POLQ/POLE2/PRIM1/POLA1/POLR2D/POLR3C/POLE/DKC1/POLD1/POLR3A/POLD3/POLR1A/PNPT1/MED20/POLE3/YRDC/POLR2B/POLR1G/PTGES3/TERT/POLR3B/MOCS3/POLR1B/POLR3D/POLR1F/POLR3G/MTPAP/POLR3K/TUT4/GPHN/POLH/REV1/UAP1/PAPOLA/FLAD1/POLR1C/POLR3F/NUDT5/POLR1E/PAPOLG/POLG2/REV3L/TRNT1/PRIMPOL/CRPPA/POLR3E/KARS1/POLR1D/RNGTT/TAMM41/PAPSS1
GOBP_ANTIGEN_PROCESSING_AND_PRESENTATION_OF_EXOGENOUS_ANTIGEN	GOBP_ANTIGEN_PROCESSING_AND_PRESENTATION_OF_EXOGENOUS_ANTIGEN	GOBP_ANTIGEN_PROCESSING_AND_PRESENTATION_OF_EXOGENOUS_ANTIGEN	45	-0.553237	-2.38276	7.31985335090003e-07	1.98808039465878e-05	1.51440017434203e-05	2566	tags=58%, list=15%, signal=49%	CD1E/CD1C/CD1A/FCER1G/CLEC4A/CTSF/B2M/PSME1/HLA-DQA2/HLA-DMB/HLA-DOA/HLA-F/HLA-A/HLA-DOB/HLA-DRA/HLA-DQA1/HLA-DPA1/CTSD/HLA-DRB5/HLA-DQB2/HLA-DRB1/HLA-DQB1/HLA-E/HLA-DPB1/CD74/HLA-DMA
GOBP_CENTROSOME_SEPARATION	GOBP_CENTROSOME_SEPARATION	GOBP_CENTROSOME_SEPARATION	15	0.843176518150505	2.0627641643885	7.49200673936068e-07	2.02913762361004e-05	1.54567510409278e-05	365	tags=47%, list=2%, signal=46%	NEK2/AURKA/KIF11/CHEK1/CEP85/RANBP1/NUP62
GOMF_PROTEIN_METHYLTRANSFERASE_ACTIVITY	GOMF_PROTEIN_METHYLTRANSFERASE_ACTIVITY	GOMF_PROTEIN_METHYLTRANSFERASE_ACTIVITY	90	0.561997869242991	1.78425	7.56901453117144e-07	2.044268198377e-05	1.5572006667041e-05	2635	tags=43%, list=15%, signal=37%	EZH2/NSD2/SUV39H2/RBBP5/SMYD2/SETDB1/DOT1L/SMYD3/DNMT3A/SETD5/SUZ12/PRMT5/ASH1L/SUV39H1/WDR82/WDR5/FBXO11/METTL21A/NSD3/PRMT6/FAM98B/ICMT/NSD1/EHMT2/TTLL12/CARM1/ARMT1/SETD6/PRMT3/SETMAR/PRMT9/ASH2L/EEF2KMT/EHMT1/SETDB2/SETD2/KMT2B/KMT5A/METTL9
GOCC_MCM_COMPLEX	GOCC_MCM_COMPLEX	GOCC_MCM_COMPLEX	8	0.941244789228267	2.04019396762309	7.72202567959568e-07	2.07400739711141e-05	1.57985420117342e-05	589	tags=88%, list=3%, signal=85%	MCM4/MCM6/MCM8/MCM3/MCM7/MCM2/MCM5
GOCC_PML_BODY	GOCC_PML_BODY	GOCC_PML_BODY	104	0.551480724483296	1.77436602842506	7.72054786386346e-07	2.07400739711141e-05	1.57985420117342e-05	3999	tags=51%, list=23%, signal=40%	BLM/RAD51/RFWD3/TOPBP1/RPA1/CHEK2/TDG/SRSF2/TOP3A/TRIM27/TERT/MTOR/PATL1/CBX5/SENP2/DAXX/SMC6/EIF4ENIF1/SUMO2/KLHL20/RNF111/SP3/MRE11/RPA2/USP7/CASP8AP2/UBN1/KAT6A/RDM1/NR2C1/SUMO1/CHFR/PIAS1/SIRT1/TOPORS/HIRA/SMC5/ZNF451/HIPK1/RB1/RNF4/WDFY3/PIAS4/PIAS2/TDP2/TCF7L2/ATR/NBN/THAP1/NSMCE2/ATRX/MORC3/ZMYM2
GOBP_CD4_POSITIVE_ALPHA_BETA_T_CELL_ACTIVATION	GOBP_CD4_POSITIVE_ALPHA_BETA_T_CELL_ACTIVATION	GOBP_CD4_POSITIVE_ALPHA_BETA_T_CELL_ACTIVATION	100	-0.382296	-1.94661	7.87223903663599e-07	2.10849526995106e-05	1.60612499021263e-05	3836	tags=49%, list=22%, signal=38%	IL6/PTGER4/SMAD7/PLA2G2D/IL18R1/PRKCQ/CD86/RUNX1/IL27/RORA/PRKCZ/NCKAP1L/TBX21/XCL1/JAK3/LY9/SPN/SLAMF6/IL2/BATF/NFKBID/NKG7/RELB/CDH26/TCIRG1/ANXA1/CD81/SASH3/IL23A/LGALS9B/IL12RB1/CCL19/SEMA4A/ARMC5/HLA-DRA/LGALS9/LGALS9C/IL18/IL4R/HLA-DRB1/FOXP3/GATA3/FUT7/SOCS1/RORC/ZC3H12A/BCL3/BCL6/VSIR
GOBP_MITOCHONDRIAL_TRANSLATION	GOBP_MITOCHONDRIAL_TRANSLATION	GOBP_MITOCHONDRIAL_TRANSLATION	72	0.597153569398342	1.8687039267217	8.53153805594165e-07	2.27876910118508e-05	1.7358293625305e-05	4669	tags=68%, list=27%, signal=50%	DARS2/IARS2/LRPPRC/FASTKD2/MRPS14/GFM1/PTCD3/C1QBP/MTIF2/MRPS16/MRPS7/LARS2/WARS2/YARS2/TRMT10C/TARS2/CDK5RAP1/MRPS27/FASTKD3/GATC/MRPL47/ALKBH1/MRPL44/NOA1/GARS1/GFM2/AARS2/MTG1/SHMT2/TACO1/MRPS18B/RPUSD3/MRPS21/EARS2/TSFM/NGRN/RPUSD4/MTRF1L/RMND1/MRPS2/MALSU1/MTRF1/TRUB2/QRSL1/MRPL58/NSUN3/MRPS15/MRPS11/MRPS17
GOBP_ARACHIDONIC_ACID_METABOLIC_PROCESS	GOBP_ARACHIDONIC_ACID_METABOLIC_PROCESS	GOBP_ARACHIDONIC_ACID_METABOLIC_PROCESS	56	-0.484272	-2.2407	8.6121051857047e-07	2.29395165401043e-05	1.74739451890317e-05	4668	tags=57%, list=27%, signal=42%	CYP2C19/CYP4A22/CYP4A11/CYP4F3/EPHX1/ALOX15/CYP2C8/PLA2G2F/ALOX12B/ABHD6/CYP2J2/TBXAS1/CYP1B1/ABHD12/GPX4/CYP4F2/CYP2E1/ALOXE3/GPX1/FAAH2/CBR1/PLA2G4C/PTGDS/MGLL/ALOX5/CYP4F12/FAAH/CYP2S1/ALOX15B/AKR1C3/CYP4F11/PTGS1
GOBP_RESPONSE_TO_FUNGUS	GOBP_RESPONSE_TO_FUNGUS	GOBP_RESPONSE_TO_FUNGUS	58	-0.481081	-2.22928	8.6466820053758e-07	2.29683429423018e-05	1.74959034099521e-05	4384	tags=59%, list=25%, signal=44%	RNASE8/SCIMP/SYK/COTL1/CLEC7A/IL17RA/CLEC4D/IL17A/GNLY/ARG1/CARD9/DEFA3/IL25/ZBP1/DEFB119/S100A9/DEFA4/HAMP/ELANE/CLEC4A/CLEC4E/NLRP10/IL36RN/SPON2/S100A8/S100A12/PLCG2/LTF/CTSG/CX3CR1/SPI1/PLA2G5/RARRES2/FAM3A
GOBP_HISTONE_H3_K9_METHYLATION	GOBP_HISTONE_H3_K9_METHYLATION	GOBP_HISTONE_H3_K9_METHYLATION	39	0.684124039906653	2.00609534707507	9.0560358153078e-07	2.39898110406058e-05	1.82739964238525e-05	3482	tags=62%, list=20%, signal=49%	BRCA1/DNMT1/SUV39H2/JARID2/BEND3/KDM1A/SETDB1/KDM3A/RIF1/DNMT3B/SETD5/ASH1L/SUV39H1/KDM4D/KDM4A/EHMT2/ARID4B/EHMT1/SETDB2/H1-5/SIRT1/SMARCB1/ZNF274/ZNF304
GOBP_REGULATION_OF_MICROTUBULE_BASED_PROCESS	GOBP_REGULATION_OF_MICROTUBULE_BASED_PROCESS	GOBP_REGULATION_OF_MICROTUBULE_BASED_PROCESS	247	0.46113754556761	1.54924105160408	9.16450894065107e-07	2.42108297669823e-05	1.84423552078618e-05	4416	tags=40%, list=25%, signal=31%	TPX2/SPAG5/STIL/PLK4/AURKA/SKA3/HNRNPU/CCNF/BRCA1/KIF15/PLK1/SKA1/CKAP2/WDR62/KIF18A/XPO1/TACC3/BORA/SASS6/CENPJ/STMN1/GPSM2/TPR/NUP62/CEP76/SKA2/CKAP5/MAPRE1/TRIM37/CAMSAP2/CLTC/GEN1/ALMS1/CAMSAP1/RAE1/CCSAP/PRUNE1/GSK3B/PSRC1/RBM14/NPM1/CEP295/CLASP1/SPICE1/DRG1/CDK5RAP2/SPAST/KLHL42/CLASP2/TRAF3IP1/FKBP4/TTC21B/MID1/ROCK1/CHORDC1/TAOK1/XRCC3/NAT10/ROCK2/MPDZ/MEMO1/NIN/VPS4B/MKKS/TRIM36/CDK5R1/…
GOBP_MYELOID_LEUKOCYTE_MEDIATED_IMMUNITY	GOBP_MYELOID_LEUKOCYTE_MEDIATED_IMMUNITY	GOBP_MYELOID_LEUKOCYTE_MEDIATED_IMMUNITY	105	-0.375375	-1.97411	9.74475613859183e-07	2.56735823171783e-05	1.95565921989752e-05	3457	tags=46%, list=20%, signal=37%	IL13/CLNK/STAP1/ARG1/ITGAM/BLK/CARD9/RASGRP1/F2RL1/TREM1/ITGB2/FCGR1A/UNC13D/ELANE/PTAFR/MILR1/NLRP6/ACE/GATA2/LAT2/SPON2/FGR/PTGDR/PTGDS/GATA1/ANXA3/SCNN1B/STXBP2/S100A13/AZU1/FOXF1/LGALS9/TYROBP/CTSG/CX3CR1/PLA2G1B/RAC2/CD177/IL4R/BCR/PRAM1/SPI1/DNASE1L3/C3/HLA-E/VAMP8/VAMP2/STX4
GOMF_TRANSLATION_REGULATOR_ACTIVITY	GOMF_TRANSLATION_REGULATOR_ACTIVITY	GOMF_TRANSLATION_REGULATOR_ACTIVITY	139	0.512246909544687	1.68195296310981	9.89918253029524e-07	2.60095640993002e-05	1.98125229303421e-05	4727	tags=53%, list=27%, signal=39%	TYMS/DHFR/GSPT1/ABCF1/EIF3A/DENR/EIF2S1/IREB2/GCN1/GFM1/EIF4A3/EIF2S2/EIF4E/MTIF2/CELF1/IGF2BP3/EIF2S3/EIF2B3/EIF2B1/FXR1/EIF3C/PAIP1/AGO2/EIF5B/EEF2K/EFL1/EIF3I/EIF3J/EIF4H/EIF4G1/EIF2D/CYFIP1/EIF2S3B/EIF4EBP2/FMR1/GFM2/TRIM71/GTPBP2/SHMT2/EIF4A1/ETF1/EIF3B/EIF4G2/EIF2AK2/LARP1/EIF4E2/EIF1B/EIF3M/EIF1AX/EIF3L/EIF2AK4/EIF4B/EIF4G3/IGF2BP2/EIF5/HBS1L/TSFM/EIF3CL/EIF3D/CNBP/EIF2B5/DHX29/MTRF1L/PABP…
GOCC_LYSOSOMAL_LUMEN	GOCC_LYSOSOMAL_LUMEN	GOCC_LYSOSOMAL_LUMEN	96	-0.384787	-1.9462	1.01777878812916e-06	2.66691140987015e-05	2.03149284853509e-05	4600	tags=53%, list=26%, signal=39%	MANBA/GM2A/CSF3/EPDR1/SPACA7/SDC3/IDS/OMD/IFI30/HEXA/PSAP/SGSH/LUM/PDGFRB/CTSS/FASLG/HYAL1/CSPG5/SDC4/SDC2/APOB/FUCA1/CD1E/PRELP/NAGLU/CTSK/CTSF/TCN2/BGN/PLBD2/GPC1/CHID1/DCN/ACP2/CTSB/CTSA/TPP1/MAN2B1/CTSD/SMPD1/GALNS/NAAA/ARSA/FMOD/NPC2/MAN2B2/RNASET2/CD74/PLD3/GAA/IDUA
GOBP_POSITIVE_REGULATION_OF_TELOMERE_MAINTENANCE_VIA_TELOMERE_LENGTHENING	GOBP_POSITIVE_REGULATION_OF_TELOMERE_MAINTENANCE_VIA_TELOMERE_LENGTHENING	GOBP_POSITIVE_REGULATION_OF_TELOMERE_MAINTENANCE_VIA_TELOMERE_LENGTHENING	37	0.687804359309603	1.99062395210837	1.04358919999776e-06	2.72715242561578e-05	2.07738083424875e-05	2572	tags=59%, list=15%, signal=51%	NEK2/AURKB/DKC1/CCT5/CCT2/CCT3/HNRNPA2B1/CCT4/XRCC5/CCT6A/NAF1/CTNNB1/MAPKAPK5/RTEL1/CCT8/MAPK1/DHX36/HNRNPA1/CCT7/TNKS/POT1/TNKS2
GOBP_LEUKOCYTE_MIGRATION_INVOLVED_IN_INFLAMMATORY_RESPONSE	GOBP_LEUKOCYTE_MIGRATION_INVOLVED_IN_INFLAMMATORY_RESPONSE	GOBP_LEUKOCYTE_MIGRATION_INVOLVED_IN_INFLAMMATORY_RESPONSE	19	-0.7478	-2.58616	1.06158316785083e-06	2.74760326052681e-05	2.09295905132584e-05	3743	tags=84%, list=21%, signal=66%	CX3CL1/SELE/PTN/LBP/SLAMF1/S100A9/ADAM8/JAM3/ELANE/SLAMF8/CCR6/S100A8/TNF/ALOX5/NINJ1/FUT7
GOMF_C_C_CHEMOKINE_BINDING	GOMF_C_C_CHEMOKINE_BINDING	GOMF_C_C_CHEMOKINE_BINDING	24	-0.697781	-2.56956	1.0627816934916e-06	2.74760326052681e-05	2.09295905132584e-05	4285	tags=88%, list=25%, signal=66%	CCR8/CCR2/CCR5/CXCR4/ACKR3/CCRL2/CCR4/CCR3/CXCR6/CXCR5/ZFP36/XCR1/CCR7/CCR6/CXCR2/CXCR1/ACKR2/CXCR3/ACKR1/CX3CR1/ACKR4
GOBP_TRANSCRIPTION_BY_RNA_POLYMERASE_I	GOBP_TRANSCRIPTION_BY_RNA_POLYMERASE_I	GOBP_TRANSCRIPTION_BY_RNA_POLYMERASE_I	52	0.640413732738236	1.93942911762112	1.05818175661434e-06	2.74760326052681e-05	2.09295905132584e-05	3629	tags=65%, list=21%, signal=52%	HEATR1/NCL/TAF1A/WDR43/NOL11/PWP1/LYAR/POLR1A/TAF1B/SMARCA4/POLR1G/DEDD/DHX33/TTF1/MTOR/MARS1/ERCC3/TCOF1/WDR75/RRN3/POLR1C/UTP15/DDX11/POLR1E/TAF1/ERCC2/MACROH2A1/BAZ2A/PHF8/SMARCB1/ZMPSTE24/UBTF/ERCC6/GTF2H1
GOCC_HISTONE_METHYLTRANSFERASE_COMPLEX	GOCC_HISTONE_METHYLTRANSFERASE_COMPLEX	GOCC_HISTONE_METHYLTRANSFERASE_COMPLEX	62	0.608090716328145	1.88275341420078	1.05619439626271e-06	2.74760326052681e-05	2.09295905132584e-05	4562	tags=66%, list=26%, signal=49%	EZH2/RNF2/E2F6/RBBP5/JARID2/PAXIP1/TEX10/RBBP7/RBBP4/NCOA6/TAF4/HCFC1/SUZ12/PRMT5/RUVBL1/CBX5/HDAC2/WDR82/WDR5/PRDM4/MGA/CHD8/PHF20/TAF9/TAF1/BOD1L1/ASH2L/KMT2B/KANSL1/SENP3/KDM6A/LAS1L/AEBP2/RUVBL2/KMT2D/TAF6/BOD1/DPY30/EED/PRPF31/KMT2C
GOBP_PEPTIDE_CROSS_LINKING	GOBP_PEPTIDE_CROSS_LINKING	GOBP_PEPTIDE_CROSS_LINKING	36	-0.588161	-2.40409	1.06665182297009e-06	2.75025506034607e-05	2.09497903307276e-05	5726	tags=81%, list=33%, signal=54%	SPOCK3/TGM6/EVPL/TGM3/EPB42/THBS1/SPRR2E/TGM4/RNF113A/SPRR1B/TGM5/SPRR1A/TGM2/TGM7/IVL/KRT10/ABCA7/DSP/F13A1/TGM1/LORICRIN/ANXA1/BGN/DCN/SPOCK2/PI3/KRT2/KRT1/CSTA
GOBP_NEGATIVE_REGULATION_OF_COAGULATION	GOBP_NEGATIVE_REGULATION_OF_COAGULATION	GOBP_NEGATIVE_REGULATION_OF_COAGULATION	51	-0.5075	-2.21408	1.07835863499128e-06	2.77304511748156e-05	2.11233912906886e-05	3284	tags=51%, list=19%, signal=42%	FGG/FGA/CD34/APOH/CD9/F11/PROCR/TSPAN8/EDN1/APOE/GP1BA/PDGFB/PDGFA/PDGFRA/PROC/ADTRP/SERPINE1/KLKB1/KRT1/PLAU/THBD/SERPING1/ABAT/VTN/SERPINF2/C1QTNF1
GOBP_CELL_CYCLE_DNA_REPLICATION_INITIATION	GOBP_CELL_CYCLE_DNA_REPLICATION_INITIATION	GOBP_CELL_CYCLE_DNA_REPLICATION_INITIATION	5	0.978764810256997	1.86938509390666	1.10758799320903e-06	2.83313976358151e-05	2.15811561918229e-05	376	tags=100%, list=2%, signal=98%	MCM4/POLA1/MCM3/MCM2/GINS3
GOBP_REGULATION_OF_DNA_PRIMASE_ACTIVITY	GOBP_REGULATION_OF_DNA_PRIMASE_ACTIVITY	GOBP_REGULATION_OF_DNA_PRIMASE_ACTIVITY	5	0.978764810256997	1.86938509390666	1.10758799320903e-06	2.83313976358151e-05	2.15811561918229e-05	376	tags=100%, list=2%, signal=98%	GINS1/GINS2/GINS4/PRIM2/GINS3
GOMF_TELOMERIC_DNA_BINDING	GOMF_TELOMERIC_DNA_BINDING	GOMF_TELOMERIC_DNA_BINDING	38	0.680478329783645	1.97584636136294	1.12003032131156e-06	2.85740717064946e-05	2.1766010715781e-05	2703	tags=55%, list=15%, signal=47%	BLM/SMG7/NCL/KDM1A/RPA1/HNRNPA2B1/HNRNPD/XRCC5/XRCC6/SMG5/TERT/WRN/PIF1/APEX1/RPA2/HNRNPA1/TP53BP1/UPF2/POT1/SMG1/ZBTB10
GOBP_HISTONE_H3_K9_MODIFICATION	GOBP_HISTONE_H3_K9_MODIFICATION	GOBP_HISTONE_H3_K9_MODIFICATION	53	0.632282289575449	1.91821628056448	1.12815177912827e-06	2.87055251378716e-05	2.18661440403337e-05	3482	tags=51%, list=20%, signal=41%	BRCA1/DNMT1/CHEK1/SUV39H2/JARID2/BEND3/KDM1A/SETDB1/KDM3A/RIF1/DNMT3B/SETD5/ASH1L/SUV39H1/KDM4D/SMAD4/KDM4A/EHMT2/ARID4B/EHMT1/SETDB2/H1-5/SIRT1/SMARCB1/ZNF451/ZNF274/ZNF304
GOBP_IMPORT_INTO_NUCLEUS	GOBP_IMPORT_INTO_NUCLEUS	GOBP_IMPORT_INTO_NUCLEUS	162	0.498874526227477	1.65017050521482	1.14141688094681e-06	2.89668236794611e-05	2.20651855670253e-05	2799	tags=33%, list=16%, signal=28%	IPO9/CDK1/KPNA2/CSE1L/ECT2/NUP153/NUP155/NOLC1/NUP133/KPNB1/RAN/E2F3/NUP58/TPR/NUP62/NUP50/NUP85/ELAVL1/NUP107/TARDBP/NUP35/TNPO1/MED1/NUP188/IPO5/TNPO3/POM121/IPO11/NUP54/KPNA3/RAB23/NUP98/NUP88/IPO7/EIF4ENIF1/POM121C/HEATR3/TRIM28/MAPK14/NUP93/HNRNPA1/UBR5/KPNA4/APPL1/KPNA6/HSP90AB1/KPNA1/RANBP2/NF1/SUMO1/STK4/NXT1/SNUPN/PRKD1
GOBP_POSITIVE_REGULATION_OF_LEUKOCYTE_CHEMOTAXIS	GOBP_POSITIVE_REGULATION_OF_LEUKOCYTE_CHEMOTAXIS	GOBP_POSITIVE_REGULATION_OF_LEUKOCYTE_CHEMOTAXIS	94	-0.383725	-1.94615	1.14461042122911e-06	2.89718276514772e-05	2.2068997292202e-05	4379	tags=60%, list=25%, signal=45%	PLA2G7/IL12A/CCR2/CCL4/VEGFB/CCL1/CCL3/IL6/CXCL13/PGF/C3AR1/CMKLR1/ZNF580/GPSM3/PTN/LBP/NCKAP1L/XCL1/SLAMF1/F7/S100A7/F2RL1/EDN1/EDN3/TRPV4/XCL2/AIF1/S100A14/VEGFC/CCR7/CCR6/DEFB124/IL23A/EDN2/SERPINE1/CCL5/CSF1R/CCL19/CCL21/DAPK2/LGALS9/CREB3/CXCL12/CX3CR1/RAC2/CSF1/MAPK3/SPI1/TMEM102/CAMK1D/TNFSF14/RARRES2/CD74/PTK2B/GAS6/IL34
GOCC_CONDENSED_NUCLEAR_CHROMOSOME	GOCC_CONDENSED_NUCLEAR_CHROMOSOME	GOCC_CONDENSED_NUCLEAR_CHROMOSOME	74	0.581145314356648	1.82200549819335	1.14841815468094e-06	2.8992311064256e-05	2.2084600325141e-05	3499	tags=43%, list=20%, signal=35%	NEK2/BLM/RAD51/BRCA1/PLK1/CHEK1/PSMC3IP/SMC1A/TOPBP1/INCENP/BRCA2/RCC1/LRPPRC/SMC3/RAD1/NIFK/MLH1/SUV39H1/KIFAP3/WAPL/TUBG1/RAD21/HUS1/RAD9B/CCNB1IP1/STAG2/NOL6/BRD4/SYCE2/RRS1/SMC1B/HUS1B
GOBP_POSITIVE_REGULATION_OF_DNA_REPLICATION	GOBP_POSITIVE_REGULATION_OF_DNA_REPLICATION	GOBP_POSITIVE_REGULATION_OF_DNA_REPLICATION	40	0.665586948102839	1.95724719150899	1.19316958114634e-06	3.00436371877708e-05	2.28854373883798e-05	3237	tags=55%, list=19%, signal=45%	DHX9/CDK1/DNA2/PCNA/ATAD5/E2F7/CDT1/DBF4/CDC7/DBF4B/E2F8/FAF1/SMARCA5/BAZ1A/CDK2/STOML2/BRPF3/CDC42/ATF1/KAT7/CIZ1/INO80
GOBP_MISMATCH_REPAIR	GOBP_MISMATCH_REPAIR	GOBP_MISMATCH_REPAIR	27	0.737390061319636	2.04117768059229	1.19714380699197e-06	3.0065411609884e-05	2.29020238346488e-05	3125	tags=63%, list=18%, signal=52%	EXO1/MSH6/PCNA/MSH2/POLD3/RPA1/TDG/LIG1/RNASEH2A/MLH1/PMS2/HMGB1/RPA2/PMS1/SETD2/RPA3/MSH3
GOBP_NEGATIVE_REGULATION_OF_RNA_CATABOLIC_PROCESS	GOBP_NEGATIVE_REGULATION_OF_RNA_CATABOLIC_PROCESS	GOBP_NEGATIVE_REGULATION_OF_RNA_CATABOLIC_PROCESS	77	0.576992126651226	1.81162367005251	1.23734849785584e-06	3.09946182014717e-05	2.3609837577031e-05	4159	tags=49%, list=24%, signal=38%	DHX9/HNRNPU/DKC1/E2F1/LRPPRC/ELAVL1/HNRNPC/TARDBP/THRAP3/YBX1/HNRNPD/ANGEL2/NOCT/NSUN2/NAF1/MEIOC/FUS/TRAF5/EIF4ENIF1/PAIP1/DHX36/MAPK14/SYNCRIP/DHX34/CSDE1/FMR1/LARP4B/PHAX/LARP1/HNRNPAB/SECISBP2/TENT4A/TRDMT1/PABPC1/RBM10/ZCCHC17/HNRNPA0/NBAS
GOBP_RIBOSOMAL_LARGE_SUBUNIT_BIOGENESIS	GOBP_RIBOSOMAL_LARGE_SUBUNIT_BIOGENESIS	GOBP_RIBOSOMAL_LARGE_SUBUNIT_BIOGENESIS	71	0.591444667014534	1.84531686423527	1.24500219990443e-06	3.11057526379223e-05	2.36944931122842e-05	4892	tags=62%, list=28%, signal=45%	NVL/RRP15/PAK1IP1/FASTKD2/WDR12/GTPBP4/DDX18/SDAD1/EBNA1BP2/NIFK/FTSJ3/NIP7/MAK16/BRIX1/ZNHIT6/NPM1/NOL9/MRTO4/RPL7L1/DHX30/HEATR3/RSL1D1/NOP2/RPF1/SURF6/NOC2L/URB1/MDN1/NLE1/PES1/LAS1L/RRS1/TRAF7/BOP1/RPL26L1/RPL5/MALSU1/NOP16/ZNHIT3/RPF2/GTF3A/RSL24D1/NHP2/MRPL1
GOBP_NUCLEOSOME_ASSEMBLY	GOBP_NUCLEOSOME_ASSEMBLY	GOBP_NUCLEOSOME_ASSEMBLY	114	0.536925254980397	1.74170309711852	1.25066586350648e-06	3.11667222532067e-05	2.37409361013426e-05	4369	tags=43%, list=25%, signal=32%	HJURP/OIP5/CHAF1A/DNAJC9/MCM2/MIS18A/ASF1B/SET/CHAF1B/SART3/NASP/HMGB2/SMYD3/POLE3/CENPP/SMARCA5/H3-3A/H2BC17/CENPW/BAZ1A/NPM1/DAXX/ANP32B/GRWD1/NAP1L1/SHPRH/SETSIP/ITGB3BP/KAT6A/MACROH2A1/H1-5/HP1BP3/BRD2/NAP1L4/RSF1/H2BC11/H3C12/H2BC7/H3C10/SPTY2D1/H1-0/H4C8/H4C3/ATRX/H1-4/KAT6B/H4C12/H2BC4/H2AX
GOBP_KINETOCHORE_ASSEMBLY	GOBP_KINETOCHORE_ASSEMBLY	GOBP_KINETOCHORE_ASSEMBLY	18	0.793874977102872	2.02130450895769	1.28834661659774e-06	3.19410857330348e-05	2.43307996662197e-05	1192	tags=61%, list=7%, signal=57%	CENPF/DLGAP5/KNTC1/CENPA/CENPH/CENPE/CENPN/POGZ/CENPK/CENPW/CENPS
GOBP_NUCLEAR_TRANSCRIBED_MRNA_CATABOLIC_PROCESS_DEADENYLATION_DEPENDENT_DECAY	GOBP_NUCLEAR_TRANSCRIBED_MRNA_CATABOLIC_PROCESS_DEADENYLATION_DEPENDENT_DECAY	GOBP_NUCLEAR_TRANSCRIBED_MRNA_CATABOLIC_PROCESS_DEADENYLATION_DEPENDENT_DECAY	63	0.604545635332556	1.87464739063531	1.2869546139502e-06	3.19410857330348e-05	2.43307996662197e-05	4842	tags=65%, list=28%, signal=47%	DHX9/HNRNPU/POLR2D/EXOSC2/YBX1/HNRNPD/DCP1A/NOCT/PDE12/MLH1/PATL1/CNOT6/TUT4/EXOSC8/EXOSC3/CNOT1/EIF4ENIF1/DCP2/PAIP1/DHX36/AGO2/EXOSC9/CNOT7/DIS3/SYNCRIP/CSDE1/CNOT3/RC3H2/NT5C3B/EXOSC7/TNRC6A/TENT4A/CNOT2/PABPC1/EXOSC5/TNRC6B/PAN3/CNOT8/IGF2BP1/PARN/LSM1
GOBP_HUMORAL_IMMUNE_RESPONSE_MEDIATED_BY_CIRCULATING_IMMUNOGLOBULIN	GOBP_HUMORAL_IMMUNE_RESPONSE_MEDIATED_BY_CIRCULATING_IMMUNOGLOBULIN	GOBP_HUMORAL_IMMUNE_RESPONSE_MEDIATED_BY_CIRCULATING_IMMUNOGLOBULIN	49	-0.511906	-2.27058	1.29924808309118e-06	3.21289762542421e-05	2.44739233743142e-05	2914	tags=55%, list=17%, signal=46%	C1QC/IGLL5/SUSD4/CRP/FCER2/C1QB/C1QA/C4BPB/CFI/CD81/IGLL1/TNF/C2/TREM2/LTA/C1RL/NOD2/PTPN6/C8G/C4B/C1S/C3/C4A/SERPING1/CLU/C1R/BCL3
GOMF_NUCLEOCYTOPLASMIC_CARRIER_ACTIVITY	GOMF_NUCLEOCYTOPLASMIC_CARRIER_ACTIVITY	GOMF_NUCLEOCYTOPLASMIC_CARRIER_ACTIVITY	30	0.719312344518048	2.02560044359487	1.34522328322768e-06	3.31810304222665e-05	2.52753150181098e-05	2262	tags=63%, list=13%, signal=55%	IPO9/KPNA2/CSE1L/KPNB1/RAN/XPO1/XPO5/TNPO1/XPO4/IPO5/TNPO3/IPO11/KPNA3/EIF4ENIF1/XPO7/XPO6/KPNA4/KPNA6/KPNA1
GOCC_DNA_PACKAGING_COMPLEX	GOCC_DNA_PACKAGING_COMPLEX	GOCC_DNA_PACKAGING_COMPLEX	122	0.524248511488016	1.71239346580224	1.35008884889203e-06	3.32163080914429e-05	2.53021874265369e-05	5785	tags=57%, list=33%, signal=38%	NCAPH/NCAPG2/NCAPG/CENPA/NCAPD2/SMC2/H2AZ1/NCAPD3/ACTL6A/SMC4/KDM1B/VPS72/YEATS4/SLF1/H3-3A/H2BC17/RUVBL1/EP400/H2AC13/TRRAP/EPC2/MBTD1/MRGBP/NCAPH2/SHPRH/MEAF6/KAT6A/H2AZ2/MORF4L2/GLYR1/MACROH2A1/H1-5/HP1BP3/MORF4L1/H2AC17/H2BC11/H3C12/H2BC7/H3C10/H1-0/H4C8/H4C3/ING3/H2AC11/RUVBL2/H2AC4/BRD8/H1-4/H2AC12/KAT6B/H4C12/H2BC4/H2AX/H4C5/H1-6/H2AC16/H2BC15/H2BC14/H2BC12/IRF4/H2AC21/H3C13/H3-4/H2AC20/H4…
GOMF_DNA_POLYMERASE_BINDING	GOMF_DNA_POLYMERASE_BINDING	GOMF_DNA_POLYMERASE_BINDING	20	0.779245770941518	2.02923444480066	1.37323463432382e-06	3.36146979222204e-05	2.56056568590641e-05	2330	tags=70%, list=13%, signal=61%	FANCI/RAD51/FANCD2/PCNA/CDT1/SMARCA4/PTGES3/RTEL1/HSP90AA1/HMGB1/POLG2/NHEJ1/HSP90AB1/NAT10
GOBP_POSITIVE_REGULATION_OF_TRANSLATION	GOBP_POSITIVE_REGULATION_OF_TRANSLATION	GOBP_POSITIVE_REGULATION_OF_TRANSLATION	137	0.522778961200739	1.71510933541856	1.37003828273926e-06	3.36146979222204e-05	2.56056568590641e-05	4722	tags=53%, list=27%, signal=39%	DHX9/HNRNPU/POLR2D/KHDRBS1/PRKDC/FASTKD2/ELAVL1/YBX1/HNRNPD/PASK/EIF4A3/C1QBP/YTHDF2/LARP4/GUF1/MTOR/TRMT10C/NPM1/YTHDF1/EIF2S3/YTHDF3/FXR1/UHMK1/EIF3C/NCK2/PAIP1/DHX36/CDK5RAP1/AGO2/MRPS27/FASTKD3/SYNCRIP/RPS6KB1/LIN28A/CDC123/EIF4G1/CSDE1/NAT10/SOX4/EIF2S3B/FMR1/LARP4B/UPF3B/IMPACT/TARBP2/EIF4G2/LARP1/EIF2AK4/RPUSD3/EIF3D/NGRN/RPUSD4/CNBP/TENT4A/EIF2B5/DHX29/DDX3X/RMND1/RHOA/PABPC1/RPL5/METTL3/…
GOMF_4_IRON_4_SULFUR_CLUSTER_BINDING	GOMF_4_IRON_4_SULFUR_CLUSTER_BINDING	GOMF_4_IRON_4_SULFUR_CLUSTER_BINDING	41	0.668837088213531	1.9715581238779	1.39064498175502e-06	3.3954914971185e-05	2.58648137622006e-05	2287	tags=49%, list=13%, signal=42%	BRIP1/DNA2/POLE/PPAT/PRIM2/POLD1/NDUFS2/NDUFS1/ABCE1/IREB2/CDKAL1/RTEL1/DDX11/CDK5RAP1/CIAPIN1/ELP3/EXO5/REV3L/SDHB/ERCC2
GOBP_INTERLEUKIN_8_PRODUCTION	GOBP_INTERLEUKIN_8_PRODUCTION	GOBP_INTERLEUKIN_8_PRODUCTION	82	-0.407585	-2.00605	1.42539996632742e-06	3.47158495577327e-05	2.64444480031632e-05	4431	tags=52%, list=25%, signal=39%	TLR6/HYAL2/SYK/CLEC7A/STAT3/TLR3/PTPN22/IL6/TLR7/ZNF580/LILRA2/ANXA4/LBP/FCN1/PRKD2/KLF4/F2RL1/CRP/RELA/ELANE/TLR1/F3/TLR2/TMSB4X/CD2/ANXA1/PYCARD/NLRP10/TLR9/SERPINE1/IL1B/TNF/BPI/LGALS9/NOD2/TLR5/PLA2G1B/CHI3L1/CD14/SSC5D/C5AR2/CD74/BCL3
GOMF_CELL_ADHESION_MEDIATOR_ACTIVITY	GOMF_CELL_ADHESION_MEDIATOR_ACTIVITY	GOMF_CELL_ADHESION_MEDIATOR_ACTIVITY	64	-0.447639	-2.13751	1.44000394013061e-06	3.49834123043288e-05	2.6648261224792e-05	3225	tags=48%, list=18%, signal=40%	CXADR/PALLD/ESAM/EMILIN1/ANXA2/NEXN/DSC2/LRRC4C/PKP3/PLXNB3/ITGA10/JAM3/MADCAM1/DSP/PKP2/EMB/TRIM29/S100A11/DSCAML1/ANXA1/GLDN/VSTM2L/ROBO4/ROBO3/ITGA11/NFASC/NRCAM/PDLIM1/NINJ1/BSG/BCAM
GOBP_REGULATION_OF_CENTRIOLE_REPLICATION	GOBP_REGULATION_OF_CENTRIOLE_REPLICATION	GOBP_REGULATION_OF_CENTRIOLE_REPLICATION	23	0.766598482061936	2.05661473624785	1.57457669027689e-06	3.81568471636272e-05	2.90655931984366e-05	1476	tags=61%, list=8%, signal=56%	STIL/PLK4/BRCA1/SASS6/CENPJ/NUP62/CEP76/TRIM37/ALMS1/RBM14/NPM1/CEP295/SPICE1/CDK5RAP2
GOBP_PROTEASOMAL_PROTEIN_CATABOLIC_PROCESS	GOBP_PROTEASOMAL_PROTEIN_CATABOLIC_PROCESS	GOBP_PROTEASOMAL_PROTEIN_CATABOLIC_PROCESS	486	0.413121337273835	1.41232512633184	1.58291963250772e-06	3.82631248167928e-05	2.91465491280435e-05	5888	tags=52%, list=34%, signal=36%	KIF14/AURKA/CCNF/PLK1/PBK/SKP2/UCHL5/SMARCC1/XPO1/ANAPC1/CDC20/COP1/WDR26/UBE2C/UBQLN4/RAD23B/RNF144A/FBXO45/FAF1/NUDT15/TLK2/CDC23/CDC27/USP14/YOD1/FOXRED2/UBE2S/UBE2K/CTNNB1/GSK3B/DCAF12/PSMD1/PSME4/RNF34/PSMD4/USP13/KLHL15/EDEM3/UBQLN1/CUL4A/FEM1B/PSMB4/SUMO2/ARIH2/MARCHF7/KLHL20/BFAR/STT3B/PSMD14/RCHY1/PSMC1/ARIH1/GLMN/PSME3/ANAPC7/ERLIN1/UGGT1/NEMF/CUL3/TRAF4/UBXN7/DDI2/FBXO22/KLHL42/CDK2/LT…
GOBP_ANTIGEN_PROCESSING_AND_PRESENTATION_OF_PEPTIDE_OR_POLYSACCHARIDE_ANTIGEN_VIA_MHC_CLASS_II	GOBP_ANTIGEN_PROCESSING_AND_PRESENTATION_OF_PEPTIDE_OR_POLYSACCHARIDE_ANTIGEN_VIA_MHC_CLASS_II	GOBP_ANTIGEN_PROCESSING_AND_PRESENTATION_OF_PEPTIDE_OR_POLYSACCHARIDE_ANTIGEN_VIA_MHC_CLASS_II	34	-0.595753	-2.42959	1.58748126888196e-06	3.82776967302236e-05	2.91576491360206e-05	1818	tags=59%, list=10%, signal=53%	FCER1G/CTSF/B2M/PYCARD/HLA-DQA2/HLA-DMB/HLA-DOA/TREM2/HLA-DOB/HLA-DRA/HLA-DQA1/HLA-DPA1/CTSD/HLA-DRB5/HLA-DQB2/HLA-DRB1/HLA-DQB1/HLA-DPB1/CD74/HLA-DMA
GOBP_CELLULAR_RESPONSE_TO_RADIATION	GOBP_CELLULAR_RESPONSE_TO_RADIATION	GOBP_CELLULAR_RESPONSE_TO_RADIATION	181	0.484024356284483	1.60859327437424	1.60484182717917e-06	3.86000388731228e-05	2.94031900098786e-05	4451	tags=43%, list=25%, signal=32%	INTS7/CDC25A/PARP1/BLM/RAD51/BRCA1/RAD51AP1/CHEK1/PCNA/PBK/POLA1/ECT2/FIGNL1/AURKB/BARD1/NUCKS1/BRCA2/POLD1/SDE2/KDM1A/POLD3/RAD1/CHEK2/EIF2S1/XRCC5/XRCC6/TLK2/WRN/CRY1/OPN3/NPM1/POLH/PPID/MYC/KDM4D/EP300/BRCC3/RHNO1/DHX36/MAPK14/TRIAP1/ACTR5/HUS1/TP53BP1/MME/NEDD4/YY1/TAF1/ERCC4/IFI16/RAD9B/FMR1/HMGA2/IMPACT/NIPBL/SIRT1/NOC2L/ZMPSTE24/SNAI2/EIF2AK4/CREBBP/INO80/USP28/CLOCK/BAK1/ZBTB1/ATR/YAP1/RU…
GOBP_REGULATION_OF_DNA_DIRECTED_DNA_POLYMERASE_ACTIVITY	GOBP_REGULATION_OF_DNA_DIRECTED_DNA_POLYMERASE_ACTIVITY	GOBP_REGULATION_OF_DNA_DIRECTED_DNA_POLYMERASE_ACTIVITY	13	0.86386350988462	2.07038415757319	1.62270995361627e-06	3.8850508504859e-05	2.95939827237888e-05	376	tags=77%, list=2%, signal=75%	GINS1/RFC3/GINS2/RFC5/PCNA/GINS4/DSCC1/RFC4/RFC2/GINS3
GOBP_REGULATION_OF_DNA_TEMPLATED_TRANSCRIPTION_ELONGATION	GOBP_REGULATION_OF_DNA_TEMPLATED_TRANSCRIPTION_ELONGATION	GOBP_REGULATION_OF_DNA_TEMPLATED_TRANSCRIPTION_ELONGATION	56	0.624059700957738	1.90659522358981	1.62329149198087e-06	3.8850508504859e-05	2.95939827237888e-05	3711	tags=62%, list=21%, signal=49%	HNRNPU/EZH2/WDR43/SUPT16H/CDC73/CDK12/ALYREF/ZNF326/SETD5/THOC5/CCNT1/TCERG1/CTNNB1/RNF168/RNF8/LEO1/VHL/EAF1/CCNK/NELFCD/CDK13/LDB1/KAT7/SCAF8/THOC1/HTATSF1/HMGN1/DDX39B/SUPT6H/BRD4/TSFM/ERCC6/CCNT2/NELFA/SUPT5H
GOBP_REGULATION_OF_CELL_CYCLE_CHECKPOINT	GOBP_REGULATION_OF_CELL_CYCLE_CHECKPOINT	GOBP_REGULATION_OF_CELL_CYCLE_CHECKPOINT	34	0.68862714454506	1.96920156823404	1.70535460406013e-06	4.07137621398947e-05	3.10132973739018e-05	3590	tags=65%, list=21%, signal=52%	CCNB1/MAD2L1/WDR76/RFWD3/CDT1/NDC80/TPR/CHEK2/GEN1/THOC5/CRY1/CUL4A/FEM1B/CDK5RAP2/DYNC1LI1/RPA2/XRCC3/MAD2L1BP/THOC1/DDX39B/ETAA1/PCID2
GOBP_POSITIVE_REGULATION_OF_CYTOKINESIS	GOBP_POSITIVE_REGULATION_OF_CYTOKINESIS	GOBP_POSITIVE_REGULATION_OF_CYTOKINESIS	41	0.665815471086634	1.9626511809186	1.79586078063391e-06	4.27689110540623e-05	3.2578786316037e-05	3091	tags=46%, list=18%, signal=38%	CDC6/KIF14/RACGAP1/KIF23/ECT2/AURKB/CIT/NUP62/KIF20B/PRKCE/CSPP1/CUL3/SPAST/PKN2/CDC42/CDC25B/KIF3B/PKP4/CDC14A
GOMF_PROTEIN_SERINE_THREONINE_KINASE_ACTIVITY	GOMF_PROTEIN_SERINE_THREONINE_KINASE_ACTIVITY	GOMF_PROTEIN_SERINE_THREONINE_KINASE_ACTIVITY	428	0.419584918213033	1.42700566719966	1.84011280367291e-06	4.37151122818509e-05	3.32995455510134e-05	4358	tags=36%, list=25%, signal=28%	NEK2/BUB1/HASPIN/BUB1B/PLK4/AURKA/CDK1/MELK/PLK1/CHEK1/PBK/TTK/AURKB/CIT/RPS6KC1/PKMYT1/PRKDC/MASTL/SRPK1/CDC7/CDK4/RIOK1/ACVR2B/CDK12/NEK4/CHEK2/PRKCE/VRK1/CDK8/CSNK2A1/TLK2/AKT3/OXSR1/CHUK/PPM1D/MAPK6/CSNK1G1/PASK/DAPK1/CDC42BPA/MAP4K4/GSK3B/PRPF4B/PIK3R4/MTOR/TGFBR1/MAPKAPK5/DYRK3/TOP1/RAF1/MAP4K3/PRKCI/CLK2/RPS6KA5/MAPK1/DCAF1/UHMK1/RIPK1/MAP3K1/SRPK2/PKN3/CDK2/PDIK1L/PIKFYVE/MAPK14/EEF2K/CCN…
GOBP_RENAL_SYSTEM_PROCESS	GOBP_RENAL_SYSTEM_PROCESS	GOBP_RENAL_SYSTEM_PROCESS	110	-0.348621	-1.84465	1.90895260583458e-06	4.52393694750358e-05	3.44606330831388e-05	4952	tags=49%, list=28%, signal=35%	AGT/JCHAIN/SLC22A12/SULF1/DRD3/ATP6V1B1/SLC15A2/CYP4A11/NPR1/HYAL2/HSD11B2/PRKACG/NPR3/CLDN4/SLC4A1/GJA5/DRD2/CORIN/ADM/AGTR2/CD34/PON3/PRKACA/TMEM63C/CLN3/F2RL1/WFS1/EDN1/PCSK5/CYP4F2/PDGFB/TFAP2B/SULF2/ACE/ADORA1/ITGA3/MYO5B/BMP4/OXT/GNAI2/AQP1/TACR1/BCR/GSN/KCNMA1/KCNQ1/CYP4F12/AQP3/KLHL3/INPP5K/CYBA/AKR1C3/SERPINF2/GAS6
GOBP_HISTONE_H4_ACETYLATION	GOBP_HISTONE_H4_ACETYLATION	GOBP_HISTONE_H4_ACETYLATION	72	0.588367756528033	1.84121002255442	1.96181622280071e-06	4.63784866950124e-05	3.53283441280056e-05	3234	tags=50%, list=19%, signal=41%	BRCA1/BRCA2/BEND3/HAT1/IWS1/ACTL6A/JADE3/VPS72/YEATS4/HCFC1/NAA50/RUVBL1/MSL1/ZZZ3/WDR5/EP400/EP300/PHF20/KANSL2/TRRAP/EPC2/MBTD1/KANSL3/MRGBP/MEAF6/KAT6A/MORF4L2/NAA40/KAT7/KANSL1/SIRT1/SMARCB1/ZMPSTE24/MORF4L1/ATF2/ING5
GOMF_ANAPHASE_PROMOTING_COMPLEX_BINDING	GOMF_ANAPHASE_PROMOTING_COMPLEX_BINDING	GOMF_ANAPHASE_PROMOTING_COMPLEX_BINDING	9	0.918336900942918	2.02599337498881	1.96776234249415e-06	4.64055953404291e-05	3.53489938650361e-05	1027	tags=67%, list=6%, signal=63%	CLSPN/CCNF/PLK1/CDC20/FBXO5/UBE2S
GOBP_LYMPHOCYTE_CHEMOTAXIS	GOBP_LYMPHOCYTE_CHEMOTAXIS	GOBP_LYMPHOCYTE_CHEMOTAXIS	59	-0.465774	-2.15069	2.0075960360107e-06	4.7209609389897e-05	3.59614434520643e-05	3096	tags=59%, list=18%, signal=49%	CCR2/CCL4/GPR183/CCL1/CCL3/CXCL13/CX3CL1/CCL2/CCL25/XCL1/S100A7/ADAM8/CCL11/XCL2/CCL13/CCL3L3/CCL3L1/CCL24/PADI2/CH25H/CCL5/CCL19/CCL26/CCL21/HSD3B7/CCL14/SAA1/TMEM102/TNFSF14/CCL22/PLEC/PTK2B/SLC8B1/CXCL16/GAS6
GOMF_RNA_METHYLTRANSFERASE_ACTIVITY	GOMF_RNA_METHYLTRANSFERASE_ACTIVITY	GOMF_RNA_METHYLTRANSFERASE_ACTIVITY	64	0.59675939814779	1.85199270435102	2.01162054696841e-06	4.7209609389897e-05	3.59614434520643e-05	5832	tags=72%, list=33%, signal=48%	TFB2M/METTL2A/THUMPD3/RNMT/NSUN2/TRMT61B/FTSJ3/NSUN4/MRM2/TRMT1L/TGS1/TRMT10C/METTL6/THUMPD2/TRMT5/WDR4/TARBP1/METTL8/METTL4/TRMT10A/TRMT12/NOP2/DIMT1/LCMT2/TYW3/METTL2B/TRMT13/FBL/CMTR1/TRDMT1/HENMT1/METTL3/METTL14/ZCCHC4/NSUN3/NSUN6/TRMT11/CMTR2/ALKBH8/TRMT44/MRM3/METTL5/METTL16/METTL15/EMG1/TFB1M
GOBP_TRANSCRIPTION_BY_RNA_POLYMERASE_III	GOBP_TRANSCRIPTION_BY_RNA_POLYMERASE_III	GOBP_TRANSCRIPTION_BY_RNA_POLYMERASE_III	53	0.626460953482949	1.90055552705078	2.0497756258361e-06	4.79885727026858e-05	3.65548108932717e-05	3553	tags=58%, list=20%, signal=47%	POLR3C/DEK/GTF3C4/DDX21/BAZ1B/RO60/GTF3C2/IVNS1ABP/GTF3C3/SMARCA5/ZNF143/MTOR/POLR3D/POLR3G/POLR3K/SF3B1/CHD8/POLR1C/DHX36/POLR3F/ICE1/BDP1/MYBBP1A/ZC3H8/SNAPC1/GTF3C5/SNAPC4/TBP/ICE2/ERCC6/SNAPC3
GOBP_REGULATION_OF_CHROMATIN_ORGANIZATION	GOBP_REGULATION_OF_CHROMATIN_ORGANIZATION	GOBP_REGULATION_OF_CHROMATIN_ORGANIZATION	45	0.657110916314615	1.9577292652518	2.07824473175049e-06	4.85375563074769e-05	3.69729936131659e-05	3634	tags=60%, list=21%, signal=48%	HNRNPU/MKI67/DNMT1/TPR/KDM1A/SETDB1/SSRP1/TET1/TLK2/SETD5/LSM11/ZNF445/SIN3A/CDK2/TRIM28/PPHLN1/MORC2/METTL4/CTR9/MACROH2A1/SETDB2/PHF8/TASOR/PIK3CA/SPTY2D1/ZNF304/TLK1
GOMF_CALCIUM_DEPENDENT_PROTEIN_BINDING	GOMF_CALCIUM_DEPENDENT_PROTEIN_BINDING	GOMF_CALCIUM_DEPENDENT_PROTEIN_BINDING	81	-0.396451	-1.97121	2.09956977877532e-06	4.89174462433219e-05	3.72623709374532e-05	3065	tags=44%, list=18%, signal=37%	S100Z/ANXA4/NOS1/CABP1/CLN3/S100A7/ANXA2/PLSCR3/WFS1/S100A9/SLC9A1/S100A14/S100A5/FCN2/S100A11/ANXA1/S100B/ANXA11/SPACA9/S100A8/S100A16/ANXA3/S100A12/S100A13/S100P/STMN2/S100A3/A2M/S100A4/CD177/SELP/MASP1/S100A6/VAMP2/TNNC2/SYN1
GOBP_DNA_SYNTHESIS_INVOLVED_IN_DNA_REPAIR	GOBP_DNA_SYNTHESIS_INVOLVED_IN_DNA_REPAIR	GOBP_DNA_SYNTHESIS_INVOLVED_IN_DNA_REPAIR	35	0.679453066013566	1.94242635298152	2.11841352661629e-06	4.923287947189e-05	3.75026490155532e-05	2803	tags=57%, list=16%, signal=48%	RFC3/PCLAF/POLE2/PCNA/POLA1/HROB/POLE/SPRTN/POLD1/POLD3/WRNIP1/USP10/WRN/POLH/REV1/RCHY1/REV3L/POLD2/PRIMPOL/SIRT1
GOBP_RESPONSE_TO_LEUKEMIA_INHIBITORY_FACTOR	GOBP_RESPONSE_TO_LEUKEMIA_INHIBITORY_FACTOR	GOBP_RESPONSE_TO_LEUKEMIA_INHIBITORY_FACTOR	93	0.553467577587533	1.76609268670332	2.12329204051899e-06	4.923287947189e-05	3.75026490155532e-05	2803	tags=37%, list=16%, signal=31%	HNRNPU/HELLS/CACYBP/MYBL2/NCL/JARID2/KDM5B/MTF2/NUP35/SRSF3/KDM3A/XRCC5/RIF1/SRSF7/RNMT/TFRC/SMARCA5/CTBP2/POLR1F/SLC25A5/GCLM/EEF1E1/MRPL15/HK2/WDR35/EPS8/MAT2A/UBXN2A/CREB1/CTH/BCLAF1/RNF125/PIGA/SIRT1
GOMF_HISTONE_KINASE_ACTIVITY	GOMF_HISTONE_KINASE_ACTIVITY	GOMF_HISTONE_KINASE_ACTIVITY	16	0.81266685957398	2.01586975995308	2.14915813737365e-06	4.9713421125038e-05	3.78686967695882e-05	1730	tags=56%, list=10%, signal=51%	HASPIN/AURKA/CDK1/CHEK1/AURKB/VRK1/BAZ1B/DCAF1/CDK2
GOCC_PLATELET_ALPHA_GRANULE_LUMEN	GOCC_PLATELET_ALPHA_GRANULE_LUMEN	GOCC_PLATELET_ALPHA_GRANULE_LUMEN	67	-0.43665	-2.12883	2.2344121399988e-06	5.15621264478481e-05	3.92769293897037e-05	4105	tags=46%, list=23%, signal=36%	VEGFB/TOR4A/ALB/SRGN/FERMT3/ORM2/FGG/FGA/TGFB3/QSOX1/TEX264/IGF2/PDGFB/PDGFA/VEGFC/F13A1/TMSB4X/SERPINE1/SERPINA3/TGFB1/F8/SERPINA1/A2M/F5/ISLR/CFD/SERPING1/CLU/SERPINF2/GAS6/TIMP1
GOBP_REGULATION_OF_MITOTIC_CENTROSOME_SEPARATION	GOBP_REGULATION_OF_MITOTIC_CENTROSOME_SEPARATION	GOBP_REGULATION_OF_MITOTIC_CENTROSOME_SEPARATION	9	0.917392650134873	2.02391021152292	2.24074385867141e-06	5.15851246892711e-05	3.92944480679796e-05	268	tags=56%, list=2%, signal=55%	NEK2/KIF11/CHEK1/CEP85/RANBP1
GOMF_FOUR_WAY_JUNCTION_DNA_BINDING	GOMF_FOUR_WAY_JUNCTION_DNA_BINDING	GOMF_FOUR_WAY_JUNCTION_DNA_BINDING	17	0.823257409072039	2.08514909341422	2.25526556475998e-06	5.17961110348318e-05	3.94551647871623e-05	2259	tags=82%, list=13%, signal=72%	BLM/MSH6/XRCC2/MSH2/RAD51C/HMGB2/FANCM/GEN1/HMGB3/WRN/HMGB1/RAD51B/YY1/XRCC3
GOMF_METHYLATED_HISTONE_BINDING	GOMF_METHYLATED_HISTONE_BINDING	GOMF_METHYLATED_HISTONE_BINDING	78	0.569780842129207	1.79392530789274	2.41142630410088e-06	5.52513766216859e-05	4.20871784729207e-05	3956	tags=54%, list=23%, signal=42%	UHRF1/NCAPG2/MSH6/RBBP5/NCAPD3/CBX1/PWP1/MTF2/CDYL/SPIN4/SUZ12/CBX5/ZZZ3/WDR5/BPTF/CHD8/PHF19/CBX2/MBTD1/CBX3/TRIM24/KDM4A/CHD1/TP53BP1/TTLL12/KDM5A/FAM156A/TAF1/SPIN1/GLYR1/FMR1/PHF8/ING5/LRWD1/SPIN3/ING3/RRP8/ZMYND8/ATRX/MORC3/ING1/PHF13
GOBP_NEGATIVE_REGULATION_OF_INTERFERON_GAMMA_PRODUCTION	GOBP_NEGATIVE_REGULATION_OF_INTERFERON_GAMMA_PRODUCTION	GOBP_NEGATIVE_REGULATION_OF_INTERFERON_GAMMA_PRODUCTION	40	-0.557262	-2.30158	2.42905832718322e-06	5.55237942447626e-05	4.22946898477069e-05	4207	tags=65%, list=24%, signal=49%	CD274/IL20RB/LILRB4/PRNP/PDCD1LG2/HAVCR2/CD96/XCL1/SLAMF1/INHBA/NLRP6/AXL/IL36RN/LGALS9B/LAPTM5/LGALS9/NOD2/LGALS9C/HLA-DRB1/FOXP3/GATA3/IL1RL1/PGLYRP2/ZC3H12A/VSIR/GAS6
GOBP_POSITIVE_REGULATION_OF_TELOMERE_MAINTENANCE	GOBP_POSITIVE_REGULATION_OF_TELOMERE_MAINTENANCE	GOBP_POSITIVE_REGULATION_OF_TELOMERE_MAINTENANCE	52	0.631115981548616	1.91127180545912	2.45400919779724e-06	5.59618276733525e-05	4.2628357390733e-05	4089	tags=63%, list=23%, signal=49%	NEK2/AURKB/DKC1/CCT5/CCT2/CCT3/HNRNPA2B1/CCT4/HNRNPD/XRCC5/GNL3/CCT6A/NAF1/CTNNB1/MAPKAPK5/RTEL1/CCT8/MAPK1/MRE11/DHX36/HNRNPA1/SLX4/CCT7/TNKS/POT1/TNKS2/TCP1/NEK7/ATR/NBN/ATRX/ATM/NABP2
GOBP_NEGATIVE_REGULATION_OF_HISTONE_MODIFICATION	GOBP_NEGATIVE_REGULATION_OF_HISTONE_MODIFICATION	GOBP_NEGATIVE_REGULATION_OF_HISTONE_MODIFICATION	49	0.628629720159755	1.88530678966632	2.46965644029116e-06	5.61861367557064e-05	4.27992225701975e-05	3601	tags=57%, list=21%, signal=45%	BRCA1/DNMT1/JARID2/KDM1A/SET/MTF2/KDM3A/DNMT3B/BCOR/WDR5/SIN3A/KDM4D/TRIP12/PPP4R2/PRMT6/UBR5/KDM4A/KDM5A/MACROH2A1/SIRT1/NOC2L/SMARCB1/PPP4R3B/ZNF451/SUPT6H/AASS/OTUB2/PPP4C
GOBP_LEUKOCYTE_DEGRANULATION	GOBP_LEUKOCYTE_DEGRANULATION	GOBP_LEUKOCYTE_DEGRANULATION	78	-0.402208	-1.94296	2.51497614197274e-06	5.70541347778124e-05	4.34604113025735e-05	3457	tags=46%, list=20%, signal=37%	IL13/CLNK/ITGAM/BLK/NCKAP1L/RASGRP1/F2RL1/ITGB2/UNC13D/HCK/NKG7/PTAFR/MILR1/LAMP1/GATA2/LAT2/FGR/PTGDR/PTGDS/GATA1/ANXA3/STXBP2/S100A13/CORO1A/HLA-F/FOXF1/LGALS9/RAC2/CD177/IL4R/BCR/PRAM1/SPI1/VAMP8/VAMP2/STX4
GOMF_TRANSLATION_FACTOR_ACTIVITY_RNA_BINDING	GOMF_TRANSLATION_FACTOR_ACTIVITY_RNA_BINDING	GOMF_TRANSLATION_FACTOR_ACTIVITY_RNA_BINDING	84	0.564949199070023	1.78458764960735	2.51961066812762e-06	5.70541347778124e-05	4.34604113025735e-05	4134	tags=57%, list=24%, signal=44%	GSPT1/ABCF1/EIF3A/DENR/EIF2S1/GCN1/GFM1/EIF2S2/EIF4E/MTIF2/EIF2S3/EIF2B3/EIF2B1/EIF3C/AGO2/EIF5B/EEF2K/EFL1/EIF3I/EIF3J/EIF4H/EIF4G1/EIF2D/EIF2S3B/GFM2/GTPBP2/EIF4A1/ETF1/EIF3B/EIF4G2/EIF4E2/EIF1B/EIF3M/EIF1AX/EIF3L/EIF4B/EIF4G3/EIF5/HBS1L/TSFM/EIF3CL/EIF3D/EIF2B5/DHX29/MTRF1L/EIF1AD/EEF1B2/MTRF1
GOCC_RNA_POLYMERASE_II_HOLOENZYME	GOCC_RNA_POLYMERASE_II_HOLOENZYME	GOCC_RNA_POLYMERASE_II_HOLOENZYME	72	0.585315958989765	1.83165987275113	2.52737127593499e-06	5.70961515584472e-05	4.34924171611341e-05	4871	tags=62%, list=28%, signal=45%	TAF5L/POLR2D/TAF5/CDC73/RPRD1B/RPRD2/TAF4/GTF2H3/POLR2B/TAF2/ERCC3/GTF2H2C/LEO1/TAF11/RPRD1A/TAF4B/RTF1/GTF2E1/TRRAP/RPAP2/GTF2A1/TAF9/TAF1/ERCC2/CTR9/MNAT1/GTF2B/GTF2F2/TAF13/TBP/MMS19/TAF1L/GTF2H2/GTF2H4/TCEA1/GTF2H1/GTF2E2/TAF6/TAF9B/POLR2H/TAF8/GTF2A2/TAF7L/TBPL1/SUPT3H
GOMF_UBIQUITIN_LIKE_PROTEIN_LIGASE_BINDING	GOMF_UBIQUITIN_LIKE_PROTEIN_LIGASE_BINDING	GOMF_UBIQUITIN_LIKE_PROTEIN_LIGASE_BINDING	312	0.438044480618939	1.4799665094567	2.59677588527885e-06	5.85273334143619e-05	4.45826054945311e-05	4271	tags=40%, list=24%, signal=31%	UBE2T/AURKA/CCNB1/BRCA1/CACYBP/LRPPRC/RAD18/UBE2C/TUBB/TUBA1B/CCT2/HSPD1/CHEK2/TRIM37/NDUFS2/XRCC5/FAF1/SMG5/YOD1/PRKAR2A/SLF1/ATF6/UBE2K/GSK3B/HSPA8/RNF8/SLF2/PSMD1/RNF34/DNM1L/USP13/UBE2N/SLC25A5/DNAJA1/TRAF5/SPART/DAXX/SMC6/RNF20/CUL4A/NAE1/SUMO2/ABI2/BLZF1/HSP90AA1/ARIH1/LAPTM4B/GLMN/ERLIN1/HLTF/RIPK1/YWHAZ/CUL3/TRAF4/UBXN7/PATZ1/TRIM28/PA2G4/RPA2/YWHAE/TRIB2/KDM4A/ITCH/RALB/HSPA9/USP7/RNF40/…
GOBP_BASE_EXCISION_REPAIR	GOBP_BASE_EXCISION_REPAIR	GOBP_BASE_EXCISION_REPAIR	43	0.64974329712529	1.92384584519089	2.68685454399072e-06	6.04167362461541e-05	4.60218390313417e-05	3954	tags=58%, list=23%, signal=45%	DNA2/POLQ/PCNA/FEN1/NEIL3/POLE/POLD1/UNG/RPA1/TDG/PARG/LIG1/PARP2/WRN/LIG3/PRMT6/APEX1/RPA2/HMGA2/RPA3/ERCC6/POLG/HUWE1/POLB/APEX2
GOMF_DNA_BINDING_TRANSCRIPTION_FACTOR_BINDING	GOMF_DNA_BINDING_TRANSCRIPTION_FACTOR_BINDING	GOMF_DNA_BINDING_TRANSCRIPTION_FACTOR_BINDING	465	0.41701422488651	1.42293960486473	2.76874536233148e-06	6.21136865623737e-05	4.73144738068955e-05	4490	tags=39%, list=26%, signal=30%	CENPF/GMNN/PARP1/NCAPG2/DHX9/PCNA/TP53BP2/NCL/NUCKS1/PRKDC/E2F1/DDX20/KDM1A/PDCD11/LYAR/TFDP1/RBBP8/HMGB2/THRAP3/MED1/NCOA6/TDG/CHD4/KDM3A/FAF1/DNMT3A/ARID1A/NIF3L1/TAF4/BCOR/SMARCA4/ASXL1/SNW1/CCNT1/HCFC1/CRKL/CTBP2/DHX33/TCERG1/CRY1/CTNNB1/EIF4E/GSK3B/CBX5/HDAC2/LCOR/NPM1/DNAJA1/ARNT/MED14/MLX/DAXX/CNOT1/STRN/GTF2I/AKAP8/VHL/SPEN/PPID/DCAF1/TAF11/PTMA/TRIM32/SIN3A/NRIP1/MED13/MYC/TRIP12/EP300/T…
GOCC_EUCHROMATIN	GOCC_EUCHROMATIN	GOCC_EUCHROMATIN	59	0.60632788966439	1.86801491688313	2.91678005652131e-06	6.52832091817235e-05	4.97288256712466e-05	4138	tags=56%, list=24%, signal=43%	UHRF1/RNF2/H2AZ1/RRP1B/RBMX/DNMT3A/SETD5/CTNNB1/EXOSC3/CBX2/TRIM28/CBX3/TRIM24/ICE1/CREB1/ALKBH1/EXOSC10/PSIP1/CTR9/ASH2L/ZC3H8/SIRT1/AFF4/TBP/SUPT6H/ICE2/BCAS3/TCF3/H1-0/SP1/RUVBL2/EXOSC5/KMT2E
GOBP_REGULATION_OF_T_HELPER_1_TYPE_IMMUNE_RESPONSE	GOBP_REGULATION_OF_T_HELPER_1_TYPE_IMMUNE_RESPONSE	GOBP_REGULATION_OF_T_HELPER_1_TYPE_IMMUNE_RESPONSE	29	-0.636964	-2.4968	2.92626831606474e-06	6.53443148915242e-05	4.97753723289291e-05	3651	tags=69%, list=21%, signal=55%	HAVCR2/IL18R1/IL27/TBX21/XCL1/SLAMF1/SLC11A1/JAK3/ANXA1/NLRP10/IL23A/IL1B/IL12RB1/CCL19/IL27RA/IL18/IL4R/IL1RL1/IL1R1/ARID5A
GOBP_TYPE_2_IMMUNE_RESPONSE	GOBP_TYPE_2_IMMUNE_RESPONSE	GOBP_TYPE_2_IMMUNE_RESPONSE	37	-0.566563	-2.34432	2.95901567007227e-06	6.56209231970843e-05	4.99860759137992e-05	4280	tags=57%, list=24%, signal=43%	CCR2/IFNL1/IDO1/IL6/CD86/ARG1/PRKCZ/TBX21/XCL1/NDFIP1/BATF/ANXA1/CD81/NOD2/IL27RA/IL18/IL4R/GATA3/CD74/BCL3/BCL6
GOBP_NEGATIVE_REGULATION_OF_INTERLEUKIN_1_PRODUCTION	GOBP_NEGATIVE_REGULATION_OF_INTERLEUKIN_1_PRODUCTION	GOBP_NEGATIVE_REGULATION_OF_INTERLEUKIN_1_PRODUCTION	37	-0.56618	-2.34274	2.95901567007227e-06	6.56209231970843e-05	4.99860759137992e-05	4805	tags=59%, list=27%, signal=43%	CD33/ARRB2/IGF1/LILRB4/MEFV/NLRP7/CX3CL1/CPTP/PYDC1/NLRP12/SERPINB1/CARD18/NLRP2B/TREM2/CX3CR1/IL1R2/FFAR4/PML/CARD16/GHRL/ZC3H12A/GAS6
GOBP_NEGATIVE_REGULATION_OF_DNA_REPLICATION	GOBP_NEGATIVE_REGULATION_OF_DNA_REPLICATION	GOBP_NEGATIVE_REGULATION_OF_DNA_REPLICATION	32	0.702812937712326	1.99294693279189	2.94608606054879e-06	6.56209231970843e-05	4.99860759137992e-05	1441	tags=47%, list=8%, signal=43%	CDC6/GMNN/TIMELESS/BLM/DONSON/CDT1/BRCA2/TIPIN/FBXO5/GTPBP4/ZRANB3/PDS5A/TTF1/LIG3/WAPL
GOBP_NUCLEOTIDE_EXCISION_REPAIR	GOBP_NUCLEOTIDE_EXCISION_REPAIR	GOBP_NUCLEOTIDE_EXCISION_REPAIR	59	0.605744246383862	1.86621679020489	2.98835659401481e-06	6.61199540218059e-05	5.03662076076638e-05	4526	tags=63%, list=26%, signal=47%	BRIP1/POLA1/POLE/BRCA2/POLD1/POLD3/FANCC/RAD23B/RPA1/GTF2H3/ERCC3/GTF2H2C/CUL4A/RNF111/RPA2/USP7/HUS1/SLX4/ERCC2/ERCC4/SLC30A9/KAT7/MNAT1/RPA3/SIRT1/MMS19/GTF2H2/ERCC8/GTF2H4/HUS1B/ERCC6/GTF2H1/POLB/OGG1/DDB1/USP45/FAN1
GOBP_NEGATIVE_REGULATION_OF_WOUND_HEALING	GOBP_NEGATIVE_REGULATION_OF_WOUND_HEALING	GOBP_NEGATIVE_REGULATION_OF_WOUND_HEALING	71	-0.42893	-2.09512	3.03434992671945e-06	6.69843137932658e-05	5.10246249393319e-05	3284	tags=45%, list=19%, signal=37%	FGG/FGA/CD34/APOH/AJAP1/CD9/F11/TSPAN8/EDN1/APOE/GP1BA/PDGFB/PDGFA/PDGFRA/PROC/ADTRP/SERPINE1/TNF/ABCC8/KLKB1/EPPK1/WNT4/KRT1/PLAU/THBD/ALOX5/FGF2/SERPING1/ABAT/VTN/SERPINF2/C1QTNF1
GOMF_HISTONE_LYSINE_N_METHYLTRANSFERASE_ACTIVITY	GOMF_HISTONE_LYSINE_N_METHYLTRANSFERASE_ACTIVITY	GOMF_HISTONE_LYSINE_N_METHYLTRANSFERASE_ACTIVITY	44	0.644393200084698	1.91154879549817	3.04760807548618e-06	6.71237414165736e-05	5.11308325241021e-05	2611	tags=55%, list=15%, signal=47%	EZH2/NSD2/SUV39H2/RBBP5/SMYD2/SETDB1/DOT1L/SMYD3/SETD5/ASH1L/SUV39H1/WDR82/WDR5/NSD3/NSD1/EHMT2/TTLL12/SETMAR/ASH2L/EHMT1/SETDB2/SETD2/KMT2B/KMT5A
GOBP_UNSATURATED_FATTY_ACID_METABOLIC_PROCESS	GOBP_UNSATURATED_FATTY_ACID_METABOLIC_PROCESS	GOBP_UNSATURATED_FATTY_ACID_METABOLIC_PROCESS	108	-0.362416	-1.88193	3.06841417133692e-06	6.74284014151288e-05	5.13629042029771e-05	4744	tags=52%, list=27%, signal=38%	PTGR2/GSTM2/CYP2C19/ATP6V1B1/CYP4A22/CYP4A11/ELOVL4/CYP4F3/EPHX1/ALOX15/CYP2C8/PLA2G4F/AKR1C4/ELOVL7/PLA2G2F/ALOX12B/CYP4F8/ABHD6/CYP2J2/ACOT8/HPGDS/CES2/TBXAS1/CYP1B1/EDN1/ELOVL1/ACAA1/ABHD12/GPX4/CYP4F2/FADS3/CYP2E1/ALOXE3/GPX1/FAAH2/ANXA1/CBR1/PLA2G4C/EDN2/PTGDS/IL1B/MGLL/AKR1C2/AKR1C1/SCD5/PTGES/ALOX5/CYP4F12/FAAH/CYP2S1/CD74/ALOX15B/AKR1C3/CYP4F11/TNFRSF1A/PTGS1
GOMF_METAL_CLUSTER_BINDING	GOMF_METAL_CLUSTER_BINDING	GOMF_METAL_CLUSTER_BINDING	66	0.596198214982612	1.85340441740877	3.18652434714238e-06	6.98650882370061e-05	5.32190257953342e-05	2598	tags=44%, list=15%, signal=38%	KIF4A/BRIP1/DNA2/POLE/PPAT/PRIM2/POLD1/NDUFS2/NDUFS1/FECH/ABCE1/IREB2/KIF4B/CDKAL1/UQCRFS1/GLRX2/RTEL1/DDX11/CDK5RAP1/GLRX3/CIAPIN1/ELP3/EXO5/REV3L/SDHB/ERCC2/CISD2/CISD1/GLRX5
GOMF_BASAL_TRANSCRIPTION_MACHINERY_BINDING	GOMF_BASAL_TRANSCRIPTION_MACHINERY_BINDING	GOMF_BASAL_TRANSCRIPTION_MACHINERY_BINDING	60	0.602375963119116	1.85802660635083	3.23215497085712e-06	7.07052181294513e-05	5.38589862612223e-05	4437	tags=62%, list=25%, signal=46%	DHX9/HNRNPU/NOLC1/SMYD2/WDR43/CDC73/RPRD1B/ZNF326/RPRD2/SMYD3/NOP58/ZNHIT6/RUVBL1/LEO1/RPRD1A/RTF1/AGO2/GTF2A1/LLPH/TAF1/ELP2/ERCC4/URI1/CTR9/SCAF8/AGO1/GTF2B/TBP/BRD4/WAC/FBL/RTRAF/SCAF4/RUVBL2/CCAR2/SUPT4H1/GTF2A2
GOBP_NUCLEAR_PORE_ORGANIZATION	GOBP_NUCLEAR_PORE_ORGANIZATION	GOBP_NUCLEAR_PORE_ORGANIZATION	14	0.837008357061105	2.03244386323319	3.28814099641775e-06	7.1767574027908e-05	5.46682251441963e-05	1878	tags=86%, list=11%, signal=77%	NUP153/NUP133/NDC1/NUP205/TPR/AHCTF1/NUP107/NUP35/SEH1L/NUP54/NUP98/NUP93
GOBP_REGULATION_OF_RRNA_PROCESSING	GOBP_REGULATION_OF_RRNA_PROCESSING	GOBP_REGULATION_OF_RRNA_PROCESSING	16	0.807228438000093	2.00237942321359	3.29818197961141e-06	7.18245981100511e-05	5.47116626632077e-05	2574	tags=69%, list=15%, signal=59%	HEATR1/WDR43/RIOK1/SHQ1/YTHDF2/WDR75/UTP15/METTL18/USP36/RIOK2/DIMT1
GOMF_TRNA_BINDING	GOMF_TRNA_BINDING	GOMF_TRNA_BINDING	72	0.583287662160986	1.82531261730005	3.34036018712872e-06	7.25796464030282e-05	5.52868130794551e-05	5059	tags=64%, list=29%, signal=46%	DARS2/IARS2/XPO5/IARS1/YRDC/NSUN2/TERT/TRMT1L/SSB/MARS1/YARS2/TRMT10C/TARS1/EIF2S3/XPOT/ELP1/TRMU/NEMF/RARS1/TRNAU1AP/ELP3/MRPS27/TRMT10A/ALKBH1/TRNT1/NAT10/EIF2S3B/FARS2/AARS2/YARS1/KARS1/EIF2AK4/DTD2/AIMP1/EARS2/TYW5/RPUSD4/PUS1/FARSA/NSUN3/NSUN6/TRMT11/PSTK/IGHMBP2/EIF2A/ALKBH8
GOBP_REGULATION_OF_CHOLESTEROL_EFFLUX	GOBP_REGULATION_OF_CHOLESTEROL_EFFLUX	GOBP_REGULATION_OF_CHOLESTEROL_EFFLUX	37	-0.562364	-2.32694	3.42499341517916e-06	7.42517070210029e-05	5.656048837859e-05	2645	tags=49%, list=15%, signal=41%	ABCA1/ABCA7/RXRA/ABCA3/APOE/ABCA8/ABCG4/LRP1/CAV1/LAMTOR1/TTC39B/TREM2/NR1H3/CES1/NFKBIA/ABCG1/ABCA2/NR1H2
GOBP_REGULATION_OF_NATURAL_KILLER_CELL_MEDIATED_IMMUNITY	GOBP_REGULATION_OF_NATURAL_KILLER_CELL_MEDIATED_IMMUNITY	GOBP_REGULATION_OF_NATURAL_KILLER_CELL_MEDIATED_IMMUNITY	50	-0.489001	-2.18482	3.52230697715173e-06	7.61905730695305e-05	5.80374000215017e-05	4793	tags=64%, list=27%, signal=47%	CRTAM/LILRB1/ARRB2/SERPINB4/SH2D1A/KIR2DL4/IL12A/HAVCR2/KLRD1/LAG3/CLNK/SH2D1B/CD96/CLEC12B/CADM1/NCR1/RASGRP1/SLAMF6/PIK3R6/VAV1/GFER/LAMP1/RAET1E/NECTIN2/HLA-G/NCR3/RAET1G/HLA-F/HLA-A/LGALS9/HLA-B/HLA-E
GOBP_REGULATION_OF_SYSTEMIC_ARTERIAL_BLOOD_PRESSURE	GOBP_REGULATION_OF_SYSTEMIC_ARTERIAL_BLOOD_PRESSURE	GOBP_REGULATION_OF_SYSTEMIC_ARTERIAL_BLOOD_PRESSURE	93	-0.372535	-1.87324	3.62404805743687e-06	7.80421395709512e-05	5.94478121155451e-05	3529	tags=40%, list=20%, signal=32%	GJA5/DRD2/CORIN/ADM/AGTR2/ADRB1/PRCP/ACE2/SLC2A5/GPR37L1/F2RL1/EDN1/PCSK5/EDN3/CYP4F2/ASIC2/PDGFB/AR/CPA3/ECE1/ACE/ADORA1/EDN2/TNF/RPS6KA2/DRD5/CTSZ/CTSG/CMA1/TACR1/KCNK6/CYP4F12/ADRB2/KLK1/CYBA/SERPINF2/GAS6
GOCC_BASEMENT_MEMBRANE	GOCC_BASEMENT_MEMBRANE	GOCC_BASEMENT_MEMBRANE	94	-0.3687	-1.86995	3.62404805743687e-06	7.80421395709512e-05	5.94478121155451e-05	3033	tags=36%, list=17%, signal=30%	APLP1/NTN1/MMRN2/ANXA2/COL7A1/COL4A3/COL4A6/CCDC80/TGFBI/SMOC1/EFEMP2/COL8A1/LAMA2/COL17A1/COL18A1/SMOC2/LAMC2/SERPINF1/ACHE/VWA2/COLQ/NTNG2/VWA1/COL8A2/COL4A4/NTN4/LOXL1/ANG/ENTPD2/CD151/NTN5/LAMA3/ITGB4/TIMP1
GOBP_NEGATIVE_REGULATION_OF_RESPONSE_TO_WOUNDING	GOBP_NEGATIVE_REGULATION_OF_RESPONSE_TO_WOUNDING	GOBP_NEGATIVE_REGULATION_OF_RESPONSE_TO_WOUNDING	86	-0.392585	-1.9467	3.65383754677273e-06	7.85087894216567e-05	5.98032779292837e-05	3571	tags=45%, list=20%, signal=36%	APCS/KIAA0319/KLK8/FGG/FGA/CD34/APOH/AJAP1/CD9/EPHA4/F11/TSPAN8/EDN1/APOE/GP1BA/PDGFB/PDGFA/PDGFRA/PROC/ADTRP/SERPINE1/SIGLEC10/TNF/ABCC8/KLKB1/EPPK1/WNT4/KRT1/PLAU/TNR/THBD/ALOX5/FGF2/RGMA/SERPING1/ABAT/VTN/SERPINF2/C1QTNF1
GOBP_MITOTIC_CHROMOSOME_CONDENSATION	GOBP_MITOTIC_CHROMOSOME_CONDENSATION	GOBP_MITOTIC_CHROMOSOME_CONDENSATION	19	0.779827325000826	2.02052305539224	3.69170307097898e-06	7.91465121802567e-05	6.0289056803921e-05	2047	tags=68%, list=12%, signal=60%	NCAPH/NUSAP1/CDCA5/NCAPG/PLK1/NCAPD2/SMC2/NCAPD3/SMC4/BAZ1B/SMARCA5/AKAP8/NCAPH2
GOBP_T_HELPER_1_TYPE_IMMUNE_RESPONSE	GOBP_T_HELPER_1_TYPE_IMMUNE_RESPONSE	GOBP_T_HELPER_1_TYPE_IMMUNE_RESPONSE	45	-0.525605	-2.26375	3.82286169206557e-06	8.17771011074822e-05	6.22928813679152e-05	3651	tags=62%, list=21%, signal=49%	HAVCR2/IL18R1/IL27/TBX21/XCL1/SLAMF1/SLC11A1/JAK3/SPN/HRAS/RELB/ANXA1/NLRP10/IL23A/IL18BP/IL1B/IL12RB1/CCL19/EBI3/SEMA4A/IL27RA/IL18/IL4R/HLA-DRB1/IL1RL1/IL1R1/BCL3/ARID5A
GOBP_INTERLEUKIN_10_PRODUCTION	GOBP_INTERLEUKIN_10_PRODUCTION	GOBP_INTERLEUKIN_10_PRODUCTION	58	-0.4578	-2.1214	3.86798884116903e-06	8.21968881434359e-05	6.26126499055169e-05	4207	tags=64%, list=24%, signal=49%	CD274/IL20RB/SYK/CLEC7A/STAT3/LILRB4/FCGR2B/IDO1/IL6/TNFRSF21/TUSC2/PDCD1LG2/IL13/TSLP/TIGIT/CD34/PRKCZ/XCL1/JAK3/F2RL1/ISG15/TLR2/CD40LG/PYCARD/TLR9/SASH3/IL23A/PLCG2/TREM2/LGALS9/NOD2/TYROBP/HLA-DRB1/DLL1/FOXP3/BCL3/VSIR
GOMF_RNA_POLYMERASE_BINDING	GOMF_RNA_POLYMERASE_BINDING	GOMF_RNA_POLYMERASE_BINDING	57	0.603081131567663	1.84573740497194	3.86440238115921e-06	8.21968881434359e-05	6.26126499055169e-05	4248	tags=63%, list=24%, signal=48%	DHX9/HNRNPU/BRCA1/SMYD2/WDR43/CDC73/RPRD1B/ZNF326/RPRD2/SMYD3/CCNT1/TCERG1/LEO1/ANP32B/RPRD1A/RRN3/RTF1/AGO2/RPAP2/PKN2/NEDD4/ELP2/URI1/CTR9/SCAF8/AGO1/GTF2B/BRD4/WAC/SPTY2D1/RTRAF/CCNT2/SCAF4/YTHDC2/CCAR2/SUPT4H1
GOMF_SINGLE_STRANDED_RNA_BINDING	GOMF_SINGLE_STRANDED_RNA_BINDING	GOMF_SINGLE_STRANDED_RNA_BINDING	82	0.563097225093023	1.77711455458353	3.85612839361711e-06	8.21968881434359e-05	6.26126499055169e-05	5708	tags=68%, list=33%, signal=46%	DHX9/HNRNPU/KHDRBS1/ILF3/HNRNPF/HNRNPC/PNPT1/PTBP1/EIF4A3/ZC3H14/DDX1/LARP4/PATL1/SNRPC/SSB/U2AF2/MSI2/HNRNPH1/FXR1/LSM14A/AQR/DAZAP1/DDX11/ZFR/STRBP/AGO2/HNRNPA1/HNRNPDL/EIF4H/JMJD6/EXOSC10/FMR1/AGO4/AGO1/PABPC4/EIF4B/TIA1/CNBP/DDX3X/PUS1/PABPC1/PABPC3/LONP1/PAN3/RBMS1/IGHMBP2/LACTB2/PABPC4L/DIS3L2/AGO3/DLX2/RBMS3/RBM11/PABPC1L/RBM7/CBX8
GOMF_TRANSCRIPTION_COACTIVATOR_ACTIVITY	GOMF_TRANSCRIPTION_COACTIVATOR_ACTIVITY	GOMF_TRANSCRIPTION_COACTIVATOR_ACTIVITY	265	0.444759168073428	1.49782575089255	3.90578006947933e-06	8.28179550258677e-05	6.30857413345958e-05	5108	tags=48%, list=29%, signal=34%	DHX9/TAF5L/BRCA1/PSMC3IP/SMARCC1/NUCKS1/CENPJ/CNOT9/KDM1A/RRP1B/ACTL6A/HMGB2/THRAP3/WDR77/TRIM37/MED1/MED20/NCOA6/CEBPZ/ARID1A/SMARCA4/TRIM27/TADA1/ASXL1/SNW1/HCFC1/CCAR1/CTBP2/PPRC1/TCERG1/CTNNB1/RUVBL1/RBM14/CNOT6/NPM1/UBE3A/NUP98/MED14/FUS/DAXX/RNF20/ABT1/MED6/TADA2A/TAF11/TRIM32/SIN3A/SS18L1/NRIP1/MED13/EP300/BCL9/ETS1/HMGB1/SUPT7L/APEX1/TRIM28/NPAT/TRIM24/USP21/TAF9/KDM5A/CARM1/SMARCD1/KAT6A…
GOBP_REGULATION_OF_CELL_CYCLE_G1_S_PHASE_TRANSITION	GOBP_REGULATION_OF_CELL_CYCLE_G1_S_PHASE_TRANSITION	GOBP_REGULATION_OF_CELL_CYCLE_G1_S_PHASE_TRANSITION	157	0.489735291637071	1.61549370893847	4.06025903525461e-06	8.57175646547528e-05	6.52944897027729e-05	4157	tags=41%, list=24%, signal=32%	CDC6/KIF14/STIL/GTSE1/FAM83D/RFWD3/EZH2/RRM2/METTL13/E2F7/RRM1/PRKDC/E2F1/SASS6/CENPJ/RBL1/SDE2/CPSF3/CDC73/MTBP/TFDP1/CHEK2/TMEM14B/ANKRD17/LSM11/GIGYF2/CASP2/TERT/SENP2/ECD/CUL4A/PSME3/CDK2/APEX1/WEE1/RPA2/TRIAP1/APPL1/EIF4G1/DLG1/STXBP4/TAF1/RDX/PLRG1/CDKN2C/ADAM17/MNAT1/APC/RB1/INO80/TBX2/WAC/ATP2B4/MLF1/FBXO7/DDX3X/PHB2/BRD7/CCND1/CRLF3/PPP2CA/ATM/ZNF655/KMT2E/CUL4B
GOMF_PROTEIN_C_TERMINUS_BINDING	GOMF_PROTEIN_C_TERMINUS_BINDING	GOMF_PROTEIN_C_TERMINUS_BINDING	176	0.485856605014345	1.61311461865523	4.0561906394277e-06	8.57175646547528e-05	6.52944897027729e-05	3864	tags=41%, list=22%, signal=32%	CENPF/TOP2A/RAD51/MAD2L1/MKI67/PCNA/MSH2/PRRC2C/SAE1/TOPBP1/NCL/MDC1/BRCA2/CDC20/GPSM2/COIL/MAPRE1/HIC2/SCLT1/XRCC5/XRCC6/YEATS4/PPP1CC/TERT/TOP2B/CTNNB1/FIGN/KPNA3/CEP250/ERCC3/CEP135/ATXN2/PEX26/EP300/PFKM/MRE11/NPAT/AGO2/USP7/PRDX3/EPB41/DLG1/ITGB3BP/ERCC2/PEX1/ERCC4/MPDZ/LAMA1/CD2AP/SYNJ1/XRCC4/VPS4B/NIPBL/SIRT1/SREBF2/AFDN/TAF13/VPS36/CNRIP1/MAP2K1/VTA1/MED12/IFT52/PIAS4/ERCC6/PHB2/SP1/SCAF4…
GOBP_REGULATION_OF_CD4_POSITIVE_ALPHA_BETA_T_CELL_ACTIVATION	GOBP_REGULATION_OF_CD4_POSITIVE_ALPHA_BETA_T_CELL_ACTIVATION	GOBP_REGULATION_OF_CD4_POSITIVE_ALPHA_BETA_T_CELL_ACTIVATION	64	-0.429568	-2.05121	4.12921505991695e-06	8.69833995955053e-05	6.62587266924409e-05	3717	tags=48%, list=21%, signal=38%	SMAD7/PRKCQ/CD86/RUNX1/IL27/PRKCZ/NCKAP1L/TBX21/XCL1/JAK3/IL2/NFKBID/ANXA1/CD81/SASH3/IL23A/LGALS9B/IL12RB1/CCL19/HLA-DRA/LGALS9/LGALS9C/IL18/IL4R/HLA-DRB1/FOXP3/GATA3/SOCS1/ZC3H12A/BCL6/VSIR
GOBP_CELLULAR_EXTRAVASATION	GOBP_CELLULAR_EXTRAVASATION	GOBP_CELLULAR_EXTRAVASATION	73	-0.419176	-2.03606	4.18327522754876e-06	8.79306264677586e-05	6.69802672017361e-05	2331	tags=49%, list=13%, signal=43%	ITGB7/PTGER4/CX3CL1/PECAM1/SELE/CCL2/CCL25/PRTN3/SPN/ADAM8/JAM3/ITGAL/CHST4/ELANE/MADCAM1/PTAFR/SELL/THY1/TNF/JAM2/BST1/PLVAP/CCL21/AZU1/CXCL12/IL27RA/CX3CR1/CD177/RIPK3/SELP/BCR/JAML/SELPLG/FUT7/IL1R1/CD99L2
GOMF_MAGNESIUM_ION_BINDING	GOMF_MAGNESIUM_ION_BINDING	GOMF_MAGNESIUM_ION_BINDING	217	0.465486459419363	1.55856692121711	4.33353047117049e-06	9.08913364983675e-05	6.92355581842217e-05	4564	tags=43%, list=26%, signal=32%	TOP2A/PLK1/MSH6/PRIM1/FEN1/MSH2/FIGNL1/RAN/ADSS2/UBA2/SRPK1/DCTPP1/RNASEH1/ABL2/TDG/OPA1/PRPS1/GEN1/OXSR1/FARSB/CDC42BPA/WRN/IDH1/FOXK2/PGM2/PIF1/MTPAP/DYRK3/IDH3A/RPS6KA5/DUT/PAPOLA/NUDT3/SRPK2/CDK2/RRAGC/WEE1/DHX36/IMPA1/SUCLA2/MTHFD2/MORC2/NUDT5/RAP2A/ENOPH1/ENO1/PRPSAP1/NME1/XXYLT1/SNRK/GCLC/RHEB/HACL1/PRPS2/CERK/STK4/DYRK2/STK38/PDXP/NUDT19/NLK/ARF1/GTPBP10/GNAI1/NT5C3B/RP2/MARK1/NT5C3A/ATP8…
GOBP_CHOLESTEROL_EFFLUX	GOBP_CHOLESTEROL_EFFLUX	GOBP_CHOLESTEROL_EFFLUX	54	-0.466145	-2.14005	4.36522000429024e-06	9.13578186612172e-05	6.95908962634286e-05	2720	tags=41%, list=16%, signal=35%	APOB/ABCA1/ABCA7/RXRA/APOC3/ABCA3/APOE/ABCA8/ABCG4/LRP1/CAV1/LAMTOR1/APOM/TTC39B/TREM2/NR1H3/CES1/NPC2/NFKBIA/ABCG1/ABCA2/NR1H2
GOMF_MRNA_3_UTR_BINDING	GOMF_MRNA_3_UTR_BINDING	GOMF_MRNA_3_UTR_BINDING	93	0.548476352738086	1.7501658897937	4.47916387392959e-06	9.35400334708968e-05	7.12531763689561e-05	5043	tags=56%, list=29%, signal=40%	HNRNPU/ILF3/CCT5/ELAVL1/SERBP1/GEMIN5/HNRNPC/TARDBP/HNRNPA2B1/HNRNPD/KHSRP/ANGEL2/PUM1/LARP4/CELF1/IGF2BP3/EXOSC8/FUS/RNF20/FXR1/PUM2/NUDT21/DAZAP1/TIAL1/DHX36/EXOSC9/RNF40/RNPS1/RSL1D1/FMR1/LARP4B/PABPC4/UTP23/LARP1/SECISBP2/IGF2BP2/TIA1/PABPC1/PABPC3/RPS7/HNRNPA0/RPL5/MEX3D/RPL41/RBM4/RBMS1/CELF2/IGF2BP1/PARN/NHP2/TAF15/PABPC4L
GOCC_PROTEIN_KINASE_COMPLEX	GOCC_PROTEIN_KINASE_COMPLEX	GOCC_PROTEIN_KINASE_COMPLEX	113	0.53175767647454	1.72391784227932	4.50379024514935e-06	9.38516118110971e-05	7.14905180247505e-05	3913	tags=45%, list=22%, signal=35%	CKS1B/CCNA2/CCNB1/CDK1/CCNF/CCNB2/PCNA/CCNE2/PRKDC/CKS2/CCNE1/CDK4/ACVR2B/CDK12/XRCC5/XRCC6/CCNJ/CHUK/CCNT1/PRKAR2A/GTF2H3/DAPK1/TGFBR1/ERCC3/GTF2H2C/BCCIP/PRKCI/CDK2/CCNK/ERCC2/ERC1/CDK13/PRKAB2/MNAT1/CDK5R1/SMCR8/PARD3/LAS1L/MMS19/CDK6/CCNG1/CCNI/GTF2H2/PRKAR1A/GTF2H4/CCNT2/CCNJL/GTF2H1/CCND1/ACVR2A/IRS1
GOBP_ANTIGEN_PROCESSING_AND_PRESENTATION_OF_ENDOGENOUS_ANTIGEN	GOBP_ANTIGEN_PROCESSING_AND_PRESENTATION_OF_ENDOGENOUS_ANTIGEN	GOBP_ANTIGEN_PROCESSING_AND_PRESENTATION_OF_ENDOGENOUS_ANTIGEN	25	-0.641673	-2.36365	4.5216508592424e-06	9.40211659312145e-05	7.16196741643895e-05	2566	tags=60%, list=15%, signal=51%	CD1E/CD1C/CD1A/B2M/HLA-G/HLA-F/HLA-A/HLA-DRA/HLA-C/AZGP1/HLA-B/TAPBP/HLA-DRB1/HLA-E/CD74
GOBP_POSITIVE_REGULATION_OF_INTERFERON_GAMMA_PRODUCTION	GOBP_POSITIVE_REGULATION_OF_INTERFERON_GAMMA_PRODUCTION	GOBP_POSITIVE_REGULATION_OF_INTERFERON_GAMMA_PRODUCTION	77	-0.405209	-1.96725	4.58481574902006e-06	9.49263029491969e-05	7.23091531520193e-05	4363	tags=55%, list=25%, signal=41%	IL12A/ZP3/BTN3A2/CCR2/CLEC7A/TLR3/IFNL1/PTPN22/IRF8/HAVCR2/TLR7/IL18R1/IL27/SLAMF1/SLC11A1/RASGRP1/F2RL1/SLAMF6/IL2/ISG15/HRAS/CD2/PYCARD/TLR9/SASH3/IL23A/IL1B/IL12RB1/TNF/EBI3/HLA-A/LTA/LGALS9/CD3E/IL27RA/IL18/HLA-DPA1/CD14/HLA-DPB1/IL1R1/BCL3/ARID5A
GOBP_REGULATION_OF_LIPASE_ACTIVITY	GOBP_REGULATION_OF_LIPASE_ACTIVITY	GOBP_REGULATION_OF_LIPASE_ACTIVITY	89	-0.373523	-1.89927	4.58481574902006e-06	9.49263029491969e-05	7.23091531520193e-05	3690	tags=47%, list=21%, signal=37%	CCN1/LPAR1/CD86/PDGFRB/SELE/APOH/APOA4/PRKCZ/EGFR/ESR1/RASGRP4/RASGRP1/ANXA8L1/APOC3/PCSK5/GPIHBP1/ANXA8/HRAS/FGFR3/PLIN5/RHOC/PTAFR/GPR55/P2RY6/PDGFRA/LRP1/ANXA1/LPAR2/FGFR2/FGFR1/CCL5/FURIN/PCSK6/NR1H3/PLA2G1B/PLA2R1/S1PR4/FGF2/GNA15/PLA2G5/ANG/NR1H2
GOBP_RNA_STABILIZATION	GOBP_RNA_STABILIZATION	GOBP_RNA_STABILIZATION	65	0.591284113493924	1.83734309149675	4.61556994099587e-06	9.53588584604467e-05	7.26386479468018e-05	3972	tags=49%, list=23%, signal=38%	DHX9/HNRNPU/DKC1/E2F1/ELAVL1/HNRNPC/TARDBP/THRAP3/YBX1/HNRNPD/ANGEL2/NOCT/NSUN2/NAF1/MEIOC/FUS/TRAF5/EIF4ENIF1/PAIP1/DHX36/MAPK14/SYNCRIP/CSDE1/LARP4B/PHAX/LARP1/TENT4A/TRDMT1/PABPC1/RBM10/ZCCHC17/HNRNPA0
GOCC_SEX_CHROMOSOME	GOCC_SEX_CHROMOSOME	GOCC_SEX_CHROMOSOME	31	0.689127908569249	1.95102901739699	4.79782083850178e-06	9.89128564764898e-05	7.53458700639591e-05	2947	tags=55%, list=17%, signal=46%	PLK4/HNRNPU/ESCO2/RNF2/SMARCC1/H2AZ1/DNMT3A/SUZ12/H3-3A/SMCHD1/SMC6/CDK2/LRIF1/MACROH2A1/SUMO1/SMARCB1/SMC5
GOMF_UBIQUITIN_LIKE_PROTEIN_SPECIFIC_PROTEASE_ACTIVITY	GOMF_UBIQUITIN_LIKE_PROTEIN_SPECIFIC_PROTEASE_ACTIVITY	GOMF_UBIQUITIN_LIKE_PROTEIN_SPECIFIC_PROTEASE_ACTIVITY	122	0.512850017836329	1.67516168426844	5.24539905847561e-06	0.000107910135098725	8.21994562422258e-05	4928	tags=52%, list=28%, signal=37%	DESI2/UCHL5/USP37/USP1/USP39/SENP1/USP14/YOD1/USP10/USP48/USP31/USP13/SENP2/PSMD14/USP32/USP42/BRCC3/USP38/USP49/USP21/USP7/USP24/ZRANB1/SENP5/USP33/USP46/USP19/STAMBP/PRPF8/OTUD7B/USP36/OTUD3/MINDY2/COPS4/USP12/PSMD7/OTUD6B/USP3/USP34/USP8/OTULIN/USP54/OTUD4/SENP3/JOSD1/USP25/USP28/OTUB2/USP9X/USPL1/STAMBPL1/MYSM1/USP22/USP15/USP18/SENP6/USP45/EIF3H/USP51/USP27X/VCPIP1/BAP1/USP4
GOBP_DEFENSE_RESPONSE_TO_GRAM_POSITIVE_BACTERIUM	GOBP_DEFENSE_RESPONSE_TO_GRAM_POSITIVE_BACTERIUM	GOBP_DEFENSE_RESPONSE_TO_GRAM_POSITIVE_BACTERIUM	98	-0.369329	-1.86181	5.52647445127875e-06	0.000113451128385168	8.64202519512737e-05	4384	tags=48%, list=25%, signal=36%	GBP7/RNASE8/IL12A/KRT6A/DEFB103B/IL7R/ROMO1/IL6/IL17A/HAVCR2/MPEG1/TNFSF8/MR1/PGLYRP3/LBP/CARD9/LYZ/RNASE6/DEFA3/CRP/DEFB119/DEFA4/PGLYRP4/RNASE3/DEFB1/TLR2/FCN2/NLRP6/PYCARD/FGR/CAMP/TNF/RNASE2/HLA-A/LTA/NOD2/GSDMD/IL27RA/CTSG/PLA2G1B/GBP2/SSC5D/HLA-E/RARRES2/PGLYRP2/PLA2G2A/ANG
GOBP_POSITIVE_REGULATION_OF_MRNA_PROCESSING	GOBP_POSITIVE_REGULATION_OF_MRNA_PROCESSING	GOBP_POSITIVE_REGULATION_OF_MRNA_PROCESSING	31	0.688488397864095	1.94921846245185	5.57793832299954e-06	0.000114265011959921	8.70402195495714e-05	2694	tags=55%, list=15%, signal=46%	NCL/TRA2B/CDC73/RBMX/THRAP3/NCBP1/SNW1/HSPA8/NUP98/LEO1/NUDT21/DAZAP1/DHX36/SF3B4/RBMXL1/PRPF19/NCBP2
GOCC_ALPHA_DNA_POLYMERASE_PRIMASE_COMPLEX	GOCC_ALPHA_DNA_POLYMERASE_PRIMASE_COMPLEX	GOCC_ALPHA_DNA_POLYMERASE_PRIMASE_COMPLEX	5	0.971552859023525	1.85561067742524	5.84270490261735e-06	0.000119183784184403	9.07870446449336e-05	502	tags=100%, list=3%, signal=97%	PRIM1/POLA1/MCM3/PRIM2/POLA2
GOBP_POSITIVE_REGULATION_OF_CHROMOSOME_CONDENSATION	GOBP_POSITIVE_REGULATION_OF_CHROMOSOME_CONDENSATION	GOBP_POSITIVE_REGULATION_OF_CHROMOSOME_CONDENSATION	5	0.971323908190716	1.85517339436234	5.84270490261735e-06	0.000119183784184403	9.07870446449336e-05	506	tags=100%, list=3%, signal=97%	NCAPH/NCAPG/NCAPD2/SMC2/SMC4
GOMF_MONOOXYGENASE_ACTIVITY	GOMF_MONOOXYGENASE_ACTIVITY	GOMF_MONOOXYGENASE_ACTIVITY	98	-0.368516	-1.85771	6.08220379515577e-06	0.000123808059990234	9.43095400658281e-05	5051	tags=50%, list=29%, signal=36%	PCBD2/CYP4Z1/PAM/CYP3A43/CYP2C19/CYP4A22/CYP4A11/PCBD1/CYP39A1/CYP4F3/CYP27A1/CYP4V2/FMO1/FMO4/CYP2C8/AKR1D1/AKR1C4/CYP2W1/CYP11A1/AGMO/CYP4F8/CYP7A1/CYP2J2/CYP3A4/NOS1/FMO5/DBH/CYP21A2/TBXAS1/CYP1B1/CYP4X1/FMO2/CYP4F2/CYP46A1/CYP2E1/FAXDC2/CH25H/CYP26B1/CYP4B1/AKR1C2/CYP17A1/CYP8B1/AKR1C1/CYP4F22/CYP4F12/FMO3/CYP2S1/AKR1C3/CYP4F11
GOBP_POSITIVE_REGULATION_OF_CHOLESTEROL_EFFLUX	GOBP_POSITIVE_REGULATION_OF_CHOLESTEROL_EFFLUX	GOBP_POSITIVE_REGULATION_OF_CHOLESTEROL_EFFLUX	26	-0.635099	-2.42212	6.15904883975278e-06	0.000125108914352037	9.53004527460199e-05	2645	tags=58%, list=15%, signal=49%	ABCA1/ABCA7/RXRA/ABCA3/APOE/ABCA8/ABCG4/LRP1/CAV1/TREM2/NR1H3/CES1/NFKBIA/ABCG1/NR1H2
GOMF_RNA_POLYMERASE_ACTIVITY	GOMF_RNA_POLYMERASE_ACTIVITY	GOMF_RNA_POLYMERASE_ACTIVITY	41	0.652454668684329	1.92326700354268	6.2128929200895e-06	0.000125938074726091	9.59320572919921e-05	3052	tags=54%, list=17%, signal=44%	PRIM1/POLR2D/POLR3C/POLR3A/POLR1A/MED20/POLR2B/POLR1G/TERT/POLR3B/POLR1B/POLR3D/POLR1F/POLR3G/POLR3K/POLR1C/POLR3F/POLR1E/TRNT1/PRIMPOL/POLR3E/POLR1D
GOBP_SPINDLE_MIDZONE_ASSEMBLY	GOBP_SPINDLE_MIDZONE_ASSEMBLY	GOBP_SPINDLE_MIDZONE_ASSEMBLY	12	0.850671673901068	2.01785570339813	6.34238661547277e-06	0.000128294008755243	9.77266662595528e-05	984	tags=67%, list=6%, signal=63%	PRC1/RACGAP1/KIF4A/KIF23/AURKB/INCENP/KIF4B/MLH1
GOBP_REGULATION_OF_MRNA_3_END_PROCESSING	GOBP_REGULATION_OF_MRNA_3_END_PROCESSING	GOBP_REGULATION_OF_MRNA_3_END_PROCESSING	28	0.715576033191206	1.99260354998271	6.38685969421697e-06	0.000128902610438224	9.81902624487651e-05	3044	tags=64%, list=17%, signal=53%	BARD1/CPSF6/CDC73/NCBP1/CCNT1/ZC3H14/AHCYL1/LEO1/RNF20/PAPOLA/NUDT21/VIRMA/DHX36/RNF40/YTHDC1/CTR9/NCBP2/CPSF7
GOBP_TRANSCRIPTION_ELONGATION_FROM_RNA_POLYMERASE_II_PROMOTER	GOBP_TRANSCRIPTION_ELONGATION_FROM_RNA_POLYMERASE_II_PROMOTER	GOBP_TRANSCRIPTION_ELONGATION_FROM_RNA_POLYMERASE_II_PROMOTER	58	0.597665033826436	1.83103135114617	6.39913672668814e-06	0.000128902610438224	9.81902624487651e-05	3715	tags=55%, list=21%, signal=44%	HNRNPU/EZH2/WDR43/SUPT16H/ELOA/CDC73/CDK12/CCNT1/TCERG1/CTNNB1/RNF168/RNF8/ERCC3/LEO1/VHL/EAF1/RTF1/CCNK/ELP2/NELFCD/CTR9/CDK13/LDB1/SETD2/GTF2F2/SUPT6H/BRD4/ERCC6/PCID2/NELFA/SUPT5H/ENY2
GOBP_CHEMOKINE_PRODUCTION	GOBP_CHEMOKINE_PRODUCTION	GOBP_CHEMOKINE_PRODUCTION	93	-0.366385	-1.84231	6.48016237888871e-06	0.000130263388859615	9.92268216765167e-05	4204	tags=46%, list=24%, signal=35%	SYK/CLEC7A/TLR3/LILRB4/IL17RA/C1QTNF3/MEFV/IL6/ADCYAP1/IL17A/HAVCR2/TLR7/TSLP/LBP/CARD9/IL33/OAS1/KLF4/F2RL1/TREM1/TRPV4/AIF1/ELANE/TLR2/PYCARD/TLR9/DEFB124/IL1B/AIRE/TNF/CSF1R/TREM2/AZU1/LGALS9/NOD2/ACKR1/IL18/SIGIRR/IL4R/IL1RL1/CD74/APOD/ALOX15B
GOCC_CHROMOSOME_PASSENGER_COMPLEX	GOCC_CHROMOSOME_PASSENGER_COMPLEX	GOCC_CHROMOSOME_PASSENGER_COMPLEX	6	0.95002854465517	1.88851	6.51214443541813e-06	0.000130634698228336	9.95096628404032e-05	253	tags=83%, list=1%, signal=82%	CDCA8/AURKA/BIRC5/AURKB/INCENP
GOBP_NEGATIVE_REGULATION_OF_MRNA_PROCESSING	GOBP_NEGATIVE_REGULATION_OF_MRNA_PROCESSING	GOBP_NEGATIVE_REGULATION_OF_MRNA_PROCESSING	29	0.701895783770664	1.96071014847884	6.7155320783311e-06	0.000134435775704728	0.000102405095242634	4357	tags=79%, list=25%, signal=60%	BARD1/HNRNPK/RBMX/HNRNPA2B1/PTBP1/SRSF10/SRSF9/SRSF7/CCNT1/C1QBP/ZC3H14/U2AF2/RNF20/RNF40/RNPS1/SRSF4/CTR9/SRSF6/SUPT5H/SFSWAP/RBM10/DYRK1A/NELFE
GOBP_ANTIGEN_PROCESSING_AND_PRESENTATION_OF_ENDOGENOUS_PEPTIDE_ANTIGEN_VIA_MHC_CLASS_I_VIA_ER_PATHWAY	GOBP_ANTIGEN_PROCESSING_AND_PRESENTATION_OF_ENDOGENOUS_PEPTIDE_ANTIGEN_VIA_MHC_CLASS_I_VIA_ER_PATHWAY	GOBP_ANTIGEN_PROCESSING_AND_PRESENTATION_OF_ENDOGENOUS_PEPTIDE_ANTIGEN_VIA_MHC_CLASS_I_VIA_ER_PATHWAY	7	-0.914076	-2.27818	6.80003203205656e-06	0.000135846094458584	0.000103479391318616	1509	tags=100%, list=9%, signal=91%	HLA-F/HLA-A/HLA-C/AZGP1/HLA-B/HLA-E
GOBP_SIGNAL_TRANSDUCTION_BY_P53_CLASS_MEDIATOR	GOBP_SIGNAL_TRANSDUCTION_BY_P53_CLASS_MEDIATOR	GOBP_SIGNAL_TRANSDUCTION_BY_P53_CLASS_MEDIATOR	168	0.476666624951563	1.58130754163455	6.82960050605676e-06	0.000136155478954769	0.000103715061835874	4097	tags=43%, list=23%, signal=34%	GTSE1/AURKA/URB2/FOXM1/CHEK1/ATAD5/TP53BP2/E2F7/AURKB/SMYD2/E2F2/BRCA2/E2F1/PAK1IP1/HNRNPK/KDM1A/PAXIP1/CHEK2/PPM1D/SNW1/USP10/CASP2/PRMT5/MTOR/RNF34/MAPKAPK5/DYRK3/COPS3/MARCHF7/MYC/SPRED2/EP300/RRN3/SPRED1/PRMT6/EEF1E1/MDM4/TRIM24/TRIAP1/TAF9/USP7/TAF1/KAT6A/SOX4/IFI16/NOP2/AEN/MAP2K6/KMT5A/DYRK2/MYBBP1A/SIRT1/TOPORS/ZMPSTE24/HIPK1/SNAI2/ACER2/SETD9/USP28/RRS1/MLF1/BOP1/ATR/NBN/RRP8/ATRX/RPS7/T…
GOBP_ESTABLISHMENT_OF_MITOTIC_SPINDLE_LOCALIZATION	GOBP_ESTABLISHMENT_OF_MITOTIC_SPINDLE_LOCALIZATION	GOBP_ESTABLISHMENT_OF_MITOTIC_SPINDLE_LOCALIZATION	35	0.665392124789794	1.90222881153686	7.01947229359272e-06	0.000139652834581786	0.0001063791371849	1819	tags=40%, list=10%, signal=36%	ESPL1/NUSAP1/MAD2L1/CENPA/PLK1/KPNB1/NDC80/GPSM2/SPDL1/SAPCD2/CLASP1/CDK5RAP2/ZW10/CLASP2
GOBP_MITOCHONDRION_ORGANIZATION	GOBP_MITOCHONDRION_ORGANIZATION	GOBP_MITOCHONDRION_ORGANIZATION	496	0.406634099052848	1.39117299074274	7.29438803645544e-06	0.000144824307853157	0.000110318454752143	5346	tags=45%, list=31%, signal=32%	PARP1/AURKA/DNA2/SAE1/TIMM8A/TIMM17A/IMMT/MYO19/CHCHD3/MIEF1/PNPT1/HSPD1/TIMM21/DNAJC11/TOMM20/TFAM/NDUFS2/MTFR2/MAIP1/NDUFS1/MGME1/RAB29/AFG3L2/TOP3A/OPA1/SUPV3L1/AKT3/ATP7A/TOMM70/MTFR1/TFRC/TOMM40L/PGAM5/TERT/CHCHD4/HSPA4/UQCRFS1/COX10/GSK3B/LIG3/PANK2/FANCG/PIF1/DNM1L/MTX2/THEM4/SLC25A5/ARIH2/PET117/WASF1/AGTPBP1/SLC25A33/HSP90AA1/GGCT/TIMM23B/MYC/EP300/PRMT6/VPS35/NDUFAB1/CEP89/GCLM/MFN1/MIP…
GOBP_CYTOPLASMIC_TRANSLATIONAL_INITIATION	GOBP_CYTOPLASMIC_TRANSLATIONAL_INITIATION	GOBP_CYTOPLASMIC_TRANSLATIONAL_INITIATION	27	0.713570720852113	1.9752430976909	7.58812245305742e-06	0.000150347450816828	0.000114525653157987	3549	tags=74%, list=20%, signal=59%	SLBP/EIF3A/DENR/EIF2S2/YTHDF2/MTOR/EIF2S3/EIF2B3/EIF3I/EIF4H/EIF4G1/EIF2D/EIF2S3B/EIF4A1/EIF3M/EIF4B/EIF5/EIF3CL/EIF3D/DHX29
GOBP_MICROTUBULE_POLYMERIZATION_OR_DEPOLYMERIZATION	GOBP_MICROTUBULE_POLYMERIZATION_OR_DEPOLYMERIZATION	GOBP_MICROTUBULE_POLYMERIZATION_OR_DEPOLYMERIZATION	124	0.512508451828357	1.67515247157001	7.74990878280294e-06	0.000153238993907815	0.000116728256922338	4416	tags=45%, list=25%, signal=34%	KIF14/TPX2/KIF2C/KIF18B/SKA3/SKA1/CKAP2/KIF24/KIF18A/CENPJ/STMN1/FBXO5/SKA2/CKAP5/MAPRE1/KIF2A/CAMSAP2/CAMSAP1/CEP192/TUBGCP3/TUBGCP4/CCSAP/PRUNE1/PSRC1/HAUS2/CLASP1/ZNF207/DRG1/TUBG1/RANBP9/CDK5RAP2/MZT1/SPAST/CLASP2/TUBGCP5/FKBP4/MID1/TAOK1/MAP7D3/NIN/CDK5R1/APC/ATXN7/ARHGEF2/HDGFL3/RAC1/TBCD/SNCA/TOGARAM1/MAPRE2/NCKAP5/AKAP9/DYRK1A/CLIP1/MAP6D1/GIT1
GOMF_3_5_EXONUCLEASE_ACTIVITY	GOMF_3_5_EXONUCLEASE_ACTIVITY	GOMF_3_5_EXONUCLEASE_ACTIVITY	54	0.615095113076301	1.86948808369156	7.97038222956634e-06	0.000157276787301382	0.000119804005285232	4732	tags=67%, list=27%, signal=49%	ISG20L2/POLE/POLD1/EXOSC2/PNPT1/RAD1/ANGEL2/NOCT/XRN2/PDE12/WRN/ERI2/CNOT6/ERI1/EXOSC3/CNOT1/APEX1/MRE11/EXOSC9/CNOT7/DIS3/TOE1/EXO5/EXOSC10/EXOSC7/REXO4/CNOT2/EXD2/POLG/APEX2/APLF/EXOSC5/RAD50/PAN3/CNOT8/PARN
GOBP_NEUTROPHIL_MEDIATED_IMMUNITY	GOBP_NEUTROPHIL_MEDIATED_IMMUNITY	GOBP_NEUTROPHIL_MEDIATED_IMMUNITY	37	-0.549105	-2.27208	8.00768475762566e-06	0.000157691046683264	0.000120119563188138	3836	tags=68%, list=22%, signal=53%	IL6/TUSC2/ARG1/ITGAM/CARD9/F2RL1/TREM1/ITGB2/ELANE/PTAFR/NLRP6/ACE/ANXA3/SCNN1B/STXBP2/AZU1/CTSG/PLA2G1B/CD177/BCR/PRAM1/SPI1/DNASE1L3/VAMP8/VAMP2
GOMF_RNA_POLYMERASE_CORE_ENZYME_BINDING	GOMF_RNA_POLYMERASE_CORE_ENZYME_BINDING	GOMF_RNA_POLYMERASE_CORE_ENZYME_BINDING	41	0.648234275369645	1.91082637955194	8.15035860249203e-06	0.000160174425462389	0.000122011251907652	4248	tags=68%, list=24%, signal=52%	DHX9/HNRNPU/SMYD2/WDR43/CDC73/RPRD1B/ZNF326/RPRD2/SMYD3/LEO1/RPRD1A/RRN3/RTF1/AGO2/RPAP2/ELP2/URI1/CTR9/SCAF8/AGO1/GTF2B/BRD4/WAC/SPTY2D1/RTRAF/SCAF4/CCAR2/SUPT4H1
GOMF_EXTRACELLULAR_MATRIX_BINDING	GOMF_EXTRACELLULAR_MATRIX_BINDING	GOMF_EXTRACELLULAR_MATRIX_BINDING	55	-0.471922	-2.1668	8.18407681068302e-06	0.000160510828970576	0.000122267503884593	3307	tags=45%, list=19%, signal=37%	SPARCL1/CTSS/ITGA7/CLEC14A/CD248/THSD1/FBLN2/TGFBI/SMOC1/LRRC15/LGALS1/BGN/ITGA3/SMOC2/ELN/GPC1/DCN/LYPD3/SPOCK2/ACHE/TINAGL1/NTN4/SSC5D/VTN/BCAM
GOMF_SIGNAL_SEQUENCE_BINDING	GOMF_SIGNAL_SEQUENCE_BINDING	GOMF_SIGNAL_SEQUENCE_BINDING	49	0.616410445227845	1.84866028496706	8.20287900921544e-06	0.000160553921336243	0.000122300329059195	3875	tags=51%, list=22%, signal=40%	KPNA2/NUP153/NOLC1/KPNB1/NUP58/TNPO1/TOMM20/PEX19/IPO5/TOMM70/TOMM40L/POM121/KPNA3/SRP68/NUP98/BRAP/POM121C/KPNA4/KPNA6/KPNA1/SRP54/AP2B1/IPO4/SEC61A2/NUP214
GOBP_REGULATION_OF_PLATELET_ACTIVATION	GOBP_REGULATION_OF_PLATELET_ACTIVATION	GOBP_REGULATION_OF_PLATELET_ACTIVATION	47	-0.49274	-2.14147	8.3230872177224e-06	0.000162577636986178	0.000123841874029566	4414	tags=49%, list=25%, signal=37%	GP9/SYK/SERPINE2/IL6/PRKCQ/FGG/BLK/CELA2A/CD9/GP6/APOE/FCER1G/GP1BA/PDGFB/PDGFA/PDGFRA/CTSG/THBD/SELP/ABAT/DMTN/PDPN/C1QTNF1
GOBP_MITOTIC_SISTER_CHROMATID_COHESION	GOBP_MITOTIC_SISTER_CHROMATID_COHESION	GOBP_MITOTIC_SISTER_CHROMATID_COHESION	28	0.712328163326462	1.98355948377285	8.42667941626369e-06	0.000164269280798092	0.000125130466629026	4150	tags=86%, list=24%, signal=65%	HASPIN/SGO1/CDCA5/DSCC1/SMC1A/CDC20/SMC3/POGZ/SLF1/NAA50/PDS5A/SLF2/PDS5B/RAD21/MACROH2A1/TNKS/NIPBL/SMC5/RB1/CHTF8/SMC1B/NSMCE2/ATRX/BOD1
GOBP_REGULATION_OF_STEROL_TRANSPORT	GOBP_REGULATION_OF_STEROL_TRANSPORT	GOBP_REGULATION_OF_STEROL_TRANSPORT	64	-0.417432	-1.99326	8.541519916164e-06	0.000166172949837806	0.000126580567305728	3145	tags=39%, list=18%, signal=32%	APOA4/ENPP7/ABCA1/ANXA2/ABCA7/RXRA/APOC3/ABCA3/TSPO/APOE/ABCA8/ABCG4/LRP1/CAV1/LAMTOR1/FURIN/TTC39B/TREM2/NR1H3/CYP8B1/CES1/NFKBIA/ABCG1/ABCA2/NR1H2
GOBP_INTERMEDIATE_FILAMENT_ORGANIZATION	GOBP_INTERMEDIATE_FILAMENT_ORGANIZATION	GOBP_INTERMEDIATE_FILAMENT_ORGANIZATION	42	-0.521468	-2.20208	8.81074389048985e-06	0.000171066431078607	0.00013030812724954	5107	tags=62%, list=29%, signal=44%	BFSP1/KRT33A/KRT9/PKP1/KRT34/SHH/DES/KRT31/BFSP2/KRT39/KRT71/KRT37/KRT16/KRT19/TCHH/KRT14/KRT23/KRT15/KRT32/DSP/PKP2/GFAP/EPPK1/KRT2/KRT17/PLEC
GOCC_KINESIN_COMPLEX	GOCC_KINESIN_COMPLEX	GOCC_KINESIN_COMPLEX	48	0.630932008835239	1.88989553196605	9.09932376573816e-06	0.000176315353689223	0.000134306441069233	3222	tags=42%, list=18%, signal=34%	KIF14/KIFC1/KIF2C/KIF18B/KIF11/KIF23/KIF15/KIF20A/KIF18A/KIF20B/KIF2A/KIF22/DISC1/KIFAP3/KIF1B/KIF5B/KIF3B/KIF3A/KIF27/KIF21A
GOBP_ANTIGEN_PROCESSING_AND_PRESENTATION_OF_EXOGENOUS_PEPTIDE_ANTIGEN_VIA_MHC_CLASS_II	GOBP_ANTIGEN_PROCESSING_AND_PRESENTATION_OF_EXOGENOUS_PEPTIDE_ANTIGEN_VIA_MHC_CLASS_II	GOBP_ANTIGEN_PROCESSING_AND_PRESENTATION_OF_EXOGENOUS_PEPTIDE_ANTIGEN_VIA_MHC_CLASS_II	28	-0.618615	-2.37203	9.14071876033239e-06	0.000176763219387308	0.000134647598244307	2266	tags=64%, list=13%, signal=56%	FCER1G/CTSF/B2M/HLA-DQA2/HLA-DMB/HLA-DOA/HLA-DOB/HLA-DRA/HLA-DQA1/HLA-DPA1/CTSD/HLA-DRB5/HLA-DQB2/HLA-DRB1/HLA-DQB1/HLA-DPB1/CD74/HLA-DMA
GOCC_PROTEIN_LIPID_COMPLEX	GOCC_PROTEIN_LIPID_COMPLEX	GOCC_PROTEIN_LIPID_COMPLEX	39	-0.532976	-2.19825	9.26144686875772e-06	0.000178740378790456	0.000136153679463594	4652	tags=59%, list=27%, signal=43%	APOA5/DBI/PLA2G7/APOC1/PON1/PLTP/APOH/APOA4/APOB/LPA/APOC3/APOE/HPR/LCAT/APOL1/APOM/LIPC/SAA2/SAA4/SAA1/LSR/APOBR/CLU
GOBP_FEMALE_MEIOTIC_NUCLEAR_DIVISION	GOBP_FEMALE_MEIOTIC_NUCLEAR_DIVISION	GOBP_FEMALE_MEIOTIC_NUCLEAR_DIVISION	32	0.687017346204282	1.94815581703631	9.72308769043389e-06	0.000187275965894034	0.000142655576787515	2637	tags=53%, list=15%, signal=45%	NCAPH/TOP2A/AURKA/TRIP13/CCNB2/PLK1/TTK/NDC80/MASTL/FBXO5/RAD51C/MLH1/MEIOC/NCAPH2/WASHC5/CDC25B/SPIRE1
GOBP_POSITIVE_REGULATION_OF_LYMPHOCYTE_DIFFERENTIATION	GOBP_POSITIVE_REGULATION_OF_LYMPHOCYTE_DIFFERENTIATION	GOBP_POSITIVE_REGULATION_OF_LYMPHOCYTE_DIFFERENTIATION	105	-0.348121	-1.83078	9.87094202361907e-06	0.000189745802040503	0.000144536949543293	3490	tags=42%, list=20%, signal=34%	CD86/RUNX1/IL2RA/EGR3/PRKCZ/GLI2/NCKAP1L/RASGRP1/SART1/ZBTB16/IL15/ZAP70/ADAM8/PIK3R6/IL2/RHOH/NFKBID/TESPA1/AXL/ANXA1/SASH3/IL23A/HLA-G/IL12RB1/CD27/CCL19/IL36B/INPP5D/IL15RA/HLA-DRA/LGALS9/IL18/VNN1/IL4R/HLA-DRB1/FOXP3/GATA3/SOCS1/CD74/IL1RL2/BAD/BCL6/VSIR/GAS6
GOBP_REGULATION_OF_PROTEIN_MODIFICATION_BY_SMALL_PROTEIN_CONJUGATION_OR_REMOVAL	GOBP_REGULATION_OF_PROTEIN_MODIFICATION_BY_SMALL_PROTEIN_CONJUGATION_OR_REMOVAL	GOBP_REGULATION_OF_PROTEIN_MODIFICATION_BY_SMALL_PROTEIN_CONJUGATION_OR_REMOVAL	242	0.450794437456746	1.51330162050013	9.9540808724874e-06	0.00019096430150016	0.000145465129208008	4458	tags=40%, list=26%, signal=30%	BUB1B/FANCI/MAD2L1/BRCA1/PLK1/SKP2/SAE1/SPRTN/CDC20/MASTL/UBE2C/KDM1A/UBA2/FBXO5/PAXIP1/SART3/MTBP/GTPBP4/GNL3L/PRKCE/FANCM/BUB3/GNL3/IVNS1ABP/HMG20A/CRY1/UBE2S/CTNNB1/TGFBR1/CENPS/UBE2N/SENP2/DNAJA1/ARNT/UBE3A/DAXX/U2AF2/UBQLN1/RNF20/MARCHF7/AIMP2/HSP90AA1/RCHY1/GLMN/RNF111/TRIP12/UBE2V1/CUL3/DCUN1D5/PINX1/WDR48/UBR5/ITCH/UBXN2A/RNF40/HDAC4/TRIM44/HSP90AB1/TAF1/BTRC/PRMT3/GCLC/SOX4/CTR9/MINAR1/P…
GOMF_G_PROTEIN_COUPLED_CHEMOATTRACTANT_RECEPTOR_ACTIVITY	GOMF_G_PROTEIN_COUPLED_CHEMOATTRACTANT_RECEPTOR_ACTIVITY	GOMF_G_PROTEIN_COUPLED_CHEMOATTRACTANT_RECEPTOR_ACTIVITY	26	-0.624334	-2.38106	1.02377295575965e-05	0.000196017043747329	0.000149314004615952	4285	tags=81%, list=25%, signal=61%	CCR8/CCR2/CCR5/CXCR4/ACKR3/CCRL2/CCR4/CCR3/CMKLR1/CXCR6/CXCR5/XCR1/CCR7/CCR6/CXCR2/CXCR1/ACKR2/CXCR3/CX3CR1/ACKR4/GPR35
GOBP_POSITIVE_REGULATION_OF_STEROL_TRANSPORT	GOBP_POSITIVE_REGULATION_OF_STEROL_TRANSPORT	GOBP_POSITIVE_REGULATION_OF_STEROL_TRANSPORT	38	-0.543335	-2.28055	1.03338017521518e-05	0.00019746547261177	0.000150417330684015	3074	tags=47%, list=18%, signal=39%	ENPP7/ABCA1/ANXA2/ABCA7/RXRA/ABCA3/APOE/ABCA8/ABCG4/LRP1/CAV1/TREM2/NR1H3/CYP8B1/CES1/NFKBIA/ABCG1/NR1H2
GOBP_TRANSCRIPTION_INITIATION_FROM_RNA_POLYMERASE_II_PROMOTER	GOBP_TRANSCRIPTION_INITIATION_FROM_RNA_POLYMERASE_II_PROMOTER	GOBP_TRANSCRIPTION_INITIATION_FROM_RNA_POLYMERASE_II_PROMOTER	78	0.553770481224276	1.74351752038531	1.04522287445921e-05	0.000199334516235623	0.000151841055799669	5255	tags=63%, list=30%, signal=44%	POLR2D/E2F3/TAF5/E2F2/ELOA/CDK4/PAXIP1/MED1/CAND1/TAF4/PPM1D/TAF2/ERCC3/MED14/DR1/TAF11/MED13/MAZ/TAF4B/HMGB1/GTF2E1/DHX36/GTF2A1/TAF9/TAF1/MED17/GTF2B/GTF2F2/ZNF451/TAF13/HNF1A/TBP/PSMC6/MED12/TAF1L/GTF2H2/ERCC6/SRF/GTF2E2/TAF6/TAF8/GTF2A2/MED24/TAF7L/MED23/MED4/SUB1/ELOC/TAF7
GOBP_CD4_POSITIVE_ALPHA_BETA_T_CELL_DIFFERENTIATION	GOBP_CD4_POSITIVE_ALPHA_BETA_T_CELL_DIFFERENTIATION	GOBP_CD4_POSITIVE_ALPHA_BETA_T_CELL_DIFFERENTIATION	81	-0.377965	-1.8793	1.1110048467683e-05	0.000211462713846509	0.000161079587916241	3836	tags=49%, list=22%, signal=39%	IL6/PTGER4/SMAD7/PLA2G2D/IL18R1/CD86/RUNX1/IL27/RORA/PRKCZ/NCKAP1L/TBX21/JAK3/LY9/SPN/SLAMF6/IL2/BATF/NFKBID/RELB/ANXA1/SASH3/IL23A/IL12RB1/CCL19/SEMA4A/ARMC5/HLA-DRA/LGALS9/IL18/IL4R/HLA-DRB1/FOXP3/GATA3/FUT7/SOCS1/RORC/ZC3H12A/BCL3/BCL6
GOBP_REGULATION_OF_CELLULAR_EXTRAVASATION	GOBP_REGULATION_OF_CELLULAR_EXTRAVASATION	GOBP_REGULATION_OF_CELLULAR_EXTRAVASATION	39	-0.527546	-2.17585	1.14205326552936e-05	0.000216945246059006	0.000165255851492275	2275	tags=44%, list=13%, signal=38%	ADAM8/JAM3/CHST4/ELANE/PTAFR/THY1/BST1/PLVAP/CCL21/CXCL12/IL27RA/RIPK3/SELP/BCR/FUT7/IL1R1/CD99L2
GOBP_PRIMARY_ALCOHOL_METABOLIC_PROCESS	GOBP_PRIMARY_ALCOHOL_METABOLIC_PROCESS	GOBP_PRIMARY_ALCOHOL_METABOLIC_PROCESS	105	-0.346272	-1.82105	1.15286275958206e-05	0.00021856921612547	0.000166492894299189	4919	tags=49%, list=28%, signal=35%	DGAT1/BMP2/PNPLA4/HAO1/SULT1A2/IGF1/CACNA1H/PLB1/HSD11B2/SULT1B1/CYP2C8/AKR1C4/H6PD/AWAT2/TTR/CYP11A1/RBP4/RDH12/ADH1B/BCO1/CYP3A4/DHRS7/DGKQ/BMP6/DGAT2/CYP1B1/ALDH3A2/AKR1B15/AKR1A1/AKR1B10/SULT1A1/RDH5/TPK1/SCNN1B/SDR16C5/WNT4/AKR1C2/RDH16/DHRS4/ACP3/AKR1C1/ALDH3B1/DHRS3/DKK3/GDPD3/NAAA/GPD1/ALDH2/ACSS2/AKR1C3/PNPLA2
GOMF_MOLECULAR_CARRIER_ACTIVITY	GOMF_MOLECULAR_CARRIER_ACTIVITY	GOMF_MOLECULAR_CARRIER_ACTIVITY	72	0.567960396311795	1.77734820186978	1.17802558294702e-05	0.000222902727231207	0.000169793902644562	3435	tags=44%, list=20%, signal=36%	IPO9/KPNA2/CSE1L/KPNB1/RAN/XPO1/XPO5/TNPO1/XPO4/PEX19/IPO5/ATP7A/TNPO3/IPO11/KPNA3/HSPA8/EIF4ENIF1/NDUFAB1/XPO7/XPO6/KPNA4/KPNA6/TIMM9/SCO1/KPNA1/EMC8/EMC1/SNUPN/HBQ1/MMGT1/FXN/RANBP17
GOBP_NEGATIVE_REGULATION_OF_INTERLEUKIN_1_BETA_PRODUCTION	GOBP_NEGATIVE_REGULATION_OF_INTERLEUKIN_1_BETA_PRODUCTION	GOBP_NEGATIVE_REGULATION_OF_INTERLEUKIN_1_BETA_PRODUCTION	31	-0.569065	-2.25589	1.18418961134158e-05	0.000223631432657457	0.000170348986647966	4805	tags=61%, list=27%, signal=45%	CD33/ARRB2/IGF1/LILRB4/MEFV/NLRP7/CX3CL1/CPTP/PYDC1/SERPINB1/CARD18/NLRP2B/TREM2/CX3CR1/FFAR4/PML/CARD16/GHRL/ZC3H12A
GOBP_NEGATIVE_REGULATION_OF_ADAPTIVE_IMMUNE_RESPONSE	GOBP_NEGATIVE_REGULATION_OF_ADAPTIVE_IMMUNE_RESPONSE	GOBP_NEGATIVE_REGULATION_OF_ADAPTIVE_IMMUNE_RESPONSE	59	-0.440201	-2.03261	1.22516080979254e-05	0.000230579299233097	0.000175641453885067	4416	tags=58%, list=25%, signal=43%	ZBTB7B/IL4I1/IL20RB/ALOX15/LILRB4/C4BPA/FCGR2B/IL7R/SMAD7/HAVCR2/KLRD1/ARG1/HFE/NCKAP1L/TBX21/XCL1/SLAMF1/JAK3/SUSD4/NDFIP1/IL2/C4BPB/HLA-G/CLEC4G/HLA-F/PARP3/NOD2/IL27RA/PTPN6/IL4R/FOXP3/IL1RL1/ZC3H12A/BCL6
GOBP_MATURATION_OF_5_8S_RRNA_FROM_TRICISTRONIC_RRNA_TRANSCRIPT_SSU_RRNA_5_8S_RRNA_LSU_RRNA	GOBP_MATURATION_OF_5_8S_RRNA_FROM_TRICISTRONIC_RRNA_TRANSCRIPT_SSU_RRNA_5_8S_RRNA_LSU_RRNA	GOBP_MATURATION_OF_5_8S_RRNA_FROM_TRICISTRONIC_RRNA_TRANSCRIPT_SSU_RRNA_5_8S_RRNA_LSU_RRNA	24	0.729523907620303	1.97956790314295	1.22574992042416e-05	0.000230579299233097	0.000175641453885067	4009	tags=88%, list=23%, signal=68%	EXOSC2/UTP20/NOP14/WDR12/FTSJ3/ERI2/ERI1/EXOSC8/EXOSC3/NOL9/ABT1/EXOSC9/EXOSC10/RPP40/URB1/RCL1/PES1/EXOSC7/RRS1/BOP1/NOP9
GOBP_MITOTIC_G2_DNA_DAMAGE_CHECKPOINT_SIGNALING	GOBP_MITOTIC_G2_DNA_DAMAGE_CHECKPOINT_SIGNALING	GOBP_MITOTIC_G2_DNA_DAMAGE_CHECKPOINT_SIGNALING	34	0.664133983343895	1.89916080404051	1.2298931189836e-05	0.000230803506324389	0.00017581224137387	4320	tags=59%, list=25%, signal=44%	CLSPN/TICRR/BLM/CDK1/BRCA1/PLK1/DONSON/CHEK1/TOPBP1/BRCC3/MRE11/RINT1/TAOK1/HMGA2/CCNG1/ABRAXAS1/NBN/UIMC1/ATM/TAOK3
GOBP_REGULATION_OF_NUCLEOCYTOPLASMIC_TRANSPORT	GOBP_REGULATION_OF_NUCLEOCYTOPLASMIC_TRANSPORT	GOBP_REGULATION_OF_NUCLEOCYTOPLASMIC_TRANSPORT	104	0.524142964289784	1.68640793519152	1.23171588854467e-05	0.000230803506324389	0.00017581224137387	2799	tags=38%, list=16%, signal=32%	DHX9/CDK1/ECT2/NUP153/NOLC1/RAN/KHDRBS1/BARD1/XPO1/NUP58/CPSF6/TPR/IWS1/TARDBP/XPO4/IPO5/PPP1CC/NSUN2/GSK3B/NUP54/PTPN11/RAB23/CTDSPL2/ANP32B/UHMK1/TRIM28/MAPK14/PTPN14/YWHAE/UBR5/NEDD4/HSP90AB1/NF1/SETD2/RIOK2/SUMO1/NCBP2/PPP1R12A/PRKD1
GOBP_REGULATION_OF_ALTERNATIVE_MRNA_SPLICING_VIA_SPLICEOSOME	GOBP_REGULATION_OF_ALTERNATIVE_MRNA_SPLICING_VIA_SPLICEOSOME	GOBP_REGULATION_OF_ALTERNATIVE_MRNA_SPLICING_VIA_SPLICEOSOME	59	0.590919081273832	1.82054244461917	1.26500550715399e-05	0.000236582944848587	0.000180214670336078	3882	tags=53%, list=22%, signal=41%	HNRNPU/KHDRBS1/RBM15/TRA2B/HNRNPL/RBMX/THRAP3/PTBP1/SRSF2/RBM8A/RAVER2/CELF1/FXR1/RBM25/SMU1/HNRNPA1/RAVER1/RNPS1/YTHDC1/RBFOX2/FMR1/RBM15B/RBM5/MAGOH/SRSF6/TIA1/DDX17/CELF3/MBNL3/NSRP1/RBM10
GOBP_NEGATIVE_REGULATION_OF_TELOMERE_MAINTENANCE_VIA_TELOMERE_LENGTHENING	GOBP_NEGATIVE_REGULATION_OF_TELOMERE_MAINTENANCE_VIA_TELOMERE_LENGTHENING	GOBP_NEGATIVE_REGULATION_OF_TELOMERE_MAINTENANCE_VIA_TELOMERE_LENGTHENING	27	0.704874626048903	1.95117134035143	1.30386013385272e-05	0.000243378834637489	0.000185391370789829	2572	tags=56%, list=15%, signal=47%	PARP1/HNRNPU/HNRNPC/GNL3L/PIF1/DCP2/PINX1/HNRNPA1/SLX4/EXOSC10/NAT10/ERCC4/TNKS/POT1/TNKS2
GOBP_MITOCHONDRIAL_FISSION	GOBP_MITOCHONDRIAL_FISSION	GOBP_MITOCHONDRIAL_FISSION	39	0.649061355921261	1.90327906947627	1.31276731163122e-05	0.000244569308981931	0.000186298202605895	2971	tags=54%, list=17%, signal=45%	AURKA/MYO19/MIEF1/MTFR2/OPA1/MTFR1/PGAM5/COX10/DNM1L/VPS35/RALBP1/MTFP1/RALA/CYRIB/BNIP3/SPIRE1/MARCHF5/SLC25A46/AP3B1/TMEM135/GDAP1
GOCC_HISTONE_DEACETYLASE_COMPLEX	GOCC_HISTONE_DEACETYLASE_COMPLEX	GOCC_HISTONE_DEACETYLASE_COMPLEX	72	0.566574832131621	1.77301228334412	1.34937279400223e-05	0.000250905491253991	0.000191124725498655	4414	tags=54%, list=25%, signal=41%	ANP32E/SAP130/RBBP7/RBBP4/CHD4/CSNK2A1/KDM3A/RCOR1/GATAD2B/RCOR3/SINHCAF/RUVBL1/CBX5/HDAC2/EP400/BRMS1L/SIN3A/NRIP1/SUDS3/TRRAP/HDAC4/RCOR2/GATAD2A/KDM3B/ACTR6/MORF4L1/TBL1XR1/ZNF217/SATB2/SRCAP/ING3/NCOR1/RUVBL2/SAP30/BRD8/HDAC1/MTA1/MTA3/JMJD1C
GOBP_SOMATIC_DIVERSIFICATION_OF_IMMUNE_RECEPTORS_VIA_SOMATIC_MUTATION	GOBP_SOMATIC_DIVERSIFICATION_OF_IMMUNE_RECEPTORS_VIA_SOMATIC_MUTATION	GOBP_SOMATIC_DIVERSIFICATION_OF_IMMUNE_RECEPTORS_VIA_SOMATIC_MUTATION	13	0.833447795644809	1.99748813617302	1.36984473089877e-05	0.000254223199674861	0.000193651956401631	1741	tags=69%, list=10%, signal=62%	EXO1/POLQ/MSH6/MSH2/UNG/ADAR/MLH1/PMS2/MCM3AP
GOBP_REGULATION_OF_NEUTROPHIL_MIGRATION	GOBP_REGULATION_OF_NEUTROPHIL_MIGRATION	GOBP_REGULATION_OF_NEUTROPHIL_MIGRATION	45	-0.497735	-2.14372	1.38856196070471e-05	0.00025720317237651	0.000195921920529357	3906	tags=60%, list=22%, signal=47%	DPP4/TNFAIP6/C3AR1/IL1A/LBP/NCKAP1L/XCL1/EDN1/ADAM8/JAM3/RHOH/SLAMF8/CCR7/IL23A/CCL19/BST1/CCL21/DAPK2/NOD2/RAC2/C5AR2/FUT7/CAMK1D/CD74/RHOG/IL1R1/CD99L2
GOCC_ANCHORED_COMPONENT_OF_EXTERNAL_SIDE_OF_PLASMA_MEMBRANE	GOCC_ANCHORED_COMPONENT_OF_EXTERNAL_SIDE_OF_PLASMA_MEMBRANE	GOCC_ANCHORED_COMPONENT_OF_EXTERNAL_SIDE_OF_PLASMA_MEMBRANE	20	-0.676017	-2.38597	1.40943144283419e-05	0.000260569648580569	0.00019848629979895	2243	tags=55%, list=13%, signal=48%	FOLR3/GP1BA/GPIHBP1/CD24/FOLR1/THY1/IZUMO1R/FOLR2/CD14/CD59/IGSF21
GOCC_CORNIFIED_ENVELOPE	GOCC_CORNIFIED_ENVELOPE	GOCC_CORNIFIED_ENVELOPE	45	-0.497035	-2.1407	1.44046933514843e-05	0.000265799580182255	0.000202470147409272	5021	tags=67%, list=29%, signal=48%	JUP/SPRR2D/DSG1/SPRR2E/PKP1/DSG4/DSC1/SPRR1B/SPRR1A/SPRR2G/SPRR2B/IVL/KRT10/DSC3/LCE1D/DSC2/TCHH/PKP3/DSP/TGM1/LORICRIN/PKP2/ANXA1/CDSN/PI3/KRT2/CST6/KRT1/PPL/CSTA
GOBP_KILLING_BY_HOST_OF_SYMBIONT_CELLS	GOBP_KILLING_BY_HOST_OF_SYMBIONT_CELLS	GOBP_KILLING_BY_HOST_OF_SYMBIONT_CELLS	28	-0.608114	-2.33177	1.44667170520685e-05	0.000266435594621811	0.00020295462498912	4249	tags=57%, list=24%, signal=43%	KRT6A/DEFB103B/ROMO1/CFHR1/CFHR2/TUSC2/ARG1/F2RL1/TREM1/ELANE/NLRP6/APOL1/CAMP/SCNN1B/AZU1/CTSG
GOCC_PROCENTRIOLE_REPLICATION_COMPLEX	GOCC_PROCENTRIOLE_REPLICATION_COMPLEX	GOCC_PROCENTRIOLE_REPLICATION_COMPLEX	6	0.943789353176875	1.87610973465369	1.46871834945561e-05	0.000269475632781892	0.000205270343373549	988	tags=100%, list=6%, signal=94%	STIL/PLK4/SASS6/CENPJ/CEP152/CEP192
GOBP_ALPHA_BETA_T_CELL_DIFFERENTIATION	GOBP_ALPHA_BETA_T_CELL_DIFFERENTIATION	GOBP_ALPHA_BETA_T_CELL_DIFFERENTIATION	110	-0.326523	-1.72772	1.46875228540756e-05	0.000269475632781892	0.000205270343373549	4204	tags=49%, list=24%, signal=38%	SYK/SHH/STAT3/GPR183/LILRB4/IL6/PTGER4/SMAD7/PLA2G2D/IL18R1/GPR18/TNFSF8/CD86/PRDM1/RUNX1/IL27/RORA/PRKCZ/NCKAP1L/TBX21/IRF1/JAK3/ZBTB16/LY9/PSMB11/SPN/ZAP70/SLAMF6/IL2/BATF/NFKBID/RELB/ANXA1/SASH3/IL23A/IL12RB1/ZNF683/CCL19/SEMA4A/ARMC5/BCL11B/HLA-DRA/LGALS9/IL18/IL4R/HLA-DRB1/FOXP3/GATA3/FUT7/SOCS1/RORC/ZC3H12A/BCL3/BCL6
GOCC_NUCLEOID	GOCC_NUCLEOID	GOCC_NUCLEOID	43	0.628613920766662	1.86128319452736	1.48958834732881e-05	0.000272780866104588	0.000207788071496405	3746	tags=65%, list=21%, signal=51%	DNA2/TFB2M/LRPPRC/FASTKD2/TFAM/TWNK/FASTKD5/SUPV3L1/TERT/CLPX/TRMT10C/SLC25A5/ATP5F1B/DHX30/LRRC59/GRSF1/TEFM/MTERF1/HSPA9/POLG2/HADHA/DBT/SHMT2/VDAC2/HADHB/POLG/ATAD3A/VDAC1
GOCC_H4_HISTONE_ACETYLTRANSFERASE_COMPLEX	GOCC_H4_HISTONE_ACETYLTRANSFERASE_COMPLEX	GOCC_H4_HISTONE_ACETYLTRANSFERASE_COMPLEX	39	0.648014544055175	1.90020944424558	1.49280213017094e-05	0.000272852623754684	0.000207842732162095	4184	tags=69%, list=24%, signal=53%	YEATS2/ACTL6A/VPS72/YEATS4/HCFC1/RUVBL1/MSL1/WDR5/EP400/PHF20/KANSL2/TRRAP/EPC2/MBTD1/KANSL3/MRGBP/MEAF6/MORF4L2/PHF20L1/KANSL1/MORF4L1/ATF2/MSL2/ING3/KANSL1L/RUVBL2/BRD8
GOBP_MICROGLIAL_CELL_ACTIVATION	GOBP_MICROGLIAL_CELL_ACTIVATION	GOBP_MICROGLIAL_CELL_ACTIVATION	44	-0.495514	-2.12488	1.50498078593276e-05	0.00027455960790913	0.000209143010112642	4099	tags=59%, list=23%, signal=45%	TLR3/NR1D1/CCL3/IL6/CX3CL1/IFNGR1/SPHK1/TTBK1/LRRK2/IL13/STAP1/ITGAM/JUN/IFNGR2/ITGB2/AIF1/TLR2/C1QA/GRN/TNF/CST7/TREM2/AZU1/TYROBP/CX3CR1/CLU
GOMF_MHC_CLASS_II_PROTEIN_COMPLEX_BINDING	GOMF_MHC_CLASS_II_PROTEIN_COMPLEX_BINDING	GOMF_MHC_CLASS_II_PROTEIN_COMPLEX_BINDING	25	-0.614291	-2.26279	1.51119477308132e-05	0.000275174053878027	0.000209611058127663	1659	tags=72%, list=9%, signal=65%	B2M/CD81/ANXA11/CD4/HLA-DQA2/HLA-DMB/HLA-DOA/HLA-DOB/HLA-DRA/HLA-DQA1/HLA-DPA1/HLA-DRB5/HLA-DQB2/HLA-DRB1/HLA-DQB1/HLA-DPB1/CD74/HLA-DMA
GOMF_N_METHYLTRANSFERASE_ACTIVITY	GOMF_N_METHYLTRANSFERASE_ACTIVITY	GOMF_N_METHYLTRANSFERASE_ACTIVITY	95	0.538430567627689	1.72050394758269	1.52136346691783e-05	0.000276504950406551	0.00021062485512513	2635	tags=41%, list=15%, signal=35%	EZH2/NSD2/SUV39H2/RBBP5/SMYD2/TFB2M/SETDB1/DOT1L/SMYD3/SETD5/RNMT/PRMT5/ASH1L/TRMT1L/SUV39H1/WDR82/WDR5/FBXO11/METTL21A/NSD3/PRMT6/NSD1/METTL18/EHMT2/TTLL12/CARM1/SETD6/PRMT3/SETMAR/PRMT9/ASH2L/EEF2KMT/EHMT1/SETDB2/SETD2/KMT2B/DIMT1/KMT5A/METTL9
GOBP_NEGATIVE_REGULATION_OF_DNA_DEPENDENT_DNA_REPLICATION	GOBP_NEGATIVE_REGULATION_OF_DNA_DEPENDENT_DNA_REPLICATION	GOBP_NEGATIVE_REGULATION_OF_DNA_DEPENDENT_DNA_REPLICATION	15	0.804220835722194	1.96746219145325	1.55205818263637e-05	0.00028155441966062	0.000214471237363615	1065	tags=67%, list=6%, signal=63%	GMNN/TIMELESS/BLM/DONSON/CDT1/BRCA2/TIPIN/FBXO5/ZRANB3/LIG3
GOBP_XENOBIOTIC_METABOLIC_PROCESS	GOBP_XENOBIOTIC_METABOLIC_PROCESS	GOBP_XENOBIOTIC_METABOLIC_PROCESS	104	-0.341012	-1.76637	1.59018728727716e-05	0.00028793110263451	0.00021932861125721	4760	tags=43%, list=27%, signal=32%	GSTA5/GSTM2/CYP2C19/SULT1A2/UGT1A4/VKORC1/FMO1/EPHX1/SULT1B1/FMO4/CYP2C8/CYP2W1/NAT1/CES3/CYP2J2/UGT1A9/CYP3A4/RORA/NOS1/PON3/ABCB11/FMO5/GSTA3/CYP1B1/FMO2/ACAA1/CYP4F2/CMBL/CYP46A1/SMOX/CYP2E1/UGT1A1/SULT1A1/CBR1/ACSM1/CYP26B1/S100A12/NR1I2/AKR1C1/ALDH3A1/AIP/AOX1/CYP4F12/CYP2S1/RORC
GOBP_DETECTION_OF_EXTERNAL_BIOTIC_STIMULUS	GOBP_DETECTION_OF_EXTERNAL_BIOTIC_STIMULUS	GOBP_DETECTION_OF_EXTERNAL_BIOTIC_STIMULUS	25	-0.611315	-2.25183	1.61631880272291e-05	0.000291946759255965	0.000222387497157381	3229	tags=56%, list=18%, signal=46%	PGLYRP3/LBP/PGLYRP4/TLR1/TLR2/TREM2/HLA-A/NOD2/HLA-B/C4B/HLA-DRB1/SSC5D/LY96/PGLYRP2
GOBP_REGULATION_OF_ACUTE_INFLAMMATORY_RESPONSE	GOBP_REGULATION_OF_ACUTE_INFLAMMATORY_RESPONSE	GOBP_REGULATION_OF_ACUTE_INFLAMMATORY_RESPONSE	46	-0.498331	-2.17378	1.62074853869682e-05	0.000291946759255965	0.000222387497157381	4500	tags=57%, list=26%, signal=42%	TNFSF11/OSMR/CREB3L3/ZP3/IL20RB/FCGR2B/IL6/CNR1/PLA2G2D/APCS/TNFRSF11A/ADAM8/C2CD4B/CCR7/ADORA1/PTGER3/IL1B/TNF/KLKB1/C2CD4A/ALOX5AP/PTGES/DNASE1L3/C3/FUT7/HLA-E
GOBP_ATTACHMENT_OF_MITOTIC_SPINDLE_MICROTUBULES_TO_KINETOCHORE	GOBP_ATTACHMENT_OF_MITOTIC_SPINDLE_MICROTUBULES_TO_KINETOCHORE	GOBP_ATTACHMENT_OF_MITOTIC_SPINDLE_MICROTUBULES_TO_KINETOCHORE	15	0.80363584090231	1.96603104824085	1.62142320529996e-05	0.000291946759255965	0.000222387497157381	990	tags=60%, list=6%, signal=57%	KIF2C/NUF2/HNRNPU/CDT1/AURKB/NDC80/CENPE/CHAMP1/SEH1L
GOCC_PLATELET_ALPHA_GRANULE	GOCC_PLATELET_ALPHA_GRANULE	GOCC_PLATELET_ALPHA_GRANULE	91	-0.361794	-1.85453	1.62847779991676e-05	0.000292671967423702	0.000222939917159413	4105	tags=42%, list=23%, signal=32%	VEGFB/TOR4A/ALB/SERPINE2/SRGN/FERMT3/PECAM1/ORM2/FGG/FGA/TGFB3/CD9/QSOX1/TEX264/IGF2/PDGFB/SYTL4/PDGFA/VEGFC/F13A1/TMSB4X/SERPINE1/SERPINA3/TGFB1/F8/APLP2/SERPINA1/A2M/F5/SELP/ISLR/TREML1/CFD/SERPING1/CLU/SERPINF2/GAS6/TIMP1
GOBP_AMINOGLYCAN_CATABOLIC_PROCESS	GOBP_AMINOGLYCAN_CATABOLIC_PROCESS	GOBP_AMINOGLYCAN_CATABOLIC_PROCESS	32	-0.568254	-2.26866	1.64175639534229e-05	0.000293188373096707	0.000223333283968587	5483	tags=72%, list=31%, signal=49%	HYAL4/LYG1/CTBS/OVGP1/LYVE1/CD44/CHIA/HYAL2/IDS/SGSH/PGLYRP3/HYAL1/FUCA1/CHIT1/NAGLU/PGLYRP4/CEMIP/TGFB1/CHI3L1/FGF2/PGLYRP2/CHI3L2/IDUA
GOMF_LYSINE_N_METHYLTRANSFERASE_ACTIVITY	GOMF_LYSINE_N_METHYLTRANSFERASE_ACTIVITY	GOMF_LYSINE_N_METHYLTRANSFERASE_ACTIVITY	59	0.587939412939077	1.81136248606611	1.64174401326665e-05	0.000293188373096707	0.000223333283968587	2611	tags=46%, list=15%, signal=39%	EZH2/NSD2/SUV39H2/RBBP5/SMYD2/SETDB1/DOT1L/SMYD3/SETD5/ASH1L/SUV39H1/WDR82/WDR5/METTL21A/NSD3/NSD1/EHMT2/TTLL12/SETD6/SETMAR/ASH2L/EEF2KMT/EHMT1/SETDB2/SETD2/KMT2B/KMT5A
GOMF_HISTONE_METHYLTRANSFERASE_ACTIVITY	GOMF_HISTONE_METHYLTRANSFERASE_ACTIVITY	GOMF_HISTONE_METHYLTRANSFERASE_ACTIVITY	59	0.587822734388678	1.81100301509942	1.64174401326665e-05	0.000293188373096707	0.000223333283968587	2611	tags=47%, list=15%, signal=41%	EZH2/NSD2/SUV39H2/RBBP5/SMYD2/SETDB1/DOT1L/SMYD3/SETD5/SUZ12/PRMT5/ASH1L/SUV39H1/WDR82/WDR5/NSD3/PRMT6/NSD1/EHMT2/TTLL12/CARM1/SETMAR/ASH2L/EHMT1/SETDB2/SETD2/KMT2B/KMT5A
GOBP_MAINTENANCE_OF_CELL_NUMBER	GOBP_MAINTENANCE_OF_CELL_NUMBER	GOBP_MAINTENANCE_OF_CELL_NUMBER	140	0.491663952242733	1.61397292153279	1.64348017601008e-05	0.000293188373096707	0.000223333283968587	2988	tags=34%, list=17%, signal=29%	FANCD2/ASPM/TAF5L/EZH2/SMC1A/WDR43/ELAVL1/SMC3/FANCC/CDC73/MTF2/TET1/KDM3A/RIF1/KDM2B/GNL3/VPS72/CTNNB1/EIF4E/SRRT/TUT4/RAF1/MED14/ZNF322/CNOT1/EIF4ENIF1/LEO1/CUL4A/MED6/MYC/BCL9/PHF19/RTF1/LIN28A/ZC3H13/CNOT3/SETD6/BMPR1A/SOX4/FUT10/CTR9/LDB1/HMGA2/MED28/NIPBL/SMC5/MCPH1/TEAD4
GOBP_CLEAVAGE_INVOLVED_IN_RRNA_PROCESSING	GOBP_CLEAVAGE_INVOLVED_IN_RRNA_PROCESSING	GOBP_CLEAVAGE_INVOLVED_IN_RRNA_PROCESSING	27	0.701481077274952	1.94177762001433	1.66766799212197e-05	0.000296955466221497	0.000226202829134	4429	tags=85%, list=25%, signal=64%	TSR1/EXOSC2/UTP20/NOP14/BMS1/RRP36/ERI2/ERI1/EXOSC8/EXOSC3/NOL9/ABT1/EXOSC9/EXOSC10/RPP40/UTP23/RCL1/EXOSC7/RRS1/BOP1/NOP9/NOB1/KRI1
GOBP_NEGATIVE_REGULATION_OF_TUMOR_NECROSIS_FACTOR_SUPERFAMILY_CYTOKINE_PRODUCTION	GOBP_NEGATIVE_REGULATION_OF_TUMOR_NECROSIS_FACTOR_SUPERFAMILY_CYTOKINE_PRODUCTION	GOBP_NEGATIVE_REGULATION_OF_TUMOR_NECROSIS_FACTOR_SUPERFAMILY_CYTOKINE_PRODUCTION	62	-0.440727	-2.06091	1.6930459084738e-05	0.000300920236930758	0.000229222953204164	4805	tags=58%, list=27%, signal=42%	CD33/LILRB1/ARRB2/IGF1/IRAK3/CD274/IL37/LILRB4/LILRA4/PTPN22/CX3CL1/HAVCR2/GPR18/NLRC3/CD34/POMC/LBP/SLAMF1/CIDEA/TSPO/CLEC4A/AXL/LTF/BPI/TREM2/LGALS9/NOD2/IL27RA/PTPN6/FOXP3/C5AR2/GHRL/ZC3H12A/BCL3/VSIR/GAS6
GOBP_REGULATION_OF_SISTER_CHROMATID_COHESION	GOBP_REGULATION_OF_SISTER_CHROMATID_COHESION	GOBP_REGULATION_OF_SISTER_CHROMATID_COHESION	21	0.73700152390017	1.94780053776228	1.71844008555893e-05	0.000304873342885676	0.000232234191765444	3884	tags=86%, list=22%, signal=67%	ESPL1/BUB1/CDCA5/FEN1/SFPQ/CTCF/SLF1/CTNNB1/SLF2/WAPL/RAD21/DDX11/MACROH2A1/TNKS/SMC5/RB1/NSMCE2/ATRX
GOBP_T_CELL_CYTOKINE_PRODUCTION	GOBP_T_CELL_CYTOKINE_PRODUCTION	GOBP_T_CELL_CYTOKINE_PRODUCTION	38	-0.53489	-2.2451	1.74090450383131e-05	0.00030829314372793	0.000234839190539959	4280	tags=63%, list=24%, signal=48%	CCR2/LILRB4/IL6/SMAD7/IL18R1/ARG1/HFE/PRKCZ/TBX21/XCL1/SLAMF1/B2M/CD81/SASH3/IL1B/TNFRSF1B/HLA-F/HLA-A/IL18/FOXP3/GATA3/IL1R1/TRPM4/ARID5A
GOBP_HISTONE_UBIQUITINATION	GOBP_HISTONE_UBIQUITINATION	GOBP_HISTONE_UBIQUITINATION	48	0.620309337077237	1.85807635079936	1.79911474051127e-05	0.000318019020585073	0.000242247779069708	4451	tags=60%, list=25%, signal=45%	UHRF1/RNF2/KDM1A/CDC73/TRIM37/PHC1/BCOR/KDM2B/SUZ12/PCGF6/RNF168/RNF8/UBE2N/UBE2E1/LEO1/RNF20/TRIP12/RYBP/UBR5/RNF40/CTR9/WDR70/WAC/OTUB2/HUWE1/CUL4B/USP22/PCGF3/DDB1
GOBP_NEGATIVE_REGULATION_OF_HISTONE_METHYLATION	GOBP_NEGATIVE_REGULATION_OF_HISTONE_METHYLATION	GOBP_NEGATIVE_REGULATION_OF_HISTONE_METHYLATION	23	0.726881158634939	1.95006191289164	1.84936503602168e-05	0.000326304936738935	0.000248559492067685	3541	tags=74%, list=20%, signal=59%	BRCA1/DNMT1/JARID2/KDM1A/MTF2/KDM3A/DNMT3B/BCOR/WDR5/KDM4D/PRMT6/KDM4A/MACROH2A1/SIRT1/SMARCB1/SUPT6H/AASS
GOBP_MEIOTIC_CHROMOSOME_SEPARATION	GOBP_MEIOTIC_CHROMOSOME_SEPARATION	GOBP_MEIOTIC_CHROMOSOME_SEPARATION	25	0.706537040298513	1.92582897112068	1.87745439165331e-05	0.000330657677830526	0.000251875148660689	2647	tags=56%, list=15%, signal=48%	ESPL1/NCAPH/TOP2A/EME1/TTK/RMI1/FANCM/MLH1/TOP2B/CENPS/NCAPH2/SLX4/ERCC4/CHFR
GOBP_REGULATION_OF_CHROMOSOME_CONDENSATION	GOBP_REGULATION_OF_CHROMOSOME_CONDENSATION	GOBP_REGULATION_OF_CHROMOSOME_CONDENSATION	11	0.853252258236742	1.97325714383826	1.88630826872408e-05	0.000331612993641692	0.000252602850837557	1441	tags=82%, list=8%, signal=75%	NCAPH/NCAPG/NCAPD2/SMC2/SMC4/BAZ1B/SMARCA5/H3-3A/WAPL
GOBP_MITOTIC_SPINDLE_MIDZONE_ASSEMBLY	GOBP_MITOTIC_SPINDLE_MIDZONE_ASSEMBLY	GOBP_MITOTIC_SPINDLE_MIDZONE_ASSEMBLY	8	0.911220780159864	1.97511546425582	1.89482278186903e-05	0.000331902925324124	0.000252823703370283	840	tags=75%, list=5%, signal=71%	PRC1/RACGAP1/KIF4A/KIF23/AURKB/KIF4B
GOBP_HOMOLOGOUS_CHROMOSOME_SEGREGATION	GOBP_HOMOLOGOUS_CHROMOSOME_SEGREGATION	GOBP_HOMOLOGOUS_CHROMOSOME_SEGREGATION	64	0.570728054259982	1.77120661348374	1.89341337565569e-05	0.000331902925324124	0.000252823703370283	1995	tags=30%, list=11%, signal=26%	ESPL1/SGO1/BRIP1/FANCD2/TRIP13/PLK1/PSMC3IP/NDC1/CCNE2/SGO2/CCNE1/MLH1/MEIOC/PTTG1/RAD21/MRE11/MSH5/TEX15/EHMT2
GOMF_MHC_PROTEIN_COMPLEX_BINDING	GOMF_MHC_PROTEIN_COMPLEX_BINDING	GOMF_MHC_PROTEIN_COMPLEX_BINDING	34	-0.548557	-2.23712	1.92200500265682e-05	0.000336055449741208	0.000255986846932326	1659	tags=56%, list=9%, signal=51%	B2M/CD81/ANXA11/CD4/HLA-DQA2/HLA-DMB/HLA-DOA/HLA-DOB/HLA-DRA/HLA-DQA1/HLA-DPA1/HLA-DRB5/HLA-DQB2/HLA-DRB1/HLA-DQB1/HLA-DPB1/CD74/TAPBPL/HLA-DMA
GOBP_CYTOKINE_PRODUCTION_INVOLVED_IN_IMMUNE_RESPONSE	GOBP_CYTOKINE_PRODUCTION_INVOLVED_IN_IMMUNE_RESPONSE	GOBP_CYTOKINE_PRODUCTION_INVOLVED_IN_IMMUNE_RESPONSE	100	-0.34511	-1.75726	1.93315304736703e-05	0.000337394527346423	0.000257006875782388	4719	tags=50%, list=27%, signal=37%	LILRB1/SEMA7A/TRIL/BST2/KIR2DL4/SCIMP/IRAK3/CCR2/CLEC7A/TLR3/LILRB4/IL6/SMAD7/IL18R1/CLNK/ARG1/CD96/HFE/PRKCZ/TGFB3/TBX21/XCL1/SLAMF1/JAK3/F2RL1/TREM1/B2M/CD81/SASH3/SPON2/HLA-G/IL1B/TNFRSF1B/LAPTM5/TNF/TGFB1/PLCG2/RAET1G/HLA-F/HLA-A/NOD2/IL18/FOXP3/GATA3/HLA-E/CD74/IL1R1/BCL6/TRPM4/ARID5A
GOCC_ANCHORED_COMPONENT_OF_PLASMA_MEMBRANE	GOCC_ANCHORED_COMPONENT_OF_PLASMA_MEMBRANE	GOCC_ANCHORED_COMPONENT_OF_PLASMA_MEMBRANE	62	-0.437099	-2.04394	1.94642327483271e-05	0.000339098498096531	0.000258304858302598	4802	tags=56%, list=27%, signal=41%	NRN1L/PKHD1/CNTN1/RTN4RL1/HYAL2/ABHD17A/ULBP1/RGMB/PRNP/RHBG/RTN4RL2/TEX101/MELTF/PRMT8/FOLR3/GP1BA/DLG4/GPIHBP1/CD24/EFNA1/CPO/FOLR1/CD2/THY1/IZUMO1R/GPC1/FOLR2/LYPD3/NOD2/MDGA1/CD177/NTNG2/CD14/CD59/IGSF21
GOMF_ACETYLTRANSFERASE_ACTIVITY	GOMF_ACETYLTRANSFERASE_ACTIVITY	GOMF_ACETYLTRANSFERASE_ACTIVITY	88	0.531456237334947	1.68586705684443	1.95986546992844e-05	0.000340826245121189	0.000259620952159964	4452	tags=50%, list=25%, signal=37%	ESCO2/BRCA2/NAA25/NAA15/HAT1/GTF3C4/GNPAT/GNPNAT1/NAA50/BAZ1A/ESCO1/TADA2A/DLAT/EP300/SUPT7L/MCM3AP/ELP3/TAF9/FASN/ACAA2/HADHA/TAF1/KAT6A/NAT10/NAA40/DBT/NAA30/KAT7/ACAT2/NAA16/GTF2B/CREBBP/ATF2/PAFAH1B3/TAF1L/CLOCK/SRCAP/SMARCE1/ATAT1/ACAT1/USP22/LPCAT1/KAT6B/MED24
GOBP_HISTONE_H3_K4_METHYLATION	GOBP_HISTONE_H3_K4_METHYLATION	GOBP_HISTONE_H3_K4_METHYLATION	70	0.568029633932199	1.77310598790276	1.97197586418135e-05	0.000342316600193347	0.000260756215093582	6166	tags=77%, list=35%, signal=50%	BRCA1/DNMT1/RBBP5/BEND3/KDM1A/PAXIP1/NFYA/DNMT3B/BCOR/SNW1/RLF/HCFC1/ASH1L/CTNNB1/WDR82/WDR5/PHF20/KANSL2/PRMT6/RTF1/SMAD4/KANSL3/TET3/EHMT2/SETMAR/CTR9/MACROH2A1/ASH2L/KMT2B/KANSL1/TET2/PYGO2/KDM6A/NELFA/CTCFL/KMT2D/KMT2E/H1-4/NELFE/DPY30/KMT2C/ARID4A/MYB/SETD3/SETD1B/DYDC1/KMT2A/SETD1A/MEN1/NFYC/PRDM7/NFYB/PIH1D1/PAGR1
GOCC_PROTEIN_COMPLEX_INVOLVED_IN_CELL_ADHESION	GOCC_PROTEIN_COMPLEX_INVOLVED_IN_CELL_ADHESION	GOCC_PROTEIN_COMPLEX_INVOLVED_IN_CELL_ADHESION	43	-0.479969	-2.03853	1.98282998818158e-05	0.000343583927522001	0.000261721588894671	3997	tags=53%, list=23%, signal=41%	ITGBL1/ITGB7/ITGAD/ITGB8/ITGAM/EMILIN1/ITGA7/ITGB6/PLAUR/ITGB2/ITGA10/JAM3/ITGAL/LGALS1/ITGA3/TSPAN32/ITGAX/JAM2/ITGA11/PLAU/LGALS2/VTN/ITGB4
GOBP_REGULATION_OF_ALPHA_BETA_T_CELL_ACTIVATION	GOBP_REGULATION_OF_ALPHA_BETA_T_CELL_ACTIVATION	GOBP_REGULATION_OF_ALPHA_BETA_T_CELL_ACTIVATION	103	-0.346439	-1.77649	2.02129064900437e-05	0.000349621811900237	0.000266320886377621	4523	tags=50%, list=26%, signal=38%	CD300A/TGFBR2/ZBTB7B/IL12A/CCR2/CD274/SYK/SHH/LILRB4/PTPN22/SMAD7/PRKCQ/CD86/PRDM1/RUNX1/IL27/HFE/PRKCZ/NCKAP1L/TBX21/XCL1/IRF1/JAK3/ZBTB16/ZAP70/IL2/NFKBID/ANXA1/CD81/SASH3/IL23A/LGALS9B/IL12RB1/ZNF683/CCL19/EBI3/HLA-A/HLA-DRA/LGALS9/CD3E/LGALS9C/IL18/RASAL3/IL4R/HLA-DRB1/FOXP3/GATA3/HLA-E/SOCS1/ZC3H12A/BCL6/VSIR
GOMF_TRANSCRIPTION_COREPRESSOR_ACTIVITY	GOMF_TRANSCRIPTION_COREPRESSOR_ACTIVITY	GOMF_TRANSCRIPTION_COREPRESSOR_ACTIVITY	187	0.465409238638145	1.54827900437309	2.03066042501956e-05	0.00035061527945561	0.000267077650260562	4458	tags=45%, list=26%, signal=34%	GMNN/HNRNPU/EZH2/HDGF/GON4L/KDM5B/CDYL/RBBP8/MED1/SRSF2/RCOR1/DNMT3A/DNMT3B/BCOR/SMARCA4/RCOR3/SNW1/C1QBP/CCAR1/CTBP2/TCERG1/PRMT5/LCOR/SFMBT1/DAXX/RLIM/IRF2BP2/SPEN/SIN3A/NRIP1/RIOX2/HMGB1/APEX1/TRIM28/PA2G4/NPAT/RYBP/NSD1/CNOT7/CASP8AP2/ENO1/RBFOX2/MIER3/RCOR2/URI1/LIMD1/HMGA2/NCOA5/KMT5A/MYBBP1A/PIAS1/SF1/SIRT1/NOC2L/HIRA/ZNF451/RB1/CREBBP/TBL1XR1/C1D/PIAS4/COPS2/TDP2/AASS/BRD7/TFAP2A/TOB2/ZMY…
GOCC_U2_TYPE_CATALYTIC_STEP_2_SPLICEOSOME	GOCC_U2_TYPE_CATALYTIC_STEP_2_SPLICEOSOME	GOCC_U2_TYPE_CATALYTIC_STEP_2_SPLICEOSOME	30	0.684753784504394	1.92828272754683	2.03726343548069e-05	0.000351128345056377	0.000267468472803422	3967	tags=77%, list=23%, signal=59%	SNRPE/SNRPD1/SNRNP40/PPIL1/CDC5L/EFTUD2/SNRPA1/SNRPD3/SNW1/CRNKL1/DHX8/CWC22/AQR/BCAS2/SNRPG/SNRPB/PLRG1/PRPF8/PRPF19/SRRM2/SNRPD2/SNRPB2/RBM22
GOBP_NUCLEAR_TRANSCRIBED_MRNA_CATABOLIC_PROCESS_NONSENSE_MEDIATED_DECAY	GOBP_NUCLEAR_TRANSCRIBED_MRNA_CATABOLIC_PROCESS_NONSENSE_MEDIATED_DECAY	GOBP_NUCLEAR_TRANSCRIBED_MRNA_CATABOLIC_PROCESS_NONSENSE_MEDIATED_DECAY	39	0.642842096980915	1.88504198717145	2.06557558157507e-05	0.000355028745077311	0.000270439563151465	4732	tags=72%, list=27%, signal=52%	SMG7/GSPT1/SMG8/NCBP1/DCP1A/SMG5/RBM8A/EIF4A3/DCP2/RNPS1/DHX34/EXOSC10/UPF2/SMG1/UPF3B/NCBP2/ETF1/PNRC2/MAGOH/HNRNPAB/CASC3/SECISBP2/MAGOHB/PABPC1/NBAS/UPF3A/EIF3E/PARN
GOBP_CELLULAR_RESPONSE_TO_INTERLEUKIN_1	GOBP_CELLULAR_RESPONSE_TO_INTERLEUKIN_1	GOBP_CELLULAR_RESPONSE_TO_INTERLEUKIN_1	106	-0.331657	-1.7114	2.06723739247622e-05	0.000355028745077311	0.000270439563151465	4051	tags=47%, list=23%, signal=36%	HYAL2/IRAK3/CCL4/CCL1/NR1D1/SFRP1/CCL3/IL6/NLRP7/CX3CL1/IL17A/FGG/HYAL1/NKX3-1/CCL2/RORA/CCL25/XCL1/INHBB/EDN1/ZBP1/CCL11/RELA/XCL2/CCL13/CCL3L3/CCL3L1/CCL24/PYCARD/MAPK11/IL1B/CCL5/CD40/CAMP/CCL19/CCL26/CCL21/IL1R2/MAPK13/CCL14/KLF2/GBP2/MAPK3/IRAK2/TOLLIP/CCL22/IL1RL2/IL1R1/CEBPB/ZC3H12A
GOBP_NEGATIVE_REGULATION_OF_CYTOKINE_PRODUCTION_INVOLVED_IN_IMMUNE_RESPONSE	GOBP_NEGATIVE_REGULATION_OF_CYTOKINE_PRODUCTION_INVOLVED_IN_IMMUNE_RESPONSE	GOBP_NEGATIVE_REGULATION_OF_CYTOKINE_PRODUCTION_INVOLVED_IN_IMMUNE_RESPONSE	27	-0.601951	-2.29891	2.07419354713355e-05	0.000355345762697939	0.000270681048124225	4719	tags=67%, list=27%, signal=49%	LILRB1/BST2/IRAK3/LILRB4/SMAD7/ARG1/CD96/HFE/TGFB3/TBX21/XCL1/SLAMF1/JAK3/TNF/TGFB1/HLA-F/FOXP3/BCL6
GOBP_CELLULAR_RESPONSE_TO_UV	GOBP_CELLULAR_RESPONSE_TO_UV	GOBP_CELLULAR_RESPONSE_TO_UV	85	0.53090558164356	1.67976538141485	2.07643350837041e-05	0.000355345762697939	0.000270681048124225	4451	tags=51%, list=25%, signal=38%	CDC25A/PARP1/CHEK1/PCNA/PBK/POLA1/AURKB/POLD1/SDE2/KDM1A/POLD3/EIF2S1/OPN3/NPM1/POLH/PPID/MYC/EP300/RHNO1/DHX36/TRIAP1/ACTR5/MME/NEDD4/YY1/TAF1/ERCC4/FMR1/IMPACT/SIRT1/NOC2L/EIF2AK4/CREBBP/INO80/USP28/BAK1/ZBTB1/ATR/RUVBL2/METTL3/CUL4B/PIK3R1/DDB1
GOMF_CARGO_RECEPTOR_ACTIVITY	GOMF_CARGO_RECEPTOR_ACTIVITY	GOMF_CARGO_RECEPTOR_ACTIVITY	79	-0.388452	-1.87273	2.09365949045363e-05	0.000357660664544101	0.000272444401240543	4039	tags=49%, list=23%, signal=38%	CD320/OLR1/ENPP2/ACKR3/MARCO/TMPRSS3/ITGAM/ASGR1/LGALS3BP/ENDOU/INSR/TMPRSS4/ABCA1/LRP1B/SORL1/ABCA7/ITGB2/TMPRSS13/AMN/SCARA3/SCARA5/ILDR1/FOLR1/LRP1/CFI/CD6/FOLR2/HHIPL1/ACKR2/CD5/CD163L1/ACKR4/LRP10/SSC5D/STAB1/APOBR/VTN/ASGR2/CXCL16
GOBP_DNA_REPLICATION_CHECKPOINT_SIGNALING	GOBP_DNA_REPLICATION_CHECKPOINT_SIGNALING	GOBP_DNA_REPLICATION_CHECKPOINT_SIGNALING	17	0.79173648831107	2.00531280087189	2.09984733070069e-05	0.000358085076552822	0.00027276769280447	351	tags=59%, list=2%, signal=58%	CDC6/CLSPN/ORC1/TICRR/TIMELESS/CDC45/DNA2/CDT1/TOPBP1/TIPIN
GOBP_POSITIVE_REGULATION_OF_ALPHA_BETA_T_CELL_PROLIFERATION	GOBP_POSITIVE_REGULATION_OF_ALPHA_BETA_T_CELL_PROLIFERATION	GOBP_POSITIVE_REGULATION_OF_ALPHA_BETA_T_CELL_PROLIFERATION	23	-0.61931	-2.27169	2.10526850804477e-05	0.000358377485990931	0.000272990432742573	4503	tags=65%, list=26%, signal=48%	TGFBR2/CCR2/SYK/PTPN22/XCL1/ZAP70/CD81/IL23A/EBI3/HLA-A/LGALS9/CD3E/IL18/RASAL3/HLA-E
GOBP_POSITIVE_REGULATION_OF_ACUTE_INFLAMMATORY_RESPONSE	GOBP_POSITIVE_REGULATION_OF_ACUTE_INFLAMMATORY_RESPONSE	GOBP_POSITIVE_REGULATION_OF_ACUTE_INFLAMMATORY_RESPONSE	26	-0.605413	-2.3089	2.1921425112293e-05	0.000372510121987277	0.000283755825567873	4500	tags=73%, list=26%, signal=54%	NPY5R/OSM/TNFSF11/OSMR/CREB3L3/ZP3/IL6/CNR1/TNFRSF11A/ADAM8/C2CD4B/CCR7/PTGER3/IL1B/TNF/C2CD4A/ALOX5AP/C3/HLA-E
GOCC_HIGH_DENSITY_LIPOPROTEIN_PARTICLE	GOCC_HIGH_DENSITY_LIPOPROTEIN_PARTICLE	GOCC_HIGH_DENSITY_LIPOPROTEIN_PARTICLE	27	-0.600433	-2.29312	2.21529304183958e-05	0.000375783656518367	0.000286249407456169	4652	tags=70%, list=27%, signal=52%	APOA5/PLA2G7/APOC1/PON1/PLTP/APOH/APOA4/APOB/APOC3/APOE/HPR/LCAT/APOL1/APOM/LIPC/SAA2/SAA4/SAA1/CLU
GOMF_NUCLEAR_LOCALIZATION_SEQUENCE_BINDING	GOMF_NUCLEAR_LOCALIZATION_SEQUENCE_BINDING	GOMF_NUCLEAR_LOCALIZATION_SEQUENCE_BINDING	26	0.705499648217012	1.93764397550899	2.22281600573345e-05	0.000376399438869294	0.000286718473446712	2262	tags=58%, list=13%, signal=50%	KPNA2/NUP153/NOLC1/KPNB1/NUP58/TNPO1/IPO5/POM121/KPNA3/NUP98/BRAP/POM121C/KPNA4/KPNA6/KPNA1
GOBP_REGULATION_OF_MACROPHAGE_DERIVED_FOAM_CELL_DIFFERENTIATION	GOBP_REGULATION_OF_MACROPHAGE_DERIVED_FOAM_CELL_DIFFERENTIATION	GOBP_REGULATION_OF_MACROPHAGE_DERIVED_FOAM_CELL_DIFFERENTIATION	31	-0.554899	-2.19973	2.2603240531862e-05	0.000382081700528975	0.00029104687891321	2720	tags=39%, list=16%, signal=33%	APOB/ABCA1/CRP/NR1H3/IL18/CSF1/PLA2G5/NFKBIA/PLA2G2A/ABCG1/ALOX15B/NR1H2
GOBP_ANTIGEN_PROCESSING_AND_PRESENTATION_OF_ENDOGENOUS_PEPTIDE_ANTIGEN	GOBP_ANTIGEN_PROCESSING_AND_PRESENTATION_OF_ENDOGENOUS_PEPTIDE_ANTIGEN	GOBP_ANTIGEN_PROCESSING_AND_PRESENTATION_OF_ENDOGENOUS_PEPTIDE_ANTIGEN	18	-0.69296	-2.37585	2.28636599388819e-05	0.000385809298340401	0.000293886338922305	1659	tags=61%, list=9%, signal=55%	B2M/HLA-G/HLA-F/HLA-A/HLA-DRA/HLA-C/AZGP1/HLA-B/TAPBP/HLA-DRB1/HLA-E
GOBP_PROTEIN_LOCALIZATION_TO_CHROMOSOME_TELOMERIC_REGION	GOBP_PROTEIN_LOCALIZATION_TO_CHROMOSOME_TELOMERIC_REGION	GOBP_PROTEIN_LOCALIZATION_TO_CHROMOSOME_TELOMERIC_REGION	30	0.682224611604398	1.92116051730367	2.41628219469265e-05	0.000407021472830719	0.000310044498739492	4270	tags=77%, list=24%, signal=58%	DKC1/BRCA2/CCT5/CCT2/CCT3/GNL3L/CCT4/XRCC5/GNL3/CCT6A/TERT/CCT8/PINX1/CCT7/MACROH2A1/TNKS/POT1/TNKS2/TCP1/ATR/ATRX/NABP2/WRAP53
GOCC_ENDORIBONUCLEASE_COMPLEX	GOCC_ENDORIBONUCLEASE_COMPLEX	GOCC_ENDORIBONUCLEASE_COMPLEX	32	0.674978146201632	1.91401659530165	2.42322417828014e-05	0.000407480949213751	0.000310394500236634	3285	tags=66%, list=19%, signal=53%	DHX9/POP1/TSNAX/TSN/DGCR8/DROSHA/TRMT10C/DICER1/AGO2/CLP1/RPP30/PRKRA/RPP40/RPP14/AGO4/AGO1/TARBP2/RPP25/TSEN2/PRORP/LAS1L
GOMF_3_5_DNA_HELICASE_ACTIVITY	GOMF_3_5_DNA_HELICASE_ACTIVITY	GOMF_3_5_DNA_HELICASE_ACTIVITY	15	0.797094414364747	1.95002796946054	2.45722421551245e-05	0.000412480919093574	0.0003142031768264	1436	tags=67%, list=8%, signal=61%	MCM6/BLM/DHX9/MCM2/RECQL4/MCM5/FANCM/WRN/ERCC3/RECQL
GOBP_CD4_POSITIVE_ALPHA_BETA_T_CELL_CYTOKINE_PRODUCTION	GOBP_CD4_POSITIVE_ALPHA_BETA_T_CELL_CYTOKINE_PRODUCTION	GOBP_CD4_POSITIVE_ALPHA_BETA_T_CELL_CYTOKINE_PRODUCTION	19	-0.691858	-2.39269	2.47448471490431e-05	0.000414109228085483	0.000315443524765978	3836	tags=68%, list=22%, signal=53%	IL6/IL18R1/ARG1/PRKCZ/TBX21/XCL1/SLAMF1/CD81/IL1B/IL18/GATA3/IL1R1/ARID5A
GOBP_MATURATION_OF_SSU_RRNA_FROM_TRICISTRONIC_RRNA_TRANSCRIPT_SSU_RRNA_5_8S_RRNA_LSU_RRNA	GOBP_MATURATION_OF_SSU_RRNA_FROM_TRICISTRONIC_RRNA_TRANSCRIPT_SSU_RRNA_5_8S_RRNA_LSU_RRNA	GOBP_MATURATION_OF_SSU_RRNA_FROM_TRICISTRONIC_RRNA_TRANSCRIPT_SSU_RRNA_5_8S_RRNA_LSU_RRNA	36	0.65559090604676	1.88804716084736	2.47549005929682e-05	0.000414109228085483	0.000315443524765978	4630	tags=72%, list=26%, signal=53%	HEATR1/UTP25/TSR1/UTP20/NOP14/NOL10/BYSL/UTP6/BMS1/UTP4/RRP36/ABT1/DCAF13/DHX37/NGDN/UTP3/ERCC2/RPP40/WDR46/UTP23/RCL1/RRS1/NOP9/HELB/KRI1/MRPS11
GOMF_MISMATCH_REPAIR_COMPLEX_BINDING	GOMF_MISMATCH_REPAIR_COMPLEX_BINDING	GOMF_MISMATCH_REPAIR_COMPLEX_BINDING	10	0.857751224231552	1.91587794234312	2.50299158708508e-05	0.000417986626174882	0.00031839709362484	1006	tags=70%, list=6%, signal=66%	MSH6/MCM8/PCNA/MSH2/WRN/MLH1/PMS2
GOMF_STRUCTURAL_CONSTITUENT_OF_MUSCLE	GOMF_STRUCTURAL_CONSTITUENT_OF_MUSCLE	GOMF_STRUCTURAL_CONSTITUENT_OF_MUSCLE	41	-0.483534	-1.98808	2.51045125251293e-05	0.000418509537250819	0.000318795415859037	3831	tags=56%, list=22%, signal=44%	CSRP2/ACTN3/SORBS2/MYOM1/MYBPC3/TCAP/MYOT/KRT19/NEXN/NEBL/MYBPH/MYL6/CSRP1/MYL3/MYBPC1/MYL5/SYNM/ANKRD2/MYOM2/MYH11/MYBPC2/PLEC/MYL9
GOBP_REGULATION_OF_CHROMATIN_ASSEMBLY	GOBP_REGULATION_OF_CHROMATIN_ASSEMBLY	GOBP_REGULATION_OF_CHROMATIN_ASSEMBLY	31	0.665269333558544	1.88348165560711	2.56840265603332e-05	0.000427433481603893	0.000325593140397955	3482	tags=61%, list=20%, signal=49%	DNMT1/TPR/KDM1A/SETDB1/TET1/ZNF445/SIN3A/CDK2/TRIM28/PPHLN1/MORC2/CTR9/MACROH2A1/SETDB2/PHF8/TASOR/PIK3CA/SPTY2D1/ZNF304
GOBP_NCRNA_TRANSCRIPTION	GOBP_NCRNA_TRANSCRIPTION	GOBP_NCRNA_TRANSCRIPTION	57	0.582672911710631	1.78327779085485	2.5822986557668e-05	0.000429007658120432	0.000326792253470795	3884	tags=58%, list=22%, signal=45%	NCL/NOL11/GTF3C4/PWP1/TAF1B/GTF3C2/SMARCA4/GTF3C3/NIFK/POLR1G/DEDD/ZNF143/POLR1B/MTOR/MARS1/TCOF1/DDX11/RPAP2/POLR1E/ICE1/SPIN1/MACROH2A1/ZC3H8/NPM3/SNAPC1/SMARCB1/GTF3C5/SNAPC4/ICE2/SNAPC3/CELF3/USPL1/ATRX
GOMF_EXORIBONUCLEASE_ACTIVITY_PRODUCING_5_PHOSPHOMONOESTERS	GOMF_EXORIBONUCLEASE_ACTIVITY_PRODUCING_5_PHOSPHOMONOESTERS	GOMF_EXORIBONUCLEASE_ACTIVITY_PRODUCING_5_PHOSPHOMONOESTERS	38	0.641459804977236	1.86255162898108	2.626356005962e-05	0.000435578665894452	0.000331797652319511	2233	tags=50%, list=13%, signal=44%	ISG20L2/EXOSC2/CPSF3/PNPT1/ANGEL2/NOCT/XRN2/PDE12/ERI2/CNOT6/ERI1/EXOSC3/CNOT1/DCP2/EXOSC9/CNOT7/DIS3/TOE1/EXOSC10
GOBP_NUCLEOSIDE_MONOPHOSPHATE_BIOSYNTHETIC_PROCESS	GOBP_NUCLEOSIDE_MONOPHOSPHATE_BIOSYNTHETIC_PROCESS	GOBP_NUCLEOSIDE_MONOPHOSPHATE_BIOSYNTHETIC_PROCESS	43	0.621886928538343	1.84136502668116	2.63281958353825e-05	0.000435902954678619	0.000332044676027706	2543	tags=47%, list=15%, signal=40%	TYMS/PPAT/PAICS/GMPS/UCK2/GART/ADSS2/TK1/UMPS/PFAS/PRPS1/CAD/ADSL/DCK/DUT/ATIC/UCKL1/PRPS2/IMPDH2/DHODH
GOCC_CONDENSIN_COMPLEX	GOCC_CONDENSIN_COMPLEX	GOCC_CONDENSIN_COMPLEX	8	0.907739862347954	1.96757	2.64522660515568e-05	0.000437208479405988	0.000333039146311728	506	tags=88%, list=3%, signal=85%	NCAPH/NCAPG2/NCAPG/NCAPD2/SMC2/NCAPD3/SMC4
GOBP_REGULATION_OF_CELL_DIVISION	GOBP_REGULATION_OF_CELL_DIVISION	GOBP_REGULATION_OF_CELL_DIVISION	183	0.461743841194961	1.53479159412973	2.67486095614569e-05	0.000441352057764039	0.0003361954753036	1713	tags=22%, list=10%, signal=20%	CDC6/KIF14/PRC1/RACGAP1/BLM/PLK4/AURKA/KIF18B/ASPM/KIF23/PLK1/KIF20A/ECT2/ORC6/E2F7/AURKB/CIT/BRCA2/RBL1/NUP62/AHCTF1/MYO19/YEATS2/E2F8/KIF20B/YBX1/PRKCE/PRPF40A/CCP110/PIK3R4/ZZZ3/WDR5/DR1/TADA2A/CSPP1/ENTR1/MYC/BIRC6/CUL3/SPAST
GOBP_FACULTATIVE_HETEROCHROMATIN_ASSEMBLY	GOBP_FACULTATIVE_HETEROCHROMATIN_ASSEMBLY	GOBP_FACULTATIVE_HETEROCHROMATIN_ASSEMBLY	32	0.673612920942899	1.91014526433154	2.73589417573494e-05	0.00045065350571007	0.000343280759394196	3721	tags=59%, list=21%, signal=47%	DNMT1/HELLS/BEND3/KDM1A/SETDB1/TET1/DNMT3A/SUV39H1/TRIM28/PPHLN1/MORC2/MACROH2A1/SETDB2/BAZ2A/PHF8/SIRT1/TASOR/ZNF304/RRP8
GOBP_RRNA_TRANSCRIPTION	GOBP_RRNA_TRANSCRIPTION	GOBP_RRNA_TRANSCRIPTION	34	0.653204933773778	1.86790804015622	2.75177098133992e-05	0.000452497850656049	0.000344685670541272	3054	tags=65%, list=17%, signal=54%	NCL/NOL11/GTF3C4/PWP1/TAF1B/GTF3C2/SMARCA4/GTF3C3/NIFK/POLR1G/DEDD/POLR1B/MTOR/MARS1/TCOF1/DDX11/POLR1E/SPIN1/MACROH2A1/NPM3/SMARCB1/GTF3C5
GOBP_NEGATIVE_REGULATION_OF_ANION_TRANSPORT	GOBP_NEGATIVE_REGULATION_OF_ANION_TRANSPORT	GOBP_NEGATIVE_REGULATION_OF_ANION_TRANSPORT	23	-0.612103	-2.24526	2.78194223406688e-05	0.000456682503585614	0.000347873287673415	2173	tags=39%, list=12%, signal=34%	CYP4F2/ADORA1/GABRE/TNF/TCAF2/PLA2R1/SLC43A2/ANO9/ABAT
GOMF_CHROMATIN_DNA_BINDING	GOMF_CHROMATIN_DNA_BINDING	GOMF_CHROMATIN_DNA_BINDING	104	0.515973438984907	1.66012283124176	2.84339572376004e-05	0.000465979546661625	0.000354955216398734	4439	tags=43%, list=25%, signal=32%	DHX9/HNRNPU/EZH2/SMARCC1/RCC1/H2AZ1/HMGN2/ACTL6A/HNRNPC/RBBP4/CHD4/KDM3A/GATAD2B/POLE3/SMARCA4/CTCF/SBNO1/SUZ12/H3-3A/HDAC2/KDM4D/EP300/APEX1/KDM5A/MACROH2A1/HMGA2/H1-5/LEMD3/ZFX/KDM3B/HMGN4/SMARCB1/HMGN1/CREBBP/KDM6A/H1-0/CLOCK/SMARCE1/CTCFL/SRF/RUVBL2/HDAC1/H1-4/JMJD1C/SMARCC2
GOBP_CHROMATIN_REMODELING_AT_CENTROMERE	GOBP_CHROMATIN_REMODELING_AT_CENTROMERE	GOBP_CHROMATIN_REMODELING_AT_CENTROMERE	11	0.843649073843593	1.95104852730727	2.85638531666514e-05	0.000467316237340697	0.000355973427031899	1098	tags=73%, list=6%, signal=68%	HJURP/OIP5/HELLS/MIS18A/NASP/CENPP/H3-3A/CENPW
GOBP_REGULATION_OF_SYSTEMIC_ARTERIAL_BLOOD_PRESSURE_MEDIATED_BY_A_CHEMICAL_SIGNAL	GOBP_REGULATION_OF_SYSTEMIC_ARTERIAL_BLOOD_PRESSURE_MEDIATED_BY_A_CHEMICAL_SIGNAL	GOBP_REGULATION_OF_SYSTEMIC_ARTERIAL_BLOOD_PRESSURE_MEDIATED_BY_A_CHEMICAL_SIGNAL	47	-0.470805	-2.04613	2.87805143199465e-05	0.000470065528647911	0.00035806767193575	3425	tags=47%, list=20%, signal=38%	CORIN/AGTR2/ADRB1/ACE2/SLC2A5/F2RL1/EDN1/PCSK5/EDN3/CPA3/ECE1/ACE/EDN2/RPS6KA2/DRD5/CTSZ/CTSG/CMA1/TACR1/ADRB2/CYBA/SERPINF2
GOBP_EOSINOPHIL_CHEMOTAXIS	GOBP_EOSINOPHIL_CHEMOTAXIS	GOBP_EOSINOPHIL_CHEMOTAXIS	18	-0.684497	-2.34683	2.89335163304128e-05	0.000471767570655585	0.000359364185255878	4165	tags=72%, list=24%, signal=55%	CCL4/CCL1/CCL3/CX3CL1/HRH1/CCL2/CCL11/CCL13/CCL24/CCL5/CCL26/CCL21/DAPK2
GOCC_90S_PRERIBOSOME	GOCC_90S_PRERIBOSOME	GOCC_90S_PRERIBOSOME	27	0.691023933478801	1.91283108325026	2.90647760147759e-05	0.000473109965129407	0.000360386740697124	4009	tags=70%, list=23%, signal=54%	HEATR1/WDR3/UTP20/NOP14/WDR12/UTP18/UTP6/BMS1/UTP4/RRP36/WDR36/SRFBP1/RSL1D1/MPHOSPH10/NOC2L/NOL6/PES1/BOP1/NOP9
GOBP_NEUTROPHIL_ACTIVATION_INVOLVED_IN_IMMUNE_RESPONSE	GOBP_NEUTROPHIL_ACTIVATION_INVOLVED_IN_IMMUNE_RESPONSE	GOBP_NEUTROPHIL_ACTIVATION_INVOLVED_IN_IMMUNE_RESPONSE	21	-0.653699	-2.31949	2.92220500691091e-05	0.000474870591795321	0.000361727880289352	3318	tags=76%, list=19%, signal=62%	ITGAM/LILRA2/ITGB2/FCER1G/PTAFR/ANXA3/SCNN1B/STXBP2/TYROBP/CD177/BCR/PRAM1/SPI1/DNASE1L3/VAMP8/VAMP2
GOBP_NEGATIVE_REGULATION_OF_PRODUCTION_OF_MOLECULAR_MEDIATOR_OF_IMMUNE_RESPONSE	GOBP_NEGATIVE_REGULATION_OF_PRODUCTION_OF_MOLECULAR_MEDIATOR_OF_IMMUNE_RESPONSE	GOBP_NEGATIVE_REGULATION_OF_PRODUCTION_OF_MOLECULAR_MEDIATOR_OF_IMMUNE_RESPONSE	38	-0.523617	-2.19778	2.97509326795002e-05	0.000481845507668488	0.000367040952055828	4719	tags=63%, list=27%, signal=46%	LILRB1/BST2/IRAK3/LILRB4/CD22/FCGR2B/FCRL3/SMAD7/ARG1/CD96/HFE/TGFB3/TBX21/XCL1/SLAMF1/JAK3/NDFIP1/SPINK5/TNF/TGFB1/HLA-F/PARP3/FOXP3/BCL6
GOBP_DOSAGE_COMPENSATION	GOBP_DOSAGE_COMPENSATION	GOBP_DOSAGE_COMPENSATION	20	0.739466728678032	1.92564581364939	2.97125277280614e-05	0.000481845507668488	0.000367040952055828	2580	tags=65%, list=15%, signal=55%	HNRNPU/BRCA1/RBM15/JARID2/CDYL/SUZ12/SMCHD1/RLIM/YTHDC1/EXOSC10/LRIF1/MACROH2A1/RBM15B
GOBP_NUCLEOBASE_BIOSYNTHETIC_PROCESS	GOBP_NUCLEOBASE_BIOSYNTHETIC_PROCESS	GOBP_NUCLEOBASE_BIOSYNTHETIC_PROCESS	19	0.748869439287778	1.94031155237861	3.03045057973967e-05	0.000489990412299378	0.000373245250949453	2601	tags=63%, list=15%, signal=54%	CTPS1/PPAT/PAICS/GMPS/GART/UMPS/PRPS1/CAD/CTPS2/MTOR/DHODH/SHMT2
GOBP_POSITIVE_REGULATION_OF_INTERLEUKIN_17_PRODUCTION	GOBP_POSITIVE_REGULATION_OF_INTERLEUKIN_17_PRODUCTION	GOBP_POSITIVE_REGULATION_OF_INTERLEUKIN_17_PRODUCTION	23	-0.608475	-2.23195	3.10922225789165e-05	0.000501887646269689	0.000382307848844001	4416	tags=70%, list=25%, signal=52%	ZBTB7B/CCL1/RFTN1/IL6/SPHK1/PRKCQ/CARD9/IL15/LY9/SLAMF6/IL2/IL23A/TGFB1/NOD2/IL18/ARID5A
GOBP_NEGATIVE_REGULATION_OF_DNA_REPAIR	GOBP_NEGATIVE_REGULATION_OF_DNA_REPAIR	GOBP_NEGATIVE_REGULATION_OF_DNA_REPAIR	35	0.641973980296793	1.83528081574958	3.20777011082397e-05	0.000516932153359283	0.000393767850270795	4274	tags=63%, list=24%, signal=48%	POLQ/PARPBP/FANCB/AUNIP/RMI2/UBQLN4/RIF1/SMCHD1/KLHL15/SHLD2/TRIP12/RNF169/UBR5/TP53BP1/HMGA2/SHLD3/RADX/ERCC6/OTUB2/HELB/TFIP11/OGG1
GOMF_SCAVENGER_RECEPTOR_ACTIVITY	GOMF_SCAVENGER_RECEPTOR_ACTIVITY	GOMF_SCAVENGER_RECEPTOR_ACTIVITY	47	-0.468734	-2.03713	3.25460858085802e-05	0.000523607493649188	0.000398852723360426	3653	tags=45%, list=21%, signal=35%	ACKR3/MARCO/TMPRSS3/LGALS3BP/ENDOU/TMPRSS4/TMPRSS13/SCARA3/SCARA5/LRP1/CFI/CD6/HHIPL1/ACKR2/CD5/CD163L1/ACKR4/SSC5D/STAB1/VTN/CXCL16
GOBP_VASOCONSTRICTION	GOBP_VASOCONSTRICTION	GOBP_VASOCONSTRICTION	81	-0.365633	-1.81798	3.32388722659487e-05	0.000533864876975844	0.000406666181578673	3631	tags=38%, list=21%, signal=30%	HRH1/GJA5/ADM/FGG/FGA/ADRA2A/GRIP2/HTR1D/ACE2/DBH/BDKRB2/TBXAS1/CRP/EDN1/KCNMB4/EDN3/SLC6A4/ASIC2/ECE1/ACE/CAV1/CASR/EDN2/COMP/P2RX1/SCNN1B/DRD5/TACR1/ACTA2/FAAH/TRPM4
GOBP_POSITIVE_REGULATION_OF_CD4_POSITIVE_ALPHA_BETA_T_CELL_ACTIVATION	GOBP_POSITIVE_REGULATION_OF_CD4_POSITIVE_ALPHA_BETA_T_CELL_ACTIVATION	GOBP_POSITIVE_REGULATION_OF_CD4_POSITIVE_ALPHA_BETA_T_CELL_ACTIVATION	37	-0.517829	-2.14267	3.34828648293304e-05	0.000536891907188716	0.000408971991290608	3563	tags=51%, list=20%, signal=41%	PRKCQ/CD86/PRKCZ/NCKAP1L/XCL1/NFKBID/ANXA1/CD81/SASH3/IL23A/IL12RB1/CCL19/HLA-DRA/LGALS9/IL18/IL4R/HLA-DRB1/FOXP3/SOCS1
GOBP_REGULATION_OF_VIRAL_ENTRY_INTO_HOST_CELL	GOBP_REGULATION_OF_VIRAL_ENTRY_INTO_HOST_CELL	GOBP_REGULATION_OF_VIRAL_ENTRY_INTO_HOST_CELL	43	-0.466783	-1.98253	3.46646044863416e-05	0.000554920630427876	0.000422705189248749	1654	tags=63%, list=9%, signal=57%	TRIM34/TRIM68/MID2/P4HB/TRIML2/SNX3/TRIM21/TRIM10/TRIM31/APCS/FCN1/TMPRSS4/NECTIN2/CH25H/LGALS1/CD4/TRIM8/CIITA/LGALS9/TRIM22/GSN/HLA-DRB1/FCN3/IFITM2/IFITM1/CD74/IFITM3
GOBP_LEUKOTRIENE_METABOLIC_PROCESS	GOBP_LEUKOTRIENE_METABOLIC_PROCESS	GOBP_LEUKOTRIENE_METABOLIC_PROCESS	32	-0.550858	-2.19921	3.55600897443271e-05	0.000568314888822973	0.000432908130388963	2219	tags=44%, list=13%, signal=38%	GGT1/CYP4F2/LTC4S/TLR2/GGTA1/PLA2G1B/ALOX5AP/ALOX5/CYP4F12/DPEP2/PLA2G5/MGST2/CYP4F11/GGT5
GOMF_RNA_POLYMERASE_II_SPECIFIC_DNA_BINDING_TRANSCRIPTION_FACTOR_BINDING	GOMF_RNA_POLYMERASE_II_SPECIFIC_DNA_BINDING_TRANSCRIPTION_FACTOR_BINDING	GOMF_RNA_POLYMERASE_II_SPECIFIC_DNA_BINDING_TRANSCRIPTION_FACTOR_BINDING	345	0.416515015657942	1.40999863762272	3.56401774733836e-05	0.000568654910874829	0.000433167138755021	4490	tags=40%, list=26%, signal=31%	PARP1/DHX9/PCNA/TP53BP2/PRKDC/KDM1A/PDCD11/RBBP8/THRAP3/MED1/NCOA6/CHD4/KDM3A/FAF1/DNMT3A/ARID1A/NIF3L1/TAF4/SMARCA4/ASXL1/SNW1/CRKL/CTBP2/TCERG1/CRY1/CTNNB1/GSK3B/HDAC2/LCOR/NPM1/DNAJA1/ARNT/MED14/MLX/DAXX/CNOT1/STRN/GTF2I/AKAP8/SPEN/PPID/DCAF1/TAF11/TRIM32/SIN3A/NRIP1/MED13/TRIP12/EP300/TAF4B/SP3/ETS1/UBXN7/HMGB1/APEX1/SMAD4/MAPK14/EXOSC9/TRIB2/TRIM24/NSD1/GTF2A1/DCAF13/PSMA6/FKBP4/TP53BP1/HDAC…
GOCC_MICROTUBULE_ASSOCIATED_COMPLEX	GOCC_MICROTUBULE_ASSOCIATED_COMPLEX	GOCC_MICROTUBULE_ASSOCIATED_COMPLEX	158	0.469084865483882	1.54913309598192	3.63102505318782e-05	0.00057839178318407	0.000440584102959424	1523	tags=20%, list=9%, signal=19%	KIF14/KIFC1/CDCA8/KIF2C/AURKA/KIF18B/BIRC5/KIF11/KIF23/KIF15/KIF20A/AURKB/KIF18A/INCENP/TPR/KIF20B/KIF2A/HAUS1/HAUS6/KIF22/DNAH14/HAUS8/STAU1/DISC1/SNX4/HAUS2/DYNC1I2/KIFAP3/LRP8/RANBP9/HAUS3/DYNC1LI1
GOBP_NEGATIVE_REGULATION_OF_MRNA_CATABOLIC_PROCESS	GOBP_NEGATIVE_REGULATION_OF_MRNA_CATABOLIC_PROCESS	GOBP_NEGATIVE_REGULATION_OF_MRNA_CATABOLIC_PROCESS	65	0.567830483526169	1.76446380384408	3.6893296433151e-05	0.000586712636862068	0.000446922429263777	4159	tags=46%, list=24%, signal=35%	DHX9/HNRNPU/E2F1/ELAVL1/HNRNPC/TARDBP/THRAP3/YBX1/HNRNPD/ANGEL2/NOCT/MEIOC/FUS/TRAF5/EIF4ENIF1/PAIP1/MAPK14/SYNCRIP/DHX34/CSDE1/FMR1/LARP4B/LARP1/HNRNPAB/SECISBP2/TENT4A/PABPC1/RBM10/HNRNPA0/NBAS
GOBP_EOSINOPHIL_MIGRATION	GOBP_EOSINOPHIL_MIGRATION	GOBP_EOSINOPHIL_MIGRATION	22	-0.651144	-2.3388	3.76378410333493e-05	0.000597139337106197	0.000454864862934942	4523	tags=73%, list=26%, signal=54%	CD300A/CCL4/CCL1/CCL3/PTGER4/CX3CL1/HRH1/CCL2/ADAM8/CCL11/CCL13/CCL24/CCL5/CCL26/CCL21/DAPK2
GOBP_REGULATION_OF_MEIOTIC_CELL_CYCLE	GOBP_REGULATION_OF_MEIOTIC_CELL_CYCLE	GOBP_REGULATION_OF_MEIOTIC_CELL_CYCLE	51	0.589723961011532	1.78214693011461	3.76724579206516e-05	0.000597139337106197	0.000454864862934942	1089	tags=22%, list=6%, signal=20%	CDC25A/TRIP13/ASPM/RAD51AP1/CDC25C/TTK/CDC20/FBXO43/FBXO5/RAD1/MEIOC
GOCC_CELL_DIVISION_SITE	GOCC_CELL_DIVISION_SITE	GOCC_CELL_DIVISION_SITE	74	0.542908638396012	1.70212595668825	3.88158323301399e-05	0.000614255781996927	0.000467903142069065	3719	tags=42%, list=21%, signal=33%	RACGAP1/PLK4/ANLN/KIF20A/CEP55/ECT2/CIT/MASTL/SEPTIN11/PPP1CC/TUBGCP3/TUBGCP4/SEPTIN10/TUBGCP5/PKN2/RALA/RDX/STAMBP/WDR73/MYH10/SEPTIN2/LIMA1/SPIRE1/PDXP/HMCN1/SSH1/SEPTIN9/SEPTIN7/ITGB1/MAEA/RHOA
GOBP_REGULATION_OF_COLLAGEN_METABOLIC_PROCESS	GOBP_REGULATION_OF_COLLAGEN_METABOLIC_PROCESS	GOBP_REGULATION_OF_COLLAGEN_METABOLIC_PROCESS	37	-0.514184	-2.12759	3.91615980297087e-05	0.000618714855145839	0.000471299796033491	3836	tags=59%, list=22%, signal=47%	IL6/FAP/RUNX1/CYP7A1/PDGFRB/EMILIN1/TGFB3/RGCC/PPARD/CYGB/CCN2/CREB3L1/TGFB1/LARP6/BMP4/WNT4/CIITA/ENG/MFAP4/SERPINF2/VSIR/CST3
GOBP_REGULATION_OF_CYCLIN_DEPENDENT_PROTEIN_KINASE_ACTIVITY	GOBP_REGULATION_OF_CYCLIN_DEPENDENT_PROTEIN_KINASE_ACTIVITY	GOBP_REGULATION_OF_CYCLIN_DEPENDENT_PROTEIN_KINASE_ACTIVITY	96	0.521673749430256	1.66893817859797	4.02525484906404e-05	0.000634913362734098	0.000483638845692472	3763	tags=42%, list=22%, signal=33%	CKS1B/CDC6/CDC25A/CCNA2/BLM/CCNB1/CCNF/CCNB2/PLK1/CDC25C/CCNE2/PKMYT1/CKS2/CDKN3/CCNE1/GTPBP4/CCNJ/IPO5/CCNT1/PSRC1/BCCIP/IPO7/CDK5RAP2/CDK5RAP1/CCNK/CASP3/HSP90AB1/CDKN2C/ADAM17/CCNYL1/MNAT1/CDK5R1/APC/CCNG1/CCNI/FBXO7/CCNT2/CCNJL/GTF2H1/CCND1
GOBP_NLS_BEARING_PROTEIN_IMPORT_INTO_NUCLEUS	GOBP_NLS_BEARING_PROTEIN_IMPORT_INTO_NUCLEUS	GOBP_NLS_BEARING_PROTEIN_IMPORT_INTO_NUCLEUS	20	0.734137451359716	1.91176783894167	4.03686242807166e-05	0.000635707212003662	0.000484243552361004	2275	tags=50%, list=13%, signal=44%	KPNA2/KPNB1/NUP35/IPO5/NUP54/KPNA3/KPNA4/KPNA6/KPNA1/RANBP2
GOBP_REGULATION_OF_GRANULOCYTE_CHEMOTAXIS	GOBP_REGULATION_OF_GRANULOCYTE_CHEMOTAXIS	GOBP_REGULATION_OF_GRANULOCYTE_CHEMOTAXIS	50	-0.447537	-1.99956	4.05559855836213e-05	0.000637619227004934	0.000485700010489685	3443	tags=56%, list=20%, signal=45%	C3AR1/CMKLR1/LBP/NCKAP1L/XCL1/SLAMF1/S100A7/EDN1/TRPV4/JAM3/S100A14/CCR7/IL23A/CCL5/CSF1R/CCL19/BST1/CCL21/DAPK2/NOD2/RAC2/CSF1/MAPK3/C5AR2/CAMK1D/RARRES2/CD74/IL34
GOBP_REGULATION_OF_BIOLOGICAL_PROCESS_INVOLVED_IN_SYMBIOTIC_INTERACTION	GOBP_REGULATION_OF_BIOLOGICAL_PROCESS_INVOLVED_IN_SYMBIOTIC_INTERACTION	GOBP_REGULATION_OF_BIOLOGICAL_PROCESS_INVOLVED_IN_SYMBIOTIC_INTERACTION	56	-0.417234	-1.93052	4.21205351646069e-05	0.00065902787263281	0.000502007830212863	1654	tags=61%, list=9%, signal=55%	TRIM34/FUCA2/TRIM68/MID2/P4HB/TRIML2/SNX3/KRT6A/TRIM21/TRIM10/TRIM31/APCS/ARG1/FCN1/TMPRSS4/F2RL1/NECTIN2/CH25H/LGALS1/CAV1/CD4/LTF/TRIM8/CIITA/LGALS9/TRIM22/SFTPD/GSN/HLA-DRB1/FCN3/IFITM2/IFITM1/CD74/IFITM3
GOMF_NUCLEOSOMAL_DNA_BINDING	GOMF_NUCLEOSOMAL_DNA_BINDING	GOMF_NUCLEOSOMAL_DNA_BINDING	39	0.630789567704404	1.84969967862548	4.21215689289942e-05	0.00065902787263281	0.000502007830212863	5157	tags=67%, list=30%, signal=47%	SMARCC1/RCC1/H2AZ1/HMGN2/ACTL6A/HNRNPC/RBBP4/CHD4/GATAD2B/SMARCA4/H3-3A/HDAC2/MACROH2A1/HMGA2/H1-5/HMGN4/SMARCB1/HMGN1/H1-0/SMARCE1/HDAC1/H1-4/SMARCC2/H1-6/SMARCD2/HMGN5
GOMF_P53_BINDING	GOMF_P53_BINDING	GOMF_P53_BINDING	66	0.565395325646796	1.75764731896522	4.21221662309521e-05	0.00065902787263281	0.000502007830212863	3660	tags=53%, list=21%, signal=42%	BLM/RFWD3/TP53BP2/SMYD2/KDM1A/HSPD1/SMARCA4/USP10/PRMT5/GSK3B/RNF34/MAPKAPK5/DAXX/RNF20/RCHY1/CHD8/PSME3/EP300/MDM4/TRIM24/TRIAP1/TAF9/USP7/EHMT2/TP53BP1/TAF1/EHMT1/RNF125/KMT5A/SIRT1/SMARCB1/CREBBP/BRD4/HIF1A/BRD7
GOBP_TRNA_METHYLATION	GOBP_TRNA_METHYLATION	GOBP_TRNA_METHYLATION	41	0.626471955954909	1.84667671083194	4.25897932417098e-05	0.000665267707357177	0.000506760961333635	5164	tags=71%, list=30%, signal=50%	TRMT6/METTL2A/THUMPD3/NSUN2/TRMT61B/TRMT1L/TRMT10C/METTL6/THUMPD2/TRMT5/THADA/WDR4/GTPBP3/TARBP1/METTL8/TRMT10A/TRMT12/LCMT2/TYW3/METTL2B/TRMT13/TRDMT1/WDR6/NSUN3/NSUN6/TRMT11/ALKBH8/TRMT44/MTO1
GOCC_INTRINSIC_COMPONENT_OF_EXTERNAL_SIDE_OF_PLASMA_MEMBRANE	GOCC_INTRINSIC_COMPONENT_OF_EXTERNAL_SIDE_OF_PLASMA_MEMBRANE	GOCC_INTRINSIC_COMPONENT_OF_EXTERNAL_SIDE_OF_PLASMA_MEMBRANE	24	-0.631721	-2.32629	4.31193314603226e-05	0.000671910186389509	0.000511820802691989	2243	tags=54%, list=13%, signal=47%	FOLR3/GP1BA/GPIHBP1/CD24/F3/FOLR1/THY1/IZUMO1R/FOLR2/F10/CD14/CD59/IGSF21
GOMF_HORMONE_BINDING	GOMF_HORMONE_BINDING	GOMF_HORMONE_BINDING	87	-0.341392	-1.70018	4.31540206585878e-05	0.000671910186389509	0.000511820802691989	4495	tags=44%, list=26%, signal=33%	NPR2/NPR1/LRP2/ABHD2/NPR3/CMKLR2/TTR/RAMP2/CMKLR1/GPER1/GIPR/GALR1/CCKAR/SULT2B1/INSR/GLP2R/EGFR/CRYM/SEC61B/GALR2/CRHR2/CTSH/TSPO/SCTR/INHBA/AR/ECE1/PTH1R/MC4R/VIPR1/CRHR1/CCKBR/THRB/EBI3/MCHR1/SHBG/VIPR2/RAMP1
GOBP_SPLICEOSOMAL_SNRNP_ASSEMBLY	GOBP_SPLICEOSOMAL_SNRNP_ASSEMBLY	GOBP_SPLICEOSOMAL_SNRNP_ASSEMBLY	37	0.643961732929809	1.86373586102014	4.34780545716687e-05	0.000675867057320682	0.000514834909185929	4477	tags=73%, list=26%, signal=54%	SNRPE/SNRPD1/DDX20/COIL/GEMIN5/SART3/PRPF3/SRSF10/STRAP/GEMIN2/SNRPD3/PRMT5/SNRPC/TGS1/GEMIN4/SNRPG/LSM2/SNRPB/PRPF8/PRPF19/GEMIN7/SNRPD2/CLNS1A/GEMIN6/SMN1/SNRPF/PRPF31
GOBP_NEGATIVE_REGULATION_OF_LEUKOCYTE_PROLIFERATION	GOBP_NEGATIVE_REGULATION_OF_LEUKOCYTE_PROLIFERATION	GOBP_NEGATIVE_REGULATION_OF_LEUKOCYTE_PROLIFERATION	89	-0.342578	-1.74192	4.447167546541e-05	0.000690203258547431	0.000525755365770844	5139	tags=61%, list=29%, signal=43%	CTLA4/LILRB2/LGALS7B/GREM1/CRTAM/LILRB1/MNDA/VSIG4/CD300A/ZBTB7B/IL4I1/CD274/IL20RB/SHH/LILRB4/FCGR2B/IDO1/PRNP/TNFRSF21/PLA2G2D/PLA2G2F/PDCD1LG2/HAVCR2/CD86/IL2RA/ARG1/BLK/ERBB2/GAL/SDC4/XCL1/IL33/TNFRSF13B/ENPP3/CRP/NDFIP1/SPN/IL2/HLA-G/LRRC32/LGALS9B/BMP4/CLEC4G/INPP5D/LGALS9/LGALS9C/TYROBP/PTPN6/SFTPD/HLA-DRB1/LST1/FOXP3/CEBPB/VSIR
GOBP_PEPTIDYL_LYSINE_TRIMETHYLATION	GOBP_PEPTIDYL_LYSINE_TRIMETHYLATION	GOBP_PEPTIDYL_LYSINE_TRIMETHYLATION	55	0.582048796715026	1.77140630757877	4.45562775219531e-05	0.000690408088717571	0.000525911393085536	6117	tags=73%, list=35%, signal=47%	SUV39H2/BEND3/IWS1/PWP1/NFYA/SETD5/SUV39H1/WDR82/NSD3/KDM4D/RTF1/KDM4A/TET3/CTR9/EEF2KMT/ARID4B/SETD2/TET2/SIRT1/SMARCB1/BRD4/ZNF274/ZNF304/ATRX/KMT2D/KMT5B/KMT2E/H1-4/ARID4A/KMT5C/SETD3/SETD1B/KMT2A/SETD1A/VCPKMT/NFYC/SMYD5/PRDM7/NFYB/PIH1D1
GOBP_DNA_METHYLATION_OR_DEMETHYLATION	GOBP_DNA_METHYLATION_OR_DEMETHYLATION	GOBP_DNA_METHYLATION_OR_DEMETHYLATION	94	0.524359141803039	1.67392680024597	4.49572055422347e-05	0.000695505952620588	0.000529794639459396	3703	tags=40%, list=21%, signal=32%	PARP1/BRCA1/DNMT1/EZH2/HELLS/MIS18A/BEND3/TET1/KDM1B/TDG/DNMT3A/DNMT3B/PPM1D/CTCF/RLF/PRMT5/APOBEC3B/MYC/APEX1/TRIM28/TEX15/TET3/USP7/EHMT2/METTL4/ALKBH1/EHMT1/ALKBH2/BAZ2A/TET2/GATAD2A/ZMPSTE24/OTUD4/TDRKH/PIK3CA/MTRR/USP9X/CTCFL
GOBP_ICOSANOID_BIOSYNTHETIC_PROCESS	GOBP_ICOSANOID_BIOSYNTHETIC_PROCESS	GOBP_ICOSANOID_BIOSYNTHETIC_PROCESS	52	-0.442635	-1.95849	4.53834158430432e-05	0.000700978031607644	0.000533962940396458	2742	tags=40%, list=16%, signal=34%	HPGDS/TBXAS1/EDN1/GGT1/LTC4S/ANXA1/CBR1/EDN2/PTGDS/IL1B/GGTA1/PLA2G1B/ALOX5AP/PTGES/ALOX5/PLA2G5/MGST2/CD74/AKR1C3/PTGS1/GGT5
GOBP_REGULATION_OF_DNA_TEMPLATED_TRANSCRIPTION_INITIATION	GOBP_REGULATION_OF_DNA_TEMPLATED_TRANSCRIPTION_INITIATION	GOBP_REGULATION_OF_DNA_TEMPLATED_TRANSCRIPTION_INITIATION	56	0.582436747289836	1.77943090816754	4.6181171347573e-05	0.000712162273938889	0.000542482424106385	4452	tags=61%, list=25%, signal=45%	TAF5/CDK4/PAXIP1/MED1/CAND1/TAF4/PPM1D/TAF2/MED14/MITF/TAF11/MED13/RRN3/TAF4B/HMGB1/DHX36/GTF2A1/TAF9/TAF1/BCLAF1/MED17/ZNF451/TAF13/HNF1A/TBP/PSMC6/MED12/SETX/ERCC6/SRF/TAF6/TAF8/GTF2A2/MED24
GOMF_TELOMERASE_RNA_BINDING	GOMF_TELOMERASE_RNA_BINDING	GOMF_TELOMERASE_RNA_BINDING	22	0.718217939330193	1.91195673016287	4.70378467986151e-05	0.000724218058432817	0.000551665796262001	2304	tags=64%, list=13%, signal=55%	HNRNPU/SMG7/DKC1/HNRNPC/SMG5/SNRPD3/NAF1/TERT/DCP2/DHX36/PINX1/GAR1/EXOSC10/SNRPB
GOCC_CLATHRIN_COATED_ENDOCYTIC_VESICLE_MEMBRANE	GOCC_CLATHRIN_COATED_ENDOCYTIC_VESICLE_MEMBRANE	GOCC_CLATHRIN_COATED_ENDOCYTIC_VESICLE_MEMBRANE	69	-0.380648	-1.83776	4.85343073795396e-05	0.000746070298971015	0.000568311519930782	3924	tags=48%, list=22%, signal=37%	IL7R/FZD2/EREG/SLC18A3/CD3G/KIAA0319/CD9/EGFR/APOB/AREG/BTC/FCGR1A/APOE/TF/TGFA/ROR2/CD4/HLA-DQA2/SLC2A8/CD3D/HLA-DRA/HLA-DQA1/SGIP1/HLA-DPA1/HLA-DRB5/HLA-DQB2/HLA-DRB1/HLA-DQB1/ADRB2/HLA-DPB1/VAMP8/VAMP2/CD74
GOBP_COLLAGEN_CATABOLIC_PROCESS	GOBP_COLLAGEN_CATABOLIC_PROCESS	GOBP_COLLAGEN_CATABOLIC_PROCESS	42	-0.48776	-2.05974	4.90932625811007e-05	0.000753464691899465	0.000573944124110212	3903	tags=52%, list=22%, signal=41%	MMP9/MMP3/FAP/ADAMTS2/CTSS/PRTN3/ADAMTS14/KLK6/TMPRSS6/CTSK/PRSS2/MMP10/MMP7/FURIN/CTSB/MMP23B/MMP19/MRC2/MMP25/VSIR/MMP28/CST3
GOBP_POSITIVE_REGULATION_OF_T_CELL_MEDIATED_IMMUNITY	GOBP_POSITIVE_REGULATION_OF_T_CELL_MEDIATED_IMMUNITY	GOBP_POSITIVE_REGULATION_OF_T_CELL_MEDIATED_IMMUNITY	57	-0.410222	-1.89964	4.96871351732623e-05	0.000761370697290449	0.00057996644391912	3013	tags=47%, list=17%, signal=39%	PRKCZ/TBX21/XCL1/SLAMF1/CD1E/CD1C/CD1A/B2M/CD81/NECTIN2/SASH3/IL23A/HLA-G/IL1B/IL12RB1/HLA-F/HLA-A/HLA-DRA/IL18/AZGP1/HLA-B/HLA-DRB1/FOXP3/GATA3/HLA-E/IL1R1/ARID5A
GOMF_EXTRACELLULAR_MATRIX_STRUCTURAL_CONSTITUENT_CONFERRING_TENSILE_STRENGTH	GOMF_EXTRACELLULAR_MATRIX_STRUCTURAL_CONSTITUENT_CONFERRING_TENSILE_STRENGTH	GOMF_EXTRACELLULAR_MATRIX_STRUCTURAL_CONSTITUENT_CONFERRING_TENSILE_STRENGTH	41	-0.466422	-1.91773	5.04569643194646e-05	0.000771943651906493	0.000588020285381902	4507	tags=59%, list=26%, signal=44%	COL1A1/COL27A1/COL4A2/COL5A1/COL12A1/COL5A2/COL6A5/COL1A2/COL10A1/COL7A1/COL4A3/COL4A6/COL9A2/COL8A1/COL17A1/COL18A1/COL6A1/COL6A2/COL14A1/COL16A1/COL13A1/COL8A2/COL4A4/COL23A1
GOBP_TRICARBOXYLIC_ACID_CYCLE	GOBP_TRICARBOXYLIC_ACID_CYCLE	GOBP_TRICARBOXYLIC_ACID_CYCLE	31	0.654752386121793	1.85371	5.1621715834462e-05	0.000788515593054365	0.000600643794285741	4389	tags=68%, list=25%, signal=51%	FH/SDHC/CS/DHTKD1/IREB2/IDH1/NNT/IDH3A/PDHA1/DLAT/DLST/SUCLA2/SDHB/MDH1/MDH2/SUCLG1/SUCLG2/PDHB/IDH2/IDH3B/ACO2
GOMF_CHEMOKINE_RECEPTOR_BINDING	GOMF_CHEMOKINE_RECEPTOR_BINDING	GOMF_CHEMOKINE_RECEPTOR_BINDING	64	-0.382486	-1.8264	5.26272261850451e-05	0.000802606703443535	0.000611377555398905	4280	tags=50%, list=24%, signal=38%	CCR2/CCL4/DEFB103B/CCL1/CCL3/TFF2/CXCL13/CX3CL1/CCRL2/PF4V1/CCL2/CXCL5/CCL25/XCL1/CCL11/XCL2/S100A14/DEFB1/CCL13/CCL3L3/CCL3L1/CCL24/CCL5/CCL19/CCL26/CCL21/CXCL12/CX3CR1/CCL14/CXCL14/CCL22/CXCL16
GOBP_REGULATION_OF_HISTONE_H3_K9_METHYLATION	GOBP_REGULATION_OF_HISTONE_H3_K9_METHYLATION	GOBP_REGULATION_OF_HISTONE_H3_K9_METHYLATION	25	0.689766282114602	1.88011641801152	5.32150132705226e-05	0.000810292855610524	0.000617232404233479	3884	tags=64%, list=22%, signal=50%	BRCA1/DNMT1/JARID2/KDM1A/KDM3A/RIF1/DNMT3B/KDM4D/KDM4A/EHMT2/H1-5/SIRT1/SMARCB1/ZNF274/ZNF304/ATRX
GOMF_ENDONUCLEASE_ACTIVITY_ACTIVE_WITH_EITHER_RIBO_OR_DEOXYRIBONUCLEIC_ACIDS_AND_PRODUCING_5_PHOSPHOMONOESTERS	GOMF_ENDONUCLEASE_ACTIVITY_ACTIVE_WITH_EITHER_RIBO_OR_DEOXYRIBONUCLEIC_ACIDS_AND_PRODUCING_5_PHOSPHOMONOESTERS	GOMF_ENDONUCLEASE_ACTIVITY_ACTIVE_WITH_EITHER_RIBO_OR_DEOXYRIBONUCLEIC_ACIDS_AND_PRODUCING_5_PHOSPHOMONOESTERS	40	0.61117028730863	1.79722774278881	5.36945635976403e-05	0.000816309332430164	0.000621815394724742	3041	tags=50%, list=17%, signal=41%	EXO1/DNA2/FEN1/ZGRF1/POP1/RNASEH1/GEN1/DROSHA/RNASEH2A/EDC3/APEX1/DBR1/DICER1/AGO2/RPP30/MRPL44/RPP40/RPP14/RPP25/PRORP
GOCC_PERICENTRIC_HETEROCHROMATIN	GOCC_PERICENTRIC_HETEROCHROMATIN	GOCC_PERICENTRIC_HETEROCHROMATIN	23	0.711654237770557	1.90921144087774	5.42743285229803e-05	0.000823828072980685	0.000627542719450207	2423	tags=61%, list=14%, signal=52%	CENPA/ESCO2/DNMT1/EZH2/HELLS/INCENP/NCAPD3/CBX1/CBX5/ZNF618/KDM4D/CBX3/KDM4A/MACROH2A1
GOBP_T_CELL_MEDIATED_CYTOTOXICITY	GOBP_T_CELL_MEDIATED_CYTOTOXICITY	GOBP_T_CELL_MEDIATED_CYTOTOXICITY	49	-0.441678	-1.95908	5.44650419393133e-05	0.000824743508307507	0.000628240043070652	4363	tags=57%, list=25%, signal=43%	IL12A/PRF1/FCGR2B/IL7R/CD1B/KLRD1/MR1/GZMM/NCKAP1L/CADM1/XCL1/CD1E/CTSH/CD1C/CD1A/B2M/NECTIN2/IL23A/HLA-G/IL12RB1/HLA-F/HLA-A/HLA-DRA/AZGP1/HLA-B/RIPK3/HLA-DRB1/HLA-E
GOBP_REGULATION_OF_HUMORAL_IMMUNE_RESPONSE	GOBP_REGULATION_OF_HUMORAL_IMMUNE_RESPONSE	GOBP_REGULATION_OF_HUMORAL_IMMUNE_RESPONSE	43	-0.458329	-1.94662	5.45052334066085e-05	0.000824743508307507	0.000628240043070652	3979	tags=56%, list=23%, signal=43%	C4BPA/FCGR2B/PGC/CXCL13/IL17A/CFH/SUSD4/FCER2/CCR7/C4BPB/SPINK5/KLK7/IL1B/TNF/TREM2/LTA/KLK5/NOD2/A2M/PTPN6/C3/SERPING1/SPNS2/CD59
GOBP_MAST_CELL_ACTIVATION	GOBP_MAST_CELL_ACTIVATION	GOBP_MAST_CELL_ACTIVATION	69	-0.377853	-1.82426	5.47734818730093e-05	0.00082621653078023	0.000629362103071592	3457	tags=45%, list=20%, signal=36%	IL13/CLNK/BLK/TSLP/CD300LF/RASGRP1/ENPP3/CNR2/LCP2/UNC13D/RHOH/MILR1/NECTIN2/GATA2/LAT2/FGR/PTGDR/PTGDS/CRLF2/GATA1/STXBP2/S100A12/S100A13/FOXF1/LGALS9/RAC2/PTPN6/IL4R/NDRG1/VAMP8/VAMP2
GOBP_POSITIVE_REGULATION_OF_CHEMOKINE_PRODUCTION	GOBP_POSITIVE_REGULATION_OF_CHEMOKINE_PRODUCTION	GOBP_POSITIVE_REGULATION_OF_CHEMOKINE_PRODUCTION	69	-0.376907	-1.81969	5.47734818730093e-05	0.00082621653078023	0.000629362103071592	4204	tags=48%, list=24%, signal=36%	SYK/CLEC7A/TLR3/IL17RA/IL6/ADCYAP1/IL17A/HAVCR2/TLR7/TSLP/LBP/CARD9/IL33/OAS1/F2RL1/TRPV4/AIF1/TLR2/PYCARD/TLR9/DEFB124/IL1B/AIRE/TNF/CSF1R/AZU1/LGALS9/NOD2/IL18/IL4R/IL1RL1/CD74/ALOX15B
GOBP_MACROPHAGE_MIGRATION	GOBP_MACROPHAGE_MIGRATION	GOBP_MACROPHAGE_MIGRATION	53	-0.427336	-1.9	5.48910823671605e-05	0.000826700740511021	0.000629730944946749	4280	tags=60%, list=24%, signal=46%	CCR2/CD200R1/P2RY12/P2RX4/CD200/CCL3/CX3CL1/C3AR1/CMKLR1/STAP1/CCL2/EMILIN1/CD9/SLAMF1/TRPV4/SLAMF8/ROR2/CD81/EDN2/CCL5/CSF1R/TREM2/AZU1/CX3CR1/CSF1/SFTPD/MAPK3/SAA1/RARRES2/PTK2B/MMP28/IL34
GOCC_CYCLIN_DEPENDENT_PROTEIN_KINASE_HOLOENZYME_COMPLEX	GOCC_CYCLIN_DEPENDENT_PROTEIN_KINASE_HOLOENZYME_COMPLEX	GOCC_CYCLIN_DEPENDENT_PROTEIN_KINASE_HOLOENZYME_COMPLEX	48	0.607214861016645	1.81885312000143	5.52855604605269e-05	0.000831346942601609	0.000633270142493749	3763	tags=54%, list=22%, signal=43%	CKS1B/CCNA2/CCNB1/CDK1/CCNF/CCNB2/PCNA/CCNE2/CKS2/CCNE1/CDK4/CDK12/CCNJ/CCNT1/BCCIP/CDK2/CCNK/CDK13/MNAT1/CDK5R1/CDK6/CCNG1/CCNI/CCNT2/CCNJL/CCND1
GOCC_DNA_REPLICATION_FACTOR_C_COMPLEX	GOCC_DNA_REPLICATION_FACTOR_C_COMPLEX	GOCC_DNA_REPLICATION_FACTOR_C_COMPLEX	5	0.952893366149619	1.81997210779872	5.65123072232461e-05	0.00084847437661734	0.000646316792482924	828	tags=100%, list=5%, signal=95%	RFC3/RFC5/RFC4/RFC2/RFC1
GOBP_REGULATION_OF_TELOMERASE_ACTIVITY	GOBP_REGULATION_OF_TELOMERASE_ACTIVITY	GOBP_REGULATION_OF_TELOMERASE_ACTIVITY	50	0.593437442722545	1.78321196150154	5.68970022987708e-05	0.000852925760041574	0.000649707588877192	2534	tags=44%, list=14%, signal=38%	NEK2/NVL/AURKB/DKC1/CCT2/HNRNPA2B1/CCT4/HNRNPD/XRCC5/PTGES3/NAF1/CTNNB1/PIF1/MAPKAPK5/MAPK1/HSP90AA1/MYC/PINX1/HSP90AB1/ERCC4/TNKS/POT1
GOMF_EXORIBONUCLEASE_ACTIVITY	GOMF_EXORIBONUCLEASE_ACTIVITY	GOMF_EXORIBONUCLEASE_ACTIVITY	43	0.607553222991211	1.79892389649168	5.71496853247733e-05	0.000854065390116281	0.000650575690583973	2233	tags=47%, list=13%, signal=41%	ISG20L2/EXOSC2/CPSF3/PNPT1/ANGEL2/NOCT/XRN2/PDE12/ERI2/CNOT6/ERI1/EXOSC8/EXOSC3/CNOT1/DCP2/EXOSC9/CNOT7/DIS3/TOE1/EXOSC10
GOBP_SOMATIC_DIVERSIFICATION_OF_IMMUNE_RECEPTORS	GOBP_SOMATIC_DIVERSIFICATION_OF_IMMUNE_RECEPTORS	GOBP_SOMATIC_DIVERSIFICATION_OF_IMMUNE_RECEPTORS	79	0.53938377095404	1.69959606656784	5.71002407489045e-05	0.000854065390116281	0.000650575690583973	4083	tags=52%, list=23%, signal=40%	EXO1/POLQ/MSH6/NSD2/ATAD5/MSH2/PRKDC/PAXIP1/UNG/HSPD1/HMGB2/ADAR/RIF1/LIG1/TFRC/MLH1/PMS2/LIG3/RNF168/RNF8/EXOSC3/DCAF1/SHLD2/HMGB1/MCM3AP/TP53BP1/NHEJ1/YY1/XRCC4/THOC1/SHLD3/DCLRE1C/MSH3/SUPT6H/TCF3/NBN/CTNNBL1/POLB/APLF/ATM/KMT5B
GOBP_MRNA_SPLICE_SITE_SELECTION	GOBP_MRNA_SPLICE_SITE_SELECTION	GOBP_MRNA_SPLICE_SITE_SELECTION	31	0.652994555160134	1.84872983589467	5.73222054518375e-05	0.000855321611904038	0.000651532604851376	4045	tags=61%, list=23%, signal=47%	SF3A3/SRSF1/SRSF10/SRSF9/CELF1/SNRPC/KHDC4/YTHDC1/SF3A1/PSIP1/SF1/LUC7L2/PTBP2/SRSF6/LUC7L3/SETX/CELF3/SFSWAP/PRPF39
GOBP_REGULATION_OF_PROTEIN_STABILITY	GOBP_REGULATION_OF_PROTEIN_STABILITY	GOBP_REGULATION_OF_PROTEIN_STABILITY	292	0.425511284659989	1.43564072932238	5.8095838185476e-05	0.000865529521441245	0.000659308376909863	4724	tags=40%, list=27%, signal=30%	AURKA/PLK1/MCM8/NDC80/KHDRBS1/UTP25/PRKDC/TMEM183A/TPR/CCT5/NAA15/CCT2/CDC73/CCT3/GTPBP4/HSPD1/TARDBP/GNL3L/CHEK2/CCT4/PEX19/CCT6A/PTGES3/HCFC1/TERT/HSPA8/USP13/SENP2/B4GALT5/ZNF207/MARCHF7/CCT8/VHL/MAPK1/HSP90AA1/EP300/VPS35/CUL3/DDI2/MDM4/PINX1/TRIM24/TAF9/USP7/HPS4/KRAS/TRIM44/CASP3/CREB1/HSP90AB1/STXBP4/USP33/TAF1/CCT7/USP19/BTRC/PRKRA/SOX4/USP36/OTUD3/BAG4/NEDD4L/SUMO1/H1-5/STK4/CHFR/USP3/TS…
GOBP_PRE_MIRNA_PROCESSING	GOBP_PRE_MIRNA_PROCESSING	GOBP_PRE_MIRNA_PROCESSING	14	0.791825650617526	1.92273012661298	5.85669054375301e-05	0.000870118191430078	0.000662803749959039	2752	tags=79%, list=16%, signal=66%	ADAR/DROSHA/TUT4/DICER1/AGO2/LIN28B/LIN28A/PRKRA/AGO4/AGO1/TARBP2
GOCC_CLATHRIN_COATED_ENDOCYTIC_VESICLE	GOCC_CLATHRIN_COATED_ENDOCYTIC_VESICLE	GOCC_CLATHRIN_COATED_ENDOCYTIC_VESICLE	88	-0.34353	-1.71452	5.85838186597353e-05	0.000870118191430078	0.000662803749959039	2938	tags=35%, list=17%, signal=29%	CD9/EGFR/APOB/AREG/BTC/FCGR1A/APOE/TF/TGFA/ROR2/CD4/HLA-DQA2/CEMIP/LMBRD1/SLC2A8/CD3D/HLA-DRA/HLA-DQA1/SGIP1/HLA-DPA1/HLA-DRB5/SFTPD/HLA-DQB2/HLA-DRB1/HLA-DQB1/ADRB2/HLA-DPB1/VAMP8/VAMP2/CD74/CLTB
GOBP_CENTROMERIC_SISTER_CHROMATID_COHESION	GOBP_CENTROMERIC_SISTER_CHROMATID_COHESION	GOBP_CENTROMERIC_SISTER_CHROMATID_COHESION	12	0.817354022649699	1.93882378701481	6.00175803194909e-05	0.00089004598789748	0.000677983547780881	1040	tags=58%, list=6%, signal=55%	BUB1/SGO1/BUB1B/SGO2/CTCF/NAA50/CTNNB1
GOCC_SPECIFIC_GRANULE_MEMBRANE	GOCC_SPECIFIC_GRANULE_MEMBRANE	GOCC_SPECIFIC_GRANULE_MEMBRANE	90	-0.338355	-1.7173	6.02600044849847e-05	0.000892272562580883	0.00067967961857248	3443	tags=37%, list=20%, signal=30%	C3AR1/CLEC5A/ATP8B4/ITGAM/AGPAT2/CD53/SLC2A5/PLAUR/ITGB2/ADAM8/ITGAL/TOM1/CEACAM3/RAB37/LAIR1/LAMTOR1/RAB44/TNFRSF1B/P2RX1/HVCN1/BST1/ADGRG3/TRPM2/PLAU/ALDH3B1/CD177/MMP25/VAMP8/SLC44A2/CYBA/TMBIM1/ORMDL3/CD59
GOBP_SPINDLE_ASSEMBLY_INVOLVED_IN_FEMALE_MEIOSIS	GOBP_SPINDLE_ASSEMBLY_INVOLVED_IN_FEMALE_MEIOSIS	GOBP_SPINDLE_ASSEMBLY_INVOLVED_IN_FEMALE_MEIOSIS	5	0.952316933528488	1.81887115429253	6.06372223898723e-05	0.000896485173222745	0.00068288853220978	411	tags=80%, list=2%, signal=78%	AURKA/CCNB2/NDC80/FBXO5
GOBP_SPINDLE_LOCALIZATION	GOBP_SPINDLE_LOCALIZATION	GOBP_SPINDLE_LOCALIZATION	55	0.577634624527782	1.75797222353057	6.22721654297573e-05	0.000919251248153165	0.000700230360003233	4788	tags=51%, list=27%, signal=37%	ESPL1/NUSAP1/MAD2L1/CENPA/ASPM/PLK1/KPNB1/NDC80/GPSM2/SPDL1/SAPCD2/CLASP1/CDK5RAP2/ZW10/CLASP2/ACTR2/SPIRE1/MCPH1/ACTR3/ITGB1/WASL/UBXN2B/FBXW11/PAFAH1B1/DYNC1H1/HTT/DCTN1/KASH5
GOBP_WATER_TRANSPORT	GOBP_WATER_TRANSPORT	GOBP_WATER_TRANSPORT	22	-0.640793	-2.30162	6.24915207457975e-05	0.000919681147779476	0.00070055783170447	1242	tags=36%, list=7%, signal=34%	SLC14A1/SLC4A11/AQP1/UPK3A/AQP3/INPP5K/AQP8/PDPN
GOBP_PIGMENT_BIOSYNTHETIC_PROCESS	GOBP_PIGMENT_BIOSYNTHETIC_PROCESS	GOBP_PIGMENT_BIOSYNTHETIC_PROCESS	66	0.560316872078218	1.74185990457673	6.24739085883166e-05	0.000919681147779476	0.00070055783170447	3416	tags=42%, list=20%, signal=34%	FLVCR1/PPAT/PAICS/GMPS/GART/ABCB10/FECH/TMEM14B/PRPS1/IREB2/ATP7A/COX10/IBA57/CPOX/OPN3/SRRD/ZEB2/COX15/ABCB7/APPL1/DCT/TMEM14C/SHMT2/DDT/TMEM14A/ABCB6/ALAS1/FXN
GOBP_SPINDLE_ELONGATION	GOBP_SPINDLE_ELONGATION	GOBP_SPINDLE_ELONGATION	10	0.846029005178065	1.88969512815943	6.27917920098962e-05	0.00092269580082627	0.000702854213235072	840	tags=60%, list=5%, signal=57%	PRC1/RACGAP1/KIF4A/KIF23/AURKB/KIF4B
GOMF_COLLAGEN_BINDING	GOMF_COLLAGEN_BINDING	GOMF_COLLAGEN_BINDING	68	-0.397476	-1.94432	6.32884054035107e-05	0.000928582081709476	0.000707338028285863	3717	tags=47%, list=21%, signal=37%	SMAD7/MUSK/LUM/SPARCL1/CTSS/PPIB/ECM2/ANTXR1/PCOLCE/GP6/TGFBI/ITGA10/CTSK/CHADL/PDGFB/PDGFA/LRRC15/TNXB/ITGA3/DCN/COMP/COL6A1/ITGA11/CTSB/AEBP1/COL6A2/DDR1/COL14A1/ACHE/MRC2/PODN/C1QTNF1
GOBP_ANTIGEN_PROCESSING_AND_PRESENTATION_OF_PEPTIDE_ANTIGEN_VIA_MHC_CLASS_I	GOBP_ANTIGEN_PROCESSING_AND_PRESENTATION_OF_PEPTIDE_ANTIGEN_VIA_MHC_CLASS_I	GOBP_ANTIGEN_PROCESSING_AND_PRESENTATION_OF_PEPTIDE_ANTIGEN_VIA_MHC_CLASS_I	28	-0.578994	-2.22011	6.36960798346016e-05	0.000933147569576913	0.00071081574258805	2266	tags=61%, list=13%, signal=53%	MFSD6/IFI30/MR1/HFE/FCER1G/CLEC4A/ACE/B2M/HLA-G/HLA-F/HLA-A/HLA-C/AZGP1/HLA-B/TAPBP/HLA-E/TAPBPL
GOMF_UBIQUITIN_LIKE_PROTEIN_BINDING	GOMF_UBIQUITIN_LIKE_PROTEIN_BINDING	GOMF_UBIQUITIN_LIKE_PROTEIN_BINDING	119	0.489528427790918	1.59185188427605	6.41848868298118e-05	0.000938886037454539	0.000715186962573761	3950	tags=44%, list=23%, signal=34%	CKS1B/TOP2A/SPRTN/CKS2/NUP62/JARID2/UBA2/SERBP1/RAD23B/TDG/FAF1/BUB3/RAE1/RNF168/RNF8/USP13/UBE2N/N4BP2/MARCHF7/TRIM32/TOM1L1/RNF111/SMARCAD1/UBXN7/DDI2/DCUN1D5/WDR48/UBR5/UBXN2A/CASP8AP2/FAF2/NEDD4/USP33/ILRUN/PLAA/DCUN1D1/RNF19B/TAB3/GGA2/DCUN1D4/VPS36/RNF4/USP25/STAM/UBXN8/SIMC1/FBXO7/GGA3/OTUB2/USPL1/RNF185/NPLOC4
GOCC_SPLICEOSOMAL_TRI_SNRNP_COMPLEX	GOCC_SPLICEOSOMAL_TRI_SNRNP_COMPLEX	GOCC_SPLICEOSOMAL_TRI_SNRNP_COMPLEX	32	0.657700099395305	1.86502172264124	6.50491432032008e-05	0.000950090884640103	0.000723722141823495	4477	tags=72%, list=26%, signal=54%	SNRPE/SNRPD1/PRPF4/SNRNP200/USP39/PRPF3/EFTUD2/SNRPD3/LSM5/DDX23/LSM3/PPIH/SNRPG/LSM2/SNRPB/PRPF8/LSM8/SNRPD2/LSM6/PRPF18/TXNL4B/SNRPF/PRPF31
GOBP_DENDRITIC_CELL_DIFFERENTIATION	GOBP_DENDRITIC_CELL_DIFFERENTIATION	GOBP_DENDRITIC_CELL_DIFFERENTIATION	48	-0.453312	-1.95843	6.52915848088523e-05	0.000952193564882041	0.000725323837274811	3963	tags=60%, list=23%, signal=47%	FCGR2B/LTBR/IRF8/CSF2/ZBTB46/ITGB8/BLK/FLT3/PRTN3/ITGB6/F2RL1/BATF/CCR7/RELB/AXL/LGALS1/HLA-G/GATA1/CCL19/DCSTAMP/TREM2/TRPM2/LGALS9/HLA-B/TMEM176B/SPI1/TMEM176A/CEBPB/GAS6
GOBP_POSITIVE_REGULATION_OF_MONONUCLEAR_CELL_MIGRATION	GOBP_POSITIVE_REGULATION_OF_MONONUCLEAR_CELL_MIGRATION	GOBP_POSITIVE_REGULATION_OF_MONONUCLEAR_CELL_MIGRATION	66	-0.385687	-1.87077	6.54148144156073e-05	0.000952553976783896	0.000725598377403304	2820	tags=42%, list=16%, signal=36%	XCL1/SLAMF1/S100A7/SPN/ADAM8/XCL2/AIF1/S100A14/MADCAM1/CCR7/CCR6/PYCARD/DEFB124/SERPINE1/CCL5/TNF/JAM2/CCL21/LGALS9/CREB3/CXCL12/CX3CR1/SPI1/TMEM102/TNFSF14/PTK2B/CD99L2/GAS6
GOBP_DE_NOVO_AMP_BIOSYNTHETIC_PROCESS	GOBP_DE_NOVO_AMP_BIOSYNTHETIC_PROCESS	GOBP_DE_NOVO_AMP_BIOSYNTHETIC_PROCESS	8	0.895681165901809	1.94143259277403	6.59857057978919e-05	0.000959422239638822	0.000730830207309616	1581	tags=88%, list=9%, signal=80%	PPAT/PAICS/GART/ADSS2/PFAS/ADSL/ATIC
GOBP_POSITIVE_REGULATION_OF_TRANSCRIPTION_BY_RNA_POLYMERASE_I	GOBP_POSITIVE_REGULATION_OF_TRANSCRIPTION_BY_RNA_POLYMERASE_I	GOBP_POSITIVE_REGULATION_OF_TRANSCRIPTION_BY_RNA_POLYMERASE_I	23	0.70768977900565	1.89857567194793	6.67737321394883e-05	0.000969422246331401	0.000738447611474632	3171	tags=70%, list=18%, signal=57%	HEATR1/NCL/WDR43/NOL11/PWP1/LYAR/SMARCA4/DHX33/MTOR/MARS1/WDR75/UTP15/DDX11/PHF8/SMARCB1/UBTF
GOBP_RNA_PHOSPHODIESTER_BOND_HYDROLYSIS_EXONUCLEOLYTIC	GOBP_RNA_PHOSPHODIESTER_BOND_HYDROLYSIS_EXONUCLEOLYTIC	GOBP_RNA_PHOSPHODIESTER_BOND_HYDROLYSIS_EXONUCLEOLYTIC	42	0.614574434406793	1.81574396417884	6.75329823780056e-05	0.000978975122358226	0.000745724418368035	2233	tags=48%, list=13%, signal=42%	ISG20L2/EXOSC2/CPSF3/PNPT1/ANGEL2/NOCT/XRN2/PDE12/ERI2/CNOT6/ERI1/EXOSC8/EXOSC3/CNOT1/DCP2/EXOSC9/CNOT7/DIS3/TOE1/EXOSC10
GOBP_DNA_METHYLATION	GOBP_DNA_METHYLATION	GOBP_DNA_METHYLATION	70	0.552182583481001	1.72363937847412	6.80310183021318e-05	0.000984718437070827	0.000750099330381368	3884	tags=41%, list=22%, signal=32%	PARP1/BRCA1/DNMT1/EZH2/HELLS/MIS18A/BEND3/KDM1B/DNMT3A/DNMT3B/PPM1D/CTCF/RLF/PRMT5/MYC/TRIM28/TEX15/TET3/EHMT2/METTL4/EHMT1/BAZ2A/GATAD2A/ZMPSTE24/TDRKH/PIK3CA/MTRR/CTCFL/ATRX
GOBP_POSITIVE_REGULATION_OF_TELOMERASE_ACTIVITY	GOBP_POSITIVE_REGULATION_OF_TELOMERASE_ACTIVITY	GOBP_POSITIVE_REGULATION_OF_TELOMERASE_ACTIVITY	34	0.641165237430802	1.83347926529967	6.9711465680522e-05	0.00100753387393866	0.000767478759132424	2534	tags=50%, list=14%, signal=43%	NEK2/NVL/AURKB/DKC1/CCT2/CCT4/XRCC5/PTGES3/NAF1/CTNNB1/MAPKAPK5/MAPK1/HSP90AA1/MYC/HSP90AB1/TNKS/POT1
GOBP_REGULATION_OF_CHROMATIN_ASSEMBLY_OR_DISASSEMBLY	GOBP_REGULATION_OF_CHROMATIN_ASSEMBLY_OR_DISASSEMBLY	GOBP_REGULATION_OF_CHROMATIN_ASSEMBLY_OR_DISASSEMBLY	36	0.637249979624103	1.83522682160803	7.01867739371099e-05	0.00101288942865361	0.000771558298881317	3634	tags=58%, list=21%, signal=46%	DNMT1/TPR/KDM1A/SETDB1/TET1/TLK2/ZNF445/SIN3A/CDK2/TRIM28/PPHLN1/MORC2/CTR9/MACROH2A1/SETDB2/PHF8/TASOR/PIK3CA/SPTY2D1/ZNF304/TLK1
GOBP_MEIOTIC_CELL_CYCLE_PHASE_TRANSITION	GOBP_MEIOTIC_CELL_CYCLE_PHASE_TRANSITION	GOBP_MEIOTIC_CELL_CYCLE_PHASE_TRANSITION	12	0.813083909824559	1.92869476569822	7.06714736955468e-05	0.00101836435046534	0.000775728765311383	221	tags=42%, list=1%, signal=41%	CDC25A/CCNB2/CDC25C/TTK/NDC80
GOBP_NCRNA_3_END_PROCESSING	GOBP_NCRNA_3_END_PROCESSING	GOBP_NCRNA_3_END_PROCESSING	47	0.590156576785025	1.7643012122588	7.28320489506151e-05	0.00104744232762139	0.000797878620917293	5525	tags=64%, list=32%, signal=44%	INTS7/DKC1/EXOSC2/INTS2/ERI2/INTS6/SSB/POLR3K/TRMT10C/INTS14/ERI1/EXOSC8/EXOSC3/EXOSC9/TOE1/EXOSC10/TRNT1/INTS8/INTS1/EXOSC7/INTS12/FBL/EXOSC5/ELAC2/PARN/TENT4B/LARP7/INTS6L/ELAC1/EXOSC6
GOBP_CELLULAR_RESPIRATION	GOBP_CELLULAR_RESPIRATION	GOBP_CELLULAR_RESPIRATION	208	0.441332818124085	1.47615014024964	7.29060592087282e-05	0.00104744232762139	0.000797878620917293	4051	tags=39%, list=23%, signal=30%	CCNB1/CDK1/MSH2/FH/SDHC/SLC25A13/PNPT1/COA6/ATP5PB/NDUFS2/MTFR2/NDUFS1/CS/DHTKD1/IREB2/ATP7A/MTFR1/PDE12/UQCRFS1/COX10/IDH1/NNT/ADSL/OPN3/PANK2/UQCRH/IDH3A/ATP5F1A/ATP5F1B/SLC25A33/TRAP1/PDHA1/COX15/DLAT/MYC/NDUFAB1/DLD/DLST/TEFM/STOML2/CYCS/SUCLA2/UQCRHL/POLG2/NIPSNAP2/BNIP3/SDHB/GPD2/PPIF/SLC25A51/NOA1/CISD1/MDH1/ETFA/SHMT2/MYBBP1A/MDH2/SUCLG1/IDE/C2orf69/UQCRC2/GHITM/PIK3CA/NDUFA10/COX7A2L/FXN…
GOMF_PHOSPHOLIPASE_ACTIVITY	GOMF_PHOSPHOLIPASE_ACTIVITY	GOMF_PHOSPHOLIPASE_ACTIVITY	109	-0.314254	-1.6544	7.3131520092151e-05	0.00104912265247924	0.000799158591417743	4457	tags=49%, list=26%, signal=36%	PLB1/PLA2G7/PLCD4/ABHD12B/PLA2G6/PLBD1/NOTUM/CCR5/PLA2G4F/ENPP2/PLAAT5/PLA2G2D/PLA2G15/PLA2G2F/PLAAT2/ABHD6/SMPDL3A/ENPP7/PLA2G4E/PLCD1/SMPD3/BDKRB2/SMPDL3B/PITPNM3/ASPG/ABHD12/PLA2G2C/PLAAT3/LCAT/PLA1A/PLD4/PLCD3/PNPLA6/PLA2G4C/CASR/F2RL2/PLBD2/CCL5/PLD2/PLCG2/MGLL/ABHD4/PLAAT4/PLA2G1B/PLCH2/LIPC/SMPD1/GDPD3/PLA2G5/PLA2G2A/LIPH/PLD3/PNPLA7
GOBP_POSITIVE_REGULATION_OF_CD4_POSITIVE_ALPHA_BETA_T_CELL_DIFFERENTIATION	GOBP_POSITIVE_REGULATION_OF_CD4_POSITIVE_ALPHA_BETA_T_CELL_DIFFERENTIATION	GOBP_POSITIVE_REGULATION_OF_CD4_POSITIVE_ALPHA_BETA_T_CELL_DIFFERENTIATION	31	-0.528631	-2.0956	7.43770812155988e-05	0.00106541036781278	0.000811565594176289	2007	tags=52%, list=11%, signal=46%	CD86/PRKCZ/NCKAP1L/NFKBID/ANXA1/SASH3/IL23A/IL12RB1/CCL19/HLA-DRA/LGALS9/IL18/IL4R/HLA-DRB1/FOXP3/SOCS1
GOBP_PROTEIN_K63_LINKED_UBIQUITINATION	GOBP_PROTEIN_K63_LINKED_UBIQUITINATION	GOBP_PROTEIN_K63_LINKED_UBIQUITINATION	57	0.564813871320798	1.72861997262941	7.48475780496567e-05	0.00107056395290256	0.000815491285601757	3619	tags=46%, list=21%, signal=36%	UBE2T/UBE2O/TRIM27/RNF115/UBE2S/RNF168/RNF8/UBE2N/TRAF5/ARIH2/BFAR/TRIP12/UBE2V1/UBR5/ITCH/UBE2G1/NEDD4/ZFP91/PRPF19/PLAA/UBE2V2/RNF4/TRAF6/HECTD1/OTUB2/DDX3X
GOMF_CHEMOKINE_BINDING	GOMF_CHEMOKINE_BINDING	GOMF_CHEMOKINE_BINDING	33	-0.531592	-2.14043	7.5047856438788e-05	0.00107184301906446	0.000816465601340589	4285	tags=76%, list=25%, signal=57%	CCR8/CCR2/CCR5/CXCR4/ACKR3/CCRL2/CCR4/CCR3/CXCR6/CXCR5/ZFP36/XCR1/CCR7/CCR6/CXCR2/CXCR1/ACKR2/CXCR3/PLP2/ACKR1/A2M/CX3CR1/ACKR4/FGF2/PDPN
GOBP_POSITIVE_REGULATION_OF_CELLULAR_AMIDE_METABOLIC_PROCESS	GOBP_POSITIVE_REGULATION_OF_CELLULAR_AMIDE_METABOLIC_PROCESS	GOBP_POSITIVE_REGULATION_OF_CELLULAR_AMIDE_METABOLIC_PROCESS	162	0.464456917967376	1.53632439958112	7.52419849114646e-05	0.00107303060783031	0.000817370235096285	4722	tags=48%, list=27%, signal=35%	DHX9/HNRNPU/POLR2D/KHDRBS1/PRKDC/FASTKD2/ELAVL1/YBX1/HNRNPD/PASK/EIF4A3/C1QBP/YTHDF2/LARP4/GUF1/MTOR/TRMT10C/NPM1/YTHDF1/EIF2S3/YTHDF3/FXR1/UHMK1/EIF3C/NCK2/PAIP1/DHX36/CDK5RAP1/AGO2/MRPS27/FASTKD3/SYNCRIP/RPS6KB1/LIN28A/CDC123/EIF4G1/CASP3/CSDE1/NAT10/SOX4/EIF2S3B/FMR1/ROCK2/LARP4B/UPF3B/IMPACT/TARBP2/EIF4G2/LARP1/EIF2AK4/RPUSD3/EIF3D/NGRN/RPUSD4/CNBP/TENT4A/EIF2B5/DHX29/DDX3X/SP1/RMND1/RHOA/PAB…
GOCC_T_CELL_RECEPTOR_COMPLEX	GOCC_T_CELL_RECEPTOR_COMPLEX	GOCC_T_CELL_RECEPTOR_COMPLEX	13	-0.760064	-2.34253	7.56783045180902e-05	0.00107643708017464	0.000819965081022032	4204	tags=100%, list=24%, signal=76%	TRAT1/CD3G/CD8A/ZAP70/CD247/CD8B/SKAP1/APBB1IP/CD4/CD3D/CD3E/PTPN6
GOBP_POSITIVE_REGULATION_OF_ORGANELLE_ASSEMBLY	GOBP_POSITIVE_REGULATION_OF_ORGANELLE_ASSEMBLY	GOBP_POSITIVE_REGULATION_OF_ORGANELLE_ASSEMBLY	81	0.528625023738141	1.6680667321204	7.57035075518412e-05	0.00107643708017464	0.000819965081022032	5306	tags=59%, list=30%, signal=41%	SPAG5/STIL/PLK4/SASS6/CENPJ/GPSM2/NUP62/RAB3GAP2/G3BP2/CCP110/G3BP1/GSK3B/SNX4/CNOT6/CEP295/CEP135/CNOT1/ASAP1/MNS1/ENTR1/CCDC88A/RALB/SNX30/VPS4B/MOAP1/BBS4/SNX18/SEPTIN9/SEPTIN7/ARHGAP35/PDCD6IP/PIP4K2B/CNOT2/RAB3GAP1/RHOA/WRAP73/STX18/MSN/SDCBP/DYNC1H1/HTT/PAN3/ATMIN/CROCC/MAPK9/SNX7/PIP4K2C/CEP120
GOBP_MITOCHONDRIAL_TRANSMEMBRANE_TRANSPORT	GOBP_MITOCHONDRIAL_TRANSMEMBRANE_TRANSPORT	GOBP_MITOCHONDRIAL_TRANSMEMBRANE_TRANSPORT	102	0.504115267591506	1.6165101931187	7.63125009569529e-05	0.00108350304222141	0.000825347506292293	3746	tags=40%, list=21%, signal=32%	SLC25A15/TIMM17A/SLC25A13/PNPT1/HSPD1/TIMM21/ATP5PB/TOMM20/MCUR1/MAIP1/AFG3L2/MRS2/TOMM70/TOMM40L/CHCHD4/SLC25A5/ATP5F1A/ATP5F1B/CCDC51/SLC25A33/SFXN1/SLC25A3/TIMM23B/STOML2/ABCB7/GRPEL2/TIMM50/TOMM40/SLC25A51/LETM1/SLC25A32/AIFM1/TIMM23/SFXN2/MPC2/SLC25A36/GRPEL1/SLC25A4/TIMM44/SLC39A8/VDAC1
GOMF_PATTERN_RECOGNITION_RECEPTOR_ACTIVITY	GOMF_PATTERN_RECOGNITION_RECEPTOR_ACTIVITY	GOMF_PATTERN_RECOGNITION_RECEPTOR_ACTIVITY	26	-0.574297	-2.19023	7.76884905594915e-05	0.00110142230970634	0.000838997327434422	4629	tags=65%, list=26%, signal=48%	COLEC12/DMBT1/CLEC7A/CLEC4D/TLR7/MARCO/PGLYRP3/FCN1/PGLYRP4/TLR2/PTAFR/CLEC4E/TLR9/NOD2/CD14/LY96/PGLYRP2
GOBP_NEGATIVE_REGULATION_OF_DNA_RECOMBINATION	GOBP_NEGATIVE_REGULATION_OF_DNA_RECOMBINATION	GOBP_NEGATIVE_REGULATION_OF_DNA_RECOMBINATION	44	0.600797070143688	1.78222382796877	7.81471600316732e-05	0.00110630291412335	0.000842715078587682	3125	tags=50%, list=18%, signal=41%	BLM/POLQ/MSH6/PARPBP/MSH2/FANCB/RMI2/UBQLN4/RIF1/ZRANB3/MLH1/SMCHD1/KLHL15/ANKLE1/RTEL1/SHLD2/TP53BP1/H1-5/THOC1/SHLD3/RADX/MSH3
GOCC_INTRINSIC_COMPONENT_OF_MITOCHONDRIAL_MEMBRANE	GOCC_INTRINSIC_COMPONENT_OF_MITOCHONDRIAL_MEMBRANE	GOCC_INTRINSIC_COMPONENT_OF_MITOCHONDRIAL_MEMBRANE	88	0.515982678383543	1.63678236942195	7.91707779064102e-05	0.00111915533856298	0.000852505283181213	3616	tags=45%, list=21%, signal=36%	TIMM17A/IMMT/ABCB10/CHCHD3/DNAJC11/TOMM20/MCUR1/L2HGDH/AFG3L2/TOMM70/MTX2/CCDC51/SFXN1/SLC25A3/TIMM23B/MFN1/TMEM177/HSPA9/TOMM40/SCO1/MTX1/BNIP3/COX11/SPIRE1/TIMM23/SLC25A19/SFXN2/MPC2/GDAP1/MFN2/SAMM50/COQ2/GHITM/ABCB6/SYNJ2BP/COA1/BAK1/RHOT1/APOOL/SLC25A4
GOMF_CELL_CELL_ADHESION_MEDIATOR_ACTIVITY	GOMF_CELL_CELL_ADHESION_MEDIATOR_ACTIVITY	GOMF_CELL_CELL_ADHESION_MEDIATOR_ACTIVITY	54	-0.415502	-1.90756	8.34444526225702e-05	0.00117784585752939	0.000897212193622933	3225	tags=46%, list=18%, signal=38%	CXADR/PALLD/ESAM/ANXA2/NEXN/DSC2/LRRC4C/PKP3/PLXNB3/JAM3/DSP/PKP2/EMB/TRIM29/S100A11/DSCAML1/ANXA1/GLDN/VSTM2L/ROBO4/ROBO3/NFASC/NRCAM/PDLIM1/BSG
GOCC_ORGANELLAR_RIBOSOME	GOCC_ORGANELLAR_RIBOSOME	GOCC_ORGANELLAR_RIBOSOME	81	0.527159921077186	1.66344362708728	8.49495676707294e-05	0.0011973431046768	0.000912064024845931	5675	tags=64%, list=32%, signal=44%	MRPL9/DAP3/MRPS14/MRPL35/MRPL19/MRPL3/MRPL30/MRPS5/NSUN4/MRPS16/MRPS7/MRPS35/MRPS10/MRPS30/MRPS9/MRPL15/MRPS27/MRPL37/MRPL45/MRPL47/MRPL44/MRPL46/MRPL42/MTG1/MRPL33/MRPL13/MRPS18B/MRPS21/MRPS22/MRPL50/MRPL32/MRPL4/MRPS2/MRPL10/MRPL58/MRPL39/NSUN3/MRPS15/MRPS11/MRPS17/MRPL11/MRPL14/MTERF4/MRPS18C/MRPL21/MRPL24/MRPS28/MRPL16/MRPL27/MRPL38/MRPL12/MRPS12
GOMF_PROTEIN_N_TERMINUS_BINDING	GOMF_PROTEIN_N_TERMINUS_BINDING	GOMF_PROTEIN_N_TERMINUS_BINDING	104	0.50300399121693	1.61839417871543	8.51466638529637e-05	0.00119837422531922	0.00091284947058789	4805	tags=52%, list=27%, signal=38%	PARP1/ZWINT/SMARCC1/CSNK2A1/YWHAQ/PEX19/SMARCA4/PPP1CC/GTF2H3/TERT/SUV39H1/ERCC3/DAXX/LRP8/TAF11/EXOC2/TDRD7/RPA2/EPB41/EXOC5/ERCC2/ERCC4/TNKS2/MNAT1/TARBP2/NIPBL/TSC1/EXOC4/MORF4L1/TBL1XR1/TRAF6/MAP2K1/STXBP1/SRRM2/APTX/PDCD10/GTF2H2/CALM3/ERCC6/PHB2/SMARCE1/NBN/ARF6/ATM/DCTN4/HDAC1/SDCBP/BIRC2/HAX1/CALM2/KLHL13/EIF3E/PIAS3/VPS25
GOBP_REGULATION_OF_NATURAL_KILLER_CELL_ACTIVATION	GOBP_REGULATION_OF_NATURAL_KILLER_CELL_ACTIVATION	GOBP_REGULATION_OF_NATURAL_KILLER_CELL_ACTIVATION	38	-0.501707	-2.10582	8.54128789437217e-05	0.00120037373038786	0.00091437257339232	3852	tags=50%, list=22%, signal=39%	PTPN22/HAVCR2/PRDM1/CLNK/BLOC1S3/RASGRP1/IL15/LAMP1/AXL/IL23A/FGR/ZNF683/HLA-F/IL15RA/TYROBP/IL18/HLA-E/PGLYRP2/GAS6
GOBP_CELLULAR_RESPONSE_TO_IONIZING_RADIATION	GOBP_CELLULAR_RESPONSE_TO_IONIZING_RADIATION	GOBP_CELLULAR_RESPONSE_TO_IONIZING_RADIATION	73	0.539800512473709	1.69009462288803	8.6459305125106e-05	0.00121291817395932	0.000923928176668068	3802	tags=47%, list=22%, signal=37%	INTS7/BLM/RAD51/BRCA1/RAD51AP1/ECT2/FIGNL1/BARD1/NUCKS1/BRCA2/KDM1A/RAD1/CHEK2/XRCC5/XRCC6/TLK2/WRN/KDM4D/BRCC3/RHNO1/MAPK14/HUS1/TP53BP1/IFI16/RAD9B/HMGA2/NIPBL/SIRT1/ZMPSTE24/SNAI2/INO80/CLOCK/ATR/YAP1
GOCC_RNA_POLYMERASE_II_TRANSCRIPTION_REGULATOR_COMPLEX	GOCC_RNA_POLYMERASE_II_TRANSCRIPTION_REGULATOR_COMPLEX	GOCC_RNA_POLYMERASE_II_TRANSCRIPTION_REGULATOR_COMPLEX	225	0.439733860514812	1.47321779966494	8.65563698450648e-05	0.00121291817395932	0.000923928176668068	4601	tags=42%, list=26%, signal=31%	TAF5L/E2F6/E2F7/E2F3/TAF5/E2F2/E2F1/NONO/ADNP/E2F8/GEMIN5/TFDP1/SFPQ/NFYA/MED1/MED20/CEBPZ/CHD4/POU2F1/TAF4/GTF2H3/ATF6/CTNNB1/TAF2/ERCC3/ARNT/GTF2H2C/MED14/DR1/MED6/TAF11/MYC/TAF4B/BCL9/GTF2E1/TRRAP/TRIM28/SMAD4/TEAD1/RFX5/CBX3/GTF2A1/TAF9/CREB1/TAF1/ERCC2/SMAD5/SMAD2/LDB1/ATF1/MED17/TCF12/MED28/MNAT1/HMGA1/TRIP4/MAFG/GTF2B/PYGO2/GTF2F2/TAF13/ASCC3/HNRNPAB/CBFB/RB1/TBP/ATF2/MMS19/TAF1L/MED22/TCF…
GOCC_PEPTIDASE_INHIBITOR_COMPLEX	GOCC_PEPTIDASE_INHIBITOR_COMPLEX	GOCC_PEPTIDASE_INHIBITOR_COMPLEX	11	-0.77625	-2.23206	8.67295173665639e-05	0.00121358567788322	0.000924436641044783	1496	tags=64%, list=9%, signal=58%	SERPINE1/CASP1/CTSB/PLAU/CARD16/CSTA/VTN
GOBP_LIPOPOLYSACCHARIDE_MEDIATED_SIGNALING_PATHWAY	GOBP_LIPOPOLYSACCHARIDE_MEDIATED_SIGNALING_PATHWAY	GOBP_LIPOPOLYSACCHARIDE_MEDIATED_SIGNALING_PATHWAY	61	-0.408743	-1.9033	8.70022286295341e-05	0.00121564241129908	0.00092600333696509	2087	tags=38%, list=12%, signal=33%	HCK/PRDX2/TLR2/PTAFR/IL1B/CCL5/CD6/TNF/TGFB1/PLCG2/LTF/BPI/IRF3/IL18/SIGIRR/CARD16/LY86/MAPK3/SPI1/IRAK2/CD14/LY96/NFKBIA
GOBP_POSITIVE_REGULATION_OF_DIGESTIVE_SYSTEM_PROCESS	GOBP_POSITIVE_REGULATION_OF_DIGESTIVE_SYSTEM_PROCESS	GOBP_POSITIVE_REGULATION_OF_DIGESTIVE_SYSTEM_PROCESS	15	-0.703423	-2.26414	8.73536489571489e-05	0.0012187913878307	0.000928402038054486	3074	tags=60%, list=18%, signal=49%	ENPP7/SLC22A5/SCT/OXT/CYP8B1/AQP1/TACR1/GHRL/NR1H2
GOBP_REVERSE_CHOLESTEROL_TRANSPORT	GOBP_REVERSE_CHOLESTEROL_TRANSPORT	GOBP_REVERSE_CHOLESTEROL_TRANSPORT	17	-0.682796	-2.25487	8.79706051753077e-05	0.00122563080899143	0.000933611898091351	3145	tags=59%, list=18%, signal=48%	APOA4/ABCA1/APOC3/APOE/LCAT/APOM/LIPC/CES1/ABCG1/CLU
GOBP_MICROTUBULE_DEPOLYMERIZATION	GOBP_MICROTUBULE_DEPOLYMERIZATION	GOBP_MICROTUBULE_DEPOLYMERIZATION	47	0.586634698488644	1.75377238924443	8.96853985999234e-05	0.00124772391232037	0.000950441096559884	3486	tags=47%, list=20%, signal=38%	KIF14/TPX2/KIF2C/KIF18B/CKAP2/KIF24/KIF18A/STMN1/CKAP5/KIF2A/CAMSAP2/CAMSAP1/CCSAP/CLASP1/SPAST/CLASP2/MID1/TAOK1/APC/ATXN7/ARHGEF2/HDGFL3
GOBP_REGULATION_OF_PROTEIN_LOCALIZATION_TO_NUCLEUS	GOBP_REGULATION_OF_PROTEIN_LOCALIZATION_TO_NUCLEUS	GOBP_REGULATION_OF_PROTEIN_LOCALIZATION_TO_NUCLEUS	132	0.478676364103284	1.5683037117049	9.01313137456984e-05	0.00125212596638959	0.000953794316815867	2603	tags=30%, list=15%, signal=26%	PARP1/CDK1/NVL/PLK1/ECT2/NOLC1/RAN/DKC1/NUP58/TPR/CCT5/CCT2/CCT3/POLR1A/TARDBP/CCT4/IPO5/BYSL/CCT6A/TFRC/TERT/GSK3B/NUP54/RAB23/CCT8/FERMT2/NMD3/SIN3A/TRIM28/PINX1/MAPK14/UBR5/HSP90AB1/ILRUN/CCT7/OTUD7B/NF1/CD2AP/SUMO1/KAT7
GOBP_NEGATIVE_REGULATION_OF_RNA_SPLICING	GOBP_NEGATIVE_REGULATION_OF_RNA_SPLICING	GOBP_NEGATIVE_REGULATION_OF_RNA_SPLICING	25	0.681955311243607	1.85882582298541	9.52878617845036e-05	0.00132186274834199	0.00100691560659393	4304	tags=68%, list=25%, signal=51%	HNRNPK/RBMX/HNRNPA2B1/PTBP1/SRSF10/SRSF9/SRSF7/C1QBP/U2AF2/PTBP3/RNPS1/SRSF4/PTBP2/SRSF6/SFSWAP/RBM10/DYRK1A
GOBP_REGULATION_OF_CD4_POSITIVE_ALPHA_BETA_T_CELL_DIFFERENTIATION	GOBP_REGULATION_OF_CD4_POSITIVE_ALPHA_BETA_T_CELL_DIFFERENTIATION	GOBP_REGULATION_OF_CD4_POSITIVE_ALPHA_BETA_T_CELL_DIFFERENTIATION	49	-0.433136	-1.9212	9.58555259601271e-05	0.00132666502588759	0.00101057369304347	3717	tags=51%, list=21%, signal=40%	SMAD7/CD86/RUNX1/IL27/PRKCZ/NCKAP1L/TBX21/JAK3/IL2/NFKBID/ANXA1/SASH3/IL23A/IL12RB1/CCL19/HLA-DRA/LGALS9/IL18/IL4R/HLA-DRB1/FOXP3/GATA3/SOCS1/ZC3H12A/BCL6
GOBP_ZYMOGEN_ACTIVATION	GOBP_ZYMOGEN_ACTIVATION	GOBP_ZYMOGEN_ACTIVATION	64	-0.373048	-1.78133	9.59084551758634e-05	0.00132666502588759	0.00101057369304347	3429	tags=45%, list=20%, signal=37%	RUNX1/F9/FGG/FGA/APOH/F11/ANXA2/MELTF/PRSS3/CTSH/GGT1/HPR/HP/NLRP6/PYCARD/SERPINE1/FURIN/KLKB1/CYFIP2/CTSZ/C1RL/PLAU/PERP/KLK1/CLEC3B/BAD/C1R/SERPINF2/VSIR
GOBP_POSITIVE_REGULATION_OF_T_HELPER_1_TYPE_IMMUNE_RESPONSE	GOBP_POSITIVE_REGULATION_OF_T_HELPER_1_TYPE_IMMUNE_RESPONSE	GOBP_POSITIVE_REGULATION_OF_T_HELPER_1_TYPE_IMMUNE_RESPONSE	18	-0.656404	-2.25051	9.72640532208173e-05	0.00134157793237102	0.0010219334490368	2925	tags=72%, list=17%, signal=60%	IL18R1/TBX21/XCL1/SLAMF1/SLC11A1/NLRP10/IL23A/IL1B/IL12RB1/IL27RA/IL18/IL1R1/ARID5A
GOCC_CHAPERONE_COMPLEX	GOCC_CHAPERONE_COMPLEX	GOCC_CHAPERONE_COMPLEX	33	0.648920028289707	1.85442155451847	9.71281176850272e-05	0.00134157793237102	0.0010219334490368	3883	tags=61%, list=22%, signal=47%	DNAJC9/CCT5/CCT2/CCT3/CCT4/PPP5C/CCT6A/PTGES3/HSPA8/RUVBL1/CCT8/DNAAF2/HSP90AB1/CCT7/STIP1/PSMG1/TSC1/TCP1/BAG2/RUVBL2
GOBP_POSITIVE_REGULATION_OF_CELL_CYCLE_G1_S_PHASE_TRANSITION	GOBP_POSITIVE_REGULATION_OF_CELL_CYCLE_G1_S_PHASE_TRANSITION	GOBP_POSITIVE_REGULATION_OF_CELL_CYCLE_G1_S_PHASE_TRANSITION	55	0.572830114458188	1.74335018584209	9.78553797938001e-05	0.00134781149177529	0.00102668179999583	2541	tags=40%, list=15%, signal=34%	CDC6/STIL/FAM83D/EZH2/RRM2/RRM1/SASS6/CENPJ/CPSF3/CDC73/MTBP/TFDP1/ANKRD17/LSM11/TERT/CUL4A/APEX1/EIF4G1/STXBP4/RDX/PLRG1/ADAM17
GOBP_MODULATION_OF_PROCESS_OF_ANOTHER_ORGANISM	GOBP_MODULATION_OF_PROCESS_OF_ANOTHER_ORGANISM	GOBP_MODULATION_OF_PROCESS_OF_ANOTHER_ORGANISM	23	-0.580775	-2.13034	9.91586373694142e-05	0.00136381915323594	0.00103887547454337	4296	tags=61%, list=25%, signal=46%	PRF1/SYK/CLEC7A/MPEG1/REG1A/DEFA3/FCER2/REG3A/S100A9/DEFA4/SLPI/LTF/GSDMD/BCL2L1
GOBP_PROTEIN_LOCALIZATION_TO_MITOCHONDRION	GOBP_PROTEIN_LOCALIZATION_TO_MITOCHONDRION	GOBP_PROTEIN_LOCALIZATION_TO_MITOCHONDRION	125	0.486308749921703	1.58988690294015	0.000100334731010187	0.00137803482121803	0.00104970411614575	5346	tags=55%, list=31%, signal=39%	SAE1/TIMM8A/TIMM17A/HSPD1/TIMM21/TOMM20/MAIP1/TOMM70/TOMM40L/CHCHD4/HSPA4/DNM1L/DNAJA1/ARIH2/HSP90AA1/TIMM23B/MIPEP/HK2/GRPEL2/TOMM22/HPS4/TIMM9/TIMM50/RALA/TOMM40/NPEPPS/USP36/BAG4/MTCH2/LMAN1/TOMM5/AIFM1/TIMM23/MARCHF5/MAPK8/FZD5/UBE2D3/PMPCA/AP3B1/SREBF2/GDAP1/MFN2/SAMM50/MOAP1/GRPEL1/CALM3/FBXO7/PDCD5/TIMM44/HUWE1/IMMP2L/HK1/TIMM29/TOMM34/PMPCB/HAX1/BNIP3L/PITRM1/PRKAA1/BCS1L/NMT1/BAP1/RNF31/…
GOBP_SYNAPSE_PRUNING	GOBP_SYNAPSE_PRUNING	GOBP_SYNAPSE_PRUNING	11	-0.772711	-2.22189	0.000101704158745605	0.00139300040890965	0.00106110400151769	3743	tags=82%, list=21%, signal=64%	CX3CL1/ITGAM/C1QC/EPHA4/C1QB/C1QA/TREM2/CX3CR1/C3
GOBP_NUCLEOBASE_METABOLIC_PROCESS	GOBP_NUCLEOBASE_METABOLIC_PROCESS	GOBP_NUCLEOBASE_METABOLIC_PROCESS	39	0.61798161794081	1.81214220815591	0.00010171251305101	0.00139300040890965	0.00106110400151769	1470	tags=33%, list=8%, signal=31%	TYMS/CTPS1/PPAT/PAICS/GMPS/GART/KDM1A/UMPS/PRPS1/CAD/CTPS2/MTOR/MAPK1
GOBP_REGULATION_OF_DIGESTIVE_SYSTEM_PROCESS	GOBP_REGULATION_OF_DIGESTIVE_SYSTEM_PROCESS	GOBP_REGULATION_OF_DIGESTIVE_SYSTEM_PROCESS	43	-0.44518	-1.89078	0.000101928190747409	0.00139397974022163	0.00106184999725991	3214	tags=37%, list=18%, signal=30%	TIFAB/APOA4/ENPP7/SLC22A5/HAMP/PTGER3/SCT/TYMP/OXT/NR1H3/CYP8B1/AQP1/TACR1/KCNQ1/GHRL/NR1H2
GOCC_REPLISOME	GOCC_REPLISOME	GOCC_REPLISOME	15	0.776181278972127	1.89886565015459	0.000102077994487364	0.00139405667895243	0.00106190860456153	548	tags=67%, list=3%, signal=65%	PRIM1/DONSON/PCNA/POLA1/MCM3/PRIM2/POLD1/POLD3/POLA2/RPA1
GOBP_MICROTUBULE_NUCLEATION	GOBP_MICROTUBULE_NUCLEATION	GOBP_MICROTUBULE_NUCLEATION	35	0.621714866018236	1.77736388310018	0.000103279735658201	0.00140847921590853	0.00107289482651687	1851	tags=37%, list=11%, signal=33%	TPX2/CENPJ/CKAP5/CEP192/TUBGCP3/TUBGCP4/HAUS2/CLASP1/TUBG1/RANBP9/MZT1/CLASP2/TUBGCP5
GOBP_G_QUADRUPLEX_DNA_UNWINDING	GOBP_G_QUADRUPLEX_DNA_UNWINDING	GOBP_G_QUADRUPLEX_DNA_UNWINDING	7	0.899765298528822	1.86689571827074	0.000104149099780363	0.00141833471236103	0.00108040215146508	1758	tags=100%, list=10%, signal=90%	BLM/DHX9/DNA2/HNRNPA2B1/WRN/DDX11/DHX36
GOMF_N_ACETYLTRANSFERASE_ACTIVITY	GOMF_N_ACETYLTRANSFERASE_ACTIVITY	GOMF_N_ACETYLTRANSFERASE_ACTIVITY	65	0.556247018072026	1.7284696011553	0.00010567916242616	0.00143613513177409	0.00109396144128803	3672	tags=48%, list=21%, signal=38%	ESCO2/BRCA2/NAA25/NAA15/HAT1/GTF3C4/GNPNAT1/NAA50/BAZ1A/ESCO1/TADA2A/EP300/SUPT7L/MCM3AP/ELP3/TAF9/TAF1/KAT6A/NAT10/NAA40/NAA30/KAT7/NAA16/GTF2B/CREBBP/ATF2/TAF1L/CLOCK/SRCAP/SMARCE1/ATAT1
GOBP_NEGATIVE_REGULATION_OF_RESPONSE_TO_DNA_DAMAGE_STIMULUS	GOBP_NEGATIVE_REGULATION_OF_RESPONSE_TO_DNA_DAMAGE_STIMULUS	GOBP_NEGATIVE_REGULATION_OF_RESPONSE_TO_DNA_DAMAGE_STIMULUS	81	0.52296566525927	1.65020872846974	0.000105753254092786	0.00143613513177409	0.00109396144128803	4304	tags=52%, list=25%, signal=39%	POLQ/DDIAS/PARPBP/ATAD5/FANCB/AUNIP/RMI2/KDM1A/FBXO5/UBQLN4/CHEK2/RIF1/THOC5/SMCHD1/DYRK3/KLHL15/RTEL1/MARCHF7/SHLD2/TRIM32/TRIP12/RNF169/UBR5/TRIAP1/TAF9/TP53BP1/ERCC4/HMGA2/THOC1/SIRT1/SHLD3/SNAI2/RADX/DDX39B/ERCC6/OTUB2/TAF9B/HELB/CCAR2/TFIP11/OGG1/DYRK1A
GOBP_POSITIVE_REGULATION_OF_CYTOSOLIC_CALCIUM_ION_CONCENTRATION_INVOLVED_IN_PHOSPHOLIPASE_C_ACTIVATING_G_PROTEIN_COUPLED_SIGNALING_PATHWAY	GOBP_POSITIVE_REGULATION_OF_CYTOSOLIC_CALCIUM_ION_CONCENTRATION_INVOLVED_IN_PHOSPHOLIPASE_C_ACTIVATING_G_PROTEIN_COUPLED_SIGNALING_PATHWAY	GOBP_POSITIVE_REGULATION_OF_CYTOSOLIC_CALCIUM_ION_CONCENTRATION_INVOLVED_IN_PHOSPHOLIPASE_C_ACTIVATING_G_PROTEIN_COUPLED_SIGNALING_PATHWAY	31	-0.522266	-2.07037	0.000107029824290628	0.0014514324979889	0.00110561405560128	4800	tags=61%, list=27%, signal=45%	CALCA/GPR65/DRD3/P2RY10/GPR4/LPAR6/DRD1/GPR18/LPAR1/DRD2/C3AR1/P2RY8/F2RL1/EDN1/GPR55/F2RL3/F2RL2/GPR35/GNA15
GOBP_TRANSCRIPTION_PREINITIATION_COMPLEX_ASSEMBLY	GOBP_TRANSCRIPTION_PREINITIATION_COMPLEX_ASSEMBLY	GOBP_TRANSCRIPTION_PREINITIATION_COMPLEX_ASSEMBLY	40	0.599914515883436	1.76412864570912	0.000109138845583686	0.00147796008116059	0.00112582117433149	4601	tags=65%, list=26%, signal=48%	TAF5/TAF1B/CAND1/TAF4/SMARCA4/TAF2/DR1/TAF11/RRN3/HMGB1/TAF9/POLR1E/BDP1/TAF1/BAZ2A/SMARCB1/GTF2B/TAF13/TBP/UBTF/PSMC6/TAF1L/TAF6/TAF8/GTF2A2/TAF7L
GOCC_LATERAL_ELEMENT	GOCC_LATERAL_ELEMENT	GOCC_LATERAL_ELEMENT	13	0.796223091289914	1.90827330387038	0.000109802301172158	0.00148486496508195	0.00113108089996553	426	tags=46%, list=2%, signal=45%	BLM/RAD51/BRCA1/INCENP/BRCA2/SMC3
GOBP_CHRONIC_INFLAMMATORY_RESPONSE	GOBP_CHRONIC_INFLAMMATORY_RESPONSE	GOBP_CHRONIC_INFLAMMATORY_RESPONSE	17	-0.677618	-2.23777	0.000110990349792736	0.00149883476556699	0.00114172225448364	3904	tags=71%, list=22%, signal=55%	VCAM1/THBS1/IDO1/CXCL13/S100A9/UNC13D/CCL5/S100A8/TNF/LTA/VNN1/FOXP3
GOBP_VASODILATION	GOBP_VASODILATION	GOBP_VASODILATION	46	-0.461464	-2.01296	0.000112333575761414	0.00151274839002383	0.00115232081747927	5018	tags=61%, list=29%, signal=44%	ADRB3/AGT/CALCA/KNG1/PLOD3/NPR3/PLA2G6/DRD1/VSTM4/GJA5/AGTR2/GPER1/ADRA2A/ADRB1/NOS1/BDKRB2/F2RL1/PPARD/APOE/ADORA1/GPX1/CASR/SOD1/TNF/KLF2/KCNMA1/ADRB2/KCNMB1
GOBP_RESPONSE_TO_PH	GOBP_RESPONSE_TO_PH	GOBP_RESPONSE_TO_PH	44	-0.450509	-1.93189	0.000112256926611748	0.00151274839002383	0.00115232081747927	4983	tags=61%, list=29%, signal=44%	PAM/PCK1/GPR65/GPR31/GJA1/GPR4/PKD2L1/MCOLN1/CTSS/SCNN1G/HYAL1/INSRR/PKD1L3/SLC9A1/SST/ASIC2/KCNK4/SCNN1D/RAB11FIP5/SERPINF1/SCNN1B/ABCC8/HVCN1/GPR68/SCNN1A/ACER1/RAB11B
GOBP_REGULATION_OF_TRANSCRIPTION_ELONGATION_FROM_RNA_POLYMERASE_II_PROMOTER	GOBP_REGULATION_OF_TRANSCRIPTION_ELONGATION_FROM_RNA_POLYMERASE_II_PROMOTER	GOBP_REGULATION_OF_TRANSCRIPTION_ELONGATION_FROM_RNA_POLYMERASE_II_PROMOTER	40	0.599149672727614	1.76187952240082	0.00011279709347089	0.00151687774237835	0.00115546630995654	3679	tags=55%, list=21%, signal=44%	HNRNPU/EZH2/WDR43/SUPT16H/CDC73/CDK12/CCNT1/TCERG1/CTNNB1/RNF168/RNF8/LEO1/VHL/EAF1/CCNK/NELFCD/CDK13/LDB1/SUPT6H/BRD4/ERCC6/NELFA
GOCC_PERICENTRIOLAR_MATERIAL	GOCC_PERICENTRIOLAR_MATERIAL	GOCC_PERICENTRIOLAR_MATERIAL	22	0.701378295369756	1.8671281776573	0.000114373576872865	0.00153594182608851	0.00116998818330327	4031	tags=77%, list=23%, signal=60%	CEP85/CEP152/CEP192/DYRK3/TUBG1/CDK5RAP2/NEDD1/TNKS/TNKS2/RABL2B/NIN/NEK1/BBS4/TCP1/PCM1/HOOK3/DYNC2I1
GOBP_SNRNA_METABOLIC_PROCESS	GOBP_SNRNA_METABOLIC_PROCESS	GOBP_SNRNA_METABOLIC_PROCESS	61	0.553149175753049	1.70691702710814	0.000115259260887512	0.0015456890340102	0.00117741302055613	4141	tags=51%, list=24%, signal=39%	INTS7/DKC1/EXOSC2/INTS3/INTS2/ZNF143/INTS6/INTS14/EXOSC8/EXOSC3/MTREX/EXOSC9/RPAP2/METTL4/ICE1/TOE1/EXOSC10/ZCCHC8/INTS8/ZC3H8/SNAPC1/INTS1/SNAPC4/ICE2/EXOSC7/INTS12/SNAPC3/USPL1/INTS9/EXOSC5/INTS4
GOBP_DNA_TOPOLOGICAL_CHANGE	GOBP_DNA_TOPOLOGICAL_CHANGE	GOBP_DNA_TOPOLOGICAL_CHANGE	9	0.859965755825645	1.89721759218331	0.000116218371891381	0.00155639257315479	0.0011855663334655	1705	tags=89%, list=10%, signal=80%	TOP2A/HMGB2/TOP3A/TOP2B/ERCC3/TOP1/TOP3B/HMGB1
GOBP_IN_UTERO_EMBRYONIC_DEVELOPMENT	GOBP_IN_UTERO_EMBRYONIC_DEVELOPMENT	GOBP_IN_UTERO_EMBRYONIC_DEVELOPMENT	386	0.401607717283012	1.36550060267322	0.000119032666996162	0.00159187670426817	0.00121259601218919	5232	tags=40%, list=30%, signal=29%	NEK2/GINS1/STIL/PLK4/NCAPG2/CCNB1/CCNB2/XRCC2/CHEK1/GINS4/RRM2/FLVCR1/MSH2/E2F7/PALB2/BRCA2/CHTOP/ASF1B/E2F8/ACTL6A/NASP/RBBP8/TET1/YBX1/MED1/CHD7/BCOR/ATP7A/BYSL/NSUN2/PHF6/EIF2S2/ZBED6/TTLL4/GNA13/CTNNB1/ALS2/TGFBR1/SF3B6/SENP2/COPS3/ARNT/CNOT1/CUL4A/BPTF/RPL7L1/MAPK1/MIB1/DHX35/CHD8/AMOT/SIN3A/RTCB/SLC39A1/MYC/RRN3/DNAAF2/BIRC6/SEC24C/SP3/RTF1/CUL3/RAD51B/TRIM28/SMAD4/NPAT/CAPN2/ANKS6/FBXW8/PO…
GOCC_PRONUCLEUS	GOCC_PRONUCLEUS	GOCC_PRONUCLEUS	13	0.793505718946517	1.90176069558722	0.000119719796479934	0.00159885457481282	0.00121791133464684	1971	tags=62%, list=11%, signal=55%	CENPF/CCNA2/AURKA/EZH2/CBX1/RIF1/AKAP8/TET3
GOBP_POSITIVE_REGULATION_OF_LIPASE_ACTIVITY	GOBP_POSITIVE_REGULATION_OF_LIPASE_ACTIVITY	GOBP_POSITIVE_REGULATION_OF_LIPASE_ACTIVITY	67	-0.375352	-1.82998	0.000121590488107174	0.0016215978338045	0.00123523578262925	3690	tags=48%, list=21%, signal=38%	CCN1/LPAR1/CD86/PDGFRB/SELE/APOH/APOA4/PRKCZ/EGFR/ESR1/RASGRP4/GPIHBP1/HRAS/FGFR3/PLIN5/RHOC/PTAFR/GPR55/P2RY6/PDGFRA/LPAR2/FGFR2/FGFR1/CCL5/NR1H3/PLA2G1B/S1PR4/FGF2/GNA15/PLA2G5/ANG/NR1H2
GOBP_REGULATION_OF_LEUKOCYTE_DEGRANULATION	GOBP_REGULATION_OF_LEUKOCYTE_DEGRANULATION	GOBP_REGULATION_OF_LEUKOCYTE_DEGRANULATION	49	-0.427123	-1.89453	0.000121979638107555	0.0016223124083383	0.00123578010256796	3457	tags=49%, list=20%, signal=39%	IL13/ITGAM/BLK/NCKAP1L/F2RL1/ITGB2/UNC13D/PTAFR/LAMP1/GATA2/FGR/GATA1/STXBP2/HLA-F/FOXF1/LGALS9/RAC2/CD177/IL4R/BCR/PRAM1/SPI1/VAMP8/STX4
GOMF_ANTIOXIDANT_ACTIVITY	GOMF_ANTIOXIDANT_ACTIVITY	GOMF_ANTIOXIDANT_ACTIVITY	84	-0.355024	-1.74285	0.000121877627978763	0.0016223124083383	0.00123578010256796	2422	tags=29%, list=14%, signal=25%	FABP1/GLRX/S100A9/APOE/GPX4/HBZ/CYGB/PRDX2/LTC4S/HP/GPX1/SOD1/APOM/SELENOW/PRDX5/ALOX5AP/PTGES/GSTZ1/GSTK1/CCS/MGST2/SOD3/PTGS1/GPX3
GOBP_REGULATION_OF_SPINDLE_ORGANIZATION	GOBP_REGULATION_OF_SPINDLE_ORGANIZATION	GOBP_REGULATION_OF_SPINDLE_ORGANIZATION	44	0.59184557578387	1.75566982606563	0.000122975029217983	0.00163330433723719	0.00124415309346186	1426	tags=34%, list=8%, signal=31%	TPX2/SPAG5/HNRNPU/KIF15/PLK1/TACC3/BORA/GPSM2/TPR/NUP62/CLTC/RAE1/CCSAP/PSRC1/DRG1
GOMF_GENERAL_TRANSCRIPTION_INITIATION_FACTOR_ACTIVITY	GOMF_GENERAL_TRANSCRIPTION_INITIATION_FACTOR_ACTIVITY	GOMF_GENERAL_TRANSCRIPTION_INITIATION_FACTOR_ACTIVITY	43	0.594020543172175	1.75885454916738	0.000123372149872077	0.00163633102484652	0.00124645864219901	4792	tags=70%, list=27%, signal=51%	TAF5/TAF4/GTF2H3/TAF2/DR1/TAF11/RRN3/TAF4B/GTF2E1/GTF2A1/TAF9/TAF1/SNAPC1/GTF2B/GTF2F2/TAF13/SNAPC4/TBP/UBTF/TAF1L/GTF2H2/GTF2H4/SNAPC3/GTF2E2/TAF6/TAF9B/TAF8/GTF2A2/TAF7L/TBPL1
GOMF_WATER_TRANSMEMBRANE_TRANSPORTER_ACTIVITY	GOMF_WATER_TRANSMEMBRANE_TRANSPORTER_ACTIVITY	GOMF_WATER_TRANSMEMBRANE_TRANSPORTER_ACTIVITY	16	-0.684655	-2.27421	0.000123833366084219	0.00164019837899768	0.0012494045601893	1242	tags=38%, list=7%, signal=35%	SLC14A1/SLC4A11/AQP1/AQP3/AQP8/PDPN
GOBP_RNA_INTERFERENCE	GOBP_RNA_INTERFERENCE	GOBP_RNA_INTERFERENCE	17	0.759899889172235	1.92467695708815	0.000124183809193092	0.00164258994676882	0.00125122631280015	2752	tags=82%, list=16%, signal=69%	DHX9/XPO5/TSNAX/ADAR/TSN/TERT/CELF1/DICER1/AGO2/CLP1/PRKRA/AGO4/AGO1/TARBP2
GOBP_POSITIVE_REGULATION_OF_HISTONE_H3_K4_METHYLATION	GOBP_POSITIVE_REGULATION_OF_HISTONE_H3_K4_METHYLATION	GOBP_POSITIVE_REGULATION_OF_HISTONE_H3_K4_METHYLATION	26	0.677896918312318	1.86183350070209	0.000124676003349654	0.00164684737211448	0.00125446936358574	2677	tags=58%, list=15%, signal=49%	BRCA1/DNMT1/PAXIP1/DNMT3B/SNW1/HCFC1/CTNNB1/WDR5/PHF20/KANSL2/RTF1/SMAD4/KANSL3/CTR9/KANSL1
GOBP_REGULATION_OF_MACROPHAGE_MIGRATION	GOBP_REGULATION_OF_MACROPHAGE_MIGRATION	GOBP_REGULATION_OF_MACROPHAGE_MIGRATION	39	-0.473041	-1.95104	0.000127025302028546	0.00167559023917328	0.00127636395245744	4262	tags=64%, list=24%, signal=49%	CD200R1/P2RY12/P2RX4/CD200/CCL3/CX3CL1/C3AR1/CMKLR1/STAP1/EMILIN1/CD9/SLAMF1/TRPV4/SLAMF8/CD81/CCL5/CSF1R/TREM2/CX3CR1/CSF1/MAPK3/RARRES2/PTK2B/MMP28/IL34
GOBP_CELLULAR_DEFENSE_RESPONSE	GOBP_CELLULAR_DEFENSE_RESPONSE	GOBP_CELLULAR_DEFENSE_RESPONSE	53	-0.41333	-1.83773	0.000127297066580318	0.00167688737978895	0.001277352036229	4752	tags=58%, list=27%, signal=43%	C5AR1/MNDA/SH2D1A/KIR2DL4/PRF1/CCR2/CCR5/TRAT1/GNLY/NCF2/CLEC5A/CD300C/CCR3/LGALS3BP/LBP/NCR1/IL33/SPN/RELA/TCIRG1/KIR3DL2/CCR6/HLA-G/CXCR2/NCF1/LSP1/TYROBP/CX3CR1/LY96/PTK2B/IL1RL2
GOCC_SERINE_TYPE_PEPTIDASE_COMPLEX	GOCC_SERINE_TYPE_PEPTIDASE_COMPLEX	GOCC_SERINE_TYPE_PEPTIDASE_COMPLEX	11	-0.767319	-2.20638	0.000129170028569787	0.00169864615554299	0.00129392656404182	3151	tags=82%, list=18%, signal=67%	CFH/FCN1/F7/PLAUR/F3/FCN2/PLAU/THBD/FCN3
GOBP_LYMPHOCYTE_COSTIMULATION	GOBP_LYMPHOCYTE_COSTIMULATION	GOBP_LYMPHOCYTE_COSTIMULATION	47	-0.436201	-1.89575	0.000129300193451199	0.00169864615554299	0.00129392656404182	4309	tags=55%, list=25%, signal=42%	HHLA2/CD274/LILRB4/CD320/DPP4/PDCD1LG2/TMIGD2/CD86/TNFSF13B/VAV1/MAP3K8/CD24/LCK/EFNB1/CCR7/CD40LG/CD81/LGALS1/CAV1/CCL19/CD5/CCL21/CD3E/PTPN6/CARD11/TNFSF14
GOBP_TRANSLESION_SYNTHESIS	GOBP_TRANSLESION_SYNTHESIS	GOBP_TRANSLESION_SYNTHESIS	23	0.694849676244902	1.86412850674919	0.000134206940551709	0.00176071493649183	0.00134120683145085	2640	tags=57%, list=15%, signal=48%	PCLAF/POLE2/PCNA/SPRTN/POLD1/POLD3/USP10/POLH/REV1/RCHY1/REV3L/POLD2/PRIMPOL
GOCC_TRANSCRIPTION_FACTOR_TFIID_COMPLEX	GOCC_TRANSCRIPTION_FACTOR_TFIID_COMPLEX	GOCC_TRANSCRIPTION_FACTOR_TFIID_COMPLEX	33	0.644219592649797	1.84098909938336	0.000134762694648748	0.00176561042623137	0.0013449359213483	4601	tags=79%, list=26%, signal=58%	TAF5L/TAF5/TAF4/GTF2H3/TAF2/ERCC3/TAF11/TAF4B/GTF2E1/GTF2A1/TAF9/TAF1/ERCC2/GTF2B/TAF13/TBP/TAF1L/GTF2H2/GTF2H4/TCEA1/GTF2E2/TAF6/TAF9B/TAF8/GTF2A2/TAF7L
GOMF_NUCLEAR_IMPORT_SIGNAL_RECEPTOR_ACTIVITY	GOMF_NUCLEAR_IMPORT_SIGNAL_RECEPTOR_ACTIVITY	GOMF_NUCLEAR_IMPORT_SIGNAL_RECEPTOR_ACTIVITY	19	0.721094025208253	1.86834579441971	0.000135797070179099	0.00177675490062478	0.00135342511223297	2766	tags=63%, list=16%, signal=53%	IPO9/KPNA2/KPNB1/TNPO1/IPO5/TNPO3/IPO11/KPNA3/KPNA4/KPNA6/KPNA1/SNUPN
GOBP_DNA_MODIFICATION	GOBP_DNA_MODIFICATION	GOBP_DNA_MODIFICATION	114	0.492809810265023	1.59859936716949	0.00013599007142869	0.00177687567654595	0.0013535171120719	3703	tags=38%, list=21%, signal=30%	PARP1/BRCA1/DNMT1/EZH2/HELLS/NEIL3/MIS18A/BEND3/UNG/TET1/KDM1B/TDG/DNMT3A/DNMT3B/PPM1D/PARP2/CTCF/RLF/PRMT5/APOBEC3B/EXOSC3/MYC/APEX1/TRIM28/TEX15/TET3/USP7/EHMT2/METTL4/ALKBH1/EHMT1/ALKBH2/BAZ2A/TET2/GATAD2A/ZMPSTE24/ASCC3/OTUD4/TDRKH/PIK3CA/MTRR/USP9X/CTCFL
GOBP_REGULATION_OF_T_CELL_MEDIATED_CYTOTOXICITY	GOBP_REGULATION_OF_T_CELL_MEDIATED_CYTOTOXICITY	GOBP_REGULATION_OF_T_CELL_MEDIATED_CYTOTOXICITY	39	-0.470425	-1.94025	0.00013629706282948	0.00177690037290883	0.00135353592427705	3963	tags=59%, list=23%, signal=46%	FCGR2B/IL7R/CD1B/KLRD1/MR1/NCKAP1L/XCL1/CD1E/CD1C/CD1A/B2M/NECTIN2/IL23A/HLA-G/IL12RB1/HLA-F/HLA-A/HLA-DRA/AZGP1/HLA-B/RIPK3/HLA-DRB1/HLA-E
GOBP_ICOSANOID_TRANSPORT	GOBP_ICOSANOID_TRANSPORT	GOBP_ICOSANOID_TRANSPORT	54	-0.406027	-1.86405	0.000136359507363569	0.00177690037290883	0.00135353592427705	4883	tags=59%, list=28%, signal=43%	PLA2G3/NTSR1/PLA2G2E/DRD3/CYP4A11/TNFSF11/PLA2G6/SYK/P2RX4/PLA2G4F/PLA2G2D/PLA2G2F/DRD2/IL1A/TNFRSF11A/BDKRB2/SSTR4/EDN1/CYP4F2/PLA2G2C/ACE/ANXA1/IL1B/OXT/PLA2G1B/PTGES/PLA2R1/SLCO2A1/PLA2G5/PLA2G2A/ABCC6/ABCC3
GOMF_TRNA_METHYLTRANSFERASE_ACTIVITY	GOMF_TRNA_METHYLTRANSFERASE_ACTIVITY	GOMF_TRNA_METHYLTRANSFERASE_ACTIVITY	33	0.644064088406759	1.84054471423952	0.000137281550864584	0.00178650782679631	0.00136085430530494	5111	tags=73%, list=29%, signal=52%	METTL2A/THUMPD3/NSUN2/TRMT61B/TRMT1L/TRMT10C/METTL6/THUMPD2/TRMT5/WDR4/TARBP1/METTL8/TRMT10A/TRMT12/LCMT2/TYW3/METTL2B/TRMT13/TRDMT1/NSUN3/NSUN6/TRMT11/ALKBH8/TRMT44
GOCC_U12_TYPE_SPLICEOSOMAL_COMPLEX	GOCC_U12_TYPE_SPLICEOSOMAL_COMPLEX	GOCC_U12_TYPE_SPLICEOSOMAL_COMPLEX	28	0.65982456828895	1.83735720056887	0.000137509839047024	0.00178707343245387	0.00136128514970576	2546	tags=57%, list=15%, signal=49%	SNRPE/SNRPD1/DHX15/YBX1/SNRPD3/SF3B3/SF3B6/SF3B1/SNRNP48/PDCD7/PHF5A/SNRPG/SF3B4/SNRPB/SNRNP25/SF3B2
GOCC_CILIARY_BASAL_BODY	GOCC_CILIARY_BASAL_BODY	GOCC_CILIARY_BASAL_BODY	154	0.456866542587855	1.50559800699406	0.000137720798936693	0.00178741262405219	0.00136154352548222	4202	tags=42%, list=24%, signal=32%	CENPF/CDC45/POC1A/CENPJ/CEP78/MAPRE1/CAMSAP2/FAM161A/KIAA0586/DISC1/TTLL4/CCSAP/RTTN/CEP250/IFT81/KIFAP3/PSMB4/TUBG1/GLE1/NEDD1/ENTR1/SDCCAG8/CCDC88A/WDR35/TRAF3IP1/PTK2/ERC1/USH2A/MKS1/RABL2B/DLG5/BBS7/WDR11/ARMC9/MKKS/NPHP4/TBC1D7/TOPORS/DYNC2I2/C2CD3/CDC14A/RP2/BBS4/CEP131/RPGRIP1L/IFT52/CEP41/CEP20/ARHGAP35/CFAP157/MLF1/PCM1/DZIP1L/IFT88/CSNK1A1/CILK1/EXOC7/BLOC1S6/WRAP73/TOGARAM1/SSX2IP/ODF2…
GOBP_REGULATION_OF_HISTONE_H3_K4_METHYLATION	GOBP_REGULATION_OF_HISTONE_H3_K4_METHYLATION	GOBP_REGULATION_OF_HISTONE_H3_K4_METHYLATION	38	0.612846339874313	1.77946917295699	0.000138417766975617	0.0017940501191518	0.00136659957038012	2920	tags=55%, list=17%, signal=46%	BRCA1/DNMT1/KDM1A/PAXIP1/DNMT3B/BCOR/SNW1/HCFC1/CTNNB1/WDR5/PHF20/KANSL2/PRMT6/RTF1/SMAD4/KANSL3/EHMT2/CTR9/MACROH2A1/KANSL1/PYGO2
GOBP_REGULATION_OF_NEUTROPHIL_ACTIVATION	GOBP_REGULATION_OF_NEUTROPHIL_ACTIVATION	GOBP_REGULATION_OF_NEUTROPHIL_ACTIVATION	14	-0.718121	-2.25351	0.00014115560847841	0.00182220771479005	0.00138804833465454	4523	tags=93%, list=26%, signal=69%	CD300A/SYK/FCGR2B/ITGAM/ITGB2/PTAFR/GRN/TNF/CD177/BCR/PRAM1/SPI1/PLA2G2A
GOMF_AROMATASE_ACTIVITY	GOMF_AROMATASE_ACTIVITY	GOMF_AROMATASE_ACTIVITY	24	-0.600517	-2.21138	0.000140808652722128	0.00182220771479005	0.00138804833465454	5041	tags=58%, list=29%, signal=42%	CYP4Z1/CYP3A43/CYP2C19/CYP4A11/CYP4F3/CYP2C8/CYP4F8/CYP3A4/CYP1B1/CYP4F2/CYP2E1/CYP4B1/CYP4F12/CYP4F11
GOMF_DEOXYRIBONUCLEASE_ACTIVITY	GOMF_DEOXYRIBONUCLEASE_ACTIVITY	GOMF_DEOXYRIBONUCLEASE_ACTIVITY	58	0.559505345911168	1.71412375078771	0.000141105685400929	0.00182220771479005	0.00138804833465454	2340	tags=41%, list=13%, signal=36%	EXO1/DNA2/DCLRE1B/FEN1/POLE/POLD1/RAD51C/ZGRF1/RAD1/RBBP8/MGME1/GEN1/ZRANB3/DCLRE1A/APEX1/MRE11/TEFM/DICER1/EXO5/NME1/XRCC3/SETMAR/DFFB/ERCC4
GOCC_NUCLEOCYTOPLASMIC_TRANSPORT_COMPLEX	GOCC_NUCLEOCYTOPLASMIC_TRANSPORT_COMPLEX	GOCC_NUCLEOCYTOPLASMIC_TRANSPORT_COMPLEX	11	0.816534460123258	1.88834244629832	0.000144414353239206	0.00186178984195984	0.00141819962051189	2766	tags=91%, list=16%, signal=77%	KPNA2/KPNB1/RAN/XPO5/KPNA3/KPNA4/KPNA6/KPNA1/MYBBP1A/SNUPN
GOBP_GASTRIC_ACID_SECRETION	GOBP_GASTRIC_ACID_SECRETION	GOBP_GASTRIC_ACID_SECRETION	18	-0.645658	-2.21367	0.000144669129369859	0.00186259096122126	0.00141880986502334	1482	tags=33%, list=8%, signal=31%	PTGER3/CCKBR/SCT/OXT/KCNQ1/GHRL
GOBP_NEGATIVE_REGULATION_OF_T_CELL_MEDIATED_IMMUNITY	GOBP_NEGATIVE_REGULATION_OF_T_CELL_MEDIATED_IMMUNITY	GOBP_NEGATIVE_REGULATION_OF_T_CELL_MEDIATED_IMMUNITY	27	-0.555291	-2.12071	0.000145493897969085	0.00187071874928602	0.00142500112554548	4719	tags=70%, list=27%, signal=51%	LILRB1/IL4I1/IL20RB/LILRB4/FCGR2B/IL7R/SMAD7/KLRD1/ARG1/HFE/NCKAP1L/TBX21/XCL1/SLAMF1/HLA-G/CLEC4G/HLA-F/NOD2/FOXP3
GOMF_NADPLUS_NUCLEOSIDASE_ACTIVITY	GOMF_NADPLUS_NUCLEOSIDASE_ACTIVITY	GOMF_NADPLUS_NUCLEOSIDASE_ACTIVITY	28	-0.560563	-2.14944	0.000146812855390166	0.00188517064909365	0.0014360097143566	4699	tags=57%, list=27%, signal=42%	BANK1/TLR6/TLR3/TLR10/TLR7/IL18R1/IL18RAP/TLR1/TLR2/TLR9/BST1/TLR5/SIGIRR/IL1RL1/IL1RL2/IL1R1
GOMF_RIBOSOME_BINDING	GOMF_RIBOSOME_BINDING	GOMF_RIBOSOME_BINDING	70	0.540919394267134	1.68848130388612	0.000148420317545355	0.00190328388640058	0.00144980729005284	4972	tags=56%, list=28%, signal=40%	NAA15/SERBP1/GEMIN5/EIF2S1/MAIP1/TMCO1/GCN1/SRP72/C1QBP/SRP68/GUF1/MTOR/YTHDF1/ERI1/YTHDF3/OLA1/EIF3C/TTC5/CCDC47/MRPS27/EFL1/PRMT3/DNAJC2/FMR1/LETM1/IMPACT/TACO1/ETF1/NAA16/RICTOR/ZNF598/STAU2/SEC61A2/BAG6/RPN2/SRP19/LETM2/IGHMBP2/EIF2A
GOMF_NUCLEAR_RECEPTOR_BINDING	GOMF_NUCLEAR_RECEPTOR_BINDING	GOMF_NUCLEAR_RECEPTOR_BINDING	139	0.463922210038801	1.52327973344101	0.000149402137311292	0.00191333677571243	0.00145746497701932	4452	tags=45%, list=25%, signal=34%	PARP1/PCNA/KDM1A/THRAP3/MED1/NCOA6/KDM3A/ARID1A/SMARCA4/ASXL1/SNW1/CTBP2/CRY1/CTNNB1/LCOR/MED14/DAXX/CNOT1/STRN/PPID/DCAF1/TAF11/NRIP1/MED13/TRIP12/EP300/TRIM24/NSD1/DCAF13/FKBP4/TAF1/LRIF1/PRAME/MED17/BAZ2A/SLC30A9/HMGA1/TRIP4/SIRT1/GTF2B/YWHAH/ISL1/PPARGC1B/C1D/MED12/MMS19/BCAS3/NR4A3/TCF7L2/PHB2/GTF2H1/HIF1A/SMARCE1/TOB2/NCOR1/NCOA2/LATS1/TMF1/BRD8/ZNHIT3/JMJD1C/MED24
GOBP_POSITIVE_REGULATION_OF_ATTACHMENT_OF_SPINDLE_MICROTUBULES_TO_KINETOCHORE	GOBP_POSITIVE_REGULATION_OF_ATTACHMENT_OF_SPINDLE_MICROTUBULES_TO_KINETOCHORE	GOBP_POSITIVE_REGULATION_OF_ATTACHMENT_OF_SPINDLE_MICROTUBULES_TO_KINETOCHORE	6	0.91236633320697	1.81364554870021	0.00015169437927921	0.00194012295403529	0.00147786907799587	389	tags=67%, list=2%, signal=65%	CCNB1/HNRNPU/AURKB/RCC2
GOBP_REGULATION_OF_MICROTUBULE_CYTOSKELETON_ORGANIZATION	GOBP_REGULATION_OF_MICROTUBULE_CYTOSKELETON_ORGANIZATION	GOBP_REGULATION_OF_MICROTUBULE_CYTOSKELETON_ORGANIZATION	153	0.464566082541998	1.53030677793131	0.000155931423304497	0.00199167890611781	0.0015171413041251	4714	tags=44%, list=27%, signal=33%	TPX2/SPAG5/SKA3/HNRNPU/KIF15/PLK1/SKA1/CKAP2/KIF18A/TACC3/BORA/STMN1/GPSM2/TPR/NUP62/SKA2/CKAP5/MAPRE1/CAMSAP2/CLTC/CAMSAP1/RAE1/CCSAP/PRUNE1/GSK3B/PSRC1/CLASP1/DRG1/CDK5RAP2/SPAST/CLASP2/TRAF3IP1/FKBP4/MID1/ROCK1/TAOK1/MPDZ/NIN/VPS4B/TRIM36/CDK5R1/CHMP2B/APC/GNAI1/RNF4/ATXN7/ARHGEF2/CEP97/PDCD6IP/HDGFL3/RAC1/ATAT1/RHOA/TBCD/SNCA/TOGARAM1/MAPRE2/AKAP9/DYRK1A/CLIP1/MAP6D1/SENP6/PAFAH1B1/GIT1/DYNC1…
GOMF_ENDORIBONUCLEASE_ACTIVITY_PRODUCING_5_PHOSPHOMONOESTERS	GOMF_ENDORIBONUCLEASE_ACTIVITY_PRODUCING_5_PHOSPHOMONOESTERS	GOMF_ENDORIBONUCLEASE_ACTIVITY_PRODUCING_5_PHOSPHOMONOESTERS	30	0.651576208966974	1.83485389619398	0.000157714274582092	0.00201179329938555	0.00153246324017623	3041	tags=57%, list=17%, signal=47%	EXO1/FEN1/POP1/RNASEH1/DROSHA/RNASEH2A/EDC3/APEX1/DBR1/DICER1/AGO2/RPP30/MRPL44/RPP40/RPP14/RPP25/PRORP
GOMF_PEPTIDE_N_ACETYLTRANSFERASE_ACTIVITY	GOMF_PEPTIDE_N_ACETYLTRANSFERASE_ACTIVITY	GOMF_PEPTIDE_N_ACETYLTRANSFERASE_ACTIVITY	47	0.574636174860145	1.71790223102575	0.000158480945228929	0.00201890943269897	0.00153788388290246	4943	tags=66%, list=28%, signal=47%	BRCA2/NAA25/NAA15/HAT1/GTF3C4/NAA50/BAZ1A/ESCO1/TADA2A/EP300/SUPT7L/MCM3AP/TAF9/TAF1/KAT6A/NAA40/NAA30/KAT7/NAA16/GTF2B/CREBBP/ATF2/TAF1L/CLOCK/SRCAP/ATAT1/USP22/KAT6B/MED24/KAT14/NAA20
GOBP_HISTONE_MONOUBIQUITINATION	GOBP_HISTONE_MONOUBIQUITINATION	GOBP_HISTONE_MONOUBIQUITINATION	29	0.655604283309008	1.83139719797801	0.000161006390787181	0.00204838262173849	0.00156033478717161	2409	tags=48%, list=14%, signal=42%	UHRF1/RNF2/CDC73/TRIM37/BCOR/KDM2B/PCGF6/RNF168/UBE2E1/LEO1/RNF20/RYBP/RNF40/CTR9
GOCC_NUCLEAR_PORE_OUTER_RING	GOCC_NUCLEAR_PORE_OUTER_RING	GOCC_NUCLEAR_PORE_OUTER_RING	9	0.852930172052064	1.88169600517116	0.000161249917501358	0.00204878508846337	0.00156064136213708	2041	tags=89%, list=12%, signal=79%	NUP133/NUP85/NUP160/NUP107/NUP37/SEH1L/NUP98/NUP43
GOCC_AMINOACYL_TRNA_SYNTHETASE_MULTIENZYME_COMPLEX	GOCC_AMINOACYL_TRNA_SYNTHETASE_MULTIENZYME_COMPLEX	GOCC_AMINOACYL_TRNA_SYNTHETASE_MULTIENZYME_COMPLEX	11	0.814543372459204	1.88373779636136	0.000161902529495902	0.0020543773723043	0.00156490122790831	3250	tags=100%, list=19%, signal=81%	EPRS1/IARS1/MARS1/AIMP2/DARS1/EEF1E1/LARS1/RARS1/KARS1/QARS1/AIMP1
GOBP_T_CELL_DIFFERENTIATION_INVOLVED_IN_IMMUNE_RESPONSE	GOBP_T_CELL_DIFFERENTIATION_INVOLVED_IN_IMMUNE_RESPONSE	GOBP_T_CELL_DIFFERENTIATION_INVOLVED_IN_IMMUNE_RESPONSE	75	-0.358332	-1.75591	0.000169002298474036	0.00214165560150125	0.00163138453807385	4142	tags=52%, list=24%, signal=40%	STAT3/GPR183/IFNL1/IL6/CLEC4D/PTGER4/SMAD7/IL18R1/CD86/IL27/RORA/PRKCZ/TBX21/JAK3/LY9/SPN/SLAMF6/FCER1G/IL2/BATF/NFKBID/RELB/ANXA1/CLEC4E/IL23A/IL12RB1/CCL19/SEMA4A/HLA-DRA/LGALS9/IL18/IL4R/HLA-DRB1/FOXP3/GATA3/RORC/ZC3H12A/BCL3/BCL6
GOMF_ANNEALING_ACTIVITY	GOMF_ANNEALING_ACTIVITY	GOMF_ANNEALING_ACTIVITY	13	0.787904805191688	1.88833722883206	0.000169433050098732	0.00214430387618408	0.00163340183458367	3619	tags=92%, list=21%, signal=73%	RAD54L/BLM/RECQL4/ZRANB3/RECQL/FXR1/EIF4H/SMARCA1/FMR1/SMARCAL1/EIF4B/DDX3X
GOBP_NUCLEOLAR_LARGE_RRNA_TRANSCRIPTION_BY_RNA_POLYMERASE_I	GOBP_NUCLEOLAR_LARGE_RRNA_TRANSCRIPTION_BY_RNA_POLYMERASE_I	GOBP_NUCLEOLAR_LARGE_RRNA_TRANSCRIPTION_BY_RNA_POLYMERASE_I	18	0.715485047042549	1.82171398947054	0.000170693899258131	0.00215743700905472	0.00164340586599125	2906	tags=72%, list=17%, signal=60%	NCL/NOL11/PWP1/TAF1B/SMARCA4/DEDD/MTOR/MARS1/TCOF1/DDX11/POLR1E/MACROH2A1/SMARCB1
GOBP_REGULATION_OF_SIGNAL_TRANSDUCTION_BY_P53_CLASS_MEDIATOR	GOBP_REGULATION_OF_SIGNAL_TRANSDUCTION_BY_P53_CLASS_MEDIATOR	GOBP_REGULATION_OF_SIGNAL_TRANSDUCTION_BY_P53_CLASS_MEDIATOR	100	0.503150469735966	1.61173325110788	0.000171655481348231	0.00216675828871546	0.00165050625669035	4097	tags=48%, list=23%, signal=37%	AURKA/URB2/CHEK1/ATAD5/AURKB/SMYD2/PAK1IP1/HNRNPK/KDM1A/CHEK2/PRMT5/MTOR/RNF34/MAPKAPK5/DYRK3/COPS3/MARCHF7/MYC/SPRED2/EP300/RRN3/SPRED1/PRMT6/EEF1E1/TRIM24/TRIAP1/TAF9/USP7/TAF1/KAT6A/SOX4/NOP2/MAP2K6/KMT5A/DYRK2/SIRT1/ZMPSTE24/SNAI2/SETD9/RRS1/MLF1/BOP1/ATR/RPS7/RPL5/ATM/TAF9B/ARMC10
GOBP_ACUTE_INFLAMMATORY_RESPONSE_TO_ANTIGENIC_STIMULUS	GOBP_ACUTE_INFLAMMATORY_RESPONSE_TO_ANTIGENIC_STIMULUS	GOBP_ACUTE_INFLAMMATORY_RESPONSE_TO_ANTIGENIC_STIMULUS	24	-0.595303	-2.19218	0.000174184966616241	0.00219296151329745	0.00167046629853871	4311	tags=62%, list=25%, signal=47%	ZP3/IL20RB/FCGR2B/CNR1/PLA2G2D/FCGR1A/ELANE/NLRP6/CCR7/CD6/A2M/GATA3/C3/FUT7/HLA-E
GOBP_POSITIVE_REGULATION_OF_HISTONE_MODIFICATION	GOBP_POSITIVE_REGULATION_OF_HISTONE_MODIFICATION	GOBP_POSITIVE_REGULATION_OF_HISTONE_MODIFICATION	102	0.49436371937446	1.58524060438584	0.000174136335563646	0.00219296151329745	0.00167046629853871	4138	tags=49%, list=24%, signal=38%	BRCA1/DNMT1/JARID2/CHTOP/KDM1A/PAXIP1/SART3/MTF2/TET1/RIF1/DNMT3B/SNW1/HCFC1/CTNNB1/SUV39H1/UBE2N/WDR5/RNF20/AKAP8/RPS6KA5/TADA2A/NSD3/PHF20/KANSL2/PHF19/RTF1/SMAD4/KANSL3/RNF40/CTR9/GLYR1/FMR1/H1-5/KAT7/KANSL1/NIPBL/PRKD1/SIRT1/SMARCB1/SNAI2/ISL1/BRD4/PAXBP1/ZNF304/BRD7/NELFA/RRP8/RUVBL2/ATM/KMT2E
GOCC_MHC_CLASS_I_PROTEIN_COMPLEX	GOCC_MHC_CLASS_I_PROTEIN_COMPLEX	GOCC_MHC_CLASS_I_PROTEIN_COMPLEX	9	-0.80632	-2.21591	0.00017486427465733	0.00219865106848078	0.00167480025977323	3393	tags=100%, list=19%, signal=81%	HFE/B2M/HLA-G/HLA-F/HLA-A/HLA-C/HLA-B/HLA-E
GOBP_INTERLEUKIN_4_PRODUCTION	GOBP_INTERLEUKIN_4_PRODUCTION	GOBP_INTERLEUKIN_4_PRODUCTION	31	-0.507952	-2.01362	0.000178656674359389	0.0022434173823129	0.00170890054749507	4311	tags=58%, list=25%, signal=44%	ZP3/IL20RB/SYK/HAVCR2/PRKCQ/CD86/PRKCZ/NDFIP1/FCER1G/CD40LG/SASH3/LGALS9/CD3E/HLA-DRB1/FOXP3/GATA3/HLA-E/CEBPB
GOBP_REGULATION_OF_LIPID_STORAGE	GOBP_REGULATION_OF_LIPID_STORAGE	GOBP_REGULATION_OF_LIPID_STORAGE	51	-0.409754	-1.78764	0.000180802305302089	0.00226741568088963	0.0017271810092139	2720	tags=41%, list=16%, signal=35%	APOB/CIDEA/ABCA1/CRP/PPARD/SREBF1/PLIN5/EHD1/TNF/TTC39B/TREM2/NR1H3/ALKBH7/CES1/C3/NFKBIA/ABCG1/PNPLA2/ZC3H12A/NR1H2/FITM1
GOBP_RESPIRATORY_BURST	GOBP_RESPIRATORY_BURST	GOBP_RESPIRATORY_BURST	33	-0.510319	-2.05477	0.000184047855089823	0.00230214580965524	0.00175363633425954	3036	tags=55%, list=17%, signal=45%	NCF2/LBP/INSR/SLC11A1/HCK/PRDX2/CD24/SLAMF8/CD52/CYBC1/GRN/NCF1/TREM2/RAC2/BCR/CAMK1D/CYBA/NOXA1
GOMF_NEUROPEPTIDE_RECEPTOR_ACTIVITY	GOMF_NEUROPEPTIDE_RECEPTOR_ACTIVITY	GOMF_NEUROPEPTIDE_RECEPTOR_ACTIVITY	43	-0.430806	-1.82972	0.000183849929705583	0.00230214580965524	0.00175363633425954	5257	tags=51%, list=30%, signal=36%	NPY5R/NPY2R/NPY4R2/OPRM1/NPFFR2/NTSR1/NMUR1/TACR2/NTSR2/QRFPR/SSTR3/GPR37/SORCS2/NPY1R/GALR1/GAL/GALR2/SSTR4/SSTR1/NPFFR1/MCHR1/TACR1
GOCC_TRANSCRIPTION_ELONGATION_FACTOR_COMPLEX	GOCC_TRANSCRIPTION_ELONGATION_FACTOR_COMPLEX	GOCC_TRANSCRIPTION_ELONGATION_FACTOR_COMPLEX	46	0.594124711293736	1.77227559403579	0.00018529312668165	0.00231472770269363	0.00176322046428873	4409	tags=61%, list=25%, signal=46%	TTF2/SUPT16H/ELOA/SSRP1/CDC73/CDK12/NUFIP1/CCNT1/LEO1/EAF1/RTF1/CCNK/ICE1/ELP2/NELFCD/CTR9/CDK13/ZC3H8/AFF4/SUPT6H/ICE2/ERCC6/CCNT2/NELFA/SUPT5H/SUPT4H1/NELFE/AFF3
GOBP_POSITIVE_REGULATION_OF_DNA_TEMPLATED_TRANSCRIPTION_ELONGATION	GOBP_POSITIVE_REGULATION_OF_DNA_TEMPLATED_TRANSCRIPTION_ELONGATION	GOBP_POSITIVE_REGULATION_OF_DNA_TEMPLATED_TRANSCRIPTION_ELONGATION	30	0.648950732253322	1.82746049215142	0.000185922757498162	0.00231959631258029	0.00176692907872956	3711	tags=70%, list=21%, signal=55%	SUPT16H/CDC73/CDK12/ALYREF/THOC5/CCNT1/TCERG1/CTNNB1/LEO1/CCNK/CDK13/KAT7/SCAF8/THOC1/HMGN1/DDX39B/SUPT6H/BRD4/ERCC6/CCNT2/SUPT5H
GOMF_GLUTATHIONE_PEROXIDASE_ACTIVITY	GOMF_GLUTATHIONE_PEROXIDASE_ACTIVITY	GOMF_GLUTATHIONE_PEROXIDASE_ACTIVITY	21	-0.606733	-2.15284	0.000189815876694252	0.00236511560793392	0.00180160294252534	2195	tags=43%, list=13%, signal=38%	GPX4/LTC4S/GPX1/ALOX5AP/PTGES/GSTZ1/GSTK1/MGST2/GPX3
GOBP_MATURATION_OF_LSU_RRNA	GOBP_MATURATION_OF_LSU_RRNA	GOBP_MATURATION_OF_LSU_RRNA	28	0.654662325209133	1.82298234253898	0.000191484313848253	0.00238283375881436	0.00181509956512393	4892	tags=75%, list=28%, signal=54%	RRP15/WDR12/GTPBP4/DDX18/NIFK/FTSJ3/MAK16/ZNHIT6/NOL9/RPL7L1/RSL1D1/NOP2/RPF1/URB1/PES1/LAS1L/BOP1/ZNHIT3/RPF2/NHP2/MRPL1
GOBP_NEGATIVE_REGULATION_OF_TELOMERE_MAINTENANCE	GOBP_NEGATIVE_REGULATION_OF_TELOMERE_MAINTENANCE	GOBP_NEGATIVE_REGULATION_OF_TELOMERE_MAINTENANCE	35	0.612733216448704	1.75168706495075	0.000192482993016303	0.00239218259572575	0.00182222094728058	2572	tags=46%, list=15%, signal=39%	PARP1/HNRNPU/HNRNPC/GNL3L/PIF1/RTEL1/DCP2/PINX1/HNRNPA1/SLX4/EXOSC10/NAT10/ERCC4/TNKS/POT1/TNKS2
GOBP_MITOCHONDRIAL_DNA_REPLICATION	GOBP_MITOCHONDRIAL_DNA_REPLICATION	GOBP_MITOCHONDRIAL_DNA_REPLICATION	15	0.765430839958974	1.87256555774165	0.000193844923983271	0.0024060161360645	0.00183275850700756	2640	tags=73%, list=15%, signal=62%	DNA2/RRM1/TWNK/MGME1/LIG3/TEFM/STOML2/METTL4/POLG2/DNAJA3/PRIMPOL
GOBP_DNA_METHYLATION_DEPENDENT_HETEROCHROMATIN_ASSEMBLY	GOBP_DNA_METHYLATION_DEPENDENT_HETEROCHROMATIN_ASSEMBLY	GOBP_DNA_METHYLATION_DEPENDENT_HETEROCHROMATIN_ASSEMBLY	24	0.675517764535734	1.8330218800366	0.000194793374571437	0.00241468863939901	0.00183936469888845	3482	tags=54%, list=20%, signal=43%	DNMT1/HELLS/KDM1A/SETDB1/TET1/DNMT3A/TRIM28/PPHLN1/MORC2/SETDB2/SIRT1/TASOR/ZNF304
GOBP_HISTONE_PHOSPHORYLATION	GOBP_HISTONE_PHOSPHORYLATION	GOBP_HISTONE_PHOSPHORYLATION	45	0.602697808553249	1.79561639993041	0.000200039210545937	0.00247337484241517	0.00188406832169864	2949	tags=44%, list=17%, signal=37%	HASPIN/CCNA2/AURKA/CDK1/CHEK1/AURKB/INCENP/VRK1/BAZ1B/SMARCA5/AKAP8/RPS6KA5/DCAF1/PPP4R2/CDK2/MACROH2A1/FMR1/HMGA2/ZMPSTE24/PPP4R3B
GOMF_CYTOSKELETAL_MOTOR_ACTIVITY	GOMF_CYTOSKELETAL_MOTOR_ACTIVITY	GOMF_CYTOSKELETAL_MOTOR_ACTIVITY	112	0.490759175443718	1.59033309888077	0.000199984133900323	0.00247337484241517	0.00188406832169864	1286	tags=20%, list=7%, signal=18%	KIF14/KIF4A/KIFC1/KIF2C/KIF18B/KIF11/KIF23/KIF15/KIF20A/KIF24/KIF18A/CENPE/MYO19/SMC3/KIF20B/KIF2A/KIF22/MYO1B/DNAH14/KIF4B/MYO10/DYNC1I2
GOBP_PROTEIN_CONTAINING_COMPLEX_DISASSEMBLY	GOBP_PROTEIN_CONTAINING_COMPLEX_DISASSEMBLY	GOBP_PROTEIN_CONTAINING_COMPLEX_DISASSEMBLY	242	0.425636668216785	1.42884784335552	0.000203326591159851	0.00251081074064444	0.00191258473932308	4261	tags=37%, list=24%, signal=29%	KIF14/TPX2/KIF2C/KIF18B/CKAP2/KIF24/KIF18A/SMARCC1/SUPT16H/STMN1/GSPT1/SSRP1/SET/CKAP5/UBQLN4/KIF2A/ATP2A2/CAMSAP2/ABCE1/ARID1A/SMARCA4/CAMSAP1/VPS33A/CCSAP/GSK3B/PIK3R4/HSPA8/DYRK3/CLASP1/UBQLN1/DHX8/CRACD/GLE1/GRWD1/MYC/MICAL3/SPAST/LIX1L/CLASP2/EPS8/MID1/SMARCD1/TMOD3/BNIP3/TAOK1/RDX/ARID2/CAPZA1/GFM2/EPG5/SNAPIN/NSF/SYNJ1/LIMA1/SNAP29/SCAF8/KIF5B/ETF1/VPS4B/HMGA1/LMOD2/PDXP/MTPN/STX17/SMARCB1…
GOMF_PROMOTER_SPECIFIC_CHROMATIN_BINDING	GOMF_PROMOTER_SPECIFIC_CHROMATIN_BINDING	GOMF_PROMOTER_SPECIFIC_CHROMATIN_BINDING	61	0.545368756717709	1.68290807923006	0.000205786782345099	0.00253493322858219	0.00193095980103419	3126	tags=39%, list=18%, signal=32%	DHX9/HNRNPU/DNMT1/EZH2/RBL1/KDM1A/SETDB1/MED1/CHD7/SUZ12/HDAC2/ERCC3/NUP98/TRIM28/EHMT2/ERCC4/MACROH2A1/PRDM15/ZNF609/NIPBL/SIRT1/GTF2B/ISL1/ATF2
GOBP_AEROBIC_RESPIRATION	GOBP_AEROBIC_RESPIRATION	GOBP_AEROBIC_RESPIRATION	168	0.449235566509096	1.49030696110408	0.000205804383538837	0.00253493322858219	0.00193095980103419	4048	tags=39%, list=23%, signal=30%	CCNB1/CDK1/MSH2/FH/SDHC/COA6/ATP5PB/NDUFS2/MTFR2/NDUFS1/CS/DHTKD1/IREB2/ATP7A/MTFR1/PDE12/UQCRFS1/COX10/IDH1/NNT/ADSL/PANK2/UQCRH/IDH3A/ATP5F1A/ATP5F1B/SLC25A33/PDHA1/COX15/DLAT/MYC/NDUFAB1/DLD/DLST/TEFM/STOML2/CYCS/SUCLA2/UQCRHL/NIPSNAP2/BNIP3/SDHB/PPIF/SLC25A51/MDH1/SHMT2/MDH2/SUCLG1/IDE/C2orf69/UQCRC2/GHITM/NDUFA10/COX7A2L/FXN/SUCLG2/COX5A/NDUFB5/HIF1A/RHOA/CHCHD2/SNCA/PDHB/NDUFB3/IDH2
GOBP_REGULATION_OF_T_HELPER_CELL_DIFFERENTIATION	GOBP_REGULATION_OF_T_HELPER_CELL_DIFFERENTIATION	GOBP_REGULATION_OF_T_HELPER_CELL_DIFFERENTIATION	37	-0.472909	-1.9568	0.000207344609502914	0.00255065525354157	0.0019429358948599	3717	tags=51%, list=21%, signal=41%	SMAD7/CD86/IL27/PRKCZ/TBX21/JAK3/IL2/NFKBID/ANXA1/IL23A/IL12RB1/CCL19/HLA-DRA/IL18/IL4R/HLA-DRB1/FOXP3/ZC3H12A/BCL6
GOBP_HISTONE_THREONINE_PHOSPHORYLATION	GOBP_HISTONE_THREONINE_PHOSPHORYLATION	GOBP_HISTONE_THREONINE_PHOSPHORYLATION	7	0.885223105407314	1.83672256298547	0.000209326805539917	0.0025685036583318	0.00195653173705958	1490	tags=57%, list=9%, signal=52%	HASPIN/CHEK1/VRK1/DCAF1
GOMF_HISTONE_THREONINE_KINASE_ACTIVITY	GOMF_HISTONE_THREONINE_KINASE_ACTIVITY	GOMF_HISTONE_THREONINE_KINASE_ACTIVITY	7	0.885223105407314	1.83672256298547	0.000209326805539917	0.0025685036583318	0.00195653173705958	1490	tags=57%, list=9%, signal=52%	HASPIN/CHEK1/VRK1/DCAF1
GOBP_PIGMENT_METABOLIC_PROCESS	GOBP_PIGMENT_METABOLIC_PROCESS	GOBP_PIGMENT_METABOLIC_PROCESS	87	0.500836423412404	1.58592077097646	0.000210443416774344	0.0025789320618392	0.00196447546817435	3481	tags=34%, list=20%, signal=28%	FLVCR1/PPAT/PAICS/GMPS/GART/ABCB10/FECH/TMEM14B/PRPS1/IREB2/ATP7A/COX10/IBA57/CPOX/OPN3/SRRD/ZEB2/COX15/ABCB7/APPL1/DCT/TMEM14C/SHMT2/DDT/TMEM14A/ABCB6/TBX2/ALAS1/FXN/ABCC2
GOBP_ALPHA_BETA_T_CELL_PROLIFERATION	GOBP_ALPHA_BETA_T_CELL_PROLIFERATION	GOBP_ALPHA_BETA_T_CELL_PROLIFERATION	40	-0.467107	-1.92923	0.000211488191028901	0.00258845483425119	0.001971729343943	2820	tags=55%, list=16%, signal=46%	TGFBR2/ZBTB7B/CCR2/CD274/SYK/PTPN22/XCL1/IRF1/IL15/ZAP70/CD81/IL23A/LGALS9B/EBI3/HLA-A/LGALS9/CD3E/LGALS9C/IL18/RASAL3/HLA-E/VSIR
GOBP_WATER_HOMEOSTASIS	GOBP_WATER_HOMEOSTASIS	GOBP_WATER_HOMEOSTASIS	65	-0.389153	-1.88827	0.000212593083558881	0.00259868840067107	0.0019795246598729	4636	tags=55%, list=27%, signal=41%	ATP6V1B1/CYP4A11/CFTR/HYAL2/PRKACG/GRHL3/SFN/CLDN4/ALOX12B/SCNN1G/PRKACA/KRT16/CLN3/WFS1/ELOVL1/TP63/TRPV4/CYP4F2/SCTR/TFAP2B/KDF1/ALOXE3/MYO5B/CYP26B1/SCT/SCNN1B/FA2H/KRT1/AQP1/SCNN1A/ACER1/CYP4F12/AQP3/INPP5K/LSR/PLEC
GOCC_P_BODY	GOCC_P_BODY	GOCC_P_BODY	93	0.507058871226092	1.61800437905293	0.00021399775324679	0.00261255590422122	0.00199008809073337	2943	tags=43%, list=17%, signal=36%	POLR2D/CNOT9/MEX3A/DCP1A/NOCT/EDC3/PUM1/EIF4E/YTHDF2/PATL1/APOBEC3B/YTHDF1/TOP1/CAPRIN1/YTHDF3/MEX3B/CNOT1/EIF4ENIF1/LSM3/BTBD1/LSM14A/DCP2/AGO2/CNOT7/PSMA6/LIN28A/CSDE1/CNOT3/LSM2/UBAP2/PSMA4/GARRE1/EDC4/LIMD1/TRIM71/AGO4/PNRC2/AGO1/RC3H2/EIF4E2
GOMF_RIBONUCLEASE_ACTIVITY	GOMF_RIBONUCLEASE_ACTIVITY	GOMF_RIBONUCLEASE_ACTIVITY	122	0.475366693396231	1.55272700216399	0.000217610772544373	0.00265331470331847	0.00202113569455496	3041	tags=36%, list=17%, signal=30%	EXO1/FEN1/ISG20L2/EXOSC2/CPSF3/POP1/PNPT1/RNASEH1/TSNAX/ANGEL2/PPP1R8/NOCT/XRN2/PDE12/DROSHA/RNASEH2A/EDC3/ERI2/CNOT6/ERI1/EXOSC8/EXOSC3/CNOT1/DCP2/APEX1/DBR1/DICER1/AGO2/EXOSC9/CNOT7/DIS3/RPP30/TOE1/EXOSC10/ZC3H12C/MRPL44/RPP40/RPP14/EXOG/AGO1/RPP25/TSEN2/RCL1/PRORP
GOBP_COMPLEMENT_ACTIVATION_LECTIN_PATHWAY	GOBP_COMPLEMENT_ACTIVATION_LECTIN_PATHWAY	GOBP_COMPLEMENT_ACTIVATION_LECTIN_PATHWAY	12	-0.754925	-2.23957	0.000219669557149882	0.00267504401521689	0.00203768777857315	2857	tags=67%, list=16%, signal=56%	FCN1/FCN2/KRT1/A2M/MASP1/FCN3/MFAP4/SERPING1
GOBP_POSITIVE_REGULATION_OF_DEFENSE_RESPONSE_TO_BACTERIUM	GOBP_POSITIVE_REGULATION_OF_DEFENSE_RESPONSE_TO_BACTERIUM	GOBP_POSITIVE_REGULATION_OF_DEFENSE_RESPONSE_TO_BACTERIUM	13	-0.732248	-2.2568	0.000220617792283886	0.00268136360439672	0.00204250166184538	3865	tags=85%, list=22%, signal=66%	SIGLEC16/PGC/HAVCR2/EMILIN1/F2RL1/KLK7/NLRP10/GRN/KLK5/NOD2/CYBA
GOBP_POSITIVE_REGULATION_OF_NATURAL_KILLER_CELL_ACTIVATION	GOBP_POSITIVE_REGULATION_OF_NATURAL_KILLER_CELL_ACTIVATION	GOBP_POSITIVE_REGULATION_OF_NATURAL_KILLER_CELL_ACTIVATION	25	-0.547442	-2.01655	0.000220870888546811	0.00268136360439672	0.00204250166184538	2798	tags=48%, list=16%, signal=40%	BLOC1S3/RASGRP1/IL15/LAMP1/AXL/IL23A/HLA-F/IL15RA/TYROBP/IL18/HLA-E/GAS6
GOBP_POSITIVE_REGULATION_OF_MRNA_3_END_PROCESSING	GOBP_POSITIVE_REGULATION_OF_MRNA_3_END_PROCESSING	GOBP_POSITIVE_REGULATION_OF_MRNA_3_END_PROCESSING	10	0.81811258142033	1.82734084757596	0.00022102045637648	0.00268136360439672	0.00204250166184538	2694	tags=60%, list=15%, signal=51%	CDC73/NCBP1/LEO1/NUDT21/DHX36/NCBP2
GOBP_BLASTOCYST_GROWTH	GOBP_BLASTOCYST_GROWTH	GOBP_BLASTOCYST_GROWTH	21	0.691803424302263	1.82834775530838	0.000221904226255214	0.00268871173391186	0.00204809902533667	4573	tags=76%, list=26%, signal=56%	GINS1/NCAPG2/CHEK1/GINS4/PALB2/BRCA2/RTF1/RAD51B/CTR9/ZNF830/COPS2/NBN/ZPR1/PELO/TAF8/SALL4
GOBP_POSITIVE_REGULATION_OF_INTERLEUKIN_8_PRODUCTION	GOBP_POSITIVE_REGULATION_OF_INTERLEUKIN_8_PRODUCTION	GOBP_POSITIVE_REGULATION_OF_INTERLEUKIN_8_PRODUCTION	61	-0.390302	-1.81743	0.000223654388672344	0.00270652601260688	0.00206166887232777	4348	tags=52%, list=25%, signal=40%	HYAL2/SYK/CLEC7A/STAT3/TLR3/IL6/TLR7/ZNF580/LILRA2/LBP/FCN1/PRKD2/F2RL1/RELA/ELANE/TLR1/F3/TLR2/CD2/PYCARD/NLRP10/TLR9/SERPINE1/IL1B/TNF/LGALS9/NOD2/TLR5/PLA2G1B/CHI3L1/CD14/CD74
GOMF_FLAP_ENDONUCLEASE_ACTIVITY	GOMF_FLAP_ENDONUCLEASE_ACTIVITY	GOMF_FLAP_ENDONUCLEASE_ACTIVITY	9	0.845411812795359	1.86510934070278	0.000224542694725109	0.00271387914412135	0.00206727004604157	753	tags=56%, list=4%, signal=53%	EXO1/DNA2/FEN1/ZGRF1/GEN1
GOMF_AMYLOID_BETA_BINDING	GOMF_AMYLOID_BETA_BINDING	GOMF_AMYLOID_BETA_BINDING	85	-0.339392	-1.66328	0.000224891810906452	0.00271470526798313	0.00206789933755496	3963	tags=41%, list=23%, signal=32%	FCGR2B/LILRB3/PRNP/MARCO/APBB3/ITGAM/GRIA3/LRPAP1/INSR/KIR3DL1/GRIA2/EPHA4/SORL1/NGFR/ITM2A/GRIA1/ITGB2/APOE/TLR2/C1QA/PFDN5/LRP1/GSAP/APBA3/EPHB2/TREM2/ACHE/ADRB2/FBXO2/CD74/CLU/ITM2B/CRYAB/RAMP3/CST3
GOCC_INTERCELLULAR_BRIDGE	GOCC_INTERCELLULAR_BRIDGE	GOCC_INTERCELLULAR_BRIDGE	75	0.52440565828754	1.64509926432111	0.000231371288072153	0.00278769403899431	0.00212349779717526	3548	tags=41%, list=20%, signal=33%	CDC6/TPX2/PRC1/CDCA8/FAM83D/KIF20A/CEP55/CDC7/KIF20B/DNAJC8/PRKCI/WAPL/HAUS3/MICAL3/EAF1/AGBL5/TRIM45/KRR1/NCAPH2/EPB41/SNRNP25/RBM18/SEPTIN2/TMEM9/NINL/IQCB1/CEP131/DUSP11/NGRN/SETX/PHLPP2
GOMF_HEAT_SHOCK_PROTEIN_BINDING	GOMF_HEAT_SHOCK_PROTEIN_BINDING	GOMF_HEAT_SHOCK_PROTEIN_BINDING	120	0.479058035996662	1.56016841721441	0.000231514977072338	0.00278769403899431	0.00212349779717526	4364	tags=42%, list=25%, signal=31%	CDK1/KPNB1/DNAJC9/TPR/NUP62/HSPA14/APAF1/TFAM/CSNK2A1/FAF1/PPP5C/BCOR/TTC4/TFRC/PTGES3/HSPA8/SACS/HDAC2/DNAJC8/DNAJA1/DAXX/GMEB1/METTL21A/PPID/METTL18/HSPA9/FKBP4/HSP90AB1/CHORDC1/USP19/DNAJA3/STIP1/DNAJC2/TSC1/PDXP/DNAJC10/ST13/BAG2/BAK1/IRAK1/HIF1A/STAU2/HSPA13/SNCA/TOMM34/METTL23/BAG6/DNAJA2/DNAJC7/AHSA1
GOBP_BASE_EXCISION_REPAIR_GAP_FILLING	GOBP_BASE_EXCISION_REPAIR_GAP_FILLING	GOBP_BASE_EXCISION_REPAIR_GAP_FILLING	14	0.766908312438127	1.86222524557613	0.000233753684233454	0.00281114971747919	0.00214136492351595	1745	tags=57%, list=10%, signal=51%	PCNA/FEN1/POLE/POLD1/PARG/LIG1/LIG3/APEX1
GOBP_TELOMERASE_RNA_LOCALIZATION	GOBP_TELOMERASE_RNA_LOCALIZATION	GOBP_TELOMERASE_RNA_LOCALIZATION	19	0.708473684432249	1.83564664591937	0.000235289389766612	0.00282183287496168	0.00214950271089994	2241	tags=68%, list=13%, signal=60%	DKC1/CCT5/CCT2/CCT3/CCT4/SHQ1/CCT6A/NAF1/RUVBL1/CCT8/DCP2/EXOSC10/CCT7
GOBP_REGULATION_OF_TRANSCRIPTION_BY_RNA_POLYMERASE_I	GOBP_REGULATION_OF_TRANSCRIPTION_BY_RNA_POLYMERASE_I	GOBP_REGULATION_OF_TRANSCRIPTION_BY_RNA_POLYMERASE_I	33	0.634790523787054	1.8140436087592	0.000235517543706079	0.00282183287496168	0.00214950271089994	3171	tags=58%, list=18%, signal=47%	HEATR1/NCL/WDR43/NOL11/PWP1/LYAR/SMARCA4/DEDD/DHX33/MTOR/MARS1/WDR75/UTP15/DDX11/MACROH2A1/PHF8/SMARCB1/ZMPSTE24/UBTF
GOBP_DNA_REPLICATION_INDEPENDENT_CHROMATIN_ORGANIZATION	GOBP_DNA_REPLICATION_INDEPENDENT_CHROMATIN_ORGANIZATION	GOBP_DNA_REPLICATION_INDEPENDENT_CHROMATIN_ORGANIZATION	33	0.634480635711589	1.81315804027375	0.000235517543706079	0.00282183287496168	0.00214950271089994	4561	tags=64%, list=26%, signal=47%	HJURP/OIP5/SUPT16H/MIS18A/ASF1B/HAT1/NASP/RBBP4/CENPP/H3-3A/CENPW/UBN1/ITGB3BP/HIRA/UBN2/H4C8/H4C3/IPO4/ATRX/H4C12/H4C5
GOBP_PROTEIN_K48_LINKED_UBIQUITINATION	GOBP_PROTEIN_K48_LINKED_UBIQUITINATION	GOBP_PROTEIN_K48_LINKED_UBIQUITINATION	67	0.535119351991086	1.66652918910655	0.000235871654167052	0.00282257800017478	0.00215007030251024	4484	tags=54%, list=26%, signal=40%	UBE2T/SKP2/UBE2C/RNF115/UBE2K/RNF8/RNF34/UBE2E1/UBE3A/ARIH2/BFAR/TRIM32/CUL3/UBR5/UBE3C/ITCH/UBE2G1/TRIM44/KBTBD6/BTRC/NEDD4L/UBE2D3/TOPORS/CUL1/RNF4/UBE2R2/HACE1/MARCHF6/KBTBD7/UBE2E3/RNF187/BIRC2/PPIA/UBE2D2/UBE2D1/FBXO38
GOMF_DEATH_RECEPTOR_ACTIVITY	GOMF_DEATH_RECEPTOR_ACTIVITY	GOMF_DEATH_RECEPTOR_ACTIVITY	13	-0.730076	-2.2501	0.000237061150328443	0.0028333056397104	0.00215824197364923	2737	tags=62%, list=16%, signal=52%	TNFRSF11A/NGFR/TNFRSF10A/TNFRSF1B/TNFRSF4/TNFRSF25/TNFRSF18/TNFRSF1A
GOBP_POSITIVE_REGULATION_OF_UBIQUITIN_PROTEIN_LIGASE_ACTIVITY	GOBP_POSITIVE_REGULATION_OF_UBIQUITIN_PROTEIN_LIGASE_ACTIVITY	GOBP_POSITIVE_REGULATION_OF_UBIQUITIN_PROTEIN_LIGASE_ACTIVITY	11	0.806562935127118	1.86528199407724	0.000237747035034524	0.00283799516265286	0.00216181417041789	2269	tags=55%, list=13%, signal=47%	PLK1/CDC20/MASTL/UBE2C/UBE2S/BTRC
GOMF_CCR_CHEMOKINE_RECEPTOR_BINDING	GOMF_CCR_CHEMOKINE_RECEPTOR_BINDING	GOMF_CCR_CHEMOKINE_RECEPTOR_BINDING	41	-0.431613	-1.77461	0.000238766723972853	0.00284665284105243	0.00216840906955423	4460	tags=61%, list=26%, signal=46%	CCL16/CCR2/CCL4/DEFB103B/CCL1/CCL3/CXCL13/CX3CL1/CCRL2/CCL2/CCL25/XCL1/CCL11/XCL2/DEFB1/CCL13/CCL3L3/CCL3L1/CCL24/CCL5/CCL19/CCL26/CCL21/CCL14/CCL22
GOBP_POSITIVE_REGULATION_OF_APOPTOTIC_CELL_CLEARANCE	GOBP_POSITIVE_REGULATION_OF_APOPTOTIC_CELL_CLEARANCE	GOBP_POSITIVE_REGULATION_OF_APOPTOTIC_CELL_CLEARANCE	8	-0.823277	-2.14609	0.000239460849553278	0.00285141250533331	0.00217203469577947	3096	tags=100%, list=18%, signal=82%	CD300LF/ABCA7/C2/TREM2/C4B/C3/C4A
GOMF_HISTONE_DEACETYLASE_BINDING	GOMF_HISTONE_DEACETYLASE_BINDING	GOMF_HISTONE_DEACETYLASE_BINDING	122	0.473297153983987	1.54596710549459	0.000240441942999043	0.00285957336636869	0.00217825114930317	4401	tags=45%, list=25%, signal=34%	GMNN/PARP1/TOP2A/KPNA2/CDC20/DDX20/SFPQ/RBBP4/HNRNPD/CHD4/SMG5/BCOR/PHF6/TOP2B/CRY1/CBX5/HDAC2/LCOR/YWHAB/AKAP8/HSP90AA1/BRMS1L/NRIP1/NUDT21/SUDS3/DHX36/YWHAE/PKN2/HDAC4/HSP90AB1/MIER3/NR2C1/H1-5/MAPK8/NIPBL/TRAF6/USF1/TBX2/SATB2/MEF2D/MEF2C/SP1/HIF1A/CCND1/NCOR1/SRF/TFAP4/MEF2A/HDAC1/MAGEA3/MAGEA2B/GLI3/MTA1/MAGEA12/MTA3
GOBP_REGULATION_OF_SYSTEMIC_ARTERIAL_BLOOD_PRESSURE_BY_HORMONE	GOBP_REGULATION_OF_SYSTEMIC_ARTERIAL_BLOOD_PRESSURE_BY_HORMONE	GOBP_REGULATION_OF_SYSTEMIC_ARTERIAL_BLOOD_PRESSURE_BY_HORMONE	38	-0.475982	-1.99784	0.000241550845257117	0.0028657118071056	0.00218292704457739	3425	tags=53%, list=20%, signal=42%	ATP6AP2/CORIN/AGTR2/ACE2/F2RL1/EDN1/PCSK5/EDN3/CPA3/ECE1/ACE/EDN2/RPS6KA2/DRD5/CTSZ/CTSG/CMA1/TACR1/CYBA/SERPINF2
GOBP_RETINOL_METABOLIC_PROCESS	GOBP_RETINOL_METABOLIC_PROCESS	GOBP_RETINOL_METABOLIC_PROCESS	51	-0.404882	-1.76639	0.000241490326079842	0.0028657118071056	0.00218292704457739	3729	tags=37%, list=21%, signal=29%	AWAT2/TTR/RBP4/RDH12/ADH1B/BCO1/CYP3A4/DHRS7/DGAT2/CYP1B1/AKR1B15/AKR1B10/RDH5/SDR16C5/RDH16/DHRS4/DHRS3/AKR1C3/PNPLA2
GOBP_INNER_CELL_MASS_CELL_PROLIFERATION	GOBP_INNER_CELL_MASS_CELL_PROLIFERATION	GOBP_INNER_CELL_MASS_CELL_PROLIFERATION	13	0.77885939899634	1.86665849663493	0.000243469543898434	0.00288493507347299	0.00219757017370658	273	tags=46%, list=2%, signal=45%	GINS1/NCAPG2/CHEK1/GINS4/PALB2/BRCA2
GOBP_MITOTIC_RECOMBINATION	GOBP_MITOTIC_RECOMBINATION	GOBP_MITOTIC_RECOMBINATION	26	0.665038945712329	1.82651927594153	0.000245389952007588	0.00290413151280461	0.00221219286761205	3878	tags=69%, list=22%, signal=54%	RAD51/MSH2/BRCA2/RAD51C/GEN1/RAD54B/MLH1/ANKLE1/SMC6/MRE11/XRCC3/ERCC2/ERCC4/SMC5/MSH3/TPRKB/RAD51D/NSMCE2
GOBP_NEGATIVE_REGULATION_OF_DENDRITIC_CELL_APOPTOTIC_PROCESS	GOBP_NEGATIVE_REGULATION_OF_DENDRITIC_CELL_APOPTOTIC_PROCESS	GOBP_NEGATIVE_REGULATION_OF_DENDRITIC_CELL_APOPTOTIC_PROCESS	7	-0.849443	-2.1171	0.000251155895947097	0.00296873637886611	0.00226140497225818	1789	tags=86%, list=10%, signal=77%	CCR7/AXL/CCL19/CCL21/CXCL12/GAS6
GOBP_POSITIVE_REGULATION_OF_REACTIVE_OXYGEN_SPECIES_METABOLIC_PROCESS	GOBP_POSITIVE_REGULATION_OF_REACTIVE_OXYGEN_SPECIES_METABOLIC_PROCESS	GOBP_POSITIVE_REGULATION_OF_REACTIVE_OXYGEN_SPECIES_METABOLIC_PROCESS	65	-0.386008	-1.87301	0.00025630264703904	0.00302587337511658	0.00230492850245121	2743	tags=45%, list=16%, signal=38%	ADGRB1/DCXR/PDGFRB/ITGAM/ACE2/F2RL1/CRP/ITGB2/CYP1B1/CDKN1A/PID1/TSPO/XDH/PDGFB/CBR1/SOD1/TGFB1/HVCN1/PLCG2/DHRS4/AKR1C1/TYROBP/GNAI2/CD177/RIPK3/CYBA/PTK2B/AKR1C3/ZC3H12A
GOBP_CD4_POSITIVE_CD25_POSITIVE_ALPHA_BETA_REGULATORY_T_CELL_DIFFERENTIATION	GOBP_CD4_POSITIVE_CD25_POSITIVE_ALPHA_BETA_REGULATORY_T_CELL_DIFFERENTIATION	GOBP_CD4_POSITIVE_CD25_POSITIVE_ALPHA_BETA_REGULATORY_T_CELL_DIFFERENTIATION	8	-0.820383	-2.13854	0.000257035481600661	0.00302713285212764	0.00230588789635211	978	tags=75%, list=6%, signal=71%	PLA2G2D/HLA-DRA/LGALS9/HLA-DRB1/FOXP3/FUT7
GOCC_DNA_POLYMERASE_COMPLEX	GOCC_DNA_POLYMERASE_COMPLEX	GOCC_DNA_POLYMERASE_COMPLEX	19	0.705759298304377	1.82861370468127	0.000256801338215872	0.00302713285212764	0.00230588789635211	2507	tags=68%, list=14%, signal=59%	POLE2/PRIM1/POLA1/MCM3/POLE/PRIM2/POLD1/POLD3/POLA2/POLE3/POLG2/REV3L/POLD2
GOBP_POSITIVE_REGULATION_OF_CHROMOSOME_SEGREGATION	GOBP_POSITIVE_REGULATION_OF_CHROMOSOME_SEGREGATION	GOBP_POSITIVE_REGULATION_OF_CHROMOSOME_SEGREGATION	14	0.764275112039111	1.85583124491116	0.000262087135998877	0.00308287167636636	0.00234834638312735	1354	tags=57%, list=8%, signal=53%	CDC6/CCNB1/HNRNPU/CDT1/AURKB/RAD18/RCC2/SMC6
GOBP_HISTONE_H3_ACETYLATION	GOBP_HISTONE_H3_ACETYLATION	GOBP_HISTONE_H3_ACETYLATION	75	0.523170732116257	1.64122520975331	0.000264063270234007	0.00310234235709917	0.00236317797765217	4334	tags=53%, list=25%, signal=40%	TAF5L/BRCA1/CHEK1/TAF5/BRCA2/YEATS2/JADE3/TAF4/POLE3/TADA1/TAF2/ZZZ3/WDR5/DR1/TADA2A/BRPF1/SIN3A/EP300/SUPT7L/MCM3AP/BRD1/TRRAP/SMAD4/TAF9/BRPF3/MEAF6/KAT6A/LDB1/KAT7/SIRT1/SMARCB1/ZNF451/ATXN7/ING5/ENY2/MAP3K7/TAF6/MBIP/USP22/KAT6B
GOMF_LYSINE_ACETYLATED_HISTONE_BINDING	GOMF_LYSINE_ACETYLATED_HISTONE_BINDING	GOMF_LYSINE_ACETYLATED_HISTONE_BINDING	23	0.682331235845754	1.83054429075846	0.000264424329225318	0.00310281412533931	0.0023635373423474	3752	tags=74%, list=21%, signal=58%	SMARCA4/YEATS4/PSME4/ZZZ3/ATAD2B/BRD3/TRIM24/CARM1/TAF1/BAZ2A/PHIP/BRD2/BRD9/BRD4/TAF1L/BRD7/ZMYND8
GOMF_ARACHIDONIC_ACID_MONOOXYGENASE_ACTIVITY	GOMF_ARACHIDONIC_ACID_MONOOXYGENASE_ACTIVITY	GOMF_ARACHIDONIC_ACID_MONOOXYGENASE_ACTIVITY	20	-0.616677	-2.17653	0.000268621189018743	0.00314062669482736	0.00239234068550136	5041	tags=60%, list=29%, signal=43%	CYP4Z1/CYP2C19/CYP4A22/CYP4A11/CYP4F3/CYP2C8/CYP2J2/CYP4F2/CYP2E1/CYP4F12/CYP2S1/CYP4F11
GOBP_NEGATIVE_REGULATION_OF_MRNA_SPLICING_VIA_SPLICEOSOME	GOBP_NEGATIVE_REGULATION_OF_MRNA_SPLICING_VIA_SPLICEOSOME	GOBP_NEGATIVE_REGULATION_OF_MRNA_SPLICING_VIA_SPLICEOSOME	20	0.702669013719319	1.82982085897051	0.000268192846981498	0.00314062669482736	0.00239234068550136	4304	tags=75%, list=25%, signal=57%	HNRNPK/RBMX/HNRNPA2B1/PTBP1/SRSF10/SRSF9/SRSF7/C1QBP/U2AF2/RNPS1/SRSF4/SRSF6/SFSWAP/RBM10/DYRK1A
GOBP_PROTEIN_TRANSMEMBRANE_IMPORT_INTO_INTRACELLULAR_ORGANELLE	GOBP_PROTEIN_TRANSMEMBRANE_IMPORT_INTO_INTRACELLULAR_ORGANELLE	GOBP_PROTEIN_TRANSMEMBRANE_IMPORT_INTO_INTRACELLULAR_ORGANELLE	36	0.613413913551288	1.76658093823859	0.000268472569599075	0.00314062669482736	0.00239234068550136	2666	tags=42%, list=15%, signal=35%	TIMM17A/HSPD1/TIMM21/TOMM20/TOMM70/TOMM40L/CHCHD4/PEX26/TIMM23B/GRPEL2/TIMM50/TOMM40/PEX1/AIFM1/TIMM23
GOBP_POSITIVE_REGULATION_OF_TYPE_2_IMMUNE_RESPONSE	GOBP_POSITIVE_REGULATION_OF_TYPE_2_IMMUNE_RESPONSE	GOBP_POSITIVE_REGULATION_OF_TYPE_2_IMMUNE_RESPONSE	17	-0.657506	-2.17135	0.000269343893795105	0.00314527307862906	0.00239588002146497	3904	tags=65%, list=22%, signal=50%	IDO1/IL6/CD86/PRKCZ/XCL1/CD81/NOD2/IL18/IL4R/GATA3/CD74
GOBP_REGULATION_OF_PHOSPHOLIPASE_ACTIVITY	GOBP_REGULATION_OF_PHOSPHOLIPASE_ACTIVITY	GOBP_REGULATION_OF_PHOSPHOLIPASE_ACTIVITY	67	-0.361078	-1.76039	0.000272197075775457	0.00317475696703605	0.0024183390758693	3690	tags=46%, list=21%, signal=37%	CCN1/LPAR1/CD86/PDGFRB/SELE/PRKCZ/EGFR/ESR1/RASGRP4/RASGRP1/ANXA8L1/ANXA8/HRAS/FGFR3/PTAFR/GPR55/P2RY6/PDGFRA/LRP1/ANXA1/LPAR2/FGFR2/FGFR1/CCL5/PLA2G1B/PLA2R1/S1PR4/FGF2/GNA15/PLA2G5/ANG
GOBP_POSITIVE_REGULATION_OF_NATURAL_KILLER_CELL_MEDIATED_IMMUNITY	GOBP_POSITIVE_REGULATION_OF_NATURAL_KILLER_CELL_MEDIATED_IMMUNITY	GOBP_POSITIVE_REGULATION_OF_NATURAL_KILLER_CELL_MEDIATED_IMMUNITY	32	-0.497309	-1.98543	0.000273110146646998	0.00317774008174468	0.00242061143338913	4411	tags=59%, list=25%, signal=44%	SH2D1A/KIR2DL4/IL12A/KLRD1/LAG3/CLNK/SH2D1B/CADM1/RASGRP1/SLAMF6/VAV1/LAMP1/RAET1E/NECTIN2/HLA-G/NCR3/RAET1G/HLA-F/HLA-E
GOBP_NEGATIVE_REGULATION_OF_DOUBLE_STRAND_BREAK_REPAIR_VIA_HOMOLOGOUS_RECOMBINATION	GOBP_NEGATIVE_REGULATION_OF_DOUBLE_STRAND_BREAK_REPAIR_VIA_HOMOLOGOUS_RECOMBINATION	GOBP_NEGATIVE_REGULATION_OF_DOUBLE_STRAND_BREAK_REPAIR_VIA_HOMOLOGOUS_RECOMBINATION	19	0.704519582973489	1.82540161743082	0.000272935310648076	0.00317774008174468	0.00242061143338913	3069	tags=63%, list=18%, signal=52%	POLQ/PARPBP/FANCB/RMI2/UBQLN4/RIF1/SMCHD1/KLHL15/SHLD2/TP53BP1/SHLD3/RADX
GOBP_HISTONE_H3_K36_METHYLATION	GOBP_HISTONE_H3_K36_METHYLATION	GOBP_HISTONE_H3_K36_METHYLATION	15	0.757893302748824	1.85412557357446	0.000275909417578646	0.00320260283141408	0.00243955038200264	3228	tags=80%, list=18%, signal=65%	NSD2/SMYD2/PAXIP1/IWS1/SETD5/BCOR/ASH1L/NSD3/NSD1/SETMAR/SETD2/BRD4
GOMF_PRE_MRNA_BINDING	GOMF_PRE_MRNA_BINDING	GOMF_PRE_MRNA_BINDING	35	0.60662518513679	1.73422537174697	0.000275613036348643	0.00320260283141408	0.00243955038200264	4653	tags=66%, list=27%, signal=48%	HNRNPU/TRA2B/HNRNPL/TARDBP/HNRNPA2B1/SLBP/PTBP1/SRSF2/CELF1/SNRPC/ERI1/U2AF2/EP300/HNRNPA1/PRPF8/TARBP2/SF1/SRSF6/CELF3/RBM22/RBM41/RBM4/CELF2
GOBP_CD8_POSITIVE_ALPHA_BETA_T_CELL_ACTIVATION	GOBP_CD8_POSITIVE_ALPHA_BETA_T_CELL_ACTIVATION	GOBP_CD8_POSITIVE_ALPHA_BETA_T_CELL_ACTIVATION	27	-0.535805	-2.0463	0.000278609685609536	0.00323006840546595	0.0024604720058184	4793	tags=74%, list=27%, signal=54%	CRTAM/LILRB1/ZBTB7B/CD274/LILRB4/PTPN22/GPR18/TNFSF8/RUNX1/HFE/NCKAP1L/XCL1/IRF1/PSMB11/WDFY4/CLEC4A/HLA-A/HLA-E/SOCS1/VSIR
GOCC_CHROMOCENTER	GOCC_CHROMOCENTER	GOCC_CHROMOCENTER	15	0.757408798006445	1.85294027132927	0.000284398864812393	0.0032853675315066	0.00250259555692927	1193	tags=47%, list=7%, signal=44%	CDCA8/OIP5/ESCO2/AURKB/INCENP/CBX1/CBX5
GOBP_DNA_DOUBLE_STRAND_BREAK_PROCESSING	GOBP_DNA_DOUBLE_STRAND_BREAK_PROCESSING	GOBP_DNA_DOUBLE_STRAND_BREAK_PROCESSING	19	0.703616743860282	1.82306237233763	0.000283744283444368	0.0032853675315066	0.00250259555692927	3592	tags=68%, list=21%, signal=54%	BLM/BRIP1/DNA2/RBBP8/RNF138/UBE2N/SMARCAD1/MRE11/SLX4/SETMAR/UBE2V2/WDR70/EXD2
GOBP_POSITIVE_REGULATION_OF_ALPHA_BETA_T_CELL_ACTIVATION	GOBP_POSITIVE_REGULATION_OF_ALPHA_BETA_T_CELL_ACTIVATION	GOBP_POSITIVE_REGULATION_OF_ALPHA_BETA_T_CELL_ACTIVATION	67	-0.360211	-1.75616	0.000284117908331855	0.0032853675315066	0.00250259555692927	4503	tags=52%, list=26%, signal=39%	TGFBR2/ZBTB7B/IL12A/CCR2/SYK/SHH/LILRB4/PTPN22/PRKCQ/CD86/RUNX1/PRKCZ/NCKAP1L/XCL1/ZBTB16/ZAP70/NFKBID/ANXA1/CD81/SASH3/IL23A/IL12RB1/CCL19/EBI3/HLA-A/HLA-DRA/LGALS9/CD3E/IL18/RASAL3/IL4R/HLA-DRB1/FOXP3/HLA-E/SOCS1
GOCC_MITOTIC_SPINDLE_MICROTUBULE	GOCC_MITOTIC_SPINDLE_MICROTUBULE	GOCC_MITOTIC_SPINDLE_MICROTUBULE	13	0.773340412533242	1.85343138146186	0.000286183048405946	0.00329929990311306	0.0025132084003769	2242	tags=77%, list=13%, signal=67%	HNRNPU/HAUS1/HAUS6/CLTC/HAUS8/HAUS2/CEP295/TUBG1/HAUS3/HAUS5
GOBP_NUCLEAR_PORE_COMPLEX_ASSEMBLY	GOBP_NUCLEAR_PORE_COMPLEX_ASSEMBLY	GOBP_NUCLEAR_PORE_COMPLEX_ASSEMBLY	10	0.812733700665851	1.81532654937285	0.000286287373948894	0.00329929990311306	0.0025132084003769	1878	tags=80%, list=11%, signal=71%	NUP153/NDC1/NUP205/TPR/AHCTF1/NUP107/NUP98/NUP93
GOBP_REGULATION_OF_MITOCHONDRIAL_GENE_EXPRESSION	GOBP_REGULATION_OF_MITOCHONDRIAL_GENE_EXPRESSION	GOBP_REGULATION_OF_MITOCHONDRIAL_GENE_EXPRESSION	28	0.644414774193494	1.79444686121307	0.000286709347854632	0.00330022938619814	0.00251391642473541	4551	tags=75%, list=26%, signal=56%	LRPPRC/FASTKD2/C1QBP/TRMT10C/CDK5RAP1/MRPS27/FASTKD3/METTL4/ALKBH1/MTG1/SHMT2/TACO1/RPUSD3/TSFM/NGRN/RPUSD4/RMND1/MALSU1/TRUB2/NSUN3/PRKAA1
GOMF_OMEGA_PEPTIDASE_ACTIVITY	GOMF_OMEGA_PEPTIDASE_ACTIVITY	GOMF_OMEGA_PEPTIDASE_ACTIVITY	114	0.484603510720197	1.57197939129663	0.000287103905361781	0.00330084145177534	0.00251438265951109	4928	tags=49%, list=28%, signal=36%	DESI2/UCHL5/USP37/USP1/USP39/GGH/USP14/YOD1/USP10/USP48/USP31/USP13/PSMD14/USP32/USP42/BRCC3/USP38/USP49/USP21/USP7/USP24/ZRANB1/USP33/USP46/USP19/STAMBP/OTUD7B/USP36/OTUD3/MINDY2/USP12/OTUD6B/USP3/USP34/USP8/OTULIN/USP54/OTUD4/JOSD1/USP25/USP28/OTUB2/USP9X/ASRGL1/STAMBPL1/MYSM1/APEH/USP22/USP15/USP18/USP45/USP51/USP27X/VCPIP1/BAP1/USP4
GOBP_POSITIVE_REGULATION_OF_STEROID_METABOLIC_PROCESS	GOBP_POSITIVE_REGULATION_OF_STEROID_METABOLIC_PROCESS	GOBP_POSITIVE_REGULATION_OF_STEROID_METABOLIC_PROCESS	31	-0.492375	-1.95187	0.000290683217841162	0.00333802379252517	0.0025427059322848	3360	tags=58%, list=19%, signal=47%	AGT/APOA5/APOC1/NR1D1/ADM/CYP7A1/IL1A/APOA4/BMP6/APOE/SREBF1/ABCG4/STAR/TNF/WNT4/FGF1/CES1/ABCG1
[truncated: 845 more rows]
