# Supplementary material for: Identification and validation of prognostic genes and prognostic models associated with cutaneous melanoma and integrative stress response
Source: Front Immunol. 2025 Dec 2;16:1689103. doi: 10.3389/fimmu.2025.1689103 (PMC12705592; doi:10.3389/fimmu.2025.1689103)
Supplement: Supplementary file 9 [file Table7.xlsx]

## Sheet: Supplementary Tables 7
Tables S7. The table of enrichment pathway information for DTX3L.
	ID	Description	setSize	enrichmentScore	NES	pvalue	p.adjust	qvalue	rank	leading_edge	core_enrichment
GOCC_CYTOSOLIC_LARGE_RIBOSOMAL_SUBUNIT	GOCC_CYTOSOLIC_LARGE_RIBOSOMAL_SUBUNIT	GOCC_CYTOSOLIC_LARGE_RIBOSOMAL_SUBUNIT	56	-0.77665	-3.94195	1e-10	5.09081632653061e-09	4.32491944146080e-09	1501	tags=68%, list=9%, signal=62%	RPL10L/RPL30/RPL15/RPL27/RPL7/RPL6/RPL4/RPL27A/RPL22/RPL10A/RPL36A/RPL3/RPL41/RPL14/RPL13A/RPL23/RPL32/RPL12/RPL19/RPL23A/RPLP0/RPL3L/RPL10/RPL38/RPL7A/RPL35/RPL37/RPLP2/RPL28/UBA52/RPL29/RPL36/RPLP1/RPL18A/RPL13/RPL8/RPL37A/RPL18
GOBP_KERATINIZATION	GOBP_KERATINIZATION	GOBP_KERATINIZATION	59	-0.613768	-3.29379	1e-10	5.09081632653061e-09	4.32491944146080e-09	3056	tags=71%, list=17%, signal=59%	LCE1D/LCE1E/CERS3/TGM3/LCE1C/CDSN/LIPK/SPRR2B/LCE1F/SPRR2E/LCE5A/SPRR2A/SFN/KRT16/LCE3C/SPRR2G/LCE1B/SPRR1A/IVL/LCE4A/CASP14/SPRR1B/HRNR/SPRR2F/LCE1A/LCE2B/LCE3D/LCE2C/LCE3A/LCE6A/LCE2A/ABCA12/KLK5/LCE3E/LCE2D/EVPL/TMEM79/KRT17/SPRR4/CDH3/CNFN/SHARPIN
GOCC_CYTOSOLIC_SMALL_RIBOSOMAL_SUBUNIT	GOCC_CYTOSOLIC_SMALL_RIBOSOMAL_SUBUNIT	GOCC_CYTOSOLIC_SMALL_RIBOSOMAL_SUBUNIT	42	-0.670949	-3.22396	1e-10	5.09081632653061e-09	4.32491944146080e-09	2377	tags=71%, list=14%, signal=62%	RPS15A/RPS12/RPS25/RPS8/RPS23/RPS13/RPS27/HBA2/RPSA/MRPS11/RPS29/RPS21/RPS26/HBA1/RPS18/RPS20/RPS14/RPS11/RPS17/RPS4X/RPS3/RPS10/RPS9/UBA52/RPS5/RPS16/RPS19/RPS28/RPS15/RPS2
GOMF_OXIDOREDUCTION_DRIVEN_ACTIVE_TRANSMEMBRANE_TRANSPORTER_ACTIVITY	GOMF_OXIDOREDUCTION_DRIVEN_ACTIVE_TRANSMEMBRANE_TRANSPORTER_ACTIVITY	GOMF_OXIDOREDUCTION_DRIVEN_ACTIVE_TRANSMEMBRANE_TRANSPORTER_ACTIVITY	59	-0.542712	-2.91247	1e-10	5.09081632653061e-09	4.32491944146080e-09	2966	tags=58%, list=17%, signal=48%	COX6A2/NDUFC1/NDUFC2/CYB561A3/NDUFB8/NDUFA10/NDUFB2/NDUFS3/SURF1/COX5A/UQCRH/UQCR10/NDUFS2/NDUFS5/NDUFS6/COX5B/UQCRC1/NDUFS8/NDUFA8/COX8A/NDUFA3/NDUFV1/NDUFV3/NDUFB9/COX4I2/NDUFA13/COX4I1/CYC1/COX6A1/NDUFB7/NDUFA7/NDUFS7/NDUFB10/COX6B1
GOBP_RIBOSOME_ASSEMBLY	GOBP_RIBOSOME_ASSEMBLY	GOBP_RIBOSOME_ASSEMBLY	59	-0.538777	-2.89135	1e-10	5.09081632653061e-09	4.32491944146080e-09	1694	tags=51%, list=10%, signal=46%	MPV17L2/RRP7A/DHX30/RPS27/RPL10L/RPSA/MRPS11/DHX37/RPL6/RPL3/RRS1/RPS14/PPAN/NOP2/ERAL1/NOP53/TRAF7/EIF6/RPL23A/RPLP0/RPL3L/RPL10/RPL38/NLE1/BOP1/MRPS2/RPS5/RPS19/RPS28/RPS15
GOBP_REGULATION_OF_NATURAL_KILLER_CELL_MEDIATED_IMMUNITY	GOBP_REGULATION_OF_NATURAL_KILLER_CELL_MEDIATED_IMMUNITY	GOBP_REGULATION_OF_NATURAL_KILLER_CELL_MEDIATED_IMMUNITY	50	0.827885811985302	2.45280092686186	1e-10	5.09081632653061e-09	4.32491944146080e-09	1981	tags=74%, list=11%, signal=66%	SH2D1A/LILRB1/CRTAM/CD96/HLA-B/RASGRP1/KLRD1/HAVCR2/KLRC1/CLNK/SLAMF6/HLA-F/LAG3/CD226/VAV1/HLA-E/IL21/LGALS9/KIR2DL4/SH2D1B/KLRC4-KLRK1/KLRK1/KLRC4/IL12B/NCR3/KLRC2/IL12A/PIK3R6/HLA-A/KLRC3/NCR1/CD160/SERPINB9/ARRB2/HLA-G/AP1G1/STAT5B
GOBP_POSITIVE_REGULATION_OF_NATURAL_KILLER_CELL_MEDIATED_IMMUNITY	GOBP_POSITIVE_REGULATION_OF_NATURAL_KILLER_CELL_MEDIATED_IMMUNITY	GOBP_POSITIVE_REGULATION_OF_NATURAL_KILLER_CELL_MEDIATED_IMMUNITY	32	0.866958294104222	2.41958376564087	1e-10	5.09081632653061e-09	4.32491944146080e-09	1981	tags=81%, list=11%, signal=72%	SH2D1A/CRTAM/RASGRP1/KLRD1/CLNK/SLAMF6/HLA-F/LAG3/CD226/VAV1/HLA-E/IL21/KIR2DL4/SH2D1B/KLRC4-KLRK1/KLRK1/KLRC4/IL12B/NCR3/KLRC2/IL12A/KLRC3/CD160/HLA-G/AP1G1/STAT5B
GOBP_REGULATION_OF_LEUKOCYTE_MEDIATED_CYTOTOXICITY	GOBP_REGULATION_OF_LEUKOCYTE_MEDIATED_CYTOTOXICITY	GOBP_REGULATION_OF_LEUKOCYTE_MEDIATED_CYTOTOXICITY	84	0.769811633715945	2.36595539058143	1e-10	5.09081632653061e-09	4.32491944146080e-09	2243	tags=68%, list=13%, signal=59%	B2M/PTPRC/SH2D1A/LILRB1/CRTAM/HLA-B/RASGRP1/KLRD1/HAVCR2/KLRC1/STAP1/SLAMF6/HLA-F/NCKAP1L/LAG3/HLA-DRA/IL12RB1/CD226/VAV1/HLA-E/HLA-DRB1/IL7R/IL21/LGALS9/KIR2DL4/KLRC4-KLRK1/KLRK1/ICAM1/KLRC4/CD1D/CYRIB/ITGAM/XCL1/IL12B/SPI1/NCR3/TYROBP/KLRC2/IL12A/PIK3R6/HLA-A/MR1/RIPK3/PPP3CB/KLRC3/NCR1/FCGR2B/CD160/SERPINB9/ARRB2/HLA-G/AP1G1/CX3CR1/STAT5B/CD1B/IL23R/CD1C
GOBP_POSITIVE_REGULATION_OF_NATURAL_KILLER_CELL_MEDIATED_CYTOTOXICITY	GOBP_POSITIVE_REGULATION_OF_NATURAL_KILLER_CELL_MEDIATED_CYTOTOXICITY	GOBP_POSITIVE_REGULATION_OF_NATURAL_KILLER_CELL_MEDIATED_CYTOTOXICITY	27	0.865275358475051	2.36326262537453	1e-10	5.09081632653061e-09	4.32491944146080e-09	1981	tags=81%, list=11%, signal=72%	SH2D1A/CRTAM/RASGRP1/KLRD1/SLAMF6/HLA-F/LAG3/CD226/VAV1/HLA-E/IL21/KLRC4-KLRK1/KLRK1/KLRC4/IL12B/NCR3/KLRC2/IL12A/KLRC3/CD160/AP1G1/STAT5B
GOBP_ANTIGEN_PROCESSING_AND_PRESENTATION_OF_EXOGENOUS_PEPTIDE_ANTIGEN	GOBP_ANTIGEN_PROCESSING_AND_PRESENTATION_OF_EXOGENOUS_PEPTIDE_ANTIGEN	GOBP_ANTIGEN_PROCESSING_AND_PRESENTATION_OF_EXOGENOUS_PEPTIDE_ANTIGEN	36	0.83402458553517	2.3593245121861	1e-10	5.09081632653061e-09	4.32491944146080e-09	1656	tags=78%, list=9%, signal=71%	B2M/TAP1/CTSS/HLA-DMB/HLA-F/HLA-DRA/HLA-E/HLA-DRB1/CLEC4A/HLA-DOA/HLA-DMA/LNPEP/CD74/HLA-DQA1/HLA-DOB/HLA-DPA1/LGMN/HLA-DPB1/HLA-DRB5/FCER1G/HLA-DQB1/IFI30/HLA-A/HLA-DQA2/MFSD6/FCGR2B/HLA-DQB2/PIKFYVE
GOBP_POSITIVE_REGULATION_OF_CELL_KILLING	GOBP_POSITIVE_REGULATION_OF_CELL_KILLING	GOBP_POSITIVE_REGULATION_OF_CELL_KILLING	64	0.78085896258569	2.34903912489094	1e-10	5.09081632653061e-09	4.32491944146080e-09	2415	tags=73%, list=14%, signal=64%	B2M/PTPRC/SH2D1A/CLEC7A/IFNG/CRTAM/HLA-B/RASGRP1/KLRD1/STAP1/SLAMF6/HLA-F/LAG3/HLA-DRA/IL12RB1/CD226/VAV1/HLA-E/HLA-DRB1/PRF1/IL21/KLRC4-KLRK1/KLRK1/KLRC4/CD1D/CYRIB/ITGAM/XCL1/IL12B/SPI1/NCR3/TYROBP/KLRC2/SYK/IL12A/HLA-A/MR1/KLRC3/CD160/CD5L/HLA-G/AP1G1/STAT5B/CD1B/IL23R/CD1C/FCER2
GOMF_MHC_PROTEIN_COMPLEX_BINDING	GOMF_MHC_PROTEIN_COMPLEX_BINDING	GOMF_MHC_PROTEIN_COMPLEX_BINDING	34	0.834841178142632	2.34617819954592	1e-10	5.09081632653061e-09	4.32491944146080e-09	1467	tags=76%, list=8%, signal=70%	B2M/LILRB1/KLRD1/KLRC1/LILRB2/CD8A/HLA-DMB/HLA-DRA/HLA-DRB1/HLA-DOA/HLA-DMA/CD74/HLA-DQA1/HLA-DOB/HLA-DPA1/HLA-DPB1/CD4/CYRIB/HLA-DRB5/MS4A1/HLA-DQB1/KLRC2/HLA-DQA2/CD160/HLA-DQB2/TAPBPL
GOBP_ANTIGEN_PROCESSING_AND_PRESENTATION_OF_PEPTIDE_ANTIGEN	GOBP_ANTIGEN_PROCESSING_AND_PRESENTATION_OF_PEPTIDE_ANTIGEN	GOBP_ANTIGEN_PROCESSING_AND_PRESENTATION_OF_PEPTIDE_ANTIGEN	60	0.777820047376743	2.32763042107505	1e-10	5.09081632653061e-09	4.32491944146080e-09	1876	tags=70%, list=11%, signal=63%	B2M/TAP2/TAP1/ERAP1/HLA-B/CTSS/MARCHF1/HLA-C/HLA-DMB/HLA-F/HLA-DRA/HLA-E/HLA-DRB1/CLEC4A/HLA-DOA/HLA-DMA/LNPEP/CD74/HLA-DQA1/HLA-DOB/HLA-DPA1/LGMN/HLA-DPB1/HLA-DRB5/SAR1B/TAPBP/FCER1G/HLA-DQB1/IFI30/ERAP2/HLA-A/HLA-DQA2/MR1/MFSD6/FCGR2B/MARCHF8/HLA-DQB2/TAPBPL/PIKFYVE/CD209/HLA-G/IDE
GOCC_MHC_PROTEIN_COMPLEX	GOCC_MHC_PROTEIN_COMPLEX	GOCC_MHC_PROTEIN_COMPLEX	23	0.876375260577277	2.32424858830789	1e-10	5.09081632653061e-09	4.32491944146080e-09	1869	tags=96%, list=11%, signal=86%	B2M/HLA-B/HLA-C/HLA-DMB/HLA-F/HLA-DRA/HLA-E/HLA-DRB1/HLA-DOA/HLA-DMA/CD74/HLA-DQA1/HLA-DOB/HLA-DPA1/HLA-DPB1/HLA-DRB5/HLA-DQB1/HLA-A/HLA-DQA2/MR1/HLA-DQB2/HLA-G
GOBP_REGULATION_OF_CELL_KILLING	GOBP_REGULATION_OF_CELL_KILLING	GOBP_REGULATION_OF_CELL_KILLING	102	0.746248831874124	2.31935613947697	1e-10	5.09081632653061e-09	4.32491944146080e-09	2243	tags=64%, list=13%, signal=56%	B2M/PTPRC/SH2D1A/LILRB1/CLEC7A/IFNG/CRTAM/HLA-B/RASGRP1/KLRD1/HAVCR2/KLRC1/STAP1/SLAMF6/HLA-F/NCKAP1L/LAG3/CR1L/HLA-DRA/IL12RB1/CD226/VAV1/HLA-E/HLA-DRB1/IL7R/PRF1/IL21/LGALS9/KIR2DL4/IL10/KLRC4-KLRK1/KLRK1/ICAM1/KLRC4/CD1D/CYRIB/ITGAM/XCL1/IL12B/SPI1/NCR3/TYROBP/KLRC2/SYK/IL12A/PIK3R6/HLA-A/MR1/RIPK3/PPP3CB/KLRC3/NCR1/FCGR2B/CFH/CD160/CD5L/SERPINB9/ARRB2/HLA-G/AP1G1/CX3CR1/STAT5B/CD1B/IL23R/CD1C
GOBP_NATURAL_KILLER_CELL_MEDIATED_IMMUNITY	GOBP_NATURAL_KILLER_CELL_MEDIATED_IMMUNITY	GOBP_NATURAL_KILLER_CELL_MEDIATED_IMMUNITY	76	0.755281701970653	2.31260031490012	1e-10	5.09081632653061e-09	4.32491944146080e-09	2541	tags=67%, list=15%, signal=58%	SH2D1A/LILRB1/FCGR3A/CRTAM/CD96/HLA-B/RASGRP1/KLRD1/HAVCR2/KLRC1/CLNK/SLAMF6/HLA-F/LAG3/CD226/VAV1/HLA-E/GZMB/IL21/SLAMF7/LGALS9/KIR2DL4/SH2D1B/KLRC4-KLRK1/KLRK1/NKG7/CORO1A/PTPN6/KLRC4/IL18/RNF19B/IL12B/NCR3/ARL8B/KLRC2/IL12A/PIK3R6/HLA-A/KLRC3/NCR1/CD160/SERPINB9/ARRB2/KIF5B/HLA-G/AP1G1/STAT5B/UNC13D/VAMP7/KIR3DL1/LYST
GOBP_ANTIGEN_PROCESSING_AND_PRESENTATION_OF_EXOGENOUS_ANTIGEN	GOBP_ANTIGEN_PROCESSING_AND_PRESENTATION_OF_EXOGENOUS_ANTIGEN	GOBP_ANTIGEN_PROCESSING_AND_PRESENTATION_OF_EXOGENOUS_ANTIGEN	45	0.784792428568841	2.29317775028803	1e-10	5.09081632653061e-09	4.32491944146080e-09	2243	tags=76%, list=13%, signal=66%	B2M/TAP1/CTSS/HLA-DMB/HLA-F/HLA-DRA/PSME1/HLA-E/HLA-DRB1/CLEC4A/HLA-DOA/HLA-DMA/LNPEP/CD74/HLA-DQA1/HLA-DOB/HLA-DPA1/LGMN/HLA-DPB1/CD1D/HLA-DRB5/FCER1G/HLA-DQB1/IFI30/HLA-A/HLA-DQA2/MR1/MFSD6/FCGR2B/HLA-DQB2/AP3B1/PIKFYVE/CD1B/CD1C
GOBP_INTERFERON_GAMMA_PRODUCTION	GOBP_INTERFERON_GAMMA_PRODUCTION	GOBP_INTERFERON_GAMMA_PRODUCTION	115	0.733267734860733	2.28786754048574	1e-10	5.09081632653061e-09	4.32491944146080e-09	1514	tags=58%, list=9%, signal=54%	CD274/PDCD1LG2/PTPN22/BTN3A1/CD47/LILRB1/CLEC7A/CRTAM/CCR2/CD96/TLR3/JAK2/RASGRP1/HAVCR2/TLR8/TLR7/CD2/SLAMF6/IL27/IRF8/IL12RB1/CD226/LILRB4/NOD2/HLA-DRB1/BTN3A2/SLAMF1/IL21/SASH3/LAPTM5/TLR4/ISG15/LGALS9/IL10/LTA/CD3E/HLA-DPA1/KLRC4-KLRK1/KLRK1/IL18R1/HLA-DPB1/CYRIB/IL18/EBI3/XCL1/CD244/IL12B/TNFSF4/CR1/IFNL1/CCR7/TNF/CD14/IL12A/GATA3/FOXP3/HLA-A/FZD5/TXK/RIPK3/RIPK2/CD160/VSIR/AXL/NLRP6/IL2/IL1B
GOBP_POSITIVE_REGULATION_OF_INTERFERON_GAMMA_PRODUCTION	GOBP_POSITIVE_REGULATION_OF_INTERFERON_GAMMA_PRODUCTION	GOBP_POSITIVE_REGULATION_OF_INTERFERON_GAMMA_PRODUCTION	77	0.745128910535974	2.28420937692768	1e-10	5.09081632653061e-09	4.32491944146080e-09	1514	tags=64%, list=9%, signal=58%	PTPN22/BTN3A1/LILRB1/CLEC7A/CRTAM/CCR2/TLR3/JAK2/RASGRP1/HAVCR2/TLR8/TLR7/CD2/SLAMF6/IL27/IRF8/IL12RB1/CD226/BTN3A2/SLAMF1/IL21/SASH3/TLR4/ISG15/LGALS9/LTA/CD3E/HLA-DPA1/KLRC4-KLRK1/KLRK1/IL18R1/HLA-DPB1/CYRIB/IL18/EBI3/CD244/IL12B/TNFSF4/IFNL1/TNF/CD14/IL12A/HLA-A/FZD5/TXK/RIPK2/CD160/IL2/IL1B
GOBP_T_CELL_MEDIATED_IMMUNITY	GOBP_T_CELL_MEDIATED_IMMUNITY	GOBP_T_CELL_MEDIATED_IMMUNITY	109	0.731510816608741	2.2830175231631	1e-10	5.09081632653061e-09	4.32491944146080e-09	2243	tags=61%, list=13%, signal=54%	RSAD2/B2M/PTPRC/LILRB1/BTN3A3/CRTAM/CCR2/HLA-B/KLRD1/KLRC1/CD8A/HLA-F/NCKAP1L/HLA-DRA/TBX21/IL12RB1/HLA-E/LILRB4/NOD2/IL4I1/HLA-DRB1/BTN3A2/IL7R/SLAMF1/PRF1/SASH3/TNFRSF1B/IL18R1/MYO1G/ICAM1/CD1D/CYRIB/IL18/WAS/CTSC/XCL1/IL12B/NLRP3/TNFSF4/IFNB1/IL12A/GATA3/FUT7/FOXP3/DENND1B/HLA-A/FZD5/MR1/RIPK3/PPP3CB/CD46/FCGR2B/ZBTB1/IL1B/MALT1/FBXO38/HLA-G/HPRT1/AHR/RFTN1/IL1R1/MAP3K7/CD70/CD1B/IL23R/GZMM/CD…
GOBP_CELLULAR_DEFENSE_RESPONSE	GOBP_CELLULAR_DEFENSE_RESPONSE	GOBP_CELLULAR_DEFENSE_RESPONSE	53	0.764653103952092	2.2753132765559	1e-10	5.09081632653061e-09	4.32491944146080e-09	2432	tags=72%, list=14%, signal=62%	MNDA/CCR5/SH2D1A/CXCL9/CCR2/TRAT1/LILRB2/ITK/PRF1/SPN/CCR3/KIR2DL4/NCF2/NCF1/ZNF148/CD300C/PTK2B/TYROBP/KLRC2/KLRG1/BCL10/GNLY/LSP1/IL33/KLRC3/KIR3DL2/RAB23/NCR1/CD5L/CCR6/CCR9/C5AR1/HLA-G/ADORA2A/LY96/CX3CR1/CLEC5A/BECN1
GOCC_T_CELL_RECEPTOR_COMPLEX	GOCC_T_CELL_RECEPTOR_COMPLEX	GOCC_T_CELL_RECEPTOR_COMPLEX	13	0.949264158506557	2.27379073772944	1e-10	5.09081632653061e-09	4.32491944146080e-09	899	tags=100%, list=5%, signal=95%	CD3G/TRAT1/CD8A/CD8B/APBB1IP/CD247/CD3D/CD3E/PTPN6/CD4/ZAP70/SKAP1/SYK
GOBP_LEUKOCYTE_MEDIATED_CYTOTOXICITY	GOBP_LEUKOCYTE_MEDIATED_CYTOTOXICITY	GOBP_LEUKOCYTE_MEDIATED_CYTOTOXICITY	128	0.723750916762596	2.27312361399431	1e-10	5.09081632653061e-09	4.32491944146080e-09	2651	tags=62%, list=15%, signal=53%	B2M/PTPRC/SH2D1A/LILRB1/FCGR3A/CRTAM/HLA-B/RASGRP1/KLRD1/HAVCR2/KLRC1/STAP1/SLAMF6/HLA-F/NCKAP1L/LAG3/HLA-DRA/IL12RB1/FCGR1A/CD226/VAV1/HLA-E/HLA-DRB1/GZMB/IL7R/PRF1/IL21/MYD88/SLAMF7/LGALS9/KIR2DL4/KLRC4-KLRK1/KLRK1/NKG7/CORO1A/PTPN6/ICAM1/KLRC4/CD1D/CYRIB/ITGAM/IL18/CTSC/XCL1/RNF19B/IL12B/SPI1/NCR3/TYROBP/ARL8B/KLRC2/IL12A/PIK3R6/HLA-A/MR1/RIPK3/PPP3CB/KLRC3/NCR1/FCGR2B/CD160/SERPINB9/NLRP6/ARR…
GOBP_ANTIGEN_PROCESSING_AND_PRESENTATION_OF_EXOGENOUS_PEPTIDE_ANTIGEN_VIA_MHC_CLASS_II	GOBP_ANTIGEN_PROCESSING_AND_PRESENTATION_OF_EXOGENOUS_PEPTIDE_ANTIGEN_VIA_MHC_CLASS_II	GOBP_ANTIGEN_PROCESSING_AND_PRESENTATION_OF_EXOGENOUS_PEPTIDE_ANTIGEN_VIA_MHC_CLASS_II	28	0.826316286352316	2.27089860347065	1e-10	5.09081632653061e-09	4.32491944146080e-09	1656	tags=75%, list=9%, signal=68%	B2M/CTSS/HLA-DMB/HLA-DRA/HLA-DRB1/HLA-DOA/HLA-DMA/CD74/HLA-DQA1/HLA-DOB/HLA-DPA1/LGMN/HLA-DPB1/HLA-DRB5/FCER1G/HLA-DQB1/IFI30/HLA-DQA2/FCGR2B/HLA-DQB2/PIKFYVE
GOCC_MHC_CLASS_II_PROTEIN_COMPLEX	GOCC_MHC_CLASS_II_PROTEIN_COMPLEX	GOCC_MHC_CLASS_II_PROTEIN_COMPLEX	15	0.918733176793998	2.26830420338267	1e-10	5.09081632653061e-09	4.32491944146080e-09	1434	tags=100%, list=8%, signal=92%	B2M/HLA-DMB/HLA-DRA/HLA-DRB1/HLA-DOA/HLA-DMA/CD74/HLA-DQA1/HLA-DOB/HLA-DPA1/HLA-DPB1/HLA-DRB5/HLA-DQB1/HLA-DQA2/HLA-DQB2
GOBP_POSITIVE_REGULATION_OF_LEUKOCYTE_CELL_CELL_ADHESION	GOBP_POSITIVE_REGULATION_OF_LEUKOCYTE_CELL_CELL_ADHESION	GOBP_POSITIVE_REGULATION_OF_LEUKOCYTE_CELL_CELL_ADHESION	238	0.701025258449322	2.26300388632253	1e-10	5.09081632653061e-09	4.32491944146080e-09	2188	tags=56%, list=13%, signal=50%	B2M/CD274/CD80/PDCD1LG2/PTPN22/PTPRC/CD47/LILRB1/ICOS/TNFSF13B/IFNG/CD86/CCR2/JAK2/RASGRP1/HAVCR2/LILRB2/IL15/IL7/HLA-DMB/NCKAP1L/IL2RA/DOCK8/HLA-DRA/RHOH/IL12RB1/CCL5/VAV1/HLA-E/LILRB4/TESPA1/NOD2/IL4I1/HLA-DRB1/AIF1/IL7R/SLAMF1/HLA-DOA/LCK/IL21/SIRPG/SASH3/HLA-DMA/LYN/TNFSF14/ITGB2/PRKCQ/LGALS9/CD74/NCK1/HLA-DQA1/CD3E/HLA-DOB/HLA-DPA1/CD28/RASAL3/CARD11/KLRC4-KLRK1/KLRK1/CD6/PTAFR/CD27/CD5/CORO…
GOBP_CD8_POSITIVE_ALPHA_BETA_T_CELL_ACTIVATION	GOBP_CD8_POSITIVE_ALPHA_BETA_T_CELL_ACTIVATION	GOBP_CD8_POSITIVE_ALPHA_BETA_T_CELL_ACTIVATION	27	0.826946097016861	2.25857674685606	1e-10	5.09081632653061e-09	4.32491944146080e-09	1210	tags=70%, list=7%, signal=66%	CD274/PTPN22/IRF1/LILRB1/CRTAM/TNFSF8/NCKAP1L/HLA-E/LILRB4/CLEC4A/GPR18/WDFY4/TOX/XCL1/EOMES/SOCS1/RUNX1/HLA-A/VSIR
GOBP_REGULATION_OF_T_CELL_MEDIATED_IMMUNITY	GOBP_REGULATION_OF_T_CELL_MEDIATED_IMMUNITY	GOBP_REGULATION_OF_T_CELL_MEDIATED_IMMUNITY	86	0.734440113075003	2.25793692136131	1e-10	5.09081632653061e-09	4.32491944146080e-09	2243	tags=63%, list=13%, signal=55%	RSAD2/B2M/PTPRC/LILRB1/CCR2/HLA-B/KLRD1/KLRC1/HLA-F/NCKAP1L/HLA-DRA/TBX21/IL12RB1/HLA-E/LILRB4/NOD2/IL4I1/HLA-DRB1/IL7R/SLAMF1/SASH3/TNFRSF1B/IL18R1/CD1D/CYRIB/IL18/WAS/XCL1/IL12B/NLRP3/TNFSF4/IFNB1/IL12A/GATA3/FUT7/FOXP3/DENND1B/HLA-A/FZD5/MR1/RIPK3/PPP3CB/FCGR2B/ZBTB1/IL1B/MALT1/FBXO38/HLA-G/AHR/IL1R1/MAP3K7/CD1B/IL23R/CD1C
GOBP_REGULATORY_T_CELL_DIFFERENTIATION	GOBP_REGULATORY_T_CELL_DIFFERENTIATION	GOBP_REGULATORY_T_CELL_DIFFERENTIATION	34	0.802849626867165	2.25627142190092	1e-10	5.09081632653061e-09	4.32491944146080e-09	1869	tags=71%, list=11%, signal=63%	IRF1/IFNG/LILRB2/LAG3/HLA-DRA/LILRB4/IL4I1/HLA-DRB1/LGALS9/PLA2G2D/CD28/TOX/TNFSF4/CR1/SOCS1/FUT7/CTLA4/FOXP3/BCL6/CD46/VSIR/BTN2A2/IL2/HLA-G
GOBP_NEGATIVE_REGULATION_OF_LEUKOCYTE_MEDIATED_IMMUNITY	GOBP_NEGATIVE_REGULATION_OF_LEUKOCYTE_MEDIATED_IMMUNITY	GOBP_NEGATIVE_REGULATION_OF_LEUKOCYTE_MEDIATED_IMMUNITY	67	0.746752318983018	2.2561077164523	1e-10	5.09081632653061e-09	4.32491944146080e-09	2102	tags=63%, list=12%, signal=55%	PTPRC/LILRB1/CCR2/CD96/HLA-B/KLRD1/HAVCR2/CD84/KLRC1/HLA-F/NCKAP1L/CR1L/TBX21/HLA-E/LILRB4/NOD2/IL4I1/IL7R/SLAMF1/LGALS9/KIR2DL4/CD300A/BST2/PTPN6/XCL1/SPI1/CR1/IFNB1/JAK3/FOXP3/HLA-A/CR2/BCL6/PPP3CB/CD46/FCGR2B/SERPINB9/ARRB2/HLA-G/CX3CR1/AHR/C4BPB
GOBP_POSITIVE_REGULATION_OF_ALPHA_BETA_T_CELL_PROLIFERATION	GOBP_POSITIVE_REGULATION_OF_ALPHA_BETA_T_CELL_PROLIFERATION	GOBP_POSITIVE_REGULATION_OF_ALPHA_BETA_T_CELL_PROLIFERATION	23	0.848938924860334	2.2514842515825	1e-10	5.09081632653061e-09	4.32491944146080e-09	1400	tags=83%, list=8%, signal=76%	PTPN22/PTPRC/CCR2/JAK2/HLA-E/LGALS9/CD3E/CD28/RASAL3/IL18/EBI3/XCL1/IL12B/TNFSF4/ZAP70/SYK/HLA-A/RIPK2/TGFBR2
GOBP_NEGATIVE_REGULATION_OF_LYMPHOCYTE_MEDIATED_IMMUNITY	GOBP_NEGATIVE_REGULATION_OF_LYMPHOCYTE_MEDIATED_IMMUNITY	GOBP_NEGATIVE_REGULATION_OF_LYMPHOCYTE_MEDIATED_IMMUNITY	55	0.753369093943408	2.24709340144616	1e-10	5.09081632653061e-09	4.32491944146080e-09	2102	tags=64%, list=12%, signal=56%	PTPRC/LILRB1/CD96/HLA-B/KLRD1/HAVCR2/KLRC1/HLA-F/NCKAP1L/CR1L/TBX21/HLA-E/LILRB4/NOD2/IL4I1/IL7R/SLAMF1/LGALS9/KIR2DL4/PTPN6/XCL1/CR1/IFNB1/FOXP3/HLA-A/CR2/BCL6/PPP3CB/CD46/FCGR2B/SERPINB9/ARRB2/HLA-G/AHR/C4BPB
GOBP_POSITIVE_REGULATION_OF_T_CELL_PROLIFERATION	GOBP_POSITIVE_REGULATION_OF_T_CELL_PROLIFERATION	GOBP_POSITIVE_REGULATION_OF_T_CELL_PROLIFERATION	100	0.723648887072392	2.24542994063302	1e-10	5.09081632653061e-09	4.32491944146080e-09	2180	tags=61%, list=12%, signal=54%	CD274/CD80/PDCD1LG2/PTPN22/PTPRC/TNFSF13B/CD86/CCR2/JAK2/HAVCR2/LILRB2/IL15/HLA-DMB/NCKAP1L/IL2RA/IL12RB1/CCL5/HLA-E/AIF1/SLAMF1/IL21/SASH3/PRKCQ/LGALS9/NCK1/CD3E/HLA-DPA1/CD28/RASAL3/CARD11/CD6/CORO1A/HLA-DPB1/CD1D/VCAM1/IL18/EBI3/CD40LG/XCL1/IL12B/TNFSF4/CCDC88B/ZAP70/SYK/JAK3/FOXP3/HLA-A/RIPK2/CD46/IL6ST/TGFBR2/TMIGD2/IL2/IL1B/SELENOK/CD209/CCL19/STAT5B/CD70/HHLA2/IL23R
GOMF_IMMUNE_RECEPTOR_ACTIVITY	GOMF_IMMUNE_RECEPTOR_ACTIVITY	GOMF_IMMUNE_RECEPTOR_ACTIVITY	142	0.709577848371842	2.2408514765662	1e-10	5.09081632653061e-09	4.32491944146080e-09	2180	tags=61%, list=12%, signal=54%	CCR5/LILRB1/FCGR3A/CCR2/CCR1/CXCR6/KLRD1/KLRC1/FPR2/CD200R1/LILRB2/CCR8/IL18RAP/IL21R/CSF2RB/IL15RA/IL10RA/IL2RA/HLA-DRA/IL12RB1/FCGR1A/C3AR1/IL2RB/FPR3/HLA-DRB1/CCR4/IL7R/HLA-DOA/LILRA1/IL2RG/CCR3/IFNAR1/KIR2DL4/CD74/IFNAR2/HLA-DQA1/HLA-DOB/HLA-DPA1/KLRC4-KLRK1/KLRK1/IL18R1/XCR1/CCRL2/CXCR3/FLT3/LILRB3/CD4/FPR1/EBI3/CMKLR1/IL12B/FCER1G/LILRA5/HLA-DQB1/LILRA6/CR1/CCR7/CSF3R/KLRC2/CSF2RA/IL10RB/LI…
GOBP_ANTIGEN_PROCESSING_AND_PRESENTATION_OF_PEPTIDE_OR_POLYSACCHARIDE_ANTIGEN_VIA_MHC_CLASS_II	GOBP_ANTIGEN_PROCESSING_AND_PRESENTATION_OF_PEPTIDE_OR_POLYSACCHARIDE_ANTIGEN_VIA_MHC_CLASS_II	GOBP_ANTIGEN_PROCESSING_AND_PRESENTATION_OF_PEPTIDE_OR_POLYSACCHARIDE_ANTIGEN_VIA_MHC_CLASS_II	34	0.794135263733972	2.23178119628518	1e-10	5.09081632653061e-09	4.32491944146080e-09	1656	tags=71%, list=9%, signal=64%	B2M/CTSS/MARCHF1/HLA-DMB/HLA-DRA/HLA-DRB1/HLA-DOA/HLA-DMA/CD74/HLA-DQA1/HLA-DOB/HLA-DPA1/LGMN/HLA-DPB1/HLA-DRB5/FCER1G/HLA-DQB1/IFI30/ARL8B/HLA-DQA2/FCGR2B/MARCHF8/HLA-DQB2/PIKFYVE
GOBP_LYMPHOCYTE_MEDIATED_IMMUNITY	GOBP_LYMPHOCYTE_MEDIATED_IMMUNITY	GOBP_LYMPHOCYTE_MEDIATED_IMMUNITY	288	0.686459872360197	2.22791667045329	1e-10	5.09081632653061e-09	4.32491944146080e-09	2552	tags=58%, list=15%, signal=51%	RSAD2/B2M/PTPRC/SH2D1A/LILRB1/FCGR3A/BTN3A3/CRTAM/CCR2/CD96/HLA-B/RASGRP1/KLRD1/HAVCR2/KLRC1/TLR8/IL21R/CLNK/CSF2RB/CD8A/HLA-DMB/SLA2/SLAMF6/HLA-F/NCKAP1L/LAG3/CR1L/HLA-DRA/TBX21/IL12RB1/FCGR1A/CD226/VAV1/HLA-E/LILRB4/NOD2/IL4I1/HLA-DRB1/BTN3A2/GZMB/IL7R/SLAMF1/HLA-DOA/C1QC/BTK/PRF1/IL21/SASH3/MYD88/HLA-DMA/IRF7/SLAMF7/INPP5D/C1QB/LGALS9/KIR2DL4/CD74/IL10/LTA/HLA-DQA1/TNFRSF1B/HLA-DOB/HLA-DPA1/SH…
GOBP_REGULATION_OF_INNATE_IMMUNE_RESPONSE	GOBP_REGULATION_OF_INNATE_IMMUNE_RESPONSE	GOBP_REGULATION_OF_INNATE_IMMUNE_RESPONSE	224	0.69239902248211	2.22694945722148	1e-10	5.09081632653061e-09	4.32491944146080e-09	2075	tags=53%, list=12%, signal=47%	PARP9/PARP14/OAS1/NMI/TRIM21/NLRC5/OAS3/MNDA/BIRC3/PTPN22/GBP5/ERAP1/SH2D1A/IRF1/LILRB1/TASL/SAMHD1/CLEC7A/CRTAM/CD96/PYHIN1/HLA-B/RASGRP1/KLRD1/ZNFX1/HAVCR2/ZBP1/KLRC1/USP18/IFI35/TLR8/FPR2/PLSCR1/CASP8/CLNK/CLEC6A/SLAMF6/HLA-F/LAG3/NLRC4/DHX58/AIM2/CD226/CCL5/VAV1/NLRC3/HLA-E/NOD2/USP15/IL21/SLAMF8/TRIM5/LYN/HCK/IRF7/TLR4/ISG15/LGALS9/KIR2DL4/SH2D1B/KLRC4-KLRK1/KLRK1/ACOD1/NCF1/PTPN6/PAK2/KLRC4…
GOBP_ANTIGEN_PROCESSING_AND_PRESENTATION	GOBP_ANTIGEN_PROCESSING_AND_PRESENTATION	GOBP_ANTIGEN_PROCESSING_AND_PRESENTATION	102	0.716485895525351	2.22685234422676	1e-10	5.09081632653061e-09	4.32491944146080e-09	2243	tags=62%, list=13%, signal=54%	B2M/TAP2/TAP1/ERAP1/PSMB8/HLA-B/CTSS/MARCHF1/HLA-C/LILRB2/CD8A/HLA-DMB/HLA-F/HLA-DRA/PSME1/HLA-E/RAB8B/NOD2/HLA-DRB1/CLEC4A/FGL2/HLA-DOA/HLA-DMA/LNPEP/CD74/HLA-DQA1/HLA-DOB/HLA-DPA1/WDFY4/LGMN/HLA-DPB1/ICAM1/CD1D/HLA-DRB5/WAS/SAR1B/TAPBP/FCER1G/HLA-DQB1/IFI30/ARL8B/CCR7/ERAP2/RELB/ATG5/RAB10/HLA-A/HLA-DQA2/MR1/MFSD6/FCGR2B/MARCHF8/HLA-DQB2/TAPBPL/AP3B1/PIKFYVE/CD209/CCL19/HLA-G/IDE/RFTN1/CD1B/CD1C
GOBP_INTERLEUKIN_12_PRODUCTION	GOBP_INTERLEUKIN_12_PRODUCTION	GOBP_INTERLEUKIN_12_PRODUCTION	62	0.73825734681761	2.21943625905658	1e-10	5.09081632653061e-09	4.32491944146080e-09	2681	tags=66%, list=15%, signal=56%	CD47/IRF1/IDO1/LILRB1/CLEC7A/IFNG/TIGIT/TLR3/HLA-B/TLR8/IRF8/SCIMP/NOD2/SLAMF1/LAPTM5/TLR4/LGALS9/IL10/TLR2/CD40LG/MEFV/CMKLR1/IL12B/TNFSF4/LILRA5/PLCG2/NFKB1/CCR7/CD40/SYK/JAK3/LTB/IRF5/RIPK2/ARRB2/CCL19/HLA-G/IL23R/FOXP1/IL23A/TLR9
GOBP_TOLERANCE_INDUCTION	GOBP_TOLERANCE_INDUCTION	GOBP_TOLERANCE_INDUCTION	31	0.795971531201667	2.21808169834839	1e-10	5.09081632653061e-09	4.32491944146080e-09	2059	tags=74%, list=12%, signal=66%	CD274/IDO1/ICOS/HLA-B/HAVCR2/LILRB2/IL2RA/HLA-E/LILRB4/CCR4/PDCD1/LYN/LGALS9/CD3E/ACOD1/FOXP3/CBLB/BLK/TGFBR2/TNFAIP3/ITCH/HLA-G/MARCHF7
GOBP_ADAPTIVE_IMMUNE_RESPONSE	GOBP_ADAPTIVE_IMMUNE_RESPONSE	GOBP_ADAPTIVE_IMMUNE_RESPONSE	438	0.675312706015189	2.2143178721082	1e-10	5.09081632653061e-09	4.32491944146080e-09	2102	tags=53%, list=12%, signal=48%	RSAD2/B2M/CD274/CD80/PDCD1LG2/BTN3A1/TAP2/TAP1/THEMIS/ERAP1/PTPRC/SAMSN1/SH2D1A/IRF1/LILRB1/CLEC7A/FCGR3A/BTN3A3/TNFSF13B/IFNG/CRTAM/CD86/CCR2/TRAT1/JAK2/HLA-B/CTSS/BTLA/KLRD1/HAVCR2/CD84/KLRC1/HLA-C/TLR8/CXCL13/LILRB2/PIK3CG/LAX1/IL21R/ITK/CD48/CSF2RB/CD8A/HLA-DMB/SLA2/CLEC6A/SLAMF6/HLA-F/NCKAP1L/IL27/LAG3/CR1L/HLA-DRA/TBX21/IL12RB1/FCGR1A/CD226/HLA-E/LILRB4/NOD2/IL4I1/HLA-DRB1/BTN3A2/CLEC4A/IL7…
GOBP_POSITIVE_REGULATION_OF_ALPHA_BETA_T_CELL_ACTIVATION	GOBP_POSITIVE_REGULATION_OF_ALPHA_BETA_T_CELL_ACTIVATION	GOBP_POSITIVE_REGULATION_OF_ALPHA_BETA_T_CELL_ACTIVATION	67	0.732798927861196	2.21395136476733	1e-10	5.09081632653061e-09	4.32491944146080e-09	2826	tags=70%, list=16%, signal=59%	CD80/PTPN22/PTPRC/IFNG/CD86/CCR2/JAK2/NCKAP1L/HLA-DRA/IL12RB1/HLA-E/LILRB4/HLA-DRB1/SASH3/PRKCQ/LGALS9/CD3E/CD28/RASAL3/IL18/EBI3/XCL1/IL12B/NLRP3/TNFSF4/ZAP70/SOCS1/SYK/IL12A/FOXP3/RUNX1/HLA-A/RIPK2/CD160/TGFBR2/AP3B1/MALT1/CCL19/MYB/IL23R/NKAP/NFKBIZ/CBFB/CD83/IL23A/RHOA/SOCS5
GOBP_POSITIVE_REGULATION_OF_LYMPHOCYTE_DIFFERENTIATION	GOBP_POSITIVE_REGULATION_OF_LYMPHOCYTE_DIFFERENTIATION	GOBP_POSITIVE_REGULATION_OF_LYMPHOCYTE_DIFFERENTIATION	105	0.70867850031766	2.20456174558472	1e-10	5.09081632653061e-09	4.32491944146080e-09	2826	tags=62%, list=16%, signal=52%	CD80/PTPRC/IFNG/CD86/RASGRP1/LILRB2/IL15/IL7/IL15RA/NCKAP1L/IL2RA/HLA-DRA/RHOH/IL12RB1/LILRB4/TESPA1/IL4I1/HLA-DRB1/IL7R/BTK/SASH3/INPP5D/LGALS9/CD74/IL10/CD27/IL18/TOX/IL12B/VNN1/NLRP3/TNFSF4/CR1/ZAP70/SOCS1/SYK/GATA3/ADAM8/FOXP3/PIK3R6/RUNX1/RIPK2/BCL6/CD46/VSIR/AXL/BTN2A2/TGFBR2/IL2/ZBTB1/AP3B1/MALT1/CCL19/HLA-G/STAT5B/PPP2R3C/MYB/IL23R/NKAP/NFKBIZ/CBFB/CD83/IL23A/RHOA/SOCS5
GOMF_ANTIGEN_BINDING	GOMF_ANTIGEN_BINDING	GOMF_ANTIGEN_BINDING	61	0.733981305814521	2.20136931425499	1e-10	5.09081632653061e-09	4.32491944146080e-09	2243	tags=61%, list=13%, signal=53%	TAP2/TAP1/HLA-B/KLRD1/KLRC1/HLA-C/CD48/HLA-F/LAG3/HLA-DRA/HLA-E/HLA-DRB1/IL7R/SLAMF1/LILRA1/HLA-DQA1/JCHAIN/HLA-DPA1/HLA-DPB1/CD1D/HLA-DRB5/TAPBP/HLA-DQB1/KLRC2/CD40/FCN1/HLA-A/LILRA2/ITGA4/IGLL5/TAPBPL/KIR2DL3/CD209/HLA-G/TOPORS/CD1B/CD1C
GOBP_T_CELL_MEDIATED_CYTOTOXICITY	GOBP_T_CELL_MEDIATED_CYTOTOXICITY	GOBP_T_CELL_MEDIATED_CYTOTOXICITY	49	0.744773265365441	2.19941073097826	1e-10	5.09081632653061e-09	4.32491944146080e-09	2243	tags=65%, list=13%, signal=57%	B2M/PTPRC/LILRB1/CRTAM/HLA-B/KLRD1/KLRC1/HLA-F/NCKAP1L/HLA-DRA/IL12RB1/HLA-E/HLA-DRB1/IL7R/PRF1/CD1D/CYRIB/CTSC/XCL1/IL12B/IL12A/HLA-A/MR1/RIPK3/PPP3CB/FCGR2B/HLA-G/HPRT1/CD1B/IL23R/GZMM/CD1C
GOBP_REGULATION_OF_T_CELL_MEDIATED_CYTOTOXICITY	GOBP_REGULATION_OF_T_CELL_MEDIATED_CYTOTOXICITY	GOBP_REGULATION_OF_T_CELL_MEDIATED_CYTOTOXICITY	39	0.766431132350008	2.19809779408135	1e-10	5.09081632653061e-09	4.32491944146080e-09	2870	tags=74%, list=16%, signal=62%	B2M/PTPRC/LILRB1/HLA-B/KLRD1/KLRC1/HLA-F/NCKAP1L/HLA-DRA/IL12RB1/HLA-E/HLA-DRB1/IL7R/CD1D/CYRIB/XCL1/IL12B/IL12A/HLA-A/MR1/RIPK3/PPP3CB/FCGR2B/HLA-G/CD1B/IL23R/CD1C/IL23A/CD1E
GOBP_POSITIVE_REGULATION_OF_INTERLEUKIN_1_BETA_PRODUCTION	GOBP_POSITIVE_REGULATION_OF_INTERLEUKIN_1_BETA_PRODUCTION	GOBP_POSITIVE_REGULATION_OF_INTERLEUKIN_1_BETA_PRODUCTION	60	0.734116029441832	2.19684592662599	1e-10	5.09081632653061e-09	4.32491944146080e-09	2047	tags=57%, list=12%, signal=50%	MNDA/GBP5/CLEC7A/IFNG/PYHIN1/JAK2/TLR8/CASP8/NLRC4/AIM2/NOD2/MYD88/TLR4/LGALS9/STAT3/MEFV/IFI16/NLRP3/TLR6/LILRA5/TYROBP/CCL3/TNF/LILRA2/FZD5/RIPK2/CASP1/TMEM106A/CARD8/MALT1/NLRP2/GSDMD/CCL19/NLRP1
GOBP_REGULATION_OF_NATURAL_KILLER_CELL_ACTIVATION	GOBP_REGULATION_OF_NATURAL_KILLER_CELL_ACTIVATION	GOBP_REGULATION_OF_NATURAL_KILLER_CELL_ACTIVATION	38	0.769128442704253	2.1959975643429	1e-10	5.09081632653061e-09	4.32491944146080e-09	2180	tags=63%, list=12%, signal=55%	PTPN22/FCGR3A/JAK2/RASGRP1/HAVCR2/IL15/CLNK/IL15RA/HLA-F/HLA-E/PRDM1/IL18/TOX/IL12B/TYROBP/ZNF683/KLRC2/FGR/IL12A/AXL/ZBTB1/AP1G1/STAT5B/IL23R
GOBP_POSITIVE_REGULATION_OF_T_CELL_MEDIATED_IMMUNITY	GOBP_POSITIVE_REGULATION_OF_T_CELL_MEDIATED_IMMUNITY	GOBP_POSITIVE_REGULATION_OF_T_CELL_MEDIATED_IMMUNITY	57	0.734515204732937	2.19166409020892	1e-10	5.09081632653061e-09	4.32491944146080e-09	2243	tags=65%, list=13%, signal=57%	RSAD2/B2M/PTPRC/HLA-B/HLA-F/HLA-DRA/TBX21/IL12RB1/HLA-E/HLA-DRB1/SLAMF1/SASH3/IL18R1/CD1D/CYRIB/IL18/XCL1/IL12B/NLRP3/TNFSF4/IL12A/GATA3/FOXP3/DENND1B/HLA-A/FZD5/MR1/ZBTB1/IL1B/MALT1/FBXO38/HLA-G/IL1R1/MAP3K7/CD1B/IL23R/CD1C
GOBP_ALPHA_BETA_T_CELL_PROLIFERATION	GOBP_ALPHA_BETA_T_CELL_PROLIFERATION	GOBP_ALPHA_BETA_T_CELL_PROLIFERATION	40	0.759082256447441	2.18822570614369	1e-10	5.09081632653061e-09	4.32491944146080e-09	1832	tags=68%, list=10%, signal=61%	CD274/PTPN22/PTPRC/IRF1/CCR2/JAK2/IL15/DOCK2/HLA-E/LGALS9/CD3E/CD28/RASAL3/IL18/EBI3/XCL1/IL12B/TNFSF4/ZAP70/SYK/HLA-A/RIPK2/VSIR/CBLB/TGFBR2/ELF4/ITCH
GOBP_INTERLEUKIN_10_PRODUCTION	GOBP_INTERLEUKIN_10_PRODUCTION	GOBP_INTERLEUKIN_10_PRODUCTION	58	0.732555299314263	2.18672461975762	1e-10	5.09081632653061e-09	4.32491944146080e-09	2780	tags=64%, list=16%, signal=54%	CD274/PDCD1LG2/CD47/IDO1/LILRB1/CLEC7A/TIGIT/LILRB4/NOD2/HLA-DRB1/SASH3/TLR4/ISG15/LGALS9/CD28/STAT3/TLR2/CD40LG/XCL1/IL12B/TNFSF4/LILRA5/PLCG2/TYROBP/SYK/JAK3/FOXP3/CD46/FCGR2B/VSIR/HGF/IL23R/CD83/IL23A/TLR9/BCL3/TREM2
GOBP_T_CELL_SELECTION	GOBP_T_CELL_SELECTION	GOBP_T_CELL_SELECTION	49	0.740266315421243	2.18610113122191	1e-10	5.09081632653061e-09	4.32491944146080e-09	1339	tags=59%, list=8%, signal=55%	THEMIS/PTPRC/CD3G/IL15/DOCK2/SLAMF6/TBX21/IL12RB1/SPN/CD3D/CD74/CD3E/CD28/CARD11/STAT3/CD1D/CD4/BCL11B/LY9/TOX/IL12B/ZAP70/CCR7/SYK/ATG5/GATA3/FOXP3/BATF/PTPN2
GOBP_RESPONSE_TO_INTERFERON_GAMMA	GOBP_RESPONSE_TO_INTERFERON_GAMMA	GOBP_RESPONSE_TO_INTERFERON_GAMMA	138	0.693724408491971	2.18565089058993	1e-10	5.09081632653061e-09	4.32491944146080e-09	1868	tags=51%, list=11%, signal=46%	PARP9/PARP14/STAT1/SP100/GBP1/NMI/TRIM21/NLRC5/CCL8/GBP5/GBP3/GBP2/CD47/GCH1/IRF1/IFNG/GBP4/FASLG/TLR3/JAK2/CCL4/UBD/CIITA/IRF8/IL12RB1/CCL5/ACTR3/AIF1/IFITM1/XCL2/CALCOCO2/HCK/TLR4/LGALS9/CD74/HLA-DPA1/ACOD1/BST2/NUB1/TLR2/WAS/MEFV/XCL1/IL12B/CCL2/ACTR2/GBP7/CCL3/SOCS1/TNF/CD40/CCL7/NR1H3/TXK/KYNU/CDC42/MRC1/CASP1/IFITM3/CCL25/CCL3L3/CCL3L1/PTPN2/PDE12/JAK1/CXCL16/SHFL/STXBP3/KIF5B/CCL19/CCL13
GOMF_MHC_PROTEIN_BINDING	GOMF_MHC_PROTEIN_BINDING	GOMF_MHC_PROTEIN_BINDING	35	0.773430771906405	2.1792426348022	1e-10	5.09081632653061e-09	4.32491944146080e-09	1650	tags=66%, list=9%, signal=60%	TAP2/TAP1/LILRB1/CLEC7A/MARCHF1/KLRD1/LILRB2/CD8A/LAG3/HLA-E/CD8B/FCRL6/CD74/KLRC4-KLRK1/KLRK1/CD4/CYRIB/CD244/TAPBP/PILRA/KIR3DL2/MARCHF8/CD8B2
GOBP_REGULATION_OF_LYMPHOCYTE_MEDIATED_IMMUNITY	GOBP_REGULATION_OF_LYMPHOCYTE_MEDIATED_IMMUNITY	GOBP_REGULATION_OF_LYMPHOCYTE_MEDIATED_IMMUNITY	173	0.685351740370399	2.17804372173314	1e-10	5.09081632653061e-09	4.32491944146080e-09	2285	tags=57%, list=13%, signal=50%	RSAD2/B2M/PTPRC/SH2D1A/LILRB1/CRTAM/CCR2/CD96/HLA-B/RASGRP1/KLRD1/HAVCR2/KLRC1/CLNK/SLAMF6/HLA-F/NCKAP1L/LAG3/CR1L/HLA-DRA/TBX21/IL12RB1/CD226/VAV1/HLA-E/LILRB4/NOD2/IL4I1/HLA-DRB1/IL7R/SLAMF1/BTK/IL21/SASH3/LGALS9/KIR2DL4/IL10/LTA/TNFRSF1B/SH2D1B/CD28/KLRC4-KLRK1/KLRK1/IL18R1/PTPN6/KLRC4/CD1D/CYRIB/IL18/WAS/XCL1/IL12B/NLRP3/TNFSF4/NCR3/CR1/KLRC2/TNF/IFNB1/CD40/IL12A/GATA3/FUT7/FOXP3/PIK3R6/DENND…
GOBP_POSITIVE_REGULATION_OF_INNATE_IMMUNE_RESPONSE	GOBP_POSITIVE_REGULATION_OF_INNATE_IMMUNE_RESPONSE	GOBP_POSITIVE_REGULATION_OF_INNATE_IMMUNE_RESPONSE	136	0.691635768172933	2.17715980655294	1e-10	5.09081632653061e-09	4.32491944146080e-09	2075	tags=53%, list=12%, signal=47%	PARP9/NMI/NLRC5/MNDA/GBP5/SH2D1A/TASL/CLEC7A/CRTAM/PYHIN1/RASGRP1/KLRD1/ZNFX1/HAVCR2/ZBP1/IFI35/TLR8/FPR2/PLSCR1/CLNK/CLEC6A/SLAMF6/HLA-F/LAG3/NLRC4/AIM2/CD226/CCL5/VAV1/HLA-E/NOD2/IL21/TRIM5/LYN/HCK/IRF7/TLR4/KIR2DL4/SH2D1B/KLRC4-KLRK1/KLRK1/PAK2/KLRC4/CD1D/CGAS/IFI16/IL12B/SPI1/NCR3/PLCG2/TYROBP/KLRC2/IFNB1/FCN1/SYK/IL12A/TBK1/ADAM8/TRIM56/LILRA2/TXK/KLRC3/CD160/TOMM70/CARD9/RIOK3/HLA-G/AP1G1/A…
GOBP_LEUKOCYTE_MEDIATED_IMMUNITY	GOBP_LEUKOCYTE_MEDIATED_IMMUNITY	GOBP_LEUKOCYTE_MEDIATED_IMMUNITY	381	0.663897914405375	2.16833602539703	1e-10	5.09081632653061e-09	4.32491944146080e-09	2552	tags=54%, list=15%, signal=47%	RSAD2/B2M/PTPRC/SH2D1A/LILRB1/CLEC7A/FCGR3A/BTN3A3/CRTAM/CCR2/CD96/TLR3/HLA-B/RASGRP1/KLRD1/HAVCR2/CD84/KLRC1/TLR8/PIK3CG/STAP1/IL21R/CLNK/CSF2RB/CD8A/HLA-DMB/SLA2/SLAMF6/HLA-F/NCKAP1L/LAG3/CR1L/HLA-DRA/TBX21/IL12RB1/FCGR1A/CD226/VAV1/HLA-E/LILRB4/SCIMP/NOD2/IL4I1/HLA-DRB1/BTN3A2/GZMB/IL7R/SLAMF1/HLA-DOA/C1QC/BTK/PRF1/IL21/LAT2/SASH3/MYD88/HLA-DMA/LYN/IRF7/SLAMF7/INPP5D/C1QB/TLR4/ITGB2/LGALS9/MIL…
GOBP_POSITIVE_REGULATION_OF_LYMPHOCYTE_MEDIATED_IMMUNITY	GOBP_POSITIVE_REGULATION_OF_LYMPHOCYTE_MEDIATED_IMMUNITY	GOBP_POSITIVE_REGULATION_OF_LYMPHOCYTE_MEDIATED_IMMUNITY	115	0.693334958872303	2.16327334706638	1e-10	5.09081632653061e-09	4.32491944146080e-09	2870	tags=63%, list=16%, signal=53%	RSAD2/B2M/PTPRC/SH2D1A/CRTAM/HLA-B/RASGRP1/KLRD1/CLNK/SLAMF6/HLA-F/LAG3/HLA-DRA/TBX21/IL12RB1/CD226/VAV1/HLA-E/NOD2/HLA-DRB1/SLAMF1/BTK/IL21/SASH3/KIR2DL4/LTA/SH2D1B/CD28/KLRC4-KLRK1/KLRK1/IL18R1/KLRC4/CD1D/CYRIB/IL18/XCL1/IL12B/NLRP3/TNFSF4/NCR3/KLRC2/TNF/CD40/IL12A/GATA3/FOXP3/DENND1B/HLA-A/FZD5/MR1/KLRC3/CD160/IL2/ZBTB1/IL1B/C3/MALT1/FBXO38/HLA-G/AP1G1/STAT5B/IL1R1/MAP3K7/SHLD3/CD1B/IL23R/CD1C…
GOBP_POSITIVE_REGULATION_OF_RESPONSE_TO_BIOTIC_STIMULUS	GOBP_POSITIVE_REGULATION_OF_RESPONSE_TO_BIOTIC_STIMULUS	GOBP_POSITIVE_REGULATION_OF_RESPONSE_TO_BIOTIC_STIMULUS	175	0.680081158256171	2.16226493739443	1e-10	5.09081632653061e-09	4.32491944146080e-09	2075	tags=49%, list=12%, signal=44%	PARP9/DDX60/OASL/NMI/CD274/NLRC5/MNDA/GBP5/SH2D1A/TASL/CLEC7A/CRTAM/PYHIN1/RASGRP1/KLRD1/ZNFX1/HAVCR2/ZBP1/IFI35/TLR8/FPR2/PLSCR1/CLNK/CLEC6A/SLAMF6/HLA-F/LAG3/NLRC4/DHX58/AIM2/CD226/CCL5/VAV1/HLA-E/SCIMP/NOD2/HLA-DRB1/USP15/IL21/TRIM5/LYN/HCK/IRF7/TLR4/KIR2DL4/CD180/SH2D1B/KLRC4-KLRK1/KLRK1/ACOD1/PAK2/KLRC4/CD1D/CGAS/IFI16/IL12B/SPI1/NCR3/PLCG2/TYROBP/KLRC2/IFNB1/FCN1/SYK/IL12A/LY86/TBK1/ADAM8/T…
GOBP_POSITIVE_REGULATION_OF_LEUKOCYTE_MEDIATED_IMMUNITY	GOBP_POSITIVE_REGULATION_OF_LEUKOCYTE_MEDIATED_IMMUNITY	GOBP_POSITIVE_REGULATION_OF_LEUKOCYTE_MEDIATED_IMMUNITY	136	0.686821474222468	2.16200517203545	1e-10	5.09081632653061e-09	4.32491944146080e-09	2889	tags=62%, list=17%, signal=53%	RSAD2/B2M/PTPRC/SH2D1A/CLEC7A/CRTAM/HLA-B/RASGRP1/KLRD1/STAP1/CLNK/SLAMF6/HLA-F/LAG3/HLA-DRA/TBX21/IL12RB1/CD226/VAV1/HLA-E/SCIMP/NOD2/HLA-DRB1/SLAMF1/BTK/IL21/SASH3/ITGB2/KIR2DL4/LTA/SH2D1B/CD28/KLRC4-KLRK1/KLRK1/IL18R1/PTAFR/KLRC4/CD1D/CYRIB/ITGAM/IL18/XCL1/IL12B/SPI1/NLRP3/TNFSF4/NCR3/PLCG2/TYROBP/KLRC2/TNF/CD40/IL12A/GATA3/FOXP3/DENND1B/HLA-A/FZD5/MR1/KLRC3/CD160/DHX36/IL2/ZBTB1/IL1B/C3/MALT1…
GOBP_POSITIVE_REGULATION_OF_INTERLEUKIN_12_PRODUCTION	GOBP_POSITIVE_REGULATION_OF_INTERLEUKIN_12_PRODUCTION	GOBP_POSITIVE_REGULATION_OF_INTERLEUKIN_12_PRODUCTION	42	0.743957655727787	2.16041519019317	1e-10	5.09081632653061e-09	4.32491944146080e-09	2681	tags=64%, list=15%, signal=55%	IRF1/IDO1/CLEC7A/IFNG/TLR3/IRF8/SCIMP/NOD2/LAPTM5/TLR4/LGALS9/TLR2/CD40LG/IL12B/TNFSF4/PLCG2/CCR7/CD40/SYK/LTB/IRF5/RIPK2/CCL19/HLA-G/IL23R/IL23A/TLR9
GOBP_NATURAL_KILLER_CELL_ACTIVATION	GOBP_NATURAL_KILLER_CELL_ACTIVATION	GOBP_NATURAL_KILLER_CELL_ACTIVATION	93	0.698910056754902	2.15716331140499	1e-10	5.09081632653061e-09	4.32491944146080e-09	2424	tags=49%, list=14%, signal=43%	PTPN22/PTPRC/FCGR3A/JAK2/RASGRP1/HAVCR2/IL15/CD2/IL21R/CASP8/CLNK/IL15RA/HLA-F/IL2RB/HLA-E/SLAMF1/SLAMF7/PRDM1/KLRC4-KLRK1/KLRK1/NKG7/IL18R1/CORO1A/IL18/TOX/CD244/IL12B/NCR3/TYROBP/ZNF683/RABL3/KLRC2/IFNB1/FGR/IL12A/NCR1/AXL/IL2/ZBTB1/ELF4/AP1G1/STAT5B/UNC13D/IL23R/VAMP7/SP3
GOBP_NEGATIVE_REGULATION_OF_VIRAL_GENOME_REPLICATION	GOBP_NEGATIVE_REGULATION_OF_VIRAL_GENOME_REPLICATION	GOBP_NEGATIVE_REGULATION_OF_VIRAL_GENOME_REPLICATION	56	0.722608234507747	2.15575039590885	1e-10	5.09081632653061e-09	4.32491944146080e-09	1697	tags=59%, list=10%, signal=53%	IFIH1/RSAD2/OAS2/OAS1/IFIT5/OASL/IFIT1/OAS3/EIF2AK2/ZNFX1/APOBEC3G/MX1/PLSCR1/CCL5/IFITM1/FAM111A/APOBEC3D/ISG15/RESF1/APOBEC3A/BST2/IFI16/APOBEC3F/ZC3HAV1/TASOR/TNF/IFNB1/APOBEC3H/PARP10/IFITM3/N4BP1/ISG20/SHFL
GOBP_REGULATION_OF_ALPHA_BETA_T_CELL_ACTIVATION	GOBP_REGULATION_OF_ALPHA_BETA_T_CELL_ACTIVATION	GOBP_REGULATION_OF_ALPHA_BETA_T_CELL_ACTIVATION	103	0.69105332696974	2.14886555837675	1e-10	5.09081632653061e-09	4.32491944146080e-09	3223	tags=67%, list=18%, signal=55%	CD274/CD80/PTPN22/PTPRC/IRF1/LILRB1/IFNG/CRTAM/CD86/CCR2/JAK2/NCKAP1L/IL27/HLA-DRA/TBX21/IL12RB1/HLA-E/LILRB4/HLA-DRB1/SASH3/PRDM1/PRKCQ/LGALS9/CD300A/CD3E/CD28/RASAL3/IL18/EBI3/XCL1/IL12B/NLRP3/TNFSF4/ZAP70/ZNF683/SOCS1/SYK/IL12A/GATA3/JAK3/FOXP3/RUNX1/HLA-A/RIPK2/BCL6/CD160/VSIR/CBLB/TGFBR2/IL2/AP3B1/RC3H2/MALT1/ITCH/CCL19/ADORA2A/MYB/IL23R/NKAP/NFKBIZ/CBFB/CD83/IL23A/RHOA/SOCS5/LGALS9C/RC3H1/I…
GOBP_REGULATION_OF_LEUKOCYTE_MEDIATED_IMMUNITY	GOBP_REGULATION_OF_LEUKOCYTE_MEDIATED_IMMUNITY	GOBP_REGULATION_OF_LEUKOCYTE_MEDIATED_IMMUNITY	234	0.666179882019663	2.14844670890885	1e-10	5.09081632653061e-09	4.32491944146080e-09	2415	tags=55%, list=14%, signal=48%	RSAD2/B2M/PTPRC/SH2D1A/LILRB1/CLEC7A/CRTAM/CCR2/CD96/TLR3/HLA-B/RASGRP1/KLRD1/HAVCR2/CD84/KLRC1/STAP1/CLNK/SLAMF6/HLA-F/NCKAP1L/LAG3/CR1L/HLA-DRA/TBX21/IL12RB1/CD226/VAV1/HLA-E/LILRB4/SCIMP/NOD2/IL4I1/HLA-DRB1/IL7R/SLAMF1/BTK/IL21/SASH3/LYN/TLR4/ITGB2/LGALS9/KIR2DL4/IL10/CD300A/LTA/TNFRSF1B/SH2D1B/CD28/KLRC4-KLRK1/KLRK1/IL18R1/PTAFR/BST2/PTPN6/ICAM1/KLRC4/CD1D/CYRIB/RAC2/ITGAM/IL18/WAS/XCL1/IL12B…
GOBP_POSITIVE_REGULATION_OF_CELL_CELL_ADHESION	GOBP_POSITIVE_REGULATION_OF_CELL_CELL_ADHESION	GOBP_POSITIVE_REGULATION_OF_CELL_CELL_ADHESION	284	0.661335559348188	2.14594315845534	1e-10	5.09081632653061e-09	4.32491944146080e-09	2188	tags=49%, list=13%, signal=44%	B2M/CD274/CD80/PDCD1LG2/PTPN22/PTPRC/CD47/LILRB1/ICOS/TNFSF13B/IFNG/CD86/CCR2/JAK2/RASGRP1/HAVCR2/CXCL13/LILRB2/IL15/IL7/HLA-DMB/NCKAP1L/IL2RA/DOCK8/HLA-DRA/RHOH/IL12RB1/CCL5/VAV1/HLA-E/LILRB4/TESPA1/NOD2/IL4I1/HLA-DRB1/AIF1/IL7R/SLAMF1/HLA-DOA/LCK/IL21/SIRPG/SASH3/HLA-DMA/LYN/TNFSF14/ITGB2/PRKCQ/LGALS9/CD74/IL10/NCK1/HLA-DQA1/CD3E/HLA-DOB/HLA-DPA1/CD28/RASAL3/CARD11/KLRC4-KLRK1/KLRK1/CD6/PTAFR/C…
GOBP_POSITIVE_REGULATION_OF_TUMOR_NECROSIS_FACTOR_SUPERFAMILY_CYTOKINE_PRODUCTION	GOBP_POSITIVE_REGULATION_OF_TUMOR_NECROSIS_FACTOR_SUPERFAMILY_CYTOKINE_PRODUCTION	GOBP_POSITIVE_REGULATION_OF_TUMOR_NECROSIS_FACTOR_SUPERFAMILY_CYTOKINE_PRODUCTION	102	0.690262968941491	2.14535096939099	1e-10	5.09081632653061e-09	4.32491944146080e-09	1921	tags=50%, list=11%, signal=45%	IFIH1/OAS2/OAS1/OAS3/PTPRC/CLEC7A/IFNG/CD86/CCR2/CYBB/TLR3/JAK2/RASGRP1/HAVCR2/CD84/CD2/HLA-E/NOD2/TLR1/SASH3/MYD88/SPN/TLR4/LGALS9/PTAFR/STAT3/TLR2/LRRK2/IL12B/LILRA5/PLCG2/TYROBP/CCL3/CD14/SYK/BCL10/ADAM8/TNFRSF8/LILRA2/FZD5/IFNGR1/RIPK2/IL33/TMEM106A/ZBTB20/EPHB2/PIK3R1/CARD9/SELENOK/CCL19/LY96
GOBP_ADAPTIVE_IMMUNE_RESPONSE_BASED_ON_SOMATIC_RECOMBINATION_OF_IMMUNE_RECEPTORS_BUILT_FROM_IMMUNOGLOBULIN_SUPERFAMILY_DOMAINS	GOBP_ADAPTIVE_IMMUNE_RESPONSE_BASED_ON_SOMATIC_RECOMBINATION_OF_IMMUNE_RECEPTORS_BUILT_FROM_IMMUNOGLOBULIN_SUPERFAMILY_DOMAINS	GOBP_ADAPTIVE_IMMUNE_RESPONSE_BASED_ON_SOMATIC_RECOMBINATION_OF_IMMUNE_RECEPTORS_BUILT_FROM_IMMUNOGLOBULIN_SUPERFAMILY_DOMAINS	292	0.660774428123737	2.14463772624221	1e-10	5.09081632653061e-09	4.32491944146080e-09	3242	tags=60%, list=19%, signal=50%	RSAD2/B2M/CD274/CD80/PTPRC/LILRB1/CLEC7A/FCGR3A/BTN3A3/TNFSF13B/CRTAM/CCR2/HLA-B/KLRD1/HAVCR2/KLRC1/TLR8/CXCL13/IL21R/CSF2RB/CD8A/HLA-DMB/SLA2/CLEC6A/SLAMF6/HLA-F/NCKAP1L/IL27/CR1L/HLA-DRA/TBX21/IL12RB1/FCGR1A/CD226/HLA-E/LILRB4/NOD2/IL4I1/HLA-DRB1/BTN3A2/IL7R/SLAMF1/HLA-DOA/C1QC/BTK/PRF1/SASH3/IL18BP/MYD88/HLA-DMA/SPN/IRF7/INPP5D/C1QB/TLR4/PRKCQ/CD74/IL10/LTA/HLA-DQA1/TNFRSF1B/HLA-DOB/HLA-DPA1/C…
GOBP_REGULATION_OF_T_CELL_ACTIVATION	GOBP_REGULATION_OF_T_CELL_ACTIVATION	GOBP_REGULATION_OF_T_CELL_ACTIVATION	333	0.658102033215083	2.14369688207437	1e-10	5.09081632653061e-09	4.32491944146080e-09	2188	tags=50%, list=13%, signal=45%	B2M/CD274/CD80/PDCD1LG2/PTPN22/PTPRC/CD47/IRF1/IDO1/LILRB1/ICOS/TNFSF13B/IFNG/CRTAM/CD86/CCR2/TIGIT/JAK2/RASGRP1/TNFSF8/HAVCR2/LILRB2/IL15/LAX1/IL7/CD2/HLA-DMB/NCKAP1L/IL27/IL2RA/LAG3/DOCK8/HLA-DRA/RHOH/TBX21/IL12RB1/CCL5/VAV1/HLA-E/LILRB4/TESPA1/NOD2/IL4I1/HLA-DRB1/AIF1/IL7R/SLAMF1/FGL2/HLA-DOA/LCK/IL21/SIRPG/SASH3/HLA-DMA/LYN/LAPTM5/SPN/TNFAIP8L2/PRDM1/SIT1/TNFSF14/PRKCQ/LGALS9/CD74/IL10/NCK1/C…
GOBP_CELL_KILLING	GOBP_CELL_KILLING	GOBP_CELL_KILLING	183	0.671742999086084	2.14200834932292	1e-10	5.09081632653061e-09	4.32491944146080e-09	2541	tags=50%, list=15%, signal=43%	B2M/PTPRC/SH2D1A/LILRB1/CLEC7A/FCGR3A/IFNG/CRTAM/HLA-B/RASGRP1/KLRD1/HAVCR2/KLRC1/STAP1/SLAMF6/HLA-F/NCKAP1L/LAG3/CR1L/HLA-DRA/IL12RB1/FCGR1A/CD226/VAV1/HLA-E/HLA-DRB1/GZMB/IL7R/PRF1/IL21/MYD88/SLAMF7/LYZ/LGALS9/KIR2DL4/IL10/KLRC4-KLRK1/KLRK1/NKG7/CORO1A/PTPN6/ICAM1/KLRC4/CD1D/CYRIB/ITGAM/IL18/CTSC/XCL1/RNF19B/IL12B/SPI1/NCR3/TYROBP/ARL8B/KLRC2/SYK/IL12A/GNLY/PIK3R6/HLA-A/MR1/RIPK3/PPP3CB/KLRC3/N…
GOBP_POSITIVE_REGULATION_OF_ALPHA_BETA_T_CELL_DIFFERENTIATION	GOBP_POSITIVE_REGULATION_OF_ALPHA_BETA_T_CELL_DIFFERENTIATION	GOBP_POSITIVE_REGULATION_OF_ALPHA_BETA_T_CELL_DIFFERENTIATION	49	0.72417172108993	2.13857173519067	1e-10	5.09081632653061e-09	4.32491944146080e-09	3223	tags=71%, list=18%, signal=58%	CD80/IFNG/CD86/NCKAP1L/HLA-DRA/IL12RB1/LILRB4/HLA-DRB1/SASH3/LGALS9/IL18/IL12B/NLRP3/TNFSF4/ZAP70/SOCS1/SYK/FOXP3/RUNX1/RIPK2/TGFBR2/AP3B1/MALT1/CCL19/MYB/IL23R/NKAP/NFKBIZ/CBFB/CD83/IL23A/RHOA/SOCS5/IL4R/ANXA1
GOBP_LYMPHOCYTE_COSTIMULATION	GOBP_LYMPHOCYTE_COSTIMULATION	GOBP_LYMPHOCYTE_COSTIMULATION	47	0.727537541993224	2.13613112766855	1e-10	5.09081632653061e-09	4.32491944146080e-09	2058	tags=62%, list=12%, signal=55%	CD274/CD80/PDCD1LG2/ICOS/TNFSF13B/CD86/LILRB2/VAV1/LILRB4/LCK/LYN/TNFSF14/CD3E/CD28/CARD11/KLRC4-KLRK1/KLRK1/CD5/PTPN6/CD40LG/PIK3CA/TNFSF4/CCR7/MAP3K8/CD160/TMIGD2/CCL19/DPP4/HHLA2
GOBP_NEGATIVE_REGULATION_OF_INNATE_IMMUNE_RESPONSE	GOBP_NEGATIVE_REGULATION_OF_INNATE_IMMUNE_RESPONSE	GOBP_NEGATIVE_REGULATION_OF_INNATE_IMMUNE_RESPONSE	70	0.701527139925662	2.13053728722272	1e-10	5.09081632653061e-09	4.32491944146080e-09	1869	tags=54%, list=11%, signal=49%	PARP14/OAS1/NMI/TRIM21/NLRC5/OAS3/LILRB1/SAMHD1/CD96/HLA-B/KLRD1/HAVCR2/KLRC1/USP18/HLA-F/DHX58/NLRC3/HLA-E/USP15/SLAMF8/ISG15/LGALS9/KIR2DL4/ACOD1/STAT2/TRAFD1/SERPING1/ADAR/IFI16/VSIG4/CR1/HLA-A/NR1H3/PTPN2/SERPINB9/TNFAIP3/ARRB2/HLA-G
GOBP_TYPE_I_INTERFERON_PRODUCTION	GOBP_TYPE_I_INTERFERON_PRODUCTION	GOBP_TYPE_I_INTERFERON_PRODUCTION	94	0.687944161045584	2.12715653186989	1e-10	5.09081632653061e-09	4.32491944146080e-09	1832	tags=49%, list=10%, signal=44%	IFIH1/STAT1/OAS2/OAS1/NMI/TRIM21/OAS3/CYLD/PTPN22/IRF1/LILRB1/TLR3/HAVCR2/TLR8/TLR7/DHX58/IRF8/NLRC3/TRIM38/MYD88/IRF7/TLR4/ISG15/IL10/ACOD1/TLR2/CGAS/PLCG2/GBP7/CD14/RELB/SYK/TBK1/TRIM56/LILRA4/IRF5/CHUK/RIPK2/ZBTB20/DHX36/TOMM70/REL/SETD2/RIOK3/PPM1B/ITCH
GOBP_ALPHA_BETA_T_CELL_ACTIVATION	GOBP_ALPHA_BETA_T_CELL_ACTIVATION	GOBP_ALPHA_BETA_T_CELL_ACTIVATION	156	0.670551819829178	2.12651828235117	1e-10	5.09081632653061e-09	4.32491944146080e-09	2826	tags=61%, list=16%, signal=52%	RSAD2/CD274/CD80/PTPN22/PTPRC/IRF1/LILRB1/IFNG/CRTAM/CD86/CCR2/JAK2/TNFSF8/IL15/ITK/DOCK2/SLAMF6/NCKAP1L/IL27/HLA-DRA/PTGER4/TBX21/IL12RB1/HLA-E/LILRB4/HLA-DRB1/CLEC4A/IL21/SASH3/SPN/PRDM1/GPR18/PRKCQ/LGALS9/CD300A/CD3E/PLA2G2D/CD28/RASAL3/NKG7/IL18R1/WDFY4/STAT3/BCL11B/LY9/IL18/EBI3/TOX/XCL1/EOMES/IL12B/NLRP3/TNFSF4/GPR183/ZAP70/ZNF683/SOCS1/RELB/SYK/IL12A/GATA3/JAK3/FUT7/FOXP3/RUNX1/HLA-A/RIPK2…
GOBP_REGULATION_OF_T_CELL_PROLIFERATION	GOBP_REGULATION_OF_T_CELL_PROLIFERATION	GOBP_REGULATION_OF_T_CELL_PROLIFERATION	170	0.668774774656141	2.12534086681059	1e-10	5.09081632653061e-09	4.32491944146080e-09	2059	tags=52%, list=12%, signal=47%	CD274/CD80/PDCD1LG2/PTPN22/PTPRC/IRF1/IDO1/LILRB1/TNFSF13B/CRTAM/CD86/CCR2/JAK2/TNFSF8/HAVCR2/LILRB2/IL15/HLA-DMB/NCKAP1L/IL27/IL2RA/IL12RB1/CCL5/HLA-E/LILRB4/IL4I1/HLA-DRB1/AIF1/SLAMF1/IL21/SASH3/SPN/PRKCQ/LGALS9/IL10/NCK1/CD3E/TNFRSF1B/PLA2G2D/HLA-DPA1/CD28/RASAL3/CARD11/CD6/CORO1A/HLA-DPB1/PTPN6/CD1D/VCAM1/RAC2/IL18/EBI3/CD40LG/XCL1/IL12B/TNFSF4/CCDC88B/VSIG4/CR1/ZAP70/CASP3/SYK/JAK3/CTLA4/FOX…
GOBP_POSITIVE_REGULATION_OF_INTERLEUKIN_1_PRODUCTION	GOBP_POSITIVE_REGULATION_OF_INTERLEUKIN_1_PRODUCTION	GOBP_POSITIVE_REGULATION_OF_INTERLEUKIN_1_PRODUCTION	70	0.69843947343005	2.12116004687803	1e-10	5.09081632653061e-09	4.32491944146080e-09	2047	tags=50%, list=12%, signal=44%	MNDA/GBP5/CLEC7A/IFNG/PYHIN1/JAK2/HAVCR2/TLR8/CASP8/NLRC4/AIM2/NOD2/MYD88/TLR4/LGALS9/STAT3/MEFV/IFI16/NLRP3/TLR6/LILRA5/TYROBP/CCL3/TNF/LILRA2/FZD5/RIPK2/CASP1/TMEM106A/CARD8/MALT1/NLRP2/GSDMD/CCL19/NLRP1
GOBP_IMMUNE_RESPONSE_REGULATING_CELL_SURFACE_RECEPTOR_SIGNALING_PATHWAY	GOBP_IMMUNE_RESPONSE_REGULATING_CELL_SURFACE_RECEPTOR_SIGNALING_PATHWAY	GOBP_IMMUNE_RESPONSE_REGULATING_CELL_SURFACE_RECEPTOR_SIGNALING_PATHWAY	247	0.654678879739693	2.11438942751384	1e-10	5.09081632653061e-09	4.32491944146080e-09	2058	tags=52%, list=12%, signal=47%	GBP1/MNDA/PTPN22/BTN3A1/THEMIS/FYB1/PTPRC/CD47/SH2D1A/LILRB1/CD38/CLEC7A/FCGR3A/BTN3A3/TRAT1/BTLA/KLRD1/KLRC1/FPR2/CD200R1/LILRB2/LAX1/STAP1/PLSCR1/ITK/CD8A/FCRL3/SLA2/CLEC6A/NCKAP1L/C3AR1/CD226/VAV1/CD8B/FPR3/LILRB4/TESPA1/HLA-DRB1/BTN3A2/UBASH3A/LCK/CD247/BTK/LAT2/LYN/LAPTM5/HCK/INPP5D/PLCL2/PRKCQ/BANK1/CD300A/PRKCB/CLEC4E/CD28/CARD11/KLRC4-KLRK1/KLRK1/HLA-DPB1/PTPN6/MYO1G/PAK2/LCP2/KLRC4/CLEC4…
GOBP_CELLULAR_RESPONSE_TO_INTERFERON_GAMMA	GOBP_CELLULAR_RESPONSE_TO_INTERFERON_GAMMA	GOBP_CELLULAR_RESPONSE_TO_INTERFERON_GAMMA	116	0.675847560532154	2.11119200187201	1e-10	5.09081632653061e-09	4.32491944146080e-09	1868	tags=48%, list=11%, signal=43%	PARP9/PARP14/STAT1/SP100/GBP1/NMI/NLRC5/CCL8/GBP5/GBP3/GBP2/CD47/IRF1/IFNG/GBP4/FASLG/TLR3/JAK2/CCL4/IRF8/IL12RB1/CCL5/ACTR3/AIF1/XCL2/HCK/TLR4/LGALS9/HLA-DPA1/ACOD1/TLR2/WAS/XCL1/IL12B/CCL2/ACTR2/GBP7/CCL3/SOCS1/TNF/CCL7/NR1H3/TXK/CDC42/MRC1/CASP1/CCL25/CCL3L3/CCL3L1/PTPN2/PDE12/JAK1/STXBP3/KIF5B/CCL19/CCL13
GOBP_POSITIVE_REGULATION_OF_CELL_ACTIVATION	GOBP_POSITIVE_REGULATION_OF_CELL_ACTIVATION	GOBP_POSITIVE_REGULATION_OF_CELL_ACTIVATION	353	0.646619465992697	2.10905601998476	1e-10	5.09081632653061e-09	4.32491944146080e-09	2889	tags=54%, list=17%, signal=46%	B2M/CD274/CD80/PDCD1LG2/PTPN22/PTPRC/CD47/LILRB1/CD38/CLEC7A/FCGR3A/ICOS/TNFSF13B/IFNG/PLEK/CD86/CCR2/JAK2/RASGRP1/HAVCR2/LILRB2/IL15/STAP1/IL7/CD2/HLA-DMB/IL15RA/FCRL3/HLA-F/NCKAP1L/IL2RA/DOCK8/HLA-DRA/RHOH/TBX21/IL12RB1/CD226/CCL5/VAV1/HLA-E/LILRB4/TESPA1/NOD2/IL4I1/HLA-DRB1/AIF1/IL7R/SLAMF1/HLA-DOA/LCK/BTK/IL21/SIRPG/SASH3/MYD88/HLA-DMA/LYN/HAVCR1/INPP5D/TLR4/TNFSF14/ITGB2/PRKCQ/LGALS9/CD74/IL…
GOBP_POSITIVE_REGULATION_OF_LEUKOCYTE_PROLIFERATION	GOBP_POSITIVE_REGULATION_OF_LEUKOCYTE_PROLIFERATION	GOBP_POSITIVE_REGULATION_OF_LEUKOCYTE_PROLIFERATION	154	0.665331340233976	2.10871962494606	1e-10	5.09081632653061e-09	4.32491944146080e-09	2058	tags=52%, list=12%, signal=46%	CD274/CD80/PDCD1LG2/PTPN22/PTPRC/CD38/FCGR3A/TNFSF13B/CD86/CCR2/JAK2/HAVCR2/LILRB2/IL15/IL7/CSF2RB/HLA-DMB/FCRL3/NCKAP1L/IL2RA/IL12RB1/CCL5/HLA-E/AIF1/SLAMF1/IL21/SASH3/MYD88/LYN/TLR4/PRKCQ/LGALS9/CD74/NCK1/CSF1/CD3E/HLA-DPA1/CD28/RASAL3/CARD11/CD6/CSF1R/CORO1A/HLA-DPB1/BST2/CD1D/VCAM1/IL18/EBI3/CD40LG/XCL1/IL12B/TNFSF4/CCDC88B/GPR183/ZAP70/CD40/SYK/IL12A/CSF2RA/JAK3/FOXP3/HLA-A/RIPK2/BCL6/CD46/I…
GOBP_LEUKOCYTE_CELL_CELL_ADHESION	GOBP_LEUKOCYTE_CELL_CELL_ADHESION	GOBP_LEUKOCYTE_CELL_CELL_ADHESION	364	0.645913803625325	2.10749795154598	1e-10	5.09081632653061e-09	4.32491944146080e-09	2188	tags=49%, list=13%, signal=44%	B2M/CD274/CD80/PDCD1LG2/PTPN22/PTPRC/CD47/IRF1/IDO1/LILRB1/ICOS/TNFSF13B/IFNG/CRTAM/CD86/CCR2/TIGIT/JAK2/RASGRP1/HAVCR2/LILRB2/IL15/LAX1/IL7/HLA-DMB/NCKAP1L/IL2RA/LAG3/DOCK8/HLA-DRA/RHOH/TBX21/IL12RB1/CCL5/VAV1/SELL/HLA-E/LILRB4/TESPA1/NOD2/IL4I1/HLA-DRB1/AIF1/IL7R/SLAMF1/FGL2/HLA-DOA/LCK/IL21/ITGAL/SIRPG/SASH3/HLA-DMA/SEMA4D/LYN/LAPTM5/SPN/TNFAIP8L2/GCNT1/TNFSF14/ITGB2/PRKCQ/LGALS9/CD74/IL10/NCK…
GOBP_REGULATION_OF_T_CELL_DIFFERENTIATION	GOBP_REGULATION_OF_T_CELL_DIFFERENTIATION	GOBP_REGULATION_OF_T_CELL_DIFFERENTIATION	148	0.665802393575646	2.1069230286385	1e-10	5.09081632653061e-09	4.32491944146080e-09	2826	tags=55%, list=16%, signal=47%	CD80/PTPRC/IRF1/IFNG/CRTAM/CD86/CCR2/RASGRP1/LILRB2/IL15/IL7/CD2/NCKAP1L/IL27/IL2RA/LAG3/HLA-DRA/RHOH/TBX21/IL12RB1/LILRB4/TESPA1/IL4I1/HLA-DRB1/IL7R/FGL2/HLA-DOA/SASH3/PRDM1/LGALS9/CD74/CD28/CARD11/CD27/IL18/TOX/IL12B/VNN1/NLRP3/TNFSF4/CR1/ZAP70/IFNL1/ZNF683/SOCS1/IFNB1/SYK/GATA3/ADAM8/JAK3/CTLA4/FOXP3/PIK3R6/RUNX1/RIPK2/BCL6/CD46/VSIR/PTPN2/BTN2A2/TGFBR2/IL2/ZBTB1/AP3B1/SOS1/RC3H2/MALT1/CCL19/H…
GOBP_T_CELL_PROLIFERATION	GOBP_T_CELL_PROLIFERATION	GOBP_T_CELL_PROLIFERATION	201	0.658292245341203	2.10626378986334	1e-10	5.09081632653061e-09	4.32491944146080e-09	2059	tags=50%, list=12%, signal=44%	CD274/CD80/PDCD1LG2/PTPN22/BTN3A1/PTPRC/IRF1/IDO1/LILRB1/TNFSF13B/CRTAM/CD86/CCR2/JAK2/RASGRP1/TNFSF8/HAVCR2/LILRB2/PIK3CG/IL15/DOCK2/HLA-DMB/NCKAP1L/IL27/IL2RA/DOCK8/IL12RB1/CCL5/HLA-E/LILRB4/IL4I1/HLA-DRB1/AIF1/SLAMF1/IL21/SASH3/SPN/TNFSF14/PRKCQ/LGALS9/IL10/NCK1/CD3E/TNFRSF1B/PLA2G2D/HLA-DPA1/CD28/RASAL3/CARD11/CD6/CORO1A/HLA-DPB1/PTPN6/CD1D/VCAM1/RAC2/IL18/EBI3/CD40LG/XCL1/IL12B/PSMB10/TNFSF4…
GOBP_REGULATION_OF_LYMPHOCYTE_DIFFERENTIATION	GOBP_REGULATION_OF_LYMPHOCYTE_DIFFERENTIATION	GOBP_REGULATION_OF_LYMPHOCYTE_DIFFERENTIATION	177	0.661915394802172	2.10570857560508	1e-10	5.09081632653061e-09	4.32491944146080e-09	2826	tags=54%, list=16%, signal=46%	CD80/PTPRC/IRF1/IFNG/CRTAM/CD86/CCR2/RASGRP1/LILRB2/IL15/IL7/CD2/IKZF3/IL15RA/FCRL3/NCKAP1L/IL27/IL2RA/LAG3/HLA-DRA/RHOH/TBX21/IL12RB1/LILRB4/TESPA1/IL4I1/HLA-DRB1/IL7R/FGL2/HLA-DOA/BTK/SASH3/SLAMF8/INPP5D/PRDM1/LGALS9/CD74/IL10/CD28/CARD11/CD27/PTPN6/IL18/TOX/IL12B/VNN1/NLRP3/NFAM1/TNFSF4/CR1/ZAP70/IFNL1/ZNF683/SOCS1/IFNB1/SYK/GATA3/ADAM8/JAK3/CTLA4/FOXP3/PIK3R6/RUNX1/RIPK2/BCL6/CD46/VSIR/AXL/PT…
GOBP_T_CELL_ACTIVATION	GOBP_T_CELL_ACTIVATION	GOBP_T_CELL_ACTIVATION	497	0.640537013304732	2.10544710207449	1e-10	5.09081632653061e-09	4.32491944146080e-09	2764	tags=50%, list=16%, signal=43%	RSAD2/B2M/CD274/CD80/PDCD1LG2/PTPN22/BTN3A1/THEMIS/PTPRC/CD47/IRF1/IDO1/LILRB1/CLEC7A/ICOS/TNFSF13B/IFNG/CRTAM/CD3G/CD86/CCR2/TIGIT/JAK2/RASGRP1/TNFSF8/HAVCR2/CD84/KLRC1/LILRB2/PIK3CG/IL15/LAX1/IL7/CD2/CASP8/ITK/CD48/DOCK2/CD8A/HLA-DMB/SLA2/SLAMF6/NCKAP1L/IL27/IL2RA/LAG3/LCP1/DOCK8/HLA-DRA/PTGER4/RHOH/TBX21/IL12RB1/CCL5/VAV1/HSH2D/NLRC3/HLA-E/CD8B/LILRB4/TESPA1/APBB1IP/NOD2/IL4I1/HLA-DRB1/AIF1/CL…
GOBP_REGULATION_OF_RESPONSE_TO_BIOTIC_STIMULUS	GOBP_REGULATION_OF_RESPONSE_TO_BIOTIC_STIMULUS	GOBP_REGULATION_OF_RESPONSE_TO_BIOTIC_STIMULUS	338	0.646341561753581	2.10524646897745	1e-10	5.09081632653061e-09	4.32491944146080e-09	2075	tags=46%, list=12%, signal=41%	PARP9/PARP14/STAT1/DDX60/OAS1/OASL/NMI/IFIT1/CD274/TRIM21/NLRC5/OAS3/MNDA/BIRC3/PTPN22/GBP5/ERAP1/SH2D1A/IRF1/LILRB1/TASL/SAMHD1/CLEC7A/CRTAM/CD96/PYHIN1/HLA-B/RASGRP1/KLRD1/ZNFX1/HAVCR2/ZBP1/KLRC1/USP18/IFI35/TLR8/FPR2/APOBEC3G/IL15/PLSCR1/CASP8/CLNK/CLEC6A/SLAMF6/HLA-F/IL27/LAG3/NLRC4/DHX58/AIM2/IL12RB1/CD226/CCL5/VAV1/NLRC3/HLA-E/SCIMP/TRIM38/NOD2/IL4I1/HLA-DRB1/FGL2/USP15/IL21/SLAMF8/TRIM5/LY…
GOBP_CYTOKINE_PRODUCTION_INVOLVED_IN_IMMUNE_RESPONSE	GOBP_CYTOKINE_PRODUCTION_INVOLVED_IN_IMMUNE_RESPONSE	GOBP_CYTOKINE_PRODUCTION_INVOLVED_IN_IMMUNE_RESPONSE	100	0.678321409006441	2.10478206816211	1e-10	5.09081632653061e-09	4.32491944146080e-09	2026	tags=51%, list=12%, signal=45%	RSAD2/B2M/LILRB1/CLEC7A/CCR2/CD96/TLR3/CLNK/HLA-F/TBX21/CD226/HLA-E/LILRB4/SCIMP/NOD2/SLAMF1/BTK/SASH3/LAPTM5/TLR4/KIR2DL4/CD74/IL10/TNFRSF1B/IL18R1/BST2/IL18/XCL1/LACC1/NLRP3/TNFSF4/PLCG2/TNF/IFNB1/ATG5/BCL10/GATA3/JAK3/FOXP3/DENND1B/HLA-A/FZD5/BCL6/CD160/DHX36/IL1B/MALT1/HLA-G/CAMK4/IL1R1/MAP3K7
GOBP_POSITIVE_REGULATION_OF_CYTOKINE_PRODUCTION_INVOLVED_IN_IMMUNE_RESPONSE	GOBP_POSITIVE_REGULATION_OF_CYTOKINE_PRODUCTION_INVOLVED_IN_IMMUNE_RESPONSE	GOBP_POSITIVE_REGULATION_OF_CYTOKINE_PRODUCTION_INVOLVED_IN_IMMUNE_RESPONSE	68	0.694359351954687	2.10415237565822	1e-10	5.09081632653061e-09	4.32491944146080e-09	2026	tags=54%, list=12%, signal=48%	RSAD2/B2M/LILRB1/CLEC7A/CLNK/HLA-F/TBX21/CD226/HLA-E/SCIMP/NOD2/SLAMF1/SASH3/LAPTM5/TLR4/KIR2DL4/CD74/IL18R1/IL18/XCL1/LACC1/NLRP3/TNFSF4/PLCG2/BCL10/GATA3/DENND1B/HLA-A/FZD5/CD160/DHX36/IL1B/MALT1/HLA-G/CAMK4/IL1R1/MAP3K7
GOBP_B_CELL_RECEPTOR_SIGNALING_PATHWAY	GOBP_B_CELL_RECEPTOR_SIGNALING_PATHWAY	GOBP_B_CELL_RECEPTOR_SIGNALING_PATHWAY	56	0.704149690633884	2.10068319439669	1e-10	5.09081632653061e-09	4.32491944146080e-09	1432	tags=59%, list=8%, signal=54%	MNDA/PTPN22/PTPRC/CD38/STAP1/ITK/FCRL3/NCKAP1L/LCK/BTK/LAT2/LYN/PLCL2/BANK1/CD300A/PRKCB/PTPN6/BLNK/MS4A1/NFAM1/PLCG2/GCSAM/PRKCH/SYK/KLHL6/CD19/CTLA4/TEC/LPXN/FCGR2B/CD79A/BLK/IGLL5
GOBP_TOLL_LIKE_RECEPTOR_SIGNALING_PATHWAY	GOBP_TOLL_LIKE_RECEPTOR_SIGNALING_PATHWAY	GOBP_TOLL_LIKE_RECEPTOR_SIGNALING_PATHWAY	121	0.670593941075598	2.09968070402826	1e-10	5.09081632653061e-09	4.32491944146080e-09	3217	tags=58%, list=18%, signal=48%	RSAD2/OAS1/NMI/BIRC3/PTPN22/IRF1/TASL/TNIP3/PIK3AP1/TLR3/CTSS/HAVCR2/IFI35/TLR8/TLR7/FCRL3/TLR10/SCIMP/NOD2/BTK/TLR1/MYD88/LYN/IRF7/TLR4/LGALS9/CD300A/CD300LF/ACOD1/TLR2/IRAK2/TLR6/PLCG2/GFI1/TNF/CD14/OTUD4/TICAM2/CD40/BCL10/NFKBIA/LILRA4/LILRA2/NR1H3/RIPK2/ESR1/TLR5/NLRP6/TNFAIP3/BIRC2/PJA2/APPL1/IRAK4/AP3B1/RPS6KA3/ARRB2/LY96/RFTN1/MAP3K7/TLR9/RAB11FIP2/UNC93B1/TREM2/PELI1/DDX3X/RTN4/TNIP1/IRAK…
GOBP_REGULATION_OF_LEUKOCYTE_PROLIFERATION	GOBP_REGULATION_OF_LEUKOCYTE_PROLIFERATION	GOBP_REGULATION_OF_LEUKOCYTE_PROLIFERATION	248	0.64979803987948	2.09870173305874	1e-10	5.09081632653061e-09	4.32491944146080e-09	2059	tags=50%, list=12%, signal=45%	CD274/CD80/PDCD1LG2/CCL8/MNDA/PTPN22/PTPRC/IRF1/IDO1/LILRB1/CD38/FCGR3A/TNFSF13B/CRTAM/CD86/CCR2/JAK2/TNFSF8/HAVCR2/LILRB2/IL15/IL7/CSF2RB/IKZF3/HLA-DMB/FCRL3/NCKAP1L/IL27/IL2RA/IL12RB1/CCL5/HLA-E/LILRB4/IL4I1/HLA-DRB1/AIF1/SLAMF1/BTK/IL21/SASH3/MYD88/LYN/SPN/INPP5D/TLR4/PRKCQ/LGALS9/CD74/IL10/NCK1/CD300A/CSF1/CD3E/TNFRSF1B/PLA2G2D/HLA-DPA1/CD28/RASAL3/CARD11/CD6/CSF1R/CORO1A/HLA-DPB1/BST2/PTPN6/…
GOBP_T_CELL_DIFFERENTIATION	GOBP_T_CELL_DIFFERENTIATION	GOBP_T_CELL_DIFFERENTIATION	259	0.648143006440415	2.09557672451805	1e-10	5.09081632653061e-09	4.32491944146080e-09	2758	tags=53%, list=16%, signal=45%	RSAD2/B2M/CD80/PTPN22/THEMIS/PTPRC/IRF1/IFNG/CRTAM/CD3G/CD86/CCR2/RASGRP1/TNFSF8/KLRC1/LILRB2/IL15/IL7/CD2/ITK/DOCK2/CD8A/SLAMF6/NCKAP1L/IL27/IL2RA/LAG3/HLA-DRA/PTGER4/RHOH/TBX21/IL12RB1/VAV1/LILRB4/TESPA1/IL4I1/HLA-DRB1/IL7R/FGL2/HLA-DOA/LCK/IL21/SASH3/SPN/CD3D/PRDM1/GPR18/LGALS9/CD74/CLEC4E/CD3E/PLA2G2D/CD28/CARD11/IL18R1/CD27/STAT3/CD1D/CD4/CLEC4D/BCL11B/LY9/IL18/TOX/EOMES/IL12B/VNN1/FCER1G/SP…
GOBP_REGULATION_OF_ALPHA_BETA_T_CELL_DIFFERENTIATION	GOBP_REGULATION_OF_ALPHA_BETA_T_CELL_DIFFERENTIATION	GOBP_REGULATION_OF_ALPHA_BETA_T_CELL_DIFFERENTIATION	66	0.694083671477988	2.09404340138419	1e-10	5.09081632653061e-09	4.32491944146080e-09	3223	tags=68%, list=18%, signal=56%	CD80/IFNG/CD86/NCKAP1L/IL27/HLA-DRA/TBX21/IL12RB1/LILRB4/HLA-DRB1/SASH3/PRDM1/LGALS9/IL18/IL12B/NLRP3/TNFSF4/ZAP70/ZNF683/SOCS1/SYK/GATA3/JAK3/FOXP3/RUNX1/RIPK2/BCL6/TGFBR2/IL2/AP3B1/RC3H2/MALT1/CCL19/MYB/IL23R/NKAP/NFKBIZ/CBFB/CD83/IL23A/RHOA/SOCS5/RC3H1/IL4R/ANXA1
GOBP_B_CELL_MEDIATED_IMMUNITY	GOBP_B_CELL_MEDIATED_IMMUNITY	GOBP_B_CELL_MEDIATED_IMMUNITY	144	0.662360409004034	2.09359931620167	1e-10	5.09081632653061e-09	4.32491944146080e-09	3411	tags=62%, list=20%, signal=51%	B2M/PTPRC/FCGR3A/TLR8/IL21R/CSF2RB/HLA-DMB/SLA2/CR1L/HLA-DRA/TBX21/FCGR1A/CD226/HLA-E/NOD2/HLA-DRB1/HLA-DOA/C1QC/BTK/MYD88/HLA-DMA/IRF7/INPP5D/C1QB/CD74/IL10/LTA/HLA-DQA1/HLA-DOB/HLA-DPA1/CD28/CD27/C1QA/HLA-DPB1/C1S/C2/PTPN6/GAPT/SERPING1/HLA-DRB5/CD40LG/XCL1/FCER1G/TNFSF4/HLA-DQB1/RNF168/C1RL/CR1/C1R/NBN/TNF/CD40/BCL10/CD19/FOXP3/CR2/HLA-DQA2/C4B/BCL6/CD46/BATF/FCGR2B/CCR6/IL9R/IGLL5/HLA-DQB2/IL…
GOBP_IMMUNE_RESPONSE_REGULATING_SIGNALING_PATHWAY	GOBP_IMMUNE_RESPONSE_REGULATING_SIGNALING_PATHWAY	GOBP_IMMUNE_RESPONSE_REGULATING_SIGNALING_PATHWAY	399	0.640504583499066	2.09300729626571	1e-10	5.09081632653061e-09	4.32491944146080e-09	2058	tags=48%, list=12%, signal=43%	IFIH1/DDX60/RSAD2/GBP1/OAS1/OASL/NMI/OAS3/MNDA/CYLD/BIRC3/PTPN22/BTN3A1/THEMIS/FYB1/PTPRC/CD47/SH2D1A/IRF1/LILRB1/TASL/CD38/TNIP3/CLEC7A/FCGR3A/BTN3A3/TRAT1/PIK3AP1/TLR3/CTSS/BTLA/KLRD1/HAVCR2/KLRC1/IFI35/TLR8/FPR2/TLR7/CD200R1/LILRB2/LAX1/STAP1/PLSCR1/ITK/CD8A/FCRL3/SLA2/CLEC6A/NCKAP1L/TLR10/DHX58/C3AR1/CD226/VAV1/CD8B/FPR3/LILRB4/TESPA1/SCIMP/NOD2/HLA-DRB1/BTN3A2/UBASH3A/LCK/CD247/BTK/USP15/TLR…
GOBP_REGULATION_OF_ADAPTIVE_IMMUNE_RESPONSE	GOBP_REGULATION_OF_ADAPTIVE_IMMUNE_RESPONSE	GOBP_REGULATION_OF_ADAPTIVE_IMMUNE_RESPONSE	185	0.655729797911752	2.09167296069098	1e-10	5.09081632653061e-09	4.32491944146080e-09	3223	tags=60%, list=18%, signal=49%	RSAD2/B2M/CD274/CD80/PTPRC/SAMSN1/IRF1/LILRB1/CLEC7A/TNFSF13B/CCR2/HLA-B/KLRD1/HAVCR2/KLRC1/CD48/CLEC6A/HLA-F/NCKAP1L/IL27/CR1L/HLA-DRA/TBX21/IL12RB1/CD226/HLA-E/LILRB4/NOD2/IL4I1/HLA-DRB1/IL7R/SLAMF1/BTK/SASH3/IRF7/PRKCQ/IL10/LTA/TNFRSF1B/CD28/IL18R1/PTPN6/CD1D/CD4/CYRIB/IL18/WAS/XCL1/IL12B/NLRP3/TNFSF4/CR1/SKAP1/TNF/IFNB1/CD40/IL12A/GATA3/JAK3/FUT7/ADCY7/FOXP3/DENND1B/HLA-A/FZD5/CR2/MR1/RIPK3/R…
GOBP_POSITIVE_REGULATION_OF_MONONUCLEAR_CELL_MIGRATION	GOBP_POSITIVE_REGULATION_OF_MONONUCLEAR_CELL_MIGRATION	GOBP_POSITIVE_REGULATION_OF_MONONUCLEAR_CELL_MIGRATION	66	0.692400143840686	2.08896421556725	1e-10	5.09081632653061e-09	4.32491944146080e-09	1967	tags=50%, list=11%, signal=45%	CXCL10/CD47/CCR2/CCR1/CXCL13/FPR2/CCL4/DOCK8/CCL5/AIF1/SLAMF1/XCL2/SPN/TNFSF14/LGALS9/LGMN/PTK2B/XCL1/SPI1/CCR7/CCL3/TNF/IL12A/ADAM8/CCL7/MOSPD2/ITGA4/CCR6/CXCL12/PLA2G7/SELENOK/OXSR1/CX3CR1
GOBP_POSITIVE_REGULATION_OF_TYPE_I_INTERFERON_PRODUCTION	GOBP_POSITIVE_REGULATION_OF_TYPE_I_INTERFERON_PRODUCTION	GOBP_POSITIVE_REGULATION_OF_TYPE_I_INTERFERON_PRODUCTION	57	0.698645854294593	2.08463626180145	1e-10	5.09081632653061e-09	4.32491944146080e-09	2981	tags=61%, list=17%, signal=51%	IFIH1/STAT1/OAS2/OAS1/OAS3/PTPN22/IRF1/TLR3/TLR8/TLR7/DHX58/MYD88/IRF7/TLR4/ISG15/TLR2/CGAS/PLCG2/CD14/SYK/TBK1/TRIM56/IRF5/CHUK/RIPK2/ZBTB20/DHX36/TOMM70/SETD2/RIOK3/HMGB2/TLR9/MMP12/POLR3G/DDX3X
GOBP_ACTIVATION_OF_IMMUNE_RESPONSE	GOBP_ACTIVATION_OF_IMMUNE_RESPONSE	GOBP_ACTIVATION_OF_IMMUNE_RESPONSE	302	0.641664626346014	2.08383110921531	1e-10	5.09081632653061e-09	4.32491944146080e-09	2102	tags=49%, list=12%, signal=44%	GBP1/MNDA/PTPN22/BTN3A1/THEMIS/FYB1/PTPRC/CD47/SH2D1A/CD38/CLEC7A/BTN3A3/TRAT1/PYHIN1/KLRD1/ZNFX1/ZBP1/FPR2/LAX1/STAP1/PLSCR1/ITK/CD8A/FCRL3/SLA2/CLEC6A/NCKAP1L/CR1L/NLRC4/AIM2/C3AR1/CD226/VAV1/CD8B/FPR3/LILRB4/TESPA1/NOD2/HLA-DRB1/BTN3A2/UBASH3A/LCK/CD247/C1QC/BTK/LAT2/TRIM5/LYN/LAPTM5/CFB/HCK/INPP5D/C1QB/TLR4/PLCL2/BANK1/CD300A/PRKCB/CD28/CARD11/KLRC4-KLRK1/KLRK1/C1QA/HLA-DPB1/C1S/C2/PTPN6/MYO1…
GOBP_ALPHA_BETA_T_CELL_DIFFERENTIATION	GOBP_ALPHA_BETA_T_CELL_DIFFERENTIATION	GOBP_ALPHA_BETA_T_CELL_DIFFERENTIATION	110	0.661539498436306	2.06569509791121	1e-10	5.09081632653061e-09	4.32491944146080e-09	2826	tags=61%, list=16%, signal=51%	RSAD2/CD80/IRF1/IFNG/CD86/TNFSF8/ITK/SLAMF6/NCKAP1L/IL27/HLA-DRA/PTGER4/TBX21/IL12RB1/LILRB4/HLA-DRB1/IL21/SASH3/SPN/PRDM1/GPR18/LGALS9/PLA2G2D/IL18R1/STAT3/BCL11B/LY9/IL18/TOX/EOMES/IL12B/NLRP3/TNFSF4/GPR183/ZAP70/ZNF683/SOCS1/RELB/SYK/GATA3/JAK3/FUT7/FOXP3/RUNX1/RIPK2/BCL6/BATF/TGFBR2/SEMA4A/IL2/AP3B1/RC3H2/MALT1/ATF2/CCL19/MYB/IL23R/NKAP/FOXP1/RORA/NFKBIZ/CBFB/CD83/IL23A/BCL3/RHOA/SOCS5
GOBP_REGULATION_OF_ANTIGEN_RECEPTOR_MEDIATED_SIGNALING_PATHWAY	GOBP_REGULATION_OF_ANTIGEN_RECEPTOR_MEDIATED_SIGNALING_PATHWAY	GOBP_REGULATION_OF_ANTIGEN_RECEPTOR_MEDIATED_SIGNALING_PATHWAY	63	0.686848089104733	2.06505297927185	1e-10	5.09081632653061e-09	4.32491944146080e-09	1668	tags=56%, list=10%, signal=50%	GBP1/PTPN22/PTPRC/SH2D1A/TRAT1/STAP1/FCRL3/SLA2/CD226/LILRB4/TESPA1/UBASH3A/LCK/LYN/LAPTM5/PLCL2/CD300A/PRKCB/CARD11/PTPN6/NFAM1/GCSAM/CCR7/PRKCH/BCL10/RAB29/CD19/LPXN/FCGR2B/CD160/CBLB/PTPN2/BTN2A2/BLK/MALT1
GOBP_INTERLEUKIN_6_PRODUCTION	GOBP_INTERLEUKIN_6_PRODUCTION	GOBP_INTERLEUKIN_6_PRODUCTION	143	0.6533874966339	2.06456835657442	1e-10	5.09081632653061e-09	4.32491944146080e-09	3091	tags=49%, list=18%, signal=41%	IFIH1/PTPN22/CD47/CLEC7A/IFNG/TLR3/HLA-B/HAVCR2/CD84/TLR8/TLR7/CD200R1/LILRB2/NCKAP1L/NLRC3/LILRB4/SCIMP/NOD2/AIF1/SLAMF1/TLR1/MYD88/INPP5D/TLR4/LGALS9/CD74/IL10/BANK1/PTAFR/PTPN6/STAT3/TLR2/POU2F2/TLR6/TNFSF4/LILRA5/PLCG2/TYROBP/POU2AF1/TNF/SYK/BCL10/FOXP3/LILRA2/SIGLEC16/RIPK2/IL33/TMEM106A/ZBTB20/TNFAIP3/IL1B/GHRL/CARD9/SELENOK/ARRB2/HGF/AKIRIN2/IL1RAP/MAPK13/C5AR2/CD200/F2R/TLR9/TREM2/NOD1/SO…
GOBP_LEUKOCYTE_PROLIFERATION	GOBP_LEUKOCYTE_PROLIFERATION	GOBP_LEUKOCYTE_PROLIFERATION	324	0.634298367902091	2.06418924036778	1e-10	5.09081632653061e-09	4.32491944146080e-09	2059	tags=46%, list=12%, signal=41%	CD274/CD80/PDCD1LG2/CCL8/MNDA/PTPN22/BTN3A1/PTPRC/IRF1/IDO1/LILRB1/CD38/FCGR3A/TNFSF13B/CRTAM/CD86/CCR2/JAK2/RASGRP1/TNFSF8/HAVCR2/LILRB2/PIK3CG/IL15/IL7/CSF2RB/DOCK2/IKZF3/HLA-DMB/FCRL3/NCKAP1L/IL27/IL2RA/DOCK8/IL12RB1/CCL5/HLA-E/LILRB4/IL4I1/HLA-DRB1/AIF1/IL7R/SLAMF1/BTK/IL21/SASH3/MYD88/LYN/SPN/INPP5D/TLR4/TNFSF14/PLCL2/PRKCQ/LGALS9/CD74/IL10/NCK1/CD300A/CD180/CSF1/CD3E/TNFRSF1B/PLA2G2D/HLA-DP…
GOBP_T_CELL_DIFFERENTIATION_INVOLVED_IN_IMMUNE_RESPONSE	GOBP_T_CELL_DIFFERENTIATION_INVOLVED_IN_IMMUNE_RESPONSE	GOBP_T_CELL_DIFFERENTIATION_INVOLVED_IN_IMMUNE_RESPONSE	75	0.674147863440779	2.06225171595157	1e-10	5.09081632653061e-09	4.32491944146080e-09	3223	tags=68%, list=18%, signal=56%	CD80/IFNG/CD86/SLAMF6/IL27/HLA-DRA/PTGER4/TBX21/IL12RB1/HLA-DRB1/FGL2/IL21/SPN/LGALS9/CLEC4E/IL18R1/STAT3/CLEC4D/LY9/IL18/EOMES/IL12B/FCER1G/NLRP3/TNFSF4/GPR183/IFNL1/RELB/GATA3/JAK3/FOXP3/RIPK2/BCL6/CD46/BATF/SEMA4A/IL2/RC3H2/MALT1/CCL19/MYB/IL23R/FOXP1/RORA/NFKBIZ/IL23A/BCL3/SOCS5/RC3H1/IL4R/ANXA1
GOBP_POSITIVE_REGULATION_OF_ADAPTIVE_IMMUNE_RESPONSE	GOBP_POSITIVE_REGULATION_OF_ADAPTIVE_IMMUNE_RESPONSE	GOBP_POSITIVE_REGULATION_OF_ADAPTIVE_IMMUNE_RESPONSE	112	0.660007223260435	2.06003918329271	1e-10	5.09081632653061e-09	4.32491944146080e-09	3152	tags=62%, list=18%, signal=51%	RSAD2/B2M/CD274/PTPRC/CLEC7A/TNFSF13B/CCR2/HLA-B/CLEC6A/HLA-F/HLA-DRA/TBX21/IL12RB1/CD226/HLA-E/NOD2/HLA-DRB1/SLAMF1/BTK/SASH3/PRKCQ/LTA/CD28/IL18R1/CD1D/CD4/CYRIB/IL18/XCL1/IL12B/NLRP3/TNFSF4/SKAP1/TNF/CD40/IL12A/GATA3/FOXP3/DENND1B/HLA-A/FZD5/MR1/RIPK2/IL6ST/IL2/ZBTB1/IL1B/C3/CARD9/MALT1/FBXO38/HLA-G/IL1R1/MAP3K7/SHLD3/CD1B/IL23R/CD1C/SHLD2/FCER2/SIRT1/NFKBIZ/RIF1/IL23A/TREM2/CD1E/ATAD5/IL27RA/…
GOBP_REGULATION_OF_LYMPHOCYTE_ACTIVATION	GOBP_REGULATION_OF_LYMPHOCYTE_ACTIVATION	GOBP_REGULATION_OF_LYMPHOCYTE_ACTIVATION	449	0.627013129371216	2.05636	1e-10	5.09081632653061e-09	4.32491944146080e-09	2855	tags=50%, list=16%, signal=43%	B2M/CD274/CD80/PDCD1LG2/MNDA/PTPN22/PTPRC/SAMSN1/CD47/IRF1/IDO1/LILRB1/CD38/CLEC7A/FCGR3A/ICOS/TNFSF13B/IFNG/CRTAM/CD86/CCR2/TIGIT/JAK2/RASGRP1/TNFSF8/HAVCR2/LILRB2/IL15/LAX1/IL7/CD2/CLNK/IKZF3/HLA-DMB/IL15RA/FCRL3/HLA-F/NCKAP1L/IL27/IL2RA/LAG3/DOCK8/HLA-DRA/RHOH/TBX21/IL12RB1/CCL5/VAV1/HLA-E/LILRB4/TESPA1/NOD2/IL4I1/HLA-DRB1/AIF1/IL7R/SLAMF1/FGL2/HLA-DOA/LCK/BTK/IL21/SIRPG/SASH3/SLAMF8/MYD88/HLA…
GOBP_NEGATIVE_REGULATION_OF_LEUKOCYTE_PROLIFERATION	GOBP_NEGATIVE_REGULATION_OF_LEUKOCYTE_PROLIFERATION	GOBP_NEGATIVE_REGULATION_OF_LEUKOCYTE_PROLIFERATION	89	0.666324409795614	2.05380407671085	1e-10	5.09081632653061e-09	4.32491944146080e-09	2059	tags=51%, list=12%, signal=45%	CD274/CD80/PDCD1LG2/CCL8/MNDA/IDO1/LILRB1/CRTAM/CD86/HAVCR2/LILRB2/IL2RA/LILRB4/IL4I1/HLA-DRB1/BTK/LYN/SPN/INPP5D/LGALS9/IL10/CD300A/PLA2G2D/PTPN6/XCL1/LST1/VSIG4/CR1/TYROBP/CASP3/TNFRSF13B/CTLA4/FOXP3/IL33/DLG1/FCGR2B/VSIR/CBLB/BTN2A2/BLK/TNFAIP3/IL2/ITCH/HLA-G/MARCHF7
GOBP_POSITIVE_REGULATION_OF_INTERLEUKIN_6_PRODUCTION	GOBP_POSITIVE_REGULATION_OF_INTERLEUKIN_6_PRODUCTION	GOBP_POSITIVE_REGULATION_OF_INTERLEUKIN_6_PRODUCTION	92	0.663592258234999	2.04832683264071	1e-10	5.09081632653061e-09	4.32491944146080e-09	1982	tags=43%, list=11%, signal=39%	IFIH1/CLEC7A/IFNG/TLR3/TLR8/TLR7/LILRB2/SCIMP/NOD2/AIF1/TLR1/MYD88/TLR4/LGALS9/CD74/PTAFR/STAT3/TLR2/POU2F2/TLR6/TNFSF4/LILRA5/PLCG2/TYROBP/POU2AF1/TNF/SYK/BCL10/LILRA2/SIGLEC16/RIPK2/IL33/TMEM106A/ZBTB20/IL1B/CARD9/SELENOK/AKIRIN2/IL1RAP/MAPK13
GOBP_NEGATIVE_REGULATION_OF_RESPONSE_TO_BIOTIC_STIMULUS	GOBP_NEGATIVE_REGULATION_OF_RESPONSE_TO_BIOTIC_STIMULUS	GOBP_NEGATIVE_REGULATION_OF_RESPONSE_TO_BIOTIC_STIMULUS	108	0.655168264668049	2.04419044608632	1e-10	5.09081632653061e-09	4.32491944146080e-09	1999	tags=46%, list=11%, signal=41%	PARP14/OAS1/NMI/TRIM21/NLRC5/OAS3/LILRB1/SAMHD1/CD96/HLA-B/KLRD1/HAVCR2/KLRC1/USP18/HLA-F/DHX58/NLRC3/HLA-E/TRIM38/IL4I1/FGL2/USP15/SLAMF8/ISG15/LGALS9/KIR2DL4/ACOD1/STAT2/TRAFD1/SERPING1/ADAR/IFI16/VSIG4/CR1/ATG5/FOXP3/HLA-A/LILRA2/NR1H3/PTPN2/SERPINB9/TNFAIP3/CARD8/ARRB2/RIOK3/PPM1B/ITCH/MICB/HLA-G/AHR
GOBP_PATTERN_RECOGNITION_RECEPTOR_SIGNALING_PATHWAY	GOBP_PATTERN_RECOGNITION_RECEPTOR_SIGNALING_PATHWAY	GOBP_PATTERN_RECOGNITION_RECEPTOR_SIGNALING_PATHWAY	173	0.642237474390001	2.04102684294768	1e-10	5.09081632653061e-09	4.32491944146080e-09	3217	tags=53%, list=18%, signal=44%	IFIH1/DDX60/RSAD2/OAS1/OASL/NMI/OAS3/CYLD/BIRC3/PTPN22/IRF1/TASL/TNIP3/CLEC7A/PIK3AP1/TLR3/CTSS/HAVCR2/IFI35/TLR8/TLR7/FCRL3/TLR10/DHX58/SCIMP/NOD2/BTK/USP15/TLR1/TIFA/MYD88/LYN/IRF7/TLR4/LGALS9/CD300A/CLEC4E/CD300LF/ACOD1/TLR2/ALPK1/LACC1/IRAK2/SLC15A3/TLR6/PLCG2/XIAP/GFI1/TNF/CD14/OTUD4/TICAM2/CD40/FCN1/BCL10/OTULIN/NFKBIA/LILRA4/LILRA2/NR1H3/RIPK2/ESR1/TLR5/NLRP6/ERBIN/TNFAIP3/BIRC2/PJA2/APPL1…
GOBP_DEFENSE_RESPONSE_TO_SYMBIONT	GOBP_DEFENSE_RESPONSE_TO_SYMBIONT	GOBP_DEFENSE_RESPONSE_TO_SYMBIONT	283	0.628445546954211	2.03893761605717	1e-10	5.09081632653061e-09	4.32491944146080e-09	3714	tags=54%, list=21%, signal=43%	PARP9/IFIH1/STAT1/DDX60/RSAD2/IFI44L/IFIT2/IFIT3/OAS2/GBP1/OAS1/IFIT5/OASL/IRF2/CXCL10/IFIT1/TRIM21/TRIM22/NLRC5/OAS3/BIRC3/PTPN22/GBP3/PTPRC/EIF2AK2/IRF1/LILRB1/SAMHD1/CXCL9/IFNG/TLR3/ZNFX1/ZBP1/TLR8/TLR7/APOBEC3G/MLKL/IL15/MX1/PLSCR1/RTP4/IL27/DHX58/AIM2/IL12RB1/TRIM38/IFI6/IFITM1/FGL2/TRIM34/USP15/PRF1/IL21/MYD88/TRIM5/IRF7/APOBEC3D/ISG15/HERC5/IFNAR2/APOBEC3A/ACOD1/BST2/TLR2/STAT2/IRF9/CGAS/R…
GOBP_POSITIVE_REGULATION_OF_IMMUNE_EFFECTOR_PROCESS	GOBP_POSITIVE_REGULATION_OF_IMMUNE_EFFECTOR_PROCESS	GOBP_POSITIVE_REGULATION_OF_IMMUNE_EFFECTOR_PROCESS	242	0.631003779474582	2.03798825181307	1e-10	5.09081632653061e-09	4.32491944146080e-09	2889	tags=53%, list=17%, signal=45%	DDX60/RSAD2/B2M/CD80/PTPN22/PTPRC/SH2D1A/LILRB1/CLEC7A/IFNG/CRTAM/CD86/CCR2/HLA-B/RASGRP1/KLRD1/CD84/STAP1/CLNK/HLA-DMB/SLAMF6/HLA-F/LAG3/HLA-DRA/DHX58/TBX21/IL12RB1/CD226/VAV1/HLA-E/SCIMP/NOD2/HLA-DRB1/SLAMF1/BTK/IL21/SASH3/LYN/LAPTM5/TLR4/ITGB2/LGALS9/KIR2DL4/CD74/IL10/CD300A/LTA/SH2D1B/CD28/KLRC4-KLRK1/KLRK1/IL18R1/PTAFR/PTPN6/KLRC4/CD1D/CYRIB/RAC2/ITGAM/IL18/XCL1/LACC1/CD244/IL12B/SPI1/NLRP3/…
GOBP_CD4_POSITIVE_ALPHA_BETA_T_CELL_DIFFERENTIATION	GOBP_CD4_POSITIVE_ALPHA_BETA_T_CELL_DIFFERENTIATION	GOBP_CD4_POSITIVE_ALPHA_BETA_T_CELL_DIFFERENTIATION	81	0.663642345397462	2.03775739747293	1e-10	5.09081632653061e-09	4.32491944146080e-09	3223	tags=67%, list=18%, signal=55%	RSAD2/CD80/IFNG/CD86/SLAMF6/NCKAP1L/IL27/HLA-DRA/PTGER4/TBX21/IL12RB1/HLA-DRB1/IL21/SASH3/SPN/LGALS9/PLA2G2D/IL18R1/STAT3/LY9/IL18/TOX/IL12B/NLRP3/TNFSF4/GPR183/SOCS1/RELB/GATA3/JAK3/FUT7/FOXP3/RUNX1/RIPK2/BCL6/BATF/SEMA4A/IL2/RC3H2/MALT1/CCL19/MYB/IL23R/FOXP1/RORA/NFKBIZ/CBFB/CD83/IL23A/BCL3/SOCS5/RC3H1/IL4R/ANXA1
GOBP_NEGATIVE_REGULATION_OF_IMMUNE_RESPONSE	GOBP_NEGATIVE_REGULATION_OF_IMMUNE_RESPONSE	GOBP_NEGATIVE_REGULATION_OF_IMMUNE_RESPONSE	172	0.639593799732636	2.03333047038275	1e-10	5.09081632653061e-09	4.32491944146080e-09	1468	tags=44%, list=8%, signal=41%	PARP14/OAS1/NMI/TRIM21/NLRC5/OAS3/PTPRC/SAMSN1/LILRB1/SAMHD1/CCR2/CD96/HLA-B/KLRD1/HAVCR2/CD84/KLRC1/USP18/HLA-F/NCKAP1L/CR1L/DHX58/TBX21/NLRC3/HLA-E/LILRB4/NOD2/IL4I1/HLA-DRB1/IL7R/SLAMF1/FGL2/USP15/SLAMF8/PDCD1/LYN/HCK/INPP5D/ISG15/LGALS9/KIR2DL4/IL10/CD300A/ACOD1/PTPN6/STAT2/TRAFD1/SERPING1/ADAR/XCL1/IFI16/IL12B/SPI1/TNFSF4/VSIG4/CR1/IFNL1/IFNB1/FGR/SYK/JAK3/CTLA4/FOXP3/HLA-A/NR1H3/CR2/BCL6/PP…
GOBP_TUMOR_NECROSIS_FACTOR_SUPERFAMILY_CYTOKINE_PRODUCTION	GOBP_TUMOR_NECROSIS_FACTOR_SUPERFAMILY_CYTOKINE_PRODUCTION	GOBP_TUMOR_NECROSIS_FACTOR_SUPERFAMILY_CYTOKINE_PRODUCTION	164	0.64044662705848	2.03230583984426	1e-10	5.09081632653061e-09	4.32491944146080e-09	2835	tags=50%, list=16%, signal=42%	IFIH1/OAS2/OAS1/CD274/OAS3/PTPN22/PTPRC/CD47/LILRB1/CLEC7A/IFNG/CD86/CCR2/CYBB/TLR3/JAK2/RASGRP1/HAVCR2/CD84/CD2/NLRC3/HLA-E/LILRB4/NOD2/CLEC4A/SLAMF1/TLR1/SASH3/MYD88/SPN/CD33/TLR4/GPR18/LGALS9/IL10/PTAFR/PTPN6/STAT3/TLR2/UBE2J1/LRRK2/IL12B/LILRA5/PLCG2/TYROBP/CCL3/CD14/SYK/BCL10/ADAM8/FOXP3/LILRA4/TNFRSF8/LILRA2/FZD5/IFNGR1/RIPK2/IL33/VSIR/TMEM106A/ZBTB20/AXL/DICER1/EPHB2/TNFAIP3/PIK3R1/GHRL/CA…
GOBP_REGULATION_OF_CD4_POSITIVE_ALPHA_BETA_T_CELL_ACTIVATION	GOBP_REGULATION_OF_CD4_POSITIVE_ALPHA_BETA_T_CELL_ACTIVATION	GOBP_REGULATION_OF_CD4_POSITIVE_ALPHA_BETA_T_CELL_ACTIVATION	64	0.675093221200885	2.03086660400022	1e-10	5.09081632653061e-09	4.32491944146080e-09	3223	tags=67%, list=18%, signal=55%	CD274/CD80/IFNG/CD86/NCKAP1L/IL27/HLA-DRA/TBX21/IL12RB1/HLA-DRB1/SASH3/PRKCQ/LGALS9/IL18/XCL1/IL12B/NLRP3/TNFSF4/SOCS1/GATA3/JAK3/FOXP3/RUNX1/RIPK2/BCL6/CD160/VSIR/TGFBR2/IL2/RC3H2/MALT1/CCL19/MYB/IL23R/NFKBIZ/CBFB/CD83/IL23A/SOCS5/LGALS9C/RC3H1/IL4R/ANXA1
GOBP_POSITIVE_REGULATION_OF_CYTOKINE_PRODUCTION	GOBP_POSITIVE_REGULATION_OF_CYTOKINE_PRODUCTION	GOBP_POSITIVE_REGULATION_OF_CYTOKINE_PRODUCTION	457	0.618081414018243	2.02834181063954	1e-10	5.09081632653061e-09	4.32491944146080e-09	2867	tags=48%, list=16%, signal=41%	IFIH1/STAT1/RSAD2/OAS2/OAS1/B2M/CD274/CD80/OAS3/MNDA/PTPN22/GBP5/BTN3A1/PTPRC/EIF2AK2/IRF1/IDO1/LILRB1/CLEC7A/IFNG/CRTAM/CD86/CCR2/CYBB/TIGIT/TLR3/PYHIN1/JAK2/RASGRP1/HAVCR2/CD84/TLR8/TLR7/LILRB2/PIK3CG/IL15/IL7/CD2/CASP8/ITK/CLNK/CLEC6A/SLAMF6/HLA-F/IL27/NLRC4/DHX58/AIM2/IRF8/PTGER4/TBX21/IL12RB1/C3AR1/CD226/HLA-E/SCIMP/NOD2/BTN3A2/AIF1/SLAMF1/IL21/TLR1/SASH3/MYD88/LAPTM5/SPN/IRF7/TLR4/ISG15/PRK…
GOBP_INTERLEUKIN_2_PRODUCTION	GOBP_INTERLEUKIN_2_PRODUCTION	GOBP_INTERLEUKIN_2_PRODUCTION	62	0.674588516956805	2.02802751768217	1e-10	5.09081632653061e-09	4.32491944146080e-09	2026	tags=52%, list=12%, signal=46%	GBP1/CD80/PTPRC/CLEC7A/CD86/CCR2/HAVCR2/LAG3/TBX21/LILRB4/NOD2/SASH3/LAPTM5/PRKCQ/CD3E/CD28/CARD11/CD4/XCL1/PLCG2/VSIG4/CR1/GATA3/FOXP3/RUNX1/RIPK2/TNFAIP3/IL1B/CARD9/MALT1/STAT5B/MAP3K7
GOBP_POSITIVE_REGULATION_OF_HEMOPOIESIS	GOBP_POSITIVE_REGULATION_OF_HEMOPOIESIS	GOBP_POSITIVE_REGULATION_OF_HEMOPOIESIS	156	0.639011493270691	2.02649457191663	1e-10	5.09081632653061e-09	4.32491944146080e-09	2826	tags=51%, list=16%, signal=43%	CD80/PTPRC/IFNG/CD86/CCR1/RASGRP1/EVI2B/LILRB2/IL15/IL7/CASP8/IL15RA/NCKAP1L/IL2RA/HLA-DRA/RHOH/IL12RB1/LILRB4/TESPA1/IL4I1/HLA-DRB1/IL7R/BTK/SASH3/HCLS1/INPP5D/LGALS9/CD74/IL10/CSF1/CD27/CD4/IL18/TOX/IL12B/VNN1/NLRP3/TNFSF4/CR1/TYROBP/ZAP70/SOCS1/TNF/SYK/GATA3/ADAM8/FOXP3/PIK3R6/RUNX1/RIPK2/BCL6/CD46/VSIR/AXL/TNFSF11/BTN2A2/TGFBR2/IL2/ZBTB1/AP3B1/MALT1/RB1/CREB1/CCL19/HLA-G/STAT5B/PPP2R3C/MYB/IL…
GOBP_ANTIGEN_RECEPTOR_MEDIATED_SIGNALING_PATHWAY	GOBP_ANTIGEN_RECEPTOR_MEDIATED_SIGNALING_PATHWAY	GOBP_ANTIGEN_RECEPTOR_MEDIATED_SIGNALING_PATHWAY	166	0.638442728445407	2.02623836061706	1e-10	5.09081632653061e-09	4.32491944146080e-09	2058	tags=52%, list=12%, signal=46%	GBP1/MNDA/PTPN22/BTN3A1/THEMIS/FYB1/PTPRC/SH2D1A/CD38/BTN3A3/TRAT1/LAX1/STAP1/ITK/CD8A/FCRL3/SLA2/NCKAP1L/CD226/CD8B/LILRB4/TESPA1/HLA-DRB1/BTN3A2/UBASH3A/LCK/CD247/BTK/LAT2/LYN/LAPTM5/INPP5D/PLCL2/BANK1/CD300A/PRKCB/CD28/CARD11/HLA-DPB1/PTPN6/LCP2/BLNK/MS4A1/PIK3CA/NFAM1/PLCG2/HLA-DQB1/GCSAM/ZAP70/SKAP1/CCR7/PRKCH/SYK/KLHL6/BCL10/RAB29/GATA3/CD19/CTLA4/FOXP3/DENND1B/BTNL8/HLA-A/TXK/RIPK2/TEC/LPX…
GOBP_REGULATION_OF_IMMUNE_EFFECTOR_PROCESS	GOBP_REGULATION_OF_IMMUNE_EFFECTOR_PROCESS	GOBP_REGULATION_OF_IMMUNE_EFFECTOR_PROCESS	346	0.621810373281707	2.02581539680831	1e-10	5.09081632653061e-09	4.32491944146080e-09	2102	tags=47%, list=12%, signal=42%	DDX60/RSAD2/B2M/CD80/PTPN22/PTPRC/CD47/SH2D1A/LILRB1/CLEC7A/IFNG/CRTAM/CD86/CCR2/CD96/TLR3/HLA-B/RASGRP1/KLRD1/HAVCR2/CD84/KLRC1/STAP1/CLNK/HLA-DMB/FCRL3/SLAMF6/HLA-F/NCKAP1L/IL27/LAG3/CR1L/HLA-DRA/DHX58/TBX21/IL12RB1/CD226/VAV1/HLA-E/LILRB4/SCIMP/NOD2/IL4I1/HLA-DRB1/IL7R/SLAMF1/FGL2/BTK/IL21/SASH3/SLAMF8/LYN/LAPTM5/TLR4/ITGB2/LGALS9/KIR2DL4/CD74/IL10/CD300A/LTA/TNFRSF1B/SH2D1B/CD28/KLRC4-KLRK1/K…
GOBP_NEGATIVE_REGULATION_OF_LYMPHOCYTE_ACTIVATION	GOBP_NEGATIVE_REGULATION_OF_LYMPHOCYTE_ACTIVATION	GOBP_NEGATIVE_REGULATION_OF_LYMPHOCYTE_ACTIVATION	156	0.638742182624571	2.02564050815054	1e-10	5.09081632653061e-09	4.32491944146080e-09	3223	tags=53%, list=18%, signal=44%	CD274/CD80/PDCD1LG2/MNDA/PTPN22/SAMSN1/IRF1/IDO1/LILRB1/CRTAM/CD86/TIGIT/HAVCR2/LILRB2/LAX1/CLNK/HLA-F/NCKAP1L/IL2RA/LAG3/TBX21/LILRB4/IL4I1/HLA-DRB1/FGL2/BTK/LYN/LAPTM5/SPN/TNFAIP8L2/INPP5D/LGALS9/CD74/IL10/BANK1/CD300A/PLA2G2D/PTPN6/TBC1D10C/XCL1/LST1/TNFSF4/VSIG4/CR1/TYROBP/IFNL1/SOCS1/CASP3/IFNB1/FGR/TNFRSF13B/JAK3/CTLA4/FOXP3/RUNX1/BCL6/DLG1/FCGR2B/VSIR/CBLB/AXL/PTPN2/BTN2A2/BLK/TNFAIP3/IL2/…
GOBP_NEGATIVE_REGULATION_OF_VIRAL_PROCESS	GOBP_NEGATIVE_REGULATION_OF_VIRAL_PROCESS	GOBP_NEGATIVE_REGULATION_OF_VIRAL_PROCESS	89	0.653253218395413	2.0135148935584	1e-10	5.09081632653061e-09	4.32491944146080e-09	2209	tags=49%, list=13%, signal=43%	IFIH1/STAT1/RSAD2/OAS2/OAS1/IFIT5/OASL/IFIT1/TRIM21/TRIM14/OAS3/EIF2AK2/ZNFX1/APOBEC3G/MX1/PLSCR1/CIITA/CCL5/IFITM1/FAM111A/TRIM5/APOBEC3D/ISG15/RESF1/APOBEC3A/BST2/IFI16/APOBEC3F/ZC3HAV1/TASOR/TRIM59/TNF/IFNB1/FCN1/APOBEC3H/PARP10/IFITM3/N4BP1/ISG20/SHFL/SNX3/UBP1/RNASEL/LARP7
GOBP_POSITIVE_REGULATION_OF_DEFENSE_RESPONSE	GOBP_POSITIVE_REGULATION_OF_DEFENSE_RESPONSE	GOBP_POSITIVE_REGULATION_OF_DEFENSE_RESPONSE	274	0.621129860190359	2.0124090052601	1e-10	5.09081632653061e-09	4.32491944146080e-09	2793	tags=47%, list=16%, signal=40%	PARP9/NMI/NLRC5/MNDA/GBP5/CD47/SH2D1A/IDO1/TASL/CLEC7A/IFNG/CRTAM/CCR2/TLR3/PYHIN1/JAK2/RASGRP1/KLRD1/ZNFX1/HAVCR2/ZBP1/IFI35/TLR8/FPR2/TLR7/PIK3CG/IL15/STAP1/PLSCR1/CLNK/CLEC6A/SLAMF6/HLA-F/LAG3/TLR10/NLRC4/AIM2/PTGER4/CD226/CCL5/VAV1/HLA-E/NOD2/BTK/IL21/SUCNR1/TRIM5/LYN/HCK/IRF7/TLR4/OPTN/KIR2DL4/LTA/SH2D1B/CD28/KLRC4-KLRK1/KLRK1/NKG7/PAK2/KLRC4/TLR2/CD1D/IL18/CGAS/CTSC/LRRK2/IFI16/IL12B/SPI1/T…
GOBP_T_CELL_ACTIVATION_INVOLVED_IN_IMMUNE_RESPONSE	GOBP_T_CELL_ACTIVATION_INVOLVED_IN_IMMUNE_RESPONSE	GOBP_T_CELL_ACTIVATION_INVOLVED_IN_IMMUNE_RESPONSE	115	0.644772498752763	2.01175368935945	1e-10	5.09081632653061e-09	4.32491944146080e-09	3223	tags=57%, list=18%, signal=46%	CD80/LILRB1/IFNG/CD86/HAVCR2/HLA-DMB/SLAMF6/NCKAP1L/IL27/LCP1/HLA-DRA/PTGER4/TBX21/IL12RB1/APBB1IP/HLA-DRB1/FGL2/IL21/ITGAL/SPN/LGALS9/CD74/CLEC4E/IL18R1/STAT3/ICAM1/CLEC4D/LY9/IL18/EOMES/IL12B/FCER1G/NLRP3/TNFSF4/GPR183/IFNL1/IFNB1/RELB/GATA3/JAK3/FOXP3/RIPK2/BCL6/CD46/BATF/FCGR2B/TNFSF18/SEMA4A/IL2/RC3H2/MALT1/CCL19/MYB/IL23R/CD1C/FOXP1/RORA/NFKBIZ/IL23A/BCL3/SOCS5/EIF2AK4/RC3H1/IL4R/ANXA1
GOBP_MONONUCLEAR_CELL_DIFFERENTIATION	GOBP_MONONUCLEAR_CELL_DIFFERENTIATION	GOBP_MONONUCLEAR_CELL_DIFFERENTIATION	427	0.612959330374325	2.00822760702678	1e-10	5.09081632653061e-09	4.32491944146080e-09	2780	tags=47%, list=16%, signal=40%	RSAD2/B2M/CD80/PTPN22/THEMIS/PTPRC/IRF1/LILRB1/TNFSF13B/IFNG/CRTAM/CD3G/CD86/CCR2/HLA-B/RASGRP1/TNFSF8/KLRC1/LILRB2/IL15/IL7/CD2/ITK/UBD/DOCK2/IKZF3/IKZF1/CD8A/IL15RA/FCRL3/SLAMF6/NCKAP1L/IL27/IL2RA/LAG3/HLA-DRA/IRF8/PTGER4/RHOH/TBX21/IL12RB1/VAV1/LILRB4/TESPA1/DOCK11/IL4I1/HLA-DRB1/IL7R/SLAMF1/FGL2/HLA-DOA/LCK/BTK/IL21/SASH3/SLAMF8/BATF2/LYN/SPN/IRF7/CD3D/INPP5D/PRDM1/GPR18/PLCL2/LGALS9/CD74/IL1…
GOBP_NEGATIVE_REGULATION_OF_IMMUNE_EFFECTOR_PROCESS	GOBP_NEGATIVE_REGULATION_OF_IMMUNE_EFFECTOR_PROCESS	GOBP_NEGATIVE_REGULATION_OF_IMMUNE_EFFECTOR_PROCESS	112	0.639968878215377	1.99749475270718	1e-10	5.09081632653061e-09	4.32491944146080e-09	2102	tags=50%, list=12%, signal=44%	PTPRC/CD47/LILRB1/CCR2/CD96/HLA-B/KLRD1/HAVCR2/CD84/KLRC1/FCRL3/HLA-F/NCKAP1L/CR1L/TBX21/HLA-E/LILRB4/NOD2/IL4I1/IL7R/SLAMF1/FGL2/SLAMF8/LGALS9/KIR2DL4/IL10/CD300A/BST2/PTPN6/SERPING1/XCL1/SPI1/TNFSF4/VSIG4/CR1/IFNL1/TNF/IFNB1/JAK3/FOXP3/HLA-A/CR2/BCL6/PPP3CB/CD46/FCGR2B/SERPINB9/IL2/APPL1/RC3H2/ARRB2/HLA-G/CX3CR1/ZPBP2/AHR/C4BPB
GOMF_CYTOKINE_RECEPTOR_ACTIVITY	GOMF_CYTOKINE_RECEPTOR_ACTIVITY	GOMF_CYTOKINE_RECEPTOR_ACTIVITY	97	0.645004716681675	1.99710480270598	1e-10	5.09081632653061e-09	4.32491944146080e-09	2180	tags=51%, list=12%, signal=44%	CCR5/CCR2/CCR1/CXCR6/CCR8/IL18RAP/IL21R/CSF2RB/IL15RA/IL10RA/IL2RA/IL12RB1/IL2RB/CCR4/IL7R/IL2RG/CCR3/IFNAR1/CD74/IFNAR2/IL18R1/XCR1/CCRL2/CXCR3/FLT3/CD4/EBI3/CMKLR1/IL12B/CCR7/CSF3R/CSF2RA/IL10RB/IFNGR1/CXCR5/CCR6/IL9R/IL6ST/CCR9/IL31RA/IFNGR2/IL13RA1/CXCR4/IL17REL/IL1RAP/CX3CR1/IL1R1/OSMR/IL23R
GOBP_CD4_POSITIVE_ALPHA_BETA_T_CELL_ACTIVATION	GOBP_CD4_POSITIVE_ALPHA_BETA_T_CELL_ACTIVATION	GOBP_CD4_POSITIVE_ALPHA_BETA_T_CELL_ACTIVATION	100	0.641033448932083	1.98908023613855	1e-10	5.09081632653061e-09	4.32491944146080e-09	3223	tags=62%, list=18%, signal=51%	RSAD2/CD274/CD80/IFNG/CD86/SLAMF6/NCKAP1L/IL27/HLA-DRA/PTGER4/TBX21/IL12RB1/HLA-DRB1/IL21/SASH3/SPN/PRKCQ/LGALS9/PLA2G2D/NKG7/IL18R1/STAT3/LY9/IL18/TOX/XCL1/IL12B/NLRP3/TNFSF4/GPR183/SOCS1/RELB/GATA3/JAK3/FUT7/FOXP3/RUNX1/RIPK2/BCL6/BATF/CD160/VSIR/TGFBR2/SEMA4A/IL2/RC3H2/MALT1/CCL19/MYB/IL23R/FOXP1/RORA/NFKBIZ/CBFB/CD83/IL23A/BCL3/SOCS5/LGALS9C/RC3H1/IL4R/ANXA1
GOBP_MYELOID_LEUKOCYTE_ACTIVATION	GOBP_MYELOID_LEUKOCYTE_ACTIVATION	GOBP_MYELOID_LEUKOCYTE_ACTIVATION	227	0.618033266131295	1.98890483326819	1e-10	5.09081632653061e-09	4.32491944146080e-09	3422	tags=52%, list=20%, signal=42%	NMI/PTPRC/IFNG/CCR2/TLR3/JAK2/RASGRP1/HAVCR2/CD84/IFI35/FPR2/PIK3CG/IL15/STAP1/PLSCR1/CD2/CLNK/UBD/DOCK2/RHOH/CD226/CCL5/LILRB4/AIF1/SLAMF1/BTK/TLR1/LAT2/SUCNR1/MYD88/BATF2/LYN/CD33/HAVCR1/TLR4/ITGB2/LGALS9/MILR1/CD74/IL10/CD300A/CSF1/PTAFR/CD300LF/C1QA/PTPN6/LCP2/TLR2/CLEC4D/RAC2/ITGAM/IL18/CTSC/CST7/LRRK2/FCER1G/SPI1/TLR6/PLCG2/SNX6/VSIG4/TYROBP/CNR2/CCL3/TNF/FGR/RELB/SYK/PTGDR/LILRA2/NR1H3/C12…
GOBP_RESPONSE_TO_VIRUS	GOBP_RESPONSE_TO_VIRUS	GOBP_RESPONSE_TO_VIRUS	376	0.606853121014728	1.98224378112052	1e-10	5.09081632653061e-09	4.32491944146080e-09	3714	tags=51%, list=21%, signal=41%	PARP9/IFIH1/STAT1/DDX60/RSAD2/IFI44L/IFIT2/IFIT3/OAS2/GBP1/OAS1/IFIT5/OASL/IRF2/CXCL10/NMI/IFIT1/TRIM21/IFI44/TRIM22/NLRC5/OAS3/CCL8/BIRC3/PTPN22/GBP3/PTPRC/EIF2AK2/IRF1/LILRB1/SAMHD1/CXCL9/IFNG/TLR3/ZNFX1/ZBP1/TLR8/TLR7/APOBEC3G/MLKL/IL15/MX1/PLSCR1/CCL4/RTP4/IL27/DHX58/AIM2/TBX21/IL12RB1/CCL5/TRIM38/IFI6/IFITM1/FGL2/TRIM34/USP15/PRF1/IL21/MYD88/TRIM5/IRF7/APOBEC3D/ISG15/IFNAR1/LGALS9/HERC5/IFNA…
GOBP_INTERLEUKIN_1_PRODUCTION	GOBP_INTERLEUKIN_1_PRODUCTION	GOBP_INTERLEUKIN_1_PRODUCTION	110	0.632397787842097	1.9746984320107	1e-10	5.09081632653061e-09	4.32491944146080e-09	2793	tags=48%, list=16%, signal=41%	MNDA/GBP5/CLEC7A/IFNG/PYHIN1/JAK2/HAVCR2/TLR8/CASP8/NLRC4/AIM2/LILRB4/NOD2/MYD88/CD33/TLR4/LGALS9/IL10/STAT3/SERPINB1/MEFV/IFI16/NLRP3/TLR6/LILRA5/FFAR4/TYROBP/NLRP7/CCR7/CCL3/TNF/LILRA2/FZD5/RIPK2/CASP1/TMEM106A/TNFAIP3/CARD8/GHRL/PML/MALT1/ARRB2/NLRP2/GSDMD/CCL19/CX3CR1/NLRP1/CARD16/FOXP1/PANX1/F2R/TREM2/NOD1
GOBP_REGULATION_OF_LEUKOCYTE_DIFFERENTIATION	GOBP_REGULATION_OF_LEUKOCYTE_DIFFERENTIATION	GOBP_REGULATION_OF_LEUKOCYTE_DIFFERENTIATION	278	0.608759895686808	1.9737263532368	1e-10	5.09081632653061e-09	4.32491944146080e-09	2857	tags=46%, list=16%, signal=39%	CD80/PTPRC/IRF1/LILRB1/IFNG/CRTAM/CD86/CCR2/CCR1/TLR3/HLA-B/RASGRP1/EVI2B/LILRB2/IL15/IL7/CD2/CASP8/IKZF3/IL15RA/FCRL3/NCKAP1L/IL27/IL2RA/LAG3/HLA-DRA/RHOH/TBX21/IL12RB1/LILRB4/TESPA1/IL4I1/HLA-DRB1/IL7R/FGL2/HLA-DOA/C1QC/BTK/SASH3/SLAMF8/LYN/IRF7/HCLS1/INPP5D/PRDM1/TLR4/LGALS9/CD74/IL10/CSF1/CD28/CARD11/CD27/PTPN6/LILRB3/CD4/IL18/TOX/IL12B/VNN1/NLRP3/NFAM1/TNFSF4/CR1/TYROBP/TMEM176B/ZAP70/IFNL1/…
GOBP_CELL_ACTIVATION_INVOLVED_IN_IMMUNE_RESPONSE	GOBP_CELL_ACTIVATION_INVOLVED_IN_IMMUNE_RESPONSE	GOBP_CELL_ACTIVATION_INVOLVED_IN_IMMUNE_RESPONSE	288	0.607824145399125	1.97270314080088	1e-10	5.09081632653061e-09	4.32491944146080e-09	3223	tags=51%, list=18%, signal=43%	NMI/CD80/PTPRC/LILRB1/CLEC7A/IFNG/CD86/CCR2/RASGRP1/HAVCR2/CD84/IFI35/PIK3CG/CLNK/DOCK2/HLA-DMB/SLAMF6/HLA-F/NCKAP1L/IL27/LCP1/HLA-DRA/IRF8/PTGER4/TBX21/IL12RB1/DOCK11/APBB1IP/HLA-DRB1/SLAMF1/FGL2/BTK/IL21/ITGAL/LAT2/SUCNR1/MYD88/LYN/SPN/TLR4/PLCL2/ITGB2/LGALS9/MILR1/CD74/IL10/CD300A/CD180/CLEC4E/SH2D1B/CD28/NKG7/IL18R1/PTAFR/CORO1A/PTPN6/STAT3/ICAM1/CLEC4D/GAPT/RAC2/LY9/ITGAM/IL18/CD40LG/PTK2B/C…
GOCC_EXTERNAL_SIDE_OF_PLASMA_MEMBRANE	GOCC_EXTERNAL_SIDE_OF_PLASMA_MEMBRANE	GOCC_EXTERNAL_SIDE_OF_PLASMA_MEMBRANE	369	0.603989532309125	1.97215761786791	1e-10	5.09081632653061e-09	4.32491944146080e-09	2280	tags=42%, list=13%, signal=37%	B2M/CXCL10/CD274/CD80/PDCD1LG2/BTN3A1/PTPRC/CCR5/LILRB1/CD69/CLEC7A/CXCL9/FCGR3A/BTN3A3/CD3G/CD86/CCR2/CCR1/FASLG/CXCR6/TNFRSF9/KLRD1/CD84/KLRC1/TLR8/CD200R1/CCR8/LY75/CD2/IL21R/CD48/CSF2RB/CD8A/CLEC6A/SLAMF6/MSR1/HLA-F/IL2RA/LAG3/IL12RB1/CD226/IL2RB/HLA-E/HLA-DRB1/BTN3A2/CCR4/CLEC4A/IL7R/SLAMF1/ITGAL/IL2RG/PDCD1/SPN/CD33/FCRL6/CD3D/SLAMF7/TLR4/CCR3/ITGB2/CD163/CD74/CLEC4E/CD3E/CD28/KLRC4-KLRK1/K…
GOBP_B_CELL_PROLIFERATION	GOBP_B_CELL_PROLIFERATION	GOBP_B_CELL_PROLIFERATION	99	0.634304931037599	1.96576307945664	1e-10	5.09081632653061e-09	4.32491944146080e-09	1468	tags=41%, list=8%, signal=38%	MNDA/PTPRC/CD38/TNFSF13B/RASGRP1/IL7/IKZF3/FCRL3/NCKAP1L/IL7R/BTK/IL21/SASH3/LYN/INPP5D/TLR4/PLCL2/CD74/IL10/CD300A/CD180/CARD11/GAPT/CD40LG/MS4A1/GPR183/TYROBP/CASP3/IFNB1/CD40/TNFRSF13B/CD19/MZB1/CTLA4/CR2/BCL6/FCGR2B/CD79A/EPHB2/BLK/IL2
GOBP_T_CELL_DIFFERENTIATION_IN_THYMUS	GOBP_T_CELL_DIFFERENTIATION_IN_THYMUS	GOBP_T_CELL_DIFFERENTIATION_IN_THYMUS	77	0.639168047148116	1.95938397515418	1e-10	5.09081632653061e-09	4.32491944146080e-09	2439	tags=48%, list=14%, signal=42%	B2M/PTPRC/CD3G/RASGRP1/DOCK2/TESPA1/IL7R/CD3D/CD74/CD3E/CD28/CARD11/BCL11B/TOX/VNN1/ZAP70/CCR7/RABL3/ATG5/GATA3/ADAM8/FOXP3/FZD5/MR1/RIPK3/MAFB/CCR6/WNT1/PTPN2/IL1B/SOS1/CAMK4/STAT5B/ZFP36L2/NKAP/ZEB1/LIG4
GOBP_LYMPHOCYTE_ACTIVATION_INVOLVED_IN_IMMUNE_RESPONSE	GOBP_LYMPHOCYTE_ACTIVATION_INVOLVED_IN_IMMUNE_RESPONSE	GOBP_LYMPHOCYTE_ACTIVATION_INVOLVED_IN_IMMUNE_RESPONSE	200	0.611234032828118	1.9553723629271	1e-10	5.09081632653061e-09	4.32491944146080e-09	3223	tags=53%, list=18%, signal=44%	CD80/PTPRC/LILRB1/IFNG/CD86/HAVCR2/HLA-DMB/SLAMF6/HLA-F/NCKAP1L/IL27/LCP1/HLA-DRA/IRF8/PTGER4/TBX21/IL12RB1/DOCK11/APBB1IP/HLA-DRB1/FGL2/IL21/ITGAL/SPN/TLR4/PLCL2/LGALS9/CD74/IL10/CD180/CLEC4E/CD28/NKG7/IL18R1/CORO1A/STAT3/ICAM1/CLEC4D/GAPT/LY9/IL18/CD40LG/PTK2B/CD244/EOMES/IL12B/FCER1G/SPI1/NLRP3/TNFSF4/PLCG2/GPR183/RNF168/ITM2A/CR1/POU2AF1/IFNL1/ZNF683/NBN/KLRC2/DOCK10/IFNB1/CD40/RELB/MFNG/GATA…
GOBP_MYELOID_CELL_ACTIVATION_INVOLVED_IN_IMMUNE_RESPONSE	GOBP_MYELOID_CELL_ACTIVATION_INVOLVED_IN_IMMUNE_RESPONSE	GOBP_MYELOID_CELL_ACTIVATION_INVOLVED_IN_IMMUNE_RESPONSE	94	0.629974392160793	1.94791121005939	1e-10	5.09081632653061e-09	4.32491944146080e-09	2889	tags=51%, list=17%, signal=43%	NMI/IFNG/CCR2/RASGRP1/HAVCR2/CD84/IFI35/PIK3CG/CLNK/DOCK2/SLAMF1/BTK/LAT2/SUCNR1/MYD88/LYN/ITGB2/LGALS9/MILR1/CD300A/PTAFR/PTPN6/RAC2/ITGAM/FCER1G/SPI1/PLCG2/SNX6/TYROBP/CCL3/FGR/SYK/PTGDR/LILRA2/C12orf4/SNAP23/BLK/SNX4/VAMP8/PRAM1/STXBP3/CX3CR1/UNC13D/VAMP7/LAT/TREM2/FER/STX4
GOBP_REGULATION_OF_PHAGOCYTOSIS	GOBP_REGULATION_OF_PHAGOCYTOSIS	GOBP_REGULATION_OF_PHAGOCYTOSIS	96	0.628135008005327	1.94202498367265	1e-10	5.09081632653061e-09	4.32491944146080e-09	2083	tags=44%, list=12%, signal=39%	PTPRC/CD47/CLEC7A/IFNG/FPR2/IL15/STAP1/PLSCR1/DOCK2/IL15RA/NCKAP1L/ATG3/IL2RB/NOD2/SIRPG/IL2RG/HCK/CD300A/CD300LF/C2/TLR2/FCER1G/PLCG2/CCL2/SIRPB1/TNF/FGR/FCN1/SYK/ATG5/C4B/FCGR2B/C4A/IL1B/APPL1/C3/RAB31/CAMK1D/ITGA2/ITGAV/SNX3/TGM2
GOBP_NEGATIVE_REGULATION_OF_LEUKOCYTE_CELL_CELL_ADHESION	GOBP_NEGATIVE_REGULATION_OF_LEUKOCYTE_CELL_CELL_ADHESION	GOBP_NEGATIVE_REGULATION_OF_LEUKOCYTE_CELL_CELL_ADHESION	132	0.615751828743031	1.93746940647338	1e-10	5.09081632653061e-09	4.32491944146080e-09	3223	tags=52%, list=18%, signal=42%	CD274/CD80/PDCD1LG2/PTPN22/IRF1/IDO1/LILRB1/CRTAM/CD86/TIGIT/HAVCR2/LILRB2/LAX1/NCKAP1L/IL2RA/LAG3/TBX21/LILRB4/IL4I1/HLA-DRB1/FGL2/LAPTM5/SPN/TNFAIP8L2/LGALS9/CD74/IL10/CD300A/PLA2G2D/PTPN6/XCL1/TNFSF4/VSIG4/CR1/IFNL1/SOCS1/CASP3/IFNB1/JAK3/CTLA4/FOXP3/RUNX1/BCL6/DLG1/CCL25/FCGR2B/VSIR/CBLB/PTPN2/BTN2A2/CXCL12/IL2/RC3H2/ITCH/HLA-G/ADORA2A/MARCHF7/MIA3/CBFB/PRNP/RIPOR2/SOCS5/PELI1/NDFIP1/LGALS9C/…
GOBP_NEGATIVE_REGULATION_OF_CELL_ACTIVATION	GOBP_NEGATIVE_REGULATION_OF_CELL_ACTIVATION	GOBP_NEGATIVE_REGULATION_OF_CELL_ACTIVATION	208	0.604205439925227	1.93711597563421	1e-10	5.09081632653061e-09	4.32491944146080e-09	3223	tags=48%, list=18%, signal=40%	CD274/CD80/PDCD1LG2/MNDA/PTPN22/PTPRC/SAMSN1/IRF1/IDO1/LILRB1/CRTAM/CD86/CCR2/TIGIT/HAVCR2/CD84/LILRB2/LAX1/CLNK/HLA-F/NCKAP1L/IL2RA/LAG3/TBX21/LILRB4/IL4I1/HLA-DRB1/FGL2/BTK/LYN/LAPTM5/SPN/TNFAIP8L2/INPP5D/LGALS9/MILR1/CD74/IL10/BANK1/CD300A/PLA2G2D/CD300LF/PTPN6/TBC1D10C/CST7/XCL1/SPI1/LST1/TNFSF4/VSIG4/CR1/TYROBP/IFNL1/CNR2/SOCS1/CASP3/IFNB1/FGR/TNFRSF13B/JAK3/UBASH3B/CTLA4/FOXP3/RUNX1/NR1H3/T…
GOBP_POSITIVE_REGULATION_OF_RESPONSE_TO_EXTERNAL_STIMULUS	GOBP_POSITIVE_REGULATION_OF_RESPONSE_TO_EXTERNAL_STIMULUS	GOBP_POSITIVE_REGULATION_OF_RESPONSE_TO_EXTERNAL_STIMULUS	424	0.591345878464174	1.93710850318128	1e-10	5.09081632653061e-09	4.32491944146080e-09	3173	tags=45%, list=18%, signal=37%	PARP9/DDX60/OASL/CXCL10/NMI/NLRC5/MNDA/GBP5/CD47/SH2D1A/IDO1/TASL/CLEC7A/IFNG/CRTAM/CCR2/CCR1/TLR3/PYHIN1/JAK2/RASGRP1/KLRD1/ZNFX1/HAVCR2/ZBP1/IFI35/TLR8/CXCL13/FPR2/TLR7/PIK3CG/IL15/STAP1/PLSCR1/CCL4/CLNK/CLEC6A/SLAMF6/HLA-F/NCKAP1L/LAG3/TLR10/NLRC4/DHX58/AIM2/PTGER4/C3AR1/CD226/CCL5/VAV1/HLA-E/SCIMP/NOD2/AIF1/CCR4/SLAMF1/BTK/USP15/IL21/XCL2/SUCNR1/TRIM5/LYN/HCK/IRF7/TLR4/TNFSF14/OPTN/P2RY12/LGA…
GOBP_LYMPHOCYTE_MIGRATION	GOBP_LYMPHOCYTE_MIGRATION	GOBP_LYMPHOCYTE_MIGRATION	113	0.620259410572306	1.93542489958504	1e-10	5.09081632653061e-09	4.32491944146080e-09	3153	tags=51%, list=18%, signal=42%	CXCL10/CXCL11/CCL8/CRTAM/CCR2/CXCL13/CD200R1/PIK3CG/CCL4/DOCK8/TBX21/CCL5/AIF1/ITGAL/XCL2/SPN/TNFSF14/KLRC4-KLRK1/KLRK1/MYO1G/ICAM1/PTK2B/XCL1/ITGB7/CCL2/GCSAM/GPR183/ZAP70/CCR7/CCL3/GATA3/ADAM8/FUT7/CCL7/RIPK3/ITGA4/CCL25/CCL3L3/CCL3L1/CCR6/CXCL12/CXCL16/GPR15/FUT4/SELENOK/OXSR1/CCL19/CCL13/STK10/MIA3/CD200/CCL22/RHOA/RIPOR2/CKLF/IL27RA/S1PR1/ADAM10
GOBP_REGULATION_OF_VIRAL_GENOME_REPLICATION	GOBP_REGULATION_OF_VIRAL_GENOME_REPLICATION	GOBP_REGULATION_OF_VIRAL_GENOME_REPLICATION	86	0.628009596617577	1.93073067487429	1e-10	5.09081632653061e-09	4.32491944146080e-09	3290	tags=56%, list=19%, signal=46%	IFIH1/RSAD2/OAS2/OAS1/IFIT5/OASL/IFIT1/OAS3/EIF2AK2/ZNFX1/APOBEC3G/MX1/PLSCR1/CCL5/TRIM38/IFITM1/FAM111A/APOBEC3D/ISG15/RESF1/APOBEC3A/CD28/BST2/ADAR/IFI16/APOBEC3F/ZC3HAV1/TASOR/GBP7/TNF/IFNB1/APOBEC3H/PARP10/IFITM3/N4BP1/PDE12/ISG20/SHFL/RNASEL/AICDA/TMEM39A/PKN2/DDX3X/APOBEC3C/TNIP1/PPID/TOP2B/MPHOSPH8
GOBP_REGULATION_OF_CELL_CELL_ADHESION	GOBP_REGULATION_OF_CELL_CELL_ADHESION	GOBP_REGULATION_OF_CELL_CELL_ADHESION	441	0.587191420314967	1.92525001281285	1e-10	5.09081632653061e-09	4.32491944146080e-09	2671	tags=42%, list=15%, signal=37%	B2M/CD274/CD80/PDCD1LG2/PTPN22/PTPRC/CD47/IRF1/IDO1/LILRB1/ICOS/TNFSF13B/IFNG/CRTAM/CD86/CCR2/TIGIT/JAK2/RASGRP1/HAVCR2/CXCL13/LILRB2/IL15/LAX1/IL7/HLA-DMB/NCKAP1L/IL2RA/LAG3/DOCK8/HLA-DRA/RHOH/TBX21/IL12RB1/CCL5/VAV1/HLA-E/LILRB4/TESPA1/NOD2/IL4I1/HLA-DRB1/AIF1/IL7R/SLAMF1/FGL2/HLA-DOA/LCK/IL21/SIRPG/SASH3/HLA-DMA/LYN/LAPTM5/SPN/TNFAIP8L2/TNFSF14/ITGB2/PRKCQ/LGALS9/CD74/IL10/NCK1/CD300A/HLA-DQA1…
GOBP_NEGATIVE_REGULATION_OF_IMMUNE_SYSTEM_PROCESS	GOBP_NEGATIVE_REGULATION_OF_IMMUNE_SYSTEM_PROCESS	GOBP_NEGATIVE_REGULATION_OF_IMMUNE_SYSTEM_PROCESS	404	0.588717536574603	1.92383864646464	1e-10	5.09081632653061e-09	4.32491944146080e-09	2104	tags=41%, list=12%, signal=37%	PARP14/GBP1/OAS1/NMI/CD274/TRIM21/CD80/PDCD1LG2/NLRC5/OAS3/MNDA/PTPN22/PTPRC/SAMSN1/CD47/SH2D1A/IRF1/IDO1/LILRB1/SAMHD1/CRTAM/CD86/CCR2/TIGIT/CD96/TLR3/HLA-B/KLRD1/HAVCR2/CD84/KLRC1/USP18/CD200R1/LILRB2/LAX1/STAP1/CLNK/FCRL3/SLA2/HLA-F/NCKAP1L/IL2RA/LAG3/CR1L/DHX58/PTGER4/TBX21/NLRC3/HLA-E/LILRB4/NOD2/IL4I1/HLA-DRB1/UBASH3A/IL7R/SLAMF1/FGL2/HLA-DOA/C1QC/BTK/USP15/SLAMF8/PDCD1/LYN/LAPTM5/SPN/HCK/T…
GOBP_PHAGOCYTOSIS	GOBP_PHAGOCYTOSIS	GOBP_PHAGOCYTOSIS	234	0.596244619052397	1.92290374429218	1e-10	5.09081632653061e-09	4.32491944146080e-09	3934	tags=51%, list=23%, signal=40%	PTPRC/CD47/CLEC7A/IFNG/CCR2/CDC42SE2/FPR2/IL15/STAP1/PLSCR1/BIN2/DOCK2/IL15RA/MSR1/NCKAP1L/ATG3/IRF8/RHOH/FCGR1A/IL2RB/VAV1/NOD2/AIF1/SLAMF1/ARHGAP25/ITGAL/SIRPG/MYD88/IL2RG/LYN/HCK/HAVCR1/TLR4/ITGB2/CD300A/CD300LF/CORO1A/NCF2/ICAM3/C2/MYO1G/MYO7A/TLR2/P2RY6/RAC2/ITGAM/NCF4/PIK3CA/FCER1G/PLCG2/CCL2/SIRPB1/TYROBP/RUBCN/ARL8B/ELMO1/TNF/CD14/FGR/TICAM2/FCN1/SYK/ATG5/NR1H3/C4B/RAB39A/CDC42/ARHGAP12/F…
GOBP_RESPONSE_TO_CHEMOKINE	GOBP_RESPONSE_TO_CHEMOKINE	GOBP_RESPONSE_TO_CHEMOKINE	96	0.621733059203891	1.92223187493308	1e-10	5.09081632653061e-09	4.32491944146080e-09	1967	tags=43%, list=11%, signal=38%	CXCL10/CXCL11/CCL8/CCR5/CXCL9/CCR2/CCR1/CXCR6/CXCL13/CCR8/CCL4/DOCK8/CCL5/CCR4/XCL2/CCR3/XCR1/CCRL2/CXCR3/PTK2B/XCL1/CMKLR1/CCL2/CCR7/CCL3/CCL7/CXCR5/CCL25/CCL3L3/CCL3L1/CCR6/RBM15/CCR9/CXCL12/WBP1L/OXSR1/CXCR4/CCL19/CCL13/HIF1A/CX3CR1
GOBP_T_CELL_RECEPTOR_SIGNALING_PATHWAY	GOBP_T_CELL_RECEPTOR_SIGNALING_PATHWAY	GOBP_T_CELL_RECEPTOR_SIGNALING_PATHWAY	124	0.61324791398611	1.92219853863676	1e-10	5.09081632653061e-09	4.32491944146080e-09	2058	tags=48%, list=12%, signal=43%	GBP1/PTPN22/BTN3A1/THEMIS/FYB1/PTPRC/SH2D1A/BTN3A3/TRAT1/ITK/CD8A/SLA2/CD226/CD8B/LILRB4/TESPA1/HLA-DRB1/BTN3A2/UBASH3A/LCK/CD247/LAPTM5/INPP5D/CD300A/CD28/CARD11/HLA-DPB1/PTPN6/LCP2/PIK3CA/PLCG2/HLA-DQB1/ZAP70/SKAP1/CCR7/BCL10/RAB29/GATA3/CTLA4/FOXP3/DENND1B/BTNL8/HLA-A/TXK/RIPK2/TEC/CD160/CBLB/THEMIS2/PTPN2/BTN2A2/FCHO1/RC3H2/MALT1/PRAM1/BTN1A1/ELF1/RFTN1/MAP3K7/HHLA2
GOBP_PRODUCTION_OF_MOLECULAR_MEDIATOR_OF_IMMUNE_RESPONSE	GOBP_PRODUCTION_OF_MOLECULAR_MEDIATOR_OF_IMMUNE_RESPONSE	GOBP_PRODUCTION_OF_MOLECULAR_MEDIATOR_OF_IMMUNE_RESPONSE	213	0.596871540224145	1.91616609570499	1e-10	5.09081632653061e-09	4.32491944146080e-09	3093	tags=49%, list=18%, signal=41%	RSAD2/B2M/PTPN22/PTPRC/LILRB1/SAMHD1/CLEC7A/CD86/CCR2/CD96/TLR3/CLNK/HLA-DMB/FCRL3/HLA-F/HLA-DRA/TBX21/CD226/HLA-E/LILRB4/SCIMP/NOD2/HLA-DRB1/SLAMF1/HLA-DOA/BTK/IL21/SASH3/HLA-DMA/LAPTM5/TLR4/KIR2DL4/CD74/IL10/HLA-DQA1/TNFRSF1B/HLA-DOB/HLA-DPA1/CD28/IL18R1/HLA-DPB1/BST2/GAPT/IL18/HLA-DRB5/CGAS/CD40LG/XCL1/LACC1/CD244/NLRP3/TNFSF4/PLCG2/HLA-DQB1/RNF168/CR1/NBN/TNF/IFNB1/CD40/ATG5/BCL10/GATA3/JAK3/…
GOBP_CYTOKINE_MEDIATED_SIGNALING_PATHWAY	GOBP_CYTOKINE_MEDIATED_SIGNALING_PATHWAY	GOBP_CYTOKINE_MEDIATED_SIGNALING_PATHWAY	464	0.582997844228685	1.91461161957154	1e-10	5.09081632653061e-09	4.32491944146080e-09	2210	tags=39%, list=13%, signal=35%	PARP9/PARP14/STAT1/SP100/OAS2/OAS1/OASL/CXCL10/CXCL11/NMI/NLRC5/OAS3/CCL8/CYLD/BIRC3/PTPRC/CCR5/IRF1/LILRB1/SAMHD1/CXCL9/TNFSF13B/IFNG/CCR2/CCR1/CXCR6/JAK2/ZBP1/USP18/CXCL13/LILRB2/IL15/STAP1/MX1/CCR8/IL7/IL18RAP/IL21R/CCL4/CASP8/CSF2RB/IL15RA/IL10RA/IL2RA/AIM2/IL12RB1/CCL5/IL2RB/LILRB4/STAT4/CCR4/IL7R/IFITM1/LILRA1/XCL2/MYD88/IL2RG/LAPTM5/HCK/IRF7/ISG15/CCR3/IFNAR1/CD74/IFNAR2/CSF1/TNFRSF1B/IL18…
GOBP_MONONUCLEAR_CELL_MIGRATION	GOBP_MONONUCLEAR_CELL_MIGRATION	GOBP_MONONUCLEAR_CELL_MIGRATION	193	0.597656981106625	1.91053633537296	1e-10	5.09081632653061e-09	4.32491944146080e-09	2774	tags=45%, list=16%, signal=38%	CXCL10/CXCL11/CCL8/CD47/CCR5/CRTAM/CCR2/CCR1/CXCL13/FPR2/CD200R1/PIK3CG/CCL4/DOCK8/TBX21/C3AR1/CCL5/AIF1/SLAMF1/ITGAL/XCL2/SLAMF8/PTPRO/LYN/SPN/TNFSF14/LGALS9/CSF1/KLRC4-KLRK1/KLRK1/LGMN/CSF1R/MYO1G/ICAM1/ALOX5/JAML/PTK2B/XCL1/CMKLR1/ITGB7/SPI1/CCL2/GCSAM/GPR183/ZAP70/CCR7/CCL3/TNF/IL12A/GATA3/ADAM8/FUT7/CCL7/MOSPD2/RIPK3/CDC42/ITGA4/CCL25/CCL3L3/CCL3L1/CCR6/TNFSF11/CXCL12/PLA2G7/PECAM1/C5AR1/CXC…
GOBP_MACROPHAGE_ACTIVATION	GOBP_MACROPHAGE_ACTIVATION	GOBP_MACROPHAGE_ACTIVATION	100	0.615387037734903	1.90950128479806	1e-10	5.09081632653061e-09	4.32491944146080e-09	3422	tags=52%, list=20%, signal=42%	NMI/PTPRC/IFNG/TLR3/JAK2/HAVCR2/CD84/IFI35/FPR2/STAP1/AIF1/TLR1/SUCNR1/TLR4/ITGB2/CD74/IL10/C1QA/TLR2/ITGAM/CTSC/CST7/LRRK2/TLR6/PLCG2/VSIG4/TYROBP/CCL3/TNF/SYK/NR1H3/IFNGR1/IL33/FCGR2B/TMEM106A/TTBK1/IL31RA/PJA2/C5AR1/IFNGR2/CSF2/CX3CR1/HAMP/FOXP1/RORA/ATM/CD200/TREM2/CEBPA/IL4R/DYSF/THBS1
GOBP_POSITIVE_REGULATION_OF_LEUKOCYTE_MIGRATION	GOBP_POSITIVE_REGULATION_OF_LEUKOCYTE_MIGRATION	GOBP_POSITIVE_REGULATION_OF_LEUKOCYTE_MIGRATION	141	0.602980716893863	1.90332406747878	1e-10	5.09081632653061e-09	4.32491944146080e-09	2780	tags=45%, list=16%, signal=38%	CXCL10/CCL8/CD47/CCR2/CCR1/CXCL13/FPR2/CCL4/NCKAP1L/DOCK8/C3AR1/CCL5/AIF1/SLAMF1/XCL2/SPN/TNFSF14/P2RY12/LGALS9/CD74/CSF1/PTAFR/LGMN/CSF1R/ICAM1/RAC2/PTK2B/XCL1/CMKLR1/SPI1/CCR7/CCL3/TNF/IL12A/ADAM8/FUT7/CCL7/MOSPD2/ITGA4/DAPK2/CCR6/CXCL12/TNFSF18/PLA2G7/TNFRSF18/C5AR1/FUT4/SELENOK/CAMK1D/OXSR1/CCL19/CX3CR1/ITGA2/IL1R1/AKIRIN1/MCU/MIA3/ANO6/IL23A/VEGFC/RHOA/RIPOR2/TREM2
GOBP_REGULATION_OF_PATTERN_RECOGNITION_RECEPTOR_SIGNALING_PATHWAY	GOBP_REGULATION_OF_PATTERN_RECOGNITION_RECEPTOR_SIGNALING_PATHWAY	GOBP_REGULATION_OF_PATTERN_RECOGNITION_RECEPTOR_SIGNALING_PATHWAY	102	0.610932238863898	1.89878949016888	1e-10	5.09081632653061e-09	4.32491944146080e-09	1791	tags=40%, list=10%, signal=36%	DDX60/RSAD2/OASL/BIRC3/PTPN22/IRF1/TASL/TLR3/IFI35/FCRL3/DHX58/NOD2/USP15/TLR1/LYN/IRF7/TLR4/CD300A/CD300LF/ACOD1/TLR2/SLC15A3/TLR6/XIAP/GFI1/OTUD4/TICAM2/LILRA4/LILRA2/NR1H3/ESR1/TLR5/NLRP6/ERBIN/TNFAIP3/BIRC2/PJA2/APPL1/ARRB2/SLC15A2/RIOK3
GOBP_VIRAL_GENOME_REPLICATION	GOBP_VIRAL_GENOME_REPLICATION	GOBP_VIRAL_GENOME_REPLICATION	130	0.603030836252318	1.89572329913188	1e-10	5.09081632653061e-09	4.32491944146080e-09	3511	tags=53%, list=20%, signal=43%	IFIH1/RSAD2/OAS2/OAS1/IFIT5/OASL/IFIT1/OAS3/CCL8/EIF2AK2/CXCR6/ZNFX1/APOBEC3G/MX1/PLSCR1/CCL5/TRIM38/IFITM1/FAM111A/APOBEC3D/ISG15/RESF1/APOBEC3A/CD28/BST2/ADAR/IFI16/APOBEC3F/CCL2/ZC3HAV1/TASOR/GBP7/IFI27/TNF/IFNB1/ATG5/APOBEC3H/RAB29/PARP10/CDC42/IFITM3/N4BP1/EEA1/PDE12/TMEM41B/ISG20/FMR1/ATG16L1/SHFL/CD209/RAB5A/RNASEL/DEK/GRK2/AICDA/TMEM39A/HTATSF1/PKN2/YTHDC2/DDX3X/APOBEC3C/TNIP1/PPID/EIF2AK…
GOBP_REGULATION_OF_VIRAL_PROCESS	GOBP_REGULATION_OF_VIRAL_PROCESS	GOBP_REGULATION_OF_VIRAL_PROCESS	156	0.597062239991052	1.89346107414332	1e-10	5.09081632653061e-09	4.32491944146080e-09	3511	tags=51%, list=20%, signal=41%	IFIH1/STAT1/RSAD2/OAS2/OAS1/IFIT5/OASL/IFIT1/TRIM21/TRIM14/TRIM22/OAS3/EIF2AK2/ZNFX1/APOBEC3G/MX1/PLSCR1/CIITA/CCL5/TRIM38/HLA-DRB1/IFITM1/TRIM34/FAM111A/LAMP3/TRIM5/APOBEC3D/ISG15/RESF1/LGALS9/CD74/APOBEC3A/CD28/BST2/CD4/ADAR/IFI16/APOBEC3F/ZC3HAV1/TASOR/GBP7/TRIM59/TNF/IFNB1/FCN1/ATG5/APOBEC3H/PARP10/IFITM3/N4BP1/AXL/PDE12/ISG20/FMR1/SHFL/CD209/CXCR4/MDFIC/SNX3/UBP1/RNASEL/DYNLT1/LARP7/AICDA/AT…
GOBP_NEUTROPHIL_MIGRATION	GOBP_NEUTROPHIL_MIGRATION	GOBP_NEUTROPHIL_MIGRATION	126	0.601591960274298	1.88949985457418	1e-10	5.09081632653061e-09	4.32491944146080e-09	2910	tags=45%, list=17%, signal=38%	CXCL10/CXCL11/CCL8/CXCL9/CXCL13/PIK3CG/CCL4/NCKAP1L/RHOH/C3AR1/CCL5/VAV1/NOD2/XCL2/SLAMF8/MYD88/ITGB2/CD74/RAC2/JAML/XCL1/FCER1G/CCL2/CCR7/CCL3/CSF3R/SYK/ADAM8/FUT7/CCL7/MOSPD2/MCOLN2/MPP1/CCL25/CCL3L3/CCL3L1/DAPK2/IL1B/PECAM1/SRP54/IRAK4/C5AR1/PIKFYVE/FUT4/CAMK1D/CCL19/CCL13/DPP4/IL1R1/MCU/C5AR2/IL23A/CCL22/RIPOR2/CKLF/VAV3/PDE4B
GOCC_PHAGOCYTIC_VESICLE	GOCC_PHAGOCYTIC_VESICLE	GOCC_PHAGOCYTIC_VESICLE	137	0.599190051469489	1.88812590707753	1e-10	5.09081632653061e-09	4.32491944146080e-09	3012	tags=50%, list=17%, signal=42%	B2M/TRIM14/TAP2/TAP1/CYBB/HLA-B/CTSS/HLA-C/TLR7/HLA-F/HLA-E/RAB8B/SCIMP/NOD2/SLAMF1/TLR1/MPEG1/CLEC4E/CORO1A/NCF2/NCF1/TLR2/RAC2/STX12/NCF4/WAS/TAPBP/TLR6/FMNL1/SYK/ATG5/RAB10/GNLY/ADAM8/HLA-A/RAB39A/CDC42/SNAP23/HVCN1/RAB23/PLD4/LAMP2/UVRAG/APPL1/ABCA1/PIKFYVE/RAB31/VAMP8/STXBP3/KIF5B/RAB5A/HLA-G/RAB8A/ITGAV/SNX3/PIK3R4/MPO/VAMP7/BECN1/ATG12/TLR9/RAB22A/INPP5B/UNC93B1/NOD1/SEC22B/RAB20/STX4/RAB43
GOBP_CELLULAR_RESPONSE_TO_MOLECULE_OF_BACTERIAL_ORIGIN	GOBP_CELLULAR_RESPONSE_TO_MOLECULE_OF_BACTERIAL_ORIGIN	GOBP_CELLULAR_RESPONSE_TO_MOLECULE_OF_BACTERIAL_ORIGIN	208	0.585922801806229	1.87850082913465	1e-10	5.09081632653061e-09	4.32491944146080e-09	2910	tags=43%, list=17%, signal=36%	CMPK2/CXCL10/CXCL11/CD274/CD80/PDCD1LG2/PTPN22/CCR5/LILRB1/TNIP3/CXCL9/CD86/JAK2/HAVCR2/CXCL13/LILRB2/STAP1/IRF8/CCL5/SCIMP/NOD2/TLR1/MYD88/NUGGC/TRIM5/LYN/HCK/KMO/TLR4/IL10/CD180/TNFRSF1B/KLRC4-KLRK1/KLRK1/CD6/PTAFR/ACOD1/TLR2/CYRIB/IL18/IRAK2/IL12B/SPI1/NLRP3/TLR6/TNFSF4/PLCG2/CCL2/NFKB1/GFI1/NLRP7/CCL3/TNF/CD14/TICAM2/BCL10/LY86/NFKBIA/LILRA2/NR1H3/FZD5/CHMP5/RIPK2/MRC1/CASP1/FCGR2B/AXL/EPHB2/…
GOBP_REGULATION_OF_MONONUCLEAR_CELL_MIGRATION	GOBP_REGULATION_OF_MONONUCLEAR_CELL_MIGRATION	GOBP_REGULATION_OF_MONONUCLEAR_CELL_MIGRATION	115	0.60188993494306	1.87795586746066	1e-10	5.09081632653061e-09	4.32491944146080e-09	2764	tags=46%, list=16%, signal=39%	CXCL10/CD47/CCR2/CCR1/CXCL13/FPR2/CD200R1/CCL4/DOCK8/C3AR1/CCL5/AIF1/SLAMF1/XCL2/SLAMF8/LYN/SPN/TNFSF14/LGALS9/CSF1/KLRC4-KLRK1/KLRK1/LGMN/CSF1R/PTK2B/XCL1/CMKLR1/SPI1/CCL2/GCSAM/CCR7/CCL3/TNF/IL12A/ADAM8/CCL7/MOSPD2/RIPK3/ITGA4/CCR6/CXCL12/PLA2G7/C5AR1/SELENOK/OXSR1/CX3CR1/STK10/AKIRIN1/MIA3/ANO6/CD200/RHOA/RIPOR2
GOBP_REGULATION_OF_B_CELL_ACTIVATION	GOBP_REGULATION_OF_B_CELL_ACTIVATION	GOBP_REGULATION_OF_B_CELL_ACTIVATION	125	0.596721931197631	1.87291206881615	1e-10	5.09081632653061e-09	4.32491944146080e-09	4099	tags=62%, list=23%, signal=47%	MNDA/PTPRC/SAMSN1/CD38/TNFSF13B/IL7/IKZF3/FCRL3/NCKAP1L/TBX21/NOD2/IL4I1/BTK/IL21/SASH3/SLAMF8/LYN/LAPTM5/INPP5D/TLR4/CD74/IL10/BANK1/CD300A/CD28/CARD11/CD27/PTPN6/TBC1D10C/NFAM1/TNFSF4/GPR183/CR1/TYROBP/CASP3/CD40/SYK/TNFRSF13B/CD19/MZB1/CTLA4/FOXP3/BCL6/FCGR2B/THEMIS2/EPHB2/BLK/TNFAIP3/IGLL5/IL2/SH3KBP1/STAT5B/PPP2R3C/AHR/SHLD3/ZFP36L2/SHLD2/ID2/RIF1/ATM/TLR9/VAV3/PELI1/NDFIP1/ATAD5/IL27RA/RC3H…
GOBP_POSITIVE_REGULATION_OF_INFLAMMATORY_RESPONSE	GOBP_POSITIVE_REGULATION_OF_INFLAMMATORY_RESPONSE	GOBP_POSITIVE_REGULATION_OF_INFLAMMATORY_RESPONSE	134	0.592353259926245	1.86464984489959	1e-10	5.09081632653061e-09	4.32491944146080e-09	2780	tags=46%, list=16%, signal=39%	NMI/CD47/IDO1/IFNG/CCR2/TLR3/JAK2/ZBP1/IFI35/TLR7/PIK3CG/IL15/STAP1/TLR10/PTGER4/HLA-E/BTK/IL21/SUCNR1/TLR4/LTA/CD28/NKG7/TLR2/IL18/CTSC/LRRK2/IL12B/TNFSF4/LILRA5/PLCG2/ALOX5AP/CCR7/CCL3/TNF/ADAM8/NFKBIA/CASP1/IL33/TTBK1/IL6ST/TNFSF11/PLA2G7/IL2/SNX4/IL1B/C3/VAMP8/STAT5B/MAPK13/ITGA2/NLRP1/CNR1/OSMR/CLOCK/VAMP7/OSM/NFKBIZ/IL23A/TLR9/TREM2
GOBP_B_CELL_DIFFERENTIATION	GOBP_B_CELL_DIFFERENTIATION	GOBP_B_CELL_DIFFERENTIATION	140	0.590719964656884	1.86381009470116	1e-10	5.09081632653061e-09	4.32491944146080e-09	2733	tags=45%, list=16%, signal=38%	PTPRC/TNFSF13B/IL7/IKZF3/FCRL3/NCKAP1L/IRF8/DOCK11/IL4I1/BTK/IL21/SLAMF8/INPP5D/PLCL2/IL10/CARD11/CD27/FLT3/PTPN6/VCAM1/BLNK/CD40LG/PTK2B/MS4A1/SPI1/DCLRE1C/NFAM1/PLCG2/GPR183/ITM2A/CR1/POU2AF1/RABL3/DOCK10/IFNB1/SYK/MFNG/JAK3/CD19/CR2/BCL6/ITGA4/FCGR2B/CD79A/PTPN2/DCAF1/IL2/DNAJB9/MALT1/HDAC9/RBPJ/CD79B/STAT5B/PPP2R3C/FNIP1/ZFP36L2/SP3/HHEX/ID2/AICDA/ATM/TLR9/BCL3
GOBP_B_CELL_ACTIVATION	GOBP_B_CELL_ACTIVATION	GOBP_B_CELL_ACTIVATION	259	0.573068848454332	1.85284686933927	1e-10	5.09081632653061e-09	4.32491944146080e-09	3242	tags=48%, list=19%, signal=40%	MNDA/PTPRC/SAMSN1/CD38/TNFSF13B/CD86/RASGRP1/LAX1/IL7/CASP8/IKZF3/FCRL3/NCKAP1L/IRF8/TBX21/DOCK11/NOD2/IL4I1/IL7R/BTK/IL21/LAT2/SASH3/SLAMF8/LYN/LAPTM5/INPP5D/TLR4/PLCL2/CD74/IL10/BANK1/CD300A/PRKCB/CD180/CD28/CARD11/CD27/FCRL1/BST2/FLT3/PTPN6/TBC1D10C/GAPT/VCAM1/BLNK/CD40LG/PTK2B/MS4A1/SPI1/DCLRE1C/NFAM1/TNFSF4/PLCG2/GPR183/RNF168/ITM2A/CR1/TYROBP/ZAP70/POU2AF1/CASP3/RABL3/NBN/DOCK10/IFNB1/CD40/…
GOBP_REGULATION_OF_HEMOPOIESIS	GOBP_REGULATION_OF_HEMOPOIESIS	GOBP_REGULATION_OF_HEMOPOIESIS	363	0.566346056260453	1.84821196756971	1e-10	5.09081632653061e-09	4.32491944146080e-09	2857	tags=40%, list=16%, signal=34%	STAT1/B2M/CD80/PTPRC/IRF1/LILRB1/IFNG/CRTAM/CD86/CCR2/CCR1/GPR171/TLR3/HLA-B/RASGRP1/EVI2B/LILRB2/IL15/IL7/CD2/CASP8/IKZF3/IL15RA/FCRL3/NCKAP1L/IL27/IL2RA/LAG3/HLA-DRA/RHOH/TBX21/IL12RB1/LILRB4/TESPA1/IL4I1/HLA-DRB1/IL7R/FGL2/HLA-DOA/C1QC/BTK/SASH3/SLAMF8/LYN/IRF7/HCLS1/INPP5D/PRDM1/TLR4/ISG15/LGALS9/CD74/IL10/CSF1/CD28/CARD11/CD27/PTPN6/STAT3/LILRB3/CD4/IL18/TOX/PTK2B/IL12B/VNN1/SPI1/NLRP3/RHEX/…
GOBP_POSITIVE_REGULATION_OF_CELL_ADHESION	GOBP_POSITIVE_REGULATION_OF_CELL_ADHESION	GOBP_POSITIVE_REGULATION_OF_CELL_ADHESION	436	0.562880752577957	1.84544075933443	1e-10	5.09081632653061e-09	4.32491944146080e-09	2188	tags=37%, list=13%, signal=33%	B2M/CD274/CD80/PDCD1LG2/PTPN22/PTPRC/CD47/LILRB1/ICOS/TNFSF13B/IFNG/CD86/CCR2/JAK2/RASGRP1/HAVCR2/CXCL13/LILRB2/IL15/IL7/HLA-DMB/NCKAP1L/IL2RA/DOCK8/HLA-DRA/RHOH/IL12RB1/CCL5/VAV1/HLA-E/LILRB4/TESPA1/APBB1IP/NOD2/STK4/IL4I1/HLA-DRB1/AIF1/IL7R/SLAMF1/HLA-DOA/LCK/IL21/SIRPG/SASH3/HLA-DMA/CASS4/LYN/TNFSF14/P2RY12/ITGB2/PRKCQ/LGALS9/CD74/IL10/NCK1/CSF1/HLA-DQA1/CD3E/HLA-DOB/HLA-DPA1/CD28/RASAL3/CARD1…
GOBP_CELLULAR_RESPONSE_TO_BIOTIC_STIMULUS	GOBP_CELLULAR_RESPONSE_TO_BIOTIC_STIMULUS	GOBP_CELLULAR_RESPONSE_TO_BIOTIC_STIMULUS	235	0.571820351943838	1.84480038619002	1e-10	5.09081632653061e-09	4.32491944146080e-09	3292	tags=44%, list=19%, signal=36%	CMPK2/CXCL10/CXCL11/CD274/CD80/PDCD1LG2/PTPN22/CCR5/LILRB1/TNIP3/CLEC7A/CXCL9/CD86/JAK2/HAVCR2/CXCL13/LILRB2/STAP1/IRF8/CCL5/SCIMP/NOD2/BTK/TLR1/MYD88/NUGGC/TRIM5/LYN/HCK/KMO/TLR4/IL10/CD180/TNFRSF1B/KLRC4-KLRK1/KLRK1/CD6/PTAFR/ACOD1/TLR2/CYRIB/IL18/IRAK2/IL12B/SPI1/NLRP3/TLR6/TNFSF4/PLCG2/CCL2/NFKB1/GFI1/NLRP7/CCL3/TNF/CD14/TICAM2/SYK/BCL10/LY86/NFKBIA/LILRA2/NR1H3/FZD5/CHMP5/RIPK2/MRC1/CASP1/FC…
GOBP_REGULATION_OF_PRODUCTION_OF_MOLECULAR_MEDIATOR_OF_IMMUNE_RESPONSE	GOBP_REGULATION_OF_PRODUCTION_OF_MOLECULAR_MEDIATOR_OF_IMMUNE_RESPONSE	GOBP_REGULATION_OF_PRODUCTION_OF_MOLECULAR_MEDIATOR_OF_IMMUNE_RESPONSE	165	0.580166024868733	1.84100625427106	1e-10	5.09081632653061e-09	4.32491944146080e-09	2032	tags=42%, list=12%, signal=37%	RSAD2/B2M/PTPN22/PTPRC/LILRB1/CLEC7A/CD86/CCR2/CD96/TLR3/CLNK/FCRL3/HLA-F/TBX21/CD226/HLA-E/LILRB4/SCIMP/NOD2/SLAMF1/BTK/IL21/SASH3/LAPTM5/TLR4/KIR2DL4/CD74/IL10/TNFRSF1B/CD28/IL18R1/BST2/IL18/CGAS/CD40LG/XCL1/LACC1/CD244/NLRP3/TNFSF4/PLCG2/CR1/TNF/IFNB1/CD40/ATG5/BCL10/GATA3/JAK3/MZB1/FOXP3/DENND1B/HLA-A/FZD5/BCL6/FCGR2B/CD160/EPHB2/DHX36/IL2/DNAJB9/IL1B/MALT1/HLA-G/CAMK4/ZPBP2/IL1R1/MAP3K7/SHLD3
GOBP_IMMUNOGLOBULIN_PRODUCTION	GOBP_IMMUNOGLOBULIN_PRODUCTION	GOBP_IMMUNOGLOBULIN_PRODUCTION	119	0.588427572460789	1.83889787209095	1e-10	5.09081632653061e-09	4.32491944146080e-09	5084	tags=67%, list=29%, signal=48%	B2M/PTPRC/SAMHD1/CD86/HLA-DMB/FCRL3/HLA-DRA/TBX21/HLA-E/HLA-DRB1/HLA-DOA/BTK/IL21/SASH3/HLA-DMA/IL10/HLA-DQA1/HLA-DOB/HLA-DPA1/CD28/HLA-DPB1/GAPT/HLA-DRB5/CGAS/CD40LG/XCL1/TNFSF4/HLA-DQB1/RNF168/CR1/NBN/TNF/CD40/MZB1/FOXP3/HLA-DQA2/BCL6/BATF/FCGR2B/CCR6/EPHB2/XRCC4/TMIGD2/HLA-DQB2/IL2/DNAJB9/ZPBP2/SHLD3/POLQ/VPREB3/SHLD2/MSH3/LIG4/RIF1/AICDA/TLR9/STX4/NDFIP1/ATAD5/IL27RA/SWAP70/IL4R/EXOSC3/C17orf…
GOBP_NEGATIVE_REGULATION_OF_CYTOKINE_PRODUCTION	GOBP_NEGATIVE_REGULATION_OF_CYTOKINE_PRODUCTION	GOBP_NEGATIVE_REGULATION_OF_CYTOKINE_PRODUCTION	271	0.565699872460145	1.83281917875165	1e-10	5.09081632653061e-09	4.32491944146080e-09	3091	tags=41%, list=18%, signal=35%	GBP1/OAS1/NMI/CD274/PDCD1LG2/OAS3/CYLD/PTPN22/PTPRC/IDO1/LILRB1/SRGN/IFNG/TIGIT/CD96/ABCD2/HAVCR2/CD84/TLR8/CD200R1/HLA-F/NCKAP1L/LAG3/DHX58/PTGER4/TBX21/NLRC3/LILRB4/NOD2/HLA-DRB1/CLEC4A/SLAMF1/BTK/LAPTM5/CD33/INPP5D/TLR4/GPR18/LGALS9/IL10/BANK1/ACOD1/BST2/PTPN6/SERPINB1/MEFV/XCL1/CMKLR1/IL12B/NLRP3/TLR6/TNFSF4/LILRA5/FFAR4/TMSB4X/NFKB1/VSIG4/CR1/TYROBP/NLRP7/IFNL1/CCR7/GBP7/TNF/IFNB1/RELB/IL12A…
GOBP_RESPONSE_TO_MOLECULE_OF_BACTERIAL_ORIGIN	GOBP_RESPONSE_TO_MOLECULE_OF_BACTERIAL_ORIGIN	GOBP_RESPONSE_TO_MOLECULE_OF_BACTERIAL_ORIGIN	331	0.561617524371694	1.82898278599457	1e-10	5.09081632653061e-09	4.32491944146080e-09	3205	tags=41%, list=18%, signal=34%	CMPK2/B2M/CXCL10/CXCL11/CD274/CD80/PDCD1LG2/PTPN22/CCR5/GCH1/IDO1/LILRB1/TNIP3/CXCL9/CD86/FASLG/CD96/JAK2/HAVCR2/CXCL13/LILRB2/STAP1/CASP8/CSF2RB/IL10RA/IRF8/PTGER4/CCL5/SCIMP/NOD2/GPR31/TLR1/IL18BP/MYD88/NUGGC/TRIM5/LYN/HCK/KMO/TLR4/IFNAR1/LGALS9/IL10/LTA/CD180/TNFRSF1B/KLRC4-KLRK1/KLRK1/CD6/PTAFR/ACOD1/C2/PTGER2/TLR2/CYRIB/VCAM1/IL18/IRAK2/IL12B/SPI1/NLRP3/TLR6/TNFSF4/PLCG2/CCL2/NFKB1/GFI1/TAB2…
GOBP_NEGATIVE_REGULATION_OF_DEFENSE_RESPONSE	GOBP_NEGATIVE_REGULATION_OF_DEFENSE_RESPONSE	GOBP_NEGATIVE_REGULATION_OF_DEFENSE_RESPONSE	228	0.563057626311369	1.8128599469612	1e-10	5.09081632653061e-09	4.32491944146080e-09	1898	tags=36%, list=11%, signal=32%	PARP14/OAS1/NMI/TRIM21/NLRC5/OAS3/PTPRC/LILRB1/SAMHD1/CD96/HLA-B/KLRD1/HAVCR2/KLRC1/USP18/FPR2/CD200R1/HLA-F/IL2RA/DHX58/PTGER4/NLRC3/HLA-E/TRIM38/NOD2/HLA-DRB1/FGL2/GPR31/SIGLEC10/USP15/SLAMF8/AOAH/LYN/HCK/TNFAIP8L2/ISG15/LGALS9/KIR2DL4/IL10/TNFRSF1B/ACOD1/STAT2/ALOX5/TRAFD1/SERPING1/ADAR/CST7/MEFV/IFI16/IL12B/NLRP3/FFAR4/NFKB1/VSIG4/CR1/CNR2/FGR/SYK/ATG5/OTULIN/GATA3/FOXP3/HLA-A/NR1H3/FCGR2B/PT…
GOBP_GRANULOCYTE_MIGRATION	GOBP_GRANULOCYTE_MIGRATION	GOBP_GRANULOCYTE_MIGRATION	152	0.570364197368811	1.80509069347799	1e-10	5.09081632653061e-09	4.32491944146080e-09	2910	tags=42%, list=17%, signal=35%	CXCL10/CXCL11/CCL8/CXCL9/CXCL13/PIK3CG/CCL4/NCKAP1L/PTGER4/RHOH/C3AR1/CCL5/VAV1/NOD2/SLAMF1/XCL2/SLAMF8/MYD88/ITGB2/CD74/CD300A/CSF1/CSF1R/RAC2/JAML/XCL1/CMKLR1/FCER1G/CCL2/CCR7/CCL3/CSF3R/SYK/ADAM8/FUT7/CCL7/MOSPD2/MCOLN2/MPP1/CCL25/CCL3L3/CCL3L1/DAPK2/IL1B/PECAM1/SRP54/IRAK4/C5AR1/PIKFYVE/FUT4/CAMK1D/CCL19/CCL13/DPP4/IL1R1/AKIRIN1/MCU/C5AR2/IL23A/CCL22/RIPOR2/CKLF/VAV3/PDE4B
GOBP_RECEPTOR_SIGNALING_PATHWAY_VIA_STAT	GOBP_RECEPTOR_SIGNALING_PATHWAY_VIA_STAT	GOBP_RECEPTOR_SIGNALING_PATHWAY_VIA_STAT	172	0.566740224597756	1.80172191779829	1e-10	5.09081632653061e-09	4.32491944146080e-09	2826	tags=41%, list=16%, signal=34%	PARP9/PARP14/STAT1/NMI/PTPRC/IFNG/CCR2/JAK2/IL15/CSF2RB/IL10RA/CCL5/STAT4/IL7R/IL21/LYN/HCLS1/CRLF3/IFNAR1/IL10/CD300A/IFNAR2/CSF1R/FLT3/STAT3/STAT2/IL18/PTK2B/IL12B/CCL2/IFNL1/GBP7/SOCS1/TNF/IFNB1/CD40/IL12A/CSF2RA/JAK3/IL10RB/PIAS1/IL6ST/PTPN2/PPP2CA/EPHB2/CYP1B1/TNFSF18/IL2/IL31RA/CTR9/TNFRSF18/JAK1/IL26/INPP5F/CSF2/NLK/STAT5B/HAMP/IL23R/LEPROT/VHL/GGNBP2/OSM/LIF/F2R/IL23A/BCL3/PRLR/FER/SOCS5
GOBP_I_KAPPAB_KINASE_NF_KAPPAB_SIGNALING	GOBP_I_KAPPAB_KINASE_NF_KAPPAB_SIGNALING	GOBP_I_KAPPAB_KINASE_NF_KAPPAB_SIGNALING	281	0.551712343312691	1.79003953164738	1e-10	5.09081632653061e-09	4.32491944146080e-09	3714	tags=46%, list=21%, signal=37%	STAT1/IFIT5/TRIM21/TRIM14/TRIM22/BIRC3/TNFSF10/APOL3/TNIP3/CLEC7A/FASLG/TLR3/TLR8/TLR7/CASP8/UBD/CFLAR/CLEC6A/RHOH/NLRC3/LILRB4/TRIM38/NOD2/HLA-DRB1/TRIM34/BTK/TIFA/MYD88/TRIM5/SECTM1/CASP10/TLR4/OPTN/LGALS9/CD74/PRKCB/TIFAB/CARD11/BST2/TLR2/CD4/CLEC4D/PIM2/ALPK1/IRAK2/TANK/TLR6/PLCG2/TAB2/CCR7/GBP7/TRIM59/TNF/TAB3/TICAM2/CD40/RELB/BCL10/TBK1/MIER1/NFKBIA/CHUK/RIPK3/RIPK2/CASP1/ESR1/TMEM106A/TNFS…
GOBP_POSITIVE_REGULATION_OF_I_KAPPAB_KINASE_NF_KAPPAB_SIGNALING	GOBP_POSITIVE_REGULATION_OF_I_KAPPAB_KINASE_NF_KAPPAB_SIGNALING	GOBP_POSITIVE_REGULATION_OF_I_KAPPAB_KINASE_NF_KAPPAB_SIGNALING	188	0.560721882017845	1.78887812356097	1e-10	5.09081632653061e-09	4.32491944146080e-09	3596	tags=45%, list=21%, signal=36%	IFIT5/TRIM21/TRIM14/TRIM22/BIRC3/TNFSF10/APOL3/CLEC7A/FASLG/TLR3/CASP8/UBD/CFLAR/CLEC6A/TRIM38/NOD2/HLA-DRB1/TRIM34/TIFA/MYD88/TRIM5/SECTM1/CASP10/TLR4/LGALS9/CD74/PRKCB/CARD11/BST2/CD4/CLEC4D/PIM2/ALPK1/TLR6/TAB2/CCR7/TNF/TAB3/TICAM2/CD40/BCL10/TBK1/MIER1/CHUK/RIPK2/CASP1/TMEM106A/TNFSF11/TMEM9B/DHX36/BIRC2/ECT2/REL/IL1B/IRAK4/MAP3K14/CARD9/MALT1/ATP2C1/AKAP13/CCL19/GOLT1B/MAP3K7/SHISA5/IKBKE/TF…
GOBP_NEGATIVE_REGULATION_OF_CELL_CELL_ADHESION	GOBP_NEGATIVE_REGULATION_OF_CELL_CELL_ADHESION	GOBP_NEGATIVE_REGULATION_OF_CELL_CELL_ADHESION	187	0.556869950924859	1.77662014068042	1e-10	5.09081632653061e-09	4.32491944146080e-09	3907	tags=46%, list=22%, signal=36%	CD274/CD80/PDCD1LG2/PTPN22/IRF1/IDO1/LILRB1/CRTAM/CD86/TIGIT/JAK2/HAVCR2/LILRB2/LAX1/NCKAP1L/IL2RA/LAG3/TBX21/LILRB4/IL4I1/HLA-DRB1/FGL2/LAPTM5/SPN/TNFAIP8L2/LGALS9/CD74/IL10/CD300A/PLA2G2D/PTPN6/XCL1/SPI1/TNFSF4/VSIG4/CR1/IFNL1/SOCS1/CASP3/IFNB1/AKNA/JAK3/UBASH3B/CTLA4/FOXP3/RUNX1/BCL6/DLG1/CCL25/FCGR2B/VSIR/CBLB/WNT1/PTPN2/BTN2A2/CXCL12/IL2/RC3H2/ITCH/HLA-G/ADORA2A/RDX/MARCHF7/ABAT/MIA3/CBFB/SP…
GOBP_REGULATION_OF_RESPONSE_TO_CYTOKINE_STIMULUS	GOBP_REGULATION_OF_RESPONSE_TO_CYTOKINE_STIMULUS	GOBP_REGULATION_OF_RESPONSE_TO_CYTOKINE_STIMULUS	158	0.555979934931613	1.76315040591771	1e-10	5.09081632653061e-09	4.32491944146080e-09	3742	tags=46%, list=21%, signal=36%	PARP9/PARP14/IFIH1/OAS1/NLRC5/OAS3/CYLD/PTPRC/SAMHD1/ZBP1/USP18/STAP1/IL7/CASP8/CCL5/LAPTM5/IRF7/TLR4/ISG15/CD74/CSF1/NAIP/CD300LF/PTPN6/TLR2/STAT2/RFFL/ADAR/VRK2/IRAK2/XIAP/GFI1/SOCS1/OTUD4/TICAM2/SYK/SPPL2A/OTULIN/TBK1/TRIM56/NR1H3/TXK/CASP4/RIPK2/CASP1/AXL/PTPN2/TNFAIP3/CARD8/HIPK1/CXCR4/HIF1A/IL1R1/IKBKE/CARD16/NKIRAS1/ZNF675/TRIM44/MMP12/TREM2/IL1RN/PAFAH1B1/TAF9/IL1R2/IRAK3/IRGM/RIPK1/SH2B3…
GOBP_REGULATION_OF_INFLAMMATORY_RESPONSE	GOBP_REGULATION_OF_INFLAMMATORY_RESPONSE	GOBP_REGULATION_OF_INFLAMMATORY_RESPONSE	348	0.537071480936933	1.75046950146374	1e-10	5.09081632653061e-09	4.32491944146080e-09	4069	tags=46%, list=23%, signal=36%	NMI/CYLD/BIRC3/PTPRC/CD47/IDO1/IFNG/CASP5/CCR2/PIK3AP1/TLR3/JAK2/ZBP1/USP18/IFI35/FPR2/TLR7/CD200R1/PIK3CG/IL15/STAP1/IL2RA/TLR10/PTGER4/CCL5/NLRC3/HLA-E/NOD2/HLA-DRB1/GPR31/SIGLEC10/BTK/IL21/SLAMF8/SUCNR1/AOAH/MYD88/LYN/HCK/TNFAIP8L2/TLR4/IL10/LTA/TNFRSF1B/PLA2G2D/CD28/NKG7/ACOD1/NCF1/TLR2/ALOX5/IL18/CTSC/CST7/MEFV/XCL1/LACC1/LRRK2/IL12B/NLRP3/TNFSF4/LILRA5/FFAR4/PLCG2/ALOX5AP/TMSB4X/NFKB1/SNX6/…
GOBP_VIRAL_LIFE_CYCLE	GOBP_VIRAL_LIFE_CYCLE	GOBP_VIRAL_LIFE_CYCLE	312	0.537053676524386	1.74628957608885	1e-10	5.09081632653061e-09	4.32491944146080e-09	3532	tags=43%, list=20%, signal=35%	IFIH1/RSAD2/OAS2/OAS1/IFIT5/OASL/IFIT1/TRIM21/TRIM14/TRIM22/CD80/OAS3/CCL8/CCR5/EIF2AK2/CD86/CXCR6/ZNFX1/APOBEC3G/MX1/PLSCR1/SIGLEC1/CIITA/CCL5/TRIM38/HLA-DRB1/IFITM1/SLAMF1/TRIM34/FAM111A/LAMP3/TRIM5/APOBEC3D/HAVCR1/ISG15/RESF1/LGALS9/CD74/APOBEC3A/CD28/SELPLG/BST2/ICAM1/CD4/ADAR/ITGB7/IFI16/APOBEC3F/CCL2/ZC3HAV1/CR1/TASOR/ARL8B/GBP7/IFI27/TRIM59/TNF/IFNB1/FCN1/ATG5/APOBEC3H/RAB29/CR2/PARP10/CHM…
GOBP_MYELOID_LEUKOCYTE_MIGRATION	GOBP_MYELOID_LEUKOCYTE_MIGRATION	GOBP_MYELOID_LEUKOCYTE_MIGRATION	224	0.542677266787587	1.7454022976329	1e-10	5.09081632653061e-09	4.32491944146080e-09	2910	tags=39%, list=17%, signal=33%	CXCL10/CXCL11/CCL8/CD47/CXCL9/CCR2/CCR1/CXCL13/FPR2/CD200R1/PIK3CG/STAP1/CCL4/NCKAP1L/PTGER4/RHOH/C3AR1/CCL5/VAV1/NOD2/AIF1/SLAMF1/XCL2/SLAMF8/MYD88/PTPRO/LYN/P2RY12/ITGB2/CD74/CD300A/CSF1/LGMN/CSF1R/RAC2/JAML/PTK2B/XCL1/CMKLR1/FCER1G/SPI1/CCL2/CCR7/CCL3/CSF3R/SYK/ADAM8/FUT7/CCL7/MOSPD2/MCOLN2/MPP1/CCL25/CCL3L3/CCL3L1/DAPK2/TNFSF11/CXCL12/PLA2G7/IL1B/PECAM1/SRP54/IRAK4/C5AR1/PIKFYVE/FUT4/CAMK1D/C…
GOBP_REGULATION_OF_LEUKOCYTE_MIGRATION	GOBP_REGULATION_OF_LEUKOCYTE_MIGRATION	GOBP_REGULATION_OF_LEUKOCYTE_MIGRATION	214	0.543488186018011	1.74502496511313	1e-10	5.09081632653061e-09	4.32491944146080e-09	2780	tags=40%, list=16%, signal=34%	CXCL10/CCL8/CD47/CCR2/CCR1/CXCL13/FPR2/CD200R1/STAP1/CCL4/NCKAP1L/DOCK8/PTGER4/RHOH/C3AR1/CCL5/NOD2/AIF1/SLAMF1/XCL2/SLAMF8/MYD88/LYN/SPN/TNFSF14/GPR18/P2RY12/LGALS9/CD74/CD300A/CSF1/KLRC4-KLRK1/KLRK1/PTAFR/LGMN/CSF1R/CXCR3/ICAM1/RAC2/PTK2B/XCL1/CMKLR1/SPI1/CCL2/GCSAM/CCR7/CCL3/TNF/IL12A/ADAM8/FUT7/CCL7/MOSPD2/RIPK3/ITGA4/MPP1/CCL25/DAPK2/CCR6/CXCL12/TNFSF18/PLA2G7/TNFRSF18/C5AR1/FUT4/SELENOK/CAM…
GOBP_LEUKOCYTE_MIGRATION	GOBP_LEUKOCYTE_MIGRATION	GOBP_LEUKOCYTE_MIGRATION	374	0.533288642471345	1.74195649549035	1e-10	5.09081632653061e-09	4.32491944146080e-09	3153	tags=40%, list=18%, signal=34%	CXCL10/CXCL11/CCL8/CD47/CCR5/CXCL9/CRTAM/CCR2/CCR1/CXCL13/FPR2/CD200R1/PIK3CG/STAP1/CCL4/NCKAP1L/DOCK8/PTGER4/RHOH/TBX21/C3AR1/CCL5/VAV1/SELL/NOD2/AIF1/SLAMF1/LCK/ITGAL/XCL2/SLAMF8/MYD88/PTPRO/LYN/SPN/HCK/GCNT1/TNFSF14/GPR18/P2RY12/ITGB2/LGALS9/CD74/IL10/CD300A/CSF1/SELPLG/KLRC4-KLRK1/KLRK1/PTAFR/LGMN/CSF1R/CORO1A/CXCR3/MYO1G/ICAM1/ALOX5/VCAM1/RAC2/JAML/PTK2B/XCL1/CMKLR1/ITGB7/FCER1G/SPI1/CCL2/GC…
GOMF_CYTOKINE_RECEPTOR_BINDING	GOMF_CYTOKINE_RECEPTOR_BINDING	GOMF_CYTOKINE_RECEPTOR_BINDING	264	0.53507891836735	1.73243233624159	1e-10	5.09081632653061e-09	4.32491944146080e-09	3716	tags=40%, list=21%, signal=32%	STAT1/CXCL10/CXCL11/CCL8/ERAP1/TNFSF10/CXCL9/TNFSF13B/IFNG/CCR2/FASLG/JAK2/TNFSF8/CXCL13/IL15/STAP1/IL7/CCL4/CASP8/CFLAR/IL27/IL12RB1/CCL5/USP15/IL21/XCL2/MYD88/TNFSF14/IL10/LTA/CSF1/GRB2/CD300LF/CCRL2/IL18/EBI3/CD40LG/XCL1/IL12B/RHEX/TNFSF4/CCL2/SNX6/IFNL1/CCL3/CASP3/TNF/IFNB1/SYK/IL12A/GATA3/LTB/CCL7/CCL25/CCL3L3/CCL3L1/IL6ST/TNFSF11/TLR5/CXCL12/TGFBR2/TNFSF18/CD2AP/TNFSF15/IL2/PIK3R1/IL1B/IRAK…
GOBP_HUMORAL_IMMUNE_RESPONSE	GOBP_HUMORAL_IMMUNE_RESPONSE	GOBP_HUMORAL_IMMUNE_RESPONSE	239	0.533405043544094	1.72187812711056	1e-10	5.09081632653061e-09	4.32491944146080e-09	2102	tags=28%, list=12%, signal=25%	CXCL10/CXCL11/PTPRC/SH2D1A/CXCL9/IFNG/CCR2/CXCL13/IL7/CR1L/HLA-E/NOD2/HLA-DRB1/C1QC/PDCD1/CFB/C1QB/LYZ/LTA/JCHAIN/CD28/ACOD1/C1QA/C1S/C2/PTPN6/ALOX5/POU2F2/SERPING1/BLNK/EBI3/RNASE6/MS4A1/PSMB10/CCL2/HLA-DQB1/GPR183/C1RL/VSIG4/CR1/POU2AF1/CCR7/C1R/TNF/IFNB1/FCN1/GNLY/GATA3/HLA-A/CR2/C4B/CD46/RNASE2/FCGR2B/CFH/CD5L/CCR6/PAX5/IGLL5/C4A/IL1B/C3/RBPJ/ST6GAL1/CCL13/PPP2R3C/RNASE3/C4BPB
GOBP_LEUKOCYTE_CHEMOTAXIS	GOBP_LEUKOCYTE_CHEMOTAXIS	GOBP_LEUKOCYTE_CHEMOTAXIS	229	0.532843851376695	1.71623938413547	1e-10	5.09081632653061e-09	4.32491944146080e-09	3343	tags=42%, list=19%, signal=34%	CXCL10/CXCL11/CCL8/CCR5/CXCL9/CCR2/CCR1/CXCL13/FPR2/PIK3CG/STAP1/CCL4/NCKAP1L/C3AR1/CCL5/VAV1/NOD2/AIF1/SLAMF1/XCL2/SLAMF8/PTPRO/LYN/TNFSF14/GPR18/ITGB2/LGALS9/CD74/IL10/CSF1/KLRC4-KLRK1/KLRK1/LGMN/CSF1R/CORO1A/ALOX5/RAC2/JAML/PTK2B/XCL1/CMKLR1/FCER1G/SPI1/CCL2/GPR183/CCR7/CNR2/CCL3/CSF3R/SYK/IL12A/ADAM8/CCL7/MOSPD2/CXCR5/MPP1/CCL25/CCL3L3/CCL3L1/DAPK2/CCR6/TNFSF11/CXCL12/PLA2G7/IL1B/SRP54/C5AR1/…
GOCC_PLASMA_MEMBRANE_SIGNALING_RECEPTOR_COMPLEX	GOCC_PLASMA_MEMBRANE_SIGNALING_RECEPTOR_COMPLEX	GOCC_PLASMA_MEMBRANE_SIGNALING_RECEPTOR_COMPLEX	181	0.534626957953205	1.70260543471456	1e-10	5.09081632653061e-09	4.32491944146080e-09	3717	tags=39%, list=21%, signal=31%	B2M/CD3G/TRAT1/JAK2/IL18RAP/CSF2RB/CD8A/IL2RA/IL12RB1/IL2RB/CD8B/APBB1IP/CD247/ITGAL/TLR1/GRIN3A/LYN/CD3D/ITGB2/CD3E/IL18R1/PTPN6/TLR2/CD4/ITGAM/PTK2B/ITGB7/TLR6/ZAP70/SKAP1/IFNL1/CD40/SYK/CSF2RA/IL10RB/CHUK/ITGAD/TSPAN32/ITGA4/CD79A/IL6ST/ITGAX/GP1BA/TGFBR2/ITGA6/BIRC2/IL13RA1/TRAF1/CSF2/CHRNA6/CD79B/DLG3/ITGA2/ITGAV/OSMR/IL23R/CACNG3/ITGAE/IL27RA/TGFBR1/TRAF5/STXBP5/CALCR/ITGB3/ITGB8/GP5/ITGB1/…
GOBP_CELL_CHEMOTAXIS	GOBP_CELL_CHEMOTAXIS	GOBP_CELL_CHEMOTAXIS	301	0.512414337127313	1.66395108679187	1e-10	5.09081632653061e-09	4.32491944146080e-09	3437	tags=39%, list=20%, signal=32%	CXCL10/CXCL11/CCL8/CCR5/CXCL9/CCR2/CCR1/CXCR6/CXCL13/FPR2/PIK3CG/STAP1/CCR8/BIN2/CCL4/NCKAP1L/C3AR1/CCL5/VAV1/NOD2/AIF1/CCR4/SLAMF1/XCL2/SLAMF8/PTPRO/LYN/TNFSF14/GPR18/CCR3/ITGB2/PRKCQ/LGALS9/CD74/IL10/CSF1/KLRC4-KLRK1/KLRK1/XCR1/CCRL2/LGMN/CSF1R/CORO1A/CXCR3/ALOX5/VCAM1/RAC2/JAML/PTK2B/XCL1/CMKLR1/FCER1G/SPI1/TMSB4X/CCL2/GPR183/CCR7/CNR2/CCL3/CSF3R/SYK/IL12A/ADAM8/CCL7/MOSPD2/CXCR5/MPP1/CCL25/CC…
GOBP_VIRAL_PROCESS	GOBP_VIRAL_PROCESS	GOBP_VIRAL_PROCESS	409	0.503182496015098	1.64440186286233	1e-10	5.09081632653061e-09	4.32491944146080e-09	3708	tags=42%, list=21%, signal=34%	PARP9/IFIH1/STAT1/RSAD2/OAS2/OAS1/IFIT5/OASL/IFIT1/TRIM21/TRIM14/TRIM22/CD80/OAS3/CCL8/CCR5/EIF2AK2/CD86/CXCR6/ZNFX1/APOBEC3G/MX1/PLSCR1/CCL4/SIGLEC1/CIITA/CCL5/TRIM38/HLA-DRB1/IFITM1/SLAMF1/TRIM34/FAM111A/LAMP3/CALCOCO2/TRIM5/IRF7/MGAT4A/APOBEC3D/HAVCR1/ISG15/RESF1/LGALS9/CD74/APOBEC3A/CD28/SELPLG/CSF1R/BST2/ICAM1/CD4/ADAR/ITGB7/IFI16/MAN2A1/APOBEC3F/HCFC2/CCL2/ZC3HAV1/GFI1/CR1/TASOR/ARL8B/GBP7/…
GOBP_RESPONSE_TO_TUMOR_NECROSIS_FACTOR	GOBP_RESPONSE_TO_TUMOR_NECROSIS_FACTOR	GOBP_RESPONSE_TO_TUMOR_NECROSIS_FACTOR	235	0.508768930887874	1.64138460093778	1e-10	5.09081632653061e-09	4.32491944146080e-09	3713	tags=41%, list=21%, signal=33%	STAT1/GBP1/CCL8/CYLD/BIRC3/GBP3/GBP2/GCH1/TNFSF13B/JAK2/CCL4/CASP8/UBD/AIM2/CCL5/XCL2/IL18BP/LAPTM5/TNFRSF1B/NAIP/ACOD1/NUB1/RFFL/VCAM1/PTK2B/XCL1/TANK/TMSB4X/CCL2/NFKB1/TCL1A/XIAP/TNFRSF17/CCL3/CASP3/TNF/CD14/CD40/SYK/FAS/SPPL2A/OTULIN/GATA3/NFKBIA/CCL7/MAP3K5/CHUK/CASP4/LIMS1/CASP1/CCL25/CCL3L3/CCL3L1/TNFSF11/PTPN2/CYP1B1/ERBIN/TNFSF18/TNFAIP3/BIRC2/CARD8/TNFRSF18/HIPK1/CXCL16/TRAF1/CCL19/CCL13…
GOCC_SECRETORY_GRANULE_MEMBRANE	GOCC_SECRETORY_GRANULE_MEMBRANE	GOCC_SECRETORY_GRANULE_MEMBRANE	309	0.494512964559342	1.60710730412996	1e-10	5.09081632653061e-09	4.32491944146080e-09	4318	tags=44%, list=25%, signal=34%	PTPRC/CD47/CD38/CYBB/HLA-B/HLA-C/FPR2/LILRB2/CD53/ATP8B4/NCKAP1L/IRAG2/C3AR1/SELL/SLC27A2/ITGAL/LAMP3/LAIR1/CD33/ITGB2/GPR84/CD300A/TNFRSF1B/ANXA7/CLEC12A/SIGLEC14/PTAFR/BST2/SIGLEC9/LILRB3/RAP2C/TLR2/TBC1D10C/CLEC4C/CLEC4D/GLIPR1/ITGAM/FPR1/RAP1A/RAB37/VPS13C/ENPP4/CMTM6/VNN1/FCER1G/NFAM1/SIRPB1/ATP11B/SLC2A5/CR1/TYROBP/CD14/TICAM2/FCAR/RAB10/ATP6AP2/ADAM8/FCGR2A/MOSPD2/ACRBP/RAP1B/ITPR1/CD46/P2…
GOCC_ENDOCYTIC_VESICLE	GOCC_ENDOCYTIC_VESICLE	GOCC_ENDOCYTIC_VESICLE	338	0.485455078605836	1.58121131389002	1e-10	5.09081632653061e-09	4.32491944146080e-09	2908	tags=34%, list=17%, signal=29%	B2M/TRIM14/TAP2/TAP1/CD3G/CYBB/HLA-B/CTSS/HLA-C/TLR7/MSR1/HLA-F/HLA-DRA/FCGR1A/HLA-E/RAB8B/SCIMP/NOD2/HLA-DRB1/IL7R/SLAMF1/TLR1/LYN/CD3D/MPEG1/CD163/CD74/HLA-DQA1/CLEC4E/HLA-DPA1/CORO1A/NCF2/HLA-DPB1/NCF1/TLR2/CD4/RAC2/STX12/HLA-DRB5/NCF4/WAS/TAPBP/TLR6/FFAR4/HLA-DQB1/FMNL1/CSF3R/SYK/ATG5/RAB10/GNLY/ADAM8/CTLA4/STAM2/HLA-A/FZD5/HLA-DQA2/RAB39A/CDC42/SNAP23/HVCN1/RAB23/TGOLN2/PLD4/WNT1/LAMP2/UVRAG…
GOBP_NEGATIVE_REGULATION_OF_RESPONSE_TO_EXTERNAL_STIMULUS	GOBP_NEGATIVE_REGULATION_OF_RESPONSE_TO_EXTERNAL_STIMULUS	GOBP_NEGATIVE_REGULATION_OF_RESPONSE_TO_EXTERNAL_STIMULUS	382	0.469234986805071	1.53266736044186	1e-10	5.09081632653061e-09	4.32491944146080e-09	3831	tags=36%, list=22%, signal=29%	PARP14/OAS1/NMI/TRIM21/NLRC5/OAS3/PTPRC/LILRB1/SAMHD1/CD96/HLA-B/KLRD1/HAVCR2/KLRC1/USP18/CXCL13/FPR2/CD200R1/STAP1/HLA-F/IL2RA/DHX58/PTGER4/NLRC3/HLA-E/TRIM38/NOD2/HLA-DRB1/AIF1/FGL2/GPR31/SIGLEC10/USP15/SLAMF8/AOAH/GRIN3A/PTPRO/SEMA4D/LYN/HCK/TNFAIP8L2/ISG15/GPR18/LGALS9/KIR2DL4/IL10/TNFRSF1B/KLRC4-KLRK1/KLRK1/ACOD1/STAT2/ALOX5/TRAFD1/SERPING1/ADAR/CST7/MEFV/IFI16/IL12B/NLRP3/FFAR4/CCL2/NFKB1/V…
GOBP_NIK_NF_KAPPAB_SIGNALING	GOBP_NIK_NF_KAPPAB_SIGNALING	GOBP_NIK_NF_KAPPAB_SIGNALING	124	0.574368760268497	1.80033354610272	1.01009428997542e-10	5.11610194181458e-09	4.34640091753783e-09	3972	tags=55%, list=23%, signal=43%	NMI/CYLD/BIRC3/PTPN22/EIF2AK2/CD86/TLR3/HAVCR2/IFI35/TLR7/NLRC3/NOD2/LAPTM5/TLR4/TNFSF14/LGALS9/IL18R1/CD27/TLR2/IL18/IL12B/SPI1/NLRP3/TLR6/TMSB4X/TNF/CD14/RELB/NFKBIA/CHUK/RIPK3/LIMS1/DLG1/DICER1/BIRC2/REL/TNFSF15/IL1B/MAP3K14/RC3H2/MALT1/TNFRSF10A/NFKB2/PPM1B/CCL19/MAP3K7/IKBKE/NFAT5/ZFP91/LITAF/TRIM44/IL23A/TLR9/RASSF2/BCL3/RHOA/TREM2/NOD1/CHI3L1/DDX3X/RC3H1/AGO3/RTKN2/TERF2IP/TCIM/EZR/RBCK1/P…
GOBP_RESPONSE_TO_TYPE_I_INTERFERON	GOBP_RESPONSE_TO_TYPE_I_INTERFERON	GOBP_RESPONSE_TO_TYPE_I_INTERFERON	62	0.667590724267506	2.0069899284256	1.03905868923261e-10	5.23622606119343e-09	4.44845275087199e-09	1697	tags=48%, list=10%, signal=44%	STAT1/SP100/OAS2/OAS1/IFIT1/NLRC5/OAS3/SAMHD1/ZBP1/USP18/MX1/IFITM1/MYD88/IRF7/ISG15/IFNAR1/IFNAR2/PTPN6/STAT2/ADAR/IFI27/IFNB1/TBK1/TRIM56/IFITM3/PTPN2/JAK1/IFIT1B/SETD2/SHFL
GOBP_NEGATIVE_REGULATION_OF_ADAPTIVE_IMMUNE_RESPONSE	GOBP_NEGATIVE_REGULATION_OF_ADAPTIVE_IMMUNE_RESPONSE	GOBP_NEGATIVE_REGULATION_OF_ADAPTIVE_IMMUNE_RESPONSE	59	0.689642449890822	2.06185147677951	1.12275456150285e-10	5.62957035913336e-09	4.78261966875557e-09	2102	tags=56%, list=12%, signal=49%	PTPRC/SAMSN1/LILRB1/KLRD1/HAVCR2/KLRC1/HLA-F/NCKAP1L/CR1L/TBX21/LILRB4/NOD2/IL4I1/IL7R/SLAMF1/PTPN6/XCL1/TNFSF4/CR1/IFNB1/JAK3/FOXP3/CR2/BCL6/PPP3CB/CD46/FCGR2B/CD160/IL2/RC3H2/HLA-G/AHR/C4BPB
GOBP_DEFENSE_RESPONSE_TO_BACTERIUM	GOBP_DEFENSE_RESPONSE_TO_BACTERIUM	GOBP_DEFENSE_RESPONSE_TO_BACTERIUM	279	0.489827129604922	1.58850275251242	1.14623836592121e-10	5.7185832075809e-09	4.85824082145446e-09	2793	tags=28%, list=16%, signal=24%	OAS2/OAS1/OAS3/RNF213/GBP2/GBP4/TLR3/ZNFX1/TNFSF8/HAVCR2/CXCL13/FPR2/NLRC4/IRF8/HLA-E/NOD2/IL7R/SLAMF8/MYD88/SPN/MPEG1/TLR4/ISG15/OPTN/LYZ/IL10/LTA/CLEC4E/PLAC8/JCHAIN/KLRC4-KLRK1/KLRK1/NAIP/TLR2/CD4/CLEC4D/RNASE6/IL12B/FCER1G/TLR6/GBP7/TNF/FGR/SYK/IL12A/GNLY/TBK1/HLA-A/SIGLEC16/MR1/RIPK2/TMF1/RNASE2/CD160/TLR5/NLRP6/IGLL5/C5AR1/CARD9/RBPJ/GSDMD/RNASE3/NLRP1/HAMP/IL23R/FOXP1/MPO/LYST/AICDA/HMGB2/…
GOBP_LIPOPOLYSACCHARIDE_MEDIATED_SIGNALING_PATHWAY	GOBP_LIPOPOLYSACCHARIDE_MEDIATED_SIGNALING_PATHWAY	GOBP_LIPOPOLYSACCHARIDE_MEDIATED_SIGNALING_PATHWAY	61	0.67261216903161	2.01730994723024	1.39811962166898e-10	6.94051621144927e-09	5.89633794883491e-09	2210	tags=52%, list=13%, signal=46%	PTPN22/CCL5/SCIMP/MYD88/TRIM5/LYN/HCK/TLR4/CD180/CD6/PTAFR/ACOD1/TLR2/IL18/IRAK2/SPI1/PLCG2/CCL2/CCL3/TNF/CD14/BCL10/LY86/NFKBIA/LILRA2/RIPK2/TNFAIP3/CARD8/IL1B/MALT1/LY96/CARD16
GOBP_REGULATION_OF_LEUKOCYTE_APOPTOTIC_PROCESS	GOBP_REGULATION_OF_LEUKOCYTE_APOPTOTIC_PROCESS	GOBP_REGULATION_OF_LEUKOCYTE_APOPTOTIC_PROCESS	84	0.621983344249222	1.91161679263647	1.48377295041051e-10	7.29314605871728e-09	6.19591577373910e-09	2488	tags=49%, list=14%, signal=42%	CD274/CCR5/IDO1/LILRB1/CD3G/DOCK8/CCL5/HSH2D/NOD2/IL7R/BTK/GIMAP8/PDCD1/LYN/IRF7/HCLS1/PRKCQ/LGALS9/CD74/IL10/CD27/CCR7/BCL10/ADAM8/JAK3/RIPK3/BCL6/AXL/CXCL12/BLK/IL2/PIK3CB/ST6GAL1/CCL19/HIF1A/TSC22D3/FNIP1/FOXP1/PTEN/SIRT1/LGALS14
GOBP_POSITIVE_REGULATION_OF_NF_KAPPAB_TRANSCRIPTION_FACTOR_ACTIVITY	GOBP_POSITIVE_REGULATION_OF_NF_KAPPAB_TRANSCRIPTION_FACTOR_ACTIVITY	GOBP_POSITIVE_REGULATION_OF_NF_KAPPAB_TRANSCRIPTION_FACTOR_ACTIVITY	153	0.549361987828384	1.73999623452667	1.47932607843126e-10	7.29314605871728e-09	6.19591577373910e-09	3562	tags=44%, list=20%, signal=35%	TRIM21/TRIM14/TRIM22/EIF2AK2/CLEC7A/TLR3/IL18RAP/CFLAR/NLRC4/AIM2/TRIM38/NOD2/TRIM34/BTK/MYD88/TRIM5/TLR4/PRKCQ/LGALS9/PRKCB/CARD11/IL18R1/STAT3/TLR2/IL18/CD40LG/IRAK2/NLRP3/TLR6/PLCG2/TNF/PRKCH/CD40/BCL10/ADAM8/CHUK/RIPK3/PSMA6/RIPK2/TNFSF11/TNFSF18/IL1B/CARD9/MALT1/TRAF1/CAT/PRDX3/IL1RAP/CX3CR1/MAP3K7/CARD16/CLOCK/PRKCI/RHEBL1/TLR9/MTDH/NOD1/FER/TRIM37/IRAK3/TRAF5/RPS6KA5/RIPK1/TRIM25/RTKN2/TER…
GOBP_PEPTIDE_ANTIGEN_ASSEMBLY_WITH_MHC_CLASS_II_PROTEIN_COMPLEX	GOBP_PEPTIDE_ANTIGEN_ASSEMBLY_WITH_MHC_CLASS_II_PROTEIN_COMPLEX	GOBP_PEPTIDE_ANTIGEN_ASSEMBLY_WITH_MHC_CLASS_II_PROTEIN_COMPLEX	14	0.918680563509335	2.23639947233374	1.50281241357071e-10	7.31466451834561e-09	6.21419685056991e-09	1434	tags=100%, list=8%, signal=92%	B2M/HLA-DMB/HLA-DRA/HLA-DRB1/HLA-DOA/HLA-DMA/HLA-DQA1/HLA-DOB/HLA-DPA1/HLA-DPB1/HLA-DRB5/HLA-DQB1/HLA-DQA2/HLA-DQB2
GOBP_MYELOID_LEUKOCYTE_MEDIATED_IMMUNITY	GOBP_MYELOID_LEUKOCYTE_MEDIATED_IMMUNITY	GOBP_MYELOID_LEUKOCYTE_MEDIATED_IMMUNITY	105	0.595965671947071	1.85393393685188	1.50041843628525e-10	7.31466451834561e-09	6.21419685056991e-09	2035	tags=42%, list=12%, signal=37%	FCGR3A/CCR2/RASGRP1/CD84/PIK3CG/STAP1/CLNK/FCGR1A/HLA-E/BTK/LAT2/MYD88/LYN/ITGB2/LGALS9/MILR1/CD300A/PTAFR/RAC2/ITGAM/SPI1/SNX6/TYROBP/CCL3/FGR/SYK/PTGDR/C12orf4/SNAP23/FCGR2B/SERPINB9/NLRP6/BLK/DHX36/SNX4/IRAK4/C3/CARD9/VAMP8/PRAM1/STXBP3/CAMK4/CX3CR1/UNC13D
GOBP_DETECTION_OF_OTHER_ORGANISM	GOBP_DETECTION_OF_OTHER_ORGANISM	GOBP_DETECTION_OF_OTHER_ORGANISM	20	0.864674154222975	2.24781250753108	1.91478016118345e-10	9.27460021761578e-09	7.87926654982644e-09	1035	tags=65%, list=6%, signal=61%	CLEC7A/HLA-B/CLEC6A/NLRC4/NOD2/HLA-DRB1/TLR1/TLR4/NAIP/TLR2/CD1D/TLR6/HLA-A
GOBP_POSITIVE_REGULATION_OF_PHAGOCYTOSIS	GOBP_POSITIVE_REGULATION_OF_PHAGOCYTOSIS	GOBP_POSITIVE_REGULATION_OF_PHAGOCYTOSIS	68	0.655746893671624	1.98714308414714	2.00074888105589e-10	9.64418953390129e-09	8.19325234637329e-09	1993	tags=44%, list=11%, signal=39%	PTPRC/CD47/CLEC7A/IFNG/FPR2/IL15/STAP1/DOCK2/IL15RA/NCKAP1L/IL2RB/NOD2/SIRPG/IL2RG/CD300LF/C2/FCER1G/PLCG2/CCL2/SIRPB1/TNF/FCN1/C4B/FCGR2B/C4A/IL1B/C3/RAB31/CAMK1D/ITGA2
GOBP_REGULATION_OF_CD4_POSITIVE_ALPHA_BETA_T_CELL_DIFFERENTIATION	GOBP_REGULATION_OF_CD4_POSITIVE_ALPHA_BETA_T_CELL_DIFFERENTIATION	GOBP_REGULATION_OF_CD4_POSITIVE_ALPHA_BETA_T_CELL_DIFFERENTIATION	49	0.70911588727237	2.09410993184449	2.01492422737916e-10	9.66582400999483e-09	8.21163198536659e-09	3223	tags=73%, list=18%, signal=60%	CD80/IFNG/CD86/NCKAP1L/IL27/HLA-DRA/TBX21/IL12RB1/HLA-DRB1/SASH3/LGALS9/IL18/IL12B/NLRP3/TNFSF4/SOCS1/GATA3/JAK3/FOXP3/RUNX1/RIPK2/BCL6/IL2/RC3H2/MALT1/CCL19/MYB/IL23R/NFKBIZ/CBFB/CD83/IL23A/SOCS5/RC3H1/IL4R/ANXA1
GOBP_NEUTROPHIL_CHEMOTAXIS	GOBP_NEUTROPHIL_CHEMOTAXIS	GOBP_NEUTROPHIL_CHEMOTAXIS	103	0.596631612664038	1.85525642299479	2.38494027906219e-10	1.13860928729582e-08	9.67309195028347e-09	2910	tags=46%, list=17%, signal=38%	CXCL10/CXCL11/CCL8/CXCL9/CXCL13/PIK3CG/CCL4/NCKAP1L/C3AR1/CCL5/VAV1/NOD2/XCL2/ITGB2/CD74/RAC2/JAML/XCL1/FCER1G/CCL2/CCR7/CCL3/CSF3R/SYK/CCL7/MOSPD2/MPP1/CCL25/CCL3L3/CCL3L1/DAPK2/IL1B/SRP54/C5AR1/PIKFYVE/CAMK1D/CCL19/CCL13/DPP4/MCU/C5AR2/IL23A/CCL22/RIPOR2/CKLF/VAV3/PDE4B
GOBP_NEGATIVE_REGULATION_OF_INTERFERON_GAMMA_PRODUCTION	GOBP_NEGATIVE_REGULATION_OF_INTERFERON_GAMMA_PRODUCTION	GOBP_NEGATIVE_REGULATION_OF_INTERFERON_GAMMA_PRODUCTION	40	0.738181513140262	2.12797460240122	2.46879825807746e-10	1.17303185805223e-08	9.96553001117684e-09	1351	tags=52%, list=8%, signal=49%	CD274/PDCD1LG2/LILRB1/CD96/HAVCR2/LILRB4/NOD2/HLA-DRB1/SLAMF1/LAPTM5/TLR4/LGALS9/IL10/XCL1/TNFSF4/CR1/GATA3/FOXP3/VSIR/AXL/NLRP6
GOBP_ACTIVATION_OF_INNATE_IMMUNE_RESPONSE	GOBP_ACTIVATION_OF_INNATE_IMMUNE_RESPONSE	GOBP_ACTIVATION_OF_INNATE_IMMUNE_RESPONSE	57	0.677235945884248	2.02075286342486	2.53874153333967e-10	1.20054801041058e-08	1.0199294371656e-08	1446	tags=49%, list=8%, signal=45%	MNDA/CLEC7A/PYHIN1/KLRD1/ZNFX1/ZBP1/CLEC6A/NLRC4/AIM2/TRIM5/LYN/HCK/TLR4/KLRC4-KLRK1/KLRK1/PAK2/KLRC4/CGAS/IFI16/PLCG2/TYROBP/KLRC2/FCN1/SYK/TBK1/LILRA2/KLRC3/TOMM70
GOBP_POSITIVE_REGULATION_OF_PRODUCTION_OF_MOLECULAR_MEDIATOR_OF_IMMUNE_RESPONSE	GOBP_POSITIVE_REGULATION_OF_PRODUCTION_OF_MOLECULAR_MEDIATOR_OF_IMMUNE_RESPONSE	GOBP_POSITIVE_REGULATION_OF_PRODUCTION_OF_MOLECULAR_MEDIATOR_OF_IMMUNE_RESPONSE	119	0.576611582762056	1.80197166514456	2.78191886504329e-10	1.30933898280198e-08	1.1123531588974e-08	2032	tags=42%, list=12%, signal=37%	RSAD2/B2M/PTPN22/PTPRC/LILRB1/CLEC7A/CD86/CLNK/HLA-F/TBX21/CD226/HLA-E/SCIMP/NOD2/SLAMF1/IL21/SASH3/LAPTM5/TLR4/KIR2DL4/CD74/IL10/CD28/IL18R1/IL18/XCL1/LACC1/CD244/NLRP3/TNFSF4/PLCG2/CD40/BCL10/GATA3/MZB1/DENND1B/HLA-A/FZD5/CD160/EPHB2/DHX36/IL2/DNAJB9/IL1B/MALT1/HLA-G/CAMK4/IL1R1/MAP3K7/SHLD3
GOBP_REGULATION_OF_LEUKOCYTE_CHEMOTAXIS	GOBP_REGULATION_OF_LEUKOCYTE_CHEMOTAXIS	GOBP_REGULATION_OF_LEUKOCYTE_CHEMOTAXIS	123	0.576124030050831	1.80449844341201	3.13391477472797e-10	1.46808458320355e-08	1.24721599609016e-08	2764	tags=44%, list=16%, signal=37%	CXCL10/CCR2/CCR1/CXCL13/FPR2/STAP1/CCL4/NCKAP1L/C3AR1/CCL5/NOD2/AIF1/SLAMF1/XCL2/SLAMF8/LYN/TNFSF14/GPR18/LGALS9/CD74/CSF1/KLRC4-KLRK1/KLRK1/LGMN/CSF1R/RAC2/PTK2B/XCL1/CMKLR1/SPI1/CCL2/CCR7/CCL3/IL12A/CCL7/MOSPD2/MPP1/DAPK2/CCR6/CXCL12/PLA2G7/C5AR1/CAMK1D/OXSR1/CCL19/CX3CR1/DPP4/AKIRIN1/MCU/C5AR2/ANO6/IL23A/VEGFC/RIPOR2
GOBP_INTERFERON_BETA_PRODUCTION	GOBP_INTERFERON_BETA_PRODUCTION	GOBP_INTERFERON_BETA_PRODUCTION	55	0.682284202737795	2.03506666547463	3.20538845439836e-10	1.49454981299004e-08	1.26969961747516e-08	1810	tags=49%, list=10%, signal=44%	IFIH1/OAS2/OAS1/NMI/OAS3/IRF1/LILRB1/TLR3/TLR8/TLR7/DHX58/NLRC3/TRIM38/IRF7/TLR4/ISG15/TLR2/RELB/TBK1/TRIM56/IRF5/RIPK2/ZBTB20/TOMM70/REL/RIOK3/PPM1B
GOBP_NEGATIVE_REGULATION_OF_INTERLEUKIN_6_PRODUCTION	GOBP_NEGATIVE_REGULATION_OF_INTERLEUKIN_6_PRODUCTION	GOBP_NEGATIVE_REGULATION_OF_INTERLEUKIN_6_PRODUCTION	46	0.712358958091371	2.08575304338905	4.79086015549499e-10	2.22340477355949e-08	1.88890070169896e-08	3091	tags=57%, list=18%, signal=47%	PTPN22/HAVCR2/CD84/CD200R1/NCKAP1L/NLRC3/LILRB4/SLAMF1/INPP5D/TLR4/IL10/BANK1/PTPN6/TNF/FOXP3/TNFAIP3/GHRL/ARRB2/HGF/C5AR2/CD200/TLR9/SOCS5/SELENOS/IL27RA/IRAK3
GOBP_REGULATION_OF_TOLL_LIKE_RECEPTOR_SIGNALING_PATHWAY	GOBP_REGULATION_OF_TOLL_LIKE_RECEPTOR_SIGNALING_PATHWAY	GOBP_REGULATION_OF_TOLL_LIKE_RECEPTOR_SIGNALING_PATHWAY	72	0.641269239816008	1.95279558903394	5.36412761770725e-10	2.47792895229087e-08	2.10513253924934e-08	3217	tags=54%, list=18%, signal=44%	RSAD2/BIRC3/PTPN22/IRF1/TASL/TLR3/IFI35/FCRL3/NOD2/TLR1/LYN/IRF7/CD300A/CD300LF/ACOD1/TLR2/TLR6/GFI1/OTUD4/TICAM2/LILRA4/LILRA2/NR1H3/ESR1/TLR5/NLRP6/TNFAIP3/BIRC2/PJA2/APPL1/ARRB2/TLR9/TREM2/PELI1/DDX3X/RTN4/IRAK3/SMPDL3B/WDFY1
GOBP_ANTIGEN_PROCESSING_AND_PRESENTATION_OF_PEPTIDE_ANTIGEN_VIA_MHC_CLASS_I	GOBP_ANTIGEN_PROCESSING_AND_PRESENTATION_OF_PEPTIDE_ANTIGEN_VIA_MHC_CLASS_I	GOBP_ANTIGEN_PROCESSING_AND_PRESENTATION_OF_PEPTIDE_ANTIGEN_VIA_MHC_CLASS_I	28	0.795390911482248	2.18590888250768	6.88417970642219e-10	3.16545369173643e-08	2.68922140071879e-08	1876	tags=75%, list=11%, signal=67%	B2M/TAP2/TAP1/ERAP1/HLA-B/HLA-C/HLA-F/HLA-E/CLEC4A/LNPEP/SAR1B/TAPBP/FCER1G/IFI30/ERAP2/HLA-A/MR1/MFSD6/TAPBPL/HLA-G/IDE
GOBP_INTERLEUKIN_8_PRODUCTION	GOBP_INTERLEUKIN_8_PRODUCTION	GOBP_INTERLEUKIN_8_PRODUCTION	82	0.616951879215172	1.89653483122777	7.02589338664806e-10	3.21579652348506e-08	2.73199031591873e-08	3351	tags=48%, list=19%, signal=39%	PTPN22/PTPRC/CLEC7A/TLR3/TLR8/TLR7/CD2/NOD2/TLR1/MYD88/CD33/TLR4/LGALS9/CD74/IL10/STAT3/TLR2/CD244/TLR6/TMSB4X/TNF/CD14/FCN1/SYK/BCL10/LILRA2/TLR5/IL1B/CD58/C5AR2/F2R/TLR9/BCL3/NOD1/CHI3L1/AFAP1L2/RAB1A/ANXA1/RIPK1
GOBP_POSITIVE_REGULATION_OF_RESPONSE_TO_CYTOKINE_STIMULUS	GOBP_POSITIVE_REGULATION_OF_RESPONSE_TO_CYTOKINE_STIMULUS	GOBP_POSITIVE_REGULATION_OF_RESPONSE_TO_CYTOKINE_STIMULUS	62	0.654230694730833	1.96682543280144	7.15546983876904e-10	3.26014968270491e-08	2.76967068548941e-08	3673	tags=58%, list=21%, signal=46%	PARP9/PARP14/IFIH1/NLRC5/ZBP1/IL7/LAPTM5/IRF7/TLR4/CD74/CSF1/CD300LF/TLR2/GFI1/TICAM2/TBK1/TRIM56/TXK/CASP4/RIPK2/CASP1/AXL/CXCR4/HIF1A/IL1R1/IKBKE/TRIM44/MMP12/TREM2/PAFAH1B1/TAF9/IRGM/RIPK1/ADAM17/UBE2K/MED1
GOBP_POSITIVE_REGULATION_OF_CD4_POSITIVE_ALPHA_BETA_T_CELL_ACTIVATION	GOBP_POSITIVE_REGULATION_OF_CD4_POSITIVE_ALPHA_BETA_T_CELL_ACTIVATION	GOBP_POSITIVE_REGULATION_OF_CD4_POSITIVE_ALPHA_BETA_T_CELL_ACTIVATION	37	0.746153255478023	2.12485194087662	8.88308609946353e-10	4.0288833227476e-08	3.4227508305732e-08	3223	tags=81%, list=18%, signal=66%	CD80/IFNG/CD86/NCKAP1L/HLA-DRA/IL12RB1/HLA-DRB1/SASH3/PRKCQ/LGALS9/IL18/XCL1/IL12B/NLRP3/TNFSF4/SOCS1/FOXP3/RIPK2/CD160/TGFBR2/MALT1/CCL19/MYB/IL23R/NFKBIZ/CD83/IL23A/SOCS5/IL4R/ANXA1
GOBP_NEGATIVE_REGULATION_OF_T_CELL_MEDIATED_IMMUNITY	GOBP_NEGATIVE_REGULATION_OF_T_CELL_MEDIATED_IMMUNITY	GOBP_NEGATIVE_REGULATION_OF_T_CELL_MEDIATED_IMMUNITY	27	0.79740630475389	2.17789689583217	9.54795913199731e-10	4.31083874294431e-08	3.66228696784827e-08	1999	tags=70%, list=11%, signal=62%	PTPRC/LILRB1/KLRD1/KLRC1/HLA-F/NCKAP1L/TBX21/LILRB4/NOD2/IL4I1/IL7R/SLAMF1/XCL1/IFNB1/FOXP3/PPP3CB/FCGR2B/HLA-G/AHR
GOBP_T_CELL_CYTOKINE_PRODUCTION	GOBP_T_CELL_CYTOKINE_PRODUCTION	GOBP_T_CELL_CYTOKINE_PRODUCTION	38	0.744113736030333	2.12457615813987	1.00342732470964e-09	4.50999902970845e-08	3.83148423228388e-08	2026	tags=63%, list=12%, signal=56%	RSAD2/B2M/CCR2/HLA-F/TBX21/LILRB4/SLAMF1/SASH3/TNFRSF1B/IL18R1/IL18/XCL1/NLRP3/TNFSF4/IFNB1/GATA3/FOXP3/DENND1B/HLA-A/FZD5/IL1B/MALT1/IL1R1/MAP3K7
GOBP_NEGATIVE_REGULATION_OF_NF_KAPPAB_TRANSCRIPTION_FACTOR_ACTIVITY	GOBP_NEGATIVE_REGULATION_OF_NF_KAPPAB_TRANSCRIPTION_FACTOR_ACTIVITY	GOBP_NEGATIVE_REGULATION_OF_NF_KAPPAB_TRANSCRIPTION_FACTOR_ACTIVITY	87	0.603236363261656	1.85724650970447	1.04513121114083e-09	4.67637633397453e-08	3.97283060812702e-08	3091	tags=47%, list=18%, signal=39%	TRIM21/NLRC5/CYLD/HAVCR2/AIM2/NLRC3/NOD2/IL10/ACOD1/CMKLR1/IRAK2/SPI1/NLRP3/TMSB4X/GFI1/OTULIN/NFKBIA/FOXP3/CHUK/PARP10/TMIGD3/CYP1B1/ERBIN/TNFAIP3/CARD8/ARRB2/CAT/NLRP2/ITCH/UFL1/PSMD10/TAX1BP1/ZNF675/SIRT1/CD200/TLR9/BCL3/PELI1/TRIM37/G3BP2/IRAK3
GOBP_PEPTIDE_ANTIGEN_ASSEMBLY_WITH_MHC_PROTEIN_COMPLEX	GOBP_PEPTIDE_ANTIGEN_ASSEMBLY_WITH_MHC_PROTEIN_COMPLEX	GOBP_PEPTIDE_ANTIGEN_ASSEMBLY_WITH_MHC_PROTEIN_COMPLEX	18	0.867652075591402	2.21298094435361	1.16962885516364e-09	5.1869140963657e-08	4.40655961199196e-08	1467	tags=89%, list=8%, signal=82%	B2M/HLA-DMB/HLA-DRA/HLA-DRB1/HLA-DOA/HLA-DMA/HLA-DQA1/HLA-DOB/HLA-DPA1/HLA-DPB1/HLA-DRB5/TAPBP/HLA-DQB1/HLA-DQA2/HLA-DQB2/TAPBPL
GOMF_NADPLUS_NUCLEOSIDASE_ACTIVITY	GOMF_NADPLUS_NUCLEOSIDASE_ACTIVITY	GOMF_NADPLUS_NUCLEOSIDASE_ACTIVITY	28	0.790416936447508	2.17223930689039	1.16822154379232e-09	5.1869140963657e-08	4.40655961199196e-08	2023	tags=64%, list=12%, signal=57%	CD38/PIK3AP1/TLR3/TLR8/TLR7/IL18RAP/TLR10/TLR1/MYD88/TLR4/BANK1/IL18R1/TLR2/TLR6/TICAM2/TLR5/IL1RAP/IL1R1
GOBP_POSITIVE_REGULATION_OF_CHEMOKINE_PRODUCTION	GOBP_POSITIVE_REGULATION_OF_CHEMOKINE_PRODUCTION	GOBP_POSITIVE_REGULATION_OF_CHEMOKINE_PRODUCTION	69	0.642293754741546	1.94866346804321	1.17513345724182e-09	5.18826621077824e-08	4.40770830515526e-08	1891	tags=42%, list=11%, signal=38%	OAS1/OAS3/EIF2AK2/CLEC7A/IFNG/TLR3/HAVCR2/CD84/TLR7/IL7/NOD2/AIF1/MYD88/TLR4/LGALS9/CD74/CSF1R/TLR2/IL18/TNFSF4/TNF/SYK/RIPK2/MCOLN2/IL33/IL1B/CARD9/SELENOK/HIF1A
GOBP_NEGATIVE_REGULATION_OF_T_CELL_PROLIFERATION	GOBP_NEGATIVE_REGULATION_OF_T_CELL_PROLIFERATION	GOBP_NEGATIVE_REGULATION_OF_T_CELL_PROLIFERATION	67	0.643755374373054	1.94493064261073	1.21075624731992e-09	5.3219937602459e-08	4.52131697642817e-08	3180	tags=54%, list=18%, signal=44%	CD274/CD80/PDCD1LG2/IDO1/LILRB1/CRTAM/CD86/HAVCR2/LILRB2/IL2RA/LILRB4/IL4I1/HLA-DRB1/SPN/LGALS9/IL10/PLA2G2D/PTPN6/XCL1/VSIG4/CR1/CASP3/CTLA4/FOXP3/DLG1/VSIR/CBLB/BTN2A2/ITCH/HLA-G/MARCHF7/PRNP/PELI1/NDFIP1/LGALS9C/RC3H1
GOBP_LEUKOCYTE_DEGRANULATION	GOBP_LEUKOCYTE_DEGRANULATION	GOBP_LEUKOCYTE_DEGRANULATION	78	0.622632630310369	1.91152792661233	1.29912423876354e-09	5.68537791858885e-08	4.83003116101698e-08	2889	tags=53%, list=17%, signal=44%	CCR2/RASGRP1/CD84/PIK3CG/CLNK/HLA-F/NCKAP1L/BTK/LAT2/LYN/HCK/ITGB2/LGALS9/MILR1/CD300A/NKG7/PTAFR/CORO1A/RAC2/ITGAM/SPI1/SNX6/CCL3/KLRC2/FGR/SYK/PTGDR/C12orf4/SNAP23/FCGR2B/BLK/SNX4/VAMP8/PRAM1/STXBP3/AP1G1/UNC13D/VAMP7/LAT/FER/STX4
GOBP_CALCIUM_MEDIATED_SIGNALING	GOBP_CALCIUM_MEDIATED_SIGNALING	GOBP_CALCIUM_MEDIATED_SIGNALING	201	0.508955302618055	1.62844714053668	1.39197738679039e-09	6.06513116392773e-08	5.15265175629648e-08	3651	tags=37%, list=21%, signal=30%	GBP1/PTPRC/CCR5/CLEC7A/PLEK/CCR2/CCR1/TRAT1/CXCR6/FPR2/CCR8/CCL4/SLA2/CCR4/BTK/CLIC2/LAT2/SLC8A1/CCR3/P2RY12/CD3E/XCR1/CCRL2/CXCR3/CD4/TBC1D10C/VCAM1/PTK2B/CMKLR1/LRRK2/PLCG2/ZAP70/CCR7/CCL3/TNF/SYK/BHLHA15/CXCR5/ITPR1/PPP3CB/PRKAA1/CCR6/TNFSF11/CCR9/EIF2AK3/DYRK2/P2RX5/MCTP1/SELENOK/CXCR4/NFATC3/PTGFR/CX3CR1/PPP3CC/MCU/NFAT5/CAMK2D/TRPM2/RCAN3/LAT/PPP3R1/PRNP/PLCE1/TREM2/RCAN1/CALM2/MCTP2/IRGM/Z…
GOBP_ANTIGEN_PROCESSING_AND_PRESENTATION_OF_ENDOGENOUS_ANTIGEN	GOBP_ANTIGEN_PROCESSING_AND_PRESENTATION_OF_ENDOGENOUS_ANTIGEN	GOBP_ANTIGEN_PROCESSING_AND_PRESENTATION_OF_ENDOGENOUS_ANTIGEN	25	0.805741508147773	2.16573675862243	1.40260884897596e-09	6.0848830848183e-08	5.1694320644409e-08	2243	tags=80%, list=13%, signal=70%	B2M/TAP2/TAP1/ERAP1/HLA-B/HLA-C/HLA-F/HLA-DRA/HLA-E/HLA-DRB1/CD74/CD1D/TAPBP/ERAP2/ATG5/HLA-A/HLA-G/IDE/CD1B/CD1C
GOBP_POSITIVE_REGULATION_OF_LEUKOCYTE_CHEMOTAXIS	GOBP_POSITIVE_REGULATION_OF_LEUKOCYTE_CHEMOTAXIS	GOBP_POSITIVE_REGULATION_OF_LEUKOCYTE_CHEMOTAXIS	94	0.594062683716481	1.83687047519535	1.50634408911259e-09	6.50662394855645e-08	5.52772337645189e-08	3644	tags=51%, list=21%, signal=41%	CXCL10/CCR2/CCR1/CXCL13/FPR2/CCL4/NCKAP1L/C3AR1/CCL5/AIF1/SLAMF1/XCL2/TNFSF14/LGALS9/CD74/CSF1/LGMN/CSF1R/RAC2/PTK2B/XCL1/CMKLR1/SPI1/CCR7/CCL3/IL12A/CCL7/MOSPD2/DAPK2/CCR6/CXCL12/PLA2G7/C5AR1/CAMK1D/OXSR1/CCL19/CX3CR1/AKIRIN1/MCU/ANO6/IL23A/VEGFC/RIPOR2/SWAP70/ADAM10/THBS1/ADAM17/CCL1
GOBP_T_CELL_MIGRATION	GOBP_T_CELL_MIGRATION	GOBP_T_CELL_MIGRATION	64	0.653012613016042	1.96444204462034	1.85705527033664e-09	7.98693857216338e-08	6.78532944284074e-08	3153	tags=56%, list=18%, signal=46%	CXCL10/CXCL11/CCR2/CXCL13/CD200R1/PIK3CG/DOCK8/CCL5/AIF1/ITGAL/XCL2/SPN/TNFSF14/MYO1G/ICAM1/XCL1/ITGB7/CCL2/GPR183/ZAP70/CCL3/ADAM8/RIPK3/ITGA4/CCR6/CXCL12/CXCL16/GPR15/SELENOK/OXSR1/CD200/RHOA/RIPOR2/IL27RA/S1PR1/ADAM10
GOMF_CYTOKINE_BINDING	GOMF_CYTOKINE_BINDING	GOMF_CYTOKINE_BINDING	142	0.545935215668228	1.72406697439426	2.19020878626708e-09	9.3392749014414e-08	7.93421113621627e-08	3677	tags=44%, list=21%, signal=35%	GBP1/CCR5/CCR2/CCR1/CXCR6/TNFRSF9/CCR8/IL10RA/IL2RA/IL12RB1/IL2RB/CCR4/IL18BP/IL2RG/CCR3/IFNAR1/CD74/TNFRSF1B/IL18R1/XCR1/CCRL2/CSF1R/CXCR3/CD4/EBI3/IL12B/NLRP7/CCR7/CSF3R/IL12A/CSF2RA/IFNGR1/CXCR5/ITGA4/CCR6/IL9R/IL6ST/CCR9/TMC8/TGFBR2/IL31RA/IL13RA1/CXCR4/CX3CR1/IL1R1/ITGAV/OSMR/IL23R/KLHL20/LEPR/BMPR2/PRLR/IL1RN/IL1R2/IL27RA/TGFBR1/ITGB3/NRP1/THBS1/ITGB1/TGFBR3/FGF2/LIFR
GOCC_ENDOCYTIC_VESICLE_MEMBRANE	GOCC_ENDOCYTIC_VESICLE_MEMBRANE	GOCC_ENDOCYTIC_VESICLE_MEMBRANE	190	0.511374381974136	1.63325799918278	2.19020878626708e-09	9.3392749014414e-08	7.93421113621627e-08	3052	tags=37%, list=17%, signal=31%	B2M/TAP2/TAP1/CD3G/CYBB/HLA-B/HLA-C/MSR1/HLA-F/HLA-DRA/FCGR1A/HLA-E/RAB8B/HLA-DRB1/IL7R/TLR1/LYN/CD3D/CD163/CD74/HLA-DQA1/CLEC4E/HLA-DPA1/CORO1A/HLA-DPB1/TLR2/CD4/RAC2/HLA-DRB5/TAPBP/TLR6/HLA-DQB1/CSF3R/ATG5/RAB10/HLA-A/FZD5/HLA-DQA2/RAB39A/SNAP23/HVCN1/RAB23/TGOLN2/WNT1/LAMP2/HLA-DQB2/PIKFYVE/RAB31/VAMP8/RAB5A/SCARB2/HLA-G/RAB8A/SCARF1/PIK3R4/CAMK2D/VAMP7/VAMP4/CACNG3/MARCO/ATG12/CAMK2G/STAB1/RA…
GOBP_MICROGLIAL_CELL_ACTIVATION	GOBP_MICROGLIAL_CELL_ACTIVATION	GOBP_MICROGLIAL_CELL_ACTIVATION	44	0.702479634341115	2.04863169651521	2.39554518692465e-09	1.0171382925589e-07	8.64113119386525e-08	1967	tags=52%, list=11%, signal=47%	PTPRC/IFNG/TLR3/JAK2/FPR2/STAP1/AIF1/ITGB2/C1QA/TLR2/ITGAM/CTSC/CST7/LRRK2/TLR6/TYROBP/CCL3/TNF/IFNGR1/TTBK1/C5AR1/IFNGR2/CX3CR1
GOBP_MYELOID_CELL_DIFFERENTIATION	GOBP_MYELOID_CELL_DIFFERENTIATION	GOBP_MYELOID_CELL_DIFFERENTIATION	385	0.452009986301357	1.47693	2.47796863075052e-09	1.04767673718765e-07	8.90057153587596e-08	4644	tags=41%, list=27%, signal=31%	STAT1/B2M/LILRB1/IFNG/CCR1/GPR171/TLR3/JAK2/EVI2B/IL15/CASP8/UBD/IKZF1/NCKAP1L/GAB3/IRF8/LILRB4/HLA-DRB1/C1QC/BATF2/LYN/IRF7/HCLS1/INPP5D/TLR4/ISG15/LGALS9/CD74/CSF1/FLI1/CSF1R/PTPN6/STAT3/LILRB3/TLR2/CD4/PTK2B/ADAR/IFI16/IL12B/SPI1/RHEX/GPR183/TYROBP/CCR7/CCL3/CSF3R/CASP3/TNF/RELB/GATA3/JAK3/NFKBIA/UBASH3B/RUNX1/ABI1/BCL6/CDC42/PTBP3/SNX10/OSCAR/BATF/MAFB/GPR55/RBM15/TNFSF11/PTPN2/TGFBR2/CLEC1B/…
GOBP_POSITIVE_REGULATION_OF_INTERLEUKIN_10_PRODUCTION	GOBP_POSITIVE_REGULATION_OF_INTERLEUKIN_10_PRODUCTION	GOBP_POSITIVE_REGULATION_OF_INTERLEUKIN_10_PRODUCTION	40	0.718794733346218	2.07208783974231	3.11256933422697e-09	1.31043108932138e-07	1.11328096151587e-07	2780	tags=62%, list=16%, signal=53%	CD274/CLEC7A/TIGIT/NOD2/SASH3/TLR4/ISG15/LGALS9/CD28/STAT3/TLR2/CD40LG/XCL1/IL12B/TNFSF4/LILRA5/PLCG2/SYK/CD46/HGF/CD83/IL23A/TLR9/BCL3/TREM2
GOBP_POSITIVE_REGULATION_OF_CD4_POSITIVE_ALPHA_BETA_T_CELL_DIFFERENTIATION	GOBP_POSITIVE_REGULATION_OF_CD4_POSITIVE_ALPHA_BETA_T_CELL_DIFFERENTIATION	GOBP_POSITIVE_REGULATION_OF_CD4_POSITIVE_ALPHA_BETA_T_CELL_DIFFERENTIATION	31	0.763561256485451	2.12776610995297	3.21706585657887e-09	1.34873458474554e-07	1.14582181968287e-07	3223	tags=84%, list=18%, signal=69%	CD80/IFNG/CD86/NCKAP1L/HLA-DRA/IL12RB1/HLA-DRB1/SASH3/LGALS9/IL18/IL12B/NLRP3/TNFSF4/SOCS1/FOXP3/RIPK2/MALT1/CCL19/MYB/IL23R/NFKBIZ/CD83/IL23A/SOCS5/IL4R/ANXA1
GOBP_NEGATIVE_REGULATION_OF_CELL_ADHESION	GOBP_NEGATIVE_REGULATION_OF_CELL_ADHESION	GOBP_NEGATIVE_REGULATION_OF_CELL_ADHESION	283	0.476553749518572	1.54613772135981	3.24533017391057e-09	1.35489140063932e-07	1.15105236249733e-07	3422	tags=35%, list=20%, signal=29%	GBP1/CD274/CD80/PDCD1LG2/PTPN22/PTPRC/IRF1/IDO1/LILRB1/CRTAM/CD86/TIGIT/JAK2/HAVCR2/LILRB2/LAX1/ADAMDEC1/NCKAP1L/IL2RA/LAG3/TBX21/LILRB4/IL4I1/HLA-DRB1/FGL2/PTPRO/SEMA4D/LAPTM5/SPN/TNFAIP8L2/LGALS9/CD74/IL10/CD300A/PLA2G2D/PTPN6/XCL1/SPI1/TNFSF4/VSIG4/CR1/IFNL1/SOCS1/CASP3/IFNB1/CD164/AKNA/JAK3/UBASH3B/CTLA4/FOXP3/RUNX1/ARHGDIB/BCL6/DLG1/LPXN/CCL25/FCGR2B/VSIR/CBLB/WNT1/PTPN2/BTN2A2/CXCL12/EPHB2/…
GOBP_CELLULAR_RESPONSE_TO_VIRUS	GOBP_CELLULAR_RESPONSE_TO_VIRUS	GOBP_CELLULAR_RESPONSE_TO_VIRUS	75	0.618017181458835	1.89054517868838	3.51290612905885e-09	1.46049072315622e-07	1.24076460777679e-07	2075	tags=44%, list=12%, signal=39%	IFIH1/DDX60/OAS1/OASL/CXCL10/OAS3/BIRC3/TLR3/TLR7/DHX58/CCL5/IFI6/USP15/IL21/IRF7/LGALS9/WDFY4/POU2F2/ADAR/NLRP3/NFKB1/POU2AF1/IFNB1/IL12A/CHUK/TOMM70/BIRC2/FMR1/RIOK3/ATF2/CCL19/HIF1A/IKBKE
GOBP_MYELOID_LEUKOCYTE_DIFFERENTIATION	GOBP_MYELOID_LEUKOCYTE_DIFFERENTIATION	GOBP_MYELOID_LEUKOCYTE_DIFFERENTIATION	207	0.499100783581331	1.59947997432961	3.56663996771853e-09	1.47667774265127e-07	1.25451634243448e-07	3906	tags=43%, list=22%, signal=34%	LILRB1/IFNG/CCR1/TLR3/EVI2B/IL15/CASP8/UBD/GAB3/LILRB4/HLA-DRB1/C1QC/BATF2/LYN/IRF7/HCLS1/INPP5D/TLR4/LGALS9/CD74/CSF1/CSF1R/LILRB3/TLR2/CD4/IFI16/IL12B/SPI1/GPR183/TYROBP/CCR7/CCL3/TNF/RELB/GATA3/UBASH3B/RUNX1/CDC42/SNX10/OSCAR/BATF/MAFB/GPR55/TNFSF11/PTPN2/TGFBR2/IL31RA/PIK3R1/LBR/SRP54/AP3B1/RBPJ/RB1/CSF2/CREB1/CCL19/CAMK4/BATF3/IL23R/NKAP/FOXP1/ZNF675/LIF/SP3/SIRT1/OSTM1/ID2/IL23A/CITED2/RASS…
GOMF_MHC_CLASS_II_PROTEIN_COMPLEX_BINDING	GOMF_MHC_CLASS_II_PROTEIN_COMPLEX_BINDING	GOMF_MHC_CLASS_II_PROTEIN_COMPLEX_BINDING	25	0.797276669088931	2.14298428413754	3.63033128589765e-09	1.4848008374755e-07	1.26141734386073e-07	1434	tags=68%, list=8%, signal=63%	B2M/HLA-DMB/HLA-DRA/HLA-DRB1/HLA-DOA/HLA-DMA/CD74/HLA-DQA1/HLA-DOB/HLA-DPA1/HLA-DPB1/CD4/HLA-DRB5/MS4A1/HLA-DQB1/HLA-DQA2/HLA-DQB2
GOBP_POSITIVE_REGULATION_OF_CHEMOTAXIS	GOBP_POSITIVE_REGULATION_OF_CHEMOTAXIS	GOBP_POSITIVE_REGULATION_OF_CHEMOTAXIS	140	0.540201447216683	1.70441659455244	3.63090202790161e-09	1.4848008374755e-07	1.26141734386073e-07	3644	tags=43%, list=21%, signal=34%	CXCL10/CCR2/CCR1/CXCL13/FPR2/CCL4/NCKAP1L/C3AR1/CCL5/AIF1/CCR4/SLAMF1/XCL2/SUCNR1/TNFSF14/P2RY12/LGALS9/CD74/CSF1/LGMN/CSF1R/RAC2/PTK2B/XCL1/CMKLR1/SPI1/TMSB4X/CCR7/CCL3/IL12A/CCL7/MOSPD2/DAPK2/CCR6/CXCL12/PLA2G7/C5AR1/CAMK1D/OXSR1/CXCR4/CCL19/CX3CR1/ITGA2/AKIRIN1/MCU/ANO6/BMPR2/IL23A/VEGFC/RIPOR2/TREM2/STX4/SWAP70/S1PR1/ADAM10/NRP1/THBS1/ADAM17/FGF2/CCL1
GOBP_REGULATION_OF_CHEMOTAXIS	GOBP_REGULATION_OF_CHEMOTAXIS	GOBP_REGULATION_OF_CHEMOTAXIS	219	0.495272242656207	1.59089	3.63090202790161e-09	1.4848008374755e-07	1.26141734386073e-07	3644	tags=37%, list=21%, signal=30%	CXCL10/CCR2/CCR1/CXCL13/FPR2/STAP1/CCL4/NCKAP1L/C3AR1/CCL5/NOD2/AIF1/CCR4/SLAMF1/XCL2/SLAMF8/SUCNR1/PTPRO/SEMA4D/LYN/TNFSF14/GPR18/P2RY12/LGALS9/CD74/CSF1/KLRC4-KLRK1/KLRK1/LGMN/CSF1R/CYRIB/RAC2/PTK2B/XCL1/CMKLR1/SPI1/TMSB4X/CCL2/GPR183/CCR7/CCL3/IL12A/CCL7/MOSPD2/MPP1/DAPK2/CCR6/PTPN2/CXCL12/PLA2G7/SEMA4A/FGF1/C5AR1/MYCBP2/CAMK1D/OXSR1/CXCR4/ST6GAL1/CCL19/CX3CR1/DPP4/ITGA2/AKIRIN1/MCU/C5AR2/ANO6…
GOBP_POSITIVE_REGULATION_OF_NATURAL_KILLER_CELL_ACTIVATION	GOBP_POSITIVE_REGULATION_OF_NATURAL_KILLER_CELL_ACTIVATION	GOBP_POSITIVE_REGULATION_OF_NATURAL_KILLER_CELL_ACTIVATION	25	0.797134228613446	2.1426014211839	3.69818598818643e-09	1.5061428485765e-07	1.27954851827563e-07	2651	tags=76%, list=15%, signal=65%	FCGR3A/JAK2/RASGRP1/IL15/IL15RA/HLA-F/HLA-E/IL18/TOX/IL12B/TYROBP/KLRC2/IL12A/AXL/ZBTB1/AP1G1/STAT5B/IL23R/IL23A
GOBP_ANTIGEN_PROCESSING_AND_PRESENTATION_OF_ENDOGENOUS_PEPTIDE_ANTIGEN	GOBP_ANTIGEN_PROCESSING_AND_PRESENTATION_OF_ENDOGENOUS_PEPTIDE_ANTIGEN	GOBP_ANTIGEN_PROCESSING_AND_PRESENTATION_OF_ENDOGENOUS_PEPTIDE_ANTIGEN	18	0.857249473686859	2.18644869665425	4.58484331259827e-09	1.85804779380596e-07	1.57851050031326e-07	1876	tags=83%, list=11%, signal=74%	B2M/TAP2/TAP1/ERAP1/HLA-B/HLA-C/HLA-F/HLA-DRA/HLA-E/HLA-DRB1/TAPBP/ERAP2/HLA-A/HLA-G/IDE
GOBP_CYTOPLASMIC_PATTERN_RECOGNITION_RECEPTOR_SIGNALING_PATHWAY	GOBP_CYTOPLASMIC_PATTERN_RECOGNITION_RECEPTOR_SIGNALING_PATHWAY	GOBP_CYTOPLASMIC_PATTERN_RECOGNITION_RECEPTOR_SIGNALING_PATHWAY	58	0.660164321977861	1.97063290280736	4.59949694397747e-09	1.85804779380596e-07	1.57851050031326e-07	2026	tags=47%, list=12%, signal=41%	IFIH1/DDX60/OASL/OAS3/CYLD/BIRC3/PTPN22/DHX58/NOD2/USP15/TIFA/IRF7/TLR4/ALPK1/LACC1/SLC15A3/XIAP/OTULIN/NFKBIA/RIPK2/ERBIN/TNFAIP3/BIRC2/SLC15A2/RIOK3/ITCH/MAP3K7
GOBP_GRANULOCYTE_CHEMOTAXIS	GOBP_GRANULOCYTE_CHEMOTAXIS	GOBP_GRANULOCYTE_CHEMOTAXIS	125	0.558347089852065	1.75246617980589	4.79241065317412e-09	1.92817231844239e-07	1.63808501655395e-07	3422	tags=45%, list=20%, signal=36%	CXCL10/CXCL11/CCL8/CXCL9/CXCL13/PIK3CG/CCL4/NCKAP1L/C3AR1/CCL5/VAV1/NOD2/SLAMF1/XCL2/ITGB2/CD74/CSF1/CSF1R/RAC2/JAML/XCL1/CMKLR1/FCER1G/CCL2/CCR7/CCL3/CSF3R/SYK/CCL7/MOSPD2/MPP1/CCL25/CCL3L3/CCL3L1/DAPK2/IL1B/SRP54/C5AR1/PIKFYVE/CAMK1D/CCL19/CCL13/DPP4/AKIRIN1/MCU/C5AR2/IL23A/CCL22/RIPOR2/CKLF/VAV3/PDE4B/ANXA1/PREX1/IL17RA/THBS1
GOBP_LEUKOCYTE_APOPTOTIC_PROCESS	GOBP_LEUKOCYTE_APOPTOTIC_PROCESS	GOBP_LEUKOCYTE_APOPTOTIC_PROCESS	108	0.569463779897536	1.77678389054536	4.92106406641597e-09	1.97198302227705e-07	1.6753045414013e-07	2905	tags=44%, list=17%, signal=37%	CD274/CCR5/IDO1/LILRB1/CD3G/FASLG/IL2RA/DOCK8/CCL5/HSH2D/NOD2/IL7R/BTK/GIMAP8/PDCD1/LYN/IRF7/HCLS1/PRKCQ/LGALS9/CD74/IL10/CD27/CCR7/CASP3/FAS/BCL10/ADAM8/JAK3/RIPK3/BCL6/AXL/CXCL12/BLK/IL2/PIK3CB/ST6GAL1/CCL19/HIF1A/TSC22D3/FNIP1/FOXP1/PTEN/SIRT1/LGALS14/BCL2L11/SELENOS/RAPGEF2
GOMF_G_PROTEIN_COUPLED_CHEMOATTRACTANT_RECEPTOR_ACTIVITY	GOMF_G_PROTEIN_COUPLED_CHEMOATTRACTANT_RECEPTOR_ACTIVITY	GOMF_G_PROTEIN_COUPLED_CHEMOATTRACTANT_RECEPTOR_ACTIVITY	26	0.779680573036811	2.10846038533598	5.16376082520039e-09	2.06096022055398e-07	1.75089540738268e-07	1967	tags=65%, list=11%, signal=58%	CCR5/CCR2/CCR1/CXCR6/CCR8/CCR4/CCR3/XCR1/CCRL2/CXCR3/CMKLR1/CCR7/CXCR5/CCR6/CCR9/CXCR4/CX3CR1
GOCC_NADH_DEHYDROGENASE_COMPLEX	GOCC_NADH_DEHYDROGENASE_COMPLEX	GOCC_NADH_DEHYDROGENASE_COMPLEX	41	-0.587943	-2.75511	5.71155714618955e-09	2.26150465097934e-07	1.92126857553319e-07	2897	tags=56%, list=17%, signal=47%	NDUFC1/NDUFC2/NDUFB8/FOXRED1/NDUFA10/NDUFB2/NDUFS3/NDUFS2/NDUFS5/NDUFS6/NDUFS8/NDUFA8/NDUFA3/NDUFV1/NDUFV3/NDUFB9/NDUFA13/NDUFB11/NDUFB7/NDUFA7/NDUFS7/NDUFB10/NDUFA11
GOBP_CHEMOKINE_PRODUCTION	GOBP_CHEMOKINE_PRODUCTION	GOBP_CHEMOKINE_PRODUCTION	93	0.588115305289189	1.81519889030655	5.70439422694338e-09	2.26150465097934e-07	1.92126857553319e-07	1891	tags=35%, list=11%, signal=32%	OAS1/OAS3/EIF2AK2/CLEC7A/IFNG/TLR3/HAVCR2/CD84/TLR7/IL7/LILRB4/NOD2/AIF1/MYD88/TLR4/LGALS9/CD74/IL10/CSF1R/TLR2/IL18/MEFV/TNFSF4/TNF/SYK/RIPK2/MCOLN2/IL33/ERBIN/IL1B/CARD9/SELENOK/HIF1A
GOCC_LUMENAL_SIDE_OF_ENDOPLASMIC_RETICULUM_MEMBRANE	GOCC_LUMENAL_SIDE_OF_ENDOPLASMIC_RETICULUM_MEMBRANE	GOCC_LUMENAL_SIDE_OF_ENDOPLASMIC_RETICULUM_MEMBRANE	26	0.778204564117809	2.10446887080844	5.97375177176232e-09	2.35459405160491e-07	2.00035297629251e-07	1869	tags=69%, list=11%, signal=62%	HLA-B/HLA-C/HLA-F/HLA-DRA/HLA-E/HLA-DRB1/CD74/HLA-DQA1/HLA-DPA1/HLA-DPB1/HLA-DRB5/TAPBP/HLA-DQB1/SPPL2A/HLA-A/HLA-DQA2/HLA-DQB2/HLA-G
GOBP_T_HELPER_1_TYPE_IMMUNE_RESPONSE	GOBP_T_HELPER_1_TYPE_IMMUNE_RESPONSE	GOBP_T_HELPER_1_TYPE_IMMUNE_RESPONSE	45	0.688036191532807	2.01045	5.99385537289685e-09	2.35459405160491e-07	2.00035297629251e-07	3223	tags=69%, list=18%, signal=56%	CD80/CCR2/HAVCR2/IL27/TBX21/IL12RB1/HLA-DRB1/SLAMF1/IL18BP/SPN/TLR4/IL18R1/IL18/EBI3/XCL1/IL12B/TNFSF4/RELB/JAK3/RIPK2/SEMA4A/IL1B/CCL19/IL1R1/IL23R/IL23A/BCL3/SOCS5/IL27RA/IL4R/ANXA1
GOBP_INTERFERON_GAMMA_MEDIATED_SIGNALING_PATHWAY	GOBP_INTERFERON_GAMMA_MEDIATED_SIGNALING_PATHWAY	GOBP_INTERFERON_GAMMA_MEDIATED_SIGNALING_PATHWAY	25	0.791450834870885	2.12732513888056	6.54810162749044e-09	2.55222492340233e-07	2.16825092130676e-07	1582	tags=60%, list=9%, signal=55%	PARP9/PARP14/STAT1/SP100/NMI/NLRC5/IRF1/IFNG/JAK2/HCK/SOCS1/NR1H3/TXK/PTPN2/JAK1
GOBP_REGULATION_OF_DNA_BINDING_TRANSCRIPTION_FACTOR_ACTIVITY	GOBP_REGULATION_OF_DNA_BINDING_TRANSCRIPTION_FACTOR_ACTIVITY	GOBP_REGULATION_OF_DNA_BINDING_TRANSCRIPTION_FACTOR_ACTIVITY	424	0.439771670062865	1.44058743378664	6.52271214690892e-09	2.55222492340233e-07	2.16825092130676e-07	4283	tags=36%, list=25%, signal=28%	SP100/TRIM21/TRIM14/TRIM22/NLRC5/CYLD/EIF2AK2/CLEC7A/TLR3/JAK2/HAVCR2/IL18RAP/CFLAR/NLRC4/AIM2/NLRC3/TRIM38/NOD2/TRIM34/BTK/MYD88/TRIM5/HCK/HCLS1/TLR4/PRKCQ/LGALS9/IL10/PRKCB/CARD11/IL18R1/ACOD1/STAT3/TLR2/IL18/CD40LG/XCL1/CMKLR1/EOMES/IRAK2/SPI1/NLRP3/NFAM1/TLR6/TNFSF4/PLCG2/TMSB4X/GFI1/TNF/PRKCH/CD40/SYK/BCL10/OTULIN/ADAM8/LPAR5/NFKBIA/FOXP3/CHUK/PARP10/RIPK3/PSMA6/RIPK2/ESR1/TMIGD3/WNT1/TNFSF1…
GOBP_REGULATION_OF_HUMORAL_IMMUNE_RESPONSE	GOBP_REGULATION_OF_HUMORAL_IMMUNE_RESPONSE	GOBP_REGULATION_OF_HUMORAL_IMMUNE_RESPONSE	43	0.695238320467431	2.02488293810573	7.41620460456147e-09	2.87933422351418e-07	2.44614768300363e-07	2780	tags=53%, list=16%, signal=45%	PTPRC/CXCL13/CR1L/NOD2/LTA/ACOD1/PTPN6/SERPING1/VSIG4/CR1/CCR7/TNF/CR2/CD46/FCGR2B/CFH/CD5L/IL1B/C3/PPP2R3C/C4BPB/FCER2/TREM2
GOBP_REGULATION_OF_DEFENSE_RESPONSE_TO_VIRUS	GOBP_REGULATION_OF_DEFENSE_RESPONSE_TO_VIRUS	GOBP_REGULATION_OF_DEFENSE_RESPONSE_TO_VIRUS	71	0.624893568057585	1.90024258778403	7.8535280130907e-09	3.03730629901624e-07	2.58035336962135e-07	3711	tags=56%, list=21%, signal=45%	PARP9/STAT1/IFIT1/PTPN22/LILRB1/APOBEC3G/IL15/IL27/DHX58/AIM2/IL12RB1/TRIM38/FGL2/HERC5/CGAS/APOBEC3F/IL12B/ATG5/FOXP3/TSPAN32/TNFAIP3/TOMM70/IL1B/IFIT1B/SELENOK/RIOK3/PPM1B/ITCH/MICB/IL23R/TRIM44/ATG12/IL23A/MMP12/ELMOD2/EIF2AK4/ZMPSTE24/IFNLR1/TRAF3/RNF125
GOBP_LYMPHOCYTE_HOMEOSTASIS	GOBP_LYMPHOCYTE_HOMEOSTASIS	GOBP_LYMPHOCYTE_HOMEOSTASIS	64	0.640740007209672	1.92752266149888	7.89315227148167e-09	3.04084453146116e-07	2.58335928641503e-07	3197	tags=61%, list=18%, signal=50%	TNFSF13B/GPR174/NCKAP1L/IL2RA/DOCK11/LYN/SIT1/TNFSF14/LGALS9/CD74/CORO1A/GAPT/TNFRSF17/CASP3/DOCK10/FAS/BCL10/TNFRSF13B/JAK3/FOXP3/RIPK3/PPP3CB/LGALS2/TNFAIP3/IL2/SLC40A1/SKIL/SOS1/RC3H2/HIF1A/STAT5B/PPP2R3C/TSC22D3/SPTA1/BCL2L11/LAT/SOS2/RC3H1/PMAIP1
GOBP_REGULATION_OF_LYMPHOCYTE_APOPTOTIC_PROCESS	GOBP_REGULATION_OF_LYMPHOCYTE_APOPTOTIC_PROCESS	GOBP_REGULATION_OF_LYMPHOCYTE_APOPTOTIC_PROCESS	56	0.65648210596165	1.95847693432108	8.83312989683637e-09	3.38988346579359e-07	2.87988643964467e-07	2488	tags=52%, list=14%, signal=45%	CD274/IDO1/CD3G/DOCK8/CCL5/HSH2D/IL7R/BTK/GIMAP8/PDCD1/LYN/PRKCQ/LGALS9/CD74/IL10/CD27/BCL10/ADAM8/JAK3/RIPK3/BCL6/BLK/IL2/HIF1A/TSC22D3/FNIP1/FOXP1/PTEN/LGALS14
GOBP_IMMUNOGLOBULIN_PRODUCTION_INVOLVED_IN_IMMUNOGLOBULIN_MEDIATED_IMMUNE_RESPONSE	GOBP_IMMUNOGLOBULIN_PRODUCTION_INVOLVED_IN_IMMUNOGLOBULIN_MEDIATED_IMMUNE_RESPONSE	GOBP_IMMUNOGLOBULIN_PRODUCTION_INVOLVED_IN_IMMUNOGLOBULIN_MEDIATED_IMMUNE_RESPONSE	71	0.623648739531613	1.89645718127569	9.0217965621954e-09	3.4490224558462e-07	2.93012815952247e-07	5012	tags=73%, list=29%, signal=52%	B2M/PTPRC/HLA-DMB/HLA-DRA/TBX21/HLA-DRB1/HLA-DOA/BTK/HLA-DMA/IL10/HLA-DQA1/HLA-DOB/HLA-DPA1/CD28/HLA-DPB1/GAPT/HLA-DRB5/CD40LG/XCL1/TNFSF4/HLA-DQB1/RNF168/NBN/CD40/FOXP3/HLA-DQA2/BCL6/BATF/CCR6/HLA-DQB2/IL2/SHLD3/SHLD2/LIG4/RIF1/AICDA/NDFIP1/ATAD5/IL27RA/SWAP70/EXOSC3/C17orf99/HMCES/TP53BP1/MSH2/TNFSF13/APLF/MLH1/NSD2/MSH6/TGFB1/RNF8
GOBP_REGULATION_OF_CYTOSOLIC_CALCIUM_ION_CONCENTRATION	GOBP_REGULATION_OF_CYTOSOLIC_CALCIUM_ION_CONCENTRATION	GOBP_REGULATION_OF_CYTOSOLIC_CALCIUM_ION_CONCENTRATION	342	0.457640248184462	1.49089118649665	9.49337045612695e-09	3.61545230577232e-07	3.0715191757007e-07	3644	tags=31%, list=21%, signal=25%	CXCL10/CXCL11/PTPRC/GPR65/CCR5/CD38/CXCL9/CCR2/CCR1/P2RY10/FASLG/GPR174/CXCR6/JAK2/CXCL13/FPR2/PIK3CG/CCR8/CYSLTR1/PTGER4/C3AR1/FPR3/SELENOT/CCR4/LCK/CLIC2/SLC8A1/LYN/GPR18/CCR3/XCR1/CCRL2/CORO1A/CXCR3/PTGER2/PTPN6/P2RY6/FPR1/CD52/PTK2B/XCL1/CMKLR1/MS4A1/P2RY8/FFAR4/PLCG2/CCR7/CCL3/S1PR4/ATG5/JAK3/CD19/PTGDR/UBASH3B/CXCR5/MCOLN2/ITPR1/GNA13/P2RX1/ESR1/CCR6/GPR55/GP1BA/CCR9/IL2/P2RX5/C5AR1/GHRL/PM…
GOBP_NUCLEOTIDE_BINDING_DOMAIN_LEUCINE_RICH_REPEAT_CONTAINING_RECEPTOR_SIGNALING_PATHWAY	GOBP_NUCLEOTIDE_BINDING_DOMAIN_LEUCINE_RICH_REPEAT_CONTAINING_RECEPTOR_SIGNALING_PATHWAY	GOBP_NUCLEOTIDE_BINDING_DOMAIN_LEUCINE_RICH_REPEAT_CONTAINING_RECEPTOR_SIGNALING_PATHWAY	26	0.772016485685585	2.08773468672472	9.56453089584273e-09	3.62870301439995e-07	3.08277635798365e-07	2026	tags=69%, list=12%, signal=61%	CYLD/BIRC3/PTPN22/NOD2/TLR4/LACC1/SLC15A3/XIAP/OTULIN/NFKBIA/RIPK2/ERBIN/TNFAIP3/BIRC2/RNF34/SLC15A2/ITCH/MAP3K7
GOMF_C_C_CHEMOKINE_BINDING	GOMF_C_C_CHEMOKINE_BINDING	GOMF_C_C_CHEMOKINE_BINDING	24	0.793115714803504	2.12088598180928	1.0444276614576e-08	3.9474618204636e-07	3.35357893050958e-07	1967	tags=67%, list=11%, signal=59%	CCR5/CCR2/CCR1/CXCR6/CCR8/CCR4/CCR3/XCR1/CCRL2/CXCR3/CCR7/CXCR5/CCR6/CCR9/CXCR4/CX3CR1
GOMF_PEPTIDE_ANTIGEN_BINDING	GOMF_PEPTIDE_ANTIGEN_BINDING	GOMF_PEPTIDE_ANTIGEN_BINDING	25	0.787096821927443	2.11562207309112	1.07060205636215e-08	4.03111974278547e-07	3.4246507884347e-07	1869	tags=68%, list=11%, signal=61%	TAP2/TAP1/HLA-B/HLA-C/HLA-F/HLA-DRA/HLA-E/HLA-DRB1/HLA-DQA1/HLA-DPA1/HLA-DPB1/HLA-DRB5/TAPBP/HLA-DQB1/HLA-A/CD209/HLA-G
GOBP_INTERFERON_ALPHA_PRODUCTION	GOBP_INTERFERON_ALPHA_PRODUCTION	GOBP_INTERFERON_ALPHA_PRODUCTION	26	0.770997136999079	2.08497810101685	1.09211806125481e-08	4.09667444180469e-07	3.4803429945726e-07	2981	tags=81%, list=17%, signal=67%	IFIH1/STAT1/NMI/TLR3/HAVCR2/TLR8/TLR7/NLRC3/IRF7/TLR4/IL10/TBK1/LILRA4/IRF5/CHUK/RIPK2/DHX36/SETD2/TLR9/MMP12/DDX3X
GOMF_CHEMOKINE_RECEPTOR_BINDING	GOMF_CHEMOKINE_RECEPTOR_BINDING	GOMF_CHEMOKINE_RECEPTOR_BINDING	64	0.637390070158165	1.91744512691587	1.1546111414775e-08	4.31487264781365e-07	3.66571398474996e-07	1967	tags=39%, list=11%, signal=35%	STAT1/CXCL10/CXCL11/CCL8/CXCL9/CCR2/CXCL13/CCL4/CCL5/XCL2/CCRL2/XCL1/CCL2/CCL3/CCL7/CCL25/CCL3L3/CCL3L1/CXCL12/JAK1/CXCL16/ITCH/CCL19/CCL13/CX3CR1
GOBP_POSITIVE_REGULATION_OF_T_CELL_MEDIATED_CYTOTOXICITY	GOBP_POSITIVE_REGULATION_OF_T_CELL_MEDIATED_CYTOTOXICITY	GOBP_POSITIVE_REGULATION_OF_T_CELL_MEDIATED_CYTOTOXICITY	29	0.76310841205266	2.10807386108768	1.17353811623666e-08	4.36924004619754e-07	3.71190198352468e-07	2870	tags=72%, list=16%, signal=61%	B2M/PTPRC/HLA-B/HLA-F/HLA-DRA/IL12RB1/HLA-E/HLA-DRB1/CD1D/CYRIB/XCL1/IL12B/IL12A/HLA-A/MR1/HLA-G/CD1B/IL23R/CD1C/IL23A/CD1E
GOBP_POSITIVE_REGULATION_OF_INTERLEUKIN_4_PRODUCTION	GOBP_POSITIVE_REGULATION_OF_INTERLEUKIN_4_PRODUCTION	GOBP_POSITIVE_REGULATION_OF_INTERLEUKIN_4_PRODUCTION	24	0.791239483746228	2.11586871626563	1.23556223877499e-08	4.58306320390218e-07	3.89355613729407e-07	990	tags=62%, list=6%, signal=59%	CD86/HAVCR2/HLA-E/SASH3/PRKCQ/LGALS9/CD3E/CD28/CD40LG/FCER1G/NLRP3/TNFSF4/SYK/GATA3/FOXP3
GOBP_REGULATION_OF_CYSTEINE_TYPE_ENDOPEPTIDASE_ACTIVITY	GOBP_REGULATION_OF_CYSTEINE_TYPE_ENDOPEPTIDASE_ACTIVITY	GOBP_REGULATION_OF_CYSTEINE_TYPE_ENDOPEPTIDASE_ACTIVITY	225	0.488105859212807	1.56998423839049	1.33694369253558e-08	4.94074969041483e-07	4.19742984638949e-07	3541	tags=39%, list=20%, signal=31%	BIRC3/TNFSF10/PSMB9/CLEC7A/CASP5/FASLG/JAK2/CASP8/TNFAIP8/CFLAR/NLRC4/AIM2/IFI6/LCK/LAMP3/CASP10/LAPTM5/TNFSF14/LGALS9/ARL6IP5/NAIP/CD27/LGMN/PAK2/RFFL/CST7/MEFV/IFI16/NLRP3/XIAP/CAST/TNF/SYK/FAS/BCL10/MAP3K5/CASP4/RIPK2/CASP1/P2RX1/TTBK1/COL4A3/SERPINB9/NLRP6/BIRC2/TNFSF15/EIF2AK3/CARD8/CASP8AP2/RNF34/CARD9/PML/MALT1/RPS6KA3/ARRB2/ATP2A3/REST/NLRP2/SIAH2/PRDX3/HGF/ADORA2A/ACER2/FNIP1/NLRP1/SENP1…
GOBP_POSITIVE_T_CELL_SELECTION	GOBP_POSITIVE_T_CELL_SELECTION	GOBP_POSITIVE_T_CELL_SELECTION	36	0.728526146970946	2.06088600519386	1.35009817788839e-08	4.97095188891895e-07	4.2230882216101e-07	1339	tags=56%, list=8%, signal=51%	THEMIS/PTPRC/CD3G/DOCK2/SLAMF6/TBX21/IL12RB1/SPN/CD3D/CD74/CD3E/STAT3/BCL11B/LY9/TOX/IL12B/ZAP70/FOXP3/BATF/PTPN2
GOBP_NEGATIVE_REGULATION_OF_CELL_KILLING	GOBP_NEGATIVE_REGULATION_OF_CELL_KILLING	GOBP_NEGATIVE_REGULATION_OF_CELL_KILLING	28	0.768294728869375	2.11144262270952	1.3655519551587e-08	5.00936669432851e-07	4.25572364353446e-07	1967	tags=68%, list=11%, signal=60%	PTPRC/LILRB1/HLA-B/KLRD1/HAVCR2/KLRC1/HLA-F/NCKAP1L/HLA-E/IL7R/LGALS9/KIR2DL4/HLA-A/PPP3CB/FCGR2B/SERPINB9/ARRB2/HLA-G/CX3CR1
GOBP_RESPONSE_TO_FUNGUS	GOBP_RESPONSE_TO_FUNGUS	GOBP_RESPONSE_TO_FUNGUS	58	0.649525970211134	1.93887673949284	1.38363677424225e-08	5.05711638585683e-07	4.29628954809054e-07	2367	tags=40%, list=14%, signal=34%	CLEC7A/ZBP1/CLEC6A/SCIMP/CLEC4A/BTK/USP15/MYD88/TLR4/CLEC4E/CLEC4C/CLEC4D/SPI1/PLCG2/SYK/ATG5/BCL10/GNLY/CARD9/MALT1/CX3CR1/HAMP/MPO
GOBP_DENDRITIC_CELL_MIGRATION	GOBP_DENDRITIC_CELL_MIGRATION	GOBP_DENDRITIC_CELL_MIGRATION	33	0.737640557368428	2.06803393488621	1.51205653327536e-08	5.50631390110274e-07	4.67790674700977e-07	2604	tags=61%, list=15%, signal=52%	CCR5/CCR2/CCR1/PIK3CG/DOCK8/CCL5/SLAMF1/SLAMF8/LGALS9/ALOX5/SPI1/GPR183/CCR7/IL12A/CDC42/CCR6/CXCR4/CCL19/TRPM2/ANO6
GOBP_REGULATION_OF_LYMPHOCYTE_MIGRATION	GOBP_REGULATION_OF_LYMPHOCYTE_MIGRATION	GOBP_REGULATION_OF_LYMPHOCYTE_MIGRATION	62	0.626700017883359	1.88405946684791	1.53398333589029e-08	5.56584935473212e-07	4.72848528379885e-07	3874	tags=60%, list=22%, signal=47%	CXCL10/CCR2/CXCL13/CD200R1/CCL4/DOCK8/CCL5/AIF1/XCL2/SPN/TNFSF14/KLRC4-KLRK1/KLRK1/PTK2B/XCL1/CCL2/GCSAM/CCL3/ADAM8/CCL7/RIPK3/ITGA4/CCR6/CXCL12/SELENOK/OXSR1/STK10/MIA3/CD200/RHOA/RIPOR2/IL27RA/ADAM10/ADAM17/ADTRP/GCSAML/MSN
GOBP_PEPTIDYL_TYROSINE_MODIFICATION	GOBP_PEPTIDYL_TYROSINE_MODIFICATION	GOBP_PEPTIDYL_TYROSINE_MODIFICATION	368	0.450300786009163	1.47071291080346	1.67441509066453e-08	6.05337455603286e-07	5.14266389211345e-07	5467	tags=44%, list=31%, signal=31%	PARP9/PARP14/CD80/PTPRC/SAMSN1/EIF2AK2/CLEC7A/IFNG/JAK2/IL15/STAP1/IL7/ITK/CLEC6A/FCGR1A/CCL5/LILRB4/NOD2/LCK/BTK/IL21/SEMA4D/CASS4/LYN/HCK/HCLS1/ITGB2/CD74/BANK1/CD300A/CD3E/CSF1R/NCF1/FLT3/PTPN6/PAK2/RAP2C/CD4/IL18/PTK2B/IL12B/LILRA5/PLCG2/SNX6/ABI3/ZAP70/IFNL1/HIPK3/SOCS1/TNF/FGR/CD40/SYK/IL12A/JAK3/ABI1/TXK/STYK1/RIPK2/TEC/PTPN4/TTBK1/CBLB/DYRK1A/AXL/IL6ST/PTPN2/PPP2CA/EPHB2/BLK/TNFSF18/IL2/I…
GOBP_DENDRITIC_CELL_CHEMOTAXIS	GOBP_DENDRITIC_CELL_CHEMOTAXIS	GOBP_DENDRITIC_CELL_CHEMOTAXIS	26	0.767150762363472	2.07457649704363	1.70421699447904e-08	6.13887262487794e-07	5.21529905245667e-07	2604	tags=65%, list=15%, signal=56%	CCR5/CCR2/CCR1/PIK3CG/CCL5/SLAMF1/SLAMF8/LGALS9/SPI1/GPR183/CCR7/IL12A/CCR6/CXCR4/CCL19/TRPM2/ANO6
GOBP_INFLAMMATORY_RESPONSE_TO_ANTIGENIC_STIMULUS	GOBP_INFLAMMATORY_RESPONSE_TO_ANTIGENIC_STIMULUS	GOBP_INFLAMMATORY_RESPONSE_TO_ANTIGENIC_STIMULUS	69	0.621800899608366	1.88648992539371	1.76108999041429e-08	6.32091939724957e-07	5.36995747550409e-07	2955	tags=49%, list=17%, signal=41%	FCGR3A/RASGRP1/CYSLTR1/IL2RA/FCGR1A/HLA-E/NOD2/HLA-DRB1/BTK/LYN/HCK/IL10/LTA/PLA2G2D/CD28/CD6/IL12B/CCR7/TNF/FGR/SYK/GATA3/FUT7/FCGR2B/NLRP6/IL31RA/C3/RBPJ/CNR1/HMGB2/TREM2/SELENOS/IL1RN/FYN
GOBP_IMMUNE_RESPONSE_TO_TUMOR_CELL	GOBP_IMMUNE_RESPONSE_TO_TUMOR_CELL	GOBP_IMMUNE_RESPONSE_TO_TUMOR_CELL	24	0.786695289537156	2.10371699916212	1.8522129149447e-08	6.62415070441515e-07	5.62756861122418e-07	1999	tags=62%, list=11%, signal=55%	CD274/CRTAM/HAVCR2/CD226/IL4I1/HLA-DRB1/PRF1/NKG7/IL12B/IL12A/HLA-A/MR1/CD160/FBXO38/AHR
GOBP_MAST_CELL_ACTIVATION	GOBP_MAST_CELL_ACTIVATION	GOBP_MAST_CELL_ACTIVATION	69	0.620770138974641	1.88336268715356	1.89153879731851e-08	6.7406336141586e-07	5.72652704316013e-07	2820	tags=49%, list=16%, signal=41%	RASGRP1/CD84/PIK3CG/PLSCR1/CLNK/RHOH/CD226/BTK/LAT2/LYN/HAVCR1/LGALS9/MILR1/CD300A/CD300LF/PTPN6/LCP2/RAC2/SNX6/CNR2/FGR/SYK/PTGDR/C12orf4/SNAP23/FCGR2B/BLK/SNX4/VAMP8/UNC13D/CNR1/VAMP7/LAT/FER
GOBP_LEUKOCYTE_HOMEOSTASIS	GOBP_LEUKOCYTE_HOMEOSTASIS	GOBP_LEUKOCYTE_HOMEOSTASIS	88	0.585250133078225	1.80313313475285	1.99189815187255e-08	7.07301059052824e-07	6.00889897622389e-07	3533	tags=55%, list=20%, signal=44%	TNFSF13B/CCR2/GPR174/NCKAP1L/IL2RA/DOCK11/LYN/SIT1/TNFSF14/LGALS9/CD74/CORO1A/FLT3/GAPT/GPR183/TNFRSF17/CASP3/DOCK10/FAS/BCL10/TNFRSF13B/JAK3/FOXP3/RIPK3/PPP3CB/LGALS2/AXL/TNFAIP3/IL2/SLC40A1/SKIL/SOS1/PIK3CB/RC3H2/HIF1A/STAT5B/PPP2R3C/TSC22D3/SPTA1/BCL2L11/LAT/SOS2/PDE4B/RC3H1/PMAIP1/ANXA1/SH2B3/ADAM17
GOCC_IMMUNOLOGICAL_SYNAPSE	GOCC_IMMUNOLOGICAL_SYNAPSE	GOCC_IMMUNOLOGICAL_SYNAPSE	44	0.680919867364114	1.98575724458893	2.05081445674281e-08	7.23075146621192e-07	6.14290824628969e-07	1155	tags=52%, list=7%, signal=49%	CRTAM/HAVCR2/CD53/GZMA/HLA-DRA/RHOH/SCIMP/IL4I1/HLA-DRB1/GZMB/LCK/PRKCQ/CD3E/CD28/CARD11/CD6/CORO1A/ICAM1/ZAP70/SKAP1/CD37/BCL10/DLG1
GOBP_REGULATION_OF_NEUTROPHIL_MIGRATION	GOBP_REGULATION_OF_NEUTROPHIL_MIGRATION	GOBP_REGULATION_OF_NEUTROPHIL_MIGRATION	45	0.676670189029251	1.97724259979778	2.05081445674281e-08	7.23075146621192e-07	6.14290824628969e-07	2764	tags=56%, list=16%, signal=47%	NCKAP1L/RHOH/C3AR1/NOD2/SLAMF8/MYD88/CD74/RAC2/XCL1/CCR7/ADAM8/FUT7/MOSPD2/MPP1/DAPK2/C5AR1/FUT4/CAMK1D/CCL19/DPP4/IL1R1/MCU/C5AR2/IL23A/RIPOR2
GOBP_THYMIC_T_CELL_SELECTION	GOBP_THYMIC_T_CELL_SELECTION	GOBP_THYMIC_T_CELL_SELECTION	22	0.803631299194772	2.12052953245526	2.15860872182666e-08	7.58401331915016e-07	6.4430229936509e-07	1339	tags=64%, list=8%, signal=59%	PTPRC/CD3G/DOCK2/CD3D/CD74/CD3E/CD28/CARD11/TOX/ZAP70/CCR7/ATG5/GATA3/PTPN2
GOBP_HUMORAL_IMMUNE_RESPONSE_MEDIATED_BY_CIRCULATING_IMMUNOGLOBULIN	GOBP_HUMORAL_IMMUNE_RESPONSE_MEDIATED_BY_CIRCULATING_IMMUNOGLOBULIN	GOBP_HUMORAL_IMMUNE_RESPONSE_MEDIATED_BY_CIRCULATING_IMMUNOGLOBULIN	49	0.670425034129292	1.97985089281758	2.19616653247226e-08	7.68889461789762e-07	6.53212523951952e-07	3242	tags=57%, list=19%, signal=47%	PTPRC/CR1L/NOD2/C1QC/C1QB/LTA/C1QA/C1S/C2/PTPN6/SERPING1/C1RL/CR1/C1R/TNF/CR2/C4B/CD46/FCGR2B/IGLL5/C4A/C3/C4BPB/FCER2/BCL3/TREM2/CFI/IGLL1
GOBP_POSITIVE_REGULATION_OF_LYMPHOCYTE_MIGRATION	GOBP_POSITIVE_REGULATION_OF_LYMPHOCYTE_MIGRATION	GOBP_POSITIVE_REGULATION_OF_LYMPHOCYTE_MIGRATION	37	0.718019152840012	2.04473327603625	2.27408749018322e-08	7.93386188008675e-07	6.74023796777528e-07	1759	tags=51%, list=10%, signal=46%	CXCL10/CCR2/CXCL13/CCL4/DOCK8/CCL5/AIF1/XCL2/SPN/TNFSF14/PTK2B/XCL1/CCL3/ADAM8/CCL7/ITGA4/CXCL12/SELENOK/OXSR1
GOBP_REGULATION_OF_B_CELL_PROLIFERATION	GOBP_REGULATION_OF_B_CELL_PROLIFERATION	GOBP_REGULATION_OF_B_CELL_PROLIFERATION	63	0.628520333604928	1.88968682891084	2.32296961550542e-08	8.07616405000456e-07	6.86113123552729e-07	1468	tags=48%, list=8%, signal=44%	MNDA/PTPRC/CD38/TNFSF13B/IL7/IKZF3/FCRL3/NCKAP1L/BTK/IL21/SASH3/LYN/INPP5D/TLR4/CD74/IL10/CD300A/CARD11/GPR183/TYROBP/CASP3/CD40/TNFRSF13B/MZB1/CTLA4/BCL6/FCGR2B/EPHB2/BLK/IL2
GOBP_DENDRITIC_CELL_DIFFERENTIATION	GOBP_DENDRITIC_CELL_DIFFERENTIATION	GOBP_DENDRITIC_CELL_DIFFERENTIATION	48	0.670840483114678	1.97726216222275	2.48799684294825e-08	8.61987239546447e-07	7.32304041530054e-07	2780	tags=58%, list=16%, signal=49%	LILRB1/HLA-B/LILRB2/UBD/IRF8/BATF2/LYN/LGALS9/FLT3/SPI1/TMEM176B/CCR7/RELB/BATF/FCGR2B/TMEM176A/AXL/BLK/TGFBR2/RBPJ/CSF2/CCL19/HLA-G/CAMK4/BATF3/AZI2/TRPM2/TREM2
GOBP_POSITIVE_REGULATION_OF_REGULATORY_T_CELL_DIFFERENTIATION	GOBP_POSITIVE_REGULATION_OF_REGULATORY_T_CELL_DIFFERENTIATION	GOBP_POSITIVE_REGULATION_OF_REGULATORY_T_CELL_DIFFERENTIATION	20	0.816853516959192	2.12349767050876	2.64903223731384e-08	9.14603586986764e-07	7.77004429323924e-07	1869	tags=80%, list=11%, signal=72%	IFNG/LILRB2/HLA-DRA/LILRB4/IL4I1/HLA-DRB1/LGALS9/CR1/SOCS1/FOXP3/BCL6/CD46/VSIR/BTN2A2/IL2/HLA-G
GOMF_PATTERN_RECOGNITION_RECEPTOR_ACTIVITY	GOMF_PATTERN_RECOGNITION_RECEPTOR_ACTIVITY	GOMF_PATTERN_RECOGNITION_RECEPTOR_ACTIVITY	26	0.761040343827749	2.05805232565096	2.87723567099929e-08	9.89967500870031e-07	8.41030085610065e-07	2793	tags=69%, list=16%, signal=58%	CLEC7A/TLR8/TLR7/CLEC6A/NOD2/TRIM5/TLR4/CLEC4E/PTAFR/TLR2/CLEC4D/CD14/FCN1/CARD8/LY96/MARCO/TLR9/NOD1
GOBP_TOLL_LIKE_RECEPTOR_4_SIGNALING_PATHWAY	GOBP_TOLL_LIKE_RECEPTOR_4_SIGNALING_PATHWAY	GOBP_TOLL_LIKE_RECEPTOR_4_SIGNALING_PATHWAY	41	0.688247598805915	1.99307934642126	3.04887455136052e-08	1.0454182224562e-06	8.88138425107842e-07	3217	tags=59%, list=18%, signal=48%	OAS1/NMI/PTPN22/TNIP3/PIK3AP1/IFI35/SCIMP/LYN/TLR4/LGALS9/ACOD1/CD14/TICAM2/NFKBIA/LILRA2/NR1H3/RIPK2/TNFAIP3/APPL1/LY96/RAB11FIP2/TREM2/PELI1/WDFY1
GOBP_TUMOR_NECROSIS_FACTOR_MEDIATED_SIGNALING_PATHWAY	GOBP_TUMOR_NECROSIS_FACTOR_MEDIATED_SIGNALING_PATHWAY	GOBP_TUMOR_NECROSIS_FACTOR_MEDIATED_SIGNALING_PATHWAY	102	0.567447703448451	1.76363869343687	3.21205052585144e-08	1.09759726530636e-06	9.32467299375689e-07	2345	tags=38%, list=13%, signal=33%	STAT1/CYLD/BIRC3/TNFSF13B/JAK2/CASP8/AIM2/LAPTM5/TNFRSF1B/NAIP/RFFL/PTK2B/TMSB4X/XIAP/TNFRSF17/TNF/SYK/FAS/SPPL2A/OTULIN/NFKBIA/CHUK/CASP4/LIMS1/CASP1/TNFSF11/PTPN2/TNFSF18/TNFAIP3/BIRC2/CARD8/TNFRSF18/HIPK1/TRAF1/CD70/TNFRSF25/CARD16/NKIRAS1/ZNF675
GOBP_DETECTION_OF_EXTERNAL_BIOTIC_STIMULUS	GOBP_DETECTION_OF_EXTERNAL_BIOTIC_STIMULUS	GOBP_DETECTION_OF_EXTERNAL_BIOTIC_STIMULUS	25	0.774962815522998	2.08300731583495	3.44333106356565e-08	1.17261287891666e-06	9.96197056040746e-07	2793	tags=68%, list=16%, signal=57%	CLEC7A/HLA-B/CLEC6A/NLRC4/NOD2/HLA-DRB1/TLR1/TLR4/NAIP/TLR2/CD1D/TLR6/HLA-A/C4B/LY96/TREM2/NOD1
GOBP_POSITIVE_REGULATION_OF_T_CELL_CYTOKINE_PRODUCTION	GOBP_POSITIVE_REGULATION_OF_T_CELL_CYTOKINE_PRODUCTION	GOBP_POSITIVE_REGULATION_OF_T_CELL_CYTOKINE_PRODUCTION	26	0.757456706620505	2.04836123246717	3.75408408160217e-08	1.27409016891927e-06	1.08240741529332e-06	2026	tags=69%, list=12%, signal=61%	RSAD2/B2M/TBX21/SLAMF1/SASH3/IL18R1/IL18/XCL1/NLRP3/TNFSF4/GATA3/DENND1B/HLA-A/FZD5/IL1B/MALT1/IL1R1/MAP3K7
GOBP_REGULATION_OF_NIK_NF_KAPPAB_SIGNALING	GOBP_REGULATION_OF_NIK_NF_KAPPAB_SIGNALING	GOBP_REGULATION_OF_NIK_NF_KAPPAB_SIGNALING	97	0.565167165088564	1.74990667593386	3.79034227342961e-08	1.28203509167053e-06	1.0891570500599e-06	4216	tags=56%, list=24%, signal=42%	NMI/CYLD/PTPN22/EIF2AK2/CD86/TLR3/HAVCR2/IFI35/TLR7/NLRC3/NOD2/LAPTM5/TLR4/TNFSF14/LGALS9/IL18R1/CD27/TLR2/IL18/IL12B/SPI1/NLRP3/TMSB4X/TNF/CD14/NFKBIA/LIMS1/DLG1/BIRC2/IL1B/RC3H2/PPM1B/CCL19/NFAT5/LITAF/TRIM44/IL23A/TLR9/RASSF2/BCL3/RHOA/TREM2/NOD1/DDX3X/RC3H1/AGO3/RTKN2/TERF2IP/TCIM/EZR/RBCK1/PDCD4/NR3C2/PPM1A
GOCC_PHAGOCYTIC_VESICLE_MEMBRANE	GOCC_PHAGOCYTIC_VESICLE_MEMBRANE	GOCC_PHAGOCYTIC_VESICLE_MEMBRANE	76	0.601531294507681	1.84183127629218	4.68378791046444e-08	1.57887958684507e-06	1.34134224903877e-06	3173	tags=53%, list=18%, signal=43%	B2M/TAP2/TAP1/CYBB/HLA-B/HLA-C/HLA-F/HLA-E/RAB8B/TLR1/CLEC4E/CORO1A/TLR2/RAC2/TAPBP/TLR6/ATG5/RAB10/HLA-A/RAB39A/SNAP23/HVCN1/RAB23/LAMP2/PIKFYVE/RAB31/VAMP8/RAB5A/HLA-G/RAB8A/PIK3R4/VAMP7/ATG12/RAB22A/INPP5B/SEC22B/RAB20/STX4/RAB43/IRGM
GOBP_LYMPHOCYTE_APOPTOTIC_PROCESS	GOBP_LYMPHOCYTE_APOPTOTIC_PROCESS	GOBP_LYMPHOCYTE_APOPTOTIC_PROCESS	74	0.600505057029248	1.83508726425669	4.7932553462376e-08	1.61034012945316e-06	1.36806965455437e-06	2613	tags=45%, list=15%, signal=38%	CD274/IDO1/CD3G/FASLG/IL2RA/DOCK8/CCL5/HSH2D/IL7R/BTK/GIMAP8/PDCD1/LYN/PRKCQ/LGALS9/CD74/IL10/CD27/FAS/BCL10/ADAM8/JAK3/RIPK3/BCL6/BLK/IL2/HIF1A/TSC22D3/FNIP1/FOXP1/PTEN/LGALS14/BCL2L11
GOBP_POSITIVE_REGULATION_OF_INTERFERON_BETA_PRODUCTION	GOBP_POSITIVE_REGULATION_OF_INTERFERON_BETA_PRODUCTION	GOBP_POSITIVE_REGULATION_OF_INTERFERON_BETA_PRODUCTION	38	0.709750367904536	2.02646267212505	4.84287700254635e-08	1.62155123259757e-06	1.37759408341596e-06	2981	tags=63%, list=17%, signal=52%	IFIH1/OAS2/OAS1/OAS3/IRF1/TLR3/TLR8/TLR7/DHX58/IRF7/TLR4/ISG15/TLR2/TBK1/TRIM56/IRF5/RIPK2/ZBTB20/TOMM70/RIOK3/HMGB2/TLR9/POLR3G/DDX3X
GOBP_NEGATIVE_REGULATION_OF_LEUKOCYTE_APOPTOTIC_PROCESS	GOBP_NEGATIVE_REGULATION_OF_LEUKOCYTE_APOPTOTIC_PROCESS	GOBP_NEGATIVE_REGULATION_OF_LEUKOCYTE_APOPTOTIC_PROCESS	49	0.662074554200597	1.95519085731674	4.94264255919875e-08	1.64942098513997e-06	1.40127092164153e-06	2310	tags=51%, list=13%, signal=44%	CCR5/IDO1/LILRB1/DOCK8/CCL5/HSH2D/NOD2/IL7R/IRF7/HCLS1/PRKCQ/CD74/CD27/CCR7/BCL10/JAK3/BCL6/AXL/CXCL12/IL2/ST6GAL1/CCL19/HIF1A/TSC22D3/FOXP1
GOMF_CCR_CHEMOKINE_RECEPTOR_BINDING	GOMF_CCR_CHEMOKINE_RECEPTOR_BINDING	GOMF_CCR_CHEMOKINE_RECEPTOR_BINDING	41	0.683379756638072	1.97898268164074	5.1697882717501e-08	1.71947157918408e-06	1.4607826299089e-06	1868	tags=44%, list=11%, signal=39%	STAT1/CCL8/CCR2/CXCL13/CCL4/CCL5/XCL2/CCRL2/XCL1/CCL2/CCL3/CCL7/CCL25/CCL3L3/CCL3L1/JAK1/CCL19/CCL13
GOBP_TYPE_2_IMMUNE_RESPONSE	GOBP_TYPE_2_IMMUNE_RESPONSE	GOBP_TYPE_2_IMMUNE_RESPONSE	37	0.709462888680648	2.0203672434924	5.2121202125628e-08	1.72779187644357e-06	1.46785116530051e-06	3223	tags=65%, list=18%, signal=53%	RSAD2/IDO1/CD86/CCR2/TBX21/NOD2/CD74/IL10/IL18/XCL1/NLRP3/TNFSF4/IFNL1/IFNB1/GATA3/DENND1B/BCL6/BATF/BCL3/SOCS5/NDFIP1/IL27RA/IL4R/ANXA1
GOBP_REGULATION_OF_PEPTIDYL_TYROSINE_PHOSPHORYLATION	GOBP_REGULATION_OF_PEPTIDYL_TYROSINE_PHOSPHORYLATION	GOBP_REGULATION_OF_PEPTIDYL_TYROSINE_PHOSPHORYLATION	252	0.469570948100629	1.51658942793808	5.50558642562077e-08	1.8190311706902e-06	1.54536380221415e-06	4679	tags=42%, list=27%, signal=31%	PARP9/PARP14/CD80/PTPRC/SAMSN1/CLEC7A/IFNG/JAK2/IL15/STAP1/IL7/CLEC6A/FCGR1A/CCL5/LILRB4/NOD2/IL21/SEMA4D/CASS4/LYN/HCLS1/ITGB2/CD74/BANK1/CD300A/CD3E/CSF1R/NCF1/FLT3/PTPN6/PAK2/RAP2C/CD4/IL18/PTK2B/IL12B/LILRA5/PLCG2/SNX6/IFNL1/SOCS1/TNF/CD40/SYK/IL12A/ABI1/RIPK2/TEC/CBLB/IL6ST/PTPN2/PPP2CA/TNFSF18/IL2/IL31RA/TNFRSF18/PECAM1/RICTOR/ERCC6/GHRL/INPP5F/FGF7/ARRB2/CSF2/HGF/DLG3/IBTK/SOCS4/IL23R/GGNB…
GOBP_REGULATION_OF_T_HELPER_1_TYPE_IMMUNE_RESPONSE	GOBP_REGULATION_OF_T_HELPER_1_TYPE_IMMUNE_RESPONSE	GOBP_REGULATION_OF_T_HELPER_1_TYPE_IMMUNE_RESPONSE	29	0.747319232467728	2.06445652409426	5.71690042743401e-08	1.87642212055712e-06	1.59412046891018e-06	3223	tags=79%, list=18%, signal=65%	CD80/CCR2/HAVCR2/IL27/TBX21/IL12RB1/SLAMF1/IL18R1/IL18/XCL1/IL12B/TNFSF4/JAK3/RIPK2/IL1B/CCL19/IL1R1/IL23R/IL23A/SOCS5/IL27RA/IL4R/ANXA1
GOBP_SMALL_GTPASE_MEDIATED_SIGNAL_TRANSDUCTION	GOBP_SMALL_GTPASE_MEDIATED_SIGNAL_TRANSDUCTION	GOBP_SMALL_GTPASE_MEDIATED_SIGNAL_TRANSDUCTION	499	0.422437107347917	1.38882882187445	5.71531682723354e-08	1.87642212055712e-06	1.59412046891018e-06	5101	tags=43%, list=29%, signal=31%	GPR65/P2RY10/GPR174/CDC42SE2/RASGRP1/TAGAP/PIK3CG/ARHGAP30/DOCK2/ARHGEF3/DOCK8/RHOH/VAV1/DOCK11/AIF1/ARHGAP25/ARHGAP9/FGD2/CYTH4/RASA2/GPR18/PDCD10/ARHGAP18/CSF1/ARHGAP15/RASAL3/GRB2/DENND4A/DOK2/RAP2C/PSD4/CYRIB/RAC2/RAP1A/DENND3/WAS/SPATA13/RGL4/P2RY8/SHOC2/FGD3/RASGEF1B/RABL3/ELMO1/DOCK10/GRAP2/ARHGAP27/MRAS/RAB39A/RAP1B/ARHGDIB/BCL6/CDC42/FBXO8/GNA13/RASGRP3/ARHGAP12/RAB30/RASGEF1A/ARHGAP26/G…
GOBP_REGULATION_OF_B_CELL_MEDIATED_IMMUNITY	GOBP_REGULATION_OF_B_CELL_MEDIATED_IMMUNITY	GOBP_REGULATION_OF_B_CELL_MEDIATED_IMMUNITY	62	0.614754944267774	1.84814877850351	6.40853052729091e-08	2.0965350033216e-06	1.78111807890504e-06	4542	tags=65%, list=26%, signal=48%	PTPRC/CR1L/TBX21/CD226/HLA-E/NOD2/BTK/IL10/LTA/CD28/PTPN6/XCL1/TNFSF4/CR1/TNF/CD40/FOXP3/CR2/BCL6/CD46/FCGR2B/IL2/C3/SHLD3/C4BPB/SHLD2/FCER2/RIF1/TREM2/NDFIP1/ATAD5/IL27RA/EXOSC3/C17orf99/HMCES/TP53BP1/MSH2/TNFSF13/APLF/MLH1
GOCC_ER_TO_GOLGI_TRANSPORT_VESICLE_MEMBRANE	GOCC_ER_TO_GOLGI_TRANSPORT_VESICLE_MEMBRANE	GOCC_ER_TO_GOLGI_TRANSPORT_VESICLE_MEMBRANE	58	0.633428640400798	1.89082517609337	6.65394992718208e-08	2.16970955468702e-06	1.8432837551977e-06	3313	tags=55%, list=19%, signal=45%	B2M/HLA-B/HLA-C/HLA-F/HLA-DRA/HLA-E/HLA-DRB1/CD74/HLA-DQA1/HLA-DPA1/HLA-DPB1/HLA-DRB5/SAR1B/HLA-DQB1/SEC24A/VTI1A/HLA-A/HLA-DQA2/STX17/TMED7/HLA-DQB2/SEC23IP/SAR1A/HLA-G/SEC23B/MCFD2/SEC24D/USO1/SEC22B/LMAN1/SEC23A/VMA21
GOMF_NADH_DEHYDROGENASE_ACTIVITY	GOMF_NADH_DEHYDROGENASE_ACTIVITY	GOMF_NADH_DEHYDROGENASE_ACTIVITY	38	-0.564841	-2.7627	6.70894779890482e-08	2.18051730089486e-06	1.85246551087195e-06	2897	tags=53%, list=17%, signal=44%	NDUFC1/NDUFC2/NDUFB8/NDUFA10/NDUFB2/NDUFS3/NDUFS2/NDUFS5/NDUFS6/NDUFS8/NDUFA8/NDUFA3/NDUFV1/NDUFV3/NDUFB9/NDUFA13/NDUFB7/NDUFA7/NDUFS7/NDUFB10
GOBP_B_CELL_ACTIVATION_INVOLVED_IN_IMMUNE_RESPONSE	GOBP_B_CELL_ACTIVATION_INVOLVED_IN_IMMUNE_RESPONSE	GOBP_B_CELL_ACTIVATION_INVOLVED_IN_IMMUNE_RESPONSE	85	0.582855264856829	1.79095671396985	6.7843042558035e-08	2.1978502553379e-06	1.86719077826335e-06	5012	tags=66%, list=29%, signal=47%	PTPRC/IRF8/TBX21/DOCK11/IL21/TLR4/PLCL2/IL10/CD180/CD28/GAPT/CD40LG/PTK2B/SPI1/TNFSF4/PLCG2/GPR183/RNF168/ITM2A/CR1/POU2AF1/NBN/DOCK10/IFNB1/CD40/MFNG/CD19/FOXP3/BCL6/BATF/FCGR2B/CCR6/IL2/SHLD3/SHLD2/LIG4/RIF1/AICDA/BCL3/NDFIP1/ATAD5/IL27RA/SWAP70/EXOSC3/C17orf99/HMCES/TP53BP1/IL6/MSH2/TNFSF13/APLF/MLH1/NSD2/MSH6/TGFB1/RNF8
GOBP_NEGATIVE_REGULATION_OF_B_CELL_ACTIVATION	GOBP_NEGATIVE_REGULATION_OF_B_CELL_ACTIVATION	GOBP_NEGATIVE_REGULATION_OF_B_CELL_ACTIVATION	34	0.716040954145628	2.01231050957037	7.18916250965685e-08	2.32147131137075e-06	1.97221344541872e-06	1431	tags=59%, list=8%, signal=54%	MNDA/SAMSN1/BTK/LYN/LAPTM5/INPP5D/IL10/BANK1/CD300A/TBC1D10C/CR1/TYROBP/CASP3/TNFRSF13B/CTLA4/FOXP3/BCL6/FCGR2B/BLK/TNFAIP3
GOMF_PROTEIN_ADP_RIBOSYLASE_ACTIVITY	GOMF_PROTEIN_ADP_RIBOSYLASE_ACTIVITY	GOMF_PROTEIN_ADP_RIBOSYLASE_ACTIVITY	17	0.835494674401129	2.10652106268332	7.31697598316614e-08	2.35512214064619e-06	2.000801616042e-06	1082	tags=65%, list=6%, signal=61%	PARP9/PARP14/PARP12/PARP15/PARP8/ZC3HAV1/PARP11/TNKS2/TIPARP/PARP10/PARP4
GOCC_POLYSOMAL_RIBOSOME	GOCC_POLYSOMAL_RIBOSOME	GOCC_POLYSOMAL_RIBOSOME	31	-0.627044	-2.87479	8.051445561908e-08	2.58319369185588e-06	2.19456053850212e-06	1448	tags=55%, list=8%, signal=50%	RPL30/RPS29/RPS21/RPS26/RPL6/RPL10A/RPL36A/RPL41/RPL32/RPL19/RPL38/RPL7A/RPL36/RPL18A/RPL8/RPS28/RPL18
GOBP_NEGATIVE_T_CELL_SELECTION	GOBP_NEGATIVE_T_CELL_SELECTION	GOBP_NEGATIVE_T_CELL_SELECTION	12	0.891017778339943	2.09453291500156	8.22955565270661e-08	2.63187520200983e-06	2.23591807257916e-06	911	tags=75%, list=5%, signal=71%	THEMIS/PTPRC/DOCK2/CD74/CD3E/CD28/ZAP70/CCR7/ATG5
GOBP_MYD88_DEPENDENT_TOLL_LIKE_RECEPTOR_SIGNALING_PATHWAY	GOBP_MYD88_DEPENDENT_TOLL_LIKE_RECEPTOR_SIGNALING_PATHWAY	GOBP_MYD88_DEPENDENT_TOLL_LIKE_RECEPTOR_SIGNALING_PATHWAY	24	0.768713023746386	2.05563027647467	8.59065997969247e-08	2.73858163825468e-06	2.32657086989956e-06	3091	tags=79%, list=18%, signal=65%	IRF1/TLR8/TLR10/BTK/TLR1/MYD88/IRF7/TLR4/CD300A/CD300LF/TLR2/IRAK2/TLR6/TLR5/IRAK4/MAP3K7/TLR9/TNIP1/IRAK3
GOBP_MATURE_B_CELL_DIFFERENTIATION	GOBP_MATURE_B_CELL_DIFFERENTIATION	GOBP_MATURE_B_CELL_DIFFERENTIATION	33	0.721678897610184	2.02328415302102	8.70264436756158e-08	2.76544539807419e-06	2.34939306376042e-06	1668	tags=58%, list=10%, signal=52%	IRF8/DOCK11/IL21/SLAMF8/PLCL2/IL10/PTK2B/SPI1/PLCG2/GPR183/ITM2A/CR1/POU2AF1/DOCK10/MFNG/CD19/FCGR2B/IL2/MALT1
GOBP_REGULATION_OF_T_HELPER_CELL_DIFFERENTIATION	GOBP_REGULATION_OF_T_HELPER_CELL_DIFFERENTIATION	GOBP_REGULATION_OF_T_HELPER_CELL_DIFFERENTIATION	37	0.702020140387473	1.99917221681376	9.61617867673887e-08	3.04603907417462e-06	2.5877723269433e-06	3223	tags=73%, list=18%, signal=60%	CD80/CD86/IL27/HLA-DRA/TBX21/IL12RB1/HLA-DRB1/IL18/IL12B/NLRP3/TNFSF4/JAK3/FOXP3/RIPK2/BCL6/IL2/RC3H2/MALT1/CCL19/MYB/IL23R/NFKBIZ/IL23A/SOCS5/RC3H1/IL4R/ANXA1
GOBP_DIVALENT_INORGANIC_CATION_HOMEOSTASIS	GOBP_DIVALENT_INORGANIC_CATION_HOMEOSTASIS	GOBP_DIVALENT_INORGANIC_CATION_HOMEOSTASIS	499	0.41958172935189	1.37944131497875	1.03294170347301e-07	3.26161149280179e-06	2.77091257097539e-06	3957	tags=30%, list=23%, signal=24%	CXCL10/CXCL11/CCL8/PTPRC/GPR65/CCR5/CD38/CXCL9/CCR2/CCR1/P2RY10/FASLG/GPR174/CXCR6/JAK2/CXCL13/FPR2/PIK3CG/CCR8/CYSLTR1/PTGER4/C3AR1/CCL5/FPR3/SELENOT/CCR4/LCK/CLIC2/SLC8A1/LYN/GPR18/CCR3/PRKCB/XCR1/CCRL2/CORO1A/CXCR3/PTGER2/PTPN6/MCUB/P2RY6/FPR1/CD52/PTK2B/XCL1/CMKLR1/MS4A1/P2RY8/FFAR4/PLCG2/SLC30A7/CCR7/CCL3/S1PR4/CD40/ATG5/JAK3/CD19/PTGDR/CCL7/UBASH3B/ATP13A3/CXCR5/MCOLN2/ITPR1/SNX10/GNA13/P2R…
GOBP_RESPONSE_TO_INTERFERON_ALPHA	GOBP_RESPONSE_TO_INTERFERON_ALPHA	GOBP_RESPONSE_TO_INTERFERON_ALPHA	20	0.803255973091679	2.08814940778132	1.07010377061724e-07	3.3682950861889e-06	2.86154596207227e-06	1448	tags=75%, list=8%, signal=69%	IFIT2/IFIT3/EIF2AK2/PYHIN1/IFITM1/LAMP3/IFNAR1/IFNAR2/BST2/ADAR/MX2/GATA3/IFITM3/AXL/PDE12
GOBP_NATURAL_KILLER_CELL_CHEMOTAXIS	GOBP_NATURAL_KILLER_CELL_CHEMOTAXIS	GOBP_NATURAL_KILLER_CELL_CHEMOTAXIS	10	0.914373578756664	2.0718033750238	1.10464156063502e-07	3.46607342516233e-06	2.94461386553916e-06	981	tags=90%, list=6%, signal=85%	PIK3CG/CCL4/CCL5/KLRC4-KLRK1/KLRK1/XCL1/CCL2/CCL3/CCL7
GOBP_G_PROTEIN_COUPLED_PURINERGIC_NUCLEOTIDE_RECEPTOR_SIGNALING_PATHWAY	GOBP_G_PROTEIN_COUPLED_PURINERGIC_NUCLEOTIDE_RECEPTOR_SIGNALING_PATHWAY	GOBP_G_PROTEIN_COUPLED_PURINERGIC_NUCLEOTIDE_RECEPTOR_SIGNALING_PATHWAY	14	0.859353428174325	2.09197585064367	1.23899475707026e-07	3.8633405268897e-06	3.28211341404171e-06	664	tags=64%, list=4%, signal=62%	P2RY10/GPR171/P2RY13/P2RY12/P2RY14/PTAFR/P2RY6/GPR34/P2RY8
GOMF_G_PROTEIN_COUPLED_PURINERGIC_NUCLEOTIDE_RECEPTOR_ACTIVITY	GOMF_G_PROTEIN_COUPLED_PURINERGIC_NUCLEOTIDE_RECEPTOR_ACTIVITY	GOMF_G_PROTEIN_COUPLED_PURINERGIC_NUCLEOTIDE_RECEPTOR_ACTIVITY	14	0.859353428174325	2.09197585064367	1.23899475707026e-07	3.8633405268897e-06	3.28211341404171e-06	664	tags=64%, list=4%, signal=62%	P2RY10/GPR171/P2RY13/P2RY12/P2RY14/PTAFR/P2RY6/GPR34/P2RY8
GOCC_LUMENAL_SIDE_OF_MEMBRANE	GOCC_LUMENAL_SIDE_OF_MEMBRANE	GOCC_LUMENAL_SIDE_OF_MEMBRANE	32	0.721644761667052	2.01402992711835	1.3145654308725e-07	4.08620992811394e-06	3.47145283319108e-06	1869	tags=56%, list=11%, signal=50%	HLA-B/HLA-C/HLA-F/HLA-DRA/HLA-E/HLA-DRB1/CD74/HLA-DQA1/HLA-DPA1/HLA-DPB1/HLA-DRB5/TAPBP/HLA-DQB1/SPPL2A/HLA-A/HLA-DQA2/HLA-DQB2/HLA-G
GOBP_POSITIVE_REGULATION_OF_KINASE_ACTIVITY	GOBP_POSITIVE_REGULATION_OF_KINASE_ACTIVITY	GOBP_POSITIVE_REGULATION_OF_KINASE_ACTIVITY	467	0.419232194893874	1.37699624367277	1.3805513319747e-07	4.27799415852283e-06	3.63438374514293e-06	5165	tags=41%, list=30%, signal=30%	PTPRC/IFNG/CD86/TLR3/JAK2/RASGRP1/FPR2/PIK3CG/STAP1/NCKAP1L/MOB1A/FCGR1A/CCL5/MOB3C/NOD2/STK4/HLA-DRB1/FGD2/CASS4/LYN/TLR4/P2RY12/PDCD10/CD74/CD300A/CSF1/CSF1R/PIK3R5/NCF1/FLT3/PAK2/LCP2/CD4/IL18/RAP1A/CD40LG/PTK2B/CACUL1/LRRK2/PIK3CA/CAB39/IL12B/CCNYL1/TLR6/LILRA5/TCL1A/TAB2/CCR7/SOCS1/NBN/TNF/CCND2/FGR/CD40/SYK/BCL10/ADAM8/CD19/PIK3R6/MAP3K5/ABI1/FZD5/RIPK3/CDC42/CDKN1B/DLG1/AGAP2/TTBK1/DAZAP2/…
GOBP_REGULATION_OF_B_CELL_DIFFERENTIATION	GOBP_REGULATION_OF_B_CELL_DIFFERENTIATION	GOBP_REGULATION_OF_B_CELL_DIFFERENTIATION	29	0.739535775380249	2.04295485778334	1.41165363025584e-07	4.3608296974281e-06	3.70475694458213e-06	2681	tags=72%, list=15%, signal=61%	IL7/IKZF3/FCRL3/NCKAP1L/IL4I1/BTK/SLAMF8/INPP5D/IL10/CARD11/CD27/PTPN6/NFAM1/CR1/SYK/IL2/STAT5B/PPP2R3C/ZFP36L2/ID2/TLR9
GOBP_RIBOSOMAL_LARGE_SUBUNIT_ASSEMBLY	GOBP_RIBOSOMAL_LARGE_SUBUNIT_ASSEMBLY	GOBP_RIBOSOMAL_LARGE_SUBUNIT_ASSEMBLY	26	-0.664278	-2.96461	1.517193784628e-07	4.67239493303032e-06	3.96944819610439e-06	1694	tags=62%, list=10%, signal=56%	DHX30/RPL10L/RPL6/RPL3/RRS1/PPAN/NOP2/NOP53/TRAF7/RPL23A/RPLP0/RPL3L/RPL10/RPL38/NLE1/BOP1
GOBP_POSITIVE_REGULATION_OF_INTERLEUKIN_8_PRODUCTION	GOBP_POSITIVE_REGULATION_OF_INTERLEUKIN_8_PRODUCTION	GOBP_POSITIVE_REGULATION_OF_INTERLEUKIN_8_PRODUCTION	61	0.61449801322752	1.84301297495383	1.65329191804693e-07	5.07586054100686e-06	4.3122137055974e-06	3039	tags=48%, list=17%, signal=39%	CLEC7A/TLR3/TLR8/TLR7/CD2/NOD2/TLR1/MYD88/TLR4/LGALS9/CD74/STAT3/TLR2/CD244/TNF/CD14/FCN1/SYK/BCL10/LILRA2/TLR5/IL1B/CD58/F2R/TLR9/NOD1/CHI3L1/AFAP1L2/RAB1A
GOBP_RESPONSE_TO_PROTOZOAN	GOBP_RESPONSE_TO_PROTOZOAN	GOBP_RESPONSE_TO_PROTOZOAN	24	0.758153406977299	2.0273926022478	1.72661637481353e-07	5.28471723554891e-06	4.48964858455712e-06	3195	tags=75%, list=18%, signal=61%	GBP2/CLEC7A/GBP4/IRF8/MYD88/BATF2/IL10/NKG7/IL12B/CCDC88B/GBP7/CD40/TSPAN32/BATF/LYST/BCL3/GBP6/IL4R
GOBP_REGULATION_OF_TOLERANCE_INDUCTION	GOBP_REGULATION_OF_TOLERANCE_INDUCTION	GOBP_REGULATION_OF_TOLERANCE_INDUCTION	20	0.797419877227608	2.07297785533658	1.76386807653551e-07	5.36581575233882e-06	4.55854609125175e-06	2059	tags=75%, list=12%, signal=66%	CD274/IDO1/HLA-B/HAVCR2/LILRB2/IL2RA/LILRB4/PDCD1/CD3E/FOXP3/CBLB/TGFBR2/ITCH/HLA-G/MARCHF7
GOBP_LYMPHOCYTE_CHEMOTAXIS	GOBP_LYMPHOCYTE_CHEMOTAXIS	GOBP_LYMPHOCYTE_CHEMOTAXIS	59	0.63077064520577	1.88584009950746	1.76352074825336e-07	5.36581575233882e-06	4.55854609125175e-06	1868	tags=44%, list=11%, signal=39%	CXCL10/CXCL11/CCL8/CCR2/CXCL13/PIK3CG/CCL4/CCL5/XCL2/TNFSF14/KLRC4-KLRK1/KLRK1/PTK2B/XCL1/CCL2/GPR183/CCL3/ADAM8/CCL7/CCL25/CCL3L3/CCL3L1/CXCL16/OXSR1/CCL19/CCL13
GOBP_POSITIVE_REGULATION_OF_MONOCYTE_CHEMOTACTIC_PROTEIN_1_PRODUCTION	GOBP_POSITIVE_REGULATION_OF_MONOCYTE_CHEMOTACTIC_PROTEIN_1_PRODUCTION	GOBP_POSITIVE_REGULATION_OF_MONOCYTE_CHEMOTACTIC_PROTEIN_1_PRODUCTION	14	0.854446672417126	2.0800310393326	1.78177855012141e-07	5.40382564532262e-06	4.5908375185179e-06	1686	tags=71%, list=10%, signal=65%	OAS1/OAS3/CLEC7A/CD84/NOD2/LGALS9/SYK/MCOLN2/IL1B/SELENOK
GOBP_REGULATION_OF_NATURAL_KILLER_CELL_CHEMOTAXIS	GOBP_REGULATION_OF_NATURAL_KILLER_CELL_CHEMOTAXIS	GOBP_REGULATION_OF_NATURAL_KILLER_CELL_CHEMOTAXIS	8	0.944298145179757	2.02196036615089	1.84641212723395e-07	5.58287885016375e-06	4.74295274660766e-06	981	tags=100%, list=6%, signal=94%	CCL4/CCL5/KLRC4-KLRK1/KLRK1/XCL1/CCL2/CCL3/CCL7
GOBP_CD4_POSITIVE_CD25_POSITIVE_ALPHA_BETA_REGULATORY_T_CELL_DIFFERENTIATION	GOBP_CD4_POSITIVE_CD25_POSITIVE_ALPHA_BETA_REGULATORY_T_CELL_DIFFERENTIATION	GOBP_CD4_POSITIVE_CD25_POSITIVE_ALPHA_BETA_REGULATORY_T_CELL_DIFFERENTIATION	8	0.943782917334555	2.02085714436881	2.0530004959661e-07	6.17450486360966e-06	5.24557053587879e-06	990	tags=100%, list=6%, signal=94%	IFNG/HLA-DRA/HLA-DRB1/LGALS9/PLA2G2D/TOX/FUT7/FOXP3
GOBP_NEGATIVE_REGULATION_OF_TUMOR_NECROSIS_FACTOR_SUPERFAMILY_CYTOKINE_PRODUCTION	GOBP_NEGATIVE_REGULATION_OF_TUMOR_NECROSIS_FACTOR_SUPERFAMILY_CYTOKINE_PRODUCTION	GOBP_NEGATIVE_REGULATION_OF_TUMOR_NECROSIS_FACTOR_SUPERFAMILY_CYTOKINE_PRODUCTION	62	0.604814245449751	1.81826387794385	2.054455416635e-07	6.17450486360966e-06	5.24557053587879e-06	3091	tags=47%, list=18%, signal=39%	CD274/PTPN22/LILRB1/HAVCR2/NLRC3/LILRB4/NOD2/CLEC4A/SLAMF1/CD33/TLR4/GPR18/LGALS9/IL10/PTPN6/FOXP3/LILRA4/VSIR/AXL/DICER1/TNFAIP3/GHRL/ARRB2/C5AR2/BCL3/TREM2/SELENOS/IL27RA/IRAK3
GOBP_INTERLEUKIN_4_PRODUCTION	GOBP_INTERLEUKIN_4_PRODUCTION	GOBP_INTERLEUKIN_4_PRODUCTION	31	0.71511780145122	1.99277190877347	2.25140051775968e-07	6.74608839826008e-06	5.73116117259955e-06	990	tags=52%, list=6%, signal=49%	CD86/HAVCR2/HLA-E/HLA-DRB1/SASH3/PRKCQ/LGALS9/CD3E/CD28/CD40LG/FCER1G/NLRP3/TNFSF4/SYK/GATA3/FOXP3
GOCC_COPII_COATED_ER_TO_GOLGI_TRANSPORT_VESICLE	GOCC_COPII_COATED_ER_TO_GOLGI_TRANSPORT_VESICLE	GOCC_COPII_COATED_ER_TO_GOLGI_TRANSPORT_VESICLE	90	0.56519550882301	1.74101104308845	2.6131227032631e-07	7.80650848298179e-06	6.63204447821548e-06	3313	tags=46%, list=19%, signal=37%	B2M/HLA-B/HLA-C/HLA-F/HLA-DRA/HLA-E/HLA-DRB1/CD74/HLA-DQA1/HLA-DPA1/HLA-DPB1/HLA-DRB5/CTSC/SAR1B/HLA-DQB1/SERPINA1/TICAM2/TMED5/SEC24A/VTI1A/HLA-A/HLA-DQA2/STX17/TMED7/HLA-DQB2/SEC23IP/SAR1A/YIPF5/YIPF6/HLA-G/SEC23B/MCFD2/SEC24D/F5/ERGIC2/USO1/SEC22B/F8/LMAN1/SEC23A/VMA21
GOMF_NUCLEOSIDE_TRIPHOSPHATASE_REGULATOR_ACTIVITY	GOMF_NUCLEOSIDE_TRIPHOSPHATASE_REGULATOR_ACTIVITY	GOMF_NUCLEOSIDE_TRIPHOSPHATASE_REGULATOR_ACTIVITY	486	0.415061696161434	1.36348604131266	2.64765269887514e-07	7.88605332220185e-06	6.69962205311596e-06	5826	tags=48%, list=33%, signal=33%	RASGRP1/RGS18/TAGAP/ARHGAP30/DOCK2/ARHGEF3/NCKAP1L/DOCK8/RHOH/VAV1/DOCK11/ARHGAP25/ACAP2/ARHGAP9/FGD2/CYTH4/ITSN2/RASA2/P2RY12/ARAP2/ARHGAP18/ARHGAP15/ADAP2/RASAL3/DENND4A/TBC1D10C/PSD4/RP2/RAP1A/DENND3/WAS/SPATA13/RGL4/ACAP1/LRRK2/SMAP2/FGD3/RASGEF1B/ELMO1/DENND2D/DOCK10/ARHGAP27/RABGAP1L/ARHGEF6/DENND1B/ADPRH/FGD6/ARHGDIB/FBXO8/GNA13/RASGRP3/ARHGAP12/C9orf72/RASGEF1A/AGAP2/ARHGAP26/NUCB2/AGFG1/…
GOBP_REGULATION_OF_T_CELL_RECEPTOR_SIGNALING_PATHWAY	GOBP_REGULATION_OF_T_CELL_RECEPTOR_SIGNALING_PATHWAY	GOBP_REGULATION_OF_T_CELL_RECEPTOR_SIGNALING_PATHWAY	44	0.649325321822769	1.89361850594251	2.9147861755718e-07	8.65587394638553e-06	7.35362564908511e-06	1935	tags=52%, list=11%, signal=47%	GBP1/PTPN22/SH2D1A/TRAT1/SLA2/CD226/LILRB4/TESPA1/UBASH3A/LCK/LAPTM5/CD300A/CARD11/PTPN6/CCR7/BCL10/RAB29/CD160/CBLB/PTPN2/BTN2A2/MALT1/ELF1
GOCC_RECEPTOR_COMPLEX	GOCC_RECEPTOR_COMPLEX	GOCC_RECEPTOR_COMPLEX	403	0.427834492431826	1.39802823567809	2.94418379409897e-07	8.71723023665268e-06	7.40575108351679e-06	3742	tags=31%, list=21%, signal=25%	B2M/CD3G/TRAT1/JAK2/KLRD1/KLRC1/TLR7/CD200R1/IL18RAP/CSF2RB/CD8A/IL2RA/CR1L/TLR10/IL12RB1/IL2RB/CD8B/APBB1IP/SCIMP/CD247/ITGAL/TLR1/IL2RG/GRIN3A/LYN/CD3D/TLR4/ITGB2/CD74/GPR84/CD3E/TNFRSF1B/IL18R1/CSF1R/FLT3/PTPN6/TLR2/CD4/TSHR/ITGAM/EBI3/PTK2B/ITGB7/GPR160/IL12B/TLR6/FCRL5/ZAP70/SKAP1/IFNL1/CSF3R/GPBAR1/KLRC2/CD14/CD40/SYK/CSF2RA/IL10RB/CHUK/ITGAD/NR1H3/CR2/TSPAN32/TNFRSF11B/ITGA4/CD79A/AXL/IL6S…
GOMF_TAP_BINDING	GOMF_TAP_BINDING	GOMF_TAP_BINDING	8	0.940356718866736	2.01352086234405	3.08823588343118e-07	9.11669161091016e-06	7.74511478332959e-06	1035	tags=88%, list=6%, signal=82%	TAP2/TAP1/HLA-B/HLA-C/HLA-F/TAPBP/HLA-A
GOCC_TERTIARY_GRANULE	GOCC_TERTIARY_GRANULE	GOCC_TERTIARY_GRANULE	162	0.498062099518635	1.58063155714106	3.1136303774356e-07	9.16454392508921e-06	7.78576787128983e-06	3002	tags=36%, list=17%, signal=30%	B2M/CD47/CYBB/CTSS/FPR2/LILRB2/CD53/ATP8B4/NCKAP1L/LAIR1/CD33/ARMC8/LYZ/ITGB2/GPR84/CD300A/CLEC12A/SIGLEC14/PTAFR/PTPN6/RAP2C/TBC1D10C/CLEC4C/CLEC4D/ITGAM/FPR1/ENPP4/FCER1G/CR1/YPEL5/FCAR/ATP6AP2/ADAM8/OSCAR/SNAP23/FRMPD3/DOK3/LAMP2/ITGAX/PTPRN2/OLR1/COPB1/VAMP8/STXBP3/GSDMD/NRAS/DYNC1LI1/VAMP1/IDH1/CD58/CLEC5A/SVIP/TRPM2/ANO6/DIAPH1/RHOA/PTX3/MMP9
GOBP_REGULATION_OF_CD8_POSITIVE_ALPHA_BETA_T_CELL_ACTIVATION	GOBP_REGULATION_OF_CD8_POSITIVE_ALPHA_BETA_T_CELL_ACTIVATION	GOBP_REGULATION_OF_CD8_POSITIVE_ALPHA_BETA_T_CELL_ACTIVATION	19	0.808355445923258	2.0830928885251	3.27776862000708e-07	9.61928685012667e-06	8.17209619099599e-06	1210	tags=68%, list=7%, signal=64%	CD274/PTPN22/IRF1/LILRB1/CRTAM/NCKAP1L/HLA-E/LILRB4/XCL1/SOCS1/RUNX1/HLA-A/VSIR
GOBP_RESPONSE_TO_INTERFERON_BETA	GOBP_RESPONSE_TO_INTERFERON_BETA	GOBP_RESPONSE_TO_INTERFERON_BETA	30	0.713387093795683	1.98329245382885	3.43525721718789e-07	1.00519051358067e-05	8.53962845192594e-06	2255	tags=63%, list=13%, signal=55%	STAT1/XAF1/OAS1/MNDA/IRF1/TLR3/PYHIN1/PLSCR1/AIM2/IFITM1/IFNAR2/ACOD1/BST2/IFI16/IFNB1/IFITM3/SHFL/IKBKE/PNPT1
GOBP_CELLULAR_EXTRAVASATION	GOBP_CELLULAR_EXTRAVASATION	GOBP_CELLULAR_EXTRAVASATION	73	0.585541392023122	1.78467568338586	3.63650238130678e-07	1.0609655193181e-05	9.01346681337749e-06	2023	tags=38%, list=12%, signal=34%	CD47/CCR2/PIK3CG/PTGER4/SELL/ITGAL/SPN/GCNT1/SELPLG/PTAFR/ICAM1/VCAM1/JAML/ITGB7/CCL2/TNF/ADAM8/FUT7/RIPK3/ITGA4/CCL25/GOLPH3/CXCL12/PECAM1/FUT4/ROCK1/CX3CR1/IL1R1
GOBP_NEGATIVE_REGULATION_OF_TYPE_I_INTERFERON_PRODUCTION	GOBP_NEGATIVE_REGULATION_OF_TYPE_I_INTERFERON_PRODUCTION	GOBP_NEGATIVE_REGULATION_OF_TYPE_I_INTERFERON_PRODUCTION	30	0.712842826703673	1.98177933307598	3.65406053915205e-07	1.06298006004837e-05	9.03058140917338e-06	1832	tags=47%, list=10%, signal=42%	NMI/CYLD/LILRB1/HAVCR2/DHX58/NLRC3/IL10/ACOD1/GBP7/RELB/LILRA4/REL/PPM1B/ITCH
GOBP_PRODUCTION_OF_MOLECULAR_MEDIATOR_INVOLVED_IN_INFLAMMATORY_RESPONSE	GOBP_PRODUCTION_OF_MOLECULAR_MEDIATOR_INVOLVED_IN_INFLAMMATORY_RESPONSE	GOBP_PRODUCTION_OF_MOLECULAR_MEDIATOR_INVOLVED_IN_INFLAMMATORY_RESPONSE	79	0.580365445918816	1.77983274747788	3.71783678207573e-07	1.07838882010325e-05	9.16148702755688e-06	1891	tags=41%, list=11%, signal=36%	GBP5/CLEC7A/ABCD2/NLRC3/LILRB4/NOD2/BTK/SLAMF8/MYD88/LYN/TLR4/CD6/NCF1/STAT3/ALOX5/MEFV/TLR6/ALOX5AP/SNX6/NLRP7/TNF/SYK/ADCY7/P2RX1/SNAP23/PLD4/EPHB2/SNX4/APPL1/CARD9/VAMP8/HIF1A
GOMF_MHC_CLASS_I_PROTEIN_BINDING	GOMF_MHC_CLASS_I_PROTEIN_BINDING	GOMF_MHC_CLASS_I_PROTEIN_BINDING	22	0.769039982520382	2.02925395788761	3.8814782948225e-07	1.12259102683301e-05	9.53700830151201e-06	668	tags=55%, list=4%, signal=53%	TAP2/TAP1/LILRB1/LILRB2/CD8A/HLA-E/CD8B/KLRC4-KLRK1/KLRK1/CD244/TAPBP/PILRA
GOBP_REGULATION_OF_PEPTIDASE_ACTIVITY	GOBP_REGULATION_OF_PEPTIDASE_ACTIVITY	GOBP_REGULATION_OF_PEPTIDASE_ACTIVITY	434	0.419545352969622	1.37553560473327	4.00322685930124e-07	1.1544565780956e-05	9.80772312076448e-06	3687	tags=30%, list=21%, signal=25%	BIRC3/TNFSF10/PSMB9/CLEC7A/CASP5/PSMB8/FASLG/JAK2/CASP8/TNFAIP8/CFLAR/NLRC4/AIM2/PSME1/IFI6/LCK/LAMP3/PSME2/CASP10/LYN/LAPTM5/TNFSF14/LGALS9/ARL6IP5/NAIP/CD27/LGMN/BST2/PAK2/STAT3/SPOCK2/RFFL/SERPING1/SERPINB1/CST7/MEFV/IFI16/TANK/NLRP3/RARRES1/XIAP/CR1/CAST/NLRP7/PSMA3/TNF/SERPINA1/SYK/FAS/BCL10/HMSD/MAP3K5/C4B/CASP4/RIPK2/CASP1/P2RX1/VSIR/TTBK1/COL4A3/BIRC6/SERPINB9/NLRP6/SERPINB8/BIRC2/TNFSF15…
GOBP_RESPONSE_TO_INTERLEUKIN_1	GOBP_RESPONSE_TO_INTERLEUKIN_1	GOBP_RESPONSE_TO_INTERLEUKIN_1	133	0.518382536189395	1.63135622850433	4.08795045488662e-07	1.17549192042821e-05	9.98642955049355e-06	5233	tags=51%, list=30%, signal=36%	GBP1/CCL8/GBP3/GBP2/CD47/CD38/ZBP1/CCL4/CCL5/XCL2/MYD88/KMO/LGALS9/ACOD1/XCL1/VRK2/IRAK2/TANK/CCL2/NFKB1/NLRP7/CCL3/OTUD4/CD40/CCL7/RIPK2/CCL25/CCL3L3/CCL3L1/IL1B/IRAK4/CCL19/CCL13/HIF1A/MAPK13/IL1R1/MAP3K7/ZNF675/PRKCI/RORA/CCL22/CHI3L1/YTHDC2/IL1RN/TAF9/IL1R2/IRAK3/RC3H1/ANXA1/RPS6KA5/ST18/SFRP1/CCL1/IL6/PLCB1/GCLC/TNFRSF11A/SLC30A8/USP10/CAMP/CCL23/ZC3H12A/PCSK1/YY1/CCL24/SELE/IKBKB/AKAP12
GOMF_CYSTEINE_TYPE_ENDOPEPTIDASE_ACTIVITY	GOMF_CYSTEINE_TYPE_ENDOPEPTIDASE_ACTIVITY	GOMF_CYSTEINE_TYPE_ENDOPEPTIDASE_ACTIVITY	108	0.536719032993118	1.67461700855293	4.17684674025689e-07	1.19760278087021e-05	1.01742730790347e-05	2925	tags=37%, list=17%, signal=31%	CASP5/CTSS/USP18/CASP8/CFLAR/CASP7/USP15/CASP10/SENP5/LGMN/CTSW/ATG4A/CTSC/CASP3/USP25/USP24/USP38/USP9X/CASP4/CASP1/CTSO/USP33/USP16/SENP2/PIGK/MALT1/USP48/SENP7/USP1/USP37/SENP1/USP47/USP28/USP34/CASP6/CAPN7/USP8/USP12/USP14/ATG4C
GOBP_POSITIVE_REGULATION_OF_PEPTIDYL_TYROSINE_PHOSPHORYLATION	GOBP_POSITIVE_REGULATION_OF_PEPTIDYL_TYROSINE_PHOSPHORYLATION	GOBP_POSITIVE_REGULATION_OF_PEPTIDYL_TYROSINE_PHOSPHORYLATION	186	0.484923380430417	1.54658758911535	4.29975951058692e-07	1.22580001133247e-05	1.04138235605283e-05	1890	tags=28%, list=11%, signal=26%	PARP9/PARP14/CD80/PTPRC/CLEC7A/IFNG/JAK2/IL15/STAP1/CLEC6A/FCGR1A/CCL5/NOD2/IL21/SEMA4D/CASS4/LYN/HCLS1/CD74/BANK1/CD3E/CSF1R/NCF1/FLT3/PAK2/CD4/IL18/PTK2B/IL12B/LILRA5/PLCG2/IFNL1/TNF/CD40/SYK/IL12A/ABI1/RIPK2/TEC/IL6ST/TNFSF18/IL2/IL31RA/TNFRSF18/PECAM1/RICTOR/ERCC6/GHRL/FGF7/ARRB2/CSF2/HGF/DLG3
GOMF_UBIQUITIN_LIKE_PROTEIN_TRANSFERASE_ACTIVITY	GOMF_UBIQUITIN_LIKE_PROTEIN_TRANSFERASE_ACTIVITY	GOMF_UBIQUITIN_LIKE_PROTEIN_TRANSFERASE_ACTIVITY	447	0.422351801877161	1.38514903452119	4.29975951058692e-07	1.22580001133247e-05	1.04138235605283e-05	5487	tags=45%, list=31%, signal=31%	TRIM69/UBE2L6/HERC6/TRIM21/TRIM14/TRIM22/BIRC3/RNF213/UBA7/MARCHF1/ATG3/TRIM38/TRIM34/ZNRF2/TRIM5/MSL2/HERC5/RNF13/RFFL/UBE2J1/NEURL3/MEFV/RNF149/RNF19B/UBE2D1/XIAP/RNF168/TRIM59/UBE2A/RNF19A/FBXO6/HLTF/UBA3/TRIM56/PIAS1/CDC42/DZIP3/MED7/UBR1/RNF38/FBXL5/CBLB/TRIP12/MARCHF8/BIRC6/UBE2D3/AKTIP/UBE2W/UBE2F/TNFAIP3/BIRC2/WWP1/PJA2/HERC3/UBR2/RANBP2/RLIM/HERC4/RC3H2/RNF34/MYCBP2/ATG16L1/PML/MALT1/RNF…
GOBP_NEGATIVE_REGULATION_OF_CYTOKINE_PRODUCTION_INVOLVED_IN_IMMUNE_RESPONSE	GOBP_NEGATIVE_REGULATION_OF_CYTOKINE_PRODUCTION_INVOLVED_IN_IMMUNE_RESPONSE	GOBP_NEGATIVE_REGULATION_OF_CYTOKINE_PRODUCTION_INVOLVED_IN_IMMUNE_RESPONSE	27	0.731386067389766	1.99758070174112	4.35541891580489e-07	1.23813019777496e-05	1.05185750574229e-05	1091	tags=52%, list=6%, signal=49%	LILRB1/CD96/HLA-F/TBX21/LILRB4/SLAMF1/IL10/BST2/XCL1/TNF/IFNB1/JAK3/FOXP3/BCL6
GOBP_PYROPTOSIS	GOBP_PYROPTOSIS	GOBP_PYROPTOSIS	22	0.767677781824689	2.02565953989114	4.37507150359038e-07	1.24018362110298e-05	1.05360199815829e-05	2780	tags=73%, list=16%, signal=61%	ZBP1/CASP8/GZMA/NLRC4/AIM2/GZMB/NAIP/CASP4/CASP1/NLRP6/APIP/GSDMD/NLRP1/CASP6/GSDMB/TREM2
GOBP_NEGATIVE_REGULATION_OF_NATURAL_KILLER_CELL_MEDIATED_IMMUNITY	GOBP_NEGATIVE_REGULATION_OF_NATURAL_KILLER_CELL_MEDIATED_IMMUNITY	GOBP_NEGATIVE_REGULATION_OF_NATURAL_KILLER_CELL_MEDIATED_IMMUNITY	20	0.786220059911938	2.04386273801606	4.50576778884238e-07	1.27361334269318e-05	1.08200232603393e-05	1869	tags=70%, list=11%, signal=63%	LILRB1/CD96/HLA-B/KLRD1/HAVCR2/KLRC1/HLA-F/HLA-E/LGALS9/KIR2DL4/HLA-A/SERPINB9/ARRB2/HLA-G
GOBP_ACTIVATED_T_CELL_PROLIFERATION	GOBP_ACTIVATED_T_CELL_PROLIFERATION	GOBP_ACTIVATED_T_CELL_PROLIFERATION	47	0.645780671832453	1.89608386526514	4.54726788599824e-07	1.2817129651551e-05	1.08888338643901e-05	3180	tags=57%, list=18%, signal=47%	CD274/PDCD1LG2/BTN3A1/IDO1/CRTAM/IL2RA/IL12RB1/LILRB4/SLAMF1/LGALS9/IL18/IL12B/CASP3/JAK3/FOXP3/RIPK3/BTN2A2/TMIGD2/IL2/STAT5B/HHLA2/IL23R/PRNP/IL23A/FYN/IL27RA/RC3H1
GOBP_POSITIVE_REGULATION_OF_PEPTIDASE_ACTIVITY	GOBP_POSITIVE_REGULATION_OF_PEPTIDASE_ACTIVITY	GOBP_POSITIVE_REGULATION_OF_PEPTIDASE_ACTIVITY	186	0.484194458953057	1.54426280760177	4.81060622182152e-07	1.35211912341789e-05	1.14869716543599e-05	3197	tags=35%, list=18%, signal=29%	TNFSF10/CLEC7A/CASP5/FASLG/JAK2/CASP8/CFLAR/NLRC4/AIM2/PSME1/LCK/PSME2/CASP10/LYN/LAPTM5/LGALS9/ARL6IP5/LGMN/STAT3/MEFV/IFI16/TANK/NLRP3/CR1/TNF/SYK/FAS/BCL10/MAP3K5/CASP4/RIPK2/CASP1/P2RX1/VSIR/TTBK1/COL4A3/NLRP6/TNFSF15/EIF2AK3/CARD8/PSME4/CASP8AP2/CARD9/PML/MALT1/ATP2A3/REST/NLRP2/PSMD14/AKIRIN2/ACER2/PICALM/NLRP1/SENP1/SIRT1/IFT57/BCL2L11/F2R/RHOA/NOD1/FYN/DDX3X/CYFIP2/APAF1/PMAIP1
GOCC_CYTOCHROME_COMPLEX	GOCC_CYTOCHROME_COMPLEX	GOCC_CYTOCHROME_COMPLEX	35	-0.54182	-2.54086	4.98064061381125e-07	1.39597842821934e-05	1.18595797939154e-05	1700	tags=51%, list=10%, signal=47%	UQCRQ/COX6C/UQCR11/UQCRHL/COX5A/UQCRH/COX6B2/UQCR10/COX5B/UQCRC1/COX8A/BCS1L/NDUFA4L2/COX4I2/COX4I1/CYC1/COX6A1/COX6B1
GOBP_RESPONSE_TO_TUMOR_CELL	GOBP_RESPONSE_TO_TUMOR_CELL	GOBP_RESPONSE_TO_TUMOR_CELL	38	0.682571674473226	1.94886270147862	5.10847304063201e-07	1.42779675068421e-05	1.21298933793925e-05	2812	tags=53%, list=16%, signal=44%	CD274/CRTAM/HAVCR2/CD226/IL4I1/HLA-DRB1/PRF1/LAPTM5/NKG7/IL12B/SPI1/ABI3/IL12A/HLA-A/MR1/CD160/FBXO38/AHR/TXNIP/CALM2
GOBP_ANTIFUNGAL_INNATE_IMMUNE_RESPONSE	GOBP_ANTIFUNGAL_INNATE_IMMUNE_RESPONSE	GOBP_ANTIFUNGAL_INNATE_IMMUNE_RESPONSE	18	0.802263745651555	2.04620542198612	5.14710604602327e-07	1.43457609293911e-05	1.21874875003309e-05	1967	tags=67%, list=11%, signal=59%	CLEC7A/CLEC6A/CLEC4A/USP15/CLEC4E/CLEC4C/CLEC4D/SPI1/PLCG2/BCL10/CARD9/CX3CR1
GOBP_INNATE_IMMUNE_RESPONSE_ACTIVATING_SIGNAL_TRANSDUCTION	GOBP_INNATE_IMMUNE_RESPONSE_ACTIVATING_SIGNAL_TRANSDUCTION	GOBP_INNATE_IMMUNE_RESPONSE_ACTIVATING_SIGNAL_TRANSDUCTION	27	0.728273628330134	1.98907992700931	5.19902991413643e-07	1.44501171262544e-05	1.2276143644199e-05	1145	tags=59%, list=7%, signal=55%	CLEC7A/KLRD1/CLEC6A/LYN/HCK/KLRC4-KLRK1/KLRK1/PAK2/KLRC4/PLCG2/TYROBP/KLRC2/FCN1/SYK/LILRA2/KLRC3
GOBP_POSITIVE_REGULATION_OF_NEUTROPHIL_MIGRATION	GOBP_POSITIVE_REGULATION_OF_NEUTROPHIL_MIGRATION	GOBP_POSITIVE_REGULATION_OF_NEUTROPHIL_MIGRATION	32	0.703846291066488	1.96435638363739	5.57363792865255e-07	1.54482664589153e-05	1.31241246314149e-05	2764	tags=56%, list=16%, signal=47%	NCKAP1L/C3AR1/CD74/RAC2/XCL1/CCR7/ADAM8/FUT7/MOSPD2/DAPK2/C5AR1/FUT4/CAMK1D/CCL19/IL1R1/MCU/IL23A/RIPOR2
GOBP_REGULATION_OF_LYMPHOCYTE_CHEMOTAXIS	GOBP_REGULATION_OF_LYMPHOCYTE_CHEMOTAXIS	GOBP_REGULATION_OF_LYMPHOCYTE_CHEMOTAXIS	26	0.726240068637405	1.9639432710264	5.76834109741822e-07	1.59436308781272e-05	1.35449630726079e-05	981	tags=54%, list=6%, signal=51%	CXCL10/CCR2/CXCL13/CCL4/CCL5/XCL2/TNFSF14/KLRC4-KLRK1/KLRK1/PTK2B/XCL1/CCL2/CCL3/CCL7
GOBP_NEGATIVE_REGULATION_OF_HEMOPOIESIS	GOBP_NEGATIVE_REGULATION_OF_HEMOPOIESIS	GOBP_NEGATIVE_REGULATION_OF_HEMOPOIESIS	101	0.549189557920575	1.70541356835302	5.92336262560754e-07	1.63268818448376e-05	1.3870555168368e-05	3223	tags=44%, list=18%, signal=36%	IRF1/LILRB1/TLR3/LAG3/TBX21/LILRB4/FGL2/C1QC/LYN/INPP5D/TLR4/CD74/LILRB3/TNFSF4/CR1/TMEM176B/IFNL1/CCL3/SOCS1/IFNB1/JAK3/UBASH3B/CTLA4/FOXP3/RUNX1/BCL6/FCGR2B/MAFB/TMEM176A/GPR55/PTPN2/IL2/PIK3R1/RC3H2/HLA-G/ZNF675/ID2/CBFB/SOCS5/FBXW7/RC3H1/IL4R/GPR68/ANXA1
GOBP_MEMBRANE_INVAGINATION	GOBP_MEMBRANE_INVAGINATION	GOBP_MEMBRANE_INVAGINATION	72	0.586727012560836	1.78670338596718	6.1976359314502e-07	1.70358157917383e-05	1.44728322911319e-05	3531	tags=51%, list=20%, signal=41%	CLEC7A/STAP1/BIN2/MSR1/NCKAP1L/RHOH/FCGR1A/AIF1/ARHGAP25/HAVCR1/ITGB2/CD300A/RAC2/ITGAM/PLCG2/ELMO1/CDC42/ARHGAP12/FCGR2B/FCHO2/IGLL5/ABCA1/C3/RAB31/SNX18/ITGA2/SNX3/VAMP7/BECN1/MARCO/ANO6/RHOA/TREM2/IGLL1/SNX9/THBS1/GULP1
GOBP_POSITIVE_REGULATION_OF_RESPONSE_TO_TUMOR_CELL	GOBP_POSITIVE_REGULATION_OF_RESPONSE_TO_TUMOR_CELL	GOBP_POSITIVE_REGULATION_OF_RESPONSE_TO_TUMOR_CELL	14	0.840670669092743	2.04649528404478	6.3396895059135e-07	1.73784126071442e-05	1.47638865214348e-05	1803	tags=64%, list=10%, signal=58%	CD274/CRTAM/CD226/HLA-DRB1/IL12B/IL12A/MR1/CD160/FBXO38
GOBP_DEFENSE_RESPONSE_TO_GRAM_POSITIVE_BACTERIUM	GOBP_DEFENSE_RESPONSE_TO_GRAM_POSITIVE_BACTERIUM	GOBP_DEFENSE_RESPONSE_TO_GRAM_POSITIVE_BACTERIUM	98	0.541461867489877	1.67734126999529	6.95303818975805e-07	1.89555778845371e-05	1.61037723733453e-05	2039	tags=30%, list=12%, signal=26%	GBP2/GBP4/TNFSF8/HAVCR2/HLA-E/NOD2/IL7R/MYD88/MPEG1/LYZ/LTA/KLRC4-KLRK1/KLRK1/TLR2/RNASE6/GBP7/TNF/FGR/IL12A/TBK1/HLA-A/MR1/RIPK2/RNASE2/NLRP6/C5AR1/CARD9/GSDMD/RNASE3
GOMF_CYTOKINE_ACTIVITY	GOMF_CYTOKINE_ACTIVITY	GOMF_CYTOKINE_ACTIVITY	231	0.461811998084917	1.48881004592388	6.93914600556273e-07	1.89555778845371e-05	1.61037723733453e-05	1868	tags=24%, list=11%, signal=22%	CXCL10/CXCL11/CCL8/TNFSF10/CXCL9/TNFSF13B/IFNG/FASLG/TNFSF8/CXCL13/IL15/IL7/CCL4/IL27/CCL5/IL21/XCL2/SECTM1/TNFSF14/IL10/LTA/CSF1/IL18/EBI3/CD40LG/XCL1/IL12B/TNFSF4/CCL2/IL32/IFNL1/CCL3/TNF/FLT3LG/IFNB1/IL12A/LTB/CCL7/TNFRSF11B/IL33/CCL25/CCL3L3/CCL3L1/WNT1/TNFSF11/CXCL12/TNFSF18/NAMPT/TNFSF15/IL2/IL1B/CXCL16/IL26/CSF2/CCL19/CCL13
GOBP_POSITIVE_REGULATION_BY_SYMBIONT_OF_ENTRY_INTO_HOST	GOBP_POSITIVE_REGULATION_BY_SYMBIONT_OF_ENTRY_INTO_HOST	GOBP_POSITIVE_REGULATION_BY_SYMBIONT_OF_ENTRY_INTO_HOST	11	0.885477942506793	2.0536810035909	7.03581897537151e-07	1.91289922987076e-05	1.62510971486209e-05	549	tags=55%, list=3%, signal=53%	TRIM21/TRIM38/HLA-DRB1/LGALS9/CD74/CD4
GOBP_MONOCYTE_CHEMOTAXIS	GOBP_MONOCYTE_CHEMOTAXIS	GOBP_MONOCYTE_CHEMOTAXIS	68	0.592229185523067	1.79466215028932	7.15230061919016e-07	1.93928411897498e-05	1.64752508256117e-05	2683	tags=44%, list=15%, signal=37%	CXCL10/CCL8/CCR2/CCR1/FPR2/CCL4/CCL5/AIF1/XCL2/SLAMF8/PTPRO/LYN/LGMN/XCL1/CCL2/CCL3/CCL7/MOSPD2/CCL25/CCL3L3/CCL3L1/TNFSF11/CXCL12/PLA2G7/CCL19/CCL13/CX3CR1/FOLR2/ANO6/CCL22
GOBP_NEGATIVE_REGULATION_OF_INTERLEUKIN_2_PRODUCTION	GOBP_NEGATIVE_REGULATION_OF_INTERLEUKIN_2_PRODUCTION	GOBP_NEGATIVE_REGULATION_OF_INTERLEUKIN_2_PRODUCTION	27	0.723404908689539	1.97578235295112	7.24305021018591e-07	1.95856788610393e-05	1.66390766916637e-05	1431	tags=52%, list=8%, signal=48%	GBP1/PTPRC/HAVCR2/LAG3/TBX21/LILRB4/NOD2/LAPTM5/XCL1/VSIG4/CR1/GATA3/FOXP3/TNFAIP3
GOBP_INTERLEUKIN_17_PRODUCTION	GOBP_INTERLEUKIN_17_PRODUCTION	GOBP_INTERLEUKIN_17_PRODUCTION	36	0.689489636125317	1.95045784935094	7.40922440008335e-07	1.99808759632518e-05	1.69748176653972e-05	2651	tags=64%, list=15%, signal=54%	IFNG/IL15/SLAMF6/NCKAP1L/NOD2/IL21/MYD88/TLR4/PRKCQ/LY9/IL18/IL12B/TNFSF4/IL12A/FOXP3/VSIR/IL2/CARD9/RFTN1/IL23R/OSM/PRNP/IL23A
GOBP_REGULATION_OF_B_CELL_RECEPTOR_SIGNALING_PATHWAY	GOBP_REGULATION_OF_B_CELL_RECEPTOR_SIGNALING_PATHWAY	GOBP_REGULATION_OF_B_CELL_RECEPTOR_SIGNALING_PATHWAY	21	0.774998187899202	2.02889450730972	7.52817144272693e-07	2.02469257831615e-05	1.72008411486111e-05	1394	tags=67%, list=8%, signal=61%	PTPN22/STAP1/FCRL3/LYN/PLCL2/CD300A/PRKCB/NFAM1/GCSAM/PRKCH/CD19/LPXN/FCGR2B/BLK
GOBP_REGULATION_OF_HUMORAL_IMMUNE_RESPONSE_MEDIATED_BY_CIRCULATING_IMMUNOGLOBULIN	GOBP_REGULATION_OF_HUMORAL_IMMUNE_RESPONSE_MEDIATED_BY_CIRCULATING_IMMUNOGLOBULIN	GOBP_REGULATION_OF_HUMORAL_IMMUNE_RESPONSE_MEDIATED_BY_CIRCULATING_IMMUNOGLOBULIN	18	0.796975618723408	2.03271784505002	7.65104692873445e-07	2.05108221987133e-05	1.74250352002024e-05	2780	tags=72%, list=16%, signal=61%	PTPRC/CR1L/NOD2/LTA/PTPN6/CR1/TNF/CR2/CD46/FCGR2B/C4BPB/FCER2/TREM2
GOMF_MHC_CLASS_IB_RECEPTOR_ACTIVITY	GOMF_MHC_CLASS_IB_RECEPTOR_ACTIVITY	GOMF_MHC_CLASS_IB_RECEPTOR_ACTIVITY	8	0.931302953972979	1.99413466120295	7.6674049710564e-07	2.05108221987133e-05	1.74250352002024e-05	1208	tags=100%, list=7%, signal=93%	LILRB1/KLRD1/KLRC1/KIR2DL4/KLRC4-KLRK1/KLRK1/KLRC2/CD160
GOBP_NADH_DEHYDROGENASE_COMPLEX_ASSEMBLY	GOBP_NADH_DEHYDROGENASE_COMPLEX_ASSEMBLY	GOBP_NADH_DEHYDROGENASE_COMPLEX_ASSEMBLY	53	-0.439277	-2.29519	7.70770670198855e-07	2.05635019979791e-05	1.74697894936993e-05	2272	tags=45%, list=13%, signal=40%	NDUFC1/NDUFC2/NDUFB8/FOXRED1/NDUFAF3/NDUFA10/NDUFB2/NDUFS3/NDUFS2/NDUFS5/OXA1L/NDUFS8/NDUFA8/NDUFA3/BCS1L/NDUFAF8/NDUFB9/NDUFA13/DMAC2/NDUFB11/NDUFB7/NDUFS7/NDUFB10/NDUFA11
GOBP_POSITIVE_REGULATION_OF_PROTEIN_KINASE_ACTIVITY	GOBP_POSITIVE_REGULATION_OF_PROTEIN_KINASE_ACTIVITY	GOBP_POSITIVE_REGULATION_OF_PROTEIN_KINASE_ACTIVITY	388	0.424561174351321	1.38717838256585	8.30141664983733e-07	2.20884094218872e-05	1.8765279517513e-05	5165	tags=43%, list=30%, signal=31%	PTPRC/IFNG/CD86/TLR3/JAK2/RASGRP1/PIK3CG/STAP1/NCKAP1L/MOB1A/FCGR1A/CCL5/MOB3C/NOD2/STK4/FGD2/CASS4/TLR4/PDCD10/CD300A/CSF1/CSF1R/PIK3R5/NCF1/FLT3/PAK2/LCP2/CD4/IL18/RAP1A/CD40LG/PTK2B/CACUL1/LRRK2/PIK3CA/CAB39/IL12B/CCNYL1/TLR6/LILRA5/TCL1A/TAB2/CCR7/SOCS1/TNF/CCND2/CD40/SYK/ADAM8/PIK3R6/MAP3K5/ABI1/FZD5/RIPK3/CDKN1B/DLG1/AGAP2/TTBK1/DAZAP2/TNFSF11/PPP2CA/TGFBR2/IQGAP1/ECT2/TNFSF15/IL1B/FGF1/DIP…
GOBP_POSITIVE_THYMIC_T_CELL_SELECTION	GOBP_POSITIVE_THYMIC_T_CELL_SELECTION	GOBP_POSITIVE_THYMIC_T_CELL_SELECTION	14	0.836386944740953	2.03606715563923	8.34166352153954e-07	2.21364677175323e-05	1.88061075976926e-05	1339	tags=64%, list=8%, signal=59%	PTPRC/CD3G/DOCK2/CD3D/CD74/CD3E/TOX/ZAP70/PTPN2
GOBP_ENTRY_INTO_HOST	GOBP_ENTRY_INTO_HOST	GOBP_ENTRY_INTO_HOST	153	0.496371614197272	1.57215963019812	8.55684264882141e-07	2.2647261525183e-05	1.92400541256342e-05	2337	tags=32%, list=13%, signal=28%	TRIM21/TRIM14/TRIM22/CD80/CCR5/CD86/PLSCR1/SIGLEC1/CIITA/TRIM38/HLA-DRB1/IFITM1/SLAMF1/TRIM34/LAMP3/TRIM5/HAVCR1/LGALS9/CD74/SELPLG/ICAM1/CD4/ITGB7/CR1/TRIM59/FCN1/CR2/MRC1/CD46/IFITM3/ZNF639/AXL/UVRAG/EPS15/WWP1/GPR15/PIKFYVE/VAMP8/CD209/CXCR4/ITCH/SCARB2/IDE/ITGA2/ITGAV/SNX3/DYNLT1/CLEC5A/GRK2
GOBP_NEGATIVE_REGULATION_OF_DNA_BINDING_TRANSCRIPTION_FACTOR_ACTIVITY	GOBP_NEGATIVE_REGULATION_OF_DNA_BINDING_TRANSCRIPTION_FACTOR_ACTIVITY	GOBP_NEGATIVE_REGULATION_OF_DNA_BINDING_TRANSCRIPTION_FACTOR_ACTIVITY	168	0.488041820561668	1.54896799598842	8.64198466274926e-07	2.28120960224635e-05	1.93800898048231e-05	3189	tags=35%, list=18%, signal=29%	SP100/TRIM21/NLRC5/CYLD/HAVCR2/AIM2/NLRC3/NOD2/IL10/ACOD1/XCL1/CMKLR1/EOMES/IRAK2/SPI1/NLRP3/TNFSF4/TMSB4X/GFI1/OTULIN/NFKBIA/FOXP3/CHUK/PARP10/ESR1/TMIGD3/CYP1B1/ERBIN/TNFAIP3/CARD8/RLIM/ARRB2/PURA/CAT/NLRP2/MED13/RB1/ITCH/TAF3/UFL1/PSMD10/SUMO1/TAX1BP1/TAF1/ZNF675/SIRT1/FZD6/ID2/CD200/PRNP/TLR9/BCL3/EGLN1/PELI1/TRIM37/G3BP2/IRAK3/EIF2AK4/CEBPG
GOBP_MYELOID_DENDRITIC_CELL_ACTIVATION	GOBP_MYELOID_DENDRITIC_CELL_ACTIVATION	GOBP_MYELOID_DENDRITIC_CELL_ACTIVATION	29	0.723473309087603	1.99858257096102	8.79685927647854e-07	2.31596469289453e-05	1.96753527991895e-05	1987	tags=59%, list=11%, signal=52%	HAVCR2/CD2/UBD/DOCK2/SLAMF1/BATF2/IL10/CLEC4D/SPI1/RELB/TSPAN32/BATF/TGFBR2/RBPJ/CSF2/CAMK4/BATF3
GOBP_CELLULAR_RESPONSE_TO_INTERLEUKIN_1	GOBP_CELLULAR_RESPONSE_TO_INTERLEUKIN_1	GOBP_CELLULAR_RESPONSE_TO_INTERLEUKIN_1	106	0.53912201133607	1.67873262924625	9.16450894065107e-07	2.40640711078464e-05	2.04437092795188e-05	3644	tags=42%, list=21%, signal=34%	GBP1/CCL8/GBP3/GBP2/CD47/ZBP1/CCL4/CCL5/XCL2/MYD88/KMO/ACOD1/XCL1/VRK2/IRAK2/TANK/CCL2/NFKB1/NLRP7/CCL3/OTUD4/CD40/CCL7/CCL25/CCL3L3/CCL3L1/IL1B/IRAK4/CCL19/CCL13/HIF1A/MAPK13/IL1R1/MAP3K7/ZNF675/RORA/CCL22/IL1RN/IL1R2/IRAK3/RC3H1/RPS6KA5/ST18/SFRP1/CCL1
GOMF_OXIDOREDUCTASE_ACTIVITY_ACTING_ON_NAD_P_H_QUINONE_OR_SIMILAR_COMPOUND_AS_ACCEPTOR	GOMF_OXIDOREDUCTASE_ACTIVITY_ACTING_ON_NAD_P_H_QUINONE_OR_SIMILAR_COMPOUND_AS_ACCEPTOR	GOMF_OXIDOREDUCTASE_ACTIVITY_ACTING_ON_NAD_P_H_QUINONE_OR_SIMILAR_COMPOUND_AS_ACCEPTOR	50	-0.454327	-2.22633	9.39840811562702e-07	2.46134688130515e-05	2.09104518732268e-05	2897	tags=46%, list=17%, signal=38%	NDUFC1/NDUFC2/AKR1C1/NDUFB8/AKR1C2/NDUFA10/NDUFB2/NDUFS3/NDUFS2/NDUFS5/NDUFS6/NDUFS8/NDUFA8/NDUFA3/NDUFV1/NDUFV3/NDUFB9/NDUFA13/NDUFB7/NDUFA7/NDUFS7/NDUFB10/DCXR
GOBP_REGULATION_OF_T_CELL_MIGRATION	GOBP_REGULATION_OF_T_CELL_MIGRATION	GOBP_REGULATION_OF_T_CELL_MIGRATION	43	0.642998426858559	1.8727341480535	9.82577875658716e-07	2.56653456631484e-05	2.18040772462928e-05	3153	tags=53%, list=18%, signal=44%	CXCL10/CCR2/CXCL13/CD200R1/DOCK8/CCL5/AIF1/XCL2/SPN/TNFSF14/XCL1/ADAM8/RIPK3/ITGA4/CCR6/CXCL12/SELENOK/OXSR1/CD200/RHOA/RIPOR2/IL27RA/ADAM10
GOBP_RIBOSOMAL_SMALL_SUBUNIT_ASSEMBLY	GOBP_RIBOSOMAL_SMALL_SUBUNIT_ASSEMBLY	GOBP_RIBOSOMAL_SMALL_SUBUNIT_ASSEMBLY	17	-0.739337	-2.82801	9.97812470194709e-07	2.59952293148898e-05	2.20843309673711e-05	1968	tags=65%, list=11%, signal=57%	RRP7A/RPS27/RPSA/MRPS11/RPS14/ERAL1/RPL38/RPS5/RPS19/RPS28/RPS15
GOBP_T_CELL_TOLERANCE_INDUCTION	GOBP_T_CELL_TOLERANCE_INDUCTION	GOBP_T_CELL_TOLERANCE_INDUCTION	15	0.826674976744926	2.04101731813506	1.01489578523268e-06	2.63714326694053e-05	2.24039357414439e-05	1869	tags=80%, list=11%, signal=72%	IDO1/ICOS/HLA-B/LILRB2/IL2RA/LILRB4/CD3E/FOXP3/CBLB/TGFBR2/ITCH/HLA-G
GOCC_EARLY_ENDOSOME_MEMBRANE	GOCC_EARLY_ENDOSOME_MEMBRANE	GOCC_EARLY_ENDOSOME_MEMBRANE	170	0.484871527264986	1.54090332216701	1.01820938301051e-06	2.6388813567997e-05	2.24187017399415e-05	4688	tags=45%, list=27%, signal=33%	B2M/CD274/HLA-B/MARCHF1/SNX20/HLA-C/HLA-F/HLA-DRA/FCGR1A/HLA-E/CD8B/FGD2/LAMP3/KIR2DL4/STX12/CMTM6/SNX6/INPP4A/ATP11B/TICAM2/SNX2/STAM2/HLA-A/FZD5/MR1/ATP13A3/SLC9A6/DOP1B/IFITM3/ATP11C/MARCHF8/TMEM9B/EEA1/GRIPAP1/DNAJC13/TMEM30A/EPS15/FIG4/SNX4/APPL1/RAB21/PIKFYVE/PLEKHF2/PML/INPP5F/RAB31/VAMP8/ITCH/RAB5A/HLA-G/SNX3/ARF6/MON2/LITAF/MMGT1/INPP5B/RBSN/SNX16/KIF16B/ANXA1/RUFY1/SNX1/NAPEPLD/TMEM165/…
GOBP_T_CELL_ACTIVATION_VIA_T_CELL_RECEPTOR_CONTACT_WITH_ANTIGEN_BOUND_TO_MHC_MOLECULE_ON_ANTIGEN_PRESENTING_CELL	GOBP_T_CELL_ACTIVATION_VIA_T_CELL_RECEPTOR_CONTACT_WITH_ANTIGEN_BOUND_TO_MHC_MOLECULE_ON_ANTIGEN_PRESENTING_CELL	GOBP_T_CELL_ACTIVATION_VIA_T_CELL_RECEPTOR_CONTACT_WITH_ANTIGEN_BOUND_TO_MHC_MOLECULE_ON_ANTIGEN_PRESENTING_CELL	10	0.892974693692876	2.02331741334806	1.04897986237827e-06	2.71158576860372e-05	2.30363644170499e-05	538	tags=80%, list=3%, signal=78%	LILRB1/HAVCR2/HLA-DMB/APBB1IP/FGL2/ITGAL/LGALS9/ICAM1
GOBP_PROTEIN_MONO_ADP_RIBOSYLATION	GOBP_PROTEIN_MONO_ADP_RIBOSYLATION	GOBP_PROTEIN_MONO_ADP_RIBOSYLATION	12	0.862109866257521	2.02658	1.06440289670744e-06	2.74434421275112e-05	2.33146648366246e-05	1082	tags=75%, list=6%, signal=70%	PARP9/PARP14/PARP12/PARP15/PARP8/PARP11/TIPARP/PARP10/PARP4
GOBP_POSITIVE_REGULATION_OF_ANTIGEN_RECEPTOR_MEDIATED_SIGNALING_PATHWAY	GOBP_POSITIVE_REGULATION_OF_ANTIGEN_RECEPTOR_MEDIATED_SIGNALING_PATHWAY	GOBP_POSITIVE_REGULATION_OF_ANTIGEN_RECEPTOR_MEDIATED_SIGNALING_PATHWAY	24	0.736540518093114	1.96959716054201	1.11244619868314e-06	2.86082169341762e-05	2.43042030330855e-05	925	tags=54%, list=5%, signal=51%	PTPRC/TRAT1/STAP1/CD226/TESPA1/LCK/PRKCB/CARD11/NFAM1/CCR7/PRKCH/BCL10/RAB29
GOBP_POSITIVE_REGULATION_OF_INTERFERON_ALPHA_PRODUCTION	GOBP_POSITIVE_REGULATION_OF_INTERFERON_ALPHA_PRODUCTION	GOBP_POSITIVE_REGULATION_OF_INTERFERON_ALPHA_PRODUCTION	20	0.773998857472151	2.01209242134005	1.17340402640729e-06	3.00210907063895e-05	2.5504514506499e-05	2981	tags=80%, list=17%, signal=66%	IFIH1/STAT1/TLR3/TLR8/TLR7/IRF7/TLR4/TBK1/IRF5/CHUK/RIPK2/DHX36/SETD2/TLR9/MMP12/DDX3X
GOBP_HOMEOSTASIS_OF_NUMBER_OF_CELLS	GOBP_HOMEOSTASIS_OF_NUMBER_OF_CELLS	GOBP_HOMEOSTASIS_OF_NUMBER_OF_CELLS	279	0.448392952715681	1.45413227758643	1.17222086079717e-06	3.00210907063895e-05	2.5504514506499e-05	4526	tags=42%, list=26%, signal=32%	STAT1/B2M/TNFSF13B/CCR2/GPR174/JAK2/IL7/IKZF1/NCKAP1L/IL2RA/DOCK11/CCR4/IL7R/SASH3/LYN/HCLS1/INPP5D/SIT1/TNFSF14/ISG15/LGALS9/CD74/CSF1/CARD11/CORO1A/FLT3/STAT3/GAPT/ADAR/SPI1/RHEX/GPR183/TNFRSF17/LIPA/CCR7/CASP3/DOCK10/FAS/BCL10/TNFRSF13B/GATA3/JAK3/FOXP3/RIPK3/BCL6/PTBP3/PPP3CB/MAFB/LGALS2/AXL/PTPN2/TNFAIP3/UBA5/IL2/SLC40A1/ARID4A/AP3B1/SKIL/SOS1/PIK3CB/RC3H2/CARD9/VPS54/RB1/HIF1A/CX3CR1/STAT5B…
GOBP_CD8_POSITIVE_ALPHA_BETA_T_CELL_DIFFERENTIATION	GOBP_CD8_POSITIVE_ALPHA_BETA_T_CELL_DIFFERENTIATION	GOBP_CD8_POSITIVE_ALPHA_BETA_T_CELL_DIFFERENTIATION	14	0.830658354188857	2.02212170234806	1.17839658853796e-06	3.00717165228433e-05	2.55475238322686e-05	1013	tags=64%, list=6%, signal=61%	IRF1/TNFSF8/NCKAP1L/LILRB4/GPR18/TOX/EOMES/SOCS1/RUNX1
GOBP_NEGATIVE_REGULATION_OF_INTERLEUKIN_12_PRODUCTION	GOBP_NEGATIVE_REGULATION_OF_INTERLEUKIN_12_PRODUCTION	GOBP_NEGATIVE_REGULATION_OF_INTERLEUKIN_12_PRODUCTION	18	0.79019139142367	2.01541440492829	1.183618642524e-06	3.01279255487359e-05	2.55952763916374e-05	1719	tags=72%, list=10%, signal=65%	LILRB1/TIGIT/TLR8/NOD2/SLAMF1/IL10/MEFV/CMKLR1/LILRA5/NFKB1/CCR7/JAK3/ARRB2
GOMF_T_CELL_RECEPTOR_BINDING	GOMF_T_CELL_RECEPTOR_BINDING	GOMF_T_CELL_RECEPTOR_BINDING	10	0.890817442795334	2.01842947717609	1.19155543818523e-06	3.02527739496495e-05	2.57013417535976e-05	1066	tags=90%, list=6%, signal=85%	CD3G/DOCK2/HLA-DRA/HLA-E/HLA-DRB1/LCK/CD3E/HLA-A/MR1
GOBP_POSITIVE_REGULATION_OF_NIK_NF_KAPPAB_SIGNALING	GOBP_POSITIVE_REGULATION_OF_NIK_NF_KAPPAB_SIGNALING	GOBP_POSITIVE_REGULATION_OF_NIK_NF_KAPPAB_SIGNALING	64	0.596767312397576	1.79524066757969	1.21861971130908e-06	3.08613895417309e-05	2.62183930942346e-05	4108	tags=61%, list=24%, signal=47%	NMI/EIF2AK2/CD86/TLR3/HAVCR2/IFI35/TLR7/NOD2/LAPTM5/TLR4/TNFSF14/LGALS9/IL18R1/CD27/TLR2/IL18/IL12B/TNF/CD14/LIMS1/IL1B/RC3H2/CCL19/NFAT5/TRIM44/IL23A/TLR9/RHOA/TREM2/NOD1/DDX3X/RC3H1/AGO3/RTKN2/TERF2IP/TCIM/RBCK1/PDCD4/NR3C2
GOMF_PROTEIN_SERINE_THREONINE_TYROSINE_KINASE_ACTIVITY	GOMF_PROTEIN_SERINE_THREONINE_TYROSINE_KINASE_ACTIVITY	GOMF_PROTEIN_SERINE_THREONINE_TYROSINE_KINASE_ACTIVITY	442	0.415512579036447	1.36258064883537	1.25778295947837e-06	3.17725528346208e-05	2.69924748106045e-05	4620	tags=37%, list=26%, signal=28%	EIF2AK2/JAK2/PIK3CG/ITK/CIITA/STK4/STK17B/LCK/BTK/LYN/HCK/PRKCQ/PRKCB/CSF1R/FLT3/ATR/PAK2/PIM2/PTK2B/ALPK1/VRK2/LRRK2/PIK3CA/UHMK1/MAP3K2/AAK1/ZAP70/MAP4K1/HIPK3/TLK1/PRKCH/FGR/SYK/BMP2K/SMG1/TBK1/JAK3/STK17A/MAP3K5/TXK/MAP3K8/RIPK3/STYK1/RIPK2/TEC/TTBK1/PRKAA1/DAPK2/DYRK1A/AXL/EPHB2/STK26/BLK/NEK7/EIF2AK3/DCAF1/HIPK1/MASTL/PRKACB/NEK4/IRAK4/DYRK2/TTBK2/JAK1/MAP3K14/PIKFYVE/ROCK1/MKNK1/STK38/RPS6…
GOBP_TYROSINE_PHOSPHORYLATION_OF_STAT_PROTEIN	GOBP_TYROSINE_PHOSPHORYLATION_OF_STAT_PROTEIN	GOBP_TYROSINE_PHOSPHORYLATION_OF_STAT_PROTEIN	80	0.562873512445369	1.72722157571459	1.31305549436108e-06	3.30850195018557e-05	2.81074851039069e-05	3368	tags=46%, list=19%, signal=38%	PARP9/PARP14/IFNG/JAK2/IL15/CCL5/IL21/LYN/HCLS1/CSF1R/FLT3/IL18/IL12B/IFNL1/SOCS1/TNF/CD40/IL12A/JAK3/IL6ST/PTPN2/PPP2CA/TNFSF18/IL2/IL31RA/TNFRSF18/INPP5F/CSF2/IL23R/GGNBP2/OSM/LIF/IL23A/FER/FYN/IL24/SH2B3
GOBP_NEGATIVE_REGULATION_OF_ANTIGEN_RECEPTOR_MEDIATED_SIGNALING_PATHWAY	GOBP_NEGATIVE_REGULATION_OF_ANTIGEN_RECEPTOR_MEDIATED_SIGNALING_PATHWAY	GOBP_NEGATIVE_REGULATION_OF_ANTIGEN_RECEPTOR_MEDIATED_SIGNALING_PATHWAY	32	0.692060340729794	1.93146311265626	1.38484911791603e-06	3.4806107049285e-05	2.95696405848543e-05	1355	tags=53%, list=8%, signal=49%	GBP1/PTPN22/SH2D1A/FCRL3/SLA2/LILRB4/UBASH3A/LAPTM5/PLCL2/CD300A/PTPN6/LPXN/FCGR2B/CD160/CBLB/PTPN2/BTN2A2
GOBP_ACUTE_INFLAMMATORY_RESPONSE_TO_ANTIGENIC_STIMULUS	GOBP_ACUTE_INFLAMMATORY_RESPONSE_TO_ANTIGENIC_STIMULUS	GOBP_ACUTE_INFLAMMATORY_RESPONSE_TO_ANTIGENIC_STIMULUS	24	0.732046494043257	1.95757960442586	1.43803384693012e-06	3.60520143835897e-05	3.06281051820371e-05	2104	tags=58%, list=12%, signal=51%	FCGR3A/FCGR1A/HLA-E/BTK/PLA2G2D/CD6/CCR7/GATA3/FUT7/FCGR2B/NLRP6/IL31RA/C3/CNR1
GOBP_REGULATION_OF_GRANULOCYTE_CHEMOTAXIS	GOBP_REGULATION_OF_GRANULOCYTE_CHEMOTAXIS	GOBP_REGULATION_OF_GRANULOCYTE_CHEMOTAXIS	50	0.620479617833422	1.83831267511531	1.56748571773684e-06	3.91989285503212e-05	3.33015762694493e-05	2764	tags=48%, list=16%, signal=41%	NCKAP1L/C3AR1/CCL5/NOD2/SLAMF1/CD74/CSF1/CSF1R/RAC2/XCL1/CMKLR1/CCR7/MOSPD2/MPP1/DAPK2/C5AR1/CAMK1D/CCL19/DPP4/AKIRIN1/MCU/C5AR2/IL23A/RIPOR2
GOBP_REGULATION_OF_VIRAL_ENTRY_INTO_HOST_CELL	GOBP_REGULATION_OF_VIRAL_ENTRY_INTO_HOST_CELL	GOBP_REGULATION_OF_VIRAL_ENTRY_INTO_HOST_CELL	43	0.63813307093926	1.85856378963285	1.60863203262967e-06	4.01273260539472e-05	3.40902993651757e-05	1164	tags=35%, list=7%, signal=33%	TRIM21/TRIM14/TRIM22/CIITA/TRIM38/HLA-DRB1/IFITM1/TRIM34/TRIM5/LGALS9/CD74/CD4/TRIM59/FCN1/IFITM3
GOBP_POSITIVE_REGULATION_OF_INTERLEUKIN_2_PRODUCTION	GOBP_POSITIVE_REGULATION_OF_INTERLEUKIN_2_PRODUCTION	GOBP_POSITIVE_REGULATION_OF_INTERLEUKIN_2_PRODUCTION	34	0.675390383189738	1.89806903960839	1.61418430747608e-06	4.01654140149535e-05	3.41226571153823e-05	3223	tags=62%, list=18%, signal=50%	CD80/PTPRC/CLEC7A/CD86/CCR2/SASH3/PRKCQ/CD3E/CD28/CARD11/CD4/PLCG2/RUNX1/RIPK2/IL1B/MALT1/STAT5B/MAP3K7/CD83/PDE4B/ANXA1
GOMF_NON_MEMBRANE_SPANNING_PROTEIN_TYROSINE_KINASE_ACTIVITY	GOMF_NON_MEMBRANE_SPANNING_PROTEIN_TYROSINE_KINASE_ACTIVITY	GOMF_NON_MEMBRANE_SPANNING_PROTEIN_TYROSINE_KINASE_ACTIVITY	46	0.63665389654825	1.86409223500027	1.62767494260651e-06	4.04003496948452e-05	3.43222474805191e-05	1582	tags=43%, list=9%, signal=40%	EIF2AK2/JAK2/SLA/ITK/LCK/BTK/LYN/HCK/PTK2B/ZAP70/FGR/SYK/JAK3/TXK/STYK1/RIPK2/TEC/DYRK1A/BLK/JAK1
GOMF_MHC_CLASS_II_RECEPTOR_ACTIVITY	GOMF_MHC_CLASS_II_RECEPTOR_ACTIVITY	GOMF_MHC_CLASS_II_RECEPTOR_ACTIVITY	9	0.918417587450621	2.03400121535273	1.6328753633607e-06	4.04288594928363e-05	3.43464680714214e-05	1434	tags=100%, list=8%, signal=92%	HLA-DRA/HLA-DRB1/HLA-DOA/HLA-DQA1/HLA-DOB/HLA-DPA1/HLA-DQB1/HLA-DQA2/HLA-DQB2
GOBP_NATURAL_KILLER_CELL_PROLIFERATION	GOBP_NATURAL_KILLER_CELL_PROLIFERATION	GOBP_NATURAL_KILLER_CELL_PROLIFERATION	14	0.827517296639583	2.01447523661798	1.6574105636444e-06	4.09347589209006e-05	3.47762565633881e-05	2651	tags=86%, list=15%, signal=73%	PTPN22/FCGR3A/JAK2/IL15/HLA-E/SLAMF1/IL18/IL12B/ELF4/STAT5B/IL23R/IL23A
GOBP_GRANULOCYTE_ACTIVATION	GOBP_GRANULOCYTE_ACTIVATION	GOBP_GRANULOCYTE_ACTIVATION	47	0.630925918881244	1.8524686587069	1.76693997269846e-06	4.35321655495932e-05	3.6982891748254e-05	3799	tags=60%, list=22%, signal=47%	CCR2/IL15/CCL5/MYD88/ITGB2/CD300A/PTAFR/ITGAM/IL18/FCER1G/SPI1/TYROBP/CCL3/TNF/SYK/LILRA2/FCGR2B/VAMP8/PRAM1/STXBP3/PLPP6/VAMP7/STX4/ANXA1/PREX1/KMT2E/STXBP2/DNASE1L3
GOBP_T_HELPER_17_TYPE_IMMUNE_RESPONSE	GOBP_T_HELPER_17_TYPE_IMMUNE_RESPONSE	GOBP_T_HELPER_17_TYPE_IMMUNE_RESPONSE	38	0.666463004363482	1.90286960284685	1.78142308722878e-06	4.3780885626524e-05	3.71941926923862e-05	5483	tags=84%, list=31%, signal=58%	CLEC7A/CLEC6A/SLAMF6/TBX21/IL12RB1/PRKCQ/STAT3/LY9/IL12B/FOXP3/BATF/EPHB2/IL2/RC3H2/CARD9/MALT1/IL23R/RORA/NFKBIZ/IL23A/IL27RA/RC3H1/IL17RA/LOXL3/IL6/ARID5A/NFKBID/ZC3H12A/SMAD7/RORC/IL6R/ENTPD7
GOBP_REGULATION_OF_MYELOID_LEUKOCYTE_MEDIATED_IMMUNITY	GOBP_REGULATION_OF_MYELOID_LEUKOCYTE_MEDIATED_IMMUNITY	GOBP_REGULATION_OF_MYELOID_LEUKOCYTE_MEDIATED_IMMUNITY	59	0.606732496395241	1.81397228940981	1.79645076693989e-06	4.40417340356909e-05	3.74157973003153e-05	3799	tags=58%, list=22%, signal=45%	CCR2/CD84/STAP1/HLA-E/BTK/LYN/ITGB2/LGALS9/CD300A/PTAFR/RAC2/ITGAM/SPI1/TYROBP/FGR/SYK/C12orf4/FCGR2B/BLK/DHX36/SNX4/C3/VAMP8/PRAM1/CAMK4/CX3CR1/UNC13D/VAMP7/FER/STX4/IL4R/DDX21/STXBP2/DNASE1L3
GOBP_GRANZYME_MEDIATED_PROGRAMMED_CELL_DEATH_SIGNALING_PATHWAY	GOBP_GRANZYME_MEDIATED_PROGRAMMED_CELL_DEATH_SIGNALING_PATHWAY	GOBP_GRANZYME_MEDIATED_PROGRAMMED_CELL_DEATH_SIGNALING_PATHWAY	7	0.93186840802219	1.93439072438494	1.83533266477867e-06	4.48846797283373e-05	3.81319245342174e-05	478	tags=57%, list=3%, signal=56%	SRGN/GZMA/GZMB/NKG7
GOCC_ALPHA_BETA_T_CELL_RECEPTOR_COMPLEX	GOCC_ALPHA_BETA_T_CELL_RECEPTOR_COMPLEX	GOCC_ALPHA_BETA_T_CELL_RECEPTOR_COMPLEX	5	0.970007440902066	1.84184050482071	1.85460203190907e-06	4.52450344117083e-05	3.84380650185658e-05	529	tags=100%, list=3%, signal=97%	CD3G/CD247/CD3D/CD3E/PTPN6
GOBP_INFLAMMASOME_COMPLEX_ASSEMBLY	GOBP_INFLAMMASOME_COMPLEX_ASSEMBLY	GOBP_INFLAMMASOME_COMPLEX_ASSEMBLY	25	0.728476636208412	1.95805802838797	1.90667183735159e-06	4.6401881934376e-05	3.94208685653206e-05	2981	tags=60%, list=17%, signal=50%	GBP5/EIF2AK2/AIM2/NLRC3/MYD88/TLR4/MEFV/NLRP3/TLR6/PLCG2/NEK7/CARD8/NLRP1/TREM2/DDX3X
GOBP_REGULATION_OF_NATURAL_KILLER_CELL_DIFFERENTIATION	GOBP_REGULATION_OF_NATURAL_KILLER_CELL_DIFFERENTIATION	GOBP_REGULATION_OF_NATURAL_KILLER_CELL_DIFFERENTIATION	12	0.852812374045104	2.00472272403593	1.99946495841598e-06	4.85417551218361e-05	4.12388047384399e-05	1981	tags=75%, list=11%, signal=67%	RASGRP1/IL15/IL15RA/PRDM1/TOX/ZNF683/AXL/ZBTB1/STAT5B
GOBP_POSITIVE_REGULATION_OF_T_CELL_MIGRATION	GOBP_POSITIVE_REGULATION_OF_T_CELL_MIGRATION	GOBP_POSITIVE_REGULATION_OF_T_CELL_MIGRATION	31	0.689892792994571	1.92247903094415	2.11187769576033e-06	5.11463972046032e-05	4.34515868266681e-05	1759	tags=48%, list=10%, signal=44%	CXCL10/CCR2/CXCL13/DOCK8/CCL5/AIF1/XCL2/SPN/TNFSF14/XCL1/ADAM8/ITGA4/CXCL12/SELENOK/OXSR1
GOBP_POSITIVE_REGULATION_OF_CYSTEINE_TYPE_ENDOPEPTIDASE_ACTIVITY	GOBP_POSITIVE_REGULATION_OF_CYSTEINE_TYPE_ENDOPEPTIDASE_ACTIVITY	GOBP_POSITIVE_REGULATION_OF_CYSTEINE_TYPE_ENDOPEPTIDASE_ACTIVITY	142	0.499883150264385	1.57863425126753	2.14965612759177e-06	5.19352756443358e-05	4.41217810513484e-05	3197	tags=38%, list=18%, signal=31%	TNFSF10/CLEC7A/CASP5/FASLG/JAK2/CASP8/CFLAR/NLRC4/AIM2/LCK/CASP10/LAPTM5/LGALS9/ARL6IP5/LGMN/MEFV/IFI16/NLRP3/TNF/SYK/FAS/BCL10/MAP3K5/CASP4/RIPK2/CASP1/P2RX1/TTBK1/COL4A3/NLRP6/TNFSF15/EIF2AK3/CARD8/CASP8AP2/CARD9/PML/MALT1/ATP2A3/REST/NLRP2/ACER2/NLRP1/SENP1/SIRT1/IFT57/BCL2L11/F2R/RHOA/NOD1/FYN/DDX3X/CYFIP2/APAF1/PMAIP1
GOBP_NEGATIVE_REGULATION_OF_T_CELL_DIFFERENTIATION	GOBP_NEGATIVE_REGULATION_OF_T_CELL_DIFFERENTIATION	GOBP_NEGATIVE_REGULATION_OF_T_CELL_DIFFERENTIATION	44	0.624759837381214	1.82197852151161	2.33148523884547e-06	5.59220185413465e-05	4.75087313472232e-05	3871	tags=57%, list=22%, signal=44%	IRF1/LAG3/TBX21/LILRB4/FGL2/CD74/TNFSF4/IFNL1/SOCS1/IFNB1/JAK3/CTLA4/FOXP3/RUNX1/BCL6/PTPN2/IL2/RC3H2/CBFB/SOCS5/RC3H1/IL4R/ANXA1/LOXL3/TMEM131L
GOCC_TERTIARY_GRANULE_MEMBRANE	GOCC_TERTIARY_GRANULE_MEMBRANE	GOCC_TERTIARY_GRANULE_MEMBRANE	72	0.571815666106415	1.74129529561327	2.33093952890068e-06	5.59220185413465e-05	4.75087313472232e-05	2604	tags=47%, list=15%, signal=40%	CD47/CYBB/FPR2/LILRB2/CD53/ATP8B4/LAIR1/CD33/ITGB2/GPR84/CD300A/CLEC12A/SIGLEC14/PTAFR/RAP2C/CLEC4C/CLEC4D/ITGAM/FCER1G/FCAR/ATP6AP2/ADAM8/SNAP23/FRMPD3/ITGAX/OLR1/COPB1/VAMP8/NRAS/VAMP1/CLEC5A/SVIP/TRPM2/ANO6
GOBP_NEGATIVE_REGULATION_OF_INFLAMMATORY_RESPONSE	GOBP_NEGATIVE_REGULATION_OF_INFLAMMATORY_RESPONSE	GOBP_NEGATIVE_REGULATION_OF_INFLAMMATORY_RESPONSE	145	0.489648226659559	1.54766887842148	2.32162508522875e-06	5.59220185413465e-05	4.75087313472232e-05	3789	tags=40%, list=22%, signal=32%	PTPRC/FPR2/CD200R1/IL2RA/PTGER4/NLRC3/NOD2/HLA-DRB1/GPR31/SIGLEC10/SLAMF8/AOAH/LYN/HCK/TNFAIP8L2/IL10/TNFRSF1B/ACOD1/ALOX5/CST7/MEFV/IL12B/NLRP3/FFAR4/NFKB1/CNR2/FGR/SYK/OTULIN/GATA3/FOXP3/NR1H3/FCGR2B/PTPN2/NLRP6/TNFAIP3/IL2/NR1D2/GHRL/RB1/HGF/ADORA2A/HAMP/RORA/CD200/TREM2/SOCS5/SELENOS/FYN/NDFIP1/SMPDL3B/VPS35/PSMA1/SOCS3/CALCRL/PPARG/RHBDF2/SYT11
GOMF_HYDROLASE_ACTIVITY_HYDROLYZING_N_GLYCOSYL_COMPOUNDS	GOMF_HYDROLASE_ACTIVITY_HYDROLYZING_N_GLYCOSYL_COMPOUNDS	GOMF_HYDROLASE_ACTIVITY_HYDROLYZING_N_GLYCOSYL_COMPOUNDS	51	0.609964610424969	1.81180362530165	2.38460558686619e-06	5.70589797260213e-05	4.84746403913504e-05	2023	tags=41%, list=12%, signal=37%	CD38/PIK3AP1/TLR3/TLR8/TLR7/IL18RAP/TLR10/MBD4/TLR1/MYD88/TLR4/BANK1/IL18R1/TLR2/MAN2A1/TLR6/TICAM2/ADPRH/TLR5/IL1RAP/IL1R1
GOBP_REGULATION_OF_INFLAMMATORY_RESPONSE_TO_ANTIGENIC_STIMULUS	GOBP_REGULATION_OF_INFLAMMATORY_RESPONSE_TO_ANTIGENIC_STIMULUS	GOBP_REGULATION_OF_INFLAMMATORY_RESPONSE_TO_ANTIGENIC_STIMULUS	41	0.642100938908777	1.85944436548288	2.53409936179429e-06	6.04910129951757e-05	5.13903353324841e-05	2955	tags=56%, list=17%, signal=47%	HLA-E/NOD2/HLA-DRB1/BTK/LYN/HCK/IL10/LTA/PLA2G2D/CD28/IL12B/CCR7/TNF/FGR/SYK/FUT7/FCGR2B/NLRP6/C3/CNR1/TREM2/SELENOS/FYN
GOBP_POSITIVE_REGULATION_OF_PATTERN_RECOGNITION_RECEPTOR_SIGNALING_PATHWAY	GOBP_POSITIVE_REGULATION_OF_PATTERN_RECOGNITION_RECEPTOR_SIGNALING_PATHWAY	GOBP_POSITIVE_REGULATION_OF_PATTERN_RECOGNITION_RECEPTOR_SIGNALING_PATHWAY	44	0.622948688923457	1.81669669417275	2.54184100953908e-06	6.05310014157064e-05	5.14243076242136e-05	3217	tags=50%, list=18%, signal=41%	DDX60/RSAD2/OASL/PTPN22/TASL/TLR3/IFI35/DHX58/USP15/TLR1/TLR4/TLR2/SLC15A3/TICAM2/NR1H3/TLR5/PJA2/TLR9/PELI1/DDX3X/RTN4/WDFY1
GOCC_INFLAMMASOME_COMPLEX	GOCC_INFLAMMASOME_COMPLEX	GOCC_INFLAMMASOME_COMPLEX	17	0.793207472160812	1.99990292982086	2.58877598837614e-06	6.14671484477547e-05	5.22196143568238e-05	2047	tags=71%, list=12%, signal=62%	CASP5/NLRC4/AIM2/NAIP/MEFV/NLRP3/CASP4/CASP1/NLRP6/CARD8/GSDMD/NLRP1
GOBP_FC_RECEPTOR_SIGNALING_PATHWAY	GOBP_FC_RECEPTOR_SIGNALING_PATHWAY	GOBP_FC_RECEPTOR_SIGNALING_PATHWAY	51	0.609092955862118	1.80921451296629	2.59347258934704e-06	6.14671484477547e-05	5.22196143568238e-05	3203	tags=51%, list=18%, signal=42%	PTPRC/CD47/FCGR3A/CD200R1/VAV1/BTK/LYN/HCK/PRKCQ/CLEC4E/MYO1G/CLEC4D/FCER1G/PLCG2/FGR/SYK/LILRA4/FCGR2B/APPL1/SOS1/MAP3K7/MAPK9/FER/VAV3/FYN/MAP3K1
GOMF_NUCLEOTIDE_RECEPTOR_ACTIVITY	GOMF_NUCLEOTIDE_RECEPTOR_ACTIVITY	GOMF_NUCLEOTIDE_RECEPTOR_ACTIVITY	21	0.756232903711986	1.97976822210026	2.6356098744761e-06	6.23178088329918e-05	5.29422956327165e-05	1580	tags=52%, list=9%, signal=48%	P2RY10/GPR171/P2RY13/P2RY12/P2RY14/PTAFR/P2RY6/GPR34/P2RY8/P2RX1/P2RX5
GOBP_NATURAL_KILLER_CELL_DIFFERENTIATION	GOBP_NATURAL_KILLER_CELL_DIFFERENTIATION	GOBP_NATURAL_KILLER_CELL_DIFFERENTIATION	24	0.723730772182369	1.93534237271528	2.81755989599327e-06	6.64624412345647e-05	5.64633814668006e-05	2424	tags=54%, list=14%, signal=47%	PTPRC/RASGRP1/IL15/IL15RA/SLAMF1/PRDM1/TOX/ZNF683/RABL3/AXL/ZBTB1/STAT5B/SP3
GOMF_CHEMOKINE_BINDING	GOMF_CHEMOKINE_BINDING	GOMF_CHEMOKINE_BINDING	33	0.67852317459531	1.90229365326094	2.85428847342308e-06	6.71700244995649e-05	5.70645111133964e-05	2025	tags=55%, list=12%, signal=48%	CCR5/CCR2/CCR1/CXCR6/CCR8/CCR4/CCR3/XCR1/CCRL2/CXCR3/CCR7/CXCR5/ITGA4/CCR6/CCR9/CXCR4/CX3CR1/ITGAV
GOBP_REGULATION_OF_IMMUNOGLOBULIN_PRODUCTION	GOBP_REGULATION_OF_IMMUNOGLOBULIN_PRODUCTION	GOBP_REGULATION_OF_IMMUNOGLOBULIN_PRODUCTION	72	0.568701880099402	1.73181318232582	3.09064096658644e-06	7.25609777990577e-05	6.16444128889675e-05	5474	tags=71%, list=31%, signal=49%	PTPRC/CD86/FCRL3/TBX21/HLA-E/IL21/SASH3/IL10/CD28/CGAS/CD40LG/XCL1/TNFSF4/CR1/TNF/CD40/MZB1/FOXP3/BCL6/FCGR2B/EPHB2/IL2/DNAJB9/ZPBP2/SHLD3/SHLD2/RIF1/TLR9/STX4/NDFIP1/ATAD5/IL27RA/IL4R/EXOSC3/C17orf99/TMBIM6/HMCES/TNFRSF4/TP53BP1/IL6/MSH2/TNFSF13/APLF/MLH1/NSD2/TGFB1/VAMP3/CD22/IL5/PARP3/IL13RA2
GOBP_MITOCHONDRIAL_ELECTRON_TRANSPORT_NADH_TO_UBIQUINONE	GOBP_MITOCHONDRIAL_ELECTRON_TRANSPORT_NADH_TO_UBIQUINONE	GOBP_MITOCHONDRIAL_ELECTRON_TRANSPORT_NADH_TO_UBIQUINONE	42	-0.474932	-2.28209	3.12003447193896e-06	7.30791172793591e-05	6.20845999568186e-05	2897	tags=45%, list=17%, signal=38%	NDUFC1/NDUFC2/NDUFB8/NDUFA10/NDUFB2/NDUFS3/NDUFS2/NDUFS5/NDUFS6/NDUFS8/NDUFA8/NDUFA3/NDUFV1/NDUFV3/NDUFB9/NDUFB7/NDUFA7/NDUFS7/NDUFB10
GOBP_FC_GAMMA_RECEPTOR_SIGNALING_PATHWAY	GOBP_FC_GAMMA_RECEPTOR_SIGNALING_PATHWAY	GOBP_FC_GAMMA_RECEPTOR_SIGNALING_PATHWAY	30	0.686405230026778	1.90827998546699	3.1444176465109e-06	7.34777500629644e-05	6.24232597247684e-05	1526	tags=47%, list=9%, signal=43%	PTPRC/CD47/FCGR3A/VAV1/LYN/HCK/CLEC4E/MYO1G/CLEC4D/FCER1G/FGR/SYK/FCGR2B/APPL1
GOBP_POSITIVE_REGULATION_OF_TYROSINE_PHOSPHORYLATION_OF_STAT_PROTEIN	GOBP_POSITIVE_REGULATION_OF_TYROSINE_PHOSPHORYLATION_OF_STAT_PROTEIN	GOBP_POSITIVE_REGULATION_OF_TYROSINE_PHOSPHORYLATION_OF_STAT_PROTEIN	65	0.585685564734119	1.76417381473075	3.21033679418563e-06	7.48428517111781e-05	6.35829862360474e-05	2651	tags=42%, list=15%, signal=35%	PARP9/PARP14/IFNG/JAK2/IL15/CCL5/IL21/LYN/HCLS1/CSF1R/FLT3/IL18/IL12B/IFNL1/TNF/CD40/IL12A/IL6ST/TNFSF18/IL2/IL31RA/TNFRSF18/CSF2/IL23R/OSM/LIF/IL23A
GOBP_LEUKOCYTE_TETHERING_OR_ROLLING	GOBP_LEUKOCYTE_TETHERING_OR_ROLLING	GOBP_LEUKOCYTE_TETHERING_OR_ROLLING	33	0.675105766284487	1.89271267742447	3.35068055845867e-06	7.79326121498849e-05	6.62079021893453e-05	1967	tags=52%, list=11%, signal=46%	CCR2/SELL/SPN/GCNT1/SELPLG/PTAFR/VCAM1/ITGB7/TNF/FUT7/ITGA4/CCL25/GOLPH3/CXCL12/FUT4/ROCK1/CX3CR1
GOMF_MHC_CLASS_I_RECEPTOR_ACTIVITY	GOMF_MHC_CLASS_I_RECEPTOR_ACTIVITY	GOMF_MHC_CLASS_I_RECEPTOR_ACTIVITY	14	0.816309718994243	1.98719195478122	3.48523198199806e-06	8.08735923636665e-05	6.87064214223509e-05	2670	tags=93%, list=15%, signal=79%	LILRB1/LILRB2/LILRA1/LILRB3/LILRA5/LILRA6/LILRA4/LILRA2/MR1/CD160/KLRF1/KIR3DL1/LILRB5
GOBP_HYPERSENSITIVITY	GOBP_HYPERSENSITIVITY	GOBP_HYPERSENSITIVITY	12	0.84410957363348	1.98426488092892	3.53883937220565e-06	8.19270052340324e-05	6.96013517263942e-05	1628	tags=75%, list=9%, signal=68%	FCGR3A/FCGR1A/HLA-E/BTK/CCR7/GATA3/FUT7/FCGR2B/C3
GOMF_IMMUNOGLOBULIN_BINDING	GOMF_IMMUNOGLOBULIN_BINDING	GOMF_IMMUNOGLOBULIN_BINDING	22	0.736698531149835	1.94391506824701	3.66146144754473e-06	8.45695887120401e-05	7.18463670494096e-05	2415	tags=50%, list=14%, signal=43%	FCGR3A/FCGR1A/JCHAIN/MS4A1/FCER1G/FCAR/FCGR2A/LILRA2/FCGR2B/FCGR3B/FCER2
GOBP_POSITIVE_REGULATION_OF_ERK1_AND_ERK2_CASCADE	GOBP_POSITIVE_REGULATION_OF_ERK1_AND_ERK2_CASCADE	GOBP_POSITIVE_REGULATION_OF_ERK1_AND_ERK2_CASCADE	211	0.464342350463711	1.4898430834865	3.69839908206845e-06	8.5225464297642e-05	7.24035682700796e-05	2905	tags=30%, list=17%, signal=25%	CCL8/PTPN22/PTPRC/CCR1/RASGRP1/HAVCR2/FPR2/CCL4/CFLAR/CCL5/SCIMP/NOD2/HLA-DRB1/SLAMF1/XCL2/TLR4/LGALS9/CD74/CSF1R/ICAM1/CD4/P2RY6/RAP1A/PTK2B/XCL1/FFAR4/CCL2/GPR183/CCR7/CCL3/GPBAR1/TNF/CCL7/RAP1B/RIPK2/CCL25/CCL3L3/CCL3L1/GPR55/TNFSF11/FGF1/C5AR1/IL26/CARD9/ARRB2/CCL19/CCL13/GLIPR2/MAP2K1/PRXL2C/PTEN/C5AR2/MARCO/NPTN/F2R/BRAF/CCL22/TREM2/NOD1/CHI3L1/FBXW7/P2RY1/RAPGEF2
GOBP_FC_RECEPTOR_MEDIATED_STIMULATORY_SIGNALING_PATHWAY	GOBP_FC_RECEPTOR_MEDIATED_STIMULATORY_SIGNALING_PATHWAY	GOBP_FC_RECEPTOR_MEDIATED_STIMULATORY_SIGNALING_PATHWAY	33	0.673039778654297	1.88692051688556	4.09771579678931e-06	9.4209696360285e-05	8.00361516166488e-05	1526	tags=42%, list=9%, signal=39%	PTPRC/CD47/PLSCR1/CD226/VAV1/LYN/HCK/MYO1G/FCER1G/FGR/SYK/FCGR2B/BLK/APPL1
GOMF_CHEMOKINE_ACTIVITY	GOMF_CHEMOKINE_ACTIVITY	GOMF_CHEMOKINE_ACTIVITY	47	0.619439351797574	1.81874282040823	4.11390066885045e-06	9.43643698248042e-05	8.01675549576593e-05	1868	tags=40%, list=11%, signal=36%	CXCL10/CXCL11/CCL8/CXCL9/CXCL13/CCL4/CCL5/XCL2/XCL1/CCL2/CCL3/CCL7/CCL25/CCL3L3/CCL3L1/CXCL12/CXCL16/CCL19/CCL13
GOBP_NEGATIVE_REGULATION_OF_B_CELL_PROLIFERATION	GOBP_NEGATIVE_REGULATION_OF_B_CELL_PROLIFERATION	GOBP_NEGATIVE_REGULATION_OF_B_CELL_PROLIFERATION	17	0.78784614507207	1.9863854906529	4.13972949391606e-06	9.47390387392075e-05	8.04858561431821e-05	1394	tags=71%, list=8%, signal=65%	MNDA/BTK/LYN/INPP5D/IL10/CD300A/TYROBP/CASP3/TNFRSF13B/CTLA4/FCGR2B/BLK
GOCC_FICOLIN_1_RICH_GRANULE_MEMBRANE	GOCC_FICOLIN_1_RICH_GRANULE_MEMBRANE	GOCC_FICOLIN_1_RICH_GRANULE_MEMBRANE	60	0.593162843453983	1.77504280550657	4.17150405918843e-06	9.5247751722156e-05	8.09180348997818e-05	2758	tags=43%, list=16%, signal=37%	FPR2/LILRB2/NCKAP1L/ITGB2/CD300A/SIGLEC14/TBC1D10C/CLEC4C/CLEC4D/FPR1/ENPP4/FCER1G/CR1/FCAR/ATP6AP2/ADAM8/DOK3/LAMP2/ITGAX/PTPRN2/COPB1/DYNC1LI1/CD58/TRPM2/DIAPH1/RHOA
GOBP_DEFENSE_RESPONSE_TO_FUNGUS	GOBP_DEFENSE_RESPONSE_TO_FUNGUS	GOBP_DEFENSE_RESPONSE_TO_FUNGUS	47	0.618536966376323	1.81609331646344	4.46550788650907e-06	0.000101727939935131	8.64232997117461e-05	2367	tags=34%, list=14%, signal=30%	CLEC7A/ZBP1/CLEC6A/CLEC4A/USP15/CLEC4E/CLEC4C/CLEC4D/SPI1/PLCG2/BCL10/GNLY/CARD9/CX3CR1/HAMP/MPO
GOCC_SPECIFIC_GRANULE	GOCC_SPECIFIC_GRANULE	GOCC_SPECIFIC_GRANULE	159	0.478246340409004	1.51667921212029	4.73530652238197e-06	0.000107628447563388	9.14360950119698e-05	5224	tags=48%, list=30%, signal=34%	B2M/CD47/CYBB/FPR2/CD53/DOCK2/ATP8B4/C3AR1/SLC27A2/ITGAL/LAIR1/CD33/ARMC8/LYZ/ITGB2/GPR84/TNFRSF1B/CLEC12A/PTPN6/CLEC4D/ITGAM/RAP1A/RAB37/CMTM6/NFKB1/SLC2A5/FCAR/ADAM8/MOSPD2/OSCAR/P2RX1/SNAP23/HVCN1/ERP44/HPSE/TMEM30A/OLR1/VAMP8/STXBP3/SCAMP1/ATP8A1/GSDMD/VAMP1/STK10/ITGAV/CLEC5A/MMP25/TRPM2/ANO6/CHI3L1/STX4/PTX3/CEP290/ADAM10/PLAUR/SLCO4C1/PLAU/STXBP2/CFP/RAB27A/PTPRJ/CEACAM3/LAMTOR3/STOM/ORMDL…
GOBP_DETECTION_OF_BIOTIC_STIMULUS	GOBP_DETECTION_OF_BIOTIC_STIMULUS	GOBP_DETECTION_OF_BIOTIC_STIMULUS	37	0.655945657172116	1.86796397726474	4.78080386480755e-06	0.00010841559309784	9.2104817041376e-05	1921	tags=49%, list=11%, signal=43%	CLEC7A/CRTAM/HLA-B/CLEC6A/NLRC4/NOD2/HLA-DRB1/TLR1/TLR4/NAIP/TLR2/CD1D/NLRP3/TLR6/HLA-A/C4B/ATF2/LY96
GOBP_BIOLOGICAL_PROCESS_INVOLVED_IN_INTERACTION_WITH_HOST	GOBP_BIOLOGICAL_PROCESS_INVOLVED_IN_INTERACTION_WITH_HOST	GOBP_BIOLOGICAL_PROCESS_INVOLVED_IN_INTERACTION_WITH_HOST	191	0.465247486953213	1.4864206887249	4.9426886038967e-06	0.000111832532629663	9.50076890492424e-05	3532	tags=36%, list=20%, signal=29%	IFIT1/TRIM21/TRIM14/TRIM22/CD80/CCR5/CD86/PLSCR1/SIGLEC1/CIITA/TRIM38/HLA-DRB1/IFITM1/SLAMF1/TRIM34/LAMP3/TRIM5/HAVCR1/LGALS9/CD74/SELPLG/ICAM1/CD4/ITGB7/CR1/ARL8B/TRIM59/FCN1/CR2/CHMP2B/CHMP5/MRC1/CD46/IFITM3/ZNF639/AXL/UVRAG/ATG7/EPS15/WWP1/GPR15/PIKFYVE/VAMP8/CD209/CXCR4/ITCH/SCARB2/IDE/ITGA2/VPS4B/ITGAV/SNX3/DYNLT1/CLEC5A/GRK2/THOC2/KPNA3/TRIM31/PTX3/THOC7/PPID/CHMP7/ITGB3/NRP1/RAB7A/TRIM25/C…
GOBP_POSITIVE_REGULATION_OF_B_CELL_ACTIVATION	GOBP_POSITIVE_REGULATION_OF_B_CELL_ACTIVATION	GOBP_POSITIVE_REGULATION_OF_B_CELL_ACTIVATION	79	0.557942011665017	1.71106579576413	5.02688157599094e-06	0.00011348014562271	9.64074239853657e-05	4099	tags=57%, list=23%, signal=44%	PTPRC/CD38/TNFSF13B/IL7/FCRL3/NCKAP1L/TBX21/NOD2/BTK/IL21/SASH3/INPP5D/TLR4/CD74/IL10/CD28/CARD11/CD27/TNFSF4/GPR183/CD40/SYK/BCL6/EPHB2/IGLL5/IL2/SH3KBP1/STAT5B/PPP2R3C/SHLD3/SHLD2/RIF1/TLR9/VAV3/PELI1/ATAD5/IGLL1/EXOSC3/NFATC2/HMCES/TNFRSF4/TP53BP1/MEF2C/IL6/MSH2
GOMF_TAP1_BINDING	GOMF_TAP1_BINDING	GOMF_TAP1_BINDING	5	0.960832608922458	1.82441942488626	5.13082132486721e-06	0.000115565090698702	9.81786958041004e-05	665	tags=80%, list=4%, signal=77%	TAP2/TAP1/HLA-F/TAPBP
GOMF_PEPTIDE_BINDING	GOMF_PEPTIDE_BINDING	GOMF_PEPTIDE_BINDING	307	0.429851646288087	1.39650685193845	5.4957081387931e-06	0.000123504900470445	0.00010492398682243	2780	tags=26%, list=16%, signal=23%	TAP2/TAP1/ERAP1/LILRB1/HLA-B/HLA-C/FPR2/LILRB2/MSR1/HLA-F/HLA-DRA/HLA-E/NOD2/HLA-DRB1/TLR1/LNPEP/TLR4/ITGB2/CD74/HLA-DQA1/HLA-DPA1/C1QA/HLA-DPB1/LILRB3/TLR2/CD1D/ITGAM/SSTR3/HLA-DRB5/EBI3/CMKLR1/TAPBP/TLR6/HLA-DQB1/ITM2A/KPNA4/ERAP2/CD14/NFKBIA/HLA-A/FZD5/SSTR2/KPNA1/FCGR2B/KPNA5/RANBP6/GSAP/NLRP6/EPHB2/TOMM70/PIK3R1/VBP1/NPFFR1/SLC40A1/SRP54/RANBP2/ITM2B/CRIP1/CD209/PPWD1/CAT/HLA-G/IDE/LVRN/ITGA…
GOBP_REGULATION_OF_NEUTROPHIL_CHEMOTAXIS	GOBP_REGULATION_OF_NEUTROPHIL_CHEMOTAXIS	GOBP_REGULATION_OF_NEUTROPHIL_CHEMOTAXIS	32	0.674945807947823	1.8836983632359	5.52297696168703e-06	0.000123838795783625	0.000105207648663431	2764	tags=56%, list=16%, signal=47%	NCKAP1L/C3AR1/NOD2/CD74/RAC2/XCL1/CCR7/MOSPD2/MPP1/DAPK2/C5AR1/CAMK1D/CCL19/DPP4/MCU/C5AR2/IL23A/RIPOR2
GOBP_REGULATION_OF_RESPONSE_TO_TUMOR_CELL	GOBP_REGULATION_OF_RESPONSE_TO_TUMOR_CELL	GOBP_REGULATION_OF_RESPONSE_TO_TUMOR_CELL	21	0.744508440326857	1.94907434470201	5.88993987894207e-06	0.000131770897112296	0.000111946390949069	1999	tags=57%, list=11%, signal=51%	CD274/CRTAM/HAVCR2/CD226/IL4I1/HLA-DRB1/IL12B/IL12A/MR1/CD160/FBXO38/AHR
GOBP_NEGATIVE_REGULATION_OF_LYMPHOCYTE_DIFFERENTIATION	GOBP_NEGATIVE_REGULATION_OF_LYMPHOCYTE_DIFFERENTIATION	GOBP_NEGATIVE_REGULATION_OF_LYMPHOCYTE_DIFFERENTIATION	53	0.604577323704944	1.79898937730158	5.91222152029096e-06	0.000131973481721394	0.000112118497357596	3871	tags=53%, list=22%, signal=41%	IRF1/LAG3/TBX21/LILRB4/FGL2/CD74/TNFSF4/CR1/IFNL1/SOCS1/IFNB1/JAK3/CTLA4/FOXP3/RUNX1/BCL6/PTPN2/IL2/RC3H2/ID2/CBFB/SOCS5/RC3H1/IL4R/ANXA1/SFRP1/LOXL3/TMEM131L
GOBP_EXOCYTOSIS	GOBP_EXOCYTOSIS	GOBP_EXOCYTOSIS	356	0.422322160604262	1.37767101009588	5.97960084683079e-06	0.000133179592075173	0.000113143152301523	5529	tags=44%, list=32%, signal=30%	CCL8/IFNG/PLEK/CCR2/CCR1/RASGRP1/CD84/PIK3CG/CLNK/HLA-F/NCKAP1L/CCL5/RAB8B/BTK/LAT2/GRIN3A/LYN/HCK/ITGB2/LGALS9/MILR1/CD300A/PRKCB/NKG7/PTAFR/CORO1A/MYO1G/RAC2/ITGAM/SYTL3/RAP1A/STX11/LRRK2/SPI1/SNX6/EXOC6/ARL8B/CCL3/KLRC2/FGR/SYK/RAB10/OTOF/PTGDR/EXOC3L4/C12orf4/RAP1B/PPP3CB/P2RX1/SNAP23/EXOC5/FCGR2B/STX17/SYNJ1/TNFAIP2/EXOC8/BLK/SNX4/SEPTIN1/RAB21/RAB33B/FMR1/RAB31/ERC2/VAMP8/PRAM1/TMEM167B/STX…
GOBP_BIOLOGICAL_PROCESS_INVOLVED_IN_SYMBIOTIC_INTERACTION	GOBP_BIOLOGICAL_PROCESS_INVOLVED_IN_SYMBIOTIC_INTERACTION	GOBP_BIOLOGICAL_PROCESS_INVOLVED_IN_SYMBIOTIC_INTERACTION	282	0.436315412515257	1.41586714998728	6.0487284148404e-06	0.000134120471385061	0.000113942479356046	3431	tags=31%, list=20%, signal=25%	IFIT1/TRIM21/TRIM14/TRIM22/CD80/CCL8/CCR5/APOL1/CD86/JAK2/PLSCR1/CCL4/SIGLEC1/CIITA/CCL5/TRIM38/HLA-DRB1/IFITM1/SLAMF1/TRIM34/LAMP3/MYD88/TRIM5/HAVCR1/LGALS9/CD74/SELPLG/CSF1R/ICAM1/CD4/ITGB7/CR1/ARL8B/CCL3/IFI27/TRIM59/FCN1/CR2/CHMP2B/CHMP5/MRC1/CD46/IFITM3/ZNF639/AXL/NLRP6/UVRAG/ATG7/EPS15/WWP1/TMEM41B/GPR15/FMR1/CARD9/PIKFYVE/VAMP8/CD209/REST/CXCR4/ITCH/SCARB2/IDE/SP1/CX3CR1/ITGA2/VPS4B/ITGAV/…
GOBP_SECOND_MESSENGER_MEDIATED_SIGNALING	GOBP_SECOND_MESSENGER_MEDIATED_SIGNALING	GOBP_SECOND_MESSENGER_MEDIATED_SIGNALING	299	0.432138379554928	1.40288225141106	6.0487284148404e-06	0.000134120471385061	0.000113942479356046	3651	tags=30%, list=21%, signal=24%	GBP1/PTPRC/CCR5/CLEC7A/PLEK/CCR2/CCR1/TRAT1/CXCR6/FPR2/CCR8/CCL4/SLA2/CCR4/BTK/CLIC2/LAT2/SLC8A1/CCR3/P2RY12/CD3E/XCR1/CCRL2/CXCR3/CD4/TBC1D10C/VCAM1/FPR1/CGAS/PTK2B/CMKLR1/LRRK2/FFAR4/PLCG2/ZAP70/CCR7/CCL3/TNF/SYK/CAP1/BHLHA15/CXCR5/ITPR1/PPP3CB/INSL3/PRKAA1/CCR6/TNFSF11/CCR9/PPP2CA/EIF2AK3/DYRK2/P2RX5/MCTP1/SELENOK/CXCR4/NFATC3/PTGFR/CX3CR1/AHR/PPP3CC/GUCY1A1/ITPR2/MCU/NFAT5/CAMK2D/PDE7A/TRPM2/…
GOCC_CORNIFIED_ENVELOPE	GOCC_CORNIFIED_ENVELOPE	GOCC_CORNIFIED_ENVELOPE	45	-0.447187	-2.22157	6.17123773240728e-06	0.000136533503534279	0.000115992478606782	3884	tags=67%, list=22%, signal=52%	DSG1/KAZN/KRT1/SPRR2D/SCEL/PPL/PKP3/LCE1D/DSG3/DSC3/CDSN/PI3/SPRR2B/SPRR2E/SPRR2A/DSP/PKP1/KRT10/FLG2/SPRR2G/SPRR1A/IVL/SPRR1B/HRNR/SPRR2F/JUP/FLG/EVPLL/EVPL/CNFN
GOBP_T_CELL_CHEMOTAXIS	GOBP_T_CELL_CHEMOTAXIS	GOBP_T_CELL_CHEMOTAXIS	26	0.692117564008644	1.87166708543675	6.20816764009413e-06	0.000137046674143494	0.000116428444354164	1759	tags=50%, list=10%, signal=45%	CXCL10/CXCL11/CCR2/CXCL13/PIK3CG/CCL5/XCL2/TNFSF14/XCL1/GPR183/CCL3/CXCL16/OXSR1
GOBP_POSITIVE_REGULATION_OF_MAPK_CASCADE	GOBP_POSITIVE_REGULATION_OF_MAPK_CASCADE	GOBP_POSITIVE_REGULATION_OF_MAPK_CASCADE	475	0.401361015437334	1.31856034020649	6.32523877005058e-06	0.000139322808935021	0.000118362142012821	4891	tags=36%, list=28%, signal=27%	CCL8/PTPN22/PTPRC/EIF2AK2/CLEC7A/CCR1/TLR3/JAK2/RASGRP1/HAVCR2/FPR2/PIK3CG/CCL4/CFLAR/FCRL3/CCL5/SCIMP/NOD2/HLA-DRB1/SLAMF1/XCL2/FGD2/MYD88/TRIM5/LAPTM5/TLR4/PDCD10/LGALS9/ARL6IP5/CD74/BANK1/NAIP/CD27/CSF1R/PIK3R5/NCF1/FLT3/ICAM1/CD4/P2RY6/RAP1A/PTK2B/XCL1/LRRK2/SPI1/TLR6/LILRA5/FFAR4/PLCG2/CCL2/GPR183/XIAP/MAP4K1/CCR7/CCL3/GPBAR1/TNF/CD40/SYK/ADAM8/CCL7/PIK3R6/MAP3K5/FZD5/RAP1B/RIPK2/CDC42/CCL25…
GOCC_SPECIFIC_GRANULE_MEMBRANE	GOCC_SPECIFIC_GRANULE_MEMBRANE	GOCC_SPECIFIC_GRANULE_MEMBRANE	90	0.535516715158045	1.64958939038663	6.34425251384833e-06	0.000139433814059865	0.000118456446774914	5454	tags=63%, list=31%, signal=44%	CD47/CYBB/FPR2/CD53/ATP8B4/C3AR1/SLC27A2/ITGAL/LAIR1/CD33/ITGB2/GPR84/TNFRSF1B/CLEC12A/CLEC4D/ITGAM/RAP1A/RAB37/CMTM6/SLC2A5/FCAR/ADAM8/MOSPD2/P2RX1/SNAP23/HVCN1/TMEM30A/OLR1/VAMP8/SCAMP1/ATP8A1/VAMP1/STK10/ITGAV/CLEC5A/MMP25/TRPM2/ANO6/ADAM10/PLAUR/SLCO4C1/PLAU/PTPRJ/CEACAM3/LAMTOR3/STOM/ORMDL3/PLD1/CD177/PGRMC1/CD93/RAP2B/PTPRB/CD59/TMBIM1/UBR4/CEACAM1
GOCC_VACUOLAR_MEMBRANE	GOCC_VACUOLAR_MEMBRANE	GOCC_VACUOLAR_MEMBRANE	443	0.405039421323824	1.32814803564689	6.60174924579536e-06	0.000144774184559442	0.000122993375769555	4964	tags=40%, list=28%, signal=30%	TASL/DRAM1/TLR3/MARCHF1/TLR8/TLR7/TRAF3IP3/GIMAP5/HLA-DMB/HLA-F/IRAG2/HLA-DRA/C3AR1/HLA-DRB1/IFITM1/MFSD1/HLA-DOA/ZNRF2/LAMP3/CALCOCO2/HLA-DMA/LYN/LNPEP/LAPTM5/CD74/HLA-DQA1/HLA-DOB/HLA-DPA1/TMEM150B/NKG7/RNF13/HLA-DPB1/BST2/MYO7A/CD1D/GLIPR1/FPR1/HLA-DRB5/RAB37/GNB4/ATP6V1A/CMTM6/VNN1/TM6SF1/SLC15A3/NFAM1/FFAR4/HLA-DQB1/ATP11B/ARL8B/CSF3R/SPPL2A/CD164/ATP6AP2/HLA-DQA2/ELAPOR1/CHMP2B/RAP1B/CHMP5/…
GOBP_IMMUNOLOGICAL_MEMORY_FORMATION_PROCESS	GOBP_IMMUNOLOGICAL_MEMORY_FORMATION_PROCESS	GOBP_IMMUNOLOGICAL_MEMORY_FORMATION_PROCESS	14	0.806357084334755	1.96296365630086	6.61787892730392e-06	0.000144809640211926	0.000123023497233561	2651	tags=79%, list=15%, signal=67%	HLA-DRA/IL12RB1/HLA-DRB1/FGL2/IL12B/TNFSF4/IFNL1/BCL6/CD46/IL23R/IL23A
GOBP_NEGATIVE_REGULATION_OF_INTERLEUKIN_10_PRODUCTION	GOBP_NEGATIVE_REGULATION_OF_INTERLEUKIN_10_PRODUCTION	GOBP_NEGATIVE_REGULATION_OF_INTERLEUKIN_10_PRODUCTION	19	0.768248499106817	1.9797392263272	6.69531952426491e-06	0.000146183584711412	0.000124190736217679	2651	tags=68%, list=15%, signal=58%	CD274/PDCD1LG2/IDO1/LILRB1/LILRB4/IL12B/TYROBP/JAK3/FOXP3/FCGR2B/VSIR/IL23R/IL23A
GOBP_REGULATION_OF_LEUKOCYTE_DEGRANULATION	GOBP_REGULATION_OF_LEUKOCYTE_DEGRANULATION	GOBP_REGULATION_OF_LEUKOCYTE_DEGRANULATION	49	0.610601341902263	1.80318387646555	6.758651577622e-06	0.000147244160352647	0.000125091751676833	3195	tags=55%, list=18%, signal=45%	CCR2/CD84/HLA-F/NCKAP1L/LYN/ITGB2/LGALS9/CD300A/PTAFR/RAC2/ITGAM/SPI1/KLRC2/FGR/SYK/C12orf4/FCGR2B/BLK/SNX4/VAMP8/PRAM1/AP1G1/UNC13D/VAMP7/FER/STX4/IL4R
GOBP_MONOCYTE_CHEMOTACTIC_PROTEIN_1_PRODUCTION	GOBP_MONOCYTE_CHEMOTACTIC_PROTEIN_1_PRODUCTION	GOBP_MONOCYTE_CHEMOTACTIC_PROTEIN_1_PRODUCTION	20	0.74999756668988	1.94969851104009	6.83016613680758e-06	0.000148477990660275	0.000126139956197022	1686	tags=55%, list=10%, signal=50%	OAS1/OAS3/CLEC7A/CD84/NOD2/LGALS9/SYK/MCOLN2/ERBIN/IL1B/SELENOK
GOBP_POSITIVE_REGULATION_OF_HUMORAL_IMMUNE_RESPONSE	GOBP_POSITIVE_REGULATION_OF_HUMORAL_IMMUNE_RESPONSE	GOBP_POSITIVE_REGULATION_OF_HUMORAL_IMMUNE_RESPONSE	21	0.740592008230592	1.9388213819307	7.00123580086984e-06	0.000151536509373274	0.000128738330641408	2780	tags=57%, list=16%, signal=48%	PTPRC/NOD2/LTA/ACOD1/CR1/CCR7/TNF/FCGR2B/IL1B/C3/FCER2/TREM2
GOBP_MACROPHAGE_DIFFERENTIATION	GOBP_MACROPHAGE_DIFFERENTIATION	GOBP_MACROPHAGE_DIFFERENTIATION	46	0.618263895928704	1.81024719055398	6.99709155220166e-06	0.000151536509373274	0.000128738330641408	3351	tags=54%, list=19%, signal=44%	IFNG/IL15/CASP8/GAB3/HLA-DRB1/C1QC/HCLS1/CSF1/CSF1R/TLR2/CD4/SPI1/CDC42/PTPN2/IL31RA/RB1/CSF2/LIF/SIRT1/ID2/MMP9/TSPAN2/CEBPA/L3MBTL3/RIPK1
GOBP_NATURAL_KILLER_CELL_MEDIATED_IMMUNE_RESPONSE_TO_TUMOR_CELL	GOBP_NATURAL_KILLER_CELL_MEDIATED_IMMUNE_RESPONSE_TO_TUMOR_CELL	GOBP_NATURAL_KILLER_CELL_MEDIATED_IMMUNE_RESPONSE_TO_TUMOR_CELL	10	0.868146753110117	1.96706183872374	7.28177627519684e-06	0.000157267453839641	0.000133607073010162	1208	tags=70%, list=7%, signal=65%	CRTAM/HAVCR2/CD226/NKG7/IL12B/IL12A/CD160
GOMF_TUMOR_NECROSIS_FACTOR_RECEPTOR_BINDING	GOMF_TUMOR_NECROSIS_FACTOR_RECEPTOR_BINDING	GOMF_TUMOR_NECROSIS_FACTOR_RECEPTOR_BINDING	31	0.67259789072816	1.87428446029922	7.52750765411536e-06	0.000162223480286745	0.000137817481274505	2057	tags=52%, list=12%, signal=46%	STAT1/TNFSF10/TNFSF13B/FASLG/TNFSF8/CASP8/TNFSF14/LTA/CD40LG/TNFSF4/TNF/LTB/TNFSF11/TNFSF15/TRAF1/CD70
GOBP_POSITIVE_REGULATION_OF_DNA_BINDING_TRANSCRIPTION_FACTOR_ACTIVITY	GOBP_POSITIVE_REGULATION_OF_DNA_BINDING_TRANSCRIPTION_FACTOR_ACTIVITY	GOBP_POSITIVE_REGULATION_OF_DNA_BINDING_TRANSCRIPTION_FACTOR_ACTIVITY	260	0.443218634224074	1.4334200047008	7.71119794972201e-06	0.00016582399384122	0.000140876309185824	4270	tags=37%, list=24%, signal=28%	TRIM21/TRIM14/TRIM22/EIF2AK2/CLEC7A/TLR3/JAK2/IL18RAP/CFLAR/NLRC4/AIM2/TRIM38/NOD2/TRIM34/BTK/MYD88/TRIM5/HCLS1/TLR4/PRKCQ/LGALS9/IL10/PRKCB/CARD11/IL18R1/STAT3/TLR2/IL18/CD40LG/IRAK2/NLRP3/NFAM1/TLR6/PLCG2/TNF/PRKCH/CD40/BCL10/ADAM8/LPAR5/CHUK/RIPK3/PSMA6/RIPK2/ESR1/WNT1/TNFSF11/TNFSF18/IL1B/CARD9/MALT1/CAMK1D/TRAF1/CAT/ATF2/PRDX3/IL1RAP/CX3CR1/MAP3K7/IKBKE/CARD16/CLOCK/PTEN/TAF1/PRKCI/RHEBL1/CD…
GOBP_GRANULOCYTE_MACROPHAGE_COLONY_STIMULATING_FACTOR_PRODUCTION	GOBP_GRANULOCYTE_MACROPHAGE_COLONY_STIMULATING_FACTOR_PRODUCTION	GOBP_GRANULOCYTE_MACROPHAGE_COLONY_STIMULATING_FACTOR_PRODUCTION	16	0.789071201725542	1.97221619259508	7.84513363036008e-06	0.000167980135973676	0.000142708066693674	2681	tags=75%, list=15%, signal=64%	CD80/RASGRP1/CD84/IL18/IL12B/SYK/LILRA2/IL1B/CARD9/IL23R/IL23A/TLR9
GOBP_POSITIVE_REGULATION_OF_TOLERANCE_INDUCTION	GOBP_POSITIVE_REGULATION_OF_TOLERANCE_INDUCTION	GOBP_POSITIVE_REGULATION_OF_TOLERANCE_INDUCTION	12	0.835719996938473	1.96454333893751	7.83594021922978e-06	0.000167980135973676	0.000142708066693674	1869	tags=83%, list=11%, signal=74%	CD274/IDO1/LILRB2/LILRB4/CD3E/FOXP3/CBLB/TGFBR2/ITCH/HLA-G
GOBP_B_CELL_HOMEOSTASIS	GOBP_B_CELL_HOMEOSTASIS	GOBP_B_CELL_HOMEOSTASIS	30	0.672036977621662	1.86833470636451	8.10937550342868e-06	0.000173097902486445	0.00014705588175284	3180	tags=63%, list=18%, signal=52%	TNFSF13B/NCKAP1L/DOCK11/LYN/CD74/GAPT/CASP3/DOCK10/BCL10/TNFRSF13B/FOXP3/TNFAIP3/SOS1/RC3H2/HIF1A/PPP2R3C/BCL2L11/SOS2/RC3H1
GOBP_POSITIVE_REGULATION_OF_B_CELL_MEDIATED_IMMUNITY	GOBP_POSITIVE_REGULATION_OF_B_CELL_MEDIATED_IMMUNITY	GOBP_POSITIVE_REGULATION_OF_B_CELL_MEDIATED_IMMUNITY	41	0.626384088404226	1.81393032346405	8.11884329160717e-06	0.000173097902486445	0.00014705588175284	4962	tags=71%, list=28%, signal=51%	PTPRC/TBX21/CD226/HLA-E/NOD2/BTK/LTA/CD28/XCL1/TNFSF4/TNF/CD40/IL2/C3/SHLD3/SHLD2/FCER2/RIF1/TREM2/ATAD5/EXOSC3/C17orf99/HMCES/TP53BP1/MSH2/TNFSF13/MLH1/NSD2/TGFB1
GOCC_MEMBRANE_MICRODOMAIN	GOCC_MEMBRANE_MICRODOMAIN	GOCC_MEMBRANE_MICRODOMAIN	327	0.42865060902228	1.39531174330096	8.26694543544129e-06	0.000175505492669858	0.000149101257763961	5650	tags=42%, list=32%, signal=29%	BIRC3/PTPRC/AKAP5/FASLG/JAK2/LAX1/PLSCR1/CD2/CASP8/CD48/CFLAR/CD8A/CD226/LCK/BTK/TLR1/LAT2/LYN/HCK/INPP5D/ITGB2/TNFRSF1B/MS4A4A/CARD11/SELPLG/KCNA3/BST2/ICAM1/LCP2/TLR2/CD4/STX12/ITGAM/PTK2B/LRRK2/MS4A1/NFAM1/TLR6/CR1/ZAP70/SKAP1/CASP3/TNF/CD14/FAS/BCL10/CD19/MYOF/KCNE1/KCNMA1/RAP1B/P2RX1/DLG1/CD79A/CBLB/IL6ST/MYO1A/LAMP2/PPP2CA/HPSE/TGFBR2/BIRC2/PECAM1/OLR1/ABCA1/PIKFYVE/TNFRSF10A/RAB5A/PRKAR2B/…
GOBP_MAINTENANCE_OF_LOCATION	GOBP_MAINTENANCE_OF_LOCATION	GOBP_MAINTENANCE_OF_LOCATION	320	0.423902372019925	1.37967651381619	8.26694543544129e-06	0.000175505492669858	0.000149101257763961	4305	tags=36%, list=25%, signal=27%	SP100/CXCL10/CXCL11/RNF213/PTPRC/CCR5/SRGN/CXCL9/FASLG/MSR1/OSBPL11/LCK/CLIC2/SLC8A1/LYN/IL10/XCR1/CORO1A/PTPN6/CD4/P2RY6/PTK2B/XCL1/VPS13C/SYNE1/TTC39B/PLCG2/TMSB4X/NFKB1/SLC30A7/CCR7/CCL3/MORC3/TNF/ATG5/CD19/NFKBIA/UBASH3B/NR1H3/MCOLN2/ITPR1/GOLPH3/TBCCD1/GP1BA/PTPN2/STARD4/UVRAG/VPS13D/IL1B/ABCA1/C3/ANKRD13C/OSBPL8/PML/ERO1A/ARHGAP21/BARD1/CCL19/TAF3/INSIG2/TOPORS/IBTK/STAT5B/ITGAV/IKBKE/CCDC8…
GOBP_RESPONSE_TO_MURAMYL_DIPEPTIDE	GOBP_RESPONSE_TO_MURAMYL_DIPEPTIDE	GOBP_RESPONSE_TO_MURAMYL_DIPEPTIDE	20	0.745648776287875	1.93839336746605	8.92687419727803e-06	0.000189113271211126	0.00016066178994453	2793	tags=55%, list=16%, signal=46%	PTPN22/NOD2/NFKBIA/IRF5/CHMP5/RIPK2/ERBIN/TNFAIP3/CARD9/NLRP1/NOD1
GOBP_NUCLEOTIDE_BINDING_OLIGOMERIZATION_DOMAIN_CONTAINING_2_SIGNALING_PATHWAY	GOBP_NUCLEOTIDE_BINDING_OLIGOMERIZATION_DOMAIN_CONTAINING_2_SIGNALING_PATHWAY	GOBP_NUCLEOTIDE_BINDING_OLIGOMERIZATION_DOMAIN_CONTAINING_2_SIGNALING_PATHWAY	16	0.788215538907722	1.97007753633565	9.06375945331515e-06	0.000191606338612666	0.000162779783402201	1431	tags=62%, list=8%, signal=57%	PTPN22/NOD2/TLR4/LACC1/SLC15A3/OTULIN/NFKBIA/RIPK2/ERBIN/TNFAIP3
GOBP_POSITIVE_REGULATION_OF_NITRIC_OXIDE_SYNTHASE_BIOSYNTHETIC_PROCESS	GOBP_POSITIVE_REGULATION_OF_NITRIC_OXIDE_SYNTHASE_BIOSYNTHETIC_PROCESS	GOBP_POSITIVE_REGULATION_OF_NITRIC_OXIDE_SYNTHASE_BIOSYNTHETIC_PROCESS	17	0.774621100986053	1.95304137156312	9.08365793729608e-06	0.000191621012470064	0.000162792249625115	2681	tags=76%, list=15%, signal=65%	STAT1/IFNG/JAK2/NOD2/TLR4/TLR2/LRRK2/CCL2/JAK3/IL33/NAMPT/FCER2/TLR9
GOBP_REGULATION_OF_DEFENSE_RESPONSE_TO_VIRUS_BY_HOST	GOBP_REGULATION_OF_DEFENSE_RESPONSE_TO_VIRUS_BY_HOST	GOBP_REGULATION_OF_DEFENSE_RESPONSE_TO_VIRUS_BY_HOST	40	0.629128181483442	1.81360379259085	9.41827400242162e-06	0.000198260628683888	0.000168432957009774	2761	tags=52%, list=16%, signal=44%	PARP9/STAT1/PTPN22/LILRB1/APOBEC3G/IL15/IL27/AIM2/IL12RB1/CGAS/APOBEC3F/IL12B/TNFAIP3/TOMM70/IL1B/SELENOK/MICB/IL23R/TRIM44/IL23A/MMP12
GOBP_POSITIVE_REGULATION_OF_T_HELPER_CELL_DIFFERENTIATION	GOBP_POSITIVE_REGULATION_OF_T_HELPER_CELL_DIFFERENTIATION	GOBP_POSITIVE_REGULATION_OF_T_HELPER_CELL_DIFFERENTIATION	21	0.735311992787139	1.92499864724694	9.60448891473919e-06	0.000201754927139511	0.000171401549541041	3223	tags=81%, list=18%, signal=66%	CD80/CD86/IL12RB1/IL18/IL12B/NLRP3/TNFSF4/RIPK2/MALT1/CCL19/MYB/IL23R/NFKBIZ/IL23A/SOCS5/IL4R/ANXA1
GOMF_TUMOR_NECROSIS_FACTOR_RECEPTOR_SUPERFAMILY_BINDING	GOMF_TUMOR_NECROSIS_FACTOR_RECEPTOR_SUPERFAMILY_BINDING	GOMF_TUMOR_NECROSIS_FACTOR_RECEPTOR_SUPERFAMILY_BINDING	49	0.607389966486768	1.79370027403445	9.78337449182578e-06	0.000205080904788735	0.000174227144587955	2057	tags=43%, list=12%, signal=38%	STAT1/TNFSF10/TNFSF13B/FASLG/TNFSF8/CASP8/CFLAR/MYD88/TNFSF14/LTA/CD40LG/TNFSF4/CASP3/TNF/LTB/TNFSF11/TNFSF18/TNFSF15/CASP8AP2/TRAF1/CD70
GOBP_POSITIVE_REGULATION_OF_TYPE_2_IMMUNE_RESPONSE	GOBP_POSITIVE_REGULATION_OF_TYPE_2_IMMUNE_RESPONSE	GOBP_POSITIVE_REGULATION_OF_TYPE_2_IMMUNE_RESPONSE	17	0.773163328927316	1.94936591121561	9.84697326714204e-06	0.000205981340166757	0.000174992112369623	1020	tags=65%, list=6%, signal=61%	RSAD2/IDO1/CD86/NOD2/CD74/IL18/XCL1/NLRP3/TNFSF4/GATA3/DENND1B
GOBP_REGULATION_OF_AUTOPHAGY	GOBP_REGULATION_OF_AUTOPHAGY	GOBP_REGULATION_OF_AUTOPHAGY	334	0.420117467567304	1.36833013017847	9.9341925990159e-06	0.000207371074797031	0.000176172765910317	4688	tags=40%, list=27%, signal=29%	TRIM21/TRIM14/TRIM22/PTPN22/IFNG/DRAM1/RUFY4/IL10RA/TRIM38/NOD2/TRIM34/LAMP3/CALCOCO2/TRIM5/OPTN/IL10/STAT3/MCL1/PIM2/MEFV/VPS13C/ATP6V1A/LRRK2/IFI16/PIK3CA/SNX6/MTM1/TAB2/RUBCN/CASP3/TAB3/ATG5/SMG1/TBK1/FZD5/ELAPOR1/RIPK2/ITPR1/C9orf72/PRKAA1/DAPK2/USP33/EXOC8/NLRP6/ERCC4/UVRAG/SH3GLB1/EIF4G2/VPS13D/ATG7/WAC/SNX4/RRAGC/PIK3CB/SCFD1/ATG16L1/ROCK1/RAB39B/NEDD4/SNX18/HGF/HIF1A/MTMR8/MFSD8/RAB8A/ACE…
GOBP_SOMATIC_DIVERSIFICATION_OF_IMMUNE_RECEPTORS	GOBP_SOMATIC_DIVERSIFICATION_OF_IMMUNE_RECEPTORS	GOBP_SOMATIC_DIVERSIFICATION_OF_IMMUNE_RECEPTORS	79	0.54933675529669	1.68467567003819	1.13576076921957e-05	0.000236589163993171	0.000200995087891994	5012	tags=59%, list=29%, signal=43%	PTPRC/SAMHD1/TBX21/IL10/CD28/BCL11B/CD40LG/ADAR/DCLRE1C/TNFSF4/RNF168/NBN/CD40/FOXP3/BCL6/BATF/CCR6/XRCC4/DCAF1/IL2/SHLD3/POLQ/SHLD2/MSH3/LIG4/RIF1/AICDA/ATM/HMGB2/NDFIP1/ATAD5/IL27RA/SWAP70/EXOSC3/TCF7/HMCES/TP53BP1/MSH2/TNFSF13/APLF/RAG1/MLH1/NSD2/MSH6/YY1/TGFB1/RNF8
GOBP_RESPONSE_TO_LECTIN	GOBP_RESPONSE_TO_LECTIN	GOBP_RESPONSE_TO_LECTIN	23	0.713720388037379	1.89286904704468	1.15775848412123e-05	0.000240669044886702	0.000204461163873428	1145	tags=57%, list=7%, signal=53%	CLEC7A/KLRD1/CLEC6A/LYN/KLRC4-KLRK1/KLRK1/PAK2/KLRC4/PLCG2/TYROBP/KLRC2/SYK/KLRC3
GOBP_NEGATIVE_REGULATION_OF_PRODUCTION_OF_MOLECULAR_MEDIATOR_OF_IMMUNE_RESPONSE	GOBP_NEGATIVE_REGULATION_OF_PRODUCTION_OF_MOLECULAR_MEDIATOR_OF_IMMUNE_RESPONSE	GOBP_NEGATIVE_REGULATION_OF_PRODUCTION_OF_MOLECULAR_MEDIATOR_OF_IMMUNE_RESPONSE	38	0.643329528331343	1.83681944243054	1.20411092636043e-05	0.00024978417511901	0.000212204952182527	1189	tags=45%, list=7%, signal=42%	LILRB1/CD96/FCRL3/HLA-F/TBX21/LILRB4/SLAMF1/IL10/BST2/XCL1/CR1/TNF/IFNB1/JAK3/FOXP3/BCL6/FCGR2B
GOBP_POSITIVE_REGULATION_OF_NATURAL_KILLER_CELL_MEDIATED_IMMUNE_RESPONSE_TO_TUMOR_CELL	GOBP_POSITIVE_REGULATION_OF_NATURAL_KILLER_CELL_MEDIATED_IMMUNE_RESPONSE_TO_TUMOR_CELL	GOBP_POSITIVE_REGULATION_OF_NATURAL_KILLER_CELL_MEDIATED_IMMUNE_RESPONSE_TO_TUMOR_CELL	7	0.910618869717388	1.8902805158615	1.2461311768941e-05	0.00025796466562343	0.000219154714294129	1208	tags=71%, list=7%, signal=67%	CRTAM/CD226/IL12B/IL12A/CD160
GOBP_POSITIVE_REGULATION_OF_B_CELL_DIFFERENTIATION	GOBP_POSITIVE_REGULATION_OF_B_CELL_DIFFERENTIATION	GOBP_POSITIVE_REGULATION_OF_B_CELL_DIFFERENTIATION	13	0.809043229801679	1.93791684417953	1.25930969700029e-05	0.000260153046721923	0.000221013860519632	1991	tags=77%, list=11%, signal=68%	IL7/NCKAP1L/BTK/INPP5D/IL10/CD27/SYK/IL2/STAT5B/PPP2R3C
GOMF_PROTEIN_SERINE_KINASE_ACTIVITY	GOMF_PROTEIN_SERINE_KINASE_ACTIVITY	GOMF_PROTEIN_SERINE_KINASE_ACTIVITY	356	0.418520383876119	1.36526910919226	1.29908232832224e-05	0.000267814947768582	0.000227523053283581	4619	tags=39%, list=26%, signal=29%	EIF2AK2/PIK3CG/CIITA/STK4/STK17B/PRKCQ/PRKCB/ATR/PAK2/PIM2/ALPK1/VRK2/LRRK2/PIK3CA/UHMK1/MAP3K2/AAK1/MAP4K1/HIPK3/TLK1/PRKCH/BMP2K/SMG1/TBK1/STK17A/MAP3K5/MAP3K8/RIPK3/RIPK2/TTBK1/PRKAA1/DAPK2/DYRK1A/STK26/NEK7/EIF2AK3/DCAF1/HIPK1/MASTL/PRKACB/NEK4/IRAK4/DYRK2/TTBK2/MAP3K14/PIKFYVE/ROCK1/MKNK1/STK38/RPS6KA3/NUAK2/CAMK1D/OXSR1/RIOK3/CAMK4/CSNK1A1/NLK/SLK/MAPK13/STK10/MAP3K7/SNRK/PIK3R4/MAP2K1/CDK1…
GOBP_POSITIVE_REGULATION_OF_T_CELL_TOLERANCE_INDUCTION	GOBP_POSITIVE_REGULATION_OF_T_CELL_TOLERANCE_INDUCTION	GOBP_POSITIVE_REGULATION_OF_T_CELL_TOLERANCE_INDUCTION	9	0.893513482567127	1.97884658820658	1.30907224283732e-05	0.000269317996681047	0.000228799973338447	1869	tags=100%, list=11%, signal=89%	IDO1/LILRB2/LILRB4/CD3E/FOXP3/CBLB/TGFBR2/ITCH/HLA-G
GOBP_COMPLEMENT_ACTIVATION	GOBP_COMPLEMENT_ACTIVATION	GOBP_COMPLEMENT_ACTIVATION	57	0.578743856334421	1.7268698036256	1.36116073717115e-05	0.00027945806245872	0.00023741449894822	1628	tags=39%, list=9%, signal=35%	CR1L/C1QC/CFB/C1QB/C1QA/C1S/C2/SERPING1/C1RL/VSIG4/CR1/C1R/FCN1/CR2/C4B/CD46/CFH/CD5L/IGLL5/C4A/IL1B/C3
GOMF_NADPLUS_ADP_RIBOSYLTRANSFERASE_ACTIVITY	GOMF_NADPLUS_ADP_RIBOSYLTRANSFERASE_ACTIVITY	GOMF_NADPLUS_ADP_RIBOSYLTRANSFERASE_ACTIVITY	27	0.684195568249516	1.86869277976508	1.38498101505644e-05	0.000283764693392879	0.000241073211158533	1082	tags=41%, list=6%, signal=38%	PARP9/PARP14/PARP12/PARP15/PARP8/ZC3HAV1/PARP11/TNKS2/TIPARP/PARP10/PARP4
GOBP_REGULATION_OF_T_CELL_APOPTOTIC_PROCESS	GOBP_REGULATION_OF_T_CELL_APOPTOTIC_PROCESS	GOBP_REGULATION_OF_T_CELL_APOPTOTIC_PROCESS	34	0.645016995048324	1.81270983240892	1.45380326724246e-05	0.00029725510247019	0.000252534031732173	2488	tags=47%, list=14%, signal=40%	CD274/IDO1/DOCK8/CCL5/IL7R/GIMAP8/PDCD1/PRKCQ/LGALS9/CD27/ADAM8/JAK3/RIPK3/HIF1A/TSC22D3/LGALS14
GOBP_MAST_CELL_ACTIVATION_INVOLVED_IN_IMMUNE_RESPONSE	GOBP_MAST_CELL_ACTIVATION_INVOLVED_IN_IMMUNE_RESPONSE	GOBP_MAST_CELL_ACTIVATION_INVOLVED_IN_IMMUNE_RESPONSE	55	0.573480864208326	1.71053614513549	1.48237154855286e-05	0.000302476550336614	0.00025696992961998	2820	tags=45%, list=16%, signal=38%	RASGRP1/CD84/PIK3CG/CLNK/BTK/LAT2/LYN/LGALS9/MILR1/CD300A/PTPN6/RAC2/SNX6/FGR/SYK/PTGDR/C12orf4/SNAP23/BLK/SNX4/VAMP8/UNC13D/VAMP7/LAT/FER
GOBP_REGULATION_OF_MYELOID_LEUKOCYTE_DIFFERENTIATION	GOBP_REGULATION_OF_MYELOID_LEUKOCYTE_DIFFERENTIATION	GOBP_REGULATION_OF_MYELOID_LEUKOCYTE_DIFFERENTIATION	114	0.50456042859334	1.57426561690045	1.49550028798023e-05	0.00030453269129524	0.000258716730807837	3631	tags=40%, list=21%, signal=32%	LILRB1/IFNG/CCR1/TLR3/EVI2B/CASP8/LILRB4/HLA-DRB1/C1QC/LYN/IRF7/HCLS1/INPP5D/TLR4/CD74/CSF1/LILRB3/CD4/IL12B/TYROBP/CCL3/TNF/UBASH3B/RUNX1/MAFB/GPR55/TNFSF11/PTPN2/PIK3R1/RB1/CREB1/CAMK4/IL23R/FOXP1/ZNF675/LIF/ID2/IL23A/RASSF2/TREM2/FBXW7/NDFIP1/GPR68/RIPK1/TMEM64/SFRP1
GOBP_RESPONSE_TO_MOLECULE_OF_FUNGAL_ORIGIN	GOBP_RESPONSE_TO_MOLECULE_OF_FUNGAL_ORIGIN	GOBP_RESPONSE_TO_MOLECULE_OF_FUNGAL_ORIGIN	5	0.948829488867266	1.80162801961485	1.61527950044912e-05	0.00032825374451082	0.000278869028129847	899	tags=100%, list=5%, signal=95%	CLEC7A/SCIMP/BTK/MYD88/SYK
GOBP_GAMMA_DELTA_T_CELL_ACTIVATION	GOBP_GAMMA_DELTA_T_CELL_ACTIVATION	GOBP_GAMMA_DELTA_T_CELL_ACTIVATION	20	0.732973383069414	1.90544233351276	1.64342260852799e-05	0.000332618068719924	0.000282576753848103	1981	tags=60%, list=11%, signal=53%	PTPRC/LILRB1/KLRC1/ITK/NCKAP1L/NOD2/GPR18/JAML/SYK/CCR9/MICB/STAT5B
GOBP_CELLULAR_RESPONSE_TO_MECHANICAL_STIMULUS	GOBP_CELLULAR_RESPONSE_TO_MECHANICAL_STIMULUS	GOBP_CELLULAR_RESPONSE_TO_MECHANICAL_STIMULUS	70	0.556837698311337	1.69111558436541	1.64183009551208e-05	0.000332618068719924	0.000282576753848103	1993	tags=33%, list=11%, signal=29%	IRF1/CASP5/TLR3/TLR8/TLR7/CASP8/PTGER4/MYD88/TLR4/TNFSF14/NFKB1/MAP3K2/CD40/FAS/BCL10/TNFRSF8/CASP1/TLR5/IL1B/CASP8AP2/MAP3K14/TNFRSF10A/ITGA2
GOBP_REGULATION_OF_SMALL_GTPASE_MEDIATED_SIGNAL_TRANSDUCTION	GOBP_REGULATION_OF_SMALL_GTPASE_MEDIATED_SIGNAL_TRANSDUCTION	GOBP_REGULATION_OF_SMALL_GTPASE_MEDIATED_SIGNAL_TRANSDUCTION	298	0.424485016288984	1.37772471746313	1.66155375631966e-05	0.000335606951023432	0.000285115968456045	3679	tags=34%, list=21%, signal=27%	GPR65/P2RY10/GPR174/CDC42SE2/RASGRP1/TAGAP/PIK3CG/ARHGAP30/DOCK2/ARHGEF3/DOCK8/VAV1/ARHGAP25/ARHGAP9/FGD2/CYTH4/RASA2/GPR18/PDCD10/ARHGAP18/CSF1/ARHGAP15/RASAL3/DENND4A/PSD4/CYRIB/DENND3/SPATA13/P2RY8/SHOC2/FGD3/RABL3/ARHGAP27/ARHGDIB/BCL6/FBXO8/GNA13/ARHGAP12/RASGEF1A/ARHGAP26/GPR55/RHOF/EPHB2/HEG1/DENND4C/ERBIN/CD2AP/ECT2/ARHGAP45/CYTH1/SOS1/PIK3CB/ABCA1/FBP1/ARHGAP21/AKAP13/SSX2IP/RASGRP4/RDX/…
GOMF_CXCR3_CHEMOKINE_RECEPTOR_BINDING	GOMF_CXCR3_CHEMOKINE_RECEPTOR_BINDING	GOMF_CXCR3_CHEMOKINE_RECEPTOR_BINDING	5	0.948497334037782	1.80099732732011	1.68828572357068e-05	0.000339871275256441	0.000288738738871846	148	tags=80%, list=1%, signal=79%	CXCL10/CXCL11/CXCL9/CXCL13
GOBP_PROTEIN_POLYUBIQUITINATION	GOBP_PROTEIN_POLYUBIQUITINATION	GOBP_PROTEIN_POLYUBIQUITINATION	240	0.443465081630174	1.43214246153656	1.68947837770289e-05	0.000339871275256441	0.000288738738871846	5012	tags=45%, list=29%, signal=33%	NMI/UBE2L6/TRIM21/TRIM14/TRIM22/PTPN22/RNF213/MARCHF1/TRIM38/NOD2/TRIM34/TRIM5/LNPEP/RFFL/UBE2J1/RNF19B/UBE2D1/XIAP/RNF168/IFI27/UBE2A/RNF19A/TNKS2/TRIM56/PARP10/DZIP3/TRIP12/MARCHF8/UBE2D3/AKTIP/UBE2W/TNFAIP3/BIRC2/WWP1/RC3H2/RNF34/RNF114/TRAF1/ANKIB1/FBXO38/NEDD4/ITCH/BARD1/SPOP/TOPORS/CDC27/MARCHF5/MARCHF7/NHLRC3/RNF111/TAF1/PLAA/ZFP91/UBE2Q2/RNF166/CBFB/KLHL20/TRIM44/FBXL17/UBE2B/UBE2D2/UBE2E…
GOBP_NK_T_CELL_ACTIVATION	GOBP_NK_T_CELL_ACTIVATION	GOBP_NK_T_CELL_ACTIVATION	13	0.802891010980061	1.92318031584048	1.73513981560985e-05	0.000348354629379377	0.00029594579974809	2651	tags=77%, list=15%, signal=65%	JAK2/IL15/CD300A/RASAL3/IL18/IL12B/IL12A/ELF4/IL23R/IL23A
GOBP_NEGATIVE_REGULATION_OF_ALPHA_BETA_T_CELL_ACTIVATION	GOBP_NEGATIVE_REGULATION_OF_ALPHA_BETA_T_CELL_ACTIVATION	GOBP_NEGATIVE_REGULATION_OF_ALPHA_BETA_T_CELL_ACTIVATION	42	0.617865191244542	1.79424908713451	1.77548066986075e-05	0.000355024972422256	0.000301612611209548	3223	tags=57%, list=18%, signal=47%	CD274/LILRB1/TBX21/LGALS9/CD300A/XCL1/TNFSF4/SOCS1/JAK3/FOXP3/RUNX1/BCL6/VSIR/CBLB/IL2/RC3H2/ITCH/ADORA2A/CBFB/SOCS5/LGALS9C/RC3H1/IL4R/ANXA1
GOBP_STRESS_ACTIVATED_PROTEIN_KINASE_SIGNALING_CASCADE	GOBP_STRESS_ACTIVATED_PROTEIN_KINASE_SIGNALING_CASCADE	GOBP_STRESS_ACTIVATED_PROTEIN_KINASE_SIGNALING_CASCADE	248	0.439950174609994	1.42094025719859	1.77325230291992e-05	0.000355024972422256	0.000301612611209548	5860	tags=49%, list=34%, signal=33%	CYLD/PTPN22/EIF2AK2/CLEC7A/TLR3/RASGRP1/TLR7/PTGER4/SCIMP/NOD2/SLAMF1/MYD88/LYN/TLR4/PDCD10/LGALS9/ARL6IP5/NAIP/RNF13/CD27/NCF1/PTK2B/LRRK2/SPI1/NFKB1/XIAP/MAP4K1/CCR7/HIPK3/TNF/FAS/MAP3K5/ARHGEF6/RIPK2/CDC42/AIDA/DLG1/FCGR2B/TNFSF11/CCDC88C/PJA2/IL1B/IRAK4/IL26/ERCC6/CARD9/DNAJA1/TRAF1/ITCH/MDFIC/ATF2/CCL19/HGF/MAPK13/MAP3K7/MAP2K1/RELL1/TAOK1/MAPK9/ZNF675/DUSP19/TAOK3/TLR9/RASSF2/RHOA/TREM2/NOD…
GOBP_NATURAL_KILLER_CELL_CYTOKINE_PRODUCTION	GOBP_NATURAL_KILLER_CELL_CYTOKINE_PRODUCTION	GOBP_NATURAL_KILLER_CELL_CYTOKINE_PRODUCTION	9	0.88757748933557	1.96570026172907	1.79316581292594e-05	0.000357129909807884	0.000303400867559461	1869	tags=89%, list=11%, signal=79%	CD96/CLNK/HLA-F/CD226/HLA-E/KIR2DL4/CD160/HLA-G
GOMF_NAD_P_PLUS_NUCLEOSIDASE_ACTIVITY	GOMF_NAD_P_PLUS_NUCLEOSIDASE_ACTIVITY	GOMF_NAD_P_PLUS_NUCLEOSIDASE_ACTIVITY	16	0.777723725998949	1.94385414450091	1.79108737692227e-05	0.000357129909807884	0.000303400867559461	2023	tags=62%, list=12%, signal=55%	CD38/IL18RAP/TLR10/TLR1/TLR4/IL18R1/TLR2/TLR6/IL1RAP/IL1R1
GOCC_CYTOLYTIC_GRANULE	GOCC_CYTOLYTIC_GRANULE	GOCC_CYTOLYTIC_GRANULE	13	0.802438116968826	1.92209549008498	1.79881291658601e-05	0.000357540941866438	0.000303750061171464	939	tags=69%, list=5%, signal=66%	SRGN/GZMB/PRF1/NKG7/GZMH/SERPINB1/RNF19B/ARL8B/GNLY
GOBP_REGULATION_OF_PROTEIN_SERINE_THREONINE_KINASE_ACTIVITY	GOBP_REGULATION_OF_PROTEIN_SERINE_THREONINE_KINASE_ACTIVITY	GOBP_REGULATION_OF_PROTEIN_SERINE_THREONINE_KINASE_ACTIVITY	361	0.415712350545314	1.35657456721838	1.88495099548103e-05	0.000373917316757649	0.000317662663317124	5214	tags=43%, list=30%, signal=31%	PTPN22/PTPRC/IFNG/RASGRP1/PIK3CG/LAX1/NOD2/STK4/SLC8A1/FGD2/LYN/TLR4/PDCD10/HERC5/CD300A/CSF1R/PIK3R5/FLT3/PTPN6/CCNI2/CD40LG/PTK2B/LRRK2/CAB39/CCNYL1/TLR6/TCL1A/HIPK3/CASP3/TNF/CCND2/CD40/SYK/ADAM8/PIK3R6/MAP3K5/FZD5/CDKN1B/AIDA/DAZAP2/KAT2B/TNFSF11/PPP2CA/UVRAG/HEG1/IQGAP1/TNFAIP3/IL1B/SOS1/FGF1/DIPK2A/RICTOR/PIK3CB/STK38/DNAJA1/AKAP13/RB1/CCL19/PRKAR2B/MAP3K7/MAP2K1/PSMD10/TAOK1/LATS1/DIRAS2/A…
GOBP_REGULATION_OF_T_HELPER_17_TYPE_IMMUNE_RESPONSE	GOBP_REGULATION_OF_T_HELPER_17_TYPE_IMMUNE_RESPONSE	GOBP_REGULATION_OF_T_HELPER_17_TYPE_IMMUNE_RESPONSE	25	0.694934935376018	1.86790195016082	1.93136153402854e-05	0.000382363598939221	0.000324838229605928	4894	tags=88%, list=28%, signal=63%	CLEC7A/CLEC6A/TBX21/IL12RB1/PRKCQ/IL12B/FOXP3/EPHB2/IL2/RC3H2/CARD9/MALT1/IL23R/NFKBIZ/IL23A/IL27RA/RC3H1/LOXL3/ARID5A/NFKBID/ZC3H12A/SMAD7
GOBP_POSITIVE_REGULATION_OF_T_HELPER_1_TYPE_IMMUNE_RESPONSE	GOBP_POSITIVE_REGULATION_OF_T_HELPER_1_TYPE_IMMUNE_RESPONSE	GOBP_POSITIVE_REGULATION_OF_T_HELPER_1_TYPE_IMMUNE_RESPONSE	18	0.746800536788553	1.90474431357713	1.9923076542536e-05	0.000393648431171136	0.000334425295251781	3085	tags=78%, list=18%, signal=64%	CCR2/TBX21/IL12RB1/SLAMF1/IL18R1/IL18/XCL1/IL12B/RIPK2/IL1B/IL1R1/IL23R/IL23A/IL27RA
GOBP_NEGATIVE_REGULATION_OF_T_CELL_MEDIATED_CYTOTOXICITY	GOBP_NEGATIVE_REGULATION_OF_T_CELL_MEDIATED_CYTOTOXICITY	GOBP_NEGATIVE_REGULATION_OF_T_CELL_MEDIATED_CYTOTOXICITY	10	0.855111457293374	1.93752624135414	2.04413842164631e-05	0.000403091169391045	0.000342447403984142	1869	tags=90%, list=11%, signal=80%	PTPRC/LILRB1/KLRD1/KLRC1/NCKAP1L/IL7R/PPP3CB/FCGR2B/HLA-G
GOBP_REGULATION_OF_MAST_CELL_ACTIVATION	GOBP_REGULATION_OF_MAST_CELL_ACTIVATION	GOBP_REGULATION_OF_MAST_CELL_ACTIVATION	45	0.603555937740065	1.76360142770966	2.06374654192416e-05	0.000406155088665074	0.000345050366492583	2387	tags=47%, list=14%, signal=40%	CD84/PLSCR1/CD226/LYN/HAVCR1/LGALS9/MILR1/CD300A/CD300LF/PTPN6/RAC2/CNR2/FGR/SYK/C12orf4/BLK/SNX4/VAMP8/UNC13D/CNR1/VAMP7
GOBP_REGULATION_OF_MYELOID_CELL_DIFFERENTIATION	GOBP_REGULATION_OF_MYELOID_CELL_DIFFERENTIATION	GOBP_REGULATION_OF_MYELOID_CELL_DIFFERENTIATION	202	0.456135558426344	1.45963485089628	2.13627346883416e-05	0.000419601115591088	0.000356473482066339	4591	tags=39%, list=26%, signal=29%	STAT1/B2M/LILRB1/IFNG/CCR1/GPR171/TLR3/EVI2B/CASP8/NCKAP1L/LILRB4/HLA-DRB1/C1QC/LYN/IRF7/HCLS1/INPP5D/TLR4/ISG15/CD74/CSF1/STAT3/LILRB3/CD4/PTK2B/IL12B/SPI1/RHEX/TYROBP/CCL3/CSF3R/TNF/NFKBIA/UBASH3B/RUNX1/MAFB/GPR55/RBM15/TNFSF11/PTPN2/PIK3R1/CTR9/RB1/CREB1/HIF1A/CAMK4/CDC73/STAT5B/IL23R/FOXP1/ZNF675/SMAP1/LIF/GABPA/ID2/HMGB2/IL23A/RASSF2/TREM2/FBXW7/NDFIP1/GPR68/RIPK1/CNOT4/TMEM64/SFRP1/MED1/MEF…
GOMF_CARBOHYDRATE_BINDING	GOMF_CARBOHYDRATE_BINDING	GOMF_CARBOHYDRATE_BINDING	268	0.434861738519401	1.40902049539879	2.16419821716528e-05	0.000424250880370828	0.000360423704742674	3089	tags=29%, list=18%, signal=24%	CD69/CLEC7A/KLRD1/KLRC1/LY75/CLEC6A/SIGLEC1/HLA-DRA/SELL/HLA-DRB1/CLEC4A/CD72/SIGLEC10/CD33/LGALS9/CLEC4E/HK3/CLEC12A/KLRC4-KLRK1/KLRK1/SIGLEC14/SIGLEC9/CLEC4C/SIGLEC7/CLEC4D/CLEC9A/ALPK1/CLEC2D/MAN2A1/SIGLEC11/KLRB1/SLC2A5/CRYBG1/CLEC2B/KLRC2/KLRG1/FCN1/FBXO6/CLEC17A/SIGLEC6/SIGLEC16/C4B/MRC1/KLRC3/CLEC10A/LGALS2/PRPS2/SIGLEC8/CLEC1B/IL2/CHI3L2/GALM/OLR1/UGP2/FBP1/DBH/CD209/GALNT4/CRYBG3/KLRF1/A…
GOBP_MYD88_INDEPENDENT_TOLL_LIKE_RECEPTOR_SIGNALING_PATHWAY	GOBP_MYD88_INDEPENDENT_TOLL_LIKE_RECEPTOR_SIGNALING_PATHWAY	GOBP_MYD88_INDEPENDENT_TOLL_LIKE_RECEPTOR_SIGNALING_PATHWAY	14	0.78543309866193	1.91202713671338	2.2043555042964e-05	0.000431275671017049	0.000366391638309575	895	tags=57%, list=5%, signal=54%	TNIP3/TLR3/IRF7/TLR4/CD300LF/TLR6/TICAM2/CD40
GOMF_GUANYL_NUCLEOTIDE_BINDING	GOMF_GUANYL_NUCLEOTIDE_BINDING	GOMF_GUANYL_NUCLEOTIDE_BINDING	396	0.407670149170116	1.33204423516459	2.27589725864291e-05	0.000444401229877475	0.00037754249920386	4381	tags=37%, list=25%, signal=28%	IFI44L/GBP1/GBP5/GBP3/GBP2/GCH1/SAMHD1/GIMAP2/GBP4/GIMAP4/GIMAP7/MX1/GIMAP5/GIMAP6/CIITA/ARL11/RHOH/RAB8B/GIMAP8/NUGGC/GIMAP1/RAP2C/RAC2/RP2/RAP1A/RAB37/CGAS/SAR1B/LRRK2/ARL8B/ARL4C/GBP7/RABL3/MX2/RAB10/RAB29/MRAS/RAB39A/RAP1B/CDC42/MMAA/GNA13/RNGTT/RAB19/GTPBP8/RAB23/RAB30/AGAP2/FPGT/MFN1/SUCLG2/ARL6/RHOF/PRPS2/ARL13B/UPRT/SEPTIN6/SEPTIN1/RAB21/SRP54/HBS1L/RRAGC/RAB33B/RAB31/RAB39B/RAB18/SAR1A/N…
GOBP_REGULATION_OF_NUCLEOTIDE_BINDING_OLIGOMERIZATION_DOMAIN_CONTAINING_SIGNALING_PATHWAY	GOBP_REGULATION_OF_NUCLEOTIDE_BINDING_OLIGOMERIZATION_DOMAIN_CONTAINING_SIGNALING_PATHWAY	GOBP_REGULATION_OF_NUCLEOTIDE_BINDING_OLIGOMERIZATION_DOMAIN_CONTAINING_SIGNALING_PATHWAY	13	0.798039779919656	1.91156006856485	2.30819943527281e-05	0.000449828397756876	0.000382153167192679	1732	tags=69%, list=10%, signal=62%	BIRC3/PTPN22/TLR4/SLC15A3/XIAP/ERBIN/TNFAIP3/BIRC2/SLC15A2
GOBP_TOLL_LIKE_RECEPTOR_2_SIGNALING_PATHWAY	GOBP_TOLL_LIKE_RECEPTOR_2_SIGNALING_PATHWAY	GOBP_TOLL_LIKE_RECEPTOR_2_SIGNALING_PATHWAY	18	0.744670063442866	1.89931045702438	2.32688764124374e-05	0.00045258644998694	0.000384496279366694	1490	tags=61%, list=9%, signal=56%	PIK3AP1/NOD2/TLR1/LYN/LGALS9/ACOD1/TLR2/TLR6/RIPK2/TNFAIP3/PJA2
GOBP_REGULATION_OF_RECEPTOR_SIGNALING_PATHWAY_VIA_STAT	GOBP_REGULATION_OF_RECEPTOR_SIGNALING_PATHWAY_VIA_STAT	GOBP_REGULATION_OF_RECEPTOR_SIGNALING_PATHWAY_VIA_STAT	105	0.506989101025352	1.57714503409922	2.41793667746664e-05	0.000469380781473972	0.000398763957887342	2773	tags=33%, list=16%, signal=28%	PARP14/PTPRC/IFNG/JAK2/IL10RA/CCL5/IL7R/CRLF3/IL10/CD300A/PTK2B/IL12B/IFNL1/GBP7/SOCS1/TNF/IFNB1/JAK3/IL10RB/PTPN2/PPP2CA/EPHB2/CYP1B1/IL26/INPP5F/NLK/IL23R/LEPROT/VHL/GGNBP2/LIF/F2R/IL23A/BCL3/PRLR
GOBP_REGULATION_OF_GTPASE_ACTIVITY	GOBP_REGULATION_OF_GTPASE_ACTIVITY	GOBP_REGULATION_OF_GTPASE_ACTIVITY	360	0.412047941058994	1.34442150290896	2.52722034009008e-05	0.000489642806862501	0.000415977626954429	6373	tags=52%, list=36%, signal=34%	CCL8/GPR65/RASGRP1/CXCL13/CCL4/DOCK8/CCL5/VAV1/DOCK11/ARHGAP25/ARHGAP9/XCL2/FGD2/SEMA4D/RASA2/ARAP2/ARHGAP15/ADAP2/RASAL3/KLRC4-KLRK1/KLRK1/TBC1D10C/RAP1A/PTK2B/XCL1/RGL4/LRRK2/FGD3/CCL2/CCR7/RASGEF1B/CCL3/DOCK10/CD40/ARHGAP27/RABGAP1L/CCL7/DENND1B/CCPG1/ADPRH/FGD6/BCL6/LIMS1/RASGRP3/ARHGAP12/CCL25/C9orf72/RASGEF1A/CCL3L3/CCL3L1/CBLB/RASGRP2/RAPGEF6/ITGA6/IQGAP1/RIC1/ECT2/ARHGAP45/FICD/SOS1/RICTO…
GOBP_REGULATION_OF_CALCIUM_MEDIATED_SIGNALING	GOBP_REGULATION_OF_CALCIUM_MEDIATED_SIGNALING	GOBP_REGULATION_OF_CALCIUM_MEDIATED_SIGNALING	74	0.539625659365392	1.6490455215589	2.53735963934822e-05	0.000489705502541905	0.000416030890271224	2812	tags=35%, list=16%, signal=30%	GBP1/CLEC7A/PLEK/TRAT1/CCL4/SLA2/CD3E/CD4/TBC1D10C/PTK2B/CMKLR1/LRRK2/PLCG2/ZAP70/CCL3/TNF/SYK/ITPR1/DYRK2/P2RX5/SELENOK/NFAT5/PRNP/TREM2/RCAN1/CALM2
GOMF_DOUBLE_STRANDED_RNA_BINDING	GOMF_DOUBLE_STRANDED_RNA_BINDING	GOMF_DOUBLE_STRANDED_RNA_BINDING	74	0.539572570386335	1.6488832866065	2.53735963934822e-05	0.000489705502541905	0.000416030890271224	3981	tags=42%, list=23%, signal=32%	IFIH1/DDX60/OAS2/OAS1/OASL/OAS3/EIF2AK2/TLR3/ZBP1/TLR8/TLR7/MBNL1/DHX58/SIDT1/ADAR/DICER1/DHX36/AGO4/RC3H2/RFTN1/NLRP1/LRRFIP1/MTDH/CLTC/RC3H1/ZFR/AGO3/DDX21/STAU2/MSN/STRBP
GOBP_NEGATIVE_REGULATION_OF_REGULATED_SECRETORY_PATHWAY	GOBP_NEGATIVE_REGULATION_OF_REGULATED_SECRETORY_PATHWAY	GOBP_NEGATIVE_REGULATION_OF_REGULATED_SECRETORY_PATHWAY	24	0.693924845912886	1.85563777221389	2.55325942710311e-05	0.000490875193904332	0.000417024605343502	1749	tags=54%, list=10%, signal=49%	CCR2/CD84/HLA-F/NCKAP1L/LGALS9/CD300A/RAP1A/SPI1/RAP1B/FCGR2B/FMR1/STXBP3/REST
GOBP_POSITIVE_REGULATION_OF_NATURAL_KILLER_CELL_CHEMOTAXIS	GOBP_POSITIVE_REGULATION_OF_NATURAL_KILLER_CELL_CHEMOTAXIS	GOBP_POSITIVE_REGULATION_OF_NATURAL_KILLER_CELL_CHEMOTAXIS	5	0.944135996794688	1.79271606343409	2.54952911943705e-05	0.000490875193904332	0.000417024605343502	981	tags=100%, list=6%, signal=94%	CCL4/CCL5/XCL1/CCL3/CCL7
GOBP_IMMUNOLOGICAL_MEMORY_PROCESS	GOBP_IMMUNOLOGICAL_MEMORY_PROCESS	GOBP_IMMUNOLOGICAL_MEMORY_PROCESS	17	0.758270909852087	1.91181786283485	2.56210598535416e-05	0.000491628721574303	0.000417664767207632	2651	tags=71%, list=15%, signal=60%	HLA-DRA/IL12RB1/HLA-DRB1/FGL2/IL12B/TNFSF4/IFNL1/BCL6/CD46/CD160/IL23R/IL23A
GOBP_PROXIMAL_DISTAL_PATTERN_FORMATION	GOBP_PROXIMAL_DISTAL_PATTERN_FORMATION	GOBP_PROXIMAL_DISTAL_PATTERN_FORMATION	34	-0.479065	-2.26168	2.5705837446326e-05	0.000492308725603532	0.000418242466825463	3378	tags=47%, list=19%, signal=38%	DLX1/HOXB9/HOXA10/DLX2/HOXA9/HOXC10/GLI1/HOXC11/HES5/IRX2/IRX1/LRP4/HOXD9/HOXC9/IRX3/HOXA11
GOBP_PROTEIN_ADP_RIBOSYLATION	GOBP_PROTEIN_ADP_RIBOSYLATION	GOBP_PROTEIN_ADP_RIBOSYLATION	37	0.632590758778837	1.80145525293016	2.58930149481082e-05	0.000493997137958363	0.000419676862991075	1354	tags=41%, list=8%, signal=37%	PARP9/PARP14/PARP12/IFNG/PARP15/WARS1/PARP8/ZC3HAV1/PARP11/TNKS2/TIPARP/PARP10/PARP4/KAT2B/TINF2
GOBP_REGULATION_OF_CD4_POSITIVE_CD25_POSITIVE_ALPHA_BETA_REGULATORY_T_CELL_DIFFERENTIATION	GOBP_REGULATION_OF_CD4_POSITIVE_CD25_POSITIVE_ALPHA_BETA_REGULATORY_T_CELL_DIFFERENTIATION	GOBP_REGULATION_OF_CD4_POSITIVE_CD25_POSITIVE_ALPHA_BETA_REGULATORY_T_CELL_DIFFERENTIATION	5	0.943620857420869	1.79173792190206	2.58621236330838e-05	0.000493997137958363	0.000419676862991075	990	tags=100%, list=6%, signal=94%	IFNG/HLA-DRA/HLA-DRB1/LGALS9/FOXP3
GOBP_RAS_PROTEIN_SIGNAL_TRANSDUCTION	GOBP_RAS_PROTEIN_SIGNAL_TRANSDUCTION	GOBP_RAS_PROTEIN_SIGNAL_TRANSDUCTION	346	0.415194985461525	1.35267668467232	2.63891957419501e-05	0.000502502662429729	0.000426902758758385	5099	tags=42%, list=29%, signal=30%	GPR65/P2RY10/GPR174/CDC42SE2/RASGRP1/PIK3CG/ARHGEF3/RHOH/AIF1/CYTH4/RASA2/GPR18/PDCD10/CSF1/RASAL3/GRB2/DENND4A/DOK2/RAP2C/PSD4/RAC2/RAP1A/DENND3/WAS/RGL4/P2RY8/SHOC2/RASGEF1B/RABL3/ELMO1/GRAP2/MRAS/RAB39A/RAP1B/ARHGDIB/BCL6/CDC42/FBXO8/GNA13/RASGRP3/RAB30/RASGEF1A/GPR55/DOK3/RASGRP2/PLEKHG7/EPHB2/RAPGEF6/HEG1/DENND4C/ERBIN/RAB21/CYTH1/SOS1/PIK3CB/ABCA1/RAB33B/FBP1/ROCK1/RAB39B/AKAP13/SSX2IP/NRAS…
GOMF_SIALIC_ACID_BINDING	GOMF_SIALIC_ACID_BINDING	GOMF_SIALIC_ACID_BINDING	22	0.705404353083152	1.86133960254426	2.70656115269871e-05	0.000514401279650051	0.000437011267422209	1428	tags=50%, list=8%, signal=46%	ST8SIA4/SIGLEC10/CD33/SIGLEC14/SIGLEC9/SIGLEC7/SIGLEC11/FCN1/SIGLEC6/SIGLEC16/SIGLEC8
GOBP_CD4_POSITIVE_ALPHA_BETA_T_CELL_CYTOKINE_PRODUCTION	GOBP_CD4_POSITIVE_ALPHA_BETA_T_CELL_CYTOKINE_PRODUCTION	GOBP_CD4_POSITIVE_ALPHA_BETA_T_CELL_CYTOKINE_PRODUCTION	19	0.743347384120279	1.91557025733416	2.79530056347153e-05	0.000530256825519372	0.00045048139759128	2023	tags=63%, list=12%, signal=56%	RSAD2/TBX21/SLAMF1/IL18R1/IL18/XCL1/NLRP3/IFNB1/GATA3/DENND1B/IL1B/IL1R1
GOBP_FC_RECEPTOR_MEDIATED_INHIBITORY_SIGNALING_PATHWAY	GOBP_FC_RECEPTOR_MEDIATED_INHIBITORY_SIGNALING_PATHWAY	GOBP_FC_RECEPTOR_MEDIATED_INHIBITORY_SIGNALING_PATHWAY	5	0.941660902823502	1.78801637955834	2.80631199777296e-05	0.000531335505005287	0.000451397793230114	364	tags=80%, list=2%, signal=78%	LILRB1/LILRB2/LILRB4/LYN
GOBP_POSITIVE_REGULATION_OF_NEUROINFLAMMATORY_RESPONSE	GOBP_POSITIVE_REGULATION_OF_NEUROINFLAMMATORY_RESPONSE	GOBP_POSITIVE_REGULATION_OF_NEUROINFLAMMATORY_RESPONSE	15	0.768994823878354	1.89860803489184	2.8943585338486e-05	0.000546967982021617	0.000464678414535144	1514	tags=67%, list=9%, signal=61%	STAP1/IL18/CTSC/LRRK2/PLCG2/CCL3/TNF/IL33/TTBK1/IL1B
GOBP_REGULATION_OF_NEUTROPHIL_ACTIVATION	GOBP_REGULATION_OF_NEUTROPHIL_ACTIVATION	GOBP_REGULATION_OF_NEUTROPHIL_ACTIVATION	14	0.781798061232087	1.90317814598372	2.95476341584922e-05	0.000557327587208763	0.000473479450558826	1992	tags=71%, list=11%, signal=63%	ITGB2/CD300A/PTAFR/ITGAM/SPI1/TNF/SYK/FCGR2B/PRAM1/PLPP6
GOBP_NEGATIVE_REGULATION_OF_T_CELL_CYTOKINE_PRODUCTION	GOBP_NEGATIVE_REGULATION_OF_T_CELL_CYTOKINE_PRODUCTION	GOBP_NEGATIVE_REGULATION_OF_T_CELL_CYTOKINE_PRODUCTION	11	0.832018999828121	1.92969416012371	2.9622336773187e-05	0.00055768240815634	0.00047378088984007	990	tags=64%, list=6%, signal=60%	HLA-F/TBX21/LILRB4/SLAMF1/XCL1/IFNB1/FOXP3
GOBP_HETEROTYPIC_CELL_CELL_ADHESION	GOBP_HETEROTYPIC_CELL_CELL_ADHESION	GOBP_HETEROTYPIC_CELL_CELL_ADHESION	61	0.55958602146075	1.67831998794942	2.98239593911788e-05	0.000560420841441021	0.000476107334675712	3532	tags=38%, list=20%, signal=30%	PTPRC/CD47/CD200R1/LILRB2/CD2/LCK/ITGB2/IL10/CD1D/VCAM1/ITGB7/SKAP1/TNF/ITGAD/ITGA4/ITGAX/IL1B/ITGAV/CD58/CD200/IL1RN/ITGB3/ITGB1
GOBP_NITRIC_OXIDE_SYNTHASE_BIOSYNTHETIC_PROCESS	GOBP_NITRIC_OXIDE_SYNTHASE_BIOSYNTHETIC_PROCESS	GOBP_NITRIC_OXIDE_SYNTHASE_BIOSYNTHETIC_PROCESS	20	0.723346260614146	1.88041560389352	3.06065558836683e-05	0.000572968507705895	0.000486767245050223	2835	tags=70%, list=16%, signal=59%	STAT1/IFNG/JAK2/NOD2/TLR4/TLR2/LRRK2/CCL2/JAK3/IL33/NAMPT/FCER2/TLR9/SELENOS
GOBP_POSITIVE_REGULATION_OF_GTPASE_ACTIVITY	GOBP_POSITIVE_REGULATION_OF_GTPASE_ACTIVITY	GOBP_POSITIVE_REGULATION_OF_GTPASE_ACTIVITY	270	0.433637825960468	1.4051290798942	3.05889267404814e-05	0.000572968507705895	0.000486767245050223	6373	tags=54%, list=36%, signal=35%	CCL8/GPR65/RASGRP1/CXCL13/CCL4/DOCK8/CCL5/VAV1/DOCK11/ARHGAP25/XCL2/SEMA4D/ARAP2/ADAP2/TBC1D10C/RAP1A/PTK2B/XCL1/RGL4/CCL2/CCR7/RASGEF1B/CCL3/DOCK10/CD40/ARHGAP27/RABGAP1L/CCL7/DENND1B/ADPRH/LIMS1/RASGRP3/CCL25/C9orf72/RASGEF1A/CCL3L3/CCL3L1/RASGRP2/RAPGEF6/ITGA6/RIC1/ECT2/ARHGAP45/SOS1/RASGRP4/CCL19/CCL13/SNX18/RAP1GDS1/TBC1D15/TBC1D8/PICALM/USP6NL/TGM2/RGS7/RGS1/RALGAPA2/GMIP/WDR41/RGL1/CHN1/RA…
GOMF_INHIBITORY_MHC_CLASS_I_RECEPTOR_ACTIVITY	GOMF_INHIBITORY_MHC_CLASS_I_RECEPTOR_ACTIVITY	GOMF_INHIBITORY_MHC_CLASS_I_RECEPTOR_ACTIVITY	10	0.847704110843925	1.92074254841891	3.17421074225137e-05	0.000593113760040902	0.000503881709192791	2670	tags=100%, list=15%, signal=85%	LILRB1/LILRB2/LILRA1/LILRB3/LILRA5/LILRA6/LILRA4/LILRA2/KIR3DL1/LILRB5
GOCC_PROTEIN_COMPLEX_INVOLVED_IN_CELL_ADHESION	GOCC_PROTEIN_COMPLEX_INVOLVED_IN_CELL_ADHESION	GOCC_PROTEIN_COMPLEX_INVOLVED_IN_CELL_ADHESION	43	0.602941907929516	1.75606946005875	3.39376345702879e-05	0.000632121662008621	0.000537020998212428	3962	tags=53%, list=23%, signal=41%	CD80/ITGAL/LYN/ITGB2/CD28/ITGAM/ITGB7/CTLA4/ITGAD/TSPAN32/ITGA4/LGALS2/ITGAX/ITGA6/ITGA2/ITGAV/ITGAE/ITGB3/ITGB8/PLAUR/ITGB1/PLAU/ITGA1
GOCC_TRANS_GOLGI_NETWORK	GOCC_TRANS_GOLGI_NETWORK	GOCC_TRANS_GOLGI_NETWORK	257	0.430725042569684	1.39265306925466	3.39564252191442e-05	0.000632121662008621	0.000537020998212428	5084	tags=43%, list=29%, signal=31%	LAP3/MARCHF1/MS4A6A/ATP8B4/HLA-DRA/HLA-DRB1/GCNT1/AFTPH/OPTN/CD74/HLA-DQA1/HLA-DPA1/PI4K2B/HLA-DPB1/MS4A7/HLA-DRB5/LRRK2/HLA-DQB1/ATP11B/TBC1D23/RAB10/RAB29/FUT7/VTI1A/CCDC186/HLA-DQA2/ELAPOR1/SLC9A7/DOP1B/RAB30/TGOLN2/ATP11C/DOP1A/GOLPH3/GSAP/PLD4/BIRC6/SLC10A7/RIC1/HLA-DQB2/RAB21/AP4E1/GCC2/FUT4/RAB31/SCAMP1/ATP8A1/ATP2C1/YIPF5/FAM91A1/VPS54/YIPF6/ARL5A/AP1G1/GOLGA4/AP1S3/RAB8A/USP6NL/ARFIP1/AR…
GOBP_POSITIVE_REGULATION_OF_NATURAL_KILLER_CELL_DIFFERENTIATION	GOBP_POSITIVE_REGULATION_OF_NATURAL_KILLER_CELL_DIFFERENTIATION	GOBP_POSITIVE_REGULATION_OF_NATURAL_KILLER_CELL_DIFFERENTIATION	8	0.885483581321176	1.89602480471667	3.43852506129122e-05	0.000637724963969587	0.000541781301478735	1981	tags=88%, list=11%, signal=78%	RASGRP1/IL15/IL15RA/TOX/AXL/ZBTB1/STAT5B
GOBP_RESPONSE_TO_INTERLEUKIN_2	GOBP_RESPONSE_TO_INTERLEUKIN_2	GOBP_RESPONSE_TO_INTERLEUKIN_2	8	0.885306517671812	1.8956456705596	3.43852506129122e-05	0.000637724963969587	0.000541781301478735	1981	tags=88%, list=11%, signal=78%	IL2RA/IL2RB/IL2RG/JAK3/PTPN2/JAK1/STAT5B
GOBP_REGULATION_OF_MYELOID_DENDRITIC_CELL_ACTIVATION	GOBP_REGULATION_OF_MYELOID_DENDRITIC_CELL_ACTIVATION	GOBP_REGULATION_OF_MYELOID_DENDRITIC_CELL_ACTIVATION	5	0.938526701390876	1.78206518897416	3.50329558298347e-05	0.000648532158200539	0.000550962588219234	1079	tags=100%, list=6%, signal=94%	HAVCR2/CD2/IL10/CLEC4D/TSPAN32
GOBP_DETECTION_OF_BACTERIAL_LIPOPROTEIN	GOBP_DETECTION_OF_BACTERIAL_LIPOPROTEIN	GOBP_DETECTION_OF_BACTERIAL_LIPOPROTEIN	5	0.938427130185772	1.78187612415781	3.53997897292924e-05	0.000654109447997925	0.000555700792768014	708	tags=60%, list=4%, signal=58%	TLR1/TLR2/TLR6
GOMF_PROTEIN_SERINE_THREONINE_KINASE_ACTIVITY	GOMF_PROTEIN_SERINE_THREONINE_KINASE_ACTIVITY	GOMF_PROTEIN_SERINE_THREONINE_KINASE_ACTIVITY	428	0.403534044971863	1.32231615654642	3.78851830035431e-05	0.00069874002959215	0.000593616847412263	4619	tags=38%, list=26%, signal=28%	EIF2AK2/MLKL/PIK3CG/CIITA/STK4/STK17B/PRKCQ/PRKCB/ATR/PAK2/PIM2/PTK2B/ALPK1/VRK2/LRRK2/PIK3CA/UHMK1/IRAK2/MAP3K2/AAK1/MAP4K1/HIPK3/CCL3/TLK1/PRKCH/SYK/BMP2K/SMG1/TBK1/STK17A/MAP3K5/CHUK/MAP3K8/RIPK3/RIPK2/TTBK1/PRKAA1/DAPK2/DYRK1A/STK26/TGFBR2/NEK7/EIF2AK3/DCAF1/HIPK1/MASTL/PRKACB/NEK4/IRAK4/DYRK2/TTBK2/MAP3K14/PIKFYVE/ROCK1/MYLK/MKNK1/STK38/RPS6KA3/NUAK2/CAMK1D/AKAP13/OXSR1/RIOK3/CAMK4/CSNK1A1/N…
GOMF_GTPASE_ACTIVITY	GOMF_GTPASE_ACTIVITY	GOMF_GTPASE_ACTIVITY	331	0.412286297443683	1.34266561886497	4.01301909750422e-05	0.000738780526843121	0.000627633381087619	5500	tags=45%, list=31%, signal=31%	GBP1/GBP5/GBP3/GBP2/GCH1/GBP4/GIMAP7/RGS18/MX1/ARL11/RHOH/RAB8B/GNGT2/NUGGC/RAP2C/RAC2/RAP1A/RAB37/RGS13/SAR1B/LRRK2/ARL8B/ARL4C/GBP7/RABL3/MX2/RAB10/RAB29/MRAS/RAB39A/RAP1B/ARHGDIB/CDC42/MMAA/GNA13/RAB19/RAB23/RAB30/AGAP2/MFN1/ARL6/RHOF/ARL13B/SEPTIN6/SEPTIN1/RAB21/SRP54/RGS9/HBS1L/RRAGC/RAB33B/RAB31/RAB39B/RAB18/SAR1A/NRAS/GFM1/OPA1/RAB5A/ARL5A/RAB12/LSG1/RAB8A/EFL1/RGS7/ARF6/GNA15/RHOU/RGS1/TR…
GOBP_NEGATIVE_REGULATION_OF_I_KAPPAB_KINASE_NF_KAPPAB_SIGNALING	GOBP_NEGATIVE_REGULATION_OF_I_KAPPAB_KINASE_NF_KAPPAB_SIGNALING	GOBP_NEGATIVE_REGULATION_OF_I_KAPPAB_KINASE_NF_KAPPAB_SIGNALING	46	0.596628836995964	1.7469	4.13944458794011e-05	0.000760651530358498	0.000646213962715552	3351	tags=50%, list=19%, signal=41%	STAT1/TNIP3/CASP8/RHOH/NLRC3/LILRB4/OPTN/TANK/TRIM59/ESR1/NLRP6/TNFAIP3/CARD8/RIOK3/PPM1B/RORA/SIRT1/RHOA/TREM2/ZMYND11/HDAC1/TNIP1/RIPK1
GOBP_ANTIGEN_PROCESSING_AND_PRESENTATION_OF_EXOGENOUS_PEPTIDE_ANTIGEN_VIA_MHC_CLASS_I	GOBP_ANTIGEN_PROCESSING_AND_PRESENTATION_OF_EXOGENOUS_PEPTIDE_ANTIGEN_VIA_MHC_CLASS_I	GOBP_ANTIGEN_PROCESSING_AND_PRESENTATION_OF_EXOGENOUS_PEPTIDE_ANTIGEN_VIA_MHC_CLASS_I	8	0.882582365212614	1.88981263114088	4.16038943015463e-05	0.000763094958347113	0.000648289784849754	1117	tags=88%, list=6%, signal=82%	TAP1/CLEC4A/LNPEP/FCER1G/IFI30/HLA-A/MFSD6
GOBP_NEUROINFLAMMATORY_RESPONSE	GOBP_NEUROINFLAMMATORY_RESPONSE	GOBP_NEUROINFLAMMATORY_RESPONSE	38	0.626546154592226	1.78889994575587	4.17337446161175e-05	0.000764072117026827	0.000649119933160009	4069	tags=58%, list=23%, signal=45%	PTPRC/IFNG/CD200R1/STAP1/TNFRSF1B/IL18/CTSC/CST7/LRRK2/PLCG2/CCL3/TNF/IL33/TTBK1/IL1B/ATM/CD200/TREM2/MMP9/ITGB1/SYT11/IL6
GOBP_POSITIVE_REGULATION_OF_PROTEIN_CONTAINING_COMPLEX_ASSEMBLY	GOBP_POSITIVE_REGULATION_OF_PROTEIN_CONTAINING_COMPLEX_ASSEMBLY	GOBP_POSITIVE_REGULATION_OF_PROTEIN_CONTAINING_COMPLEX_ASSEMBLY	194	0.451475316462628	1.44335170328528	4.18139483192682e-05	0.000764138418186188	0.000649176259523939	5311	tags=46%, list=30%, signal=32%	GBP5/CLEC7A/IFNG/PLEK/CXCL13/NCKAP1L/LCP1/MYD88/WARS1/HCK/TLR4/ISG15/P2RY12/NCK1/GRB2/ATR/PTK2B/TLR6/PLCG2/TCL1A/SKAP1/CARMIL2/CCR7/TNF/SYK/SLF1/RAP1B/CDKN1B/DLG1/ESR1/ARPC2/TTBK1/CLIP1/SH3GLB1/NEK7/FCHSD2/SLF2/SLAIN2/RICTOR/ABCA1/CRBN/ICE1/WASHC2C/CSF2/FNIP1/ARF6/SUMO1/MAPK9/TRABD2A/ATM/BCL2L11/RHOA/FER/PSMC6/TENM1/DDX3X/EVL/MAP1B/NIN/SNX9/MAPRE1/CAND1/GSK3B/AKAP9/PAK1/MSN/BAG4/MPP7/ARL3/GNL3L/F…
GOBP_VIRAL_RNA_GENOME_REPLICATION	GOBP_VIRAL_RNA_GENOME_REPLICATION	GOBP_VIRAL_RNA_GENOME_REPLICATION	35	0.627696670348676	1.76861769072818	4.19054884211221e-05	0.000764411267762261	0.000649408059761949	3511	tags=60%, list=20%, signal=48%	APOBEC3G/APOBEC3D/RESF1/APOBEC3A/APOBEC3F/TASOR/ATG5/APOBEC3H/RAB29/CDC42/EEA1/TMEM41B/FMR1/ATG16L1/RAB5A/AICDA/APOBEC3C/TOP2B/MPHOSPH8/ROCK2/APOBEC3B
GOMF_UBIQUITIN_LIKE_PROTEIN_LIGASE_ACTIVITY	GOMF_UBIQUITIN_LIKE_PROTEIN_LIGASE_ACTIVITY	GOMF_UBIQUITIN_LIKE_PROTEIN_LIGASE_ACTIVITY	318	0.414802241838612	1.34961454553424	4.23752009998994e-05	0.000771568897038314	0.000655488846815578	5577	tags=43%, list=32%, signal=30%	TRIM69/TRIM21/TRIM14/TRIM22/BIRC3/RNF213/MARCHF1/TRIM38/TRIM34/ZNRF2/TRIM5/MSL2/HERC5/RNF13/RFFL/NEURL3/MEFV/RNF149/RNF19B/UBE2D1/XIAP/TRIM59/RNF19A/FBXO6/HLTF/TRIM56/PIAS1/CDC42/DZIP3/MED7/UBR1/RNF38/CBLB/TRIP12/MARCHF8/UBE2D3/BIRC2/WWP1/UBR2/RANBP2/RLIM/RC3H2/RNF34/MYCBP2/RNF114/ANKIB1/NEDD4/ITCH/SIAH2/TOPORS/LTN1/MARCHF5/UFL1/RNF7/MEX3C/RNF11/EGR2/NHLRC3/UHRF2/RNF111/RNF166/UBR3/RNF103/TRIM44/…
GOBP_NEGATIVE_REGULATION_OF_LIPID_STORAGE	GOBP_NEGATIVE_REGULATION_OF_LIPID_STORAGE	GOBP_NEGATIVE_REGULATION_OF_LIPID_STORAGE	21	0.709875510674496	1.85840760271363	4.36104226395404e-05	0.000792613473765636	0.00067336733489832	4069	tags=71%, list=23%, signal=55%	TTC39B/TNF/NFKBIA/NR1H3/PTPN2/ABCA1/OSBPL8/ITGAV/TREM2/ABCG1/ITGB3/ABHD5/PPARG/PPARA/IL6
GOBP_T_HELPER_17_CELL_DIFFERENTIATION	GOBP_T_HELPER_17_CELL_DIFFERENTIATION	GOBP_T_HELPER_17_CELL_DIFFERENTIATION	27	0.662879721690386	1.81047438372733	4.6574382670464e-05	0.000844943982337981	0.000717824887359323	5483	tags=89%, list=31%, signal=61%	SLAMF6/TBX21/IL12RB1/STAT3/LY9/IL12B/FOXP3/BATF/IL2/RC3H2/MALT1/IL23R/RORA/NFKBIZ/IL23A/RC3H1/LOXL3/IL6/NFKBID/ZC3H12A/SMAD7/RORC/IL6R/ENTPD7
GOBP_MACROPHAGE_ACTIVATION_INVOLVED_IN_IMMUNE_RESPONSE	GOBP_MACROPHAGE_ACTIVATION_INVOLVED_IN_IMMUNE_RESPONSE	GOBP_MACROPHAGE_ACTIVATION_INVOLVED_IN_IMMUNE_RESPONSE	17	0.750015604025808	1.89100387546334	4.84116560229772e-05	0.000876681495094858	0.000744787593758784	3380	tags=65%, list=19%, signal=52%	NMI/IFNG/HAVCR2/IFI35/SUCNR1/PLCG2/TYROBP/SYK/CX3CR1/TREM2/DYSF
GOBP_NK_T_CELL_DIFFERENTIATION	GOBP_NK_T_CELL_DIFFERENTIATION	GOBP_NK_T_CELL_DIFFERENTIATION	10	0.840750581015708	1.90498712098626	4.91010088555327e-05	0.000886115697099044	0.000752802450521527	1855	tags=70%, list=11%, signal=63%	ITK/PRDM1/TOX/ZNF683/TGFBR2/AP3B1/ATF2
GOBP_PROTEIN_AUTOPHOSPHORYLATION	GOBP_PROTEIN_AUTOPHOSPHORYLATION	GOBP_PROTEIN_AUTOPHOSPHORYLATION	223	0.439480972117188	1.41320780135921	4.91102405788506e-05	0.000886115697099044	0.000752802450521527	5402	tags=44%, list=31%, signal=31%	PTPRC/EIF2AK2/JAK2/ITK/STK4/STK17B/BTK/LYN/HCK/CSF1R/FLT3/ATR/PAK2/RAP2C/PIM2/PTK2B/VRK2/LRRK2/UHMK1/AAK1/ZAP70/MAP4K1/NBN/FGR/SYK/SMG1/TXK/RIPK3/TEC/DAPK2/DYRK1A/STK26/EIF2AK3/PIKFYVE/MKNK1/OXSR1/CAMK4/NLK/SLK/STK10/GRK5/TAOK1/TAF1/CAMK2D/ERN1/TAOK3/ATM/EIF2S1/RIOK2/RASSF2/VEGFC/VRK1/CALM2/FER/MUSK/TTK/FYN/DDX3X/IRAK3/PRKX/EIF2AK4/MVP/NEK10/BMX/RIPK1/PIM1/PEAK1/RB1CC1/RAD50/GSK3B/MARK3/PAK1/TRPM…
GOBP_REGULATION_OF_OSTEOCLAST_DIFFERENTIATION	GOBP_REGULATION_OF_OSTEOCLAST_DIFFERENTIATION	GOBP_REGULATION_OF_OSTEOCLAST_DIFFERENTIATION	64	0.554830152111623	1.66908212292738	5.07396377708826e-05	0.000913863006638748	0.00077637526689895	3631	tags=45%, list=21%, signal=36%	LILRB1/IFNG/CCR1/TLR3/LILRB4/INPP5D/TLR4/CSF1/LILRB3/IL12B/TYROBP/CCL3/TNF/UBASH3B/MAFB/GPR55/TNFSF11/PIK3R1/CREB1/CAMK4/IL23R/ZNF675/IL23A/RASSF2/TREM2/FBXW7/GPR68/TMEM64/SFRP1
GOBP_LEUKOCYTE_ADHESION_TO_VASCULAR_ENDOTHELIAL_CELL	GOBP_LEUKOCYTE_ADHESION_TO_VASCULAR_ENDOTHELIAL_CELL	GOBP_LEUKOCYTE_ADHESION_TO_VASCULAR_ENDOTHELIAL_CELL	46	0.594115206813567	1.73954098093361	5.16715408900202e-05	0.000928970513514633	0.000789209898126757	2317	tags=46%, list=13%, signal=40%	CCR2/SELL/SPN/GCNT1/ITGB2/SELPLG/PTAFR/ALOX5/VCAM1/ITGB7/TNF/FUT7/ITGA4/CCL25/GOLPH3/CXCL12/FUT4/ROCK1/CX3CR1/ZDHHC21/NFAT5
GOBP_POSITIVE_REGULATION_OF_GRANULOCYTE_CHEMOTAXIS	GOBP_POSITIVE_REGULATION_OF_GRANULOCYTE_CHEMOTAXIS	GOBP_POSITIVE_REGULATION_OF_GRANULOCYTE_CHEMOTAXIS	27	0.661219732838629	1.80594057888304	5.24327226600049e-05	0.00094095990413944	0.000799395523629343	2764	tags=52%, list=16%, signal=44%	NCKAP1L/C3AR1/CD74/RAC2/XCL1/CCR7/MOSPD2/DAPK2/C5AR1/CAMK1D/CCL19/MCU/IL23A/RIPOR2
GOBP_POSITIVE_REGULATION_OF_CALCIUM_MEDIATED_SIGNALING	GOBP_POSITIVE_REGULATION_OF_CALCIUM_MEDIATED_SIGNALING	GOBP_POSITIVE_REGULATION_OF_CALCIUM_MEDIATED_SIGNALING	34	0.623913476598189	1.75340200689942	5.52563060429875e-05	0.000989851744518724	0.000840931744428193	1580	tags=32%, list=9%, signal=29%	CLEC7A/TRAT1/CCL4/CD3E/CD4/PLCG2/ZAP70/CCL3/TNF/SYK/P2RX5
GOBP_REGULATION_OF_ANTIGEN_PROCESSING_AND_PRESENTATION	GOBP_REGULATION_OF_ANTIGEN_PROCESSING_AND_PRESENTATION	GOBP_REGULATION_OF_ANTIGEN_PROCESSING_AND_PRESENTATION	20	0.714361835864089	1.85705963537345	5.54548128411862e-05	0.000991627459730029	0.000842440309017303	3588	tags=75%, list=21%, signal=60%	LILRB2/NOD2/FGL2/HLA-DOA/CD74/HLA-DOB/WAS/CCR7/FCGR2B/TAPBPL/CCL19/TREM2/NOD1/THBS1/CD68
GOBP_DENDRITIC_CELL_CYTOKINE_PRODUCTION	GOBP_DENDRITIC_CELL_CYTOKINE_PRODUCTION	GOBP_DENDRITIC_CELL_CYTOKINE_PRODUCTION	16	0.758180189598636	1.89500674154794	5.56898096777436e-05	0.000994048159149419	0.000844496822022161	1910	tags=62%, list=11%, signal=56%	CLEC7A/TLR3/SCIMP/NOD2/TLR4/BST2/PLCG2/JAK3/DHX36/CAMK4
GOBP_NEUTROPHIL_ACTIVATION_INVOLVED_IN_IMMUNE_RESPONSE	GOBP_NEUTROPHIL_ACTIVATION_INVOLVED_IN_IMMUNE_RESPONSE	GOBP_NEUTROPHIL_ACTIVATION_INVOLVED_IN_IMMUNE_RESPONSE	21	0.706038202861973	1.84836178213593	5.62422293588502e-05	0.00100146709080786	0.000850799599358134	2387	tags=62%, list=14%, signal=54%	MYD88/ITGB2/PTAFR/ITGAM/FCER1G/SPI1/TYROBP/SYK/LILRA2/VAMP8/PRAM1/STXBP3/VAMP7
GOBP_NEGATIVE_REGULATION_OF_REGULATORY_T_CELL_DIFFERENTIATION	GOBP_NEGATIVE_REGULATION_OF_REGULATORY_T_CELL_DIFFERENTIATION	GOBP_NEGATIVE_REGULATION_OF_REGULATORY_T_CELL_DIFFERENTIATION	5	0.93281982088072	1.7712290208825	5.64033992690274e-05	0.00100146709080786	0.000850799599358134	986	tags=80%, list=6%, signal=76%	IRF1/LAG3/TNFSF4/CTLA4
GOBP_NEGATIVE_REGULATION_OF_TRANSPORT	GOBP_NEGATIVE_REGULATION_OF_TRANSPORT	GOBP_NEGATIVE_REGULATION_OF_TRANSPORT	410	0.404377861179976	1.32174980848803	5.64065449021865e-05	0.00100146709080786	0.000850799599358134	5515	tags=39%, list=32%, signal=27%	RSAD2/SP100/CD47/LILRB1/CCR2/TRAT1/CD84/LILRB2/PLSCR1/HLA-F/NCKAP1L/ATG3/CLIC2/CD33/LGALS9/ARL6IP5/CD74/CD300A/PRKCB/TNFRSF1B/TIFAB/CD300LF/CORO1A/TLR2/RAP1A/UBE2J1/PTK2B/LRRK2/CAB39/IL12B/SPI1/FFAR4/NFKB1/RUBCN/TCAF2/TNF/IL12A/ATG5/NR1H3/KCNE1/RAP1B/RAB23/FCGR2B/PXK/DPH3/EPHB2/SLC30A1/ERLEC1/IL1B/APPL1/CTTNBP2NL/GHRL/RAB33B/FMR1/MCTP1/CRBN/VAMP8/STXBP3/REST/OXSR1/UCP2/NEDD4/PACSIN1/BARD1/MDFIC/A…
GOCC_PHAGOCYTIC_CUP	GOCC_PHAGOCYTIC_CUP	GOCC_PHAGOCYTIC_CUP	28	0.661027180694781	1.81664784573287	5.81697561843679e-05	0.00103093752612366	0.000875836302800251	4066	tags=64%, list=23%, signal=49%	CDC42SE2/BIN2/LCP1/AIF1/ARHGAP25/TLR4/CLEC4E/CORO1A/MYO1G/TNF/TICAM2/ARHGAP12/RAB31/RAB11FIP2/IRGM/ANXA1/SYT11/SNX5
GOCC_RESPIRATORY_CHAIN_COMPLEX_III	GOCC_RESPIRATORY_CHAIN_COMPLEX_III	GOCC_RESPIRATORY_CHAIN_COMPLEX_III	11	-0.784091	-2.60614	5.87327053732966e-05	0.00103906903229566	0.000882744450114143	2278	tags=82%, list=13%, signal=71%	UQCRB/UQCRQ/UQCR11/UQCRHL/UQCRH/UQCR10/UQCRC1/BCS1L/CYC1
GOBP_HEMOSTASIS	GOBP_HEMOSTASIS	GOBP_HEMOSTASIS	227	0.435181726975784	1.40046675084357	6.03519176872149e-05	0.00106394246410429	0.000903875754389329	3903	tags=34%, list=22%, signal=27%	PLEK/JAK2/PIK3CG/PLSCR1/VAV1/LCK/LYN/TLR4/P2RY12/PRKCQ/FLI1/PTPN6/SERPING1/CD40LG/WAS/PIK3CA/C1GALT1C1/ENPP4/FCER1G/PLCG2/SERPINA1/CD40/SYK/UBASH3B/ENTPD1/DGKG/TXK/TSPAN32/GNA13/P2RX1/TEC/AXL/IL6ST/GP1BA/EPHB2/HPSE/BLK/AP3B1/PIK3CB/STXBP3/JMJD1C/PAFAH2/FERMT3/ADORA2A/ITGA2/NFE2L2/C4BPB/TREML1/ABAT/F5/DGKA/FZD6/ANO6/DGKH/F2R/HPS5/VAV3/P2RY1/AK3/F8/LMAN1/PROS1/DGKE/ITGB3/TFPI2/USF1/SH2B3/THBS1/PLAU…
GOBP_PROTEASOMAL_PROTEIN_CATABOLIC_PROCESS	GOBP_PROTEASOMAL_PROTEIN_CATABOLIC_PROCESS	GOBP_PROTEASOMAL_PROTEIN_CATABOLIC_PROCESS	487	0.391914213128607	1.28745823321454	6.03519176872149e-05	0.00106394246410429	0.000903875754389329	5245	tags=42%, list=30%, signal=30%	PSMB9/PSMB8/TBX21/PSME1/TRIM38/LAMP3/PSME2/ARMC8/NUB1/EDEM1/RFFL/UBE2J1/MAN1A1/RNF19B/LRRK2/PSMB10/STYX/SPOPL/MTM1/CUL2/RHBDD1/IFI27/PSMA3/UBE2A/USP25/FBXO48/RNF19A/FBXO6/FEM1C/PIAS1/PSMA6/UBXN4/TMF1/SGTB/FBXO39/SEL1L/N4BP1/PSMA4/PSMA8/UBR1/FBXL5/NGLY1/FBXO33/PSMA5/ASCC3/UBE2D3/TBL1XR1/UBE2W/CD2AP/BIRC2/ERLEC1/DNAJB9/WWP1/PSME4/WAC/UBR2/HERPUD1/FBXO45/RNF34/FMR1/PML/CRBN/ARRB2/ANKIB1/PSMD14/FBXO3…
GOMF_CCR5_CHEMOKINE_RECEPTOR_BINDING	GOMF_CCR5_CHEMOKINE_RECEPTOR_BINDING	GOMF_CCR5_CHEMOKINE_RECEPTOR_BINDING	7	0.887164655786854	1.84159	6.08991676908907e-05	0.00107169646423229	0.000910463190225086	1582	tags=71%, list=9%, signal=65%	STAT1/CCL4/CCL5/CCL3/JAK1
GOBP_T_CELL_APOPTOTIC_PROCESS	GOBP_T_CELL_APOPTOTIC_PROCESS	GOBP_T_CELL_APOPTOTIC_PROCESS	50	0.581911477144428	1.72404574378278	6.10841957582428e-05	0.00107306004449955	0.000911621624242271	2613	tags=42%, list=15%, signal=36%	CD274/IDO1/FASLG/IL2RA/DOCK8/CCL5/IL7R/GIMAP8/PDCD1/PRKCQ/LGALS9/CD27/FAS/BCL10/ADAM8/JAK3/RIPK3/HIF1A/TSC22D3/LGALS14/BCL2L11
GOBP_REGULATION_OF_T_CELL_COSTIMULATION	GOBP_REGULATION_OF_T_CELL_COSTIMULATION	GOBP_REGULATION_OF_T_CELL_COSTIMULATION	5	0.931143037032797	1.76804516034834	6.30390037894627e-05	0.00110545374307778	0.000939141795424185	1208	tags=100%, list=7%, signal=93%	LILRB2/LILRB4/TNFSF4/CCR7/CD160
GOBP_RESPONSE_TO_BACTERIAL_LIPOPROTEIN	GOBP_RESPONSE_TO_BACTERIAL_LIPOPROTEIN	GOBP_RESPONSE_TO_BACTERIAL_LIPOPROTEIN	8	0.875466185559484	1.8745752473861	6.42965021066905e-05	0.00112552718950975	0.000956195256630062	888	tags=50%, list=5%, signal=47%	TLR1/TLR2/TLR6/CD14
GOBP_CHRONIC_INFLAMMATORY_RESPONSE	GOBP_CHRONIC_INFLAMMATORY_RESPONSE	GOBP_CHRONIC_INFLAMMATORY_RESPONSE	17	0.744050279611901	1.87596358626863	6.87932026858279e-05	0.00120003247622236	0.00101949146343204	2035	tags=65%, list=12%, signal=57%	IDO1/CXCL13/CCL5/IL10/LTA/VCAM1/VNN1/TNF/FOXP3/TNFAIP3/UNC13D
GOBP_POSITIVE_REGULATION_OF_CYTOKINE_PRODUCTION_INVOLVED_IN_INFLAMMATORY_RESPONSE	GOBP_POSITIVE_REGULATION_OF_CYTOKINE_PRODUCTION_INVOLVED_IN_INFLAMMATORY_RESPONSE	GOBP_POSITIVE_REGULATION_OF_CYTOKINE_PRODUCTION_INVOLVED_IN_INFLAMMATORY_RESPONSE	22	0.689951071387113	1.82056	6.87078813678413e-05	0.00120003247622236	0.00101949146343204	1891	tags=55%, list=11%, signal=49%	GBP5/CLEC7A/NOD2/MYD88/TLR4/CD6/STAT3/TLR6/TNF/APPL1/CARD9/HIF1A
GOBP_SEQUESTERING_OF_CALCIUM_ION	GOBP_SEQUESTERING_OF_CALCIUM_ION	GOBP_SEQUESTERING_OF_CALCIUM_ION	124	0.47579487313026	1.4913580445421	6.94456341361329e-05	0.00120929936720826	0.00102736418057918	2812	tags=29%, list=16%, signal=25%	CXCL10/CXCL11/PTPRC/CCR5/CXCL9/FASLG/LCK/CLIC2/SLC8A1/LYN/XCR1/CORO1A/PTPN6/P2RY6/PTK2B/XCL1/PLCG2/CCR7/CCL3/ATG5/CD19/UBASH3B/MCOLN2/ITPR1/GP1BA/ERO1A/CCL19/IBTK/HSP90B1/ITPR2/CAMK2D/TRPM2/F2R/DIAPH1/JSRP1/CALM2
GOBP_POSITIVE_REGULATION_OF_CELL_CELL_ADHESION_MEDIATED_BY_INTEGRIN	GOBP_POSITIVE_REGULATION_OF_CELL_CELL_ADHESION_MEDIATED_BY_INTEGRIN	GOBP_POSITIVE_REGULATION_OF_CELL_CELL_ADHESION_MEDIATED_BY_INTEGRIN	6	0.919657944667215	1.8331923912294	7.00461094606216e-05	0.00121763080173882	0.00103444217767538	793	tags=67%, list=5%, signal=64%	CXCL13/CCL5/CD3E/SKAP1
GOBP_REGULATION_OF_DENDRITIC_CELL_CHEMOTAXIS	GOBP_REGULATION_OF_DENDRITIC_CELL_CHEMOTAXIS	GOBP_REGULATION_OF_DENDRITIC_CELL_CHEMOTAXIS	11	0.817073044740252	1.89503014132547	7.07403625350142e-05	0.00122756058673804	0.00104287805857111	1253	tags=64%, list=7%, signal=59%	SLAMF1/SLAMF8/LGALS9/SPI1/CCR7/IL12A/CCR6
GOMF_CORECEPTOR_ACTIVITY	GOMF_CORECEPTOR_ACTIVITY	GOMF_CORECEPTOR_ACTIVITY	46	0.586879417771729	1.71835493583106	7.17223645946485e-05	0.00124244054500938	0.00105551937514749	3558	tags=50%, list=20%, signal=40%	CD80/CCR5/CD86/CXCR6/CCR8/CD8A/CD8B/CD28/FCRL1/CD4/LILRA4/ITGA4/TMIGD2/GPR15/CD8B2/CXCR4/LY96/ITGAV/ITGB3/NRP1/ITGB1/RYK/TGFBR3
GOBP_NEGATIVE_REGULATION_OF_EXOCYTOSIS	GOBP_NEGATIVE_REGULATION_OF_EXOCYTOSIS	GOBP_NEGATIVE_REGULATION_OF_EXOCYTOSIS	33	0.632470125898214	1.77318027065311	7.50083966524402e-05	0.00129711227348015	0.00110196591852978	3395	tags=55%, list=19%, signal=44%	CCR2/CD84/HLA-F/NCKAP1L/LGALS9/CD300A/RAP1A/SPI1/RAP1B/FCGR2B/RAB33B/FMR1/STXBP3/REST/VPS4B/ANXA1/GNAI2/RAB7A
GOBP_REGULATION_OF_MONOCYTE_CHEMOTAXIS	GOBP_REGULATION_OF_MONOCYTE_CHEMOTAXIS	GOBP_REGULATION_OF_MONOCYTE_CHEMOTAXIS	28	0.65601773949496	1.80288080130602	7.69639197483339e-05	0.0013286262824375	0.00112873874655497	1967	tags=46%, list=11%, signal=41%	CXCL10/CCR2/CCR1/FPR2/CCL5/AIF1/SLAMF8/LYN/LGMN/MOSPD2/CXCL12/PLA2G7/CX3CR1
GOBP_CYTOKINE_PRODUCTION_INVOLVED_IN_INFLAMMATORY_RESPONSE	GOBP_CYTOKINE_PRODUCTION_INVOLVED_IN_INFLAMMATORY_RESPONSE	GOBP_CYTOKINE_PRODUCTION_INVOLVED_IN_INFLAMMATORY_RESPONSE	54	0.581354181693647	1.73162414497405	7.9432211535196e-05	0.00136886805992778	0.00116292627850729	1891	tags=39%, list=11%, signal=35%	GBP5/CLEC7A/ABCD2/NLRC3/LILRB4/NOD2/MYD88/TLR4/CD6/STAT3/ALOX5/MEFV/TLR6/NLRP7/TNF/ADCY7/PLD4/EPHB2/APPL1/CARD9/HIF1A
GOCC_PROTON_TRANSPORTING_ATP_SYNTHASE_COMPLEX	GOCC_PROTON_TRANSPORTING_ATP_SYNTHASE_COMPLEX	GOCC_PROTON_TRANSPORTING_ATP_SYNTHASE_COMPLEX	19	-0.586061	-2.36517	8.04307864927928e-05	0.00138368687521567	0.00117551565086472	2261	tags=47%, list=13%, signal=41%	ATP5PD/ATP5MC3/ATP5MF/ATP5F1B/ATP5MC1/ATP5MJ/ATP5ME/ATP5F1D/ATP5MC2
GOBP_MACROPHAGE_MIGRATION	GOBP_MACROPHAGE_MIGRATION	GOBP_MACROPHAGE_MIGRATION	53	0.573202567629905	1.70563018124617	8.16353648031956e-05	0.00140199254734301	0.00119106729370438	2780	tags=40%, list=16%, signal=33%	CCR2/CD200R1/STAP1/C3AR1/CCL5/SLAMF1/SLAMF8/P2RY12/CSF1/CSF1R/PTK2B/CMKLR1/CCL2/CCL3/MCOLN2/C5AR1/CX3CR1/AKIRIN1/CD200/CKLF/TREM2
GOBP_POSITIVE_REGULATION_OF_INTERLEUKIN_17_PRODUCTION	GOBP_POSITIVE_REGULATION_OF_INTERLEUKIN_17_PRODUCTION	GOBP_POSITIVE_REGULATION_OF_INTERLEUKIN_17_PRODUCTION	23	0.685167622551534	1.81714380940042	8.32227200389964e-05	0.00142679776726651	0.00121214064835239	2651	tags=65%, list=15%, signal=55%	IL15/SLAMF6/NOD2/IL21/MYD88/PRKCQ/LY9/IL18/IL12B/IL2/CARD9/RFTN1/IL23R/OSM/IL23A
GOBP_POSITIVE_REGULATION_OF_LYMPHOCYTE_CHEMOTAXIS	GOBP_POSITIVE_REGULATION_OF_LYMPHOCYTE_CHEMOTAXIS	GOBP_POSITIVE_REGULATION_OF_LYMPHOCYTE_CHEMOTAXIS	20	0.709194878581743	1.84362757990097	8.34410464019016e-05	0.0014280870686075	0.00121323597846802	1759	tags=55%, list=10%, signal=50%	CCR2/CXCL13/CCL4/CCL5/XCL2/TNFSF14/PTK2B/XCL1/CCL3/CCL7/OXSR1
GOBP_PLATELET_ACTIVATION	GOBP_PLATELET_ACTIVATION	GOBP_PLATELET_ACTIVATION	130	0.476686557778725	1.4985399744732	8.51689114752514e-05	0.00145019692610931	0.00123201947927106	3656	tags=35%, list=21%, signal=28%	PLEK/JAK2/PIK3CG/PLSCR1/VAV1/LCK/LYN/TLR4/P2RY12/PRKCQ/PTPN6/CD40LG/PIK3CA/C1GALT1C1/FCER1G/PLCG2/CD40/SYK/UBASH3B/DGKG/TXK/TSPAN32/GNA13/P2RX1/TEC/AXL/IL6ST/GP1BA/BLK/PIK3CB/STXBP3/FERMT3/TREML1/ABAT/DGKA/FZD6/DGKH/F2R/VAV3/P2RY1/DGKE/ITGB3/SH2B3/GP5/FUNDC2/SERPINE2
GOMF_PHOSPHATASE_BINDING	GOMF_PHOSPHATASE_BINDING	GOMF_PHOSPHATASE_BINDING	189	0.444491055495849	1.41966357619031	8.51689114752514e-05	0.00145019692610931	0.00123201947927106	5586	tags=46%, list=32%, signal=32%	STAT1/AKAP5/LILRB1/SMTNL1/LILRB2/FCRL3/LILRB4/LCK/SIGLEC10/GRIN3A/CD33/FCRL6/GRB2/CSF1R/FCRL2/STAT3/CTSC/SIGLEC11/SHOC2/SKAP1/SYK/TBK1/JAK3/MAP3K5/PPP1R16B/CDKN1B/PPP3CB/DLG1/DZIP3/STX17/IQGAP1/EIF2AK3/PIK3R1/MASTL/AP3B1/JAK1/CTTNBP2NL/DLG3/CDC27/SNX3/IKBKE/AKAP11/STRN/HSP90B1/CNST/RPA2/RCAN3/PPP3R1/KCNN4/BOD1L1/FER/RPS6KB1/MVP/STRN3/PPP6R3/TERF2IP/PPP1R18/ARPP19/ANK1/NFATC2/TRAF3/MTMR9/ITGA1/ANA…
GOBP_MAINTENANCE_OF_LOCATION_IN_CELL	GOBP_MAINTENANCE_OF_LOCATION_IN_CELL	GOBP_MAINTENANCE_OF_LOCATION_IN_CELL	213	0.435997655527575	1.39970474218802	8.51689114752514e-05	0.00145019692610931	0.00123201947927106	4634	tags=38%, list=27%, signal=28%	SP100/CXCL10/CXCL11/PTPRC/CCR5/SRGN/CXCL9/FASLG/LCK/CLIC2/SLC8A1/LYN/XCR1/CORO1A/PTPN6/CD4/P2RY6/PTK2B/XCL1/VPS13C/SYNE1/PLCG2/TMSB4X/SLC30A7/CCR7/CCL3/MORC3/ATG5/CD19/UBASH3B/MCOLN2/ITPR1/GOLPH3/TBCCD1/GP1BA/UVRAG/VPS13D/ANKRD13C/PML/ERO1A/ARHGAP21/BARD1/CCL19/TAF3/INSIG2/TOPORS/IBTK/CCDC88A/VPS13A/HSP90B1/ITPR2/CAMK2D/TRPM2/TWF1/F2R/DIAPH1/JSRP1/CALM2/HSPA5/PAFAH1B1/SLC30A4/ASPM/GP5/TMEM38B/FGF…
GOMF_MHC_CLASS_I_PROTEIN_COMPLEX_BINDING	GOMF_MHC_CLASS_I_PROTEIN_COMPLEX_BINDING	GOMF_MHC_CLASS_I_PROTEIN_COMPLEX_BINDING	6	0.916370921579851	1.8266402315395	8.82641626817531e-05	0.00150034040074707	0.00127461902999401	1467	tags=100%, list=8%, signal=92%	KLRD1/KLRC1/CD8A/KLRC2/CD160/TAPBPL
GOBP_VACUOLE_ORGANIZATION	GOBP_VACUOLE_ORGANIZATION	GOBP_VACUOLE_ORGANIZATION	184	0.447095876850271	1.42621894537416	8.85530581070918e-05	0.00150269117991932	0.00127661614202723	5425	tags=51%, list=31%, signal=35%	TASL/RUFY4/ATG3/LAPTM5/CORO1A/MYO7A/STX12/LRRK2/MAN2A1/MTM1/ARL8B/ATG5/ATP6AP2/ADPRH/ELAPOR1/CHMP2B/RAB39A/RAB19/RAB23/C9orf72/STX17/SPG11/SH3GLB1/AKTIP/ATG7/LRBA/FIG4/SNX4/TMEM41B/AP3B1/ACP2/ABCA1/RAB33B/SCFD1/ATG16L1/PIKFYVE/RAB5A/ATF2/SCARB2/SNX18/MFSD8/GNPTAB/UBQLN2/TP53INP1/PPT1/ARSB/BECN1/RAB3GAP1/LYST/ATG12/TRAPPC8/TMEM39A/SEC22B/FEZ2/RAB20/RALB/RAB43/RAB1A/IRGM/VMP1/VPS35/HEXB/SYNPO2/GABA…
GOCC_SITE_OF_DNA_DAMAGE	GOCC_SITE_OF_DNA_DAMAGE	GOCC_SITE_OF_DNA_DAMAGE	97	0.499461451275933	1.54646444795216	8.87303415067056e-05	0.00150314320467557	0.00127700016111786	5376	tags=52%, list=31%, signal=36%	PARP9/SAMHD1/ACTR3/HELB/CGAS/WAS/RNF168/ACTR2/NBN/SLFN11/NABP1/SLF1/POLK/ARPC5/ARPC2/SMCHD1/XRCC4/SLF2/ERCC6/ATF2/SHLD3/UFL1/ARPC3/SHLD2/ESCO2/RPA2/WDR70/RIF1/INIP/RBBP8/RNF138/HPF1/RAD50/ELOA/RNF169/SMC5/SMC6/RAD18/TP53BP1/RFWD3/WDR76/CUL5/APLF/XPC/RNF8/MRE11/SMARCAD1/SMARCAL1/XRCC5/PARP3
GOBP_TRYPTOPHAN_CATABOLIC_PROCESS_TO_KYNURENINE	GOBP_TRYPTOPHAN_CATABOLIC_PROCESS_TO_KYNURENINE	GOBP_TRYPTOPHAN_CATABOLIC_PROCESS_TO_KYNURENINE	5	0.927332274719688	1.76080932267682	8.9654149495639e-05	0.0015162188197754	0.00128810859212914	1157	tags=80%, list=7%, signal=75%	IDO1/IDO2/KYNU/TDO2
GOMF_GDP_BINDING	GOMF_GDP_BINDING	GOMF_GDP_BINDING	72	0.531192560872422	1.61758965718819	9.11734864628995e-05	0.00153930464962235	0.00130772123338807	5500	tags=61%, list=31%, signal=42%	GBP1/RAB8B/RAP2C/RAP1A/ARL8B/RAB10/RAB29/MRAS/RAP1B/PRPS2/RAB21/SRP54/RRAGC/RAB31/RAB18/NRAS/DYNC1LI1/RAB5A/RAB12/RAB8A/ARF6/TRIM23/DIRAS2/GNAI3/KRAS/RHEBL1/RAB22A/RHOA/RALB/RAB7A/RALA/RRAS2/RAB27A/RAP2A/RAB28/ARL3/RIT1/RAB14/RAP2B/RAB9A/RAB35/RAB9B/RAB42/GEM
GOBP_NEGATIVE_REGULATION_OF_LEUKOCYTE_DEGRANULATION	GOBP_NEGATIVE_REGULATION_OF_LEUKOCYTE_DEGRANULATION	GOBP_NEGATIVE_REGULATION_OF_LEUKOCYTE_DEGRANULATION	14	0.759793951006342	1.84961221408891	9.15733239137203e-05	0.00154344362501875	0.00131123751329515	1189	tags=57%, list=7%, signal=53%	CCR2/CD84/HLA-F/NCKAP1L/LGALS9/CD300A/SPI1/FCGR2B
GOBP_REGULATION_OF_CHRONIC_INFLAMMATORY_RESPONSE	GOBP_REGULATION_OF_CHRONIC_INFLAMMATORY_RESPONSE	GOBP_REGULATION_OF_CHRONIC_INFLAMMATORY_RESPONSE	10	0.829530232662479	1.87956386278279	9.19736623240937e-05	0.00154757707026949	0.00131474909504913	1431	tags=70%, list=8%, signal=64%	IDO1/CCL5/IL10/LTA/TNF/FOXP3/TNFAIP3
GOBP_ERK1_AND_ERK2_CASCADE	GOBP_ERK1_AND_ERK2_CASCADE	GOBP_ERK1_AND_ERK2_CASCADE	321	0.410467303773271	1.33586251704576	9.30652563073903e-05	0.00156330829534535	0.00132811360808686	5256	tags=39%, list=30%, signal=28%	GBP1/CCL8/PTPN22/PTPRC/CCR1/RASGRP1/HAVCR2/FPR2/CCL4/CFLAR/PTGER4/CCL5/SCIMP/NOD2/HLA-DRB1/SLAMF1/XCL2/LYN/TLR4/LGALS9/CD74/CSF1R/PTPN6/ICAM1/CD4/TBC1D10C/P2RY6/RAP1A/PTK2B/XCL1/STYX/FFAR4/CCL2/GPR183/CCR7/CCL3/GPBAR1/TNF/SYK/CCL7/RAP1B/RIPK2/DLG1/CCL25/CCL3L3/CCL3L1/GPR55/TNFSF11/PTPN2/NLRP6/BTN2A2/EPHB2/IL1B/APIP/FGF1/C5AR1/IL26/CARD9/ARRB2/DUSP5/CCL19/CCL13/GLIPR2/HESX1/ITGAV/MAP2K1/ZFP36L2/PR…
GOMF_MHC_CLASS_IB_PROTEIN_BINDING	GOMF_MHC_CLASS_IB_PROTEIN_BINDING	GOMF_MHC_CLASS_IB_PROTEIN_BINDING	8	0.869426209222025	1.86164226342423	9.32933602510611e-05	0.00156450613207578	0.00132913123414736	1160	tags=88%, list=7%, signal=82%	TAP2/TAP1/LILRB1/KLRD1/LILRB2/CYRIB/KIR3DL2
GOBP_POSITIVE_REGULATION_OF_NATURAL_KILLER_CELL_PROLIFERATION	GOBP_POSITIVE_REGULATION_OF_NATURAL_KILLER_CELL_PROLIFERATION	GOBP_POSITIVE_REGULATION_OF_NATURAL_KILLER_CELL_PROLIFERATION	10	0.829229966096996	1.87888351363642	9.46589777161626e-05	0.00158474375780515	0.00134632417440526	2651	tags=90%, list=15%, signal=76%	FCGR3A/JAK2/IL15/HLA-E/IL18/IL12B/STAT5B/IL23R/IL23A
GOBP_REGULATION_OF_PHOSPHATASE_ACTIVITY	GOBP_REGULATION_OF_PHOSPHATASE_ACTIVITY	GOBP_REGULATION_OF_PHOSPHATASE_ACTIVITY	83	0.513473410590523	1.58005272997222	9.5512189984492e-05	0.00159634946677598	0.00135618384192033	4658	tags=43%, list=27%, signal=32%	PTPRC/IFNG/PLEK/JAK2/FCRL3/NCKAP1L/PPP1R2/SEMA4D/CD33/CD300A/TNF/RIPK3/PPP1R12A/MASTL/ROCK1/ITGA2/PPP1R15B/HSP90B1/BOD1L1/RCAN1/CALM2/LPIN1/GNAI2/ROCK2/PPP1R2B/PPP6R3/GSK3B/MTMR9/BAG4/CALM1/ITGA1/MEF2C/PPP4R4/TIPRL/MTOR/PPP1R2C
GOBP_ANTIGEN_PROCESSING_AND_PRESENTATION_VIA_MHC_CLASS_IB	GOBP_ANTIGEN_PROCESSING_AND_PRESENTATION_VIA_MHC_CLASS_IB	GOBP_ANTIGEN_PROCESSING_AND_PRESENTATION_VIA_MHC_CLASS_IB	13	0.77177691293471	1.84865211700947	9.58142413288475e-05	0.00159871989963084	0.00135819765080304	2870	tags=77%, list=16%, signal=64%	B2M/TAP2/HLA-F/HLA-E/CD1D/AP3B1/HLA-G/CD1B/CD1C/CD1E
GOCC_RECYCLING_ENDOSOME_MEMBRANE	GOCC_RECYCLING_ENDOSOME_MEMBRANE	GOCC_RECYCLING_ENDOSOME_MEMBRANE	94	0.505738575919317	1.56376807319696	9.66424986453358e-05	0.00160984783219225	0.00136765142182741	2095	tags=33%, list=12%, signal=29%	B2M/CD274/HLA-B/HLA-C/HLA-F/HLA-E/RAB8B/OPTN/RAP2C/RFFL/STX12/ACAP1/CMTM6/INPP4A/ATP11B/RAB10/HLA-A/ABCB11/ATP13A3/MCOLN2/SLC9A7/SLC9A6/ATP11C/GRIPAP1/VAMP8/SCAMP1/HLA-G/SNX18/RAB12/RAB8A/ARF6
GOBP_T_HELPER_2_CELL_CYTOKINE_PRODUCTION	GOBP_T_HELPER_2_CELL_CYTOKINE_PRODUCTION	GOBP_T_HELPER_2_CELL_CYTOKINE_PRODUCTION	13	0.771570078017245	1.84815668134454	9.71003193470691e-05	0.00161477831074176	0.00137184012579289	1020	tags=54%, list=6%, signal=51%	RSAD2/TBX21/XCL1/NLRP3/IFNB1/GATA3/DENND1B
GOBP_PROTEIN_POLY_ADP_RIBOSYLATION	GOBP_PROTEIN_POLY_ADP_RIBOSYLATION	GOBP_PROTEIN_POLY_ADP_RIBOSYLATION	10	0.828973019968333	1.87830132068057	9.73442943862853e-05	0.00161614204556798	0.00137299869111613	1046	tags=60%, list=6%, signal=56%	PARP9/PARP14/PARP15/ZC3HAV1/TNKS2/PARP10
GOBP_SOMATIC_DIVERSIFICATION_OF_IMMUNOGLOBULINS	GOBP_SOMATIC_DIVERSIFICATION_OF_IMMUNOGLOBULINS	GOBP_SOMATIC_DIVERSIFICATION_OF_IMMUNOGLOBULINS	66	0.54469329315055	1.6433341442413	9.83635797073782e-05	0.00163035182445219	0.00138507065463108	5012	tags=59%, list=29%, signal=42%	PTPRC/SAMHD1/TBX21/IL10/CD28/CD40LG/TNFSF4/RNF168/NBN/CD40/FOXP3/BCL6/BATF/CCR6/XRCC4/IL2/SHLD3/POLQ/SHLD2/MSH3/LIG4/RIF1/AICDA/NDFIP1/ATAD5/IL27RA/SWAP70/EXOSC3/HMCES/TP53BP1/MSH2/TNFSF13/APLF/MLH1/NSD2/MSH6/YY1/TGFB1/RNF8
GOMF_COMPLEMENT_RECEPTOR_ACTIVITY	GOMF_COMPLEMENT_RECEPTOR_ACTIVITY	GOMF_COMPLEMENT_RECEPTOR_ACTIVITY	11	0.810364425982114	1.87947090236248	9.98291339423029e-05	0.00165189900244826	0.00140337612924389	3235	tags=91%, list=19%, signal=74%	FPR2/C3AR1/FPR3/FPR1/CMKLR1/CR1/CR2/C5AR1/C5AR2/GPR33
GOBP_REGULATION_OF_NATURAL_KILLER_CELL_MEDIATED_IMMUNE_RESPONSE_TO_TUMOR_CELL	GOBP_REGULATION_OF_NATURAL_KILLER_CELL_MEDIATED_IMMUNE_RESPONSE_TO_TUMOR_CELL	GOBP_REGULATION_OF_NATURAL_KILLER_CELL_MEDIATED_IMMUNE_RESPONSE_TO_TUMOR_CELL	9	0.858404067731093	1.90109046351711	0.000100869189312624	0.00166634564728702	0.00141564932299505	1208	tags=67%, list=7%, signal=62%	CRTAM/HAVCR2/CD226/IL12B/IL12A/CD160
GOBP_POSITIVE_REGULATION_OF_TOLL_LIKE_RECEPTOR_SIGNALING_PATHWAY	GOBP_POSITIVE_REGULATION_OF_TOLL_LIKE_RECEPTOR_SIGNALING_PATHWAY	GOBP_POSITIVE_REGULATION_OF_TOLL_LIKE_RECEPTOR_SIGNALING_PATHWAY	28	0.649946267964733	1.78619506432282	0.000105163965671689	0.00173442322226796	0.00147348484654913	3217	tags=57%, list=18%, signal=47%	RSAD2/PTPN22/TASL/TLR3/IFI35/TLR1/TLR2/TICAM2/NR1H3/TLR5/PJA2/TLR9/PELI1/DDX3X/RTN4/WDFY1
GOBP_PURINERGIC_NUCLEOTIDE_RECEPTOR_SIGNALING_PATHWAY	GOBP_PURINERGIC_NUCLEOTIDE_RECEPTOR_SIGNALING_PATHWAY	GOBP_PURINERGIC_NUCLEOTIDE_RECEPTOR_SIGNALING_PATHWAY	33	0.625992384470439	1.75501940766877	0.000109895435136701	0.00180946642210232	0.00153723803917988	3334	tags=45%, list=19%, signal=37%	P2RY10/GPR171/P2RY13/P2RY12/P2RY14/PTAFR/P2RY6/GPR34/P2RY8/P2RX1/P2RX5/ADORA2A/ANO6/P2RY1/GNAI2
GOBP_CELL_ADHESION_MEDIATED_BY_INTEGRIN	GOBP_CELL_ADHESION_MEDIATED_BY_INTEGRIN	GOBP_CELL_ADHESION_MEDIATED_BY_INTEGRIN	86	0.510226565283822	1.56862265486861	0.000110316640071404	0.0018134092827553	0.0015405877091737	4057	tags=43%, list=23%, signal=33%	CXCL13/PIK3CG/NCKAP1L/CCL5/ITGAL/LYN/P2RY12/ITGB2/CD3E/PTPN6/ICAM1/ITGAM/ITGB7/SKAP1/SYK/ITGAD/ITGA4/LPXN/ITGAX/CYP1B1/ITGA6/FERMT3/DPP4/ITGA2/ACER2/ITGAV/LIF/ADAM9/ITGAE/SWAP70/ITGB3/ITGB8/ITGB1/ADAM17/PLAU/ITGA1/IFT74
GOMF_GTPASE_ACTIVATOR_ACTIVITY	GOMF_GTPASE_ACTIVATOR_ACTIVITY	GOMF_GTPASE_ACTIVATOR_ACTIVITY	272	0.41406840652447	1.34144409699309	0.000111114072683765	0.00182351351519508	0.00154917179245561	6048	tags=50%, list=35%, signal=33%	RGS18/TAGAP/ARHGAP30/DOCK2/NCKAP1L/ARHGAP25/ACAP2/ARHGAP9/RASA2/ARAP2/ARHGAP18/ARHGAP15/ADAP2/RASAL3/TBC1D10C/RP2/ACAP1/LRRK2/SMAP2/ARHGAP27/RABGAP1L/ARHGEF6/ADPRH/ARHGDIB/RASGRP3/ARHGAP12/AGAP2/ARHGAP26/AGFG1/IQGAP1/ECT2/ARHGAP45/RANBP2/RGS9/SOS1/CHM/ARHGAP21/GDI2/BNIP2/IQGAP2/SEC23B/GIT2/RAP1GDS1/TBC1D15/ARHGAP19/RGPD8/TBC1D8/USP6NL/RGS7/RGS1/RALGAPA2/GMIP/ARHGAP4/SMAP1/CHN1/RAB3GAP1/ARHGAP31/T…
GOBP_TRYPTOPHAN_CATABOLIC_PROCESS	GOBP_TRYPTOPHAN_CATABOLIC_PROCESS	GOBP_TRYPTOPHAN_CATABOLIC_PROCESS	9	0.855023372352418	1.89360330451349	0.000111700625376136	0.00183012945813315	0.00155479238813244	1157	tags=67%, list=7%, signal=62%	IDO1/IL4I1/IDO2/KMO/KYNU/TDO2
GOMF_PROTEIN_PHOSPHATASE_BINDING	GOMF_PROTEIN_PHOSPHATASE_BINDING	GOMF_PROTEIN_PHOSPHATASE_BINDING	147	0.457592616402376	1.44754859567955	0.000113370176802477	0.00185443872809036	0.00157544440688585	4120	tags=37%, list=24%, signal=28%	STAT1/AKAP5/LILRB1/SMTNL1/LILRB2/FCRL3/LILRB4/LCK/GRIN3A/CD33/FCRL6/GRB2/CSF1R/FCRL2/STAT3/SHOC2/SKAP1/TBK1/JAK3/MAP3K5/PPP1R16B/CDKN1B/PPP3CB/STX17/IQGAP1/EIF2AK3/PIK3R1/MASTL/AP3B1/JAK1/CTTNBP2NL/CDC27/SNX3/IKBKE/AKAP11/STRN/HSP90B1/RPA2/KCNN4/BOD1L1/FER/RPS6KB1/MVP/STRN3/PPP6R3/ARPP19/ANK1/TRAF3/MTMR9/ITGA1/ANAPC4/FOXO1/PHACTR4/KIFAP3
GOBP_JNK_CASCADE	GOBP_JNK_CASCADE	GOBP_JNK_CASCADE	174	0.446003780490746	1.41736862192305	0.000114498229002158	0.00186982541568499	0.00158851621699436	5860	tags=50%, list=34%, signal=34%	CYLD/PTPN22/TLR3/RASGRP1/TLR7/PTGER4/NOD2/SLAMF1/MYD88/TLR4/NAIP/CD27/NCF1/PTK2B/LRRK2/NFKB1/XIAP/MAP4K1/CCR7/HIPK3/TNF/MAP3K5/ARHGEF6/RIPK2/CDC42/AIDA/FCGR2B/TNFSF11/PJA2/IL1B/IRAK4/ERCC6/CARD9/DNAJA1/TRAF1/ITCH/MDFIC/ATF2/CCL19/MAP3K7/TAOK1/MAPK9/ZNF675/DUSP19/TAOK3/TLR9/RASSF2/NOD1/ZMYND11/PAFAH1B1/TRAF5/RIPK1/RB1CC1/NCOR1/TGFBR3/TRAF3/SFRP1/STK3/FKTN/MAGI3/TNIK/RAP2A/PDCD4/MAP3K13/PLCB1/SEMA3…
GOBP_POSITIVE_REGULATION_OF_ACUTE_INFLAMMATORY_RESPONSE	GOBP_POSITIVE_REGULATION_OF_ACUTE_INFLAMMATORY_RESPONSE	GOBP_POSITIVE_REGULATION_OF_ACUTE_INFLAMMATORY_RESPONSE	26	0.646600841452542	1.74857795163152	0.000115525715415804	0.00188352220329884	0.00160015236711982	2400	tags=54%, list=14%, signal=47%	PIK3CG/HLA-E/BTK/ALOX5AP/CCR7/TNF/ADAM8/IL6ST/TNFSF11/IL1B/C3/CNR1/OSMR/OSM
GOMF_SH3_DOMAIN_BINDING	GOMF_SH3_DOMAIN_BINDING	GOMF_SH3_DOMAIN_BINDING	124	0.469802525014263	1.47257529366945	0.000119151699663158	0.0019394708959853	0.00164768375957313	3533	tags=37%, list=20%, signal=30%	PTPN22/AKAP5/PLSCR1/LYN/HCLS1/INPP5D/CD3E/GRB2/NCF1/PTPN6/WAS/ABI3/SKAP1/ELMO1/ARHGAP27/FUT8/ABI1/OSTF1/SH3BGRL/WIPF1/CBLB/SYNJ1/UVRAG/CD2AP/EPS15/SOS1/ADAM19/SH2D2A/SH3KBP1/CCDC6/ADAM9/ARHGAP31/RUFY2/USP8/PTTG2/DOCK4/SYNJ2/EVL/AFAP1L2/PLSCR4/QKI/ADAM10/LANCL1/LRP2/RUFY1/ADAM17
GOMF_GROWTH_FACTOR_RECEPTOR_BINDING	GOMF_GROWTH_FACTOR_RECEPTOR_BINDING	GOMF_GROWTH_FACTOR_RECEPTOR_BINDING	138	0.466797410508123	1.4706937848994	0.000123567110218771	0.00200480101750065	0.00170318517516776	4245	tags=37%, list=24%, signal=28%	ERAP1/JAK2/PLSCR1/IL7/IL12RB1/IL21/MYD88/LYN/IL10/GRB2/CD300LF/MS4A1/IL12B/IL12A/SNX2/GATA3/IL6ST/TLR5/CD2AP/IL2/SNX4/IL1B/IRAK4/FGF1/FGF7/CSF2/IL1RAP/IL1R1/CCDC88A/IL23R/ERN1/NPTN/TLR9/VEGFC/FER/SOCS5/VAV3/IL1RN/FYN/IL27RA/ITGB3/ADAM17/FGF2/SNX1/KL/FRS2/PTPRJ/EFEMP1/IL6/ARF4/PDGFC
GOBP_REGULATION_OF_STRESS_ACTIVATED_PROTEIN_KINASE_SIGNALING_CASCADE	GOBP_REGULATION_OF_STRESS_ACTIVATED_PROTEIN_KINASE_SIGNALING_CASCADE	GOBP_REGULATION_OF_STRESS_ACTIVATED_PROTEIN_KINASE_SIGNALING_CASCADE	198	0.444365701287305	1.42162665127529	0.000123567110218771	0.00200480101750065	0.00170318517516776	4891	tags=42%, list=28%, signal=31%	CYLD/PTPN22/EIF2AK2/CLEC7A/TLR3/RASGRP1/SCIMP/NOD2/SLAMF1/MYD88/LYN/TLR4/PDCD10/LGALS9/ARL6IP5/NAIP/RNF13/CD27/NCF1/PTK2B/SPI1/XIAP/CCR7/HIPK3/TNF/FAS/MAP3K5/RIPK2/CDC42/AIDA/DLG1/FCGR2B/TNFSF11/PJA2/IL1B/IL26/CARD9/DNAJA1/TRAF1/ITCH/MDFIC/CCL19/HGF/MAP2K1/RELL1/TAOK1/ZNF675/DUSP19/TAOK3/TLR9/RASSF2/TREM2/NOD1/ZMYND11/PAFAH1B1/TRAF5/ZMPSTE24/RIPK1/NBR1/RB1CC1/NCOR1/TGFBR3/TRAF3/SFRP1/STK3/FKTN/MA…
GOBP_POSITIVE_REGULATION_OF_DEFENSE_RESPONSE_TO_VIRUS_BY_HOST	GOBP_POSITIVE_REGULATION_OF_DEFENSE_RESPONSE_TO_VIRUS_BY_HOST	GOBP_POSITIVE_REGULATION_OF_DEFENSE_RESPONSE_TO_VIRUS_BY_HOST	29	0.648413760627254	1.79123185953499	0.000125955589085604	0.0020402351751561	0.0017332883781722	2651	tags=55%, list=15%, signal=47%	PARP9/STAT1/PTPN22/LILRB1/APOBEC3G/IL27/AIM2/IL12RB1/CGAS/APOBEC3F/IL12B/TOMM70/SELENOK/IL23R/TRIM44/IL23A
GOMF_PEPTIDE_TRANSMEMBRANE_TRANSPORTER_ACTIVITY	GOMF_PEPTIDE_TRANSMEMBRANE_TRANSPORTER_ACTIVITY	GOMF_PEPTIDE_TRANSMEMBRANE_TRANSPORTER_ACTIVITY	15	0.742090135093763	1.83218176423755	0.000126924393389989	0.00205259578159693	0.00174378937126943	1732	tags=33%, list=10%, signal=30%	TAP2/TAP1/TAPBP/SLC15A3/SLC15A2
GOBP_POSITIVE_REGULATION_OF_CD8_POSITIVE_ALPHA_BETA_T_CELL_ACTIVATION	GOBP_POSITIVE_REGULATION_OF_CD8_POSITIVE_ALPHA_BETA_T_CELL_ACTIVATION	GOBP_POSITIVE_REGULATION_OF_CD8_POSITIVE_ALPHA_BETA_T_CELL_ACTIVATION	9	0.852129929436872	1.88719525387597	0.000132009600469138	0.00213137830660365	0.0018107193196695	1035	tags=78%, list=6%, signal=73%	PTPN22/NCKAP1L/HLA-E/LILRB4/XCL1/RUNX1/HLA-A
GOBP_PROTEIN_DEPHOSPHORYLATION	GOBP_PROTEIN_DEPHOSPHORYLATION	GOBP_PROTEIN_DEPHOSPHORYLATION	287	0.417094192133492	1.35355694249204	0.000132636010205156	0.00213803248760427	0.0018163724006158	5505	tags=45%, list=32%, signal=32%	PTPN22/PTPRC/JAK2/DAPP1/LILRB2/FCRL3/NCKAP1L/PTPN7/NCEH1/LCK/PTPRO/PPP1R2/CD33/NCK1/CD300A/PTPN6/PTP4A2/LRRK2/STYX/MTM1/PTPRE/TNF/PDP1/CNEP1R1/UBASH3B/PPP1R16B/PPP3CB/RNGTT/DLG1/PTPN4/PTPN2/PPP2CA/CDC14A/PPP1R12A/PTPRN2/FIG4/MASTL/PPP4R2/CTTNBP2NL/ROCK1/UBLCP1/MINPP1/PPM1B/DUSP5/PPM1M/PHLPP2/MTMR1/MTMR8/PPP2R5E/PPP4R3B/PPP3CC/PPP1R15B/PPM1K/PPP2R5C/HSP90B1/PTEN/MTMR6/DUSP11/DUSP18/DUSP2/DUSP19/PP…
GOBP_TOLL_LIKE_RECEPTOR_7_SIGNALING_PATHWAY	GOBP_TOLL_LIKE_RECEPTOR_7_SIGNALING_PATHWAY	GOBP_TOLL_LIKE_RECEPTOR_7_SIGNALING_PATHWAY	12	0.791889663542339	1.86151051714047	0.00013311582721389	0.00214230600635516	0.00182000298226394	1017	tags=67%, list=6%, signal=63%	RSAD2/PTPN22/TASL/PIK3AP1/HAVCR2/TLR7/SCIMP/LILRA4
GOMF_COMPLEMENT_COMPONENT_C3B_BINDING	GOMF_COMPLEMENT_COMPONENT_C3B_BINDING	GOMF_COMPLEMENT_COMPONENT_C3B_BINDING	4	0.955757783882784	1.73146372004185	0.000133801417327982	0.00214987204846795	0.00182643073776123	777	tags=100%, list=4%, signal=96%	ITGB2/ITGAM/VSIG4/CR1
GOBP_SOMATIC_DIVERSIFICATION_OF_IMMUNOGLOBULINS_INVOLVED_IN_IMMUNE_RESPONSE	GOBP_SOMATIC_DIVERSIFICATION_OF_IMMUNOGLOBULINS_INVOLVED_IN_IMMUNE_RESPONSE	GOBP_SOMATIC_DIVERSIFICATION_OF_IMMUNOGLOBULINS_INVOLVED_IN_IMMUNE_RESPONSE	52	0.563161427446001	1.67268228526046	0.00013410974365188	0.00215136177195893	0.00182769633716126	5012	tags=65%, list=29%, signal=47%	PTPRC/TBX21/IL10/CD28/CD40LG/TNFSF4/RNF168/NBN/CD40/FOXP3/BCL6/BATF/CCR6/IL2/SHLD3/SHLD2/LIG4/RIF1/AICDA/NDFIP1/ATAD5/IL27RA/SWAP70/EXOSC3/HMCES/TP53BP1/MSH2/TNFSF13/APLF/MLH1/NSD2/MSH6/TGFB1/RNF8
GOBP_NEGATIVE_REGULATION_OF_LYMPHOCYTE_APOPTOTIC_PROCESS	GOBP_NEGATIVE_REGULATION_OF_LYMPHOCYTE_APOPTOTIC_PROCESS	GOBP_NEGATIVE_REGULATION_OF_LYMPHOCYTE_APOPTOTIC_PROCESS	32	0.627986080748446	1.75263900969695	0.000134396655454928	0.00215250373696512	0.0018286664972181	2310	tags=47%, list=13%, signal=41%	IDO1/DOCK8/CCL5/HSH2D/IL7R/PRKCQ/CD74/CD27/BCL10/JAK3/BCL6/IL2/HIF1A/TSC22D3/FOXP1
GOBP_POSITIVE_REGULATION_OF_AUTOPHAGY	GOBP_POSITIVE_REGULATION_OF_AUTOPHAGY	GOBP_POSITIVE_REGULATION_OF_AUTOPHAGY	136	0.474487588934439	1.49361174605703	0.000134903237690998	0.00215715465653971	0.00183261770095413	4826	tags=45%, list=28%, signal=33%	TRIM21/TRIM14/TRIM22/IFNG/RUFY4/TRIM38/NOD2/TRIM34/CALCOCO2/TRIM5/OPTN/PIM2/MEFV/LRRK2/TBK1/ELAPOR1/RIPK2/C9orf72/PRKAA1/UVRAG/SH3GLB1/VPS13D/WAC/SNX4/PIK3CB/ATG16L1/ROCK1/SNX18/HIF1A/MAP3K7/UFL1/TMEM59/TP53INP1/GNAI3/SVIP/SIRT1/BECN1/RAB3GAP1/BCL2L11/SPTLC2/MTDH/NOD1/RALB/SCOC/IRGM/ATF6/PAFAH1B2/BNIP3L/GSK3B/PIK3C2A/FOXO1/SPTLC1/ORMDL3/TRIM8/IKBKG/TFEB/PLEKHF1/RAB3GAP2/SNX7/ZC3H12A/SMCR8
GOBP_INTERLEUKIN_2_MEDIATED_SIGNALING_PATHWAY	GOBP_INTERLEUKIN_2_MEDIATED_SIGNALING_PATHWAY	GOBP_INTERLEUKIN_2_MEDIATED_SIGNALING_PATHWAY	6	0.909788208357184	1.81351863577293	0.000136407348809212	0.00217771604226931	0.0018500856925652	1582	tags=100%, list=9%, signal=91%	IL2RA/IL2RB/IL2RG/JAK3/PTPN2/JAK1
GOBP_COMPLEMENT_RECEPTOR_MEDIATED_SIGNALING_PATHWAY	GOBP_COMPLEMENT_RECEPTOR_MEDIATED_SIGNALING_PATHWAY	GOBP_COMPLEMENT_RECEPTOR_MEDIATED_SIGNALING_PATHWAY	12	0.790841601995999	1.85904681836911	0.00013838757219879	0.0022022826082927	0.00187095629802208	3235	tags=83%, list=19%, signal=68%	FPR2/C3AR1/FPR3/FPR1/CMKLR1/CR1/CR2/C5AR1/C5AR2/GPR33
GOBP_T_CELL_HOMEOSTASIS	GOBP_T_CELL_HOMEOSTASIS	GOBP_T_CELL_HOMEOSTASIS	39	0.602464647958556	1.72784762752166	0.000138217135034482	0.0022022826082927	0.00187095629802208	3197	tags=56%, list=18%, signal=46%	GPR174/NCKAP1L/IL2RA/SIT1/TNFSF14/LGALS9/CORO1A/CASP3/FAS/JAK3/FOXP3/RIPK3/PPP3CB/LGALS2/IL2/RC3H2/STAT5B/PPP2R3C/TSC22D3/BCL2L11/RC3H1/PMAIP1
GOBP_CELLULAR_RESPONSE_TO_INTERFERON_BETA	GOBP_CELLULAR_RESPONSE_TO_INTERFERON_BETA	GOBP_CELLULAR_RESPONSE_TO_INTERFERON_BETA	22	0.678147936184191	1.7894185150492	0.000142897503628243	0.00227043199236084	0.00192885282721796	877	tags=45%, list=5%, signal=43%	STAT1/OAS1/MNDA/IRF1/TLR3/PYHIN1/AIM2/ACOD1/IFI16/IFNB1
GOCC_SITE_OF_DOUBLE_STRAND_BREAK	GOCC_SITE_OF_DOUBLE_STRAND_BREAK	GOCC_SITE_OF_DOUBLE_STRAND_BREAK	73	0.524890130605696	1.59981628165447	0.000149102433926515	0.00236525291847181	0.00200940825104213	3955	tags=47%, list=23%, signal=36%	SAMHD1/ACTR3/HELB/CGAS/WAS/RNF168/ACTR2/NBN/NABP1/SLF1/ARPC5/ARPC2/SMCHD1/XRCC4/SLF2/ATF2/SHLD3/UFL1/ARPC3/SHLD2/ESCO2/RPA2/WDR70/RIF1/INIP/RBBP8/RNF138/RAD50/RNF169/SMC5/SMC6/RAD18/TP53BP1/RFWD3
GOBP_NATURAL_KILLER_CELL_ACTIVATION_INVOLVED_IN_IMMUNE_RESPONSE	GOBP_NATURAL_KILLER_CELL_ACTIVATION_INVOLVED_IN_IMMUNE_RESPONSE	GOBP_NATURAL_KILLER_CELL_ACTIVATION_INVOLVED_IN_IMMUNE_RESPONSE	33	0.619804609596059	1.73767148896524	0.000150757597454402	0.00238771318634925	0.00202848944411078	2387	tags=33%, list=14%, signal=29%	HLA-F/NKG7/CORO1A/CD244/IL12B/ZNF683/KLRC2/IFNB1/AP1G1/UNC13D/VAMP7
GOMF_CYSTEINE_TYPE_ENDOPEPTIDASE_ACTIVITY_INVOLVED_IN_APOPTOTIC_SIGNALING_PATHWAY	GOMF_CYSTEINE_TYPE_ENDOPEPTIDASE_ACTIVITY_INVOLVED_IN_APOPTOTIC_SIGNALING_PATHWAY	GOMF_CYSTEINE_TYPE_ENDOPEPTIDASE_ACTIVITY_INVOLVED_IN_APOPTOTIC_SIGNALING_PATHWAY	10	0.8215905368138	1.86157396342642	0.000155171406000874	0.00245372470535138	0.00208456974313961	1130	tags=70%, list=6%, signal=66%	CASP5/CASP8/CFLAR/CASP10/CASP3/CASP4/CASP1
GOBP_GOLGI_VESICLE_TRANSPORT	GOBP_GOLGI_VESICLE_TRANSPORT	GOBP_GOLGI_VESICLE_TRANSPORT	295	0.412492184181838	1.33874425573527	0.000159842790839238	0.00252359393511696	0.00214392737279877	5138	tags=43%, list=29%, signal=31%	RAB8B/LAPTM5/OPTN/RP2/VPS13C/SAR1B/LRRK2/TAPBP/COPB2/EXOC6/TRAPPC3L/TICAM2/SEC22A/RAB10/RAB29/TMED5/SNX2/SEC24A/VTI1A/TRAPPC10/DOP1B/BLZF1/SNAP23/EXOC5/DOP1A/GOLPH3/STX17/EXOC8/SLC10A7/TMED7/UVRAG/DNAJC28/EPS15/SEC23IP/CEP19/AP3S1/VAMP5/WHAMM/RAB33B/GCC2/SCFD1/COPB1/RAB31/SCAMP1/ATP2C1/SAR1A/MIA2/YIPF5/MACF1/VPS54/SEC23B/AP1G1/GOLGA4/RAB8A/SNX3/TFG/VPS13A/EXOC1/ARFGEF2/TRIP11/SEC24D/ATL3/CCDC91/T…
GOBP_POSITIVE_REGULATION_OF_MONOCYTE_CHEMOTAXIS	GOBP_POSITIVE_REGULATION_OF_MONOCYTE_CHEMOTAXIS	GOBP_POSITIVE_REGULATION_OF_MONOCYTE_CHEMOTAXIS	20	0.697993258374874	1.81450777577286	0.000160361517394537	0.00252778391874042	0.00214748698690979	2604	tags=60%, list=15%, signal=51%	CXCL10/CCR2/CCR1/FPR2/CCL5/AIF1/LGMN/MOSPD2/CXCL12/PLA2G7/CX3CR1/ANO6
GOBP_POSITIVE_REGULATION_OF_PROTEIN_SERINE_THREONINE_KINASE_ACTIVITY	GOBP_POSITIVE_REGULATION_OF_PROTEIN_SERINE_THREONINE_KINASE_ACTIVITY	GOBP_POSITIVE_REGULATION_OF_PROTEIN_SERINE_THREONINE_KINASE_ACTIVITY	205	0.434912741350276	1.39272516053576	0.000166644500018762	0.00262267952868645	0.00222810585862708	5165	tags=46%, list=30%, signal=33%	PTPRC/IFNG/RASGRP1/PIK3CG/NOD2/STK4/FGD2/TLR4/PDCD10/CSF1R/PIK3R5/FLT3/CD40LG/PTK2B/LRRK2/CAB39/CCNYL1/TLR6/TCL1A/TNF/CCND2/CD40/SYK/ADAM8/PIK3R6/MAP3K5/FZD5/CDKN1B/DAZAP2/TNFSF11/PPP2CA/IQGAP1/IL1B/FGF1/DIPK2A/RICTOR/AKAP13/CCL19/MAP3K7/MAP2K1/PSMD10/TAOK1/DIRAS2/FAM20A/SIRT1/ERN1/ADAM9/DUSP19/TAOK3/BMPR2/MTCP1/TLR9/RHOA/CALM2/RALB/RAPGEF2/TENM1/DDX3X/NOX4/IRGM/NEK10/ETAA1/PDE5A/THBS1/ADAM17/FGF…
GOBP_EOSINOPHIL_MIGRATION	GOBP_EOSINOPHIL_MIGRATION	GOBP_EOSINOPHIL_MIGRATION	22	0.674005653252895	1.77848833687371	0.000169314956222304	0.00266051123336401	0.00226024590544254	1868	tags=50%, list=11%, signal=45%	CCL8/CCL4/PTGER4/CCL5/CD300A/CCL2/CCL3/ADAM8/CCL7/DAPK2/CCL13
GOBP_PEPTIDYL_SERINE_MODIFICATION	GOBP_PEPTIDYL_SERINE_MODIFICATION	GOBP_PEPTIDYL_SERINE_MODIFICATION	331	0.402158881244387	1.30968432983587	0.000173446213487218	0.00272114200970985	0.00231175497718068	5477	tags=41%, list=31%, signal=29%	SMTNL1/IFNG/STK4/HCLS1/PLCL2/PRKCQ/PDCD10/NCK1/PRKCB/ATR/PAK2/SPOCK2/VRK2/LRRK2/PIK3CA/CAB39/UHMK1/TCL1A/MAP4K1/HIPK3/TLK1/MORC3/TNF/IFNB1/PRKCH/SYK/SMG1/TBK1/CHUK/RIPK2/TTBK1/PRKAA1/DYRK1A/TGFBR2/EIF2AK3/HIPK1/MASTL/DYRK2/TTBK2/POGLUT1/RICTOR/PIKFYVE/ROCK1/INPP5F/MKNK1/STK38/RPS6KA3/ARRB2/CAMK1D/GALNT4/HGF/MBOAT4/CAMK4/CSNK1A1/NLK/MAPK13/FNIP1/IKBKE/LATS1/GGNBP2/PTEN/TAF1/MAPK9/GRK2/CAMK2D/PRKCI…
GOBP_NEGATIVE_REGULATION_OF_RESPONSE_TO_CYTOKINE_STIMULUS	GOBP_NEGATIVE_REGULATION_OF_RESPONSE_TO_CYTOKINE_STIMULUS	GOBP_NEGATIVE_REGULATION_OF_RESPONSE_TO_CYTOKINE_STIMULUS	74	0.515353290284239	1.57487143284345	0.000174142085958581	0.00272777038256629	0.00231738613273479	3091	tags=35%, list=18%, signal=29%	PARP14/OAS1/NLRC5/OAS3/PTPRC/SAMHD1/USP18/STAP1/CCL5/ISG15/NAIP/STAT2/RFFL/ADAR/XIAP/OTUD4/NR1H3/PTPN2/CARD8/CARD16/ZNF675/MMP12/TREM2/IL1RN/IL1R2/IRAK3
GOBP_POSITIVE_REGULATION_OF_IMMUNOGLOBULIN_PRODUCTION	GOBP_POSITIVE_REGULATION_OF_IMMUNOGLOBULIN_PRODUCTION	GOBP_POSITIVE_REGULATION_OF_IMMUNOGLOBULIN_PRODUCTION	50	0.565611578064357	1.67575356750369	0.000175550717594242	0.00274552517265729	0.00233246977196244	5311	tags=70%, list=30%, signal=49%	PTPRC/CD86/TBX21/HLA-E/IL21/SASH3/IL10/CD28/XCL1/TNFSF4/CD40/MZB1/EPHB2/IL2/DNAJB9/SHLD3/SHLD2/RIF1/TLR9/STX4/ATAD5/IL4R/EXOSC3/C17orf99/HMCES/TNFRSF4/TP53BP1/IL6/MSH2/TNFSF13/MLH1/NSD2/TGFB1/VAMP3/IL5
GOCC_MITOCHONDRIAL_LARGE_RIBOSOMAL_SUBUNIT	GOCC_MITOCHONDRIAL_LARGE_RIBOSOMAL_SUBUNIT	GOCC_MITOCHONDRIAL_LARGE_RIBOSOMAL_SUBUNIT	54	-0.353081	-1.82364	0.000175832830197191	0.00274563377106037	0.00233256203208629	2135	tags=39%, list=12%, signal=34%	MRPL36/MPV17L2/MRPS18A/MRPL54/MRPL10/MRPL38/MRPL51/MRPL52/MRPL14/MRPL27/MRPL21/MRPL4/MRPL23/MRPL24/MRPL28/MRPL37/MRPL57/MRPL2/MRPL12/MRPL41/MRPL55
GOBP_ATP_SYNTHESIS_COUPLED_PROTON_TRANSPORT	GOBP_ATP_SYNTHESIS_COUPLED_PROTON_TRANSPORT	GOBP_ATP_SYNTHESIS_COUPLED_PROTON_TRANSPORT	23	-0.528393	-2.24686	0.000177973436434376	0.00277038837557286	0.00235359238624851	2261	tags=48%, list=13%, signal=42%	ATP5PD/ATP5MC3/ATP5MF/ATP6V0C/ATP5F1B/DNAJC30/ATP5MC1/ATP5ME/ANTKMT/ATP5F1D/ATP5MC2
GOBP_NEGATIVE_REGULATION_OF_INTERLEUKIN_18_PRODUCTION	GOBP_NEGATIVE_REGULATION_OF_INTERLEUKIN_18_PRODUCTION	GOBP_NEGATIVE_REGULATION_OF_INTERLEUKIN_18_PRODUCTION	3	0.975505064957363	1.63625003998888	0.00017790291134677	0.00277038837557286	0.00235359238624851	431	tags=100%, list=2%, signal=98%	CD84/NOD2/IL10
GOBP_POSITIVE_REGULATION_OF_NITRIC_OXIDE_METABOLIC_PROCESS	GOBP_POSITIVE_REGULATION_OF_NITRIC_OXIDE_METABOLIC_PROCESS	GOBP_POSITIVE_REGULATION_OF_NITRIC_OXIDE_METABOLIC_PROCESS	39	0.597601006417324	1.71389887297381	0.000180029852230536	0.00279803405849889	0.00237707886540827	1514	tags=31%, list=9%, signal=28%	CLEC7A/IFNG/JAK2/AIF1/TLR4/KLRC4-KLRK1/KLRK1/PTK2B/TLR6/TNF/TMEM106A/IL1B
GOBP_NEGATIVE_REGULATION_OF_HUMORAL_IMMUNE_RESPONSE_MEDIATED_BY_CIRCULATING_IMMUNOGLOBULIN	GOBP_NEGATIVE_REGULATION_OF_HUMORAL_IMMUNE_RESPONSE_MEDIATED_BY_CIRCULATING_IMMUNOGLOBULIN	GOBP_NEGATIVE_REGULATION_OF_HUMORAL_IMMUNE_RESPONSE_MEDIATED_BY_CIRCULATING_IMMUNOGLOBULIN	11	0.800430707904438	1.85643171964338	0.000182041720181011	0.00282322638783462	0.00239848109010689	2102	tags=64%, list=12%, signal=56%	CR1L/PTPN6/CR1/CR2/CD46/FCGR2B/C4BPB
GOBP_IMMUNOLOGICAL_SYNAPSE_FORMATION	GOBP_IMMUNOLOGICAL_SYNAPSE_FORMATION	GOBP_IMMUNOLOGICAL_SYNAPSE_FORMATION	15	0.734229480257755	1.81277421822068	0.000182216656019793	0.00282322638783462	0.00239848109010689	1864	tags=60%, list=11%, signal=54%	HAVCR2/DOCK2/DOCK8/PRF1/CD6/CORO1A/CCR7/DLG1/CCL19
GOBP_POSITIVE_REGULATION_OF_MYELOID_CELL_DIFFERENTIATION	GOBP_POSITIVE_REGULATION_OF_MYELOID_CELL_DIFFERENTIATION	GOBP_POSITIVE_REGULATION_OF_MYELOID_CELL_DIFFERENTIATION	97	0.492943564887949	1.52628335179537	0.000182880566358451	0.00282911983120096	0.0024034878839406	2780	tags=32%, list=16%, signal=27%	STAT1/IFNG/CCR1/EVI2B/CASP8/NCKAP1L/HLA-DRB1/HCLS1/INPP5D/ISG15/CD74/CSF1/STAT3/CD4/IL12B/RHEX/TYROBP/TNF/RUNX1/TNFSF11/RB1/CREB1/HIF1A/STAT5B/IL23R/SMAP1/LIF/ID2/HMGB2/IL23A/TREM2
GOMF_N_FORMYL_PEPTIDE_RECEPTOR_ACTIVITY	GOMF_N_FORMYL_PEPTIDE_RECEPTOR_ACTIVITY	GOMF_N_FORMYL_PEPTIDE_RECEPTOR_ACTIVITY	4	0.952840798797194	1.72617927043258	0.000184983754696835	0.00285722585815018	0.00242736544985108	591	tags=75%, list=3%, signal=72%	FPR2/FPR3/FPR1
GOCC_MHC_CLASS_I_PROTEIN_COMPLEX	GOCC_MHC_CLASS_I_PROTEIN_COMPLEX	GOCC_MHC_CLASS_I_PROTEIN_COMPLEX	9	0.847136913748672	1.87613732106105	0.000186407229058254	0.00287476249079328	0.00244226375271474	1869	tags=89%, list=11%, signal=79%	B2M/HLA-B/HLA-C/HLA-F/HLA-E/HLA-A/MR1/HLA-G
GOBP_NEGATIVE_REGULATION_OF_HUMORAL_IMMUNE_RESPONSE	GOBP_NEGATIVE_REGULATION_OF_HUMORAL_IMMUNE_RESPONSE	GOBP_NEGATIVE_REGULATION_OF_HUMORAL_IMMUNE_RESPONSE	16	0.732618746977011	1.83111809508079	0.000187678153553809	0.00288989601259244	0.00245512048500458	2102	tags=56%, list=12%, signal=50%	CR1L/PTPN6/SERPING1/VSIG4/CR1/CR2/CD46/FCGR2B/C4BPB
GOCC_COATED_VESICLE_MEMBRANE	GOCC_COATED_VESICLE_MEMBRANE	GOCC_COATED_VESICLE_MEMBRANE	171	0.44799894808694	1.42371452875914	0.000191584133564206	0.00294549535393475	0.00250235508489588	3327	tags=33%, list=19%, signal=27%	B2M/CD3G/HLA-B/HLA-C/HLA-F/HLA-DRA/FCGR1A/HLA-E/HLA-DRB1/IL7R/CD3D/AFTPH/CD74/HLA-DQA1/HLA-DPA1/HLA-DPB1/CD4/HLA-DRB5/SAR1B/HLA-DQB1/COPB2/SEC24A/VTI1A/NECAP2/HLA-A/FZD5/HLA-DQA2/SYNRG/TGOLN2/STX17/TMED7/HLA-DQB2/SEC23IP/AP3B1/DIPK2A/COPB1/VAMP8/SAR1A/RAB5A/SCARB2/HLA-G/SEC23B/AP1G1/CLINT1/MCFD2/SEC24D/VAMP7/VAMP4/USO1/SEC22B/SLC32A1/LMAN1/CLTC/SEC23A/VMA21/NECAP1
GOCC_SPERMATOPROTEASOME_COMPLEX	GOCC_SPERMATOPROTEASOME_COMPLEX	GOCC_SPERMATOPROTEASOME_COMPLEX	5	0.914715814778776	1.73685331371569	0.000192107122215518	0.0029489921007176	0.00250532575741144	1495	tags=100%, list=9%, signal=91%	PSMB9/PSMB8/PSMB10/PSMA8/PSME4
GOBP_NEGATIVE_REGULATION_OF_INTERLEUKIN_17_PRODUCTION	GOBP_NEGATIVE_REGULATION_OF_INTERLEUKIN_17_PRODUCTION	GOBP_NEGATIVE_REGULATION_OF_INTERLEUKIN_17_PRODUCTION	14	0.742979113752713	1.80867884219113	0.000196744033142319	0.00301553296880808	0.00256185576666683	3085	tags=71%, list=18%, signal=59%	IFNG/NCKAP1L/TLR4/IL12B/TNFSF4/IL12A/FOXP3/VSIR/PRNP/IL27RA
GOMF_GUANYL_NUCLEOTIDE_EXCHANGE_FACTOR_ACTIVITY	GOMF_GUANYL_NUCLEOTIDE_EXCHANGE_FACTOR_ACTIVITY	GOMF_GUANYL_NUCLEOTIDE_EXCHANGE_FACTOR_ACTIVITY	224	0.428883958928147	1.3794111033291	0.000198385859103917	0.00303603389898602	0.00257927239806884	5565	tags=48%, list=32%, signal=33%	RASGRP1/TAGAP/DOCK2/ARHGEF3/DOCK8/VAV1/DOCK11/FGD2/CYTH4/ITSN2/P2RY12/DENND4A/PSD4/RAP1A/DENND3/SPATA13/RGL4/FGD3/RASGEF1B/ELMO1/DENND2D/DOCK10/ARHGEF6/DENND1B/FGD6/FBXO8/GNA13/RASGRP3/C9orf72/RASGEF1A/NUCB2/DENND1C/RASGRP2/PLEKHG7/RHOF/RAPGEF6/DENND4C/RIC1/CYSLTR2/ECT2/CCDC88C/CYTH1/SOS1/MYCBP2/AKAP13/RASGRP4/FNIP1/CCDC88A/RHOU/DENND6A/ARFGEF2/WDR41/RGL1/RAB3GAP1/DEF6/ARFGEF1/HERC1/DENND11/PLCE1…
GOBP_B_CELL_PROLIFERATION_INVOLVED_IN_IMMUNE_RESPONSE	GOBP_B_CELL_PROLIFERATION_INVOLVED_IN_IMMUNE_RESPONSE	GOBP_B_CELL_PROLIFERATION_INVOLVED_IN_IMMUNE_RESPONSE	6	0.903958519416315	1.80189807459406	0.000203789575000824	0.0031139546391397	0.0026454702143655	958	tags=83%, list=5%, signal=79%	TLR4/PLCL2/CD180/GAPT/CD19
GOCC_GOLGI_APPARATUS_SUBCOMPARTMENT	GOCC_GOLGI_APPARATUS_SUBCOMPARTMENT	GOCC_GOLGI_APPARATUS_SUBCOMPARTMENT	379	0.395573894201827	1.29191200940188	0.000205187587184575	0.003130522545761	0.00265954553291065	5142	tags=39%, list=29%, signal=28%	LAP3/MARCHF1/MS4A6A/ATP8B4/HLA-DRA/HLA-DRB1/MGAT4A/GCNT1/AFTPH/OPTN/CD74/HLA-DQA1/HLA-DPA1/PI4K2B/HLA-DPB1/MS4A7/HLA-DRB5/SAR1B/LRRK2/MAN2A1/GGTA1/HLA-DQB1/ATP11B/SGMS1/VCPIP1/GOLGB1/TBC1D23/RAB10/RAB29/FUT7/VTI1A/FUT8/CCDC186/HLA-A/CSGALNACT2/HLA-DQA2/ELAPOR1/B4GALT4/SLC9A7/DOP1B/RAB30/TGOLN2/ATP11C/DOP1A/GOLPH3/GSAP/PLD4/BIRC6/SLC10A7/RIC1/HLA-DQB2/RAB21/AP4E1/GCC2/SCFD1/FUT4/RAB31/SCAMP1/ATP8A…
GOCC_PML_BODY	GOCC_PML_BODY	GOCC_PML_BODY	104	0.47732650444229	1.48409212307562	0.000207662285229988	0.00316344165194629	0.00268751206582096	6165	tags=56%, list=35%, signal=36%	SP100/SP140/CIITA/CALCOCO2/SPN/ATR/HIPK3/NBN/MORC3/PIAS1/N4BP1/TOPBP1/BASP1/TDP2/THAP1/HIPK1/CASP8AP2/ISG20/SENP2/PML/ATRX/ELF4/RB1/TOPORS/IKBKE/SATB1/SUMO1/RNF111/TP53INP1/PTEN/SP3/SIRT1/RPA2/KLHL20/RNF6/ZNF451/SMC5/SMC6/SUMO3/WDFY3/RFWD3/TRIM8/KAT6A/MTOR/RNF4/MAX/MRE11/PATL1/ZMYM2/NR2C1/TDG/NSMCE2/SRSF2/ANKRD2/BLM/SUMO2/PIAS2/CHEK2
GOBP_MELANOSOME_ASSEMBLY	GOBP_MELANOSOME_ASSEMBLY	GOBP_MELANOSOME_ASSEMBLY	6	-0.881046	-2.19582	0.000210682986348994	0.00320456530150954	0.00272244879503923	2068	tags=83%, list=12%, signal=73%	RAB32/RAB38/HPS4/TRAPPC6A/ABCB6
GOBP_REGULATION_OF_JNK_CASCADE	GOBP_REGULATION_OF_JNK_CASCADE	GOBP_REGULATION_OF_JNK_CASCADE	140	0.454626279659798	1.43441410489407	0.000214256561493138	0.00325396038139807	0.00276441254458743	4279	tags=40%, list=24%, signal=30%	CYLD/PTPN22/TLR3/RASGRP1/NOD2/SLAMF1/MYD88/TLR4/NAIP/CD27/NCF1/PTK2B/XIAP/CCR7/HIPK3/TNF/MAP3K5/RIPK2/CDC42/AIDA/FCGR2B/TNFSF11/PJA2/IL1B/CARD9/DNAJA1/TRAF1/ITCH/MDFIC/CCL19/TAOK1/ZNF675/DUSP19/TAOK3/TLR9/RASSF2/NOD1/ZMYND11/PAFAH1B1/TRAF5/RIPK1/RB1CC1/NCOR1/TGFBR3/TRAF3/SFRP1/STK3/FKTN/MAGI3/TNIK/RAP2A/PDCD4/PLCB1/SEMA3A/MECOM/DUSP10
GOBP_NEGATIVE_REGULATION_OF_CYSTEINE_TYPE_ENDOPEPTIDASE_ACTIVITY	GOBP_NEGATIVE_REGULATION_OF_CYSTEINE_TYPE_ENDOPEPTIDASE_ACTIVITY	GOBP_NEGATIVE_REGULATION_OF_CYSTEINE_TYPE_ENDOPEPTIDASE_ACTIVITY	82	0.503038738300948	1.54636126541708	0.000214900619293218	0.00325878173147071	0.00276850853810316	3541	tags=41%, list=20%, signal=33%	BIRC3/TNFAIP8/IFI6/LAMP3/TNFSF14/NAIP/CD27/PAK2/RFFL/CST7/IFI16/XIAP/CAST/TNF/SERPINB9/BIRC2/CARD8/RNF34/RPS6KA3/ARRB2/SIAH2/PRDX3/HGF/ADORA2A/FNIP1/USP47/CARD16/ARL6IP1/DDX3X/MMP9/CAAP1/THBS1/PLAUR/RAF1
GOMF_HYDROLASE_ACTIVITY_ACTING_ON_GLYCOSYL_BONDS	GOMF_HYDROLASE_ACTIVITY_ACTING_ON_GLYCOSYL_BONDS	GOMF_HYDROLASE_ACTIVITY_ACTING_ON_GLYCOSYL_BONDS	145	0.451235648628428	1.42625528326911	0.000216523805648547	0.00327841355502459	0.00278518681716756	3623	tags=34%, list=21%, signal=28%	CD38/PIK3AP1/TLR3/TLR8/TLR7/IL18RAP/TLR10/MBD4/TLR1/MYD88/TLR4/LYZ/BANK1/IL18R1/TLR2/EDEM1/MAN1A1/MAN2A1/TLR6/MANEA/TICAM2/ADPRH/TLR5/HPSE/CTBS/OGA/CHI3L2/FUCA1/IL1RAP/EDEM3/GNE/ACER2/IL1R1/MAN1A2/MAN1C1/AGL/PARG/ABHD10/TLR9/GBA3/CHI3L1/ACER3/MANBA/SMPDL3B/HEXB/LYG1/PGGHG/LCTL/CLN5/KL
GOBP_DENDRITIC_CELL_ANTIGEN_PROCESSING_AND_PRESENTATION	GOBP_DENDRITIC_CELL_ANTIGEN_PROCESSING_AND_PRESENTATION	GOBP_DENDRITIC_CELL_ANTIGEN_PROCESSING_AND_PRESENTATION	14	0.740401671837272	1.80240441997233	0.000217052826048157	0.00328144408834622	0.00278776141653239	3588	tags=86%, list=21%, signal=68%	HLA-DRA/NOD2/HLA-DRB1/CLEC4A/FGL2/CD74/CCR7/FCGR2B/CCL19/NOD1/THBS1/CD68
GOBP_REGULATION_OF_DENDRITIC_CELL_DIFFERENTIATION	GOBP_REGULATION_OF_DENDRITIC_CELL_DIFFERENTIATION	GOBP_REGULATION_OF_DENDRITIC_CELL_DIFFERENTIATION	14	0.740349899436436	1.80227838729621	0.000219591426822066	0.00331480069112038	0.00281609962608184	1869	tags=57%, list=11%, signal=51%	LILRB1/HLA-B/LILRB2/LGALS9/TMEM176B/FCGR2B/TMEM176A/HLA-G
GOBP_NEGATIVE_REGULATION_OF_T_CELL_RECEPTOR_SIGNALING_PATHWAY	GOBP_NEGATIVE_REGULATION_OF_T_CELL_RECEPTOR_SIGNALING_PATHWAY	GOBP_NEGATIVE_REGULATION_OF_T_CELL_RECEPTOR_SIGNALING_PATHWAY	25	0.651464457356709	1.7510585069358	0.000221447042125634	0.00333776221499935	0.00283560666280446	1935	tags=52%, list=11%, signal=46%	GBP1/PTPN22/SH2D1A/SLA2/LILRB4/UBASH3A/LAPTM5/PTPN6/CD160/CBLB/PTPN2/BTN2A2/ELF1
GOBP_POST_GOLGI_VESICLE_MEDIATED_TRANSPORT	GOBP_POST_GOLGI_VESICLE_MEDIATED_TRANSPORT	GOBP_POST_GOLGI_VESICLE_MEDIATED_TRANSPORT	105	0.484422882152555	1.50694589182644	0.000230357402186976	0.00346682678585467	0.0029452538855469	5793	tags=53%, list=33%, signal=36%	LAPTM5/OPTN/RP2/VPS13C/EXOC6/RAB10/VTI1A/DOP1B/BLZF1/SNAP23/EXOC5/DOP1A/GOLPH3/EXOC8/EPS15/AP3S1/VAMP5/GCC2/SCFD1/RAB31/SCAMP1/ATP2C1/MACF1/VPS54/AP1G1/GOLGA4/VPS13A/EXOC1/ARFGEF2/CCDC91/CNST/VAMP4/MON2/KLHL20/RBSN/KIF16B/CCDC93/PREPL/AP1AR/GOPC/ACSL3/RABEP1/NSF/ARL3/RAB14/ANKFY1/SORL1/VTI1B/GOLGA7/VAMP3/BBS2/EXOC2/ANK3/STEAP2/GOLPH3L/LYPLA1
GOBP_NEUTROPHIL_MEDIATED_IMMUNITY	GOBP_NEUTROPHIL_MEDIATED_IMMUNITY	GOBP_NEUTROPHIL_MEDIATED_IMMUNITY	37	0.600720331092838	1.71069649844108	0.000235780350242555	0.00354309688963887	0.00301004939838823	4069	tags=51%, list=23%, signal=39%	MYD88/ITGB2/PTAFR/ITGAM/SPI1/SYK/NLRP6/IRAK4/CARD9/VAMP8/PRAM1/STXBP3/VAMP7/KMT2E/ADAM17/STXBP2/DNASE1L3/ACE/IL6
GOBP_REGULATION_OF_BIOLOGICAL_PROCESS_INVOLVED_IN_SYMBIOTIC_INTERACTION	GOBP_REGULATION_OF_BIOLOGICAL_PROCESS_INVOLVED_IN_SYMBIOTIC_INTERACTION	GOBP_REGULATION_OF_BIOLOGICAL_PROCESS_INVOLVED_IN_SYMBIOTIC_INTERACTION	56	0.550872200142595	1.64341188882459	0.000237772051938777	0.00356765343495507	0.00303091149072097	1164	tags=27%, list=7%, signal=25%	TRIM21/TRIM14/TRIM22/CIITA/TRIM38/HLA-DRB1/IFITM1/TRIM34/TRIM5/LGALS9/CD74/CD4/TRIM59/FCN1/IFITM3
GOBP_ACUTE_INFLAMMATORY_RESPONSE	GOBP_ACUTE_INFLAMMATORY_RESPONSE	GOBP_ACUTE_INFLAMMATORY_RESPONSE	111	0.474258638116942	1.48077366362754	0.000239480175227047	0.0035878876702935	0.00304810155066131	2911	tags=32%, list=17%, signal=27%	FCGR3A/APOL2/PIK3CG/PLSCR1/FCGR1A/HLA-E/BTK/CD163/PLA2G2D/CD6/VCAM1/VNN1/NLRP3/TNFSF4/ALOX5AP/CCR7/TNF/SERPINA1/GATA3/ADAM8/FUT7/FCGR2B/IL6ST/TNFSF11/NLRP6/IL31RA/IL1B/C3/CNR1/OSMR/B4GALT1/HAMP/OSM/ANO6/SELENOS/F8
GOCC_EARLY_ENDOSOME	GOCC_EARLY_ENDOSOME	GOCC_EARLY_ENDOSOME	386	0.39448966881534	1.2889359349562	0.000243797767997561	0.0036470976447971	0.00309840357560856	5529	tags=42%, list=32%, signal=29%	SAMD9L/B2M/CD274/TLR3/HLA-B/MARCHF1/HAVCR2/SNX20/HLA-C/HLA-F/SIGLEC1/HLA-DRA/CYTIP/FCGR1A/HLA-E/CD8B/FGD2/LAMP3/LNPEP/TLR4/KIR2DL4/WDFY4/CORO1A/PTP4A2/CD4/VCAM1/STX12/RAP1A/SERPINB1/CMTM6/SNX6/INPP4A/ATP11B/RUBCN/RASGEF1B/TICAM2/RAB29/SNX2/RABGAP1L/STAM2/HLA-A/FZD5/MR1/ATP13A3/SLC9A6/DOP1B/IFITM3/ATP11C/PLD4/MARCHF8/TMEM9B/PPP1R21/EEA1/GRIPAP1/DNAJC13/UVRAG/TMEM30A/EPS15/FIG4/SNX4/APPL1/RAB21/PIK…
GOBP_POSITIVE_REGULATION_OF_MACROPHAGE_MIGRATION	GOBP_POSITIVE_REGULATION_OF_MACROPHAGE_MIGRATION	GOBP_POSITIVE_REGULATION_OF_MACROPHAGE_MIGRATION	25	0.647137057262378	1.73942697330028	0.000247804627969949	0.00370148888904813	0.00314461183271667	3422	tags=52%, list=20%, signal=42%	C3AR1/CCL5/SLAMF1/P2RY12/CSF1/CSF1R/CMKLR1/CCL3/C5AR1/CX3CR1/AKIRIN1/TREM2/THBS1
GOBP_NEGATIVE_REGULATION_OF_TYPE_2_IMMUNE_RESPONSE	GOBP_NEGATIVE_REGULATION_OF_TYPE_2_IMMUNE_RESPONSE	GOBP_NEGATIVE_REGULATION_OF_TYPE_2_IMMUNE_RESPONSE	14	0.736896751386113	1.79387218084711	0.000250054658757603	0.00372951477590936	0.00316842131535674	3223	tags=64%, list=18%, signal=52%	CCR2/TBX21/IFNL1/IFNB1/BCL6/SOCS5/NDFIP1/IL27RA/ANXA1
GOBP_RESPONSE_TO_INTERLEUKIN_6	GOBP_RESPONSE_TO_INTERLEUKIN_6	GOBP_RESPONSE_TO_INTERLEUKIN_6	35	0.598483190469093	1.68630487983807	0.000251071569717653	0.00373909272036231	0.00317655828898077	4069	tags=51%, list=23%, signal=40%	JAK2/SELPLG/STAT3/SPI1/NFKB1/GFI1/IL6ST/PTPN2/CTR9/JAK1/HAMP/FER/CHI3L1/CEBPA/RIPK1/ST18/ST3GAL6/IL6
GOBP_NECROPTOTIC_SIGNALING_PATHWAY	GOBP_NECROPTOTIC_SIGNALING_PATHWAY	GOBP_NECROPTOTIC_SIGNALING_PATHWAY	8	0.850518742172596	1.8211570107597	0.000259732321761539	0.00386230865355683	0.00328123678272127	1068	tags=75%, list=6%, signal=70%	FASLG/TLR3/MLKL/TNF/FAS/RIPK3
GOMF_BETA_2_MICROGLOBULIN_BINDING	GOMF_BETA_2_MICROGLOBULIN_BINDING	GOMF_BETA_2_MICROGLOBULIN_BINDING	8	0.850135260566796	1.82033588809623	0.000262510181217419	0.00389780742289793	0.00331139487679179	1066	tags=62%, list=6%, signal=59%	HLA-F/HLA-E/CD1D/HLA-A/MR1
GOBP_DENDRITIC_CELL_APOPTOTIC_PROCESS	GOBP_DENDRITIC_CELL_APOPTOTIC_PROCESS	GOBP_DENDRITIC_CELL_APOPTOTIC_PROCESS	11	0.792274753718746	1.8375156886806	0.000280421750851343	0.00415757537889257	0.00353208158224113	2905	tags=82%, list=17%, signal=68%	LILRB1/LYN/LGALS9/CCR7/AXL/CXCL12/BLK/CCL19/RAPGEF2
GOBP_ANTIGEN_PROCESSING_AND_PRESENTATION_OF_ENDOGENOUS_PEPTIDE_ANTIGEN_VIA_MHC_CLASS_I_VIA_ER_PATHWAY	GOBP_ANTIGEN_PROCESSING_AND_PRESENTATION_OF_ENDOGENOUS_PEPTIDE_ANTIGEN_VIA_MHC_CLASS_I_VIA_ER_PATHWAY	GOBP_ANTIGEN_PROCESSING_AND_PRESENTATION_OF_ENDOGENOUS_PEPTIDE_ANTIGEN_VIA_MHC_CLASS_I_VIA_ER_PATHWAY	7	0.862602274072109	1.79060672454808	0.000282980422504287	0.00418928583938839	0.0035590213063049	1869	tags=86%, list=11%, signal=77%	HLA-B/HLA-C/HLA-F/HLA-E/HLA-A/HLA-G
GOBP_REGULATION_OF_NK_T_CELL_ACTIVATION	GOBP_REGULATION_OF_NK_T_CELL_ACTIVATION	GOBP_REGULATION_OF_NK_T_CELL_ACTIVATION	11	0.791673345683792	1.83612084845082	0.000285762957570912	0.00422421154169268	0.00358869254942465	2651	tags=73%, list=15%, signal=62%	JAK2/CD300A/RASAL3/IL18/IL12B/IL12A/IL23R/IL23A
GOBP_REGULATION_OF_LIPID_KINASE_ACTIVITY	GOBP_REGULATION_OF_LIPID_KINASE_ACTIVITY	GOBP_REGULATION_OF_LIPID_KINASE_ACTIVITY	69	0.525225918681494	1.59348982089341	0.000286239134562499	0.00422499124950387	0.00358935495271225	2207	tags=36%, list=13%, signal=32%	FPR2/SLA2/NOD2/LYN/P2RY12/PIK3R5/FLT3/PTK2B/RUBCN/CCR7/SOCS1/FGR/CD19/RBL2/PIK3R6/CDC42/AGAP2/RBL1/PIK3R1/RB1/CCL19/NRBF2/PIK3R4/SOCS4/PIK3IP1
GOBP_VESICLE_ORGANIZATION	GOBP_VESICLE_ORGANIZATION	GOBP_VESICLE_ORGANIZATION	303	0.405319468527092	1.31627587777189	0.000289366222113145	0.00426483923817572	0.00362320794010286	6598	tags=53%, list=38%, signal=34%	SAMD9/SRGN/FASLG/IRAG2/RAB8B/SLAMF1/PI4K2B/CORO1A/MYO7A/STX12/STX11/SAR1B/TMCC1/ARL8B/RAB29/SEC24A/VTI1A/STAM2/CHMP2B/RAB39A/ACRBP/CHMP5/TMF1/SNX10/SNAP23/WASHC4/GOLPH3/STX17/SYNJ1/SPG11/BLOC1S2/EXOC8/EEA1/DNAJC13/UVRAG/AKTIP/CD2AP/EPS15/AP3B1/ABCA1/PIKFYVE/VAMP8/SAR1A/YIPF5/CREB1/SCARB2/SEC23B/AP1G1/KNL1/TBPL1/VAMP1/ZPBP2/RAB8A/VPS4B/UNC13D/PICALM/SNX3/TFG/VPS8/ARFGEF2/SEC24D/GNAI3/PRKCI/ZEB2/VA…
GOBP_REGULATION_OF_TYPE_I_INTERFERON_MEDIATED_SIGNALING_PATHWAY	GOBP_REGULATION_OF_TYPE_I_INTERFERON_MEDIATED_SIGNALING_PATHWAY	GOBP_REGULATION_OF_TYPE_I_INTERFERON_MEDIATED_SIGNALING_PATHWAY	40	0.579201369383313	1.66967850289351	0.000290319936888237	0.00427258455792158	0.00362978800149197	1339	tags=35%, list=8%, signal=32%	OAS1/NLRC5/OAS3/SAMHD1/ZBP1/USP18/IRF7/ISG15/PTPN6/STAT2/ADAR/TBK1/TRIM56/PTPN2
GOBP_REGULATION_OF_PHOSPHATIDYLINOSITOL_3_KINASE_ACTIVITY	GOBP_REGULATION_OF_PHOSPHATIDYLINOSITOL_3_KINASE_ACTIVITY	GOBP_REGULATION_OF_PHOSPHATIDYLINOSITOL_3_KINASE_ACTIVITY	57	0.540740255718344	1.61347374833334	0.000293768345167604	0.00431288891594551	0.00366402869893863	2837	tags=40%, list=16%, signal=34%	FPR2/SLA2/NOD2/LYN/P2RY12/PIK3R5/FLT3/PTK2B/RUBCN/CCR7/SOCS1/FGR/CD19/PIK3R6/CDC42/AGAP2/PIK3R1/CCL19/PIK3R4/SOCS4/PIK3IP1/SOCS5/VAV3
GOBP_POSITIVE_REGULATION_OF_PROTEOLYSIS	GOBP_POSITIVE_REGULATION_OF_PROTEOLYSIS	GOBP_POSITIVE_REGULATION_OF_PROTEOLYSIS	363	0.3904141666749	1.27407638347793	0.000293923077053813	0.00431288891594551	0.00366402869893863	3748	tags=32%, list=21%, signal=25%	TNFSF10/CLEC7A/IFNG/CASP5/FASLG/PYHIN1/JAK2/CASP8/CFLAR/NLRC4/AIM2/PSME1/LCK/PSME2/CASP10/LYN/LAPTM5/LGALS9/ARL6IP5/TNFRSF1B/LGMN/STAT3/NUB1/PTK2B/CTSC/MEFV/RNF19B/LRRK2/IFI16/TANK/NLRP3/RHBDD1/CR1/TNF/SYK/FAS/BCL10/RNF19A/ADAM8/MAP3K5/PIAS1/CASP4/RIPK2/CASP1/P2RX1/VSIR/TTBK1/COL4A3/NLRP6/TNFSF15/EIF2AK3/CARD8/NRDC/PSME4/IL1B/HERPUD1/CASP8AP2/FMR1/CARD9/PML/MALT1/ATP2A3/REST/ANKIB1/NLRP2/PSMD14/C…
GOBP_TYPE_II_HYPERSENSITIVITY	GOBP_TYPE_II_HYPERSENSITIVITY	GOBP_TYPE_II_HYPERSENSITIVITY	5	0.907103199587889	1.72239855552007	0.000302306302082646	0.00442938661113163	0.00376299969189512	1628	tags=100%, list=9%, signal=91%	FCGR3A/FCGR1A/HLA-E/FCGR2B/C3
GOBP_POSITIVE_REGULATION_OF_T_HELPER_17_TYPE_IMMUNE_RESPONSE	GOBP_POSITIVE_REGULATION_OF_T_HELPER_17_TYPE_IMMUNE_RESPONSE	GOBP_POSITIVE_REGULATION_OF_T_HELPER_17_TYPE_IMMUNE_RESPONSE	13	0.75083525488244	1.79849015978688	0.000303927737071318	0.00444661431158008	0.00377763554041569	2651	tags=77%, list=15%, signal=65%	CLEC7A/CLEC6A/IL12RB1/PRKCQ/IL12B/CARD9/MALT1/IL23R/NFKBIZ/IL23A
GOBP_INTERLEUKIN_27_MEDIATED_SIGNALING_PATHWAY	GOBP_INTERLEUKIN_27_MEDIATED_SIGNALING_PATHWAY	GOBP_INTERLEUKIN_27_MEDIATED_SIGNALING_PATHWAY	7	0.860805486435012	1.78687691751849	0.000311532529807614	0.00455120290251884	0.00386648911542069	1310	tags=86%, list=7%, signal=79%	STAT1/OAS2/OAS1/OASL/MX1/IL6ST
GOBP_REGULATION_OF_B_CELL_APOPTOTIC_PROCESS	GOBP_REGULATION_OF_B_CELL_APOPTOTIC_PROCESS	GOBP_REGULATION_OF_B_CELL_APOPTOTIC_PROCESS	20	0.68508612167593	1.78095429997322	0.000317386192158432	0.00461369064418784	0.00391957577804272	2311	tags=60%, list=13%, signal=52%	HSH2D/BTK/LYN/CD74/IL10/BCL10/BCL6/BLK/IL2/FNIP1/FOXP1/PTEN
GOCC_INTEGRIN_COMPLEX	GOCC_INTEGRIN_COMPLEX	GOCC_INTEGRIN_COMPLEX	31	0.612766850571533	1.70755722199685	0.000317423962644909	0.00461369064418784	0.00391957577804272	3962	tags=55%, list=23%, signal=42%	ITGAL/LYN/ITGB2/ITGAM/ITGB7/ITGAD/TSPAN32/ITGA4/ITGAX/ITGA6/ITGA2/ITGAV/ITGAE/ITGB3/ITGB8/ITGB1/ITGA1
GOBP_LAMELLIPODIUM_ORGANIZATION	GOBP_LAMELLIPODIUM_ORGANIZATION	GOBP_LAMELLIPODIUM_ORGANIZATION	87	0.487333064987724	1.50040297491058	0.000317659397931153	0.00461369064418784	0.00391957577804272	4730	tags=46%, list=27%, signal=34%	ACTR3/PTPRO/P2RY12/NCK1/RAC2/WAS/SPATA13/PIK3CA/ABI3/ACTR2/CARMIL2/SNX2/ARHGEF6/ABI1/CDC42/ARPC5/ARPC2/GOLPH3/WNT1/PIK3R1/WHAMM/CCDC88A/AKIRIN1/PLEKHO1/TWF1/PLCE1/ABLIM3/FER/VAV3/S1PR1/CAPZB/ITGB1/SNX1/CORO1C/SLIT2/MTOR/PDPN/ABLIM1/ATP7A/NCKAP1
GOCC_INTRINSIC_COMPONENT_OF_ENDOPLASMIC_RETICULUM_MEMBRANE	GOCC_INTRINSIC_COMPONENT_OF_ENDOPLASMIC_RETICULUM_MEMBRANE	GOCC_INTRINSIC_COMPONENT_OF_ENDOPLASMIC_RETICULUM_MEMBRANE	168	0.44252249577706	1.40449681683984	0.000316707371763528	0.00461369064418784	0.00391957577804272	3043	tags=32%, list=17%, signal=26%	B2M/TAP2/TAP1/HLA-B/HLA-C/HLA-F/HLA-DRA/HLA-E/SLC27A2/HLA-DRB1/CD74/HLA-DQA1/HLA-DPA1/HSD11B1/HLA-DPB1/EDEM1/HLA-DRB5/TAPBP/HLA-DQB1/RHBDD1/HACD2/SGMS1/RTN1/SEC62/SPPL2A/HLA-A/HLA-DQA2/HACD4/SAMD8/HLA-DQB2/SGPL1/EIF2AK3/FICD/PIGK/HLA-G/MBOAT4/INSIG2/PLPP6/TRAM1/SGMS2/DHRS9/DERL1/SARAF/DERL3/ERN1/MMGT1/KTN1/HSPA5/SELENOS/RETREG1/ARL6IP1/ACER3/RTN4
GOBP_REGULATION_OF_MACROPHAGE_ACTIVATION	GOBP_REGULATION_OF_MACROPHAGE_ACTIVATION	GOBP_REGULATION_OF_MACROPHAGE_ACTIVATION	58	0.543013420297762	1.62092993680537	0.00032152543522849	0.00466305347777598	0.00396151213264234	3422	tags=47%, list=20%, signal=38%	PTPRC/HAVCR2/CD84/STAP1/TLR4/CD74/IL10/CTSC/CST7/LRRK2/TLR6/VSIG4/CCL3/NR1H3/IL33/FCGR2B/TTBK1/IL31RA/PJA2/HAMP/RORA/ATM/CD200/TREM2/CEBPA/IL4R/THBS1
GOBP_INTERLEUKIN_18_PRODUCTION	GOBP_INTERLEUKIN_18_PRODUCTION	GOBP_INTERLEUKIN_18_PRODUCTION	11	0.787694934874231	1.82689	0.000328492704063522	0.00475718461704764	0.00404148154583079	867	tags=55%, list=5%, signal=52%	GBP5/CD84/NOD2/IL10/TLR2/TNF
GOMF_PEPTIDE_RECEPTOR_ACTIVITY	GOMF_PEPTIDE_RECEPTOR_ACTIVITY	GOMF_PEPTIDE_RECEPTOR_ACTIVITY	150	0.448589482967123	1.41970688606163	0.000330377962607867	0.00477755262449464	0.00405878525229772	1967	tags=21%, list=11%, signal=19%	CCR5/CCR2/CCR1/CXCR6/FPR2/CCR8/CYSLTR1/FPR3/CCR4/CCR3/GPR84/XCR1/CCRL2/CXCR3/TSHR/SSTR3/FPR1/CMKLR1/CCR7/OGFRL1/CXCR5/SSTR2/CCR6/GP1BA/NLRP6/CCR9/CYSLTR2/NPFFR1/CXCR4/RXFP1/PROKR2/CX3CR1
GOCC_CLATHRIN_COATED_ENDOCYTIC_VESICLE	GOCC_CLATHRIN_COATED_ENDOCYTIC_VESICLE	GOCC_CLATHRIN_COATED_ENDOCYTIC_VESICLE	88	0.492872447229656	1.5185210401101	0.000335941646394069	0.00485097792723592	0.00412116395523107	2405	tags=30%, list=14%, signal=26%	CD3G/HLA-DRA/FCGR1A/HLA-DRB1/IL7R/CD3D/CD74/HLA-DQA1/HLA-DPA1/HLA-DPB1/CD4/HLA-DRB5/HLA-DQB1/CTLA4/FZD5/HLA-DQA2/TGOLN2/HLA-DQB2/INPP5F/LMBRD1/VAMP8/RAB5A/SCARB2/PICALM/VAMP7/VAMP4
GOBP_REGULATED_EXOCYTOSIS	GOBP_REGULATED_EXOCYTOSIS	GOBP_REGULATED_EXOCYTOSIS	234	0.420936365177372	1.35753025997066	0.000339491694894532	0.00488809254207452	0.00415269479605934	3209	tags=31%, list=18%, signal=25%	PLEK/CCR2/RASGRP1/CD84/PIK3CG/CLNK/HLA-F/NCKAP1L/BTK/LAT2/GRIN3A/LYN/HCK/ITGB2/LGALS9/MILR1/CD300A/PRKCB/NKG7/PTAFR/CORO1A/RAC2/ITGAM/RAP1A/STX11/LRRK2/SPI1/SNX6/ARL8B/CCL3/KLRC2/FGR/SYK/RAB10/OTOF/PTGDR/C12orf4/RAP1B/PPP3CB/P2RX1/SNAP23/FCGR2B/SYNJ1/BLK/SNX4/FMR1/RAB31/ERC2/VAMP8/PRAM1/STXBP3/REST/CHRNA6/RAB5A/AP1G1/ADORA2A/UNC13D/CNR1/CRHBP/SYT6/VAMP7/SLC4A8/RAB3GAP1/LAT/RAB11FIP2/FER/P2RY1/STX…
GOMF_AMIDE_BINDING	GOMF_AMIDE_BINDING	GOMF_AMIDE_BINDING	386	0.392382418353743	1.28205080954325	0.000339491694894532	0.00488809254207452	0.00415269479605934	2780	tags=24%, list=16%, signal=20%	TAP2/TAP1/ERAP1/LILRB1/HLA-B/HLA-C/FPR2/LILRB2/MSR1/HLA-F/HLA-DRA/HLA-E/NOD2/HLA-DRB1/TLR1/LNPEP/TLR4/ITGB2/CD74/HLA-DQA1/HLA-DPA1/CD300LF/C1QA/HLA-DPB1/LILRB3/TLR2/CD1D/ITGAM/SSTR3/HLA-DRB5/EBI3/CMKLR1/TAPBP/TLR6/HLA-DQB1/ITM2A/KPNA4/ERAP2/CD14/NFKBIA/HLA-A/FZD5/ACBD5/SSTR2/P2RX1/KPNA1/FCGR2B/KPNA5/RANBP6/PLEKHA3/GSAP/FKBP5/NLRP6/EPHB2/TOMM70/PIK3R1/VBP1/NPFFR1/SLC40A1/SRP54/RANBP2/ITM2B/CERT1/C…
GOBP_AMYLOID_BETA_CLEARANCE	GOBP_AMYLOID_BETA_CLEARANCE	GOBP_AMYLOID_BETA_CLEARANCE	37	0.595473139391304	1.69575385041361	0.000343162500615436	0.00493382626965536	0.00419154803193706	3487	tags=49%, list=20%, signal=39%	IFNG/MSR1/ITGB2/ITGAM/TNF/IFNGR1/C5AR1/C3/ROCK1/RAB5A/IDE/PICALM/MARCO/TREM2/HDAC1/CLTC/RAB11A/LRP2
GOMF_IGG_BINDING	GOMF_IGG_BINDING	GOMF_IGG_BINDING	9	0.83525071311761	1.84981318827019	0.000347308858915177	0.00498625581907286	0.00423608972486774	2398	tags=67%, list=14%, signal=58%	FCGR3A/FCGR1A/FCER1G/FCGR2A/FCGR2B/FCGR3B
GOBP_POSITIVE_REGULATION_OF_MACROPHAGE_ACTIVATION	GOBP_POSITIVE_REGULATION_OF_MACROPHAGE_ACTIVATION	GOBP_POSITIVE_REGULATION_OF_MACROPHAGE_ACTIVATION	27	0.631656693230346	1.72519723410335	0.000359116382687047	0.00514836676214275	0.00437381159978643	3422	tags=56%, list=20%, signal=45%	HAVCR2/STAP1/TLR4/IL10/CTSC/LRRK2/TLR6/CCL3/IL33/TTBK1/HAMP/TREM2/CEBPA/IL4R/THBS1
GOBP_NEGATIVE_REGULATION_OF_TYPE_I_INTERFERON_MEDIATED_SIGNALING_PATHWAY	GOBP_NEGATIVE_REGULATION_OF_TYPE_I_INTERFERON_MEDIATED_SIGNALING_PATHWAY	GOBP_NEGATIVE_REGULATION_OF_TYPE_I_INTERFERON_MEDIATED_SIGNALING_PATHWAY	18	0.690778379957696	1.76185758626333	0.000359856736202911	0.0051515789294586	0.00437654050689729	1339	tags=50%, list=8%, signal=46%	OAS1/NLRC5/OAS3/SAMHD1/USP18/ISG15/STAT2/ADAR/PTPN2
GOBP_INTERLEUKIN_15_MEDIATED_SIGNALING_PATHWAY	GOBP_INTERLEUKIN_15_MEDIATED_SIGNALING_PATHWAY	GOBP_INTERLEUKIN_15_MEDIATED_SIGNALING_PATHWAY	6	0.890307212045433	1.77468635642455	0.000362445438333653	0.00517379196522632	0.00439541166312915	549	tags=83%, list=3%, signal=81%	IL15/IL15RA/IL2RB/IL2RG/CD4
GOBP_CELLULAR_RESPONSE_TO_BACTERIAL_LIPOPROTEIN	GOBP_CELLULAR_RESPONSE_TO_BACTERIAL_LIPOPROTEIN	GOBP_CELLULAR_RESPONSE_TO_BACTERIAL_LIPOPROTEIN	6	0.890102792900924	1.77427887925055	0.000362445438333653	0.00517379196522632	0.00439541166312915	888	tags=67%, list=5%, signal=63%	TLR1/TLR2/TLR6/CD14
GOBP_POSITIVE_REGULATION_OF_LEUKOCYTE_APOPTOTIC_PROCESS	GOBP_POSITIVE_REGULATION_OF_LEUKOCYTE_APOPTOTIC_PROCESS	GOBP_POSITIVE_REGULATION_OF_LEUKOCYTE_APOPTOTIC_PROCESS	27	0.631569603558226	1.72495937251957	0.000363872821989141	0.00518674716829664	0.00440641779771211	3223	tags=56%, list=18%, signal=45%	CD274/IDO1/CCL5/PDCD1/LYN/LGALS9/IL10/ADAM8/BLK/PIK3CB/FNIP1/SIRT1/LGALS14/RAPGEF2/ANXA1
GOBP_REGULATION_OF_PHOSPHOPROTEIN_PHOSPHATASE_ACTIVITY	GOBP_REGULATION_OF_PHOSPHOPROTEIN_PHOSPHATASE_ACTIVITY	GOBP_REGULATION_OF_PHOSPHOPROTEIN_PHOSPHATASE_ACTIVITY	58	0.540306056409778	1.61284828170842	0.000377039731087387	0.00536676524506412	0.00455935273586114	4658	tags=47%, list=27%, signal=34%	PTPRC/JAK2/FCRL3/NCKAP1L/PPP1R2/CD33/CD300A/TNF/PPP1R12A/MASTL/ROCK1/PPP1R15B/HSP90B1/BOD1L1/RCAN1/CALM2/GNAI2/ROCK2/PPP1R2B/PPP6R3/GSK3B/CALM1/ITGA1/PPP4R4/TIPRL/MTOR/PPP1R2C
GOBP_NEGATIVE_REGULATION_OF_SECRETION	GOBP_NEGATIVE_REGULATION_OF_SECRETION	GOBP_NEGATIVE_REGULATION_OF_SECRETION	156	0.445589910417983	1.41309748615171	0.000380503531856513	0.0054083536194648	0.004594684273565	5672	tags=42%, list=32%, signal=29%	RSAD2/LILRB1/CCR2/CD84/HLA-F/NCKAP1L/LGALS9/CD74/CD300A/TNFRSF1B/TIFAB/RAP1A/IL12B/SPI1/FFAR4/TNF/IL12A/NR1H3/RAP1B/FCGR2B/DPH3/SLC30A1/IL1B/GHRL/RAB33B/FMR1/VAMP8/STXBP3/REST/UCP2/VPS4B/CNR1/CRHBP/ABAT/OSM/LIF/CD200/F2R/P2RY1/ANXA1/GNAI2/RAB7A/SFRP1/ADTRP/RHBDF2/SYT11/DRD3/ACE/MAOB/SCT/DCANP1/RAB11FIP1/NF1/ACVR1C/EGF/PPP3CA/KLF7/NPY5R/HMOX1/VAMP3/PTPN11/KCNJ11/CEACAM1/IL13RA2/INHBA/PLA2R1
GOBP_T_HELPER_1_CELL_DIFFERENTIATION	GOBP_T_HELPER_1_CELL_DIFFERENTIATION	GOBP_T_HELPER_1_CELL_DIFFERENTIATION	21	0.6757081590169	1.76895971342846	0.00038337996722031	0.00544148693161344	0.00462283278584286	3223	tags=67%, list=18%, signal=54%	CD80/IL27/TBX21/SPN/IL18R1/TNFSF4/RELB/JAK3/RIPK2/SEMA4A/CCL19/SOCS5/IL4R/ANXA1
GOMF_CCR2_CHEMOKINE_RECEPTOR_BINDING	GOMF_CCR2_CHEMOKINE_RECEPTOR_BINDING	GOMF_CCR2_CHEMOKINE_RECEPTOR_BINDING	4	0.94408195970696	1.71031163914548	0.000384291464753764	0.00544667647061514	0.00462724157545165	981	tags=100%, list=6%, signal=94%	CCL8/CCR2/CCL2/CCL7
GOBP_APOPTOTIC_CELL_CLEARANCE	GOBP_APOPTOTIC_CELL_CLEARANCE	GOBP_APOPTOTIC_CELL_CLEARANCE	51	0.544674938128427	1.61787095619284	0.000385120359341122	0.00545068219220669	0.00463064464915873	4732	tags=51%, list=27%, signal=37%	CCR2/RHOH/CD300LF/C2/RAC2/CCL2/TYROBP/FCN1/NR1H3/C4B/SPG11/AXL/C4A/C3/ITGAV/TGM2/BECN1/MARCO/TREM2/ANXA1/ITGB3/THBS1/RHOG/RAB14/XKR4/ALOX15
GOMF_CYSTEINE_TYPE_ENDOPEPTIDASE_ACTIVITY_INVOLVED_IN_APOPTOTIC_PROCESS	GOMF_CYSTEINE_TYPE_ENDOPEPTIDASE_ACTIVITY_INVOLVED_IN_APOPTOTIC_PROCESS	GOMF_CYSTEINE_TYPE_ENDOPEPTIDASE_ACTIVITY_INVOLVED_IN_APOPTOTIC_PROCESS	15	0.721626141548173	1.78165723355777	0.000386438578391569	0.00546159225947744	0.00463991333202222	1130	tags=53%, list=6%, signal=50%	CASP5/CASP8/CFLAR/CASP7/CASP10/CASP3/CASP4/CASP1
GOBP_PROGRAMMED_NECROTIC_CELL_DEATH	GOBP_PROGRAMMED_NECROTIC_CELL_DEATH	GOBP_PROGRAMMED_NECROTIC_CELL_DEATH	42	0.573339761880223	1.66494950508445	0.000387077271736148	0.0054628812127062	0.00464100836639798	3961	tags=50%, list=23%, signal=39%	CYLD/BIRC3/FASLG/TLR3/ZBP1/MLKL/CASP8/CFLAR/TNF/FAS/MAP3K5/RIPK3/NLRP6/BIRC2/CASP6/IPMK/OGT/PELI1/RIPK1/TRPM7/RBCK1
GOBP_POSITIVE_REGULATION_OF_MYELOID_LEUKOCYTE_MEDIATED_IMMUNITY	GOBP_POSITIVE_REGULATION_OF_MYELOID_LEUKOCYTE_MEDIATED_IMMUNITY	GOBP_POSITIVE_REGULATION_OF_MYELOID_LEUKOCYTE_MEDIATED_IMMUNITY	19	0.697983439155915	1.79866956516058	0.000392041423919985	0.005525126169313	0.00469388877018679	1910	tags=58%, list=11%, signal=52%	STAP1/HLA-E/BTK/ITGB2/PTAFR/ITGAM/SPI1/TYROBP/DHX36/C3/CAMK4
GOBP_MITOCHONDRIAL_ELECTRON_TRANSPORT_UBIQUINOL_TO_CYTOCHROME_C	GOBP_MITOCHONDRIAL_ELECTRON_TRANSPORT_UBIQUINOL_TO_CYTOCHROME_C	GOBP_MITOCHONDRIAL_ELECTRON_TRANSPORT_UBIQUINOL_TO_CYTOCHROME_C	9	-0.783677	-2.36227	0.000393203087924821	0.00553368182131716	0.00470115725196138	2278	tags=78%, list=13%, signal=68%	UQCRB/UQCRQ/UQCRHL/UQCRH/UQCR10/UQCC3/CYC1
GOBP_REGULATION_OF_MACROPHAGE_MIGRATION	GOBP_REGULATION_OF_MACROPHAGE_MIGRATION	GOBP_REGULATION_OF_MACROPHAGE_MIGRATION	39	0.584380144285271	1.67598190083932	0.000394519413150344	0.00553658889509724	0.00470362696587419	2780	tags=44%, list=16%, signal=37%	CD200R1/STAP1/C3AR1/CCL5/SLAMF1/SLAMF8/P2RY12/CSF1/CSF1R/PTK2B/CMKLR1/CCL3/C5AR1/CX3CR1/AKIRIN1/CD200/TREM2
GOBP_POSITIVE_REGULATION_OF_VIRAL_PROCESS	GOBP_POSITIVE_REGULATION_OF_VIRAL_PROCESS	GOBP_POSITIVE_REGULATION_OF_VIRAL_PROCESS	61	0.527521341293355	1.58215104954087	0.000394344690128844	0.00553658889509724	0.00470362696587419	4393	tags=51%, list=25%, signal=38%	IFIT1/TRIM21/CCL5/TRIM38/HLA-DRB1/LGALS9/CD74/CD28/CD4/ADAR/GBP7/ATG5/AXL/PDE12/FMR1/CD209/MDFIC/ATG12/TMEM39A/PKN2/DDX3X/PPID/TOP2B/RAB7A/KPNA6/RSF1/TSG101/PPARA/STOM/TOP2A/CNOT7
GOBP_POSITIVE_REGULATION_OF_CELLULAR_EXTRAVASATION	GOBP_POSITIVE_REGULATION_OF_CELLULAR_EXTRAVASATION	GOBP_POSITIVE_REGULATION_OF_CELLULAR_EXTRAVASATION	18	0.688304473762905	1.75554779064225	0.000399564467491548	0.00559951440538014	0.00475708553623512	2764	tags=39%, list=16%, signal=33%	CD47/CCR2/PTAFR/ICAM1/ADAM8/IL1R1/RIPOR2
GOBP_REGULATION_OF_ACUTE_INFLAMMATORY_RESPONSE_TO_ANTIGENIC_STIMULUS	GOBP_REGULATION_OF_ACUTE_INFLAMMATORY_RESPONSE_TO_ANTIGENIC_STIMULUS	GOBP_REGULATION_OF_ACUTE_INFLAMMATORY_RESPONSE_TO_ANTIGENIC_STIMULUS	14	0.727233556276884	1.7703484825109	0.000405635701483206	0.00567662416465558	0.00482259438110911	2835	tags=64%, list=16%, signal=54%	HLA-E/BTK/PLA2G2D/CCR7/FUT7/FCGR2B/C3/CNR1/SELENOS
GOBP_REGULATION_OF_RESPONSE_TO_INTERFERON_GAMMA	GOBP_REGULATION_OF_RESPONSE_TO_INTERFERON_GAMMA	GOBP_REGULATION_OF_RESPONSE_TO_INTERFERON_GAMMA	16	0.712839161960414	1.7816807087369	0.000407186390856696	0.00569034426886291	0.00483425033992183	3742	tags=62%, list=21%, signal=49%	PARP9/PARP14/NLRC5/SOCS1/NR1H3/TXK/PTPN2/IRGM/MED1/PPARG
GOBP_T_CELL_LINEAGE_COMMITMENT	GOBP_T_CELL_LINEAGE_COMMITMENT	GOBP_T_CELL_LINEAGE_COMMITMENT	28	0.621631576904779	1.70838007574309	0.000410580989630741	0.0057297582021476	0.00486773457415731	2758	tags=50%, list=16%, signal=42%	IL7/SLAMF6/TBX21/IL12RB1/SPN/STAT3/LY9/TOX/IL12B/FOXP3/BATF/IL23R/IL23A/RHOA
GOBP_POSITIVE_REGULATION_OF_NMDA_GLUTAMATE_RECEPTOR_ACTIVITY	GOBP_POSITIVE_REGULATION_OF_NMDA_GLUTAMATE_RECEPTOR_ACTIVITY	GOBP_POSITIVE_REGULATION_OF_NMDA_GLUTAMATE_RECEPTOR_ACTIVITY	6	0.8876761361544	1.76944172353451	0.000421378448368441	0.00587222647740266	0.00498876895723472	1620	tags=83%, list=9%, signal=76%	IFNG/CCR2/CCL2/EPHB2/IFNGR2
GOBP_NEGATIVE_REGULATION_OF_INTERLEUKIN_1_BETA_PRODUCTION	GOBP_NEGATIVE_REGULATION_OF_INTERLEUKIN_1_BETA_PRODUCTION	GOBP_NEGATIVE_REGULATION_OF_INTERLEUKIN_1_BETA_PRODUCTION	31	0.605299711501662	1.68674903494411	0.000425581512066572	0.00592109947832707	0.00503028917291387	2780	tags=48%, list=16%, signal=41%	LILRB4/CD33/SERPINB1/MEFV/NLRP3/FFAR4/NLRP7/TNFAIP3/CARD8/GHRL/PML/ARRB2/CX3CR1/CARD16/TREM2
GOBP_DEPHOSPHORYLATION	GOBP_DEPHOSPHORYLATION	GOBP_DEPHOSPHORYLATION	418	0.383584382719981	1.25521835846431	0.00042607230160742	0.00592109947832707	0.00503028917291387	5505	tags=42%, list=32%, signal=29%	PTPN22/PTPRC/IFNG/PLEK/JAK2/DAPP1/LILRB2/FCRL3/NCKAP1L/PTPN7/NCEH1/LCK/PTPRO/PPP1R2/SEMA4D/CD33/INPP5D/NCK1/CD300A/PTPN6/PTP4A2/LRRK2/STYX/MTM1/INPP4A/PTPRE/TNF/PDP1/SGPP1/CNEP1R1/UBASH3B/RIPK3/PPP1R16B/PPP3CB/RNGTT/DLG1/ARMT1/PTPN4/SACM1L/SYNJ1/PTPN2/PPP2CA/CDC14A/IQGAP1/PPP1R12A/NT5DC4/PTPRN2/FIG4/MASTL/PPP4R2/ACP2/CTTNBP2NL/FBP1/ROCK1/INPP5F/UBLCP1/MINPP1/PPM1B/DUSP5/PPM1M/PHLPP2/MTMR1/LPIN2/M…
GOBP_EXTRINSIC_APOPTOTIC_SIGNALING_PATHWAY	GOBP_EXTRINSIC_APOPTOTIC_SIGNALING_PATHWAY	GOBP_EXTRINSIC_APOPTOTIC_SIGNALING_PATHWAY	218	0.422158027316632	1.35618509172856	0.000430629181413067	0.00597610288197438	0.00507701749201292	4594	tags=36%, list=26%, signal=27%	SP100/CYLD/PTPRC/TNFSF10/IFNG/FASLG/TLR3/JAK2/IL7/BCL2L14/CASP8/CFLAR/STK4/IFI6/TNFRSF1B/CD27/PAK2/ICAM1/MCL1/RFFL/SPI1/IFI27/TNF/SGPP1/FAS/IL12A/BCL10/BLOC1S2/BIRC6/TMC8/ITGA6/TNFAIP3/IL2/PIK3R1/HIPK1/IL1B/GCLM/CASP8AP2/SKIL/RNF34/PML/TNFRSF10A/DBH/TRAF1/CSF2/SIAH2/HGF/ITGAV/CD70/PHIP/PTEN/BCL2L11/HMGB2/ZMYND11/STX4/DDX3X/TGFBR1/RPS6KB1/PMAIP1/RIPK1/NRP1/RB1CC1/THBS1/RAF1/GSK3B/SFRP1/STK3/PPP2R1…
GOBP_B_CELL_APOPTOTIC_PROCESS	GOBP_B_CELL_APOPTOTIC_PROCESS	GOBP_B_CELL_APOPTOTIC_PROCESS	25	0.636489802125834	1.7108084255471	0.000435457876270649	0.00603472040198407	0.00512681619533265	2311	tags=48%, list=13%, signal=42%	HSH2D/BTK/LYN/CD74/IL10/BCL10/BCL6/BLK/IL2/FNIP1/FOXP1/PTEN
GOBP_INTERLEUKIN_1_MEDIATED_SIGNALING_PATHWAY	GOBP_INTERLEUKIN_1_MEDIATED_SIGNALING_PATHWAY	GOBP_INTERLEUKIN_1_MEDIATED_SIGNALING_PATHWAY	27	0.627580534257118	1.71406432240979	0.000439975951708672	0.00608887662433998	0.0051728247888312	4131	tags=63%, list=24%, signal=48%	ZBP1/MYD88/VRK2/IRAK2/OTUD4/IL1B/IRAK4/IL1R1/MAP3K7/ZNF675/IL1RN/IL1R2/IRAK3/RPS6KA5/ST18/IL6/PLCB1
GOBP_POSITIVE_REGULATION_OF_MACROPHAGE_CYTOKINE_PRODUCTION	GOBP_POSITIVE_REGULATION_OF_MACROPHAGE_CYTOKINE_PRODUCTION	GOBP_POSITIVE_REGULATION_OF_MACROPHAGE_CYTOKINE_PRODUCTION	12	0.766278504894844	1.80130586569294	0.000442374024841312	0.00611358451505071	0.00519381545713236	2425	tags=58%, list=14%, signal=50%	LILRB1/LAPTM5/TLR4/CD74/PLCG2/HLA-G/SIRT1
GOBP_POSITIVE_REGULATION_OF_NLRP3_INFLAMMASOME_COMPLEX_ASSEMBLY	GOBP_POSITIVE_REGULATION_OF_NLRP3_INFLAMMASOME_COMPLEX_ASSEMBLY	GOBP_POSITIVE_REGULATION_OF_NLRP3_INFLAMMASOME_COMPLEX_ASSEMBLY	12	0.765514013460682	1.79950876072937	0.000447671854411018	0.00617225981916672	0.00524366325112612	1406	tags=50%, list=8%, signal=46%	GBP5/MYD88/TLR4/TLR6/PLCG2/NEK7
GOBP_NEGATIVE_REGULATION_OF_B_CELL_RECEPTOR_SIGNALING_PATHWAY	GOBP_NEGATIVE_REGULATION_OF_B_CELL_RECEPTOR_SIGNALING_PATHWAY	GOBP_NEGATIVE_REGULATION_OF_B_CELL_RECEPTOR_SIGNALING_PATHWAY	7	0.853449163947156	1.7716065189691	0.000448717906495952	0.00617225981916672	0.00524366325112612	1189	tags=71%, list=7%, signal=67%	FCRL3/PLCL2/CD300A/LPXN/FCGR2B
GOBP_NEGATIVE_REGULATION_OF_CD4_POSITIVE_ALPHA_BETA_T_CELL_ACTIVATION	GOBP_NEGATIVE_REGULATION_OF_CD4_POSITIVE_ALPHA_BETA_T_CELL_ACTIVATION	GOBP_NEGATIVE_REGULATION_OF_CD4_POSITIVE_ALPHA_BETA_T_CELL_ACTIVATION	31	0.604784416953352	1.68531309739853	0.000449094069825119	0.00617225981916672	0.00524366325112612	3223	tags=58%, list=18%, signal=47%	CD274/TBX21/LGALS9/XCL1/TNFSF4/JAK3/FOXP3/RUNX1/BCL6/VSIR/IL2/RC3H2/CBFB/SOCS5/LGALS9C/RC3H1/IL4R/ANXA1
GOMF_CYSTEINE_TYPE_PEPTIDASE_ACTIVITY	GOMF_CYSTEINE_TYPE_PEPTIDASE_ACTIVITY	GOMF_CYSTEINE_TYPE_PEPTIDASE_ACTIVITY	186	0.434940844191319	1.38717607517414	0.000448856704998447	0.00617225981916672	0.00524366325112612	4973	tags=41%, list=28%, signal=30%	CYLD/CASP5/CTSS/USP18/CASP8/CFLAR/CASP7/OTULINL/USP15/CASP10/SENP5/LGMN/CTSW/ATG4A/CTSC/TANK/CASP3/VCPIP1/OTUD4/OTULIN/USP25/USP24/USP38/USP9X/CASP4/BRCC3/CASP1/STAMBPL1/CTSO/OTUD1/USP33/USP16/TNFAIP3/ZUP1/SENP2/PIGK/MALT1/USP48/SENP7/PSMD14/USP32/USP1/USP37/SENP1/USP47/USP28/USP34/CASP6/CAPN7/USP8/SCRN3/PSMD7/USP4/USP12/USP14/ATG4C/SENP6/STAMBP/SFRP1/UFSP2/ATXN3/USP45/MINDY2/COPS4/USP3/UCHL5/OTU…
GOBP_REGULATION_OF_MAP_KINASE_ACTIVITY	GOBP_REGULATION_OF_MAP_KINASE_ACTIVITY	GOBP_REGULATION_OF_MAP_KINASE_ACTIVITY	182	0.436395478340848	1.39059446854608	0.000453413586919724	0.00622305470465613	0.00528681621004059	4679	tags=41%, list=27%, signal=30%	PTPN22/PTPRC/RASGRP1/PIK3CG/LAX1/NOD2/FGD2/LYN/TLR4/PDCD10/CD300A/PIK3R5/FLT3/PTPN6/PTK2B/LRRK2/TLR6/HIPK3/TNF/CD40/SYK/ADAM8/PIK3R6/MAP3K5/FZD5/AIDA/TNFSF11/IL1B/SOS1/FGF1/PIK3CB/STK38/DNAJA1/AKAP13/CCL19/MAP3K7/DIRAS2/ZNF675/ERN1/ADAM9/DUSP19/TAOK3/TLR9/TENM1/IRAK3/NOX4/NEK10/SH2B3/PDE5A/THBS1/PAQR3/FGF2/SFRP1/PPARG/PAK1/CDK12/TSG101/PTPRJ/PDCD4/MAP3K13/KSR1/TNFRSF11A/SPRY3/PDGFC/MAP3K4/DUSP10/…
GOBP_FC_EPSILON_RECEPTOR_SIGNALING_PATHWAY	GOBP_FC_EPSILON_RECEPTOR_SIGNALING_PATHWAY	GOBP_FC_EPSILON_RECEPTOR_SIGNALING_PATHWAY	24	0.641455305955028	1.71532796660605	0.000474451490711136	0.00650285298669741	0.00552451974363328	3203	tags=58%, list=18%, signal=48%	VAV1/BTK/LYN/PRKCQ/FCER1G/PLCG2/SYK/LILRA4/SOS1/MAP3K7/MAPK9/FER/VAV3/MAP3K1
GOBP_POSITIVE_REGULATION_OF_MEMORY_T_CELL_DIFFERENTIATION	GOBP_POSITIVE_REGULATION_OF_MEMORY_T_CELL_DIFFERENTIATION	GOBP_POSITIVE_REGULATION_OF_MEMORY_T_CELL_DIFFERENTIATION	9	0.827337167908343	1.83228721664972	0.000484042203564316	0.00662520316483504	0.00562846273237086	2651	tags=89%, list=15%, signal=75%	HLA-DRA/IL12RB1/HLA-DRB1/IL12B/TNFSF4/CD46/IL23R/IL23A
GOBP_CELLULAR_RESPONSE_TO_INTERFERON_ALPHA	GOBP_CELLULAR_RESPONSE_TO_INTERFERON_ALPHA	GOBP_CELLULAR_RESPONSE_TO_INTERFERON_ALPHA	10	0.801139334691595	1.81523527805267	0.00048543713671046	0.00663050998559759	0.00563297115907812	1448	tags=70%, list=8%, signal=64%	IFIT2/IFIT3/PYHIN1/IFNAR1/GATA3/AXL/PDE12
GOBP_RIBONUCLEOSIDE_METABOLIC_PROCESS	GOBP_RIBONUCLEOSIDE_METABOLIC_PROCESS	GOBP_RIBONUCLEOSIDE_METABOLIC_PROCESS	36	0.59520311761196	1.68373610258791	0.000485758949636384	0.00663050998559759	0.00563297115907812	4284	tags=58%, list=25%, signal=44%	APOBEC3G/APOBEC3D/APOBEC3A/APOBEC3F/ENPP4/ADA2/APOBEC3H/PTGDR/HPRT1/AMD1/AICDA/NT5C2/APOBEC3C/NT5C1B/ADK/APOBEC3B/PRTFDC1/BLOC1S6/CDADC1/NT5E/ADAL
GOBP_POSITIVE_REGULATION_OF_CYTOSOLIC_CALCIUM_ION_CONCENTRATION_INVOLVED_IN_PHOSPHOLIPASE_C_ACTIVATING_G_PROTEIN_COUPLED_SIGNALING_PATHWAY	GOBP_POSITIVE_REGULATION_OF_CYTOSOLIC_CALCIUM_ION_CONCENTRATION_INVOLVED_IN_PHOSPHOLIPASE_C_ACTIVATING_G_PROTEIN_COUPLED_SIGNALING_PATHWAY	GOBP_POSITIVE_REGULATION_OF_CYTOSOLIC_CALCIUM_ION_CONCENTRATION_INVOLVED_IN_PHOSPHOLIPASE_C_ACTIVATING_G_PROTEIN_COUPLED_SIGNALING_PATHWAY	31	0.603151484540965	1.68076271166666	0.000486760514480995	0.00663510439001553	0.0056368743501804	4150	tags=45%, list=24%, signal=34%	GPR65/P2RY10/GPR174/C3AR1/GPR18/P2RY8/GPR55/GNA15/F2R/S1PR1/GPR35/LPAR1/DRD3/LPAR6
GOCC_RESPIRATORY_CHAIN_COMPLEX_IV	GOCC_RESPIRATORY_CHAIN_COMPLEX_IV	GOCC_RESPIRATORY_CHAIN_COMPLEX_IV	23	-0.494746	-2.10379	0.000490408244061563	0.00667570731138646	0.00567136869308216	1678	tags=43%, list=10%, signal=39%	COX6C/COX5A/COX6B2/COX5B/COX8A/NDUFA4L2/COX4I2/COX4I1/COX6A1/COX6B1
GOBP_GERMINAL_CENTER_FORMATION	GOBP_GERMINAL_CENTER_FORMATION	GOBP_GERMINAL_CENTER_FORMATION	14	0.72294519458376	1.7599090651458	0.00049237436834752	0.00668423326173001	0.00567861194171511	3986	tags=79%, list=23%, signal=61%	TNFSF13B/CXCL13/KLHL6/BCL6/TNFAIP3/NFKB2/UNC13D/BCL3/RC3H1/ADAM17/MEF2C
GOBP_NEGATIVE_REGULATION_OF_ACTIVATED_T_CELL_PROLIFERATION	GOBP_NEGATIVE_REGULATION_OF_ACTIVATED_T_CELL_PROLIFERATION	GOBP_NEGATIVE_REGULATION_OF_ACTIVATED_T_CELL_PROLIFERATION	14	0.72256700501668	1.75899	0.00049237436834752	0.00668423326173001	0.00567861194171511	3180	tags=71%, list=18%, signal=58%	CD274/PDCD1LG2/CRTAM/LILRB4/LGALS9/CASP3/FOXP3/BTN2A2/PRNP/RC3H1
GOBP_POSITIVE_REGULATION_OF_RECEPTOR_SIGNALING_PATHWAY_VIA_STAT	GOBP_POSITIVE_REGULATION_OF_RECEPTOR_SIGNALING_PATHWAY_VIA_STAT	GOBP_POSITIVE_REGULATION_OF_RECEPTOR_SIGNALING_PATHWAY_VIA_STAT	48	0.550574916628715	1.62278660504274	0.000506242341173229	0.00686316043509033	0.00583062009935357	2773	tags=40%, list=16%, signal=33%	JAK2/IL10RA/CCL5/IL7R/CRLF3/IL10/CD300A/PTK2B/IL12B/IFNL1/SOCS1/TNF/IL10RB/CYP1B1/IL26/IL23R/F2R/IL23A/PRLR
GOCC_COATED_VESICLE	GOCC_COATED_VESICLE	GOCC_COATED_VESICLE	287	0.406428168776382	1.31894349009667	0.000508320710397255	0.00688198649707437	0.00584661384107562	3608	tags=31%, list=21%, signal=25%	B2M/CD3G/HLA-B/HLA-C/HLA-F/HLA-DRA/FCGR1A/HLA-E/RAB8B/HLA-DRB1/IL7R/CD3D/AFTPH/CD74/HLA-DQA1/HLA-DPA1/HLA-DPB1/CD4/HLA-DRB5/CTSC/SAR1B/HLA-DQB1/COPB2/AAK1/SERPINA1/TICAM2/TMED5/SEC24A/CTLA4/VTI1A/NECAP2/DENND1B/HLA-A/FZD5/HLA-DQA2/SYNRG/TGOLN2/FCHO2/STX17/DENND1C/TMED7/FCHO1/HLA-DQB2/SEC23IP/AP3B1/DIPK2A/COPB1/INPP5F/LMBRD1/VAMP8/SCAMP1/SAR1A/YIPF5/PACSIN1/YIPF6/RAB5A/SCARB2/HLA-G/SNX18/SEC23B/AP…
GOBP_POSITIVE_REGULATION_OF_PHOSPHATASE_ACTIVITY	GOBP_POSITIVE_REGULATION_OF_PHOSPHATASE_ACTIVITY	GOBP_POSITIVE_REGULATION_OF_PHOSPHATASE_ACTIVITY	36	0.591644901501642	1.67367046827169	0.000523486657518161	0.00706813243398676	0.00600475472258921	3986	tags=47%, list=23%, signal=37%	PTPRC/IFNG/PLEK/JAK2/FCRL3/CD33/CD300A/RIPK3/PPP1R12A/ROCK1/ITGA2/PPP1R15B/CALM2/MTMR9/CALM1/ITGA1/MEF2C
GOMF_HYDROLASE_ACTIVITY_ACTING_ON_CARBON_NITROGEN_BUT_NOT_PEPTIDE_BONDS_IN_CYCLIC_AMIDINES	GOMF_HYDROLASE_ACTIVITY_ACTING_ON_CARBON_NITROGEN_BUT_NOT_PEPTIDE_BONDS_IN_CYCLIC_AMIDINES	GOMF_HYDROLASE_ACTIVITY_ACTING_ON_CARBON_NITROGEN_BUT_NOT_PEPTIDE_BONDS_IN_CYCLIC_AMIDINES	36	0.58953814272546	1.66771077870365	0.000523486657518161	0.00706813243398676	0.00600475472258921	4523	tags=53%, list=26%, signal=39%	GCH1/ZBP1/APOBEC3G/APOBEC3D/APOBEC3A/ADAR/LACC1/APOBEC3F/ADA2/AMPD3/APOBEC3H/AMPD1/MTHFD2/AICDA/APOBEC3C/APOBEC3B/CDADC1/ADAL/ADAT1
GOBP_POSITIVE_REGULATION_OF_MYELOID_LEUKOCYTE_DIFFERENTIATION	GOBP_POSITIVE_REGULATION_OF_MYELOID_LEUKOCYTE_DIFFERENTIATION	GOBP_POSITIVE_REGULATION_OF_MYELOID_LEUKOCYTE_DIFFERENTIATION	54	0.550905583711494	1.64092981592854	0.0005242883359782	0.00706939056268984	0.00600582356988968	3587	tags=44%, list=21%, signal=35%	IFNG/CCR1/EVI2B/CASP8/HLA-DRB1/HCLS1/CD74/CSF1/CD4/IL12B/TYROBP/TNF/RUNX1/TNFSF11/RB1/CREB1/IL23R/LIF/ID2/IL23A/TREM2/GPR68/RIPK1/TMEM64
GOCC_FC_RECEPTOR_COMPLEX	GOCC_FC_RECEPTOR_COMPLEX	GOCC_FC_RECEPTOR_COMPLEX	5	0.89642899944705	1.70213049019711	0.000529778474767244	0.007133778166299	0.00606052426635502	1017	tags=80%, list=6%, signal=75%	FCGR3A/CD247/FCER1G/LILRA4
GOBP_POSITIVE_REGULATION_OF_LYMPHOCYTE_ANERGY	GOBP_POSITIVE_REGULATION_OF_LYMPHOCYTE_ANERGY	GOBP_POSITIVE_REGULATION_OF_LYMPHOCYTE_ANERGY	5	0.895426707114647	1.70022734746062	0.000541750743706791	0.00728516027049375	0.00618913142157865	1832	tags=100%, list=10%, signal=90%	LILRB4/CD3E/FOXP3/CBLB/ITCH
GOBP_NEUTROPHIL_DEGRANULATION	GOBP_NEUTROPHIL_DEGRANULATION	GOBP_NEUTROPHIL_DEGRANULATION	14	0.720860593635378	1.75483439540077	0.000558905135053666	0.0075057273722281	0.00637651491476542	2387	tags=64%, list=14%, signal=56%	ITGB2/PTAFR/ITGAM/SPI1/SYK/VAMP8/PRAM1/STXBP3/VAMP7
GOCC_SPLICEOSOMAL_TRI_SNRNP_COMPLEX	GOCC_SPLICEOSOMAL_TRI_SNRNP_COMPLEX	GOCC_SPLICEOSOMAL_TRI_SNRNP_COMPLEX	32	-0.411725	-1.87544	0.000563571928755799	0.00755822675420076	0.00642111593416872	1497	tags=34%, list=9%, signal=31%	SNRPF/SART1/SNU13/LSM2/SNRPB/LSM7/SNRPD2/PRPF31/PRPF6/LSM4/TXNL4A
GOBP_POSITIVE_REGULATION_OF_OSTEOCLAST_DIFFERENTIATION	GOBP_POSITIVE_REGULATION_OF_OSTEOCLAST_DIFFERENTIATION	GOBP_POSITIVE_REGULATION_OF_OSTEOCLAST_DIFFERENTIATION	24	0.637771878174193	1.70547804155783	0.000566349079318806	0.00758527666233966	0.00644409627093514	3587	tags=54%, list=21%, signal=43%	IFNG/CCR1/CSF1/IL12B/TYROBP/TNF/TNFSF11/CREB1/IL23R/IL23A/TREM2/GPR68/TMEM64
GOMF_CYSTEINE_TYPE_ENDOPEPTIDASE_INHIBITOR_ACTIVITY_INVOLVED_IN_APOPTOTIC_PROCESS	GOMF_CYSTEINE_TYPE_ENDOPEPTIDASE_INHIBITOR_ACTIVITY_INVOLVED_IN_APOPTOTIC_PROCESS	GOMF_CYSTEINE_TYPE_ENDOPEPTIDASE_INHIBITOR_ACTIVITY_INVOLVED_IN_APOPTOTIC_PROCESS	21	0.668034012325531	1.74886929991071	0.00057423188235001	0.0076600076498508	0.00650758422257899	1865	tags=48%, list=11%, signal=43%	BIRC3/TNFAIP8/TNFSF14/NAIP/CD27/XIAP/SERPINB9/BIRC2/RPS6KA3/PRDX3
GOCC_P_BODY	GOCC_P_BODY	GOCC_P_BODY	93	0.485521651300407	1.49854689162857	0.000574152331483145	0.0076600076498508	0.00650758422257899	4909	tags=52%, list=28%, signal=37%	TRIM21/XRN1/APOBEC3G/PATL2/ZC3H12D/TRIM5/APOBEC3D/APOBEC3A/SYNE1/APOBEC3F/APOBEC3H/PSMA6/C9orf72/PSMA4/MOV10/PNRC2/AGO4/RC3H2/DCP2/SHFL/DCP1A/LSM6/CNOT1/CNOT8/AICDA/TOP1/EIF4E/APOBEC3C/RC3H1/NOCT/AGO3/DDX6/APOBEC3B/PSMA2/CSDE1/CAPRIN1/PSMC2/ZFP36/BTBD1/CNOT7/TNRC6B/CNOT2/YTHDF2/EIF4E2/AGO1/ZC3H12A/TNRC6A/SAMD4A
GOBP_OSTEOCLAST_DIFFERENTIATION	GOBP_OSTEOCLAST_DIFFERENTIATION	GOBP_OSTEOCLAST_DIFFERENTIATION	96	0.479783343413485	1.48336142355416	0.000574152331483145	0.0076600076498508	0.00650758422257899	4591	tags=46%, list=26%, signal=34%	LILRB1/IFNG/CCR1/TLR3/LILRB4/INPP5D/TLR4/CSF1/CSF1R/LILRB3/IL12B/GPR183/TYROBP/CCL3/TNF/UBASH3B/SNX10/OSCAR/MAFB/GPR55/TNFSF11/PIK3R1/CREB1/CAMK4/IL23R/FOXP1/ZNF675/OSTM1/IL23A/RASSF2/TREM2/FBXW7/PAFAH1B1/GPR68/TMEM64/SFRP1/CCN4/LRRK1/IREB2/TNFRSF11A/TCIRG1/MTOR/MAPK14/NF1
GOBP_REGULATION_OF_GLIAL_CELL_MIGRATION	GOBP_REGULATION_OF_GLIAL_CELL_MIGRATION	GOBP_REGULATION_OF_GLIAL_CELL_MIGRATION	14	0.71969627055489	1.75200001354242	0.000579414850051971	0.00771882693433721	0.00655755433556113	2780	tags=57%, list=16%, signal=48%	CCR2/STAP1/P2RY12/CSF1/GPR183/CCL3/CX3CR1/TREM2
GOBP_MDA_5_SIGNALING_PATHWAY	GOBP_MDA_5_SIGNALING_PATHWAY	GOBP_MDA_5_SIGNALING_PATHWAY	11	0.776457968966072	1.8008319624971	0.000595818537596783	0.0079267698241876	0.00673421288879564	374	tags=45%, list=2%, signal=45%	IFIH1/DDX60/OAS3/DHX58/IRF7
GOMF_IMMUNOGLOBULIN_RECEPTOR_ACTIVITY	GOMF_IMMUNOGLOBULIN_RECEPTOR_ACTIVITY	GOMF_IMMUNOGLOBULIN_RECEPTOR_ACTIVITY	6	0.8755402350834	1.74525072770494	0.000598178138577889	0.00794756520203753	0.00675187966916777	1189	tags=83%, list=7%, signal=78%	FCGR3A/CD200R1/FCGR1A/FCER1G/FCGR2B
GOBP_POSITIVE_REGULATION_OF_T_CELL_APOPTOTIC_PROCESS	GOBP_POSITIVE_REGULATION_OF_T_CELL_APOPTOTIC_PROCESS	GOBP_POSITIVE_REGULATION_OF_T_CELL_APOPTOTIC_PROCESS	13	0.737182807526694	1.76578818945896	0.000600415404352253	0.00795732443578855	0.00676017065770012	951	tags=46%, list=5%, signal=44%	CD274/IDO1/CCL5/PDCD1/LGALS9/ADAM8
GOBP_EPITHELIAL_CELL_APOPTOTIC_PROCESS	GOBP_EPITHELIAL_CELL_APOPTOTIC_PROCESS	GOBP_EPITHELIAL_CELL_APOPTOTIC_PROCESS	104	0.464720996862788	1.4448993811432	0.000600507646837922	0.00795732443578855	0.00676017065770012	2608	tags=32%, list=15%, signal=27%	FASLG/JAK2/PIK3CG/CFLAR/STK4/IL10/ICAM1/CD40LG/CCL2/CAST/TNF/CD40/GATA3/MAP3K5/ITGA4/EXOC5/CD160/PRKAA1/COL4A3/TGFBR2/TNFAIP3/HIPK1/ARRB2/RB1/ATF2/HLA-G/NFE2L2/ARF6/PRKCI/EIF2S1/CASP6/ANO6/BMPR2
GOBP_PYRIMIDINE_NUCLEOSIDE_CATABOLIC_PROCESS	GOBP_PYRIMIDINE_NUCLEOSIDE_CATABOLIC_PROCESS	GOBP_PYRIMIDINE_NUCLEOSIDE_CATABOLIC_PROCESS	16	0.703530504695846	1.75841451355913	0.000617564249231804	0.00815959109463753	0.00693200695056662	3829	tags=69%, list=22%, signal=54%	APOBEC3G/DPYD/APOBEC3D/APOBEC3A/APOBEC3F/APOBEC3H/AICDA/APOBEC3C/UPB1/APOBEC3B/CDADC1
GOBP_I_KAPPAB_PHOSPHORYLATION	GOBP_I_KAPPAB_PHOSPHORYLATION	GOBP_I_KAPPAB_PHOSPHORYLATION	20	0.673266065905822	1.75022680676667	0.000618127321273116	0.00815959109463753	0.00693200695056662	2681	tags=55%, list=15%, signal=47%	TLR3/TLR7/TLR4/TLR2/PLCG2/TNF/CHUK/CX3CR1/MAP3K7/IKBKE/TLR9
GOCC_CYTOPLASMIC_SIDE_OF_MEMBRANE	GOCC_CYTOPLASMIC_SIDE_OF_MEMBRANE	GOCC_CYTOPLASMIC_SIDE_OF_MEMBRANE	190	0.426537284210206	1.3623002167153	0.000618225182155339	0.00815959109463753	0.00693200695056662	5634	tags=46%, list=32%, signal=31%	CYLD/PTPN22/PTPRC/AKAP5/CD2/SLA/PTPN7/LILRB4/LCK/GNGT2/LYN/HCK/RASAL3/STAC3/PTK2B/GNB4/LRRK2/ZAP70/CARMIL2/CNR2/FGR/SYK/SPPL2A/CHUK/STYK1/GNA13/DLG1/PTPN4/BLK/IQGAP1/BIRC2/RAB21/CYTH1/DNAJA1/TRAF1/RAB5A/SNX18/GNA15/RGS1/EXOC1/GNAI3/PTEN/GNG10/SPTA1/KRAS/LITAF/SAMD12/RHOA/EPM2AIP1/FER/FYN/TRAF5/SNX9/GNAI2/CAV2/ANK1/TRAF3/GNA14/TIAM1/KCNAB1/THADA/GNAQ/EZR/GNB5/SYAP1/SNX5/PKD2/RGS2/ESYT2/SHROOM4/ATP…
GOBP_REGULATION_OF_EXTRINSIC_APOPTOTIC_SIGNALING_PATHWAY_VIA_DEATH_DOMAIN_RECEPTORS	GOBP_REGULATION_OF_EXTRINSIC_APOPTOTIC_SIGNALING_PATHWAY_VIA_DEATH_DOMAIN_RECEPTORS	GOBP_REGULATION_OF_EXTRINSIC_APOPTOTIC_SIGNALING_PATHWAY_VIA_DEATH_DOMAIN_RECEPTORS	48	0.546538706084766	1.61089011610358	0.000636282969980215	0.00838683153825968	0.00712505980289323	5229	tags=54%, list=30%, signal=38%	SP100/CFLAR/STK4/ICAM1/RFFL/TMC8/TNFAIP3/SKIL/RNF34/HGF/PTEN/HMGB2/STX4/DDX3X/PMAIP1/THBS1/RAF1/GSK3B/SFRP1/STK3/ATF3/BRCA1/FAF1/HMOX1/TMBIM1/SERPINE1
GOCC_SPLICEOSOMAL_SNRNP_COMPLEX	GOCC_SPLICEOSOMAL_SNRNP_COMPLEX	GOCC_SPLICEOSOMAL_SNRNP_COMPLEX	57	-0.31978	-1.67453	0.000647584763556559	0.00852453927541866	0.00724204985546587	1497	tags=28%, list=9%, signal=26%	SNRPF/SNRPC/SART1/SNU13/LSM2/AAR2/SNRNP70/SNRPB/LSM7/SNRPD2/PRPF31/SNRPA/PRPF6/LSM4/SF3A2/TXNL4A
GOBP_MICROGLIAL_CELL_MEDIATED_CYTOTOXICITY	GOBP_MICROGLIAL_CELL_MEDIATED_CYTOTOXICITY	GOBP_MICROGLIAL_CELL_MEDIATED_CYTOTOXICITY	5	0.887699616507355	1.68555522448011	0.000655723347425167	0.0086089573165899	0.00731376747481284	1967	tags=100%, list=11%, signal=89%	STAP1/ITGAM/SPI1/TYROBP/CX3CR1
GOCC_AZUROPHIL_GRANULE_MEMBRANE	GOCC_AZUROPHIL_GRANULE_MEMBRANE	GOCC_AZUROPHIL_GRANULE_MEMBRANE	58	0.532577089912588	1.58977682029042	0.000655524408180787	0.0086089573165899	0.00731376747481284	3588	tags=43%, list=21%, signal=34%	IRAG2/C3AR1/BST2/GLIPR1/FPR1/RAB37/CMTM6/VNN1/NFAM1/ATP11B/RAP1B/LAMP2/DNAJC13/TMEM30A/MAGT1/VAMP8/ATP8A1/VAMP1/B4GALT1/VAMP7/PSAP/MANBA/CPNE3/SLCO4C1/CD68
GOBP_DETECTION_OF_MOLECULE_OF_BACTERIAL_ORIGIN	GOBP_DETECTION_OF_MOLECULE_OF_BACTERIAL_ORIGIN	GOBP_DETECTION_OF_MOLECULE_OF_BACTERIAL_ORIGIN	12	0.757794035441784	1.7813612574396	0.000665509903391613	0.00872596296457492	0.00741317000070912	2780	tags=67%, list=16%, signal=56%	NOD2/TLR1/TLR4/TLR2/TLR6/C4B/LY96/TREM2
GOBP_POSITIVE_REGULATION_OF_T_CELL_RECEPTOR_SIGNALING_PATHWAY	GOBP_POSITIVE_REGULATION_OF_T_CELL_RECEPTOR_SIGNALING_PATHWAY	GOBP_POSITIVE_REGULATION_OF_T_CELL_RECEPTOR_SIGNALING_PATHWAY	16	0.701791837868614	1.75406886406299	0.000667771660228612	0.0087441281177967	0.00742860226525903	925	tags=50%, list=5%, signal=47%	TRAT1/CD226/TESPA1/LCK/CARD11/CCR7/BCL10/RAB29
GOBP_NEGATIVE_REGULATION_OF_INTERFERON_ALPHA_PRODUCTION	GOBP_NEGATIVE_REGULATION_OF_INTERFERON_ALPHA_PRODUCTION	GOBP_NEGATIVE_REGULATION_OF_INTERFERON_ALPHA_PRODUCTION	6	0.87380724478559	1.74179628614171	0.000669246609749951	0.00875195631990172	0.00743525273962386	1017	tags=83%, list=6%, signal=79%	NMI/HAVCR2/NLRC3/IL10/LILRA4
GOBP_REGULATION_OF_ORGANELLE_ASSEMBLY	GOBP_REGULATION_OF_ORGANELLE_ASSEMBLY	GOBP_REGULATION_OF_ORGANELLE_ASSEMBLY	226	0.416564197128526	1.34022527304167	0.000673177567682334	0.0087918400135266	0.00746913606027257	5029	tags=42%, list=29%, signal=30%	CYLD/ATG3/LCP1/HCK/CNOT6L/TBC1D10C/LRRK2/MTM1/CEP97/ABI3/TNF/ATG5/ADPRH/CCSAP/ELAPOR1/CHMP2B/CHMP5/CEP120/C9orf72/PRKAA1/KAT2B/SH3GLB1/SNX4/CCP110/CEP135/ALMS1/SCFD1/PIKFYVE/GDI2/CSF2/RAB5A/SNX18/CEP295/SYNE2/RDX/IL1RAP/TBC1D15/VPS4B/TBC1D8/CCDC88A/USP6NL/CNOT1/SASS6/UBQLN2/MDM1/MPHOSPH9/MAPK9/BECN1/RAB3GAP1/STIL/CNOT6/TBC1D2B/TMEM39A/LRRTM2/PDCD6IP/EVI5/SPICE1/RHOA/KIF15/SEC22B/FEZ2/RALB/TRIM37/…
GOBP_POSITIVE_REGULATION_OF_MHC_CLASS_II_BIOSYNTHETIC_PROCESS	GOBP_POSITIVE_REGULATION_OF_MHC_CLASS_II_BIOSYNTHETIC_PROCESS	GOBP_POSITIVE_REGULATION_OF_MHC_CLASS_II_BIOSYNTHETIC_PROCESS	9	0.819379537373563	1.81466361013321	0.000687055188033788	0.00896135511921717	0.00761314816544354	2425	tags=78%, list=14%, signal=67%	IFNG/JAK2/CIITA/TLR4/IL10/TMEM106A/SIRT1
GOBP_NEGATIVE_REGULATION_OF_INTERLEUKIN_1_PRODUCTION	GOBP_NEGATIVE_REGULATION_OF_INTERLEUKIN_1_PRODUCTION	GOBP_NEGATIVE_REGULATION_OF_INTERLEUKIN_1_PRODUCTION	37	0.586251573021197	1.66949320884221	0.000689714171187324	0.00898429242833828	0.00763263463044046	3056	tags=46%, list=17%, signal=38%	LILRB4/CD33/IL10/SERPINB1/MEFV/NLRP3/FFAR4/NLRP7/TNFAIP3/CARD8/GHRL/PML/ARRB2/CX3CR1/CARD16/TREM2/IL1R2
GOBP_REGULATION_OF_TRANSPOSITION	GOBP_REGULATION_OF_TRANSPOSITION	GOBP_REGULATION_OF_TRANSPOSITION	27	0.618898133546302	1.69035072315214	0.000702659796923896	0.009130389184693	0.00775675160134746	3511	tags=56%, list=20%, signal=44%	APOBEC3G/APOBEC3D/APOBEC3A/APOBEC3F/APOBEC3H/TUT7/UBR2/MOV10/PIWIL4/MYBL1/AICDA/TUT4/APOBEC3C/MORC1/APOBEC3B
GOBP_ACTIVATION_OF_CYSTEINE_TYPE_ENDOPEPTIDASE_ACTIVITY_INVOLVED_IN_APOPTOTIC_PROCESS	GOBP_ACTIVATION_OF_CYSTEINE_TYPE_ENDOPEPTIDASE_ACTIVITY_INVOLVED_IN_APOPTOTIC_PROCESS	GOBP_ACTIVATION_OF_CYSTEINE_TYPE_ENDOPEPTIDASE_ACTIVITY_INVOLVED_IN_APOPTOTIC_PROCESS	79	0.49861437507913	1.52912307128153	0.000702759961299281	0.009130389184693	0.00775675160134746	3197	tags=35%, list=18%, signal=29%	CASP5/FASLG/JAK2/CASP8/CFLAR/NLRC4/LCK/CASP10/LAPTM5/TNF/CASP4/CASP1/P2RX1/COL4A3/TNFSF15/EIF2AK3/CARD8/CASP8AP2/PML/ATP2A3/ACER2/NLRP1/SENP1/IFT57/F2R/NOD1/APAF1/PMAIP1
GOBP_REGULATION_OF_FC_RECEPTOR_MEDIATED_STIMULATORY_SIGNALING_PATHWAY	GOBP_REGULATION_OF_FC_RECEPTOR_MEDIATED_STIMULATORY_SIGNALING_PATHWAY	GOBP_REGULATION_OF_FC_RECEPTOR_MEDIATED_STIMULATORY_SIGNALING_PATHWAY	10	0.789512271282454	1.7888904778831	0.000714040008130703	0.00926487802487407	0.00787100702960311	1526	tags=60%, list=9%, signal=55%	PTPRC/CD47/PLSCR1/CD226/LYN/APPL1
GOBP_NEGATIVE_REGULATION_OF_B_CELL_MEDIATED_IMMUNITY	GOBP_NEGATIVE_REGULATION_OF_B_CELL_MEDIATED_IMMUNITY	GOBP_NEGATIVE_REGULATION_OF_B_CELL_MEDIATED_IMMUNITY	16	0.699619487278518	1.74863925897741	0.000728020646537571	0.00942177692756405	0.00800430099879454	2978	tags=62%, list=17%, signal=52%	CR1L/PTPN6/CR1/FOXP3/CR2/BCL6/CD46/FCGR2B/C4BPB/NDFIP1
GOMF_CARD_DOMAIN_BINDING	GOMF_CARD_DOMAIN_BINDING	GOMF_CARD_DOMAIN_BINDING	16	0.699327820518136	1.7479102627773	0.000728020646537571	0.00942177692756405	0.00800430099879454	3173	tags=69%, list=18%, signal=56%	NOD2/CARD11/BCL10/CASP4/RIPK2/CASP1/CARD8/CARD9/CARD16/NOD1/IRGM
GOBP_ANTIBODY_DEPENDENT_CELLULAR_CYTOTOXICITY	GOBP_ANTIBODY_DEPENDENT_CELLULAR_CYTOTOXICITY	GOBP_ANTIBODY_DEPENDENT_CELLULAR_CYTOTOXICITY	4	0.932177197802198	1.68874481156486	0.000734702161801246	0.0094959302726073	0.00806729821241537	1189	tags=100%, list=7%, signal=93%	FCGR3A/FCGR1A/HLA-E/FCGR2B
GOBP_REGULATION_OF_T_HELPER_1_CELL_DIFFERENTIATION	GOBP_REGULATION_OF_T_HELPER_1_CELL_DIFFERENTIATION	GOBP_REGULATION_OF_T_HELPER_1_CELL_DIFFERENTIATION	10	0.787311930668946	1.78390490829188	0.000735842339283584	0.00949836333941993	0.00806936523217907	3223	tags=90%, list=18%, signal=73%	CD80/IL27/TNFSF4/JAK3/RIPK2/CCL19/SOCS5/IL4R/ANXA1
GOBP_REGULATION_OF_HYPERSENSITIVITY	GOBP_REGULATION_OF_HYPERSENSITIVITY	GOBP_REGULATION_OF_HYPERSENSITIVITY	8	0.826698156279643	1.77015163621787	0.000746236873670407	0.00962009241018517	0.00817278055714373	1628	tags=75%, list=9%, signal=68%	HLA-E/BTK/CCR7/FUT7/FCGR2B/C3
GOBP_PYRIMIDINE_NUCLEOSIDE_METABOLIC_PROCESS	GOBP_PYRIMIDINE_NUCLEOSIDE_METABOLIC_PROCESS	GOBP_PYRIMIDINE_NUCLEOSIDE_METABOLIC_PROCESS	24	0.630759478771841	1.68672604949198	0.000750287585629869	0.00964738341419437	0.00819596571768494	3829	tags=54%, list=22%, signal=42%	APOBEC3G/DPYD/APOBEC3D/APOBEC3A/APOBEC3F/TYMP/APOBEC3H/DHFR2/AICDA/APOBEC3C/UPB1/APOBEC3B/CDADC1
GOBP_POSITIVE_REGULATION_OF_SMALL_GTPASE_MEDIATED_SIGNAL_TRANSDUCTION	GOBP_POSITIVE_REGULATION_OF_SMALL_GTPASE_MEDIATED_SIGNAL_TRANSDUCTION	GOBP_POSITIVE_REGULATION_OF_SMALL_GTPASE_MEDIATED_SIGNAL_TRANSDUCTION	69	0.513773349420668	1.55874372042294	0.000750194747248745	0.00964738341419437	0.00819596571768494	2725	tags=32%, list=16%, signal=27%	GPR65/P2RY10/GPR174/RASGRP1/PIK3CG/ARHGEF3/GPR18/CSF1/P2RY8/SHOC2/RASGEF1A/GPR55/ERBIN/SOS1/PIK3CB/AKAP13/RASGRP4/ITGAV/TGM2/KRAS/F2R/SOS2
GOBP_AROMATIC_AMINO_ACID_FAMILY_CATABOLIC_PROCESS	GOBP_AROMATIC_AMINO_ACID_FAMILY_CATABOLIC_PROCESS	GOBP_AROMATIC_AMINO_ACID_FAMILY_CATABOLIC_PROCESS	16	0.698274827571006	1.74527839668401	0.000768186682778403	0.0098648220344439	0.0083806913993287	1157	tags=38%, list=7%, signal=35%	IDO1/IL4I1/IDO2/KMO/KYNU/TDO2
GOBP_PROTEASOME_MEDIATED_UBIQUITIN_DEPENDENT_PROTEIN_CATABOLIC_PROCESS	GOBP_PROTEASOME_MEDIATED_UBIQUITIN_DEPENDENT_PROTEIN_CATABOLIC_PROCESS	GOBP_PROTEASOME_MEDIATED_UBIQUITIN_DEPENDENT_PROTEIN_CATABOLIC_PROCESS	408	0.385193268543994	1.25879319452044	0.000783082533027127	0.0100431844659957	0.00853221977874098	5487	tags=44%, list=31%, signal=31%	TBX21/TRIM38/ARMC8/NUB1/EDEM1/RFFL/UBE2J1/MAN1A1/RNF19B/LRRK2/STYX/SPOPL/MTM1/CUL2/IFI27/UBE2A/FBXO48/RNF19A/FBXO6/FEM1C/PIAS1/UBXN4/SGTB/FBXO39/SEL1L/N4BP1/UBR1/FBXL5/FBXO33/ASCC3/UBE2D3/TBL1XR1/UBE2W/CD2AP/BIRC2/ERLEC1/DNAJB9/WWP1/WAC/UBR2/HERPUD1/FBXO45/RNF34/PML/CRBN/ARRB2/ANKIB1/PSMD14/FBXO38/NEDD4/CUL4B/ITCH/SPOP/SIAH2/TOPORS/CSNK1A1/UBXN7/CDC27/LTN1/EDEM3/NFE2L2/UFL1/PSMD10/DERL1/PPP2R5C/S…
GOMF_DEAMINASE_ACTIVITY	GOMF_DEAMINASE_ACTIVITY	GOMF_DEAMINASE_ACTIVITY	33	0.589289343005806	1.65211951353445	0.000788393191847784	0.0100983148501376	0.00857905597452903	4523	tags=55%, list=26%, signal=41%	ZBP1/APOBEC3G/APOBEC3D/APOBEC3A/ADAR/LACC1/APOBEC3F/ADA2/AMPD3/APOBEC3H/AMPD1/AICDA/APOBEC3C/APOBEC3B/CDADC1/GNPDA2/ADAL/ADAT1
GOBP_POSITIVE_REGULATION_OF_HUMORAL_IMMUNE_RESPONSE_MEDIATED_BY_CIRCULATING_IMMUNOGLOBULIN	GOBP_POSITIVE_REGULATION_OF_HUMORAL_IMMUNE_RESPONSE_MEDIATED_BY_CIRCULATING_IMMUNOGLOBULIN	GOBP_POSITIVE_REGULATION_OF_HUMORAL_IMMUNE_RESPONSE_MEDIATED_BY_CIRCULATING_IMMUNOGLOBULIN	7	0.83876268867042	1.74112004544487	0.000821447314952942	0.010508206805898	0.00892728100852367	2780	tags=86%, list=16%, signal=72%	PTPRC/NOD2/LTA/TNF/FCER2/TREM2
GOBP_RESPONSE_TO_INTERLEUKIN_15	GOBP_RESPONSE_TO_INTERLEUKIN_15	GOBP_RESPONSE_TO_INTERLEUKIN_15	8	0.82429618036582	1.76500845117299	0.000824786713892308	0.0105239409606361	0.00894064801046542	1981	tags=88%, list=11%, signal=78%	IL15/IL15RA/IL2RB/IL2RG/CD4/JAK3/STAT5B
GOBP_POSITIVE_REGULATION_OF_MHC_CLASS_I_BIOSYNTHETIC_PROCESS	GOBP_POSITIVE_REGULATION_OF_MHC_CLASS_I_BIOSYNTHETIC_PROCESS	GOBP_POSITIVE_REGULATION_OF_MHC_CLASS_I_BIOSYNTHETIC_PROCESS	5	0.883172502812687	1.67695918591259	0.000824161799698782	0.0105239409606361	0.00894064801046542	797	tags=60%, list=5%, signal=57%	NLRC5/CIITA/IFNL1
GOBP_T_HELPER_2_CELL_DIFFERENTIATION	GOBP_T_HELPER_2_CELL_DIFFERENTIATION	GOBP_T_HELPER_2_CELL_DIFFERENTIATION	15	0.706317197162991	1.7438602498683	0.000827457329191306	0.0105445328616486	0.00895814192643354	3223	tags=73%, list=18%, signal=60%	CD86/IL18/NLRP3/TNFSF4/GATA3/BCL6/BATF/BCL3/SOCS5/IL4R/ANXA1
GOBP_INTEGRIN_MEDIATED_SIGNALING_PATHWAY	GOBP_INTEGRIN_MEDIATED_SIGNALING_PATHWAY	GOBP_INTEGRIN_MEDIATED_SIGNALING_PATHWAY	108	0.461874879954132	1.44109577311086	0.000848041043964032	0.0107930529804504	0.00916927299549187	4021	tags=39%, list=23%, signal=30%	FYB1/CD47/PLEK/VAV1/ITGAL/HCK/ISG15/ITGB2/ITGAM/CD40LG/PTK2B/ITGB7/FGR/SYK/FUT8/ITGAD/TXK/TSPAN32/CDC42/LIMS1/ITGA4/TEC/ITGAX/ERBIN/ITGA6/PRAM1/FERMT3/ITGA2/ITGAV/ADAM9/LAT/ITGAE/VAV3/CUL3/ADAM10/ITGB3/ITGB8/NRP1/ITGB1/LOXL3/ITGA1/PHACTR4
GOBP_POSITIVE_REGULATION_OF_INFLAMMATORY_RESPONSE_TO_ANTIGENIC_STIMULUS	GOBP_POSITIVE_REGULATION_OF_INFLAMMATORY_RESPONSE_TO_ANTIGENIC_STIMULUS	GOBP_POSITIVE_REGULATION_OF_INFLAMMATORY_RESPONSE_TO_ANTIGENIC_STIMULUS	12	0.7511210460453	1.76567493077793	0.00086782110134698	0.011020397801867	0.00936241452231065	2104	tags=67%, list=12%, signal=59%	HLA-E/BTK/LTA/CD28/CCR7/TNF/C3/CNR1
GOBP_POSITIVE_REGULATION_OF_NEURON_DEATH	GOBP_POSITIVE_REGULATION_OF_NEURON_DEATH	GOBP_POSITIVE_REGULATION_OF_NEURON_DEATH	84	0.480066534412923	1.47544666147655	0.000868113116082126	0.011020397801867	0.00936241452231065	3051	tags=35%, list=17%, signal=29%	IFNG/FASLG/CASP8/KMO/TLR4/ITGB2/C1QA/MCL1/ITGAM/TLR6/TYROBP/CCL3/CASP3/TNF/MAP3K5/CDC42/FCGR2B/REST/ATF2/PICALM/ATM/EIF2S1/TRPM2/BCL2L11/PRNP/RHOA/FBXW7/FYN/ASCL1
GOBP_NK_T_CELL_PROLIFERATION	GOBP_NK_T_CELL_PROLIFERATION	GOBP_NK_T_CELL_PROLIFERATION	9	0.814070799942581	1.80290645463647	0.000873930638948573	0.0110754551992984	0.00940918871200322	2651	tags=78%, list=15%, signal=66%	JAK2/IL15/RASAL3/IL18/IL12B/ELF4/IL23A
GOCC_CHROMOSOMAL_REGION	GOCC_CHROMOSOMAL_REGION	GOCC_CHROMOSOMAL_REGION	364	0.392274340306521	1.27991902944313	0.000874670144021558	0.0110754551992984	0.00940918871200322	6234	tags=49%, list=36%, signal=32%	SP100/IKZF1/ATR/SETX/REC8/NBN/TEP1/KDM4C/WAPL/TNKS2/NABP1/CHMP2B/CHMP5/STAG1/SMC4/KAT2B/SMCHD1/CLIP1/TINF2/ERCC4/PPP2CA/UVRAG/PHF6/STAG2/SEPTIN6/DHX36/PPP1R12A/BUB3/MIS18BP1/FMR1/PML/GPATCH11/LRIF1/ATRX/PURA/NLRP2/SGO2/DYNC1LI1/KNL1/CSNK1A1/CDC73/ORC3/HAT1/BRCA2/ANAPC16/PPP2R5C/RAD17/KIF18A/UHRF2/APC/PDS5A/ORC4/ESCO2/CENPE/LIG4/RPA2/THOC2/CENPC/DCTN4/RIF1/PPP1CB/ATM/SMC3/RASSF2/STN1/BOD1L1/ERCC6L…
GOMF_SH2_DOMAIN_BINDING	GOMF_SH2_DOMAIN_BINDING	GOMF_SH2_DOMAIN_BINDING	41	0.554015611951725	1.60436022688878	0.000888877983924447	0.0112410957206567	0.00954990915154902	3645	tags=46%, list=21%, signal=37%	LILRB1/JAK2/LAX1/SLAMF1/LCK/SIGLEC10/LAT2/SIT1/PTPN6/BLNK/SKAP1/SYK/CTR9/NLK/CCDC88A/SHCBP1/AFAP1L2/RUFY1/ARHGAP5
GOBP_CYTIDINE_TO_URIDINE_EDITING	GOBP_CYTIDINE_TO_URIDINE_EDITING	GOBP_CYTIDINE_TO_URIDINE_EDITING	12	0.750121433682097	1.76332512244877	0.000899765042728271	0.0113643741725857	0.00965464075828217	3511	tags=75%, list=20%, signal=60%	APOBEC3G/APOBEC3D/RBM47/APOBEC3A/APOBEC3F/APOBEC3H/AICDA/APOBEC3C/APOBEC3B
GOMF_OXIDOREDUCTASE_ACTIVITY_ACTING_ON_A_HEME_GROUP_OF_DONORS	GOMF_OXIDOREDUCTASE_ACTIVITY_ACTING_ON_A_HEME_GROUP_OF_DONORS	GOMF_OXIDOREDUCTASE_ACTIVITY_ACTING_ON_A_HEME_GROUP_OF_DONORS	16	-0.591279	-2.19668	0.000907161525734387	0.0114297963227866	0.00971022035714364	1991	tags=56%, list=11%, signal=50%	SURF1/COX5A/COX5B/COX8A/COX4I2/COX4I1/COX6A1/COX6B1/POR
GOBP_GRANULOCYTE_COLONY_STIMULATING_FACTOR_PRODUCTION	GOBP_GRANULOCYTE_COLONY_STIMULATING_FACTOR_PRODUCTION	GOBP_GRANULOCYTE_COLONY_STIMULATING_FACTOR_PRODUCTION	5	0.880807058620226	1.67246770394879	0.000908381287228879	0.0114297963227866	0.00971022035714364	1036	tags=40%, list=6%, signal=38%	HAVCR2/LILRA2
GOBP_REGULATION_OF_BILE_ACID_SECRETION	GOBP_REGULATION_OF_BILE_ACID_SECRETION	GOBP_REGULATION_OF_BILE_ACID_SECRETION	5	0.879968479722767	1.67087541865829	0.000908381287228879	0.0114297963227866	0.00971022035714364	1239	tags=60%, list=7%, signal=56%	TNF/ABCB11/PRKAA1
GOBP_POSITIVE_REGULATION_OF_OXIDATIVE_STRESS_INDUCED_NEURON_DEATH	GOBP_POSITIVE_REGULATION_OF_OXIDATIVE_STRESS_INDUCED_NEURON_DEATH	GOBP_POSITIVE_REGULATION_OF_OXIDATIVE_STRESS_INDUCED_NEURON_DEATH	7	0.836853855400996	1.7371576518934	0.000913356081307155	0.011477918109928	0.00975110237672878	2857	tags=100%, list=16%, signal=84%	TLR4/MCL1/TLR6/TNF/REST/TRPM2/FBXW7
GOBP_POSITIVE_REGULATION_OF_CELL_ADHESION_MEDIATED_BY_INTEGRIN	GOBP_POSITIVE_REGULATION_OF_CELL_ADHESION_MEDIATED_BY_INTEGRIN	GOBP_POSITIVE_REGULATION_OF_CELL_ADHESION_MEDIATED_BY_INTEGRIN	21	0.659008269895126	1.72524049725366	0.00091778261931441	0.0115190377050556	0.00978603566148818	2465	tags=48%, list=14%, signal=41%	CXCL13/NCKAP1L/CCL5/P2RY12/CD3E/PTPN6/SKAP1/SYK/LIF/ADAM9
GOBP_COLLAGEN_ACTIVATED_SIGNALING_PATHWAY	GOBP_COLLAGEN_ACTIVATED_SIGNALING_PATHWAY	GOBP_COLLAGEN_ACTIVATED_SIGNALING_PATHWAY	17	0.690404491572843	1.74070720954843	0.000920826698631966	0.0115427246217962	0.00980615895805769	2830	tags=41%, list=16%, signal=35%	JAK2/SYK/UBASH3B/OSCAR/COL4A3/ITGA2/MUSK
GOBP_TYPE_III_INTERFERON_PRODUCTION	GOBP_TYPE_III_INTERFERON_PRODUCTION	GOBP_TYPE_III_INTERFERON_PRODUCTION	3	0.953585531963601	1.59948361198561	0.00094192299442541	0.0117923558825304	0.0100182340013311	814	tags=100%, list=5%, signal=95%	IFIH1/TLR3/GBP7
GOBP_T_HELPER_1_CELL_CYTOKINE_PRODUCTION	GOBP_T_HELPER_1_CELL_CYTOKINE_PRODUCTION	GOBP_T_HELPER_1_CELL_CYTOKINE_PRODUCTION	8	0.820729684895831	1.75737176087217	0.000948222401210577	0.0118563447610014	0.0100725959595684	2023	tags=88%, list=12%, signal=77%	TBX21/SLAMF1/IL18R1/IL18/XCL1/IL1B/IL1R1
GOMF_MAP_KINASE_KINASE_KINASE_ACTIVITY	GOMF_MAP_KINASE_KINASE_KINASE_ACTIVITY	GOMF_MAP_KINASE_KINASE_KINASE_ACTIVITY	27	0.612489746386797	1.67284796901191	0.000951216392007639	0.0118788950681505	0.0100917536457908	4256	tags=56%, list=24%, signal=42%	MLKL/LRRK2/MAP3K2/MAP3K5/MAP3K8/RIPK2/MAP3K14/MAP3K7/BRAF/MAP3K1/RIPK1/RAF1/MAP3K21/MAP3K13/MAP3K4
GOBP_XENOPHAGY	GOBP_XENOPHAGY	GOBP_XENOPHAGY	13	0.725615618736844	1.73808107917124	0.00096587818219138	0.012046915627382	0.0102344960541937	2894	tags=69%, list=17%, signal=58%	RNF213/NOD2/CALCOCO2/OPTN/TBK1/RIPK2/ATG16L1/NOD1/LGALS8
GOMF_AMYLOID_BETA_BINDING	GOMF_AMYLOID_BETA_BINDING	GOMF_AMYLOID_BETA_BINDING	85	0.487529348529633	1.4980459346472	0.000969343442814157	0.01207504228764	0.0102583911491982	2780	tags=31%, list=16%, signal=26%	LILRB1/FPR2/LILRB2/MSR1/TLR4/ITGB2/CD74/C1QA/LILRB3/TLR2/ITGAM/TLR6/ITM2A/FZD5/FCGR2B/GSAP/EPHB2/VBP1/ITM2B/ITGA2/PICALM/FZD6/KIR3DL1/MARCO/PRNP/TREM2
GOBP_SIGNAL_COMPLEX_ASSEMBLY	GOBP_SIGNAL_COMPLEX_ASSEMBLY	GOBP_SIGNAL_COMPLEX_ASSEMBLY	8	0.819034734667487	1.75374248107129	0.000981886715700787	0.0122008289530043	0.0103652536167509	619	tags=38%, list=4%, signal=36%	NCK1/CD3E/PTK2B
GOBP_CD8_POSITIVE_ALPHA_BETA_T_CELL_PROLIFERATION	GOBP_CD8_POSITIVE_ALPHA_BETA_T_CELL_PROLIFERATION	GOBP_CD8_POSITIVE_ALPHA_BETA_T_CELL_PROLIFERATION	8	0.818402348187785	1.75238839560096	0.000981886715700787	0.0122008289530043	0.0103652536167509	1210	tags=75%, list=7%, signal=70%	PTPN22/IRF1/HLA-E/XCL1/HLA-A/VSIR
GOBP_RESPIRATORY_BURST	GOBP_RESPIRATORY_BURST	GOBP_RESPIRATORY_BURST	33	0.581563496810467	1.63045948962704	0.00101527390457216	0.0126000037559962	0.0107043738590201	2780	tags=42%, list=16%, signal=36%	CLEC7A/CYBB/PIK3CG/SLAMF8/HCK/JCHAIN/NCF2/NCF1/RAC2/CD52/SELENOK/CAMK1D/MPO/TREM2
GOBP_T_HELPER_17_CELL_LINEAGE_COMMITMENT	GOBP_T_HELPER_17_CELL_LINEAGE_COMMITMENT	GOBP_T_HELPER_17_CELL_LINEAGE_COMMITMENT	13	0.724502956046614	1.73541589678065	0.00101808731822477	0.0126192239270146	0.0107207024173443	4069	tags=85%, list=23%, signal=65%	SLAMF6/TBX21/IL12RB1/STAT3/LY9/IL12B/BATF/IL23R/IL23A/LOXL3/IL6
GOBP_AUTOPHAGOSOME_ORGANIZATION	GOBP_AUTOPHAGOSOME_ORGANIZATION	GOBP_AUTOPHAGOSOME_ORGANIZATION	108	0.458657081985232	1.43105592194561	0.00102268340170347	0.0126604652384581	0.0107557391065928	5425	tags=52%, list=31%, signal=36%	RUFY4/ATG3/STX12/LRRK2/MTM1/ATG5/ADPRH/ELAPOR1/RAB19/RAB23/C9orf72/STX17/SH3GLB1/ATG7/LRBA/SNX4/TMEM41B/RAB33B/SCFD1/ATG16L1/PIKFYVE/RAB5A/SNX18/UBQLN2/TP53INP1/BECN1/RAB3GAP1/ATG12/TRAPPC8/TMEM39A/SEC22B/FEZ2/RALB/RAB43/RAB1A/IRGM/VMP1/SYNPO2/GABARAPL2/RAB7A/RB1CC1/TBC1D12/UBXN2B/TCIRG1/UBXN2A/PSEN1/RAB3GAP2/SNX7/SMCR8/IFT20/ATG2B/MAP1LC3B2/PIK3C3/MAP1LC3B/ATG16L2/UBQLN1
GOBP_CALCIUM_ION_TRANSPORT	GOBP_CALCIUM_ION_TRANSPORT	GOBP_CALCIUM_ION_TRANSPORT	410	0.385917298202988	1.26140959721085	0.00104006956604479	0.0128597448946653	0.0109250377817239	5500	tags=37%, list=31%, signal=26%	CXCL10/CXCL11/CCL8/PTPRC/CCR5/LILRB1/CXCL9/CCR1/FASLG/CD84/LILRB2/PIK3CG/CCL4/CYSLTR1/FCRL3/CCL5/LCK/CLIC2/SLC8A1/GRIN3A/LYN/CD33/PRKCB/XCR1/CORO1A/STAC3/PTPN6/CD4/MCUB/P2RY6/PTK2B/XCL1/MS4A1/LILRA5/PLCG2/CCL2/CCR7/CCL3/ATG5/JAK3/CD19/UBASH3B/LILRA2/BHLHA15/MCOLN2/ITPR1/P2RX1/GP1BA/CXCL12/SLC30A1/P2RX5/FMR1/PML/ERO1A/MYLK/SELENOK/ARRB2/ATP2A3/ATP2C1/CXCR4/CCL19/ADORA2A/EPB41/TRPV5/IBTK/ITGAV/SARA…
GOBP_REGULATION_OF_T_HELPER_17_CELL_DIFFERENTIATION	GOBP_REGULATION_OF_T_HELPER_17_CELL_DIFFERENTIATION	GOBP_REGULATION_OF_T_HELPER_17_CELL_DIFFERENTIATION	17	0.685925804812657	1.72941515912303	0.00106191520958126	0.013113601437131	0.0111407024267299	4894	tags=88%, list=28%, signal=64%	TBX21/IL12RB1/IL12B/FOXP3/IL2/RC3H2/MALT1/IL23R/NFKBIZ/IL23A/RC3H1/LOXL3/NFKBID/ZC3H12A/SMAD7
GOBP_POSITIVE_REGULATION_OF_LYMPHOCYTE_APOPTOTIC_PROCESS	GOBP_POSITIVE_REGULATION_OF_LYMPHOCYTE_APOPTOTIC_PROCESS	GOBP_POSITIVE_REGULATION_OF_LYMPHOCYTE_APOPTOTIC_PROCESS	17	0.685152148695669	1.72746455075215	0.00108214156019711	0.0133468584519737	0.0113388666765562	2488	tags=53%, list=14%, signal=45%	CD274/IDO1/CCL5/PDCD1/LGALS9/IL10/ADAM8/FNIP1/LGALS14
GOBP_PROTEIN_AUTO_ADP_RIBOSYLATION	GOBP_PROTEIN_AUTO_ADP_RIBOSYLATION	GOBP_PROTEIN_AUTO_ADP_RIBOSYLATION	12	0.744239786813936	1.74949902014279	0.00110218183638727	0.0135772473623113	0.011534594318943	1046	tags=50%, list=6%, signal=47%	PARP12/PARP8/PARP11/TNKS2/TIPARP/PARP10
GOBP_CALCIUM_ION_TRANSPORT_INTO_CYTOSOL	GOBP_CALCIUM_ION_TRANSPORT_INTO_CYTOSOL	GOBP_CALCIUM_ION_TRANSPORT_INTO_CYTOSOL	158	0.433674375022818	1.3752891108411	0.00111370095120655	0.0137022294588643	0.0116407732624652	3586	tags=30%, list=21%, signal=24%	CXCL10/CXCL11/PTPRC/CCR5/CXCL9/FASLG/LCK/CLIC2/SLC8A1/LYN/XCR1/CORO1A/PTPN6/P2RY6/PTK2B/XCL1/MS4A1/PLCG2/CCR7/CCL3/ATG5/CD19/UBASH3B/MCOLN2/ITPR1/P2RX1/GP1BA/P2RX5/PML/ERO1A/CCL19/TRPV5/IBTK/ITPR2/CAMK2D/TRPM2/F2R/PRNP/DIAPH1/JSRP1/CALM2/FYN/CALCR/GP5/TMBIM6/TMEM38B/FGF2
GOBP_POSITIVE_REGULATION_OF_RIG_I_SIGNALING_PATHWAY	GOBP_POSITIVE_REGULATION_OF_RIG_I_SIGNALING_PATHWAY	GOBP_POSITIVE_REGULATION_OF_RIG_I_SIGNALING_PATHWAY	10	0.777900533567105	1.76258040293402	0.00112839305722882	0.0138658939963414	0.011779814998527	315	tags=40%, list=2%, signal=39%	DDX60/OASL/DHX58/USP15
GOCC_LATE_ENDOSOME	GOCC_LATE_ENDOSOME	GOCC_LATE_ENDOSOME	279	0.400128063594329	1.29760989533126	0.00113210881573487	0.0138944425134102	0.0118040684833468	5541	tags=45%, list=32%, signal=31%	CTSS/MARCHF1/GIMAP5/HLA-DMB/SLA2/SIGLEC1/HLA-DRA/OSBPL11/HLA-DRB1/LAMP3/HLA-DMA/SLC9A9/IFNAR1/CD74/RNF13/LGMN/BST2/RAP1A/HLA-DRB5/SLC31A2/CST7/LRRK2/IL12B/MTM1/RUBCN/ARL8B/RASGEF1B/TICAM2/IL12A/SPPL2A/VTI1A/ELAPOR1/MR1/CHMP2B/ATP13A3/CHMP5/MCOLN2/SNX14/IFITM3/CD79A/EXOC8/MARCHF8/LAMP2/UVRAG/TMEM30A/MITD1/FIG4/VAMP5/PIKFYVE/VAMP8/AP5M1/CXCR4/SCARB2/VPS4B/UNC13D/PIK3R4/MAP2K1/DERL1/ANKRD13A/WDR48/C…
GOBP_POSITIVE_REGULATION_OF_MACROPHAGE_CHEMOTAXIS	GOBP_POSITIVE_REGULATION_OF_MACROPHAGE_CHEMOTAXIS	GOBP_POSITIVE_REGULATION_OF_MACROPHAGE_CHEMOTAXIS	18	0.659495011754626	1.68206811804659	0.00115292260939286	0.0141325083495355	0.0120063180828148	4590	tags=61%, list=26%, signal=45%	C3AR1/CCL5/SLAMF1/CSF1/CSF1R/CMKLR1/C5AR1/AKIRIN1/THBS1/MAPK1/IL34
GOBP_SUPEROXIDE_ANION_GENERATION	GOBP_SUPEROXIDE_ANION_GENERATION	GOBP_SUPEROXIDE_ANION_GENERATION	40	0.556992370708814	1.60565605816573	0.00117277719301932	0.0143582464195666	0.012198094588808	1170	tags=28%, list=7%, signal=26%	CLEC7A/CYBB/FPR2/ITGB2/NCF2/NCF1/ITGAM/NCF4/TYROBP/SYK/HVCN1
GOBP_LYMPHOCYTE_ANERGY	GOBP_LYMPHOCYTE_ANERGY	GOBP_LYMPHOCYTE_ANERGY	8	0.814636364594852	1.74432455516735	0.00118409394850493	0.0144259944055949	0.0122556501090035	1832	tags=75%, list=10%, signal=67%	HLA-B/LILRB4/CD3E/FOXP3/CBLB/ITCH
GOCC_MHC_CLASS_I_PEPTIDE_LOADING_COMPLEX	GOCC_MHC_CLASS_I_PEPTIDE_LOADING_COMPLEX	GOCC_MHC_CLASS_I_PEPTIDE_LOADING_COMPLEX	8	0.814488035688854	1.74400694873064	0.00118409394850493	0.0144259944055949	0.0122556501090035	1035	tags=62%, list=6%, signal=59%	B2M/TAP2/TAP1/TAPBP/HLA-A
GOBP_CHEMOKINE_C_X_C_MOTIF_LIGAND_2_PRODUCTION	GOBP_CHEMOKINE_C_X_C_MOTIF_LIGAND_2_PRODUCTION	GOBP_CHEMOKINE_C_X_C_MOTIF_LIGAND_2_PRODUCTION	16	0.687719264456774	1.71889566664605	0.00118068141131497	0.0144259944055949	0.0122556501090035	1098	tags=44%, list=6%, signal=41%	OAS1/OAS3/MYD88/TLR4/CD74/TNF/MCOLN2
GOBP_RESPONSE_TO_DSRNA	GOBP_RESPONSE_TO_DSRNA	GOBP_RESPONSE_TO_DSRNA	55	0.514680157293404	1.53514976205827	0.00118191261497883	0.0144259944055949	0.0122556501090035	3197	tags=35%, list=18%, signal=28%	IFIH1/IFIT1/TLR3/NOD2/CGAS/NFKB1/IFNB1/NFKBIA/RIPK2/DHX36/PDE12/IFIT1B/CARD9/RIOK3/RFTN1/PELI1/RALB/IRAK3/PMAIP1
GOBP_POSITIVE_REGULATION_OF_B_CELL_PROLIFERATION	GOBP_POSITIVE_REGULATION_OF_B_CELL_PROLIFERATION	GOBP_POSITIVE_REGULATION_OF_B_CELL_PROLIFERATION	42	0.555111431696174	1.61201536142953	0.00120784530499014	0.014697415186819	0.0124862365097376	3986	tags=55%, list=23%, signal=42%	PTPRC/CD38/TNFSF13B/IL7/FCRL3/NCKAP1L/IL21/SASH3/TLR4/CD74/CARD11/GPR183/CD40/BCL6/EPHB2/IL2/TLR9/VAV3/PELI1/ATAD5/NFATC2/TNFRSF4/MEF2C
GOBP_POSITIVE_REGULATION_OF_T_CELL_DIFFERENTIATION_IN_THYMUS	GOBP_POSITIVE_REGULATION_OF_T_CELL_DIFFERENTIATION_IN_THYMUS	GOBP_POSITIVE_REGULATION_OF_T_CELL_DIFFERENTIATION_IN_THYMUS	10	0.775602786208631	1.7573741274654	0.00121603258228713	0.0147790171815602	0.0125555617477508	951	tags=50%, list=5%, signal=47%	RASGRP1/TESPA1/IL7R/VNN1/ADAM8
GOBP_NEGATIVE_REGULATION_OF_SINGLE_STRANDED_VIRAL_RNA_REPLICATION_VIA_DOUBLE_STRANDED_DNA_INTERMEDIATE	GOBP_NEGATIVE_REGULATION_OF_SINGLE_STRANDED_VIRAL_RNA_REPLICATION_VIA_DOUBLE_STRANDED_DNA_INTERMEDIATE	GOBP_NEGATIVE_REGULATION_OF_SINGLE_STRANDED_VIRAL_RNA_REPLICATION_VIA_DOUBLE_STRANDED_DNA_INTERMEDIATE	16	0.687418960069916	1.71814508143502	0.00122104562120236	0.0148218895478797	0.0125919841049335	3511	tags=69%, list=20%, signal=55%	APOBEC3G/APOBEC3D/RESF1/APOBEC3A/APOBEC3F/TASOR/APOBEC3H/AICDA/APOBEC3C/MPHOSPH8/APOBEC3B
GOBP_NEGATIVE_REGULATION_OF_ENDOTHELIAL_CELL_PROLIFERATION	GOBP_NEGATIVE_REGULATION_OF_ENDOTHELIAL_CELL_PROLIFERATION	GOBP_NEGATIVE_REGULATION_OF_ENDOTHELIAL_CELL_PROLIFERATION	41	0.547366354196131	1.58510480438575	0.00122532596661331	0.0148557745988671	0.0126207712593681	4791	tags=49%, list=27%, signal=35%	STAT1/PDCD10/ALOX5/IL12B/CCL2/TNF/IL12A/COL4A3/GHRL/SULF1/TGFBR1/SYNJ2BP/THBS1/CAV2/PPARG/RGCC/AIMP1/MEF2C/NF1/KRIT1
GOBP_DE_NOVO_NAD_BIOSYNTHETIC_PROCESS	GOBP_DE_NOVO_NAD_BIOSYNTHETIC_PROCESS	GOBP_DE_NOVO_NAD_BIOSYNTHETIC_PROCESS	8	0.813482294579548	1.74185342479119	0.00122920095076931	0.0148666267718499	0.0126299907579525	1058	tags=50%, list=6%, signal=47%	IDO1/IDO2/KMO/KYNU
GOBP_REGULATION_OF_NEUTROPHIL_DEGRANULATION	GOBP_REGULATION_OF_NEUTROPHIL_DEGRANULATION	GOBP_REGULATION_OF_NEUTROPHIL_DEGRANULATION	8	0.813226581621901	1.74130588430505	0.00122920095076931	0.0148666267718499	0.0126299907579525	1715	tags=75%, list=10%, signal=68%	ITGB2/PTAFR/ITGAM/SPI1/SYK/PRAM1
GOBP_CD4_POSITIVE_OR_CD8_POSITIVE_ALPHA_BETA_T_CELL_LINEAGE_COMMITMENT	GOBP_CD4_POSITIVE_OR_CD8_POSITIVE_ALPHA_BETA_T_CELL_LINEAGE_COMMITMENT	GOBP_CD4_POSITIVE_OR_CD8_POSITIVE_ALPHA_BETA_T_CELL_LINEAGE_COMMITMENT	22	0.632926548416529	1.6700935356015	0.00123819416807306	0.0149572656283692	0.0127069932910569	2651	tags=55%, list=15%, signal=46%	SLAMF6/TBX21/IL12RB1/SPN/STAT3/LY9/TOX/IL12B/FOXP3/BATF/IL23R/IL23A
GOBP_REGULATION_OF_TRANSLATION_IN_RESPONSE_TO_STRESS	GOBP_REGULATION_OF_TRANSLATION_IN_RESPONSE_TO_STRESS	GOBP_REGULATION_OF_TRANSLATION_IN_RESPONSE_TO_STRESS	20	0.657855001561489	1.71016410451245	0.00124235944287484	0.0149737017832432	0.0127209566794798	3900	tags=50%, list=22%, signal=39%	EIF2AK2/NCK1/EIF2AK3/RPS6KA3/PPP1R15B/DNAJC3/EIF2S1/DDX3X/EIF2AK4/RPS6KA1
GOBP_MEMBRANE_FUSION	GOBP_MEMBRANE_FUSION	GOBP_MEMBRANE_FUSION	163	0.432635129398082	1.37255468046455	0.00124255613114105	0.0149737017832432	0.0127209566794798	6536	tags=51%, list=37%, signal=32%	SAMD9/IRAG2/RAB8B/SLAMF1/GCA/CORO1A/STX12/STX11/ARL8B/VCPIP1/OTOF/VTI1A/MYOF/CHMP2B/RAB39A/SNAP23/MFN1/STX17/SPG11/EEA1/UVRAG/PIKFYVE/VAMP8/YIPF5/VAMP1/RAB8A/VPS8/FOLR2/GNAI3/VAMP7/VAMP4/USO1/C2CD5/VAV3/SEC22B/RAB20/STX4/HACE1/ANXA1/MYMX/DYSF/RAB7A/CAV2/BLOC1S6/RABEP1/UBXN2B/SYT11/NSF/LLCFC1/GOSR1/YIPF4/SYT1/CH25H/UBXN2A/ANKFY1/STX16/SNAP29/BET1/NAPG/HUWE1/PLA2G5/SOX30/VTI1B/VAMP3/STX7/SERPINA5/A…
GOBP_ANTIGEN_PROCESSING_AND_PRESENTATION_OF_PEPTIDE_ANTIGEN_VIA_MHC_CLASS_IB	GOBP_ANTIGEN_PROCESSING_AND_PRESENTATION_OF_PEPTIDE_ANTIGEN_VIA_MHC_CLASS_IB	GOBP_ANTIGEN_PROCESSING_AND_PRESENTATION_OF_PEPTIDE_ANTIGEN_VIA_MHC_CLASS_IB	6	0.859954438202323	1.71418291122022	0.00124987694564409	0.0150437541177766	0.0127804698663855	1869	tags=83%, list=11%, signal=74%	B2M/TAP2/HLA-F/HLA-E/HLA-G
GOMF_UBIQUITIN_LIKE_PROTEIN_SPECIFIC_PROTEASE_ACTIVITY	GOMF_UBIQUITIN_LIKE_PROTEIN_SPECIFIC_PROTEASE_ACTIVITY	GOMF_UBIQUITIN_LIKE_PROTEIN_SPECIFIC_PROTEASE_ACTIVITY	122	0.455566016496287	1.42670275824959	0.00126222499995497	0.0151740735536756	0.012891183163776	5076	tags=46%, list=29%, signal=33%	CYLD/USP18/OTULINL/USP15/SENP5/ATG4A/TANK/VCPIP1/OTUD4/OTULIN/USP25/USP24/USP38/USP9X/BRCC3/STAMBPL1/OTUD1/USP33/USP16/TNFAIP3/ZUP1/SENP2/USP48/SENP7/PSMD14/USP32/USP1/USP37/SENP1/USP47/USP28/USP34/USP8/PSMD7/USP4/USP12/USP14/SENP6/STAMBP/UFSP2/ATXN3/USP45/MINDY2/COPS4/USP3/UCHL5/OTUD6B/MYSM1/USP10/USPL1/SENP8/ZC3H12A/ZRANB1/USP53/ALG13/MINDY3
GOBP_PROXIMAL_DISTAL_PATTERN_FORMATION_INVOLVED_IN_NEPHRON_DEVELOPMENT	GOBP_PROXIMAL_DISTAL_PATTERN_FORMATION_INVOLVED_IN_NEPHRON_DEVELOPMENT	GOBP_PROXIMAL_DISTAL_PATTERN_FORMATION_INVOLVED_IN_NEPHRON_DEVELOPMENT	5	-0.885767	-2.06112	0.00126391594961677	0.0151761171423298	0.0128929193011132	1390	tags=100%, list=8%, signal=92%	HES5/IRX2/IRX1/IRX3
GOCC_RETROMER_COMPLEX	GOCC_RETROMER_COMPLEX	GOCC_RETROMER_COMPLEX	12	0.737442808776306	1.73352123095784	0.00127338953159028	0.0152714912814997	0.0129739447088771	4066	tags=83%, list=23%, signal=64%	SNX6/SNX2/DENND4C/VPS26A/SNX3/VPS35/VPS29/SNX1/TBC1D5/SNX5
GOMF_PROTEIN_SELF_ASSOCIATION	GOMF_PROTEIN_SELF_ASSOCIATION	GOMF_PROTEIN_SELF_ASSOCIATION	62	0.502322299902154	1.51014050986609	0.00129228185410213	0.0154794577913938	0.013150623328596	2403	tags=35%, list=14%, signal=31%	RSAD2/SMTNL1/CD2/CCL5/MYD88/CARD11/FLT3/CTSC/ATXN1/BCL10/ADAM8/ZNF639/DYRK1A/TNFAIP3/CCDC88C/CARD9/MALT1/KCTD9/PEAK3/NLRP1/FOXP1/SVIP
GOMF_UBIQUINOL_CYTOCHROME_C_REDUCTASE_ACTIVITY	GOMF_UBIQUINOL_CYTOCHROME_C_REDUCTASE_ACTIVITY	GOMF_UBIQUINOL_CYTOCHROME_C_REDUCTASE_ACTIVITY	5	-0.883345	-2.05549	0.00132093366306371	0.0158036883573738	0.0134260744524196	1311	tags=80%, list=8%, signal=74%	UQCRH/UQCR10/UQCRC1/CYC1
GOBP_POSITIVE_REGULATION_OF_SMOOTH_MUSCLE_CELL_PROLIFERATION	GOBP_POSITIVE_REGULATION_OF_SMOOTH_MUSCLE_CELL_PROLIFERATION	GOBP_POSITIVE_REGULATION_OF_SMOOTH_MUSCLE_CELL_PROLIFERATION	79	0.487396456201598	1.49472057623779	0.00133860751150701	0.0159959589818168	0.013589418581993	4069	tags=41%, list=23%, signal=31%	STAT1/JAK2/CCL5/AIF1/MYD88/TLR4/IL10/PTAFR/P2RY6/IL18/PIK3CA/TNF/MAP3K5/TGFBR2/ZNF143/IRAK4/ITGA2/GNAI3/FOXP1/ERN1/ID2/HDAC1/MMP9/S1PR1/RPS6KB1/GNAI2/THBS1/FGF2/FRS2/CALCRL/CCN4/IL6
GOBP_REGULATION_OF_ACUTE_INFLAMMATORY_RESPONSE	GOBP_REGULATION_OF_ACUTE_INFLAMMATORY_RESPONSE	GOBP_REGULATION_OF_ACUTE_INFLAMMATORY_RESPONSE	46	0.535541597609964	1.56804024767123	0.00135765274032927	0.0162041376112505	0.0137662774085515	2835	tags=41%, list=16%, signal=35%	PIK3CG/HLA-E/BTK/PLA2G2D/NLRP3/ALOX5AP/CCR7/TNF/ADAM8/FUT7/FCGR2B/IL6ST/TNFSF11/IL1B/C3/CNR1/OSMR/OSM/SELENOS
GOBP_AROMATIC_AMINO_ACID_TRANSPORT	GOBP_AROMATIC_AMINO_ACID_TRANSPORT	GOBP_AROMATIC_AMINO_ACID_TRANSPORT	13	-0.629045	-2.20776	0.00136355362200006	0.0162551231067104	0.0138095923007816	1164	tags=54%, list=7%, signal=50%	SLC7A1/SLC25A29/SLC38A3/SLC7A8/SLC7A5/OCA2/SLC3A2
GOBP_POSITIVE_REGULATION_OF_VIRAL_LIFE_CYCLE	GOBP_POSITIVE_REGULATION_OF_VIRAL_LIFE_CYCLE	GOBP_POSITIVE_REGULATION_OF_VIRAL_LIFE_CYCLE	21	0.649433828301866	1.7001752361183	0.00137114702078716	0.0163261395864133	0.0138699245803279	1726	tags=43%, list=10%, signal=39%	TRIM21/TRIM38/HLA-DRB1/LGALS9/CD74/CD4/AXL/FMR1/CD209
GOBP_RESPONSE_TO_INTERLEUKIN_12	GOBP_RESPONSE_TO_INTERLEUKIN_12	GOBP_RESPONSE_TO_INTERLEUKIN_12	7	0.825650441951456	1.71390138644682	0.00137392028408424	0.0163396622104798	0.0138814127692496	1089	tags=57%, list=6%, signal=54%	CD47/JAK2/IL12RB1/RIPK2
GOBP_POSITIVE_REGULATION_OF_APOPTOTIC_CELL_CLEARANCE	GOBP_POSITIVE_REGULATION_OF_APOPTOTIC_CELL_CLEARANCE	GOBP_POSITIVE_REGULATION_OF_APOPTOTIC_CELL_CLEARANCE	8	0.810187097359411	1.73479764668575	0.00138707579504357	0.0164764789082676	0.0139976458364485	2780	tags=88%, list=16%, signal=74%	CD300LF/C2/CCL2/C4B/C4A/C3/TREM2
GOBP_CYTOSOLIC_CALCIUM_ION_TRANSPORT	GOBP_CYTOSOLIC_CALCIUM_ION_TRANSPORT	GOBP_CYTOSOLIC_CALCIUM_ION_TRANSPORT	177	0.423962586951447	1.34872471933697	0.00138981949238136	0.0164894398275639	0.0140086568272697	3586	tags=29%, list=21%, signal=24%	CXCL10/CXCL11/PTPRC/CCR5/CXCL9/FASLG/LCK/CLIC2/SLC8A1/LYN/XCR1/CORO1A/PTPN6/MCUB/P2RY6/PTK2B/XCL1/MS4A1/PLCG2/CCR7/CCL3/ATG5/CD19/UBASH3B/MCOLN2/ITPR1/P2RX1/GP1BA/P2RX5/PML/ERO1A/ATP2A3/CCL19/TRPV5/IBTK/ITPR2/MCU/CAMK2D/TRPM2/F2R/PRNP/DIAPH1/MAIP1/JSRP1/CALM2/FYN/MICU1/CALCR/GP5/TMBIM6/TMEM38B/FGF2
GOBP_PROTECTION_FROM_NATURAL_KILLER_CELL_MEDIATED_CYTOTOXICITY	GOBP_PROTECTION_FROM_NATURAL_KILLER_CELL_MEDIATED_CYTOTOXICITY	GOBP_PROTECTION_FROM_NATURAL_KILLER_CELL_MEDIATED_CYTOTOXICITY	6	0.857854338062715	1.70999669435658	0.00141652246343569	0.0167663833216623	0.0142439350665513	1869	tags=83%, list=11%, signal=74%	HLA-B/HLA-E/HLA-A/SERPINB9/HLA-G
GOBP_LAMELLIPODIUM_ASSEMBLY	GOBP_LAMELLIPODIUM_ASSEMBLY	GOBP_LAMELLIPODIUM_ASSEMBLY	69	0.505444190931979	1.53347377696384	0.00141529684505004	0.0167663833216623	0.0142439350665513	4730	tags=48%, list=27%, signal=35%	ACTR3/PTPRO/P2RY12/NCK1/RAC2/WAS/SPATA13/PIK3CA/ABI3/ACTR2/CARMIL2/ARHGEF6/CDC42/ARPC2/GOLPH3/WNT1/PIK3R1/WHAMM/CCDC88A/AKIRIN1/TWF1/PLCE1/ABLIM3/FER/VAV3/S1PR1/CAPZB/ITGB1/SLIT2/MTOR/ABLIM1/ATP7A/NCKAP1
GOBP_REGULATION_OF_RIBONUCLEASE_ACTIVITY	GOBP_REGULATION_OF_RIBONUCLEASE_ACTIVITY	GOBP_REGULATION_OF_RIBONUCLEASE_ACTIVITY	8	0.809419424364281	1.73315388154839	0.00143218297286296	0.0168716903225816	0.014333398969074	40	tags=50%, list=0%, signal=50%	OAS2/OAS1/OASL/OAS3
GOBP_NEGATIVE_REGULATION_OF_INFLAMMATORY_RESPONSE_TO_ANTIGENIC_STIMULUS	GOBP_NEGATIVE_REGULATION_OF_INFLAMMATORY_RESPONSE_TO_ANTIGENIC_STIMULUS	GOBP_NEGATIVE_REGULATION_OF_INFLAMMATORY_RESPONSE_TO_ANTIGENIC_STIMULUS	27	0.605881613374914	1.65479966379031	0.0014314733781498	0.0168716903225816	0.014333398969074	3757	tags=56%, list=21%, signal=44%	NOD2/HLA-DRB1/LYN/HCK/IL10/IL12B/FGR/SYK/FCGR2B/NLRP6/TREM2/SELENOS/FYN/PSMA1/RHBDF2
GOBP_REGULATION_OF_TOLL_LIKE_RECEPTOR_4_SIGNALING_PATHWAY	GOBP_REGULATION_OF_TOLL_LIKE_RECEPTOR_4_SIGNALING_PATHWAY	GOBP_REGULATION_OF_TOLL_LIKE_RECEPTOR_4_SIGNALING_PATHWAY	24	0.615018812727587	1.64463363178485	0.00143015483751973	0.0168716903225816	0.014333398969074	3217	tags=50%, list=18%, signal=41%	PTPN22/IFI35/LYN/ACOD1/TICAM2/LILRA2/NR1H3/TNFAIP3/APPL1/TREM2/PELI1/WDFY1
GOBP_EXTRINSIC_APOPTOTIC_SIGNALING_PATHWAY_VIA_DEATH_DOMAIN_RECEPTORS	GOBP_EXTRINSIC_APOPTOTIC_SIGNALING_PATHWAY_VIA_DEATH_DOMAIN_RECEPTORS	GOBP_EXTRINSIC_APOPTOTIC_SIGNALING_PATHWAY_VIA_DEATH_DOMAIN_RECEPTORS	83	0.475742996686185	1.46394926236721	0.00142949149839424	0.0168716903225816	0.014333398969074	4283	tags=39%, list=25%, signal=29%	SP100/FASLG/CASP8/CFLAR/STK4/ICAM1/RFFL/SPI1/TNF/BLOC1S2/TMC8/TNFAIP3/PIK3R1/CASP8AP2/SKIL/RNF34/TNFRSF10A/HGF/PTEN/HMGB2/STX4/DDX3X/PMAIP1/THBS1/RAF1/GSK3B/SFRP1/STK3/ATF3/TNFRSF10C/BRCA1/FAF1
GOBP_POSITIVE_REGULATION_OF_HETEROTYPIC_CELL_CELL_ADHESION	GOBP_POSITIVE_REGULATION_OF_HETEROTYPIC_CELL_CELL_ADHESION	GOBP_POSITIVE_REGULATION_OF_HETEROTYPIC_CELL_CELL_ADHESION	15	0.690736853843331	1.70539319639206	0.00143862418543702	0.016927585049871	0.0143808845150501	1514	tags=33%, list=9%, signal=30%	LCK/IL10/SKAP1/TNF/IL1B
GOBP_INTERLEUKIN_23_PRODUCTION	GOBP_INTERLEUKIN_23_PRODUCTION	GOBP_INTERLEUKIN_23_PRODUCTION	9	0.800889643283866	1.77371440841487	0.00144717755049653	0.0170081714945282	0.0144493469892116	1831	tags=67%, list=10%, signal=60%	CLEC7A/IFNG/MYD88/TLR4/PLCG2/CSF2
GOBP_REGULATION_OF_NUCLEOTIDE_BINDING_OLIGOMERIZATION_DOMAIN_CONTAINING_2_SIGNALING_PATHWAY	GOBP_REGULATION_OF_NUCLEOTIDE_BINDING_OLIGOMERIZATION_DOMAIN_CONTAINING_2_SIGNALING_PATHWAY	GOBP_REGULATION_OF_NUCLEOTIDE_BINDING_OLIGOMERIZATION_DOMAIN_CONTAINING_2_SIGNALING_PATHWAY	8	0.808744744153852	1.73171	0.00145473657296242	0.0170768959117871	0.0145077320397107	1431	tags=62%, list=8%, signal=57%	PTPN22/TLR4/SLC15A3/ERBIN/TNFAIP3
GOBP_INTERLEUKIN_13_PRODUCTION	GOBP_INTERLEUKIN_13_PRODUCTION	GOBP_INTERLEUKIN_13_PRODUCTION	20	0.655025206972309	1.7028077522493	0.00146101038956978	0.0171303897381049	0.0145531778925171	1955	tags=40%, list=11%, signal=36%	HLA-E/LGALS9/IL18/TNFSF4/LILRA5/IFNL1/GATA3/IL1RAP
GOBP_CELLULAR_RESPONSE_TO_MURAMYL_DIPEPTIDE	GOBP_CELLULAR_RESPONSE_TO_MURAMYL_DIPEPTIDE	GOBP_CELLULAR_RESPONSE_TO_MURAMYL_DIPEPTIDE	9	0.799174316290037	1.76991550774284	0.00146927143834814	0.0172047145527791	0.0146163207787164	2793	tags=56%, list=16%, signal=47%	PTPN22/NOD2/CHMP5/RIPK2/NOD1
GOCC_CLATHRIN_COATED_ENDOCYTIC_VESICLE_MEMBRANE	GOCC_CLATHRIN_COATED_ENDOCYTIC_VESICLE_MEMBRANE	GOCC_CLATHRIN_COATED_ENDOCYTIC_VESICLE_MEMBRANE	69	0.504135882722225	1.5295044834833	0.0014707979067469	0.0172047145527791	0.0146163207787164	2405	tags=32%, list=14%, signal=28%	CD3G/HLA-DRA/FCGR1A/HLA-DRB1/IL7R/CD3D/CD74/HLA-DQA1/HLA-DPA1/HLA-DPB1/CD4/HLA-DRB5/HLA-DQB1/FZD5/HLA-DQA2/TGOLN2/HLA-DQB2/VAMP8/RAB5A/SCARB2/VAMP7/VAMP4
GOBP_REGULATION_OF_EXTRINSIC_APOPTOTIC_SIGNALING_PATHWAY	GOBP_REGULATION_OF_EXTRINSIC_APOPTOTIC_SIGNALING_PATHWAY	GOBP_REGULATION_OF_EXTRINSIC_APOPTOTIC_SIGNALING_PATHWAY	150	0.434674165145002	1.37566735039724	0.00148185921466055	0.0173138070771464	0.0147090006849025	5245	tags=42%, list=30%, signal=30%	SP100/CYLD/PTPRC/TNFSF10/IL7/BCL2L14/CFLAR/STK4/IFI6/PAK2/ICAM1/MCL1/RFFL/TNF/BCL10/BIRC6/TMC8/ITGA6/TNFAIP3/IL1B/GCLM/SKIL/RNF34/PML/DBH/TRAF1/CSF2/SIAH2/HGF/ITGAV/PHIP/PTEN/HMGB2/ZMYND11/STX4/DDX3X/TGFBR1/RPS6KB1/PMAIP1/RIPK1/NRP1/RB1CC1/THBS1/RAF1/GSK3B/SFRP1/STK3/PPP2R1B/ATF3/RBCK1/ACVR1/GCLC/BRCA1/FAF1/IL19/PDIA3/NF1/GDNF/HMOX1/DEPTOR/TMBIM1/SERPINE1/SH3RF1
GOBP_NUCLEAR_TRANSCRIBED_MRNA_CATABOLIC_PROCESS_DEADENYLATION_DEPENDENT_DECAY	GOBP_NUCLEAR_TRANSCRIBED_MRNA_CATABOLIC_PROCESS_DEADENYLATION_DEPENDENT_DECAY	GOBP_NUCLEAR_TRANSCRIBED_MRNA_CATABOLIC_PROCESS_DEADENYLATION_DEPENDENT_DECAY	63	0.49787332269872	1.49688818335227	0.00149832431704567	0.0174857076438382	0.0148550393661665	5751	tags=59%, list=33%, signal=40%	PATL2/CPEB3/CNOT6L/TUT7/DHX36/PDE12/TENT4B/RC3H2/DCP2/DCP1A/ZFP36L2/CNOT1/CNOT8/BTG2/CNOT6/TUT4/RC3H1/NOCT/EXOSC9/PAIP1/EXOSC3/CSDE1/SYNCRIP/ZFP36/CNOT7/TNRC6B/MLH1/CNOT2/NANOS1/TNRC6A/DIS3/SAMD4A/PATL1/TENT4A/ZFP36L1/POLR2D/HNRNPU
GOBP_IMMUNE_RESPONSE_INHIBITING_SIGNAL_TRANSDUCTION	GOBP_IMMUNE_RESPONSE_INHIBITING_SIGNAL_TRANSDUCTION	GOBP_IMMUNE_RESPONSE_INHIBITING_SIGNAL_TRANSDUCTION	11	0.755523031698534	1.75227775136001	0.00152116819607685	0.0176839131516991	0.0150234254951032	373	tags=55%, list=2%, signal=53%	LILRB1/KLRC1/LILRB2/LILRB4/LYN/CD33
GOBP_REGULATION_OF_ISOMERASE_ACTIVITY	GOBP_REGULATION_OF_ISOMERASE_ACTIVITY	GOBP_REGULATION_OF_ISOMERASE_ACTIVITY	8	0.806857621376125	1.72766846983348	0.00152239741404184	0.0176839131516991	0.0150234254951032	589	tags=50%, list=3%, signal=48%	PLSCR1/NOD2/ITGB2/ITGAM
GOMF_SUPEROXIDE_GENERATING_NADPH_OXIDASE_ACTIVATOR_ACTIVITY	GOMF_SUPEROXIDE_GENERATING_NADPH_OXIDASE_ACTIVATOR_ACTIVITY	GOMF_SUPEROXIDE_GENERATING_NADPH_OXIDASE_ACTIVATOR_ACTIVITY	8	0.806069151120335	1.72598017295899	0.00152239741404184	0.0176839131516991	0.0150234254951032	605	tags=38%, list=3%, signal=36%	NCF2/NCF1/NCF4
[truncated: 245 more rows]
