# Supplementary material for: Identification and validation of prognostic genes and prognostic models associated with cutaneous melanoma and integrative stress response
Source: Front Immunol. 2025 Dec 2;16:1689103. doi: 10.3389/fimmu.2025.1689103 (PMC12705592; doi:10.3389/fimmu.2025.1689103)
Supplement: Supplementary file 10 [file Table8.xlsx]

## Sheet: Supplementary Tables 8
Tables S8. The table of enrichment pathway information for GPX2.
	ID	Description	setSize	enrichmentScore	NES	pvalue	p.adjust	qvalue	rank	leading_edge	core_enrichment
GOMF_MHC_PROTEIN_COMPLEX_BINDING	GOMF_MHC_PROTEIN_COMPLEX_BINDING	GOMF_MHC_PROTEIN_COMPLEX_BINDING	34	-0.789178	-3.26714	1e-10	4.46363636363636e-08	4.05406698564593e-08	1655	tags=68%, list=9%, signal=61%	B2M/HLA-DOB/HLA-DQA2/HLA-DQB1/HLA-DPB1/ANXA11/CD74/HLA-DQA1/HSP90AB1/HLA-DRB1/HLA-DMA/HLA-DRA/KLRC2/HLA-DRB5/HLA-DPA1/HSPA8/HLA-DOA/CD8A/MS4A1/HLA-DMB/LILRB2/CD4/LILRB1
GOMF_MHC_CLASS_II_PROTEIN_COMPLEX_BINDING	GOMF_MHC_CLASS_II_PROTEIN_COMPLEX_BINDING	GOMF_MHC_CLASS_II_PROTEIN_COMPLEX_BINDING	25	-0.837283	-3.20319	1e-10	4.46363636363636e-08	4.05406698564593e-08	1655	tags=76%, list=9%, signal=69%	B2M/HLA-DOB/HLA-DQA2/HLA-DQB1/HLA-DPB1/ANXA11/CD74/HLA-DQA1/HSP90AB1/HLA-DRB1/HLA-DMA/HLA-DRA/HLA-DRB5/HLA-DPA1/HSPA8/HLA-DOA/MS4A1/HLA-DMB/CD4
GOBP_B_CELL_RECEPTOR_SIGNALING_PATHWAY	GOBP_B_CELL_RECEPTOR_SIGNALING_PATHWAY	GOBP_B_CELL_RECEPTOR_SIGNALING_PATHWAY	56	-0.65024	-3.05583	1e-10	4.46363636363636e-08	4.05406698564593e-08	2175	tags=59%, list=12%, signal=52%	FOXP1/PIK3CD/SH2B2/PLCG2/SYK/CTLA4/KLHL6/FCGR2B/PTPN22/ITK/IGLL5/PTPN6/MNDA/PLCL2/BANK1/BLK/LYN/LCK/MS4A1/CD79B/NFAM1/LAT2/BTK/CD22/PTPRC/CD79A/CD19/STAP1/FCRL3/PRKCB/CD38/NCKAP1L/CD300A
GOBP_B_CELL_PROLIFERATION	GOBP_B_CELL_PROLIFERATION	GOBP_B_CELL_PROLIFERATION	99	-0.538729	-2.82639	1e-10	4.46363636363636e-08	4.05406698564593e-08	2029	tags=47%, list=12%, signal=42%	IFNA16/IFNA17/CD320/CD40/PRKCD/IL21/CTLA4/FCGR2B/CD74/TICAM1/TNFRSF4/IL7/PKN1/GPR183/IL7R/CD40LG/ADA/IFNA14/MZB1/MNDA/PLCL2/TFRC/BLK/CARD11/LYN/MS4A1/IKZF3/IL10/TNFSF13B/GAPT/INPP5D/TYROBP/BTK/HSPD1/CD22/PTPRC/CD79A/CD19/TLR4/SASH3/TNFRSF13B/FCRL3/CD38/NCKAP1L/CD300A/CR2/CD180
GOBP_POSITIVE_REGULATION_OF_INTERFERON_GAMMA_PRODUCTION	GOBP_POSITIVE_REGULATION_OF_INTERFERON_GAMMA_PRODUCTION	GOBP_POSITIVE_REGULATION_OF_INTERFERON_GAMMA_PRODUCTION	77	-0.55756	-2.77241	1e-10	4.46363636363636e-08	4.05406698564593e-08	2507	tags=49%, list=14%, signal=42%	BTN3A1/IL2/ISG15/CD276/IL27/TNFSF4/IL21/PDE4B/TXK/RIPK2/HLA-DPB1/IL12A/SLAMF1/IL12RB2/PTPN22/CD2/LTA/IL12RB1/CD14/TLR3/HLA-DPA1/BTN3A2/CD226/LGALS9/CD3E/HMHB1/IRF8/CRTAM/TLR8/CCR2/HSPD1/EBI3/TLR4/SASH3/SLAMF6/TLR7/HAVCR2/LILRB1
GOCC_CORNIFIED_ENVELOPE	GOCC_CORNIFIED_ENVELOPE	GOCC_CORNIFIED_ENVELOPE	45	0.927027372178552	2.59951799540896	1e-10	4.46363636363636e-08	4.05406698564593e-08	929	tags=89%, list=5%, signal=84%	TGM1/EVPL/PKP3/PKP1/DSG1/DSC3/DSG3/CDSN/SPRR2B/SPRR1A/IVL/SCEL/PPL/CNFN/DSP/CST6/CSTA/RPTN/DSC2/KRT10/SPRR1B/DSC1/PI3/KRT1/SPRR2E/FLG2/SPRR2A/SPRR2G/LORICRIN/EVPLL/SPRR2D/LCE1D/SPRR2F/DSG4/JUP/KRT2/FLG/SPRR3/PKP2/HRNR
GOBP_KERATINIZATION	GOBP_KERATINIZATION	GOBP_KERATINIZATION	59	0.893673101560351	2.57982	1e-10	4.46363636363636e-08	4.05406698564593e-08	970	tags=81%, list=6%, signal=77%	TGM1/EVPL/SPRR4/KRT17/SFN/CERS3/LCE2D/LCE3E/LCE2C/LCE2B/CDSN/LCE3D/LIPK/SPRR2B/SPRR1A/LCE6A/IVL/PPL/CNFN/KRT16/LCE3A/TMEM79/SPRR1B/CASP14/TGM3/SPRR2E/KLK5/SPRR2A/SPRR2G/LORICRIN/LCE1E/SPRR2D/LCE1C/ABCA12/LCE1D/LCE1F/SPRR2F/LCE1A/IL1A/LCE3C/LCE1B/KRT2/LIPN/LIPM/SPRR3/CYP26B1/HRNR/LCE5A
GOBP_KERATINOCYTE_DIFFERENTIATION	GOBP_KERATINOCYTE_DIFFERENTIATION	GOBP_KERATINOCYTE_DIFFERENTIATION	141	0.80592160212616	2.47258228408895	1e-10	4.46363636363636e-08	4.05406698564593e-08	970	tags=53%, list=6%, signal=51%	GRHL2/TGM1/EVPL/SPRR4/KRT17/SFN/FOXN1/CERS3/LCE2D/LCE3E/OVOL2/LCE2C/LCE2B/CDSN/LCE3D/TP63/LIPK/SPRR2B/SPRR1A/LCE6A/IVL/SCEL/PPL/CNFN/EREG/KDF1/DSP/GRHL1/KRT16/LCE3A/CSTA/AQP3/KRT10/TMEM79/SPRR1B/CASP14/TGM3/IRF6/SPRR2E/S100A7/KLK5/SPRR2A/SPRR2G/ACER1/LORICRIN/LCE1E/SPRR2D/KRT84/LCE1C/ABCA12/LCE1D/LCE1F/SPRR2F/LCE1A/IL1A/IL20/DSG4/LCE3C/LCE1B/KRT2/DNASE1L2/LIPN/FLG/TRIM16/EXPH5/AKR1C3/WNT5A/WNT16/…
GOBP_REGULATION_OF_WATER_LOSS_VIA_SKIN	GOBP_REGULATION_OF_WATER_LOSS_VIA_SKIN	GOBP_REGULATION_OF_WATER_LOSS_VIA_SKIN	28	0.894524658514423	2.3717144636161	1e-10	4.46363636363636e-08	4.05406698564593e-08	1196	tags=79%, list=7%, signal=73%	CLDN4/SFN/GRHL3/TP63/KDF1/GRHL1/KRT16/TMEM79/KRT1/ALOXE3/FLG2/ALOX12B/ACER1/ABCA12/ALOX12/FLG/CLDN1/TMPRSS11F/FA2H/CYP26B1/HRNR/LSR
GOBP_WATER_HOMEOSTASIS	GOBP_WATER_HOMEOSTASIS	GOBP_WATER_HOMEOSTASIS	65	0.794590364261693	2.3190319954174	1e-10	4.46363636363636e-08	4.05406698564593e-08	929	tags=46%, list=5%, signal=44%	SCNN1A/CLDN4/SFN/GRHL3/TP63/KDF1/GRHL1/KRT16/SCNN1G/AQP3/TMEM79/KRT1/CYP4F12/ALOXE3/FLG2/ALOX12B/ACER1/ABCA12/ALOX12/SCNN1B/CYP4F2/CFTR/FLG/CLDN1/TFAP2B/TMPRSS11F/FA2H/ATP6V1B1/CYP26B1/HRNR
GOBP_EPIDERMAL_CELL_DIFFERENTIATION	GOBP_EPIDERMAL_CELL_DIFFERENTIATION	GOBP_EPIDERMAL_CELL_DIFFERENTIATION	202	0.745179932365512	2.31526343631067	1e-10	4.46363636363636e-08	4.05406698564593e-08	1826	tags=48%, list=10%, signal=43%	GRHL2/TGM1/EVPL/SPRR4/KRT17/SFN/FOXN1/CERS3/LCE2D/SPINK5/OVOL1/LCE3E/OVOL2/LCE2C/LCE2B/CDSN/LCE3D/TP63/LIPK/SPRR2B/SPRR1A/LCE6A/IVL/SCEL/PPL/CNFN/EREG/KDF1/DSP/GRHL1/KRT16/LCE3A/CSTA/AQP3/KRT10/TMEM79/SPRR1B/CASP14/TGM3/IRF6/SPRR2E/S100A7/KLK5/SULT2B1/SPRR2A/SPRR2G/ACER1/LORICRIN/LCE1E/SPRR2D/KRT84/LCE1C/ABCA12/LCE1D/LCE1F/SPRR2F/LCE1A/IL1A/IL20/DSG4/KLF4/LCE3C/LCE1B/KRT2/DNASE1L2/LIPN/FLG/TRIM16…
GOCC_DESMOSOME	GOCC_DESMOSOME	GOCC_DESMOSOME	25	0.887651327183286	2.30446305927534	1e-10	4.46363636363636e-08	4.05406698564593e-08	790	tags=64%, list=5%, signal=61%	EVPL/POF1B/PKP3/PKP1/DSG1/DSC3/DSG3/CDSN/PPL/DSP/DSC2/DSC1/DSG4/JUP/PERP/PKP2
GOBP_INTERMEDIATE_FILAMENT_BASED_PROCESS	GOBP_INTERMEDIATE_FILAMENT_BASED_PROCESS	GOBP_INTERMEDIATE_FILAMENT_BASED_PROCESS	68	0.785737952249879	2.30041636078086	1e-10	4.46363636363636e-08	4.05406698564593e-08	2261	tags=60%, list=13%, signal=53%	EVPL/KRT17/PKP1/KRT31/KRT9/KRT23/KRT19/EPPK1/KRT15/KRT14/PPL/DSP/KRT16/KRT34/KRT6C/KRT74/EVPLL/KRT33A/KRT3/KRT37/KRT2/KRT33B/KRT13/PKP2/KRT32/KRT71/NDEL1/INA/DES/KRT25/NEFM/ATXN3/KRT38/SYNC/TCHH/GFAP/KRT20/FAM83H/NEFL/CLN8/KRT18
GOBP_SKIN_DEVELOPMENT	GOBP_SKIN_DEVELOPMENT	GOBP_SKIN_DEVELOPMENT	272	0.721657572306744	2.26478917304436	1e-10	4.46363636363636e-08	4.05406698564593e-08	1386	tags=42%, list=8%, signal=39%	GRHL2/TGM1/CLDN4/EVPL/SPRR4/KRT17/KRT9/SFN/FOXN1/CERS3/GJB3/LCE2D/GRHL3/SPINK5/OVOL1/LCE3E/OVOL2/LCE2C/FERMT1/LCE2B/CDSN/LCE3D/TP63/LIPK/SPRR2B/SPRR1A/LCE6A/IVL/FOXQ1/ITGB6/SCEL/PPL/CNFN/EREG/KDF1/DSP/GRHL1/KRT16/LCE3A/CSTA/ASPRV1/AQP3/KRT10/TMEM79/SPRR1B/SOX21/CASP14/TGM3/IRF6/KRT1/SPRR2E/S100A7/ALOXE3/FLG2/KLK5/ALOX12B/FGFR2/SPRR2A/SPRR2G/ACER1/LORICRIN/LCE1E/SPRR2D/KRT84/LCE1C/ABCA12/EGFR/FOXE…
GOBP_EPIDERMIS_DEVELOPMENT	GOBP_EPIDERMIS_DEVELOPMENT	GOBP_EPIDERMIS_DEVELOPMENT	331	0.71440498315627	2.25820481245386	1e-10	4.46363636363636e-08	4.05406698564593e-08	1071	tags=38%, list=6%, signal=36%	GRHL2/TGM1/ZNF750/EVPL/SPRR4/KRT17/CALML5/COL17A1/KRT31/KRT9/SFN/FOXN1/GJB5/CERS3/LCE2D/GRHL3/SPINK5/OVOL1/LCE3E/OVOL2/LCE2C/FERMT1/LCE2B/CDSN/LCE3D/KRTDAP/TP63/LIPK/SPRR2B/SPRR1A/LCE6A/KRT15/IVL/KRT5/KRT14/FOXQ1/KLK7/SCEL/PPL/CNFN/EREG/KDF1/DSP/POU2F3/BNC1/GRHL1/CST6/KRT16/LCE3A/CSTA/LAMC2/AQP3/CRABP2/KRT10/TMEM79/KRT34/SPRR1B/SOX21/CASP14/TGM3/IRF6/SPRR2E/S100A7/FLG2/KLK5/FGFR2/COL7A1/SULT2B1/S…
GOBP_INTERMEDIATE_FILAMENT_ORGANIZATION	GOBP_INTERMEDIATE_FILAMENT_ORGANIZATION	GOBP_INTERMEDIATE_FILAMENT_ORGANIZATION	42	0.801690336522957	2.23749990620549	1e-10	4.46363636363636e-08	4.05406698564593e-08	1716	tags=64%, list=10%, signal=58%	KRT17/PKP1/KRT31/KRT9/KRT23/KRT19/EPPK1/KRT15/KRT14/DSP/KRT16/KRT34/KRT33A/KRT37/KRT2/KRT33B/KRT13/PKP2/KRT32/KRT71/DES/KRT25/NEFM/KRT38/TCHH/GFAP/KRT20
GOBP_KERATINOCYTE_PROLIFERATION	GOBP_KERATINOCYTE_PROLIFERATION	GOBP_KERATINOCYTE_PROLIFERATION	46	0.783881254562349	2.20758271141151	1e-10	4.46363636363636e-08	4.05406698564593e-08	918	tags=43%, list=5%, signal=41%	TGM1/SFN/SLURP1/OVOL2/SDR16C5/EPPK1/FERMT1/TP63/KLK8/EREG/KDF1/IRF6/FGFR2/AREG/EPB41L4B/KRT2/CRNN/WNT16/SRSF6/CDH13
GOCC_KERATIN_FILAMENT	GOCC_KERATIN_FILAMENT	GOCC_KERATIN_FILAMENT	98	0.727425512948181	2.19195813495786	1e-10	4.46363636363636e-08	4.05406698564593e-08	3371	tags=70%, list=19%, signal=57%	KRT17/KRT9/EPPK1/KRT75/KRT77/KRT5/KRT14/KRT6B/KRT6A/KRT10/KRT78/CASP14/KRT1/KRT6C/KRT74/KRT82/KRT84/KRT76/KRT3/KRT2/KRT7/KRT79/KRT13/KRT71/KRT73/KRTAP5-10/KRTAP5-5/KRT86/KRTAP10-5/KRTAP4-8/KRTAP3-3/KRTAP4-3/KRTAP5-7/KRT25/KRT4/KRTAP9-9/KRTAP2-4/KRTAP10-10/KRTAP3-1/KRTAP4-11/KRTAP5-8/KRTAP2-1/KRT81/KRTAP2-3/FAM83H/TCHP/KRT83/GPER1/KRTAP10-8/KRT8/KRTAP9-4/KRT85/KRT18/KRTAP5-4/KRTAP9-3/KRTAP10-3/KRT…
GOCC_INTERMEDIATE_FILAMENT	GOCC_INTERMEDIATE_FILAMENT	GOCC_INTERMEDIATE_FILAMENT	202	0.677520828077333	2.10504756295148	1e-10	4.46363636363636e-08	4.05406698564593e-08	3130	tags=53%, list=18%, signal=44%	EVPL/KRT17/PKP1/KRT31/KRT9/KRT23/KRT19/EPPK1/KRT75/KRT77/KRT15/KRT5/KRT14/PPL/DSP/KRT16/KRT6B/KRT6A/KRT10/KRT34/KRT78/CASP14/KRT1/KRT6C/KRT74/EVPLL/KRT82/KRT84/GJA1/KRT33A/KRT24/KRT76/KRT3/KRT37/JUP/KRT2/KRT7/KRT79/KRT33B/KRT13/SHANK2/PKP2/KRT32/KRT71/KRT26/INA/DES/KRT73/KRTAP5-10/IFFO2/KRTAP5-5/KRT86/KRTAP10-5/KRTAP4-8/KRTAP3-3/KRTAP4-3/KRTAP5-7/KRT25/KRT4/KRTAP9-9/KRTAP2-4/KRTAP10-10/KRTAP3-1/N…
GOCC_INTERMEDIATE_FILAMENT_CYTOSKELETON	GOCC_INTERMEDIATE_FILAMENT_CYTOSKELETON	GOCC_INTERMEDIATE_FILAMENT_CYTOSKELETON	244	0.639084629158808	2.00038301210216	1e-10	4.46363636363636e-08	4.05406698564593e-08	3130	tags=47%, list=18%, signal=39%	EVPL/KRT17/PKP1/KRT31/KRT9/KRT23/KRT19/EPPK1/KRT75/KRT77/KRT15/KRT5/KRT14/KRT80/PPL/DSP/KRT16/KRT6B/KRT6A/S100A8/KRT10/KRT34/KRT78/CASP14/KRT1/KRT6C/KRT74/EVPLL/KRT82/KRT84/GJA1/KRT33A/KRT24/KRT76/KRT3/SLC1A6/KRT37/JUP/KRT2/KRT7/KRT79/KRT33B/KRT13/SHANK2/SYCE1L/PKP2/KRT32/KRT71/NDEL1/KRT26/INA/DES/KRT73/KRTAP5-10/IFFO2/KRTAP5-5/KRT86/KRTAP10-5/KRTAP4-8/KRTAP3-3/KRTAP4-3/KRTAP5-7/KRT25/KRT4/KRTAP9…
GOBP_TERPENOID_METABOLIC_PROCESS	GOBP_TERPENOID_METABOLIC_PROCESS	GOBP_TERPENOID_METABOLIC_PROCESS	96	0.661042802175457	1.99203	1e-10	4.46363636363636e-08	4.05406698564593e-08	3201	tags=48%, list=18%, signal=39%	AKR1B10/AKR1B15/UGT1A7/ADH7/CYP2C18/SDR16C5/HMGCS2/CRABP2/AKR1C1/RDH16/RDH12/CYP2W1/CRABP1/CYP27C1/CYP2E1/AKR1C3/CYP2C9/UGT1A1/CYP3A5/ADH1A/CYP2D6/CYP2S1/CYP26B1/CYP3A4/RBP1/UGT1A8/TTR/DGAT2/DHRS4/RDH13/ALDH8A1/ABCA4/DHRS4L2/RPE65/ALDH3A2/UGT1A9/CYP2C8/PPARD/RBP2/RBP4/ADH6/PLPP6/PNPLA4/ADH4/CYP2C19/AKR1C4
GOMF_SERINE_HYDROLASE_ACTIVITY	GOMF_SERINE_HYDROLASE_ACTIVITY	GOMF_SERINE_HYDROLASE_ACTIVITY	190	0.571771165066648	1.77690820746718	1e-10	4.46363636363636e-08	4.05406698564593e-08	2477	tags=35%, list=14%, signal=31%	TMPRSS4/PRSS8/PRSS3/KLK11/TMPRSS11D/ENDOU/KLK9/KLK8/KLK10/KLK7/PRSS22/KLK12/TMPRSS11A/KLK5/TMPRSS11E/KLK13/PRSS27/RHBDL2/KLK14/MASP1/AADAC/F3/MMP3/MMP10/KLK6/TPSB2/MMP1/TPSAB1/MMP7/PCSK9/TMPRSS11F/PRSS53/MMP13/TMPRSS13/CTSV/ST14/CMA1/OVCH2/HABP2/F7/CTSG/TMPRSS2/PRSS12/TMPRSS12/MASP2/CTRC/F12/RHBDF1/PLG/CTRL/TMPRSS9/CORIN/F9/TPSD1/PLA2G6/TMPRSS7/F10/LTF/PRSS36/PROC/BMP1/ELANE/MMP2/HP/MMP11/F2/HGFAC
GOBP_REGULATION_OF_B_CELL_PROLIFERATION	GOBP_REGULATION_OF_B_CELL_PROLIFERATION	GOBP_REGULATION_OF_B_CELL_PROLIFERATION	63	-0.57804	-2.73172	1.18304615437686e-10	5.051092711296e-08	4.58762016752182e-08	1900	tags=52%, list=11%, signal=47%	CD320/CD40/IL21/CTLA4/FCGR2B/CD74/TICAM1/TNFRSF4/IL7/PKN1/GPR183/ADA/MZB1/MNDA/TFRC/BLK/CARD11/LYN/IKZF3/IL10/TNFSF13B/INPP5D/TYROBP/BTK/CD22/PTPRC/TLR4/SASH3/TNFRSF13B/FCRL3/CD38/NCKAP1L/CD300A
GOBP_ISOPRENOID_METABOLIC_PROCESS	GOBP_ISOPRENOID_METABOLIC_PROCESS	GOBP_ISOPRENOID_METABOLIC_PROCESS	115	0.637254985751101	1.93535171250901	1.78392081348448e-10	7.29920932850735e-08	6.62945660204124e-08	3201	tags=43%, list=18%, signal=36%	AKR1B10/AKR1B15/UGT1A7/ADH7/CYP2C18/SDR16C5/HMGCS2/CRABP2/AKR1C1/RDH16/RDH12/CYP2W1/CRABP1/CYP27C1/CYP2E1/AKR1C3/CYP2C9/UGT1A1/CYP3A5/ADH1A/CYP2D6/CYP2S1/CYP26B1/CYP3A4/RBP1/UGT1A8/MVD/TTR/DGAT2/PMVK/MVK/DHRS4/RDH13/ALDH8A1/ABCA4/DHRS4L2/TH/RPE65/ALDH3A2/UGT1A9/CYP2C8/PPARD/RBP2/RBP4/ADH6/PLPP6/PNPLA4/ADH4/CYP2C19/AKR1C4
GOCC_MHC_CLASS_II_PROTEIN_COMPLEX	GOCC_MHC_CLASS_II_PROTEIN_COMPLEX	GOCC_MHC_CLASS_II_PROTEIN_COMPLEX	15	-0.898774	-3.03289	2.09527668898919e-10	8.23024683434953e-08	7.47506500454964e-08	1655	tags=93%, list=9%, signal=85%	B2M/HLA-DOB/HLA-DQA2/HLA-DQB1/HLA-DPB1/CD74/HLA-DQA1/HLA-DRB1/HLA-DMA/HLA-DRA/HLA-DRB5/HLA-DPA1/HLA-DOA/HLA-DMB
GOBP_REGULATION_OF_ANTIGEN_RECEPTOR_MEDIATED_SIGNALING_PATHWAY	GOBP_REGULATION_OF_ANTIGEN_RECEPTOR_MEDIATED_SIGNALING_PATHWAY	GOBP_REGULATION_OF_ANTIGEN_RECEPTOR_MEDIATED_SIGNALING_PATHWAY	63	-0.571357	-2.70014	2.57710866621538e-10	9.73354119316733e-08	8.84042175256799e-08	1489	tags=43%, list=9%, signal=39%	CCR7/FCGR2B/ADA/PTPN22/PTPN6/SLA2/RAB29/SH2D1A/PLCL2/CD226/UBASH3A/BLK/CARD11/LYN/LCK/TRAT1/NFAM1/TESPA1/CD22/PTPRC/CD19/STAP1/FCRL3/PRKCB/LAPTM5/LILRB4/CD300A
GOBP_OLEFINIC_COMPOUND_METABOLIC_PROCESS	GOBP_OLEFINIC_COMPOUND_METABOLIC_PROCESS	GOBP_OLEFINIC_COMPOUND_METABOLIC_PROCESS	154	0.591206651857731	1.8249982620429	3.40985346521228e-10	1.24017633438461e-07	1.12638161445394e-07	3201	tags=43%, list=18%, signal=35%	AKR1B10/AKR1B15/AKR1C2/CYP4F3/ADH7/CYP2C18/SDR16C5/AKR1C1/CYP4F12/ALOXE3/ALOX12B/PLA2G2F/RDH16/ALOX12/SCNN1B/RDH12/CYP4F2/CYP27C1/PLA2G4B/CYP2E1/AKR1C3/CYP2C9/HSD11B2/CYP3A5/ADH1A/CYP2D6/FAAH2/CYP2S1/CYP3A4/ELOVL3/GSTA1/CYP4F11/TTR/DGAT2/PTGS1/FAAH/CYP2B6/DHRS4/WNT4/RDH13/ALDH8A1/ABCA4/ALOX15/DHRS4L2/DKK3/CYP11A1/RPE65/CYP2A7/CYP2C8/LHB/AWAT1/CYP2A6/CYP4A22/GSTM2/CYP2F1/PTGS2/CYP4A11/RBP4/CYP4Z1/…
GOBP_POSITIVE_REGULATION_OF_ALPHA_BETA_T_CELL_ACTIVATION	GOBP_POSITIVE_REGULATION_OF_ALPHA_BETA_T_CELL_ACTIVATION	GOBP_POSITIVE_REGULATION_OF_ALPHA_BETA_T_CELL_ACTIVATION	67	-0.54415	-2.72252	3.84090367353307e-10	1.34705978836053e-07	1.22345777540773e-07	2602	tags=52%, list=15%, signal=45%	IFNG/ZAP70/RHOA/RUNX3/CCL19/AP3B1/FOXP3/TNFSF4/CD55/SYK/RIPK2/PRKCQ/CD83/IL12A/HLA-DRB1/RASAL3/ADA/NLRP3/PTPN22/HSPH1/HLA-DRA/HLX/IL12RB1/LGALS9/AP3D1/CD3E/CCR2/PTPRC/EBI3/SASH3/CD86/CD28/LILRB4/NCKAP1L/CD80
GOBP_MOLTING_CYCLE	GOBP_MOLTING_CYCLE	GOBP_MOLTING_CYCLE	112	0.622194422830605	1.88881260203402	7.60446719152624e-10	2.57502992485475e-07	2.33875319469335e-07	2176	tags=35%, list=12%, signal=31%	KRT17/FOXN1/SPINK5/FERMT1/TP63/KRT14/FOXQ1/KRT16/TMEM79/SOX21/TGM3/FGFR2/KRT84/EGFR/FOXE1/PPP1R13L/DSG4/EDAR/DNASE1L2/KRT33B/WNT5A/MPZL3/LGR5/SOSTDC1/TRPV3/FA2H/APCDD1/KRT71/WNT10A/KRTAP4-8/KRTAP4-3/KRT25/CDH3/SOX9/KRT83/TRADD/ZDHHC21/SOX18/DKK4
GOBP_PEPTIDE_ANTIGEN_ASSEMBLY_WITH_MHC_CLASS_II_PROTEIN_COMPLEX	GOBP_PEPTIDE_ANTIGEN_ASSEMBLY_WITH_MHC_CLASS_II_PROTEIN_COMPLEX	GOBP_PEPTIDE_ANTIGEN_ASSEMBLY_WITH_MHC_CLASS_II_PROTEIN_COMPLEX	14	-0.898222	-2.93978	8.86268882904741e-10	2.80747110649179e-07	2.54986629706345e-07	1655	tags=93%, list=9%, signal=84%	B2M/HLA-DOB/HLA-DQA2/HLA-DQB1/HLA-DPB1/HLA-DQA1/HLA-DRB1/HLA-DMA/HLA-DRA/HLA-DRB5/HLA-DPA1/HLA-DOA/HLA-DMB
GOBP_ANTIGEN_PROCESSING_AND_PRESENTATION_OF_PEPTIDE_ANTIGEN	GOBP_ANTIGEN_PROCESSING_AND_PRESENTATION_OF_PEPTIDE_ANTIGEN	GOBP_ANTIGEN_PROCESSING_AND_PRESENTATION_OF_PEPTIDE_ANTIGEN	60	-0.577805	-2.84054	8.60591865559296e-10	2.80747110649179e-07	2.54986629706345e-07	1971	tags=53%, list=11%, signal=47%	CALR/HLA-B/TAP1/B2M/MARCHF8/IFI30/CTSD/HLA-DOB/HLA-DQA2/HLA-DQB1/CD209/HLA-DPB1/FCGR2B/CD74/CLEC4A/MARCHF1/CLEC4M/HLA-DQA1/ERAP1/CTSS/HLA-DRB1/HLA-DMA/HLA-DRA/HLA-DRB5/HLA-DPA1/CTSL/HLA-DOA/HLA-DMB/ACE/TREM2/LGMN/FCER1G
GOBP_INTERLEUKIN_12_PRODUCTION	GOBP_INTERLEUKIN_12_PRODUCTION	GOBP_INTERLEUKIN_12_PRODUCTION	62	-0.5648	-2.69971	9.26017654135015e-10	2.84171667612683e-07	2.58096959983091e-07	2222	tags=50%, list=13%, signal=44%	CCL19/FOXP1/HLA-B/TNFSF4/IRF1/CD40/PLCG2/SYK/CD47/CCR7/RIPK2/JAK3/LTB/CD40LG/SLAMF1/ARRB2/IRF5/TLR3/CMKLR1/LGALS9/TIGIT/IL10/IRF8/IDO1/TLR8/HSPD1/TLR4/LILRA5/LAPTM5/LILRB1/SCIMP
GOCC_IMMUNOLOGICAL_SYNAPSE	GOCC_IMMUNOLOGICAL_SYNAPSE	GOCC_IMMUNOLOGICAL_SYNAPSE	44	-0.647033	-2.86899	1.06275901016189e-09	3.16251317569385e-07	2.8723308111967e-07	1440	tags=48%, list=8%, signal=44%	CD6/PRKCQ/HLA-DRB1/GZMA/HLA-DRA/PRKAR1A/CARD11/STX7/CORO1A/IL4I1/LCK/CD3E/SNX27/CRTAM/CD37/RHOH/CD28/HAVCR2/CD53/ICAM1/SCIMP
GOBP_TYPE_I_INTERFERON_PRODUCTION	GOBP_TYPE_I_INTERFERON_PRODUCTION	GOBP_TYPE_I_INTERFERON_PRODUCTION	94	-0.468544	-2.44745	1.25098845541246e-09	3.61314900945598e-07	3.28161770362531e-07	2721	tags=46%, list=16%, signal=39%	ITCH/HSP90AA1/ACOD1/TRIM21/ILRUN/POLR3C/G3BP1/ISG15/DHX9/FLOT1/POLA1/IRF1/OAS3/PLCG2/SYK/SIRPA/TRIM56/RIPK2/MMP12/TICAM1/OAS1/NLRC3/RNF216/POLR3A/STAT1/IRF5/PTPN22/LILRA4/OAS2/CD14/TLR3/ZBTB20/IFIH1/TOMM70/IL10/IRF8/POLR3D/TLR8/HSPD1/TLR4/TLR7/HAVCR2/LILRB1
GOMF_SERINE_TYPE_ENDOPEPTIDASE_INHIBITOR_ACTIVITY	GOMF_SERINE_TYPE_ENDOPEPTIDASE_INHIBITOR_ACTIVITY	GOMF_SERINE_TYPE_ENDOPEPTIDASE_INHIBITOR_ACTIVITY	96	0.638022614406961	1.92265659542588	1.55064164359497e-09	4.35065741145788e-07	3.95145463043012e-07	2183	tags=38%, list=12%, signal=33%	SERPINB5/SLPI/SPINK5/WFDC5/SERPINB13/SERPINB4/SERPINB3/A2ML1/SPINK7/SERPINB12/WFDC12/PI3/COL7A1/SPINK6/SERPINB11/SERPINB2/SERPINB7/SERPINA12/SPINT2/SERPINB10/SERPINA6/SERPINA11/WFDC2/SPINT1/SERPINA4/COL28A1/SERPINA10/SERPINA7/ITIH4/SERPIND1/SPINK9/ITIH2/AMBP/SERPINB1/HRG/SERPINA9
GOBP_B_CELL_ACTIVATION_INVOLVED_IN_IMMUNE_RESPONSE	GOBP_B_CELL_ACTIVATION_INVOLVED_IN_IMMUNE_RESPONSE	GOBP_B_CELL_ACTIVATION_INVOLVED_IN_IMMUNE_RESPONSE	85	-0.484955	-2.44607	2.20004052343865e-09	6.00122165004654e-07	5.45056823248411e-07	2387	tags=45%, list=14%, signal=39%	IL2/MSH6/NBN/FOXP3/TNFSF4/DOCK11/CD40/PLCG2/IL21/SWAP70/NDFIP1/FCGR2B/SLC15A4/TBX21/GPR183/CD40LG/ADA/CCR6/NOTCH2/TP53BP1/MFNG/PLCL2/TFRC/DOCK10/ST3GAL1/SPI1/IL10/IRF8/POU2AF1/GAPT/HSPD1/PTPRC/CD19/TLR4/AICDA/CD28/CR1/CD180
GOBP_XENOBIOTIC_METABOLIC_PROCESS	GOBP_XENOBIOTIC_METABOLIC_PROCESS	GOBP_XENOBIOTIC_METABOLIC_PROCESS	104	0.626156684684598	1.89662437079639	2.52507730728226e-09	6.70169166419238e-07	6.08676529860671e-07	3534	tags=49%, list=20%, signal=39%	UGT1A6/ALDH3A1/UGT1A7/CYP2C18/AKR1C1/CYP4F12/S100A12/AADAC/CYP2W1/CYP4F2/NOS1/CYP2E1/CYP2C9/UGT1A1/CYP3A5/UGT1A10/CYP2D6/GSTO2/CYP2S1/PON3/CYP26B1/CYP3A4/GSTA1/UGT1A8/HNF4A/GSTA3/GSTA4/CYP2B6/CYP2R1/FMO1/SMOX/CYP2A7/UGT1A9/RORA/ACSM1/CYP2C8/ACSM2B/CYP2A6/GSTM2/CYP2F1/SULT2A1/GLYAT/AOC2/UGT1A4/NR1I2/SULT1A3/UGT2B28/CYP2C19/NAT1/GSTP1/FMO5
GOBP_ANTIGEN_PROCESSING_AND_PRESENTATION_OF_PEPTIDE_OR_POLYSACCHARIDE_ANTIGEN_VIA_MHC_CLASS_II	GOBP_ANTIGEN_PROCESSING_AND_PRESENTATION_OF_PEPTIDE_OR_POLYSACCHARIDE_ANTIGEN_VIA_MHC_CLASS_II	GOBP_ANTIGEN_PROCESSING_AND_PRESENTATION_OF_PEPTIDE_OR_POLYSACCHARIDE_ANTIGEN_VIA_MHC_CLASS_II	34	-0.687395	-2.84577	4.53851749996493e-09	1.14277543204245e-06	1.03791791571398e-06	1655	tags=71%, list=9%, signal=64%	B2M/MARCHF8/IFI30/CTSD/HLA-DOB/HLA-DQA2/HLA-DQB1/HLA-DPB1/FCGR2B/CD74/MARCHF1/HLA-DQA1/CTSS/HLA-DRB1/HLA-DMA/HLA-DRA/HLA-DRB5/HLA-DPA1/CTSL/HLA-DOA/HLA-DMB/TREM2/LGMN/FCER1G
GOCC_TERTIARY_GRANULE_MEMBRANE	GOCC_TERTIARY_GRANULE_MEMBRANE	GOCC_TERTIARY_GRANULE_MEMBRANE	72	-0.514818	-2.54404	4.53070477200005e-09	1.14277543204245e-06	1.03791791571398e-06	3365	tags=53%, list=19%, signal=43%	FCAR/SVIP/NRAS/MCEMP1/CYSTM1/SNAP23/GPR84/UBR4/RAP2B/TSPAN14/TARM1/SIGLEC5/TMEM63A/KCNAB2/CD33/PTAFR/ATP11A/SIRPA/TRPM2/CD47/COPB1/ADAM10/CLEC12A/SLC2A3/ATP8B4/CLEC4C/ITGAX/FPR2/LILRB2/OLR1/ITGAM/FCER1G/ITGB2/CYBB/LAIR1/CD300A/CD53/SIGLEC14
GOMF_STRUCTURAL_CONSTITUENT_OF_SKIN_EPIDERMIS	GOMF_STRUCTURAL_CONSTITUENT_OF_SKIN_EPIDERMIS	GOMF_STRUCTURAL_CONSTITUENT_OF_SKIN_EPIDERMIS	15	0.914087578192257	2.14322343148584	6.20907797732438e-09	1.52432864343314e-06	1.38446099215446e-06	526	tags=80%, list=3%, signal=78%	PKP1/SPRR1A/KRT10/PI3/KRT1/SPRR2E/LORICRIN/KRT82/KRT84/PNPLA1/KRT2/FLG
GOBP_IMMUNOGLOBULIN_PRODUCTION_INVOLVED_IN_IMMUNOGLOBULIN_MEDIATED_IMMUNE_RESPONSE	GOBP_IMMUNOGLOBULIN_PRODUCTION_INVOLVED_IN_IMMUNOGLOBULIN_MEDIATED_IMMUNE_RESPONSE	GOBP_IMMUNOGLOBULIN_PRODUCTION_INVOLVED_IN_IMMUNOGLOBULIN_MEDIATED_IMMUNE_RESPONSE	71	-0.510064	-2.52722	7.70522237599676e-09	1.84549472517776e-06	1.67615787398769e-06	2387	tags=48%, list=14%, signal=42%	IL2/MSH6/NBN/FOXP3/TNFSF4/CD40/B2M/SWAP70/HLA-DOB/HLA-DQA2/NDFIP1/HLA-DQB1/HLA-DPB1/SLC15A4/HLA-DQA1/TBX21/HLA-DRB1/CD40LG/HLA-DMA/CCR6/HLA-DRA/HLA-DRB5/TP53BP1/HLA-DPA1/TFRC/HLA-DOA/HLA-DMB/IL10/GAPT/BTK/HSPD1/PTPRC/AICDA/CD28
GOBP_INTERFERON_ALPHA_PRODUCTION	GOBP_INTERFERON_ALPHA_PRODUCTION	GOBP_INTERFERON_ALPHA_PRODUCTION	26	-0.75141	-2.91635	8.20593813761929e-09	1.91862648836718e-06	1.7425792942368e-06	1463	tags=54%, list=8%, signal=49%	RIPK2/MMP12/NLRC3/STAT1/IRF5/LILRA4/TLR3/IFIH1/IL10/TLR8/HSPD1/TLR4/TLR7/HAVCR2
GOBP_REGULATORY_T_CELL_DIFFERENTIATION	GOBP_REGULATORY_T_CELL_DIFFERENTIATION	GOBP_REGULATORY_T_CELL_DIFFERENTIATION	34	-0.680144	-2.81575	9.12185868296671e-09	2.027445982025e-06	1.84141384989793e-06	2807	tags=65%, list=16%, signal=54%	AMBRA1/PSG9/IFNG/IL2/CD46/DUSP10/FOXP3/TNFSF4/IRF1/CTLA4/TOX/DROSHA/HLA-DRB1/HLA-DRA/LAG3/LGALS9/IL4I1/LILRB2/CD28/LILRB4/PLA2G2D/CR1
GOBP_POSITIVE_REGULATION_OF_TYPE_I_INTERFERON_PRODUCTION	GOBP_POSITIVE_REGULATION_OF_TYPE_I_INTERFERON_PRODUCTION	GOBP_POSITIVE_REGULATION_OF_TYPE_I_INTERFERON_PRODUCTION	57	-0.551634	-2.65498	9.27110796989968e-09	2.027445982025e-06	1.84141384989793e-06	2661	tags=53%, list=15%, signal=45%	HSP90AA1/POLR3C/G3BP1/ISG15/DHX9/FLOT1/IRF1/OAS3/PLCG2/SYK/TRIM56/RIPK2/MMP12/TICAM1/OAS1/POLR3A/STAT1/IRF5/PTPN22/OAS2/CD14/TLR3/ZBTB20/IFIH1/TOMM70/POLR3D/TLR8/HSPD1/TLR4/TLR7
GOBP_ICOSANOID_METABOLIC_PROCESS	GOBP_ICOSANOID_METABOLIC_PROCESS	GOBP_ICOSANOID_METABOLIC_PROCESS	113	0.601618501834685	1.82584212961655	9.29074024349542e-09	2.027445982025e-06	1.84141384989793e-06	2519	tags=37%, list=14%, signal=32%	GGT6/PLA2G3/PLA2G4F/AKR1C2/CYP4F3/CYP2C18/EDN2/AKR1C1/CYP4F12/ALOXE3/ALOX12B/PLA2G2F/CYP4F22/ALOX12/CYP4F2/FABP5/PLA2G4B/CYP2E1/EDN1/AKR1C3/CYP2C9/CYP4F8/CYP2D6/FAAH2/ATP6V1B1/CYP2S1/CES2/GSTA1/CYP4F11/PTGS1/FAAH/CYP2B6/ALOX15/PTGES/CYP2A7/CYP2C8/AWAT1/CYP2A6/CYP4A22/CYP2F1/PTGS2/CYP4A11
GOCC_MHC_PROTEIN_COMPLEX	GOCC_MHC_PROTEIN_COMPLEX	GOCC_MHC_PROTEIN_COMPLEX	23	-0.774024	-2.83321	9.54022460406054e-09	2.03663055677988e-06	1.84975567666373e-06	1951	tags=65%, list=11%, signal=58%	HLA-B/B2M/HLA-DOB/HLA-DQA2/HLA-DQB1/HLA-DPB1/CD74/HLA-DQA1/HLA-DRB1/HLA-DMA/HLA-DRA/HLA-DRB5/HLA-DPA1/HLA-DOA/HLA-DMB
GOBP_CELL_CELL_JUNCTION_ORGANIZATION	GOBP_CELL_CELL_JUNCTION_ORGANIZATION	GOBP_CELL_CELL_JUNCTION_ORGANIZATION	203	0.540643083434929	1.67979090075022	1.18419053231511e-08	2.42024219575459e-06	2.19816830578075e-06	3091	tags=33%, list=18%, signal=27%	GRHL2/CLDN4/POF1B/PKP3/PKP1/DSG1/GJB6/DSP/GRHL1/MARVELD3/INAVA/GJB2/CLDN17/CLDN8/MPP7/NECTIN1/GJA1/JUP/CLDN7/CLDN1/CLDN10/ACE2/F2RL1/CNTNAP2/PERP/MARVELD2/OCLN/PKP2/CAMSAP3/CDH20/CLDN2/TJP2/IRX3/IL17A/TJP3/CDH22/PLEKHA7/LSR/CXADR/CLDN25/CLDN16/CDH8/ARVCF/PATJ/CD9/RAMP2/FSCN1/EPHA4/CLDN24/APLNR/CLDN15/WNT11/TGFB2/MICALL2/F11R/CDH24/HDAC7/EPHA2/KIFC3/FBF1/PKHD1/CDH1/CLDN34/CLDN3/DLG5/CDHR3/ILDR1
GOCC_APICAL_PLASMA_MEMBRANE	GOCC_APICAL_PLASMA_MEMBRANE	GOCC_APICAL_PLASMA_MEMBRANE	353	0.487055155800108	1.54227914349423	1.20765649278997e-08	2.42024219575459e-06	2.19816830578075e-06	2706	tags=27%, list=15%, signal=23%	PROM2/DUOX1/SCNN1A/CLDN4/MAL2/CEACAM5/DUOX2/SLC15A1/DSG1/CEACAM6/UPK1B/EPCAM/SLC5A1/GJB6/CLCA4/SCNN1G/CYP4F12/CEACAM7/RAB27B/KCNK1/AQP5/SLC23A1/SLC26A9/RHCG/GJA1/AMN/SCNN1B/ATP12A/CYP4F2/CFTR/CLDN1/ACE2/F2RL2/P2RY4/ATP8B1/SHANK2/MARVELD2/SLC44A4/OCLN/ATP6V1B1/AGER/PARD6G/SLC6A9/ERBB2/AQP6/SLC2A2/MUC20/SLC2A1/SLC52A3/SLC34A2/EMP2/SLC16A8/HIP1R/LMO7/SLC9A4/PDZK1/SLC16A2/SPTBN2/GP2/CDHR5/EZR/MTCL1/A…
GOCC_CELL_CELL_JUNCTION	GOCC_CELL_CELL_JUNCTION	GOCC_CELL_CELL_JUNCTION	491	0.459657499668558	1.47051067084951	1.19474050434776e-08	2.42024219575459e-06	2.19816830578075e-06	3108	tags=26%, list=18%, signal=22%	GRHL2/CLDN4/TRIM29/EVPL/POF1B/PKP3/COL17A1/PKP1/GJB5/GJB4/GJB3/NECTIN4/DSG1/DSC3/DSG3/EPPK1/CDSN/EPCAM/GJB6/PPL/DSP/AQP3/MARVELD3/DSC2/DSC1/GJB2/CLDN17/CLDN8/EPB41L4B/MPP7/NECTIN1/GJA1/DSG4/FAT2/ANK3/CRB3/JUP/CLDN7/CLDN1/TNKS1BP1/CNKSR1/CLDN10/CNTNAP2/CALB2/AMTN/AJUBA/PERP/PLEKHG5/PDLIM1/CCDC85C/MARVELD2/OCLN/PKP2/PARD6G/AOC1/CAMSAP3/CDH20/CLDN2/COL13A1/TJP2/DES/SLC2A2/SLC2A1/TJP3/CDH22/PLEKHA7/L…
GOBP_ANTIGEN_PROCESSING_AND_PRESENTATION_OF_EXOGENOUS_PEPTIDE_ANTIGEN	GOBP_ANTIGEN_PROCESSING_AND_PRESENTATION_OF_EXOGENOUS_PEPTIDE_ANTIGEN	GOBP_ANTIGEN_PROCESSING_AND_PRESENTATION_OF_EXOGENOUS_PEPTIDE_ANTIGEN	36	-0.6599	-2.82261	1.30579342522214e-08	2.56457828713629e-06	2.32926056671731e-06	1936	tags=64%, list=11%, signal=57%	TAP1/B2M/IFI30/CTSD/HLA-DOB/HLA-DQA2/HLA-DQB1/HLA-DPB1/FCGR2B/CD74/CLEC4A/HLA-DQA1/CTSS/HLA-DRB1/HLA-DMA/HLA-DRA/HLA-DRB5/HLA-DPA1/CTSL/HLA-DOA/HLA-DMB/LGMN/FCER1G
GOMF_INHIBITORY_MHC_CLASS_I_RECEPTOR_ACTIVITY	GOMF_INHIBITORY_MHC_CLASS_I_RECEPTOR_ACTIVITY	GOMF_INHIBITORY_MHC_CLASS_I_RECEPTOR_ACTIVITY	10	-0.931328	-2.7136	1.40974538321417e-08	2.71445091434572e-06	2.46538134818858e-06	1000	tags=90%, list=6%, signal=85%	LILRB5/LILRA4/LILRA6/LILRB2/LILRB3/LILRA5/LILRA2/LILRA1/LILRB1
GOBP_UNSATURATED_FATTY_ACID_METABOLIC_PROCESS	GOBP_UNSATURATED_FATTY_ACID_METABOLIC_PROCESS	GOBP_UNSATURATED_FATTY_ACID_METABOLIC_PROCESS	108	0.610742158758824	1.85439292480526	1.55081524414029e-08	2.92865494181878e-06	2.65993068089083e-06	2910	tags=44%, list=17%, signal=37%	PLA2G3/PLA2G4F/AKR1C2/CYP4F3/CYP2C18/EDN2/AKR1C1/CYP4F12/ALOXE3/ALOX12B/PLA2G2F/ALOX12/CYP4F2/FABP5/PLA2G4B/CYP2E1/EDN1/AKR1C3/CYP2C9/ELOVL4/CYP4F8/CYP2D6/FAAH2/ATP6V1B1/CYP2S1/CES2/ELOVL3/GSTA1/CYP4F11/PTGS1/FAAH/CYP2B6/ALOX15/PTGES/CYP2A7/CYP2C8/AWAT1/CYP2A6/CYP4A22/GSTM2/CYP2F1/PTGS2/CYP4A11/PTGR2/DECR2/ELOVL7/CYP4Z1/DAGLB
GOBP_PRIMARY_ALCOHOL_METABOLIC_PROCESS	GOBP_PRIMARY_ALCOHOL_METABOLIC_PROCESS	GOBP_PRIMARY_ALCOHOL_METABOLIC_PROCESS	105	0.617370772752274	1.87191943684996	1.73674396791524e-08	3.21789165375994e-06	2.92262793250166e-06	3292	tags=40%, list=19%, signal=33%	AKR1B10/AKR1B15/AKR1C2/ADH7/CYP2C18/SDR16C5/SULT1E1/GDPD3/AKR1C1/RDH16/SCNN1B/RDH12/CYP27C1/AKR1C3/ALDH3B2/HSD11B2/CYP3A5/ADH1A/CYP2D6/CYP3A4/ACP3/TTR/HAO1/DGAT2/DHRS4/WNT4/RDH13/DKK3/CYP11A1/RPE65/ALDH3A2/GPD1/CYP2C8/SULT2A1/RBP4/ALDH2/ADH6/SULT1A3/PNPLA4/ADH4/AKR1C4/CBR4
GOMF_ENDOPEPTIDASE_ACTIVITY	GOMF_ENDOPEPTIDASE_ACTIVITY	GOMF_ENDOPEPTIDASE_ACTIVITY	413	0.472280169690318	1.50272335096853	2.03784739473147e-08	3.70586322523389e-06	3.36582475157109e-06	4184	tags=35%, list=24%, signal=28%	TMPRSS4/PRSS8/PRSS3/KLK11/CAPNS2/TMPRSS11D/CLCA2/KLK9/KLK8/KLK10/KLK7/PRSS22/CLCA4/KLK12/ASPRV1/TMPRSS11A/CASP14/MMP27/KLK5/TMPRSS11E/KLK13/PRSS27/RHBDL2/KLK14/MASP1/F3/MMP3/PYDC1/MMP10/KLK6/ADAM33/TPSB2/MMP1/TPSAB1/MMP28/MMP7/ACE2/PCSK9/TMPRSS11F/PRSS53/MMP13/TMPRSS13/CTSV/ST14/JMJD7/CAPN13/CMA1/USP2/OVCH2/HABP2/F7/ATG4B/CAPN8/SPG7/CTSG/CAPN1/CAPN14/PIP/MST1/TMPRSS2/PRSS12/TMPRSS12/ADAM32/ADAMTS…
GOBP_PEPTIDE_CROSS_LINKING	GOBP_PEPTIDE_CROSS_LINKING	GOBP_PEPTIDE_CROSS_LINKING	36	0.765543365924265	2.08140798301275	2.25658699740962e-08	4.02903351173864e-06	3.6593419385745e-06	1383	tags=53%, list=8%, signal=49%	TGM1/EVPL/SPRR1A/IVL/DSP/CSTA/KRT10/SPRR1B/PI3/TGM3/KRT1/SPRR2E/LORICRIN/TGM5/KRT2/FLG/SPRR3/EPB42/TGM4
GOBP_MEMBRANE_INVAGINATION	GOBP_MEMBRANE_INVAGINATION	GOBP_MEMBRANE_INVAGINATION	72	-0.496244	-2.45225	2.43349963240474e-08	4.26731542682402e-06	3.87575984687319e-06	2005	tags=40%, list=11%, signal=36%	SMURF1/MFGE8/XKR4/SPIRE1/RHOBTB2/ARF1/PLCG2/XKR9/FCGR2B/SNX9/MARCO/IGLL5/ELMO1/C3/SNX3/HAVCR1/FCGR1A/AIF1/RAC2/MSR1/TREM2/RHOH/ITGAM/STAP1/ITGB2/ARHGAP25/BIN2/NCKAP1L/CD300A
GOBP_ANTIGEN_PROCESSING_AND_PRESENTATION_OF_EXOGENOUS_PEPTIDE_ANTIGEN_VIA_MHC_CLASS_II	GOBP_ANTIGEN_PROCESSING_AND_PRESENTATION_OF_EXOGENOUS_PEPTIDE_ANTIGEN_VIA_MHC_CLASS_II	GOBP_ANTIGEN_PROCESSING_AND_PRESENTATION_OF_EXOGENOUS_PEPTIDE_ANTIGEN_VIA_MHC_CLASS_II	28	-0.715008	-2.71215	4.00180704538485e-08	6.77547330787573e-06	6.15377696833863e-06	1655	tags=75%, list=9%, signal=68%	B2M/IFI30/CTSD/HLA-DOB/HLA-DQA2/HLA-DQB1/HLA-DPB1/FCGR2B/CD74/HLA-DQA1/CTSS/HLA-DRB1/HLA-DMA/HLA-DRA/HLA-DRB5/HLA-DPA1/CTSL/HLA-DOA/HLA-DMB/LGMN/FCER1G
GOBP_ANTIMICROBIAL_HUMORAL_RESPONSE	GOBP_ANTIMICROBIAL_HUMORAL_RESPONSE	GOBP_ANTIMICROBIAL_HUMORAL_RESPONSE	115	0.601133317249558	1.82565	3.96304965231875e-08	6.77547330787573e-06	6.15377696833863e-06	3079	tags=40%, list=18%, signal=33%	PGLYRP3/PRSS3/SLPI/SPINK5/DEFB1/WFDC5/RNASE7/DEFB4A/KLK7/PGLYRP4/WFDC12/KRT6A/PI3/S100A7/KLK5/S100A9/CXCL14/IL36RN/S100A12/SFTPD/CXCL6/WFDC2/FGA/CTSG/IL17A/SEMG2/CXCL5/CXCL1/LEAP2/PLA2G6/LTF/CXCL3/DMBT1/H2BC6/FGB/HRG/ELANE/CXCL2/F2/H2BC8/NOD2/DEFA6/CST9/PGLYRP1/FAM3A/H2BC21
GOBP_RETINOIC_ACID_METABOLIC_PROCESS	GOBP_RETINOIC_ACID_METABOLIC_PROCESS	GOBP_RETINOIC_ACID_METABOLIC_PROCESS	33	0.759654267211794	2.05438670880637	4.56005646031179e-08	7.58978888817996e-06	6.89337348585581e-06	1097	tags=48%, list=6%, signal=46%	UGT1A7/ADH7/CYP2C18/CRABP2/CYP2W1/CRABP1/CYP27C1/AKR1C3/UGT1A1/CYP3A5/ADH1A/CYP2S1/CYP26B1/CYP3A4/RBP1/UGT1A8
GOMF_STRUCTURAL_CONSTITUENT_OF_CYTOSKELETON	GOMF_STRUCTURAL_CONSTITUENT_OF_CYTOSKELETON	GOMF_STRUCTURAL_CONSTITUENT_OF_CYTOSKELETON	102	0.607418852479219	1.84047093661441	5.53322491169316e-08	9.0560447721378e-06	8.22509029417125e-06	1724	tags=29%, list=10%, signal=27%	KRT31/KRT9/KRT19/KRT15/KRT5/KRT14/PPL/DSP/KRT16/KRT6B/KRT6A/LORICRIN/KRT84/EPB41L4B/TUBA4A/ANK3/KRT2/ACTA1/TUBAL3/INA/DES/TUBG2/TUBB6/EPB42/TUBA4B/SPTBN2/NEFM/GFAP/KRT20/VILL
GOCC_APICAL_PART_OF_CELL	GOCC_APICAL_PART_OF_CELL	GOCC_APICAL_PART_OF_CELL	418	0.465971375268406	1.4821029351963	6.97370309378302e-08	1.12265187509753e-05	1.01964083371223e-05	2706	tags=25%, list=15%, signal=22%	PROM2/DUOX1/SCNN1A/CLDN4/MAL2/CEACAM5/DUOX2/SLC15A1/DSG1/DUOXA2/CEACAM6/UPK1B/EPCAM/SLC5A1/GJB6/CLCA4/SCNN1G/CYP4F12/CEACAM7/RAB27B/KCNK1/AQP5/SLC23A1/SLC26A9/EPB41L4B/RHCG/GJA1/AMN/SCNN1B/ATP12A/CYP4F2/EDAR/CFTR/CLDN1/SPTBN5/ACE2/CA2/F2RL2/P2RY4/ATP8B1/SHANK2/MARVELD2/SLC44A4/OCLN/ATP6V1B1/AGER/PARD6G/SLC6A9/ERBB2/AQP6/SLC2A2/MUC20/SLC2A1/SLC52A3/MYL12B/FABP1/SLC34A2/EMP2/SLC16A8/HIP1R/LMO7/SLC9…
GOBP_SKIN_EPIDERMIS_DEVELOPMENT	GOBP_SKIN_EPIDERMIS_DEVELOPMENT	GOBP_SKIN_EPIDERMIS_DEVELOPMENT	93	0.616118459208598	1.84657293741829	7.39917722240477e-08	1.16637767395904e-05	1.0593544893831e-05	2176	tags=33%, list=12%, signal=29%	KRT17/FOXN1/SPINK5/FERMT1/TP63/FOXQ1/KDF1/TMEM79/SOX21/TGM3/FGFR2/KRT84/EGFR/FOXE1/DSG4/EDAR/DNASE1L2/WNT5A/LGR5/SOSTDC1/APCDD1/KRT71/WNT10A/KRT25/CDH3/SOX9/DLL1/TRADD/ZDHHC21/SOX18/DKK4
GOMF_MONOOXYGENASE_ACTIVITY	GOMF_MONOOXYGENASE_ACTIVITY	GOMF_MONOOXYGENASE_ACTIVITY	98	0.608881254318222	1.83474760627656	7.48287102438082e-08	1.16637767395904e-05	1.0593544893831e-05	3201	tags=45%, list=18%, signal=37%	AKR1C2/CYP4F3/CYP2C18/AKR1C1/CYP4F12/CYP4F22/CYP8B1/CYP4B1/CYP2W1/CYP4F2/CYP24A1/CYP27C1/NOS1/CYP2E1/AKR1C3/CYP2C9/CYP3A5/JMJD7/CYP4F8/CYP2D6/CYP2S1/CYP26B1/CYP3A4/CYP4F11/PCBD2/CYP2B6/CYP2R1/TPH1/FMO1/CYP11A1/TH/CYP2A7/CYP2C8/FMO3/CYP2A6/CYP4A22/CYP4X1/CYP2F1/CYP4A11/PAH/CYP4Z1/SQLE/CYP2C19/AKR1C4
GOBP_TOLERANCE_INDUCTION	GOBP_TOLERANCE_INDUCTION	GOBP_TOLERANCE_INDUCTION	31	-0.666982	-2.66736	9.99068276650973e-08	1.53294538698634e-05	1.39228709014205e-05	2770	tags=68%, list=16%, signal=57%	PSG9/ITCH/ACOD1/CBLB/FOXP3/CLC/HLA-B/CCR4/ICOS/CD274/PDCD1/TNFAIP3/BLK/LGALS9/LYN/CD3E/LILRB2/IDO1/IL2RA/LILRB4/HAVCR2
GOMF_SH2_DOMAIN_BINDING	GOMF_SH2_DOMAIN_BINDING	GOMF_SH2_DOMAIN_BINDING	41	-0.599824	-2.63059	1.38828777711913e-07	2.0973824571246e-05	1.90493317174582e-05	2981	tags=56%, list=17%, signal=47%	SYNGR3/NUP62/CTR9/RACK1/DAG1/SYP/RUFY1/SKAP1/PTK2/SH2B2/DLC1/SYK/KHDRBS2/AFAP1/SLAMF1/PTPN6/SIT1/LCK/LAX1/LAT2/SQSTM1/SIGLEC10/LILRB1
GOMF_MHC_CLASS_I_RECEPTOR_ACTIVITY	GOMF_MHC_CLASS_I_RECEPTOR_ACTIVITY	GOMF_MHC_CLASS_I_RECEPTOR_ACTIVITY	14	-0.846568	-2.77072	1.41045532555864e-07	2.09858656014936e-05	1.90602679002525e-05	1000	tags=64%, list=6%, signal=61%	LILRB5/LILRA4/LILRA6/LILRB2/LILRB3/LILRA5/LILRA2/LILRA1/LILRB1
GOCC_T_CELL_RECEPTOR_COMPLEX	GOCC_T_CELL_RECEPTOR_COMPLEX	GOCC_T_CELL_RECEPTOR_COMPLEX	13	-0.852259	-2.70763	2.0281532567555e-07	2.97260671363269e-05	2.69984957493941e-05	2594	tags=100%, list=15%, signal=85%	SKAP1/SYK/CD3D/PTPN6/CD247/CD8B/CD8A/CD3E/CD3G/TRAT1/CD4/APBB1IP
GOBP_ANTIGEN_PROCESSING_AND_PRESENTATION_OF_EXOGENOUS_ANTIGEN	GOBP_ANTIGEN_PROCESSING_AND_PRESENTATION_OF_EXOGENOUS_ANTIGEN	GOBP_ANTIGEN_PROCESSING_AND_PRESENTATION_OF_EXOGENOUS_ANTIGEN	45	-0.586492	-2.61776	2.25540166540292e-07	3.23147344217436e-05	2.93496349828956e-05	2192	tags=58%, list=13%, signal=51%	AP3B1/TAP1/B2M/IFI30/CTSD/HLA-DOB/HLA-DQA2/HLA-DQB1/HLA-DPB1/FCGR2B/CD74/CLEC4A/HLA-DQA1/CTSS/HLA-DRB1/HLA-DMA/HLA-DRA/HLA-DRB5/HLA-DPA1/CTSL/HLA-DOA/AP3D1/HLA-DMB/LGMN/FCER1G/CD1D
GOBP_CORNIFICATION	GOBP_CORNIFICATION	GOBP_CORNIFICATION	9	0.947730005152573	1.98962779122327	2.27058724551966e-07	3.23147344217436e-05	2.93496349828956e-05	922	tags=100%, list=5%, signal=95%	CERS3/CDSN/LIPK/TMEM79/CASP14/KLK5/LIPN/LIPM/CYP26B1
GOBP_PEPTIDE_ANTIGEN_ASSEMBLY_WITH_MHC_PROTEIN_COMPLEX	GOBP_PEPTIDE_ANTIGEN_ASSEMBLY_WITH_MHC_PROTEIN_COMPLEX	GOBP_PEPTIDE_ANTIGEN_ASSEMBLY_WITH_MHC_PROTEIN_COMPLEX	18	-0.7954	-2.79303	2.42080670693176e-07	3.39604598029569e-05	3.08443537260643e-05	1971	tags=78%, list=11%, signal=69%	CALR/B2M/HLA-DOB/HLA-DQA2/HLA-DQB1/HLA-DPB1/HLA-DQA1/HLA-DRB1/HLA-DMA/HLA-DRA/HLA-DRB5/HLA-DPA1/HLA-DOA/HLA-DMB
GOBP_REGULATION_OF_KERATINOCYTE_PROLIFERATION	GOBP_REGULATION_OF_KERATINOCYTE_PROLIFERATION	GOBP_REGULATION_OF_KERATINOCYTE_PROLIFERATION	35	0.742607439342244	2.01709706641342	2.48235195921509e-07	3.43333749852003e-05	3.11830513720229e-05	842	tags=34%, list=5%, signal=33%	TGM1/SFN/SLURP1/OVOL2/EPPK1/TP63/KDF1/FGFR2/AREG/EPB41L4B/CRNN/SRSF6
GOBP_CELL_CELL_JUNCTION_ASSEMBLY	GOBP_CELL_CELL_JUNCTION_ASSEMBLY	GOBP_CELL_CELL_JUNCTION_ASSEMBLY	146	0.552228810450445	1.70001869181265	2.9895319706574e-07	4.07738943775773e-05	3.70326087534797e-05	3091	tags=35%, list=18%, signal=29%	GRHL2/CLDN4/POF1B/PKP3/PKP1/DSG1/GJB6/MARVELD3/GJB2/CLDN17/CLDN8/MPP7/GJA1/JUP/CLDN7/CLDN1/CLDN10/ACE2/CNTNAP2/MARVELD2/OCLN/PKP2/CDH20/CLDN2/IRX3/IL17A/CDH22/LSR/CLDN25/CLDN16/CDH8/ARVCF/PATJ/CD9/RAMP2/FSCN1/CLDN24/APLNR/CLDN15/WNT11/MICALL2/F11R/CDH24/HDAC7/EPHA2/FBF1/CLDN34/CLDN3/DLG5/CDHR3/ILDR1
GOBP_CELLULAR_HORMONE_METABOLIC_PROCESS	GOBP_CELLULAR_HORMONE_METABOLIC_PROCESS	GOBP_CELLULAR_HORMONE_METABOLIC_PROCESS	136	0.555556665233875	1.70039156432824	3.33209633979486e-07	4.48235425435419e-05	4.07106738097792e-05	2384	tags=30%, list=14%, signal=26%	AKR1B10/AKR1B15/UGT1A7/AKR1C2/ADH7/CYP2C18/SDR16C5/SULT1E1/HSD17B2/CRABP2/AKR1C1/RDH16/SCNN1B/RDH12/CYP2W1/CRABP1/CYP27C1/AKR1C3/CYP2C9/UGT1A1/CYP3A5/ADH1A/CYP2D6/CYP2S1/CYP26B1/CYP3A4/RBP1/UGT1A8/TTR/DGAT2/DHRS4/WNT4/RDH13/ALDH8A1/DKK3/CYP11A1/RPE65/UGT1A9/CYP2C8/TSPO/LHB
GOBP_POSITIVE_REGULATION_OF_REGULATORY_T_CELL_DIFFERENTIATION	GOBP_POSITIVE_REGULATION_OF_REGULATORY_T_CELL_DIFFERENTIATION	GOBP_POSITIVE_REGULATION_OF_REGULATORY_T_CELL_DIFFERENTIATION	20	-0.772303	-2.83851	3.61728210999138e-07	4.80023112433992e-05	4.35977685888435e-05	2807	tags=65%, list=16%, signal=55%	AMBRA1/IFNG/IL2/CD46/DUSP10/FOXP3/HLA-DRB1/HLA-DRA/LGALS9/IL4I1/LILRB2/LILRB4/CR1
GOBP_CD8_POSITIVE_ALPHA_BETA_T_CELL_ACTIVATION	GOBP_CD8_POSITIVE_ALPHA_BETA_T_CELL_ACTIVATION	GOBP_CD8_POSITIVE_ALPHA_BETA_T_CELL_ACTIVATION	27	-0.677209	-2.56348	4.31323529360331e-07	5.6474627444246e-05	5.1292691428352e-05	1848	tags=48%, list=11%, signal=43%	IRF1/CD274/TOX/MAPK8IP1/CLEC4A/PTPN22/GPR18/CRTAM/WDFY4/TNFSF8/LILRB4/NCKAP1L/LILRB1
GOBP_REGULATION_OF_LEUKOCYTE_APOPTOTIC_PROCESS	GOBP_REGULATION_OF_LEUKOCYTE_APOPTOTIC_PROCESS	GOBP_REGULATION_OF_LEUKOCYTE_APOPTOTIC_PROCESS	84	-0.433175	-2.15505	4.52520675350695e-07	5.84704346308398e-05	5.31053695602e-05	2414	tags=44%, list=14%, signal=38%	SELENOS/IL2/MERTK/CCL19/FOXP1/PIK3CB/LGALS14/PIK3CD/BIRC7/RAPGEF2/CCR7/JAK3/PRKCQ/CD274/CD74/PTCRA/IL7R/ADA/CCL5/PDCD1/CXCL12/HSH2D/BLK/DOCK8/LGALS9/ST3GAL1/LYN/GIMAP8/IL10/CD3G/ST6GAL1/CD27/IDO1/CCR5/HCLS1/BTK/LILRB1
GOBP_POSITIVE_REGULATION_OF_INTERFERON_BETA_PRODUCTION	GOBP_POSITIVE_REGULATION_OF_INTERFERON_BETA_PRODUCTION	GOBP_POSITIVE_REGULATION_OF_INTERFERON_BETA_PRODUCTION	38	-0.614859	-2.63489	5.0922811245508e-07	6.49431177182972e-05	5.89841393961982e-05	2661	tags=58%, list=15%, signal=49%	HSP90AA1/POLR3C/ISG15/DHX9/FLOT1/IRF1/OAS3/TRIM56/RIPK2/TICAM1/OAS1/POLR3A/IRF5/OAS2/TLR3/ZBTB20/IFIH1/TOMM70/POLR3D/TLR8/TLR4/TLR7
GOBP_T_CELL_ACTIVATION_VIA_T_CELL_RECEPTOR_CONTACT_WITH_ANTIGEN_BOUND_TO_MHC_MOLECULE_ON_ANTIGEN_PRESENTING_CELL	GOBP_T_CELL_ACTIVATION_VIA_T_CELL_RECEPTOR_CONTACT_WITH_ANTIGEN_BOUND_TO_MHC_MOLECULE_ON_ANTIGEN_PRESENTING_CELL	GOBP_T_CELL_ACTIVATION_VIA_T_CELL_RECEPTOR_CONTACT_WITH_ANTIGEN_BOUND_TO_MHC_MOLECULE_ON_ANTIGEN_PRESENTING_CELL	10	-0.898126	-2.61686	5.25211721907003e-07	6.52858115079338e-05	5.92953886704602e-05	562	tags=70%, list=3%, signal=68%	LGALS9/HLA-DMB/ITGAL/APBB1IP/HAVCR2/LILRB1/ICAM1
GOCC_COLLAGEN_CONTAINING_EXTRACELLULAR_MATRIX	GOCC_COLLAGEN_CONTAINING_EXTRACELLULAR_MATRIX	GOCC_COLLAGEN_CONTAINING_EXTRACELLULAR_MATRIX	423	0.45532175828172	1.44904681995139	5.23631292612846e-07	6.52858115079338e-05	5.92953886704602e-05	4888	tags=45%, list=28%, signal=33%	ANXA8/COL17A1/SLPI/SERPINB12/LAD1/LAMC2/S100A8/COL4A6/KRT1/S100A7/FGFR2/COL7A1/S100A9/F3/VWA2/LAMA3/ITGB4/TPSB2/FLG/CPA3/TPSAB1/MMP28/LGALS4/COL23A1/WNT5A/WNT2B/PRG2/VWC2/AMTN/ENTPD2/LAMB4/HPX/APCS/AHSG/CMA1/TNN/SOST/COL28A1/CDH13/HRNR/LRRC15/FGA/F7/COL13A1/COL21A1/COL4A5/LAMC3/COL6A2/KNG1/COL5A3/CTSG/COL6A1/APOA1/HAPLN1/COL6A6/MST1/MUC2/ORM2/ITIH4/COL27A1/LTBP1/TGM4/LAMB3/ADAMTS15/NPNT/FGFBP3/AD…
GOMF_MHC_CLASS_II_RECEPTOR_ACTIVITY	GOMF_MHC_CLASS_II_RECEPTOR_ACTIVITY	GOMF_MHC_CLASS_II_RECEPTOR_ACTIVITY	9	-0.903969	-2.5308	5.44067670593177e-07	6.67843065653125e-05	6.06563864859999e-05	1464	tags=89%, list=8%, signal=81%	HLA-DOB/HLA-DQA2/HLA-DQB1/HLA-DQA1/HLA-DRB1/HLA-DRA/HLA-DPA1/HLA-DOA
GOMF_COMPLEMENT_COMPONENT_C3B_BINDING	GOMF_COMPLEMENT_COMPONENT_C3B_BINDING	GOMF_COMPLEMENT_COMPONENT_C3B_BINDING	4	-0.989927	-2.00721	6.01452961633773e-07	7.29168899165883e-05	6.62262630789209e-05	181	tags=100%, list=1%, signal=99%	VSIG4/ITGB2/CR1
GOCC_SPECIFIC_GRANULE_MEMBRANE	GOCC_SPECIFIC_GRANULE_MEMBRANE	GOCC_SPECIFIC_GRANULE_MEMBRANE	90	-0.409955	-2.08333	6.14131705066558e-07	7.3546016387239e-05	6.6797662863016e-05	3677	tags=49%, list=21%, signal=39%	SCAMP1/PLD1/PLAUR/CMTM6/SLC27A2/FCAR/MCEMP1/TMEM30A/SNAP23/GPR84/ATP8A1/AP1M1/UBR4/RAP2B/TSPAN14/TARM1/TMEM63A/KCNAB2/CD33/HVCN1/ATP11A/TRPM2/CD47/RAP1A/MLEC/P2RX1/ADAM10/CLEC12A/SLC15A4/SLC2A3/ATP8B4/FPR2/SLC2A5/RAB37/STK10/TNFRSF1B/OLR1/ITGAL/ITGAM/ITGB2/CYBB/LAIR1/CD53/C3AR1
GOBP_LIPOPOLYSACCHARIDE_MEDIATED_SIGNALING_PATHWAY	GOBP_LIPOPOLYSACCHARIDE_MEDIATED_SIGNALING_PATHWAY	GOBP_LIPOPOLYSACCHARIDE_MEDIATED_SIGNALING_PATHWAY	61	-0.496586	-2.45801	6.31932317064956e-07	7.47659681153961e-05	6.79056756181532e-05	2640	tags=44%, list=15%, signal=38%	ACOD1/SASH1/MTDH/PTAFR/TRIB1/CD55/CCL2/PLCG2/LY96/TRIM5/PRKCE/RIPK2/CD6/TICAM1/CCL3/CCL5/PTPN22/TNFAIP3/CD14/HCK/LYN/SPI1/TLR4/LILRA2/LY86/SCIMP/CD180
GOBP_FAT_SOLUBLE_VITAMIN_CATABOLIC_PROCESS	GOBP_FAT_SOLUBLE_VITAMIN_CATABOLIC_PROCESS	GOBP_FAT_SOLUBLE_VITAMIN_CATABOLIC_PROCESS	13	0.891699404040726	2.02277693884116	7.04059927737474e-07	8.23079582188333e-05	7.47556361869626e-05	1084	tags=69%, list=6%, signal=65%	CYP4F3/CYP4F12/CYP2W1/CRABP1/CYP4F2/CYP24A1/CYP26B1/CYP3A4/CYP4F11
GOBP_ANTIMICROBIAL_HUMORAL_IMMUNE_RESPONSE_MEDIATED_BY_ANTIMICROBIAL_PEPTIDE	GOBP_ANTIMICROBIAL_HUMORAL_IMMUNE_RESPONSE_MEDIATED_BY_ANTIMICROBIAL_PEPTIDE	GOBP_ANTIMICROBIAL_HUMORAL_IMMUNE_RESPONSE_MEDIATED_BY_ANTIMICROBIAL_PEPTIDE	76	0.617094747776622	1.83073071894401	8.62682842576329e-07	9.96652413423476e-05	9.05202690420958e-05	4137	tags=53%, list=24%, signal=40%	PGLYRP3/SPINK5/DEFB1/RNASE7/DEFB4A/KLK7/PGLYRP4/KRT6A/S100A7/KLK5/S100A9/CXCL14/S100A12/CXCL6/IL17A/CXCL5/CXCL1/LEAP2/LTF/CXCL3/H2BC6/HRG/ELANE/CXCL2/F2/H2BC8/NOD2/DEFA6/PGLYRP1/FAM3A/H2BC21/ROMO1/IL17F/SPAG11A/DEFA5/REG1A/PPBP/REG3A/HMGN2/H2BC4
GOMF_ENDOPEPTIDASE_REGULATOR_ACTIVITY	GOMF_ENDOPEPTIDASE_REGULATOR_ACTIVITY	GOMF_ENDOPEPTIDASE_REGULATOR_ACTIVITY	188	0.513540032023205	1.59560094352804	9.84968661764377e-07	0.000112469677424723	0.000102149809928146	3271	tags=32%, list=19%, signal=26%	SERPINB5/SLPI/SPINK5/WFDC5/SERPINB13/CARD18/SERPINB4/SERPINB3/A2ML1/SPINK7/SERPINB12/WFDC12/CST6/CSTA/FETUB/PI3/COL7A1/SPINK6/SERPINB11/SERPINB2/SERPINB7/SERPINA12/SPINT2/SERPINB10/SERPINA6/SERPINA11/WFDC2/AHSG/SPINT1/CST11/SERPINA4/COL28A1/SERPINA10/KNG1/LCN1/SERPINA7/ITIH4/SERPIND1/NOL3/SPINK9/ITIH2/AMBP/LTF/SERPINB1/SFRP2/HRG/SERPINA9/NGF/SERPINB8/PRDX5/ANXA2/SMR3A/WFDC1/CST9/SERPINF2/SERPINE3…
GOBP_NEGATIVE_REGULATION_OF_RESPONSE_TO_ENDOPLASMIC_RETICULUM_STRESS	GOBP_NEGATIVE_REGULATION_OF_RESPONSE_TO_ENDOPLASMIC_RETICULUM_STRESS	GOBP_NEGATIVE_REGULATION_OF_RESPONSE_TO_ENDOPLASMIC_RETICULUM_STRESS	42	-0.567765	-2.50831	1.04035755226268e-06	0.000117428863945052	0.000106653956930692	4070	tags=67%, list=23%, signal=51%	SGTA/BFAR/CLU/PPP1R15B/LRRK2/NR1H3/PTPN1/WFS1/SVIP/USP25/RACK1/DDRGK1/NR1H2/CREB3/BCL2L1/SYVN1/SELENOS/HYOU1/NCK2/HSPA5/NCK1/TMBIM6/OPA1/GRINA/TXNDC12/ALOX5/HERPUD1/DNAJB9
GOMF_COMPLEMENT_RECEPTOR_ACTIVITY	GOMF_COMPLEMENT_RECEPTOR_ACTIVITY	GOMF_COMPLEMENT_RECEPTOR_ACTIVITY	11	-0.876921	-2.65329	1.09975394547579e-06	0.000122722542551958	0.000111461904067182	1163	tags=73%, list=7%, signal=68%	FPR1/CMKLR1/FPR2/C5AR1/FPR3/CR2/C3AR1/CR1
GOBP_REGULATION_OF_EPIDERMIS_DEVELOPMENT	GOBP_REGULATION_OF_EPIDERMIS_DEVELOPMENT	GOBP_REGULATION_OF_EPIDERMIS_DEVELOPMENT	64	0.643422788771594	1.87337783195051	1.13088539625539e-06	0.000124778590912673	0.000113329295830537	1811	tags=34%, list=10%, signal=31%	GRHL2/SFN/OVOL2/TP63/KDF1/GRHL1/AQP3/KRT10/TMEM79/SULT2B1/KRT84/ABCA12/IL20/KRT2/TRIM16/SRSF6/HES5/HOXA7/ESRP1/MYCL/HES1/DLL1
GOBP_EPIDERMIS_MORPHOGENESIS	GOBP_EPIDERMIS_MORPHOGENESIS	GOBP_EPIDERMIS_MORPHOGENESIS	34	0.727095835091168	1.97500907823552	1.32265838685957e-06	0.000144316726210677	0.000131074672653346	1193	tags=41%, list=7%, signal=38%	KRT17/TP63/FOXQ1/TMEM79/TGM3/FLG2/FGFR2/FOXE1/KLK14/KLF4/SOSTDC1/KRT71/WNT10A/KRT25
GOBP_REGULATION_OF_PHAGOCYTOSIS	GOBP_REGULATION_OF_PHAGOCYTOSIS	GOBP_REGULATION_OF_PHAGOCYTOSIS	96	-0.398392	-2.05482	1.35835653103943e-06	0.000144989794943557	0.000131685982694475	2132	tags=39%, list=12%, signal=34%	C4A/ADIPOQ/MFGE8/CALR/ATG3/CCL2/PLCG2/SYK/SIRPA/C4B/PLSCR1/CD47/PRTN3/FCGR2B/PIP4P2/IL15RA/SYT11/RAB27A/FGR/FCN1/HCK/C3/SNX3/IL2RB/FPR2/SIRPG/IL2RG/TREM2/PTPRC/STAP1/FCER1G/SIRPB1/DOCK2/NCKAP1L/CD300A/CD300LF/TGM2
GOMF_MONOCARBOXYLIC_ACID_BINDING	GOMF_MONOCARBOXYLIC_ACID_BINDING	GOMF_MONOCARBOXYLIC_ACID_BINDING	87	0.600107500653981	1.79685870808664	1.34640865811468e-06	0.000144989794943557	0.000131685982694475	2784	tags=41%, list=16%, signal=35%	UGT1A6/UGT1A7/AKR1C2/S100A8/CRABP2/AKR1C1/S100A9/CYP2W1/CRABP1/FABP5/CYP27C1/AKR1C3/UGT1A1/STARD5/UGT1A10/CYP26B1/ACOX3/RBP1/GSTA1/CYP4F11/UGT1A8/FABP6/FABP1/HNF4A/AFM/ALB/UCP1/RXRA/UGT1A9/GSTM2/RARA/PPARD/OXER1/RBP2/UGT2B4/FABP9
GOBP_NEGATIVE_REGULATION_OF_B_CELL_PROLIFERATION	GOBP_NEGATIVE_REGULATION_OF_B_CELL_PROLIFERATION	GOBP_NEGATIVE_REGULATION_OF_B_CELL_PROLIFERATION	17	-0.767931	-2.68143	1.4469289379305e-06	0.000151456102692301	0.000137558962172995	1460	tags=71%, list=8%, signal=65%	CTLA4/FCGR2B/PKN1/MNDA/BLK/LYN/IL10/INPP5D/TYROBP/BTK/TNFRSF13B/CD300A
GOBP_CELLULAR_DEFENSE_RESPONSE	GOBP_CELLULAR_DEFENSE_RESPONSE	GOBP_CELLULAR_DEFENSE_RESPONSE	53	-0.515006	-2.41385	1.44978346772671e-06	0.000151456102692301	0.000137558962172995	1656	tags=51%, list=9%, signal=46%	ITGB1/ZNF148/LGALS3BP/LY96/FCMR/RAB23/CCR6/ITK/KLRC2/MNDA/SH2D1A/LSP1/CD5L/NCF2/SPN/KLRC3/PRF1/LILRB2/TRAT1/TYROBP/KLRG1/CCR5/CCR2/C5AR1/NCF1/CCR9/CD300C
GOBP_INTERFERON_BETA_PRODUCTION	GOBP_INTERFERON_BETA_PRODUCTION	GOBP_INTERFERON_BETA_PRODUCTION	55	-0.501935	-2.39235	1.49372978497066e-06	0.000153598171213255	0.000139504481154455	2661	tags=47%, list=15%, signal=40%	HSP90AA1/POLR3C/ISG15/DHX9/FLOT1/IRF1/OAS3/SIRPA/TRIM56/RIPK2/TICAM1/OAS1/NLRC3/RNF216/POLR3A/IRF5/OAS2/TLR3/ZBTB20/IFIH1/TOMM70/POLR3D/TLR8/TLR4/TLR7/LILRB1
GOBP_LYMPHOCYTE_APOPTOTIC_PROCESS	GOBP_LYMPHOCYTE_APOPTOTIC_PROCESS	GOBP_LYMPHOCYTE_APOPTOTIC_PROCESS	74	-0.429161	-2.14087	1.50157071654506e-06	0.000153598171213255	0.000139504481154455	2175	tags=39%, list=12%, signal=34%	FOXP1/LGALS14/CLC/BIRC7/FASLG/JAK3/PRKCQ/CD274/CD74/PKN1/PTCRA/IL7R/ADA/CCL5/PDCD1/HSH2D/BLK/DOCK8/LGALS9/ST3GAL1/LYN/GIMAP8/IL10/CD3G/CD27/IDO1/DFFA/BTK/IL2RA
GOBP_REGULATION_OF_VIRAL_GENOME_REPLICATION	GOBP_REGULATION_OF_VIRAL_GENOME_REPLICATION	GOBP_REGULATION_OF_VIRAL_GENOME_REPLICATION	86	-0.394999	-2.02415	1.52333644136796e-06	0.000154218184064261	0.000140067603556275	3356	tags=50%, list=19%, signal=41%	IFNB1/SRPK2/RESF1/SHFL/MPHOSPH8/STAU1/EIF2AK2/PPARA/APOBEC3C/PPIE/TNIP1/APOBEC3F/ISG15/LARP1/CNOT7/PDE12/ISG20/ZC3HAV1/IFIT1/APOBEC3D/PPID/APOBEC3G/OAS3/TMEM39A/IFIT5/RSAD2/PLSCR1/PABPC1/MORC2/PROX1/NR5A2/OAS1/HACD3/CCL5/OAS2/APOBEC3H/IFIH1/ADAR/BST2/ZNFX1/AICDA/RAD23A/CD28
GOBP_B_CELL_PROLIFERATION_INVOLVED_IN_IMMUNE_RESPONSE	GOBP_B_CELL_PROLIFERATION_INVOLVED_IN_IMMUNE_RESPONSE	GOBP_B_CELL_PROLIFERATION_INVOLVED_IN_IMMUNE_RESPONSE	6	-0.954979	-2.28858	1.61050730034894e-06	0.000159749309994208	0.000145091210588587	676	tags=83%, list=4%, signal=80%	PLCL2/GAPT/CD19/TLR4/CD180
GOMF_TETRAPYRROLE_BINDING	GOMF_TETRAPYRROLE_BINDING	GOMF_TETRAPYRROLE_BINDING	143	0.54204975673851	1.66552345468608	1.60323537890371e-06	0.000159749309994208	0.000145091210588587	2519	tags=31%, list=14%, signal=27%	DUOX1/DUOX2/CYP4F3/CYP2C18/CYP4F12/CYP4F22/CYP8B1/CYP4B1/CYP2W1/CYP4F2/CYP24A1/CYP27C1/NOS1/CYP2E1/CYP2C9/CYP3A5/FA2H/CYP4F8/CYP2D6/CYP2S1/CYP26B1/CYP3A4/CYP4F11/DGCR8/STEAP4/CYB5A/MB/PTGS1/HEBP2/CYP2B6/CYP2R1/CYB561D1/AMBP/MMAB/CYP11A1/HRG/CYP2A7/TCN1/CYP2C8/CYP2A6/CYP4A22/CYP4X1/CYP2F1/PTGS2/CYP4A11
GOBP_POSITIVE_REGULATION_OF_CELL_KILLING	GOBP_POSITIVE_REGULATION_OF_CELL_KILLING	GOBP_POSITIVE_REGULATION_OF_CELL_KILLING	64	-0.456538	-2.18226	1.63996678724172e-06	0.000161044738507137	0.000146267774613675	1734	tags=44%, list=10%, signal=40%	HLA-B/KLRC4/SYK/B2M/IL21/IL12A/HLA-DRB1/HLA-DRA/KLRC2/IL12RB1/LAG3/SH2D1A/CD5L/CD226/NCR3/STX7/SPI1/KLRC3/PRF1/TYROBP/CRTAM/PTPRC/ITGAM/STAP1/SLAMF6/VAV1/CD1D/FCER2
GOBP_APOPTOTIC_CELL_CLEARANCE	GOBP_APOPTOTIC_CELL_CLEARANCE	GOBP_APOPTOTIC_CELL_CLEARANCE	51	-0.512848	-2.37024	1.78782254501899e-06	0.000173825914773134	0.000157876189931693	2335	tags=41%, list=13%, signal=36%	MERTK/C4A/MFGE8/XKR4/RHOBTB2/CCL2/C4B/XKR9/SPG11/MARCO/TXNDC5/FCN1/C3/JMJD6/TYROBP/RAC2/TREM2/RHOH/CCR2/CD300LF/TGM2
GOBP_MYELOID_CELL_ACTIVATION_INVOLVED_IN_IMMUNE_RESPONSE	GOBP_MYELOID_CELL_ACTIVATION_INVOLVED_IN_IMMUNE_RESPONSE	GOBP_MYELOID_CELL_ACTIVATION_INVOLVED_IN_IMMUNE_RESPONSE	94	-0.389607	-2.03512	1.99588050593358e-06	0.000192152417335958	0.000174521109667443	2071	tags=38%, list=12%, signal=34%	PTAFR/PIK3CD/CLNK/PLCG2/SYK/FOXF1/PRKCE/VAMP3/TICAM1/FGR/CCL3/SLAMF1/MILR1/PRAM1/PTPN6/BLK/STXBP1/LGALS9/LYN/SPI1/TYROBP/LAT2/SUCNR1/RAC2/BTK/TREM2/CCR2/ITGAM/FCER1G/ITGB2/DOCK2/LILRA2/PIK3CG/CD300A/HAVCR2/CD84
GOBP_TOLL_LIKE_RECEPTOR_7_SIGNALING_PATHWAY	GOBP_TOLL_LIKE_RECEPTOR_7_SIGNALING_PATHWAY	GOBP_TOLL_LIKE_RECEPTOR_7_SIGNALING_PATHWAY	12	-0.839861	-2.56581	2.23516560772889e-06	0.000213100255028133	0.00019354683898096	2491	tags=92%, list=14%, signal=79%	UNC93B1/TREML4/RSAD2/SLC15A4/PTPN22/LILRA4/TASL/TLR7/HAVCR2/SCIMP/PIK3AP1
GOBP_POSITIVE_REGULATION_OF_B_CELL_ACTIVATION	GOBP_POSITIVE_REGULATION_OF_B_CELL_ACTIVATION	GOBP_POSITIVE_REGULATION_OF_B_CELL_ACTIVATION	79	-0.424674	-2.09418	2.2888275896583e-06	0.000216118143561966	0.000196287815457235	1905	tags=37%, list=11%, signal=33%	TNFSF4/CD320/CD40/SYK/SH3KBP1/IL21/CD74/TICAM1/TNFRSF4/IL7/TBX21/GPR183/ADA/IGLL5/TP53BP1/TFRC/CARD11/IL10/TNFSF13B/CD27/INPP5D/BTK/PTPRC/TLR4/SASH3/FCRL3/CD28/CD38/NCKAP1L
GOMF_MHC_PROTEIN_BINDING	GOMF_MHC_PROTEIN_BINDING	GOMF_MHC_PROTEIN_BINDING	35	-0.57891	-2.41602	2.39211163330804e-06	0.00022371939275319	0.000203191597684401	2159	tags=43%, list=12%, signal=38%	KLRD1/TAP1/ATP5F1B/MARCHF8/CD74/MARCHF1/FCRL6/LAG3/CD8B/CD8A/LILRB2/DERL1/PILRA/CD4/LILRB1
GOBP_REGULATION_OF_INFLAMMATORY_RESPONSE_TO_ANTIGENIC_STIMULUS	GOBP_REGULATION_OF_INFLAMMATORY_RESPONSE_TO_ANTIGENIC_STIMULUS	GOBP_REGULATION_OF_INFLAMMATORY_RESPONSE_TO_ANTIGENIC_STIMULUS	41	-0.548117	-2.40382	2.57674129227459e-06	0.000238713202737137	0.00021680962233806	1738	tags=46%, list=10%, signal=42%	RHBDF2/SYK/FYN/CCR7/FCGR2B/FGR/GPX1/HLA-DRB1/NPY5R/LTA/HCK/C3/LYN/IL10/NLRP6/BTK/TREM2/CD28/PLA2G2D
GOBP_CELLULAR_RESPONSE_TO_RETINOIC_ACID	GOBP_CELLULAR_RESPONSE_TO_RETINOIC_ACID	GOBP_CELLULAR_RESPONSE_TO_RETINOIC_ACID	67	0.629778973307687	1.84246656373498	2.83096435923781e-06	0.000259813738389862	0.000235974038522596	2695	tags=37%, list=15%, signal=32%	GJB3/WNT7B/WNT3A/FGFR2/FZD10/WNT3/TBX1/PTK6/WNT5A/SLC6A4/BRINP1/OSR1/CYP26B1/LTK/SOX9/RARG/AQP1/ZNF35/WNT9B/WNT6/COL1A1/RARA/WNT11/WNT5B/WNT9A
GOBP_VITAMIN_CATABOLIC_PROCESS	GOBP_VITAMIN_CATABOLIC_PROCESS	GOBP_VITAMIN_CATABOLIC_PROCESS	16	0.830185170057654	1.97946776958208	2.9235862503096e-06	0.000265829786833706	0.000241438073088433	1084	tags=56%, list=6%, signal=53%	CYP4F3/CYP4F12/CYP2W1/CRABP1/CYP4F2/CYP24A1/CYP26B1/CYP3A4/CYP4F11
GOBP_NEGATIVE_REGULATION_OF_B_CELL_ACTIVATION	GOBP_NEGATIVE_REGULATION_OF_B_CELL_ACTIVATION	GOBP_NEGATIVE_REGULATION_OF_B_CELL_ACTIVATION	34	-0.593088	-2.45534	3.26405904075193e-06	0.000291391452547127	0.000264654279926231	1460	tags=53%, list=8%, signal=49%	CTLA4/NDFIP1/FCGR2B/PKN1/TNFAIP3/MNDA/BANK1/BLK/LYN/IL10/INPP5D/TYROBP/SAMSN1/BTK/TNFRSF13B/LAPTM5/CD300A/CR1
GOBP_RETINOL_METABOLIC_PROCESS	GOBP_RETINOL_METABOLIC_PROCESS	GOBP_RETINOL_METABOLIC_PROCESS	51	0.660231925946662	1.88058705398201	3.24765540618206e-06	0.000291391452547127	0.000264654279926231	3132	tags=45%, list=18%, signal=37%	AKR1B10/AKR1B15/ADH7/CYP2C18/SDR16C5/RDH16/RDH12/CYP27C1/AKR1C3/CYP3A5/ADH1A/CYP2D6/CYP3A4/TTR/DGAT2/DHRS4/RDH13/RPE65/CYP2C8/RBP4/ADH6/PNPLA4/ADH4
GOBP_ACTIVATION_OF_INNATE_IMMUNE_RESPONSE	GOBP_ACTIVATION_OF_INNATE_IMMUNE_RESPONSE	GOBP_ACTIVATION_OF_INNATE_IMMUNE_RESPONSE	57	-0.472164	-2.2725	3.32411943545644e-06	0.000294025046774157	0.000267046223745035	2349	tags=44%, list=13%, signal=38%	AIM2/KLRD1/EP300/CLEC6A/KLRC4/PLCG2/SYK/TRIM5/FYN/PRKDC/KLRC2/FCN1/MNDA/HCK/ZBP1/PYHIN1/LYN/ZNFX1/TOMM70/KLRC3/TYROBP/PAK2/NLRC4/TLR4/LILRA2
GOBP_HORMONE_METABOLIC_PROCESS	GOBP_HORMONE_METABOLIC_PROCESS	GOBP_HORMONE_METABOLIC_PROCESS	229	0.493889663951433	1.54250101927977	3.35344248866655e-06	0.000294025046774157	0.000267046223745035	2384	tags=25%, list=14%, signal=22%	DUOX1/AKR1B10/AKR1B15/DUOXA1/DUOX2/UGT1A7/AKR1C2/DUOXA2/ADH7/CYP2C18/SDR16C5/SULT1E1/HSD17B2/CRABP2/AKR1C1/RDH16/FOXE1/SCNN1B/RDH12/CYP2W1/CRABP1/KLK6/CYP27C1/CPA3/DIO2/ACE2/AKR1C3/CYP2C9/UGT1A1/CYP3A5/ADH1A/CYP2D6/CMA1/CYP2S1/IYD/CYP26B1/CYP3A4/RBP1/CTSG/UGT1A8/TTR/DGAT2/SLC16A2/CRYM/DHRS4/IDE/WNT4/CORIN/RDH13/ALDH8A1/DKK3/CYP11A1/RPE65/UGT1A9/CYP2C8/TSPO/LHB
GOBP_IMMUNOLOGICAL_SYNAPSE_FORMATION	GOBP_IMMUNOLOGICAL_SYNAPSE_FORMATION	GOBP_IMMUNOLOGICAL_SYNAPSE_FORMATION	15	-0.79105	-2.66938	3.57654131248052e-06	0.000310810935296979	0.000282291891389356	2222	tags=67%, list=13%, signal=58%	CCL19/MSN/NCK2/CCR7/CD6/DOCK8/CORO1A/PRF1/DOCK2/HAVCR2
GOBP_PROTEIN_LOCALIZATION_TO_VACUOLE	GOBP_PROTEIN_LOCALIZATION_TO_VACUOLE	GOBP_PROTEIN_LOCALIZATION_TO_VACUOLE	67	-0.424144	-2.1221	3.62838989995217e-06	0.000312550779101143	0.000283872092541965	3141	tags=51%, list=18%, signal=42%	SH3GLB1/CACNG8/GCC2/STAM/SH3BP4/PTPN23/LMBRD1/VPS13C/CACNG5/SNX16/GBP1/GLMP/NCOA4/CACNG7/AP3B1/SMURF1/CACNG3/ATP13A2/SORL1/MFSD1/AP3M1/PIK3R4/VPS37A/LAMP2/RAB7A/SORT1/GNPTAB/TNFAIP3/HSPA8/M6PR/ZFYVE16/AP3D1/GPR137B/LAPTM5
GOBP_REGULATION_OF_B_CELL_RECEPTOR_SIGNALING_PATHWAY	GOBP_REGULATION_OF_B_CELL_RECEPTOR_SIGNALING_PATHWAY	GOBP_REGULATION_OF_B_CELL_RECEPTOR_SIGNALING_PATHWAY	21	-0.694713	-2.59286	3.92051459133614e-06	0.000333620410528457	0.000303008440176613	1329	tags=71%, list=8%, signal=66%	LPXN/PRKCH/FOXP1/FCGR2B/PTPN22/PLCL2/BLK/LYN/NFAM1/CD22/CD19/STAP1/FCRL3/PRKCB/CD300A
GOMF_PEPTIDASE_REGULATOR_ACTIVITY	GOMF_PEPTIDASE_REGULATOR_ACTIVITY	GOMF_PEPTIDASE_REGULATOR_ACTIVITY	222	0.494787441149005	1.54414744004214	3.97490713155087e-06	0.000333620410528457	0.000303008440176613	3271	tags=30%, list=19%, signal=25%	SERPINB5/SLPI/SPINK5/WFDC5/SERPINB13/CARD18/SERPINB4/SERPINB3/A2ML1/PRSS22/SPINK7/SERPINB12/WFDC12/CST6/CSTA/FETUB/PI3/COL7A1/SPINK6/SERPINB11/SERPINB2/SERPINB7/SERPINA12/SPINT2/SERPINB10/SERPINA6/SERPINA11/WFDC2/AHSG/SPINT1/CST11/SERPINA4/COL28A1/SERPINA10/KNG1/LCN1/SERPINA7/ITIH4/SERPIND1/NOL3/SPINK9/ITIH2/AMBP/BAD/LTF/MAL/SERPINB1/SFRP2/HRG/SERPINA9/GPC3/NGF/NOD1/SERPINB8/PRDX5/PI16/ANXA2/SMR3…
GOBP_ALCOHOL_METABOLIC_PROCESS	GOBP_ALCOHOL_METABOLIC_PROCESS	GOBP_ALCOHOL_METABOLIC_PROCESS	352	0.457001577728802	1.44701354445987	3.97490713155087e-06	0.000333620410528457	0.000303008440176613	3534	tags=30%, list=20%, signal=24%	AKR1B10/AKR1B15/AKR1C2/ADH7/CYP2C18/SDR16C5/SULT1E1/HMGCS2/SPTSSB/GDPD3/AKR1C1/SULT2B1/ACER1/RDH16/DEGS2/SCNN1B/SGPP2/RDH12/CYP27C1/SERPINA12/CFTR/IMPA2/PCSK9/AKR1C3/ALDH3B2/APOB/CYP2C9/HSD11B2/CYP3A5/ADH1A/CYP2D6/LCAT/ABCG4/CYP3A4/ACP3/ITPKC/APOA1/MVD/TTR/SPTLC3/HAO1/DGAT2/GALR2/CEL/PMVK/MVK/TM7SF2/GK5/TKFC/STAR/PTH1R/PCBD2/IPPK/CYP2R1/DHRS4/MOGAT3/WNT4/ACADVL/EBP/SEC14L2/TTC39B/RDH13/PON1/GPER1…
GOMF_IRON_ION_BINDING	GOMF_IRON_ION_BINDING	GOMF_IRON_ION_BINDING	147	0.534609606381572	1.64504970786493	4.1213959023213e-06	0.000342983964074536	0.000311512823196864	2519	tags=32%, list=14%, signal=28%	LCN2/CYP4F3/CYP2C18/BBOX1/XDH/CYP4F12/ALOXE3/ALOX12B/CYP4F22/CYP8B1/CYP4B1/ALOX12/CYP2W1/CYP4F2/CYP24A1/CYP27C1/CYP2E1/CYP2C9/CYP3A5/FA2H/CYP4F8/CYP2D6/EGLN3/CYP2S1/CYP26B1/CYP3A4/CYP4F11/EGLN2/CYP2B6/CYP2R1/TPH1/LTF/TET2/ALOX15/CYP11A1/P4HTM/PPEF1/TH/OGFOD2/CYP2A7/RIOX1/CYP2C8/CYP2A6/CYP4A22/CYP4X1/CYP2F1/CYP4A11
GOBP_T_CELL_TOLERANCE_INDUCTION	GOBP_T_CELL_TOLERANCE_INDUCTION	GOBP_T_CELL_TOLERANCE_INDUCTION	15	-0.788581	-2.66105	4.23603518815132e-06	0.000346076292637805	0.000314321409317196	2721	tags=73%, list=16%, signal=62%	ITCH/CBLB/FOXP3/CLC/HLA-B/ICOS/CD3E/LILRB2/IDO1/IL2RA/LILRB4
GOBP_INNATE_IMMUNE_RESPONSE_ACTIVATING_SIGNAL_TRANSDUCTION	GOBP_INNATE_IMMUNE_RESPONSE_ACTIVATING_SIGNAL_TRANSDUCTION	GOBP_INNATE_IMMUNE_RESPONSE_ACTIVATING_SIGNAL_TRANSDUCTION	27	-0.63653	-2.40949	4.26428018423365e-06	0.000346076292637805	0.000314321409317196	2159	tags=56%, list=12%, signal=49%	KLRD1/EP300/CLEC6A/KLRC4/PLCG2/SYK/FYN/KLRC2/FCN1/HCK/LYN/KLRC3/TYROBP/PAK2/LILRA2
GOBP_FATTY_ACID_METABOLIC_PROCESS	GOBP_FATTY_ACID_METABOLIC_PROCESS	GOBP_FATTY_ACID_METABOLIC_PROCESS	380	0.453291698290079	1.43922846208641	4.251415668083e-06	0.000346076292637805	0.000314321409317196	3772	tags=32%, list=22%, signal=26%	PLA2G3/PLA2G4F/AKR1C2/CYP4F3/ADH7/CYP2C18/FADS6/PLA2G4D/EDN2/AKR1C1/CYP4F12/ALOXE3/ALOX12B/PLA2G2F/CYP4B1/ALOX12/CYP4F2/FABP5/CYP24A1/PLA2G4B/CYP2E1/EDN1/AKR1C3/CYP2C9/ELOVL4/THEM5/FA2H/CYP4F8/CYP2D6/FAAH2/ATP6V1B1/CYP2S1/ACOX3/CYP3A4/CES2/ELOVL3/ABCD4/PRKAG3/APOA1/GSTA1/CYP4F11/UGT1A8/FABP1/HAO1/AACS/DGAT2/CEL/PTGS1/LPIN3/PLIN5/LIPH/LIPG/FAAH/RGN/ACOT12/ECHDC2/CPT1C/BDH2/CYP2B6/ACADVL/PER2/ADTRP…
GOCC_APICAL_JUNCTION_COMPLEX	GOCC_APICAL_JUNCTION_COMPLEX	GOCC_APICAL_JUNCTION_COMPLEX	143	0.531995794721817	1.63463125458238	4.32919260283098e-06	0.000348464519342625	0.00031649049977383	3049	tags=33%, list=17%, signal=27%	CLDN4/POF1B/EPPK1/EPCAM/MARVELD3/CLDN17/CLDN8/EPB41L4B/MPP7/NECTIN1/ANK3/CRB3/JUP/CLDN7/CLDN1/CLDN10/CCDC85C/MARVELD2/OCLN/PARD6G/AOC1/CAMSAP3/CLDN2/TJP2/TJP3/PLEKHA7/CXADR/CLDN25/CLDN16/SHROOM3/PATJ/MAPK15/CYTH2/CGN/CLDN24/CLDN15/SH3BP1/MICALL2/LIN7B/F11R/PLXDC1/KIFC3/FBF1/CDH1/CLDN34/CLDN3/MXRA8
GOBP_POSITIVE_REGULATION_OF_ALPHA_BETA_T_CELL_PROLIFERATION	GOBP_POSITIVE_REGULATION_OF_ALPHA_BETA_T_CELL_PROLIFERATION	GOBP_POSITIVE_REGULATION_OF_ALPHA_BETA_T_CELL_PROLIFERATION	23	-0.680838	-2.49211	4.79889713454264e-06	0.00038313146228625	0.000347976511946768	1905	tags=57%, list=11%, signal=50%	ZAP70/TNFSF4/CD55/SYK/RIPK2/RASAL3/PTPN22/LGALS9/CD3E/CCR2/PTPRC/EBI3/CD28
GOBP_REGULATION_OF_B_CELL_DIFFERENTIATION	GOBP_REGULATION_OF_B_CELL_DIFFERENTIATION	GOBP_REGULATION_OF_B_CELL_DIFFERENTIATION	29	-0.609316	-2.40381	5.04200313523526e-06	0.000399294119258147	0.000362656133827236	1158	tags=48%, list=7%, signal=45%	IL7/PTPN6/SLAMF8/CARD11/IL4I1/IKZF3/IL10/CD27/NFAM1/INPP5D/BTK/FCRL3/NCKAP1L/CR1
GOBP_LEUKOCYTE_DEGRANULATION	GOBP_LEUKOCYTE_DEGRANULATION	GOBP_LEUKOCYTE_DEGRANULATION	78	-0.406457	-2.01394	5.22097997559043e-06	0.000410160186882384	0.00037252516491097	2071	tags=40%, list=12%, signal=35%	PTAFR/PIK3CD/CLNK/SYK/FOXF1/VAMP3/FCGR2B/RAB27A/FGR/NKG7/CCL3/MILR1/KLRC2/PRAM1/HCK/BLK/STXBP1/LGALS9/LYN/CORO1A/SPI1/LAT2/RAC2/BTK/CCR2/ITGAM/ITGB2/NCKAP1L/PIK3CG/CD300A/CD84
GOBP_NEGATIVE_REGULATION_OF_PEPTIDASE_ACTIVITY	GOBP_NEGATIVE_REGULATION_OF_PEPTIDASE_ACTIVITY	GOBP_NEGATIVE_REGULATION_OF_PEPTIDASE_ACTIVITY	245	0.482114160787971	1.50922463439337	5.56483563729839e-06	0.000433703856811668	0.000393908540976017	2833	tags=27%, list=16%, signal=23%	ANXA8/ANXA8L1/SERPINB5/SLPI/SFN/SPINK5/WFDC5/SERPINB13/CARD18/SERPINB4/SERPINB3/A2ML1/SPINK7/SERPINB12/WFDC12/CST6/CSTA/FETUB/PI3/COL7A1/SPINK6/SERPINB11/KLF4/SERPINB2/SERPINB7/SERPINA12/SPINT2/SERPINB10/SERPINA6/SERPINA11/WFDC2/AHSG/SPINT1/CST11/SERPINA4/COL28A1/SERPINA10/KNG1/FABP1/LCN1/SERPINA7/ITIH4/SERPIND1/NOL3/SPINK9/ITIH2/AMBP/AQP1/LTF/SERPINB1/SFRP2/HRG/SERPINA9/DHCR24/GPC3/NGF/SERPINB8/…
GOMF_OXIDOREDUCTASE_ACTIVITY_ACTING_ON_PAIRED_DONORS_WITH_INCORPORATION_OR_REDUCTION_OF_MOLECULAR_OXYGEN_REDUCED_FLAVIN_OR_FLAVOPROTEIN_AS_ONE_DONOR_AND_INCORPORATION_OF_ONE_ATOM_OF_OXYGEN	GOMF_OXIDOREDUCTASE_ACTIVITY_ACTING_ON_PAIRED_DONORS_WITH_INCORPORATION_OR_REDUCTION_OF_MOLECULAR_OXYGEN_REDUCED_FLAVIN_OR_FLAVOPROTEIN_AS_ONE_DONOR_AND_INCORPORATION_OF_ONE_ATOM_OF_OXYGEN	GOMF_OXIDOREDUCTASE_ACTIVITY_ACTING_ON_PAIRED_DONORS_WITH_INCORPORATION_OR_REDUCTION_OF_MOLECULAR_OXYGEN_REDUCED_FLAVIN_OR_FLAVOPROTEIN_AS_ONE_DONOR_AND_INCORPORATION_OF_ONE_ATOM_OF_OXYGEN	38	0.696441012954675	1.91286148366731	5.83991915810179e-06	0.000451559103405981	0.000410125445723966	2519	tags=55%, list=14%, signal=47%	CYP4F3/CYP2C18/CYP4F12/CYP4B1/CYP2W1/CYP4F2/CYP2E1/CYP2C9/CYP3A5/CYP4F8/CYP2D6/CYP2S1/CYP3A4/CYP4F11/CYP2B6/CYP2R1/CYP2A7/CYP2C8/CYP2A6/CYP2F1/CYP4A11
GOBP_DESMOSOME_ORGANIZATION	GOBP_DESMOSOME_ORGANIZATION	GOBP_DESMOSOME_ORGANIZATION	10	0.899367308784305	1.94821356558502	6.45062750000077e-06	0.000494884078515684	0.000449475055982784	790	tags=70%, list=5%, signal=67%	PKP3/DSP/GRHL1/NECTIN1/JUP/PERP/PKP2
GOMF_ARACHIDONIC_ACID_MONOOXYGENASE_ACTIVITY	GOMF_ARACHIDONIC_ACID_MONOOXYGENASE_ACTIVITY	GOMF_ARACHIDONIC_ACID_MONOOXYGENASE_ACTIVITY	20	0.796430996847849	1.97734883999136	6.50472561706296e-06	0.000495165934570219	0.000449731049803137	3200	tags=85%, list=18%, signal=70%	CYP4F3/CYP2C18/CYP4F12/CYP4F2/CYP2E1/CYP2C9/CYP2S1/CYP4F11/CYP2B6/CYP2A7/CYP2C8/CYP2A6/CYP4A22/CYP2F1/CYP4A11/CYP4Z1/CYP2C19
GOBP_ARACHIDONIC_ACID_METABOLIC_PROCESS	GOBP_ARACHIDONIC_ACID_METABOLIC_PROCESS	GOBP_ARACHIDONIC_ACID_METABOLIC_PROCESS	56	0.645320395546474	1.85612550892287	6.67942210215774e-06	0.000504553269562993	0.000458257032158563	2910	tags=54%, list=17%, signal=45%	CYP4F3/CYP2C18/CYP4F12/ALOXE3/ALOX12B/PLA2G2F/ALOX12/CYP4F2/PLA2G4B/CYP2E1/AKR1C3/CYP2C9/CYP2D6/FAAH2/CYP2S1/CYP4F11/PTGS1/FAAH/CYP2B6/ALOX15/CYP2A7/CYP2C8/AWAT1/CYP2A6/CYP4A22/CYP2F1/PTGS2/CYP4A11/CYP4Z1/DAGLB
GOBP_MATURE_B_CELL_DIFFERENTIATION	GOBP_MATURE_B_CELL_DIFFERENTIATION	GOBP_MATURE_B_CELL_DIFFERENTIATION	33	-0.580184	-2.42539	7.08460302285833e-06	0.000531074822018846	0.000482345049519314	1796	tags=58%, list=10%, signal=52%	DOCK11/PLCG2/IL21/FCGR2B/GPR183/ADA/NOTCH2/MFNG/PLCL2/SLAMF8/DOCK10/ST3GAL1/CMTM7/SPI1/IL10/IRF8/POU2AF1/CD19/CR1
GOMF_OXIDOREDUCTASE_ACTIVITY_ACTING_ON_PAIRED_DONORS_WITH_INCORPORATION_OR_REDUCTION_OF_MOLECULAR_OXYGEN	GOMF_OXIDOREDUCTASE_ACTIVITY_ACTING_ON_PAIRED_DONORS_WITH_INCORPORATION_OR_REDUCTION_OF_MOLECULAR_OXYGEN	GOMF_OXIDOREDUCTASE_ACTIVITY_ACTING_ON_PAIRED_DONORS_WITH_INCORPORATION_OR_REDUCTION_OF_MOLECULAR_OXYGEN	173	0.508447524174768	1.57460804606746	7.16260700451875e-06	0.000532854551396774	0.000483961476469596	3220	tags=34%, list=18%, signal=28%	AKR1C2/CYP4F3/CYP2C18/FADS6/BBOX1/AKR1C1/CYP4F12/CYP4F22/CYP8B1/DEGS2/CYP4B1/CYP2W1/CYP4F2/CYP24A1/CYP27C1/NOS1/CYP2E1/AKR1C3/CYP2C9/CYP3A5/JMJD7/CYP4F8/CYP2D6/EGLN3/CYP2S1/CYP26B1/CYP3A4/CYP4F11/HR/PTGS1/EGLN2/PHYHD1/PCBD2/CYP2B6/CYP2R1/TPH1/FMO1/TET2/CYP11A1/P4HTM/TH/OGFOD2/CYP2A7/RIOX1/CYP2C8/FMO3/CYP2A6/CYP4A22/CYP4X1/CYP2F1/PTGS2/CYP4A11/PAH/CYP4Z1/ALKBH2/SQLE/CYP2C19/AKR1C4/TET3
GOBP_NEGATIVE_REGULATION_OF_LEUKOCYTE_PROLIFERATION	GOBP_NEGATIVE_REGULATION_OF_LEUKOCYTE_PROLIFERATION	GOBP_NEGATIVE_REGULATION_OF_LEUKOCYTE_PROLIFERATION	89	-0.381997	-1.96153	7.52505994459163e-06	0.000555609689142029	0.000504628673609219	1562	tags=42%, list=9%, signal=38%	LST1/CTLA4/NDFIP1/CD274/FCGR2B/PKN1/HLA-DRB1/CCL8/GPNMB/TNFAIP3/PTPN6/MNDA/PRKAR1A/BLK/SPN/LGALS9/LYN/PDCD1LG2/IL4I1/IL10/LILRB2/IDO1/INPP5D/TYROBP/CRTAM/BTK/VSIG4/TNFRSF13B/CD86/IL2RA/LILRB4/CD80/CD300A/HAVCR2/LILRB1/PLA2G2D/CR1
GOBP_SECONDARY_METABOLIC_PROCESS	GOBP_SECONDARY_METABOLIC_PROCESS	GOBP_SECONDARY_METABOLIC_PROCESS	59	0.633249799352513	1.82804042643795	8.59477868658447e-06	0.000625190568164886	0.000567825027769437	3292	tags=42%, list=19%, signal=35%	AKR1B10/UGT1A7/AKR1C2/AKR1C1/CYP2W1/AKR1C3/WNT5A/CYP3A5/CYP2D6/ACMSD/PON3/CYP3A4/AKR7A3/UGT1A8/CDH3/BDH2/FMO1/TH/CYP2A7/CYP2A6/GIPC1/MC1R/DDC/AKR1C4/CBR4
GOMF_EXTRACELLULAR_MATRIX_STRUCTURAL_CONSTITUENT	GOMF_EXTRACELLULAR_MATRIX_STRUCTURAL_CONSTITUENT	GOMF_EXTRACELLULAR_MATRIX_STRUCTURAL_CONSTITUENT	172	0.507121670768386	1.57086696759798	8.55336433979387e-06	0.000625190568164886	0.000567825027769437	4979	tags=52%, list=28%, signal=37%	COL17A1/LAMC2/COL4A6/COL7A1/LAMA3/COL23A1/PRG2/LAMB4/TUFT1/COL28A1/FGA/COL13A1/COL21A1/COL4A5/COL6A2/COL5A3/COL6A1/HAPLN1/COL6A6/MUC4/COL27A1/LTBP1/GP2/LAMB3/NPNT/THSD4/IMPG1/FBLN2/THBS3/AMELY/SPON1/CHADL/MUC6/COL6A5/EFEMP2/LAMA2/ELN/ZP2/FGB/OPTC/MFAP5/COL2A1/COL12A1/COMP/COL1A1/FGG/DCN/COL11A2/MFAP4/MUC5AC/ASPN/COL8A2/COL9A3/TECTB/COL3A1/COL5A1/UMODL1/TINAGL1/COL18A1/ZP1/MATN3/EMILIN3/VTN/COL1A2…
GOBP_MICROGLIAL_CELL_ACTIVATION	GOBP_MICROGLIAL_CELL_ACTIVATION	GOBP_MICROGLIAL_CELL_ACTIVATION	44	-0.517577	-2.29497	8.71649285274338e-06	0.000629382057455441	0.000571631919050268	1240	tags=36%, list=7%, signal=34%	SYT11/CCL3/TLR6/TLR3/FPR2/MAPT/AIF1/TYROBP/TREM2/PTPRC/ITGAM/APP/C5AR1/STAP1/ITGB2/C1QA
GOBP_POSITIVE_REGULATION_OF_ANTIGEN_RECEPTOR_MEDIATED_SIGNALING_PATHWAY	GOBP_POSITIVE_REGULATION_OF_ANTIGEN_RECEPTOR_MEDIATED_SIGNALING_PATHWAY	GOBP_POSITIVE_REGULATION_OF_ANTIGEN_RECEPTOR_MEDIATED_SIGNALING_PATHWAY	24	-0.654766	-2.44253	9.23019185629091e-06	0.000661609372472823	0.000600902155961221	1489	tags=58%, list=9%, signal=53%	PRKCH/FOXP1/CCR7/ADA/RAB29/CD226/CARD11/LCK/TRAT1/NFAM1/TESPA1/PTPRC/STAP1/PRKCB
GOBP_REGULATION_OF_BODY_FLUID_LEVELS	GOBP_REGULATION_OF_BODY_FLUID_LEVELS	GOBP_REGULATION_OF_BODY_FLUID_LEVELS	380	0.44693613753471	1.41904917363672	9.65631768024363e-06	0.000687137968260815	0.000624088327267004	2545	tags=25%, list=15%, signal=22%	ANXA8/SCNN1A/CLDN4/AGR2/SFN/GRHL3/TP63/KDF1/GRHL1/KRT16/SCNN1G/AQP3/TMEM79/WNT3A/XDH/KRT1/CYP4F12/ALOXE3/FLG2/ALOX12B/ACER1/AQP5/ABCA12/F3/GJA1/ALOX12/SCNN1B/MPIG6B/P2RY2/SERPINB2/CYP4F2/CFTR/FLG/CLDN1/EDN1/TFAP2B/TMPRSS11F/SAA1/F2RL1/F2RL2/HSD11B2/ENTPD2/FA2H/NFE2/ATP6V1B1/CYP26B1/HRNR/FGA/THBD/F7/SERPINA10/KNG1/CTSG/CYP4F11/EMP2/LSR/NPR3/HNF4A/CEL/PDPN/F12/TACR1/SERPIND1/GUCA1B/FOXA2/PLG/MPL/AD…
GOBP_RESPONSE_TO_RETINOIC_ACID	GOBP_RESPONSE_TO_RETINOIC_ACID	GOBP_RESPONSE_TO_RETINOIC_ACID	108	0.555768063452356	1.68747539353305	9.83455404035238e-06	0.000694786479685326	0.000631035035092054	2840	tags=32%, list=16%, signal=27%	GJB3/WNT7B/AQP3/HSD17B2/WNT3A/GJB2/FGFR2/FZD10/KLF4/WNT3/TBX1/PTK6/TRIM16/WNT5A/SLC6A4/BRINP1/OSR1/CYP26B1/LTK/SOX9/RARG/AQP1/SLC10A3/ZNF35/RXRA/WNT9B/WNT6/MMP2/OXT/COL1A1/RARA/WNT11/WNT5B/WNT9A/RBP4
GOBP_REGULATION_OF_LEUKOCYTE_MEDIATED_CYTOTOXICITY	GOBP_REGULATION_OF_LEUKOCYTE_MEDIATED_CYTOTOXICITY	GOBP_REGULATION_OF_LEUKOCYTE_MEDIATED_CYTOTOXICITY	84	-0.392774	-1.95405	1.10413570283938e-05	0.000774472328705906	0.000703409158658499	1734	tags=38%, list=10%, signal=34%	KLRC4/B2M/IL21/FCGR2B/IL12A/IL7R/HLA-DRB1/ARRB2/HLA-DRA/KLRC2/IL12RB1/LAG3/SH2D1A/CD226/NCR3/LGALS9/STX7/SPI1/PIK3R6/KLRC3/TYROBP/CRTAM/PTPRC/ITGAM/STAP1/SLAMF6/VAV1/CD1D/NCKAP1L/HAVCR2/LILRB1/ICAM1
GOBP_CELLULAR_RESPONSE_TO_XENOBIOTIC_STIMULUS	GOBP_CELLULAR_RESPONSE_TO_XENOBIOTIC_STIMULUS	GOBP_CELLULAR_RESPONSE_TO_XENOBIOTIC_STIMULUS	163	0.511919056252457	1.58385246707132	1.11846311659623e-05	0.000778958000352834	0.000707483239038435	3534	tags=36%, list=20%, signal=29%	UGT1A6/ALDH3A1/UGT1A7/CYP2C18/AKR1C1/CYP4F12/S100A12/AADAC/CYP2W1/CYP4F2/NOS1/CYP2E1/EDN1/CYP2C9/UGT1A1/CYP3A5/UGT1A10/CYP2D6/GSTO2/CYP2S1/PON3/CYP26B1/CYP3A4/GSTA1/SLC10A1/UGT1A8/HNF4A/GSTA3/GSTA4/GPLD1/CYP2B6/CYP2R1/FMO1/SMOX/TH/CYP2A7/UGT1A9/RORA/ACSM1/CYP2C8/ACSM2B/CYP2A6/GSTM2/CYP2F1/SULT2A1/GLYAT/AOC2/DDC/APOBEC3A/UGT1A4/NR1I2/SULT1A3/UGT2B28/CYP2C19/NAT1/HTR1B/GSTP1/FMO5
GOBP_REGULATION_OF_HORMONE_LEVELS	GOBP_REGULATION_OF_HORMONE_LEVELS	GOBP_REGULATION_OF_HORMONE_LEVELS	496	0.425118196361859	1.36016470572898	1.16014444551818e-05	0.000802297074294969	0.000728680792207233	4733	tags=35%, list=27%, signal=26%	DUOX1/AKR1B10/PLA2G3/AKR1B15/DUOXA1/DUOX2/UGT1A7/AKR1C2/DUOXA2/ADH7/CYP2C18/SDR16C5/SULT1E1/VSNL1/HSD17B2/CRABP2/AKR1C1/RDH16/FAM3D/ABCA12/TRPV6/FOXE1/GJA1/SCNN1B/HCAR2/RDH12/CYP2W1/CRABP1/KLK6/CYP27C1/CFTR/SMPD3/CPA3/DIO2/C1QTNF12/EDN1/TFAP2B/ACE2/AKR1C3/CYP2C9/UGT1A1/IL1RN/CYP3A5/ADH1A/CYP2D6/CMA1/CYP2S1/IYD/IL11/CYP26B1/FGA/CYP3A4/RBP1/CTSG/HNF1B/UGT1A8/TTR/MTNR1B/SERPINA7/AACS/DGAT2/GPR68/HNF…
GOBP_REGULATION_OF_T_CELL_RECEPTOR_SIGNALING_PATHWAY	GOBP_REGULATION_OF_T_CELL_RECEPTOR_SIGNALING_PATHWAY	GOBP_REGULATION_OF_T_CELL_RECEPTOR_SIGNALING_PATHWAY	44	-0.509569	-2.25946	1.27842425139973e-05	0.000871814315885094	0.00079181934810745	1016	tags=36%, list=6%, signal=34%	CCR7/ADA/PTPN22/PTPN6/SLA2/RAB29/SH2D1A/CD226/UBASH3A/CARD11/LCK/TRAT1/TESPA1/LAPTM5/LILRB4/CD300A
GOMF_AROMATASE_ACTIVITY	GOMF_AROMATASE_ACTIVITY	GOMF_AROMATASE_ACTIVITY	24	0.749648714144548	1.94123671757494	1.27630357929966e-05	0.000871814315885094	0.00079181934810745	3200	tags=71%, list=18%, signal=58%	CYP4F3/CYP2C18/CYP4F12/CYP4B1/CYP4F2/CYP2E1/CYP2C9/CYP3A5/CYP4F8/CYP3A4/CYP4F11/CYP2A7/CYP2C8/CYP2F1/CYP4A11/CYP4Z1/CYP2C19
GOCC_GAP_JUNCTION	GOCC_GAP_JUNCTION	GOCC_GAP_JUNCTION	32	0.704035409906213	1.90031262287899	1.30338853537605e-05	0.000882708649475364	0.000801714051560163	615	tags=25%, list=4%, signal=24%	GJB5/GJB4/GJB3/GJB6/DSC1/GJB2/GJA1/CALB2
GOBP_POSITIVE_REGULATION_OF_INTERFERON_ALPHA_PRODUCTION	GOBP_POSITIVE_REGULATION_OF_INTERFERON_ALPHA_PRODUCTION	GOBP_POSITIVE_REGULATION_OF_INTERFERON_ALPHA_PRODUCTION	20	-0.713187	-2.62124	1.36440956776043e-05	0.000917705613384069	0.000833499803001738	1463	tags=55%, list=8%, signal=50%	DHX9/RIPK2/MMP12/STAT1/IRF5/TLR3/IFIH1/TLR8/HSPD1/TLR4/TLR7
GOBP_REGULATION_OF_IMMUNOGLOBULIN_PRODUCTION	GOBP_REGULATION_OF_IMMUNOGLOBULIN_PRODUCTION	GOBP_REGULATION_OF_IMMUNOGLOBULIN_PRODUCTION	72	-0.409412	-2.02316	1.423586652694e-05	0.000950994621051366	0.000863734314949965	2022	tags=39%, list=12%, signal=35%	ZPBP2/IL2/FOXP3/TNFSF4/CD40/TMBIM6/IL21/VAMP3/NDFIP1/FCGR2B/TNFRSF4/SLC15A4/PKN1/TBX21/CD40LG/GPI/MZB1/TP53BP1/TFRC/DNAJB9/IL10/CD22/PTPRC/SASH3/CD86/FCRL3/CD28/CR1
GOBP_APICAL_JUNCTION_ASSEMBLY	GOBP_APICAL_JUNCTION_ASSEMBLY	GOBP_APICAL_JUNCTION_ASSEMBLY	73	0.592058563377979	1.7478613546229	1.44045201274738e-05	0.000955759376025624	0.000868061870839866	2993	tags=37%, list=17%, signal=31%	GRHL2/CLDN4/POF1B/MARVELD3/CLDN17/CLDN8/MPP7/CLDN7/CLDN1/CLDN10/MARVELD2/OCLN/CLDN2/IL17A/CLDN25/CLDN16/RAMP2/CLDN24/CLDN15/WNT11/MICALL2/F11R/EPHA2/FBF1/CLDN34/CLDN3/DLG5
GOBP_REGULATION_OF_EPITHELIAL_CELL_DIFFERENTIATION	GOBP_REGULATION_OF_EPITHELIAL_CELL_DIFFERENTIATION	GOBP_REGULATION_OF_EPITHELIAL_CELL_DIFFERENTIATION	142	0.521398745052529	1.60134893397087	1.46754783306733e-05	0.000967202665820214	0.000878455159984422	2849	tags=28%, list=16%, signal=24%	GRHL2/SFN/FOXN1/OVOL2/TP63/KDF1/CD24/GRHL1/AQP3/XDH/SULT2B1/KRT84/ABCA12/ID1/IL1A/IL20/TRIM16/SRSF6/OSR1/HES5/FOXJ1/HOXA7/AJAP1/ESRP1/MYCL/HES1/SOX9/BAD/DLL1/ETV2/PROC/JAG1/ZDHHC21/WNT9B/MACROH2A2/NODAL/IL13/EZH2/F11R/FOXC1
GOBP_MYD88_DEPENDENT_TOLL_LIKE_RECEPTOR_SIGNALING_PATHWAY	GOBP_MYD88_DEPENDENT_TOLL_LIKE_RECEPTOR_SIGNALING_PATHWAY	GOBP_MYD88_DEPENDENT_TOLL_LIKE_RECEPTOR_SIGNALING_PATHWAY	24	-0.644907	-2.40575	1.48845998936899e-05	0.000967991860635989	0.000879171940740565	967	tags=42%, list=6%, signal=39%	IRF1/TLR6/TLR1/TLR8/BTK/HSPD1/TLR10/TLR4/CD300A/CD300LF
GOBP_LYMPHOCYTE_COSTIMULATION	GOBP_LYMPHOCYTE_COSTIMULATION	GOBP_LYMPHOCYTE_COSTIMULATION	47	-0.501379	-2.29027	1.48180692703693e-05	0.000967991860635989	0.000879171940740565	2377	tags=51%, list=14%, signal=44%	TNFRSF14/CCL19/TNFSF14/TNFSF4/CD320/FYN/ICOS/CCR7/CD274/CD40LG/PTPN6/CD5/CARD11/LYN/PDCD1LG2/LCK/CD3E/LILRB2/TNFSF13B/CD86/CD28/VAV1/LILRB4/CD80
GOBP_RESPONSE_TO_LECTIN	GOBP_RESPONSE_TO_LECTIN	GOBP_RESPONSE_TO_LECTIN	23	-0.660324	-2.41703	1.59738460087358e-05	0.00103199452503806	0.000937301919889322	2159	tags=52%, list=12%, signal=46%	KLRD1/EP300/CLEC6A/KLRC4/PLCG2/SYK/FYN/KLRC2/LYN/KLRC3/TYROBP/PAK2
GOBP_REGULATION_OF_GLIAL_CELL_MIGRATION	GOBP_REGULATION_OF_GLIAL_CELL_MIGRATION	GOBP_REGULATION_OF_GLIAL_CELL_MIGRATION	14	-0.770186	-2.52073	1.62938005319201e-05	0.00104578510603566	0.000949827120102919	1272	tags=57%, list=7%, signal=53%	CSF1/P2RY12/GPR183/CCL3/TREM2/CCR2/STAP1/CERS2
GOBP_NEGATIVE_REGULATION_OF_KERATINOCYTE_PROLIFERATION	GOBP_NEGATIVE_REGULATION_OF_KERATINOCYTE_PROLIFERATION	GOBP_NEGATIVE_REGULATION_OF_KERATINOCYTE_PROLIFERATION	14	0.82177583936636	1.88935550744635	1.6638186276713e-05	0.00106095447556703	0.000963604595506422	299	tags=36%, list=2%, signal=35%	SFN/SLURP1/EPPK1/KDF1/FGFR2
GOBP_EXTERNAL_ENCAPSULATING_STRUCTURE_ORGANIZATION	GOBP_EXTERNAL_ENCAPSULATING_STRUCTURE_ORGANIZATION	GOBP_EXTERNAL_ENCAPSULATING_STRUCTURE_ORGANIZATION	310	0.455808966196242	1.43868776050097	1.77325230291992e-05	0.00112344113643055	0.0010203576748822	4274	tags=40%, list=24%, signal=31%	ELF3/TGM1/SERPINB5/COL17A1/C6orf15/SPINK5/FERMT1/KLK7/WNT3A/HAS3/COL4A6/TGM3/MMP27/KLK5/MMP3/MMP10/GFOD2/SMPD3/MMP1/TPSAB1/MMP28/SPINT2/MMP7/COL23A1/MMP13/MPZL3/CTSV/LAMB4/SPINT1/CMA1/OLFML2A/COL28A1/HRNR/COL13A1/COL4A5/COL5A3/CTSG/COL6A6/SCX/COL27A1/LAMB3/ADAMTS15/NPNT/ADAMTSL4/PDPN/ADAMTS7/THSD4/PLG/IMPG1/ADTRP/GFAP/FBLN2/SOX9/CREB3L1/CHADL/COL6A5/RAMP2/EFEMP2/ELN/SFRP2/FSCN1/CPB2/OPTC/BMP1/ELA…
GOMF_INTERMEDIATE_FILAMENT_BINDING	GOMF_INTERMEDIATE_FILAMENT_BINDING	GOMF_INTERMEDIATE_FILAMENT_BINDING	13	0.853444340983324	1.93599717988229	1.82304078641904e-05	0.00114758080273301	0.00104228236054849	790	tags=54%, list=5%, signal=51%	EVPL/PKP1/EPPK1/KRT14/KRT74/EVPLL/PKP2
GOCC_PHAGOCYTIC_VESICLE_MEMBRANE	GOCC_PHAGOCYTIC_VESICLE_MEMBRANE	GOCC_PHAGOCYTIC_VESICLE_MEMBRANE	76	-0.389011	-1.90724	1.95284268869031e-05	0.00122145956706617	0.0011093822394417	2099	tags=42%, list=12%, signal=37%	RAB11FIP1/CLEC4E/SNAP23/ATP6V0E1/INPP5B/ATP6V0E2/OCRL/CALR/RAB43/HLA-B/HVCN1/TAP1/B2M/ATP6V0A1/VAMP3/RAB8B/PIP4P2/ATP6V0B/PIK3R4/LAMP2/RAB23/MCOLN1/RAB7A/TLR6/TLR1/SEC22B/CORO1A/RAB20/ATP6V0D2/RAC2/RAB39A/CYBB
GOCC_TIGHT_JUNCTION	GOCC_TIGHT_JUNCTION	GOCC_TIGHT_JUNCTION	128	0.535291643792916	1.63451035782909	2.16853094632877e-05	0.00134778315778155	0.00122411477070244	3091	tags=34%, list=18%, signal=28%	CLDN4/POF1B/EPPK1/EPCAM/MARVELD3/CLDN17/CLDN8/EPB41L4B/MPP7/GJA1/ANK3/CRB3/CLDN7/CLDN1/CLDN10/CCDC85C/MARVELD2/OCLN/PARD6G/AOC1/CLDN2/TJP2/TJP3/LSR/CXADR/CLDN25/CLDN16/PATJ/MAPK15/CYTH2/CGN/CLDN24/CLDN15/SH3BP1/MICALL2/LIN7B/F11R/EPHA2/PLXDC1/CLDN34/CLDN3/MXRA8/ILDR1
GOCC_BASAL_PART_OF_CELL	GOCC_BASAL_PART_OF_CELL	GOCC_BASAL_PART_OF_CELL	268	0.464004073800485	1.45482405514715	2.4992955391636e-05	0.00154359007513123	0.00140195505483835	2046	tags=22%, list=12%, signal=20%	PROM2/CLDN4/TACSTD2/CEACAM5/EPPK1/CLCA2/ATP2C2/EPCAM/KRT14/DSP/AQP3/RHBG/CLDN8/AQP5/SLC23A1/CA9/EGFR/RHCG/MST1R/NDRG4/ATP12A/ANK3/ITGB4/CDH16/CLDN7/CLDN1/EDN1/ST14/P2RY4/MARVELD2/ATP6V1B1/SLC39A5/SLC6A9/ERBB2/MUC20/SLC2A1/SLC10A1/ABCC6/SLCO1B3/SLC51A/SLC16A8/CXADR/SLC9A4/EZR/AJAP1/PDPN/SLCO1B1/PTH1R/BSND/SLC2A9/IDE/AQP10/TGFA/SLC4A11/FOLR1/AQP1/SLC16A12/AQP2/SLC38A3
GOBP_FC_RECEPTOR_MEDIATED_STIMULATORY_SIGNALING_PATHWAY	GOBP_FC_RECEPTOR_MEDIATED_STIMULATORY_SIGNALING_PATHWAY	GOBP_FC_RECEPTOR_MEDIATED_STIMULATORY_SIGNALING_PATHWAY	33	-0.556044	-2.32447	2.56065170610939e-05	0.00157159998462464	0.00142739486222795	1952	tags=55%, list=11%, signal=49%	PTK2/MYO1G/SYK/PRKCD/PLSCR1/FYN/CD47/PRKCE/FCGR2B/FGR/LIMK1/HCK/CD226/BLK/LYN/PTPRC/FCER1G/VAV1
GOBP_NEGATIVE_REGULATION_OF_INTERLEUKIN_12_PRODUCTION	GOBP_NEGATIVE_REGULATION_OF_INTERLEUKIN_12_PRODUCTION	GOBP_NEGATIVE_REGULATION_OF_INTERLEUKIN_12_PRODUCTION	18	-0.719268	-2.52569	2.60124483263029e-05	0.00158659777990245	0.00144101650649731	1489	tags=56%, list=9%, signal=51%	CCR7/JAK3/SLAMF1/ARRB2/CMKLR1/TIGIT/IL10/TLR8/LILRA5/LILRB1
GOBP_T_CELL_SELECTION	GOBP_T_CELL_SELECTION	GOBP_T_CELL_SELECTION	49	-0.471512	-2.17167	2.64086044777212e-05	0.00160081787636557	0.00145393181117435	2594	tags=51%, list=15%, signal=44%	ZAP70/IL6R/RHOA/FOXP3/SYK/CCR7/TOX/CD74/TBX21/CD3D/IL12RB1/SPN/CTSL/MTOR/CARD11/THEMIS/CD3E/CD3G/LY9/PTPRC/SLAMF6/CD4/CD28/DOCK2/CD1D
GOBP_NEGATIVE_REGULATION_OF_LEUKOCYTE_APOPTOTIC_PROCESS	GOBP_NEGATIVE_REGULATION_OF_LEUKOCYTE_APOPTOTIC_PROCESS	GOBP_NEGATIVE_REGULATION_OF_LEUKOCYTE_APOPTOTIC_PROCESS	49	-0.47058	-2.16738	2.7360240604566e-05	0.00164832860574747	0.00149708310392307	2414	tags=47%, list=14%, signal=41%	SELENOS/IL2/MERTK/CCL19/FOXP1/CCR7/JAK3/PRKCQ/CD74/PTCRA/IL7R/ADA/CCL5/CXCL12/HSH2D/DOCK8/ST3GAL1/ST6GAL1/CD27/IDO1/CCR5/HCLS1/LILRB1
GOBP_CELLULAR_RESPONSE_TO_UNFOLDED_PROTEIN	GOBP_CELLULAR_RESPONSE_TO_UNFOLDED_PROTEIN	GOBP_CELLULAR_RESPONSE_TO_UNFOLDED_PROTEIN	94	-0.35717	-1.86569	2.77144117081996e-05	0.0016594848961861	0.00150721572787917	3172	tags=43%, list=18%, signal=35%	OPTN/PARP16/RACK1/DDRGK1/EIF2AK2/CREB3/CCND1/QRICH1/SELENOS/TMED2/ATF3/EP300/DERL3/ERLEC1/CTH/NCK2/HSPA5/CREB3L2/NCK1/HSPA1L/TMBIM6/TBL2/ERN1/ERMP1/MBTPS2/HSPA13/TM7SF3/SERP1/HSF1/ATF6/HSPA8/RHBDD1/HERPUD1/EIF2AK3/FICD/DNAJB9/HSPA9/DERL1/HSPD1/BHLHA15
GOBP_POSITIVE_REGULATION_OF_ALPHA_BETA_T_CELL_DIFFERENTIATION	GOBP_POSITIVE_REGULATION_OF_ALPHA_BETA_T_CELL_DIFFERENTIATION	GOBP_POSITIVE_REGULATION_OF_ALPHA_BETA_T_CELL_DIFFERENTIATION	49	-0.468218	-2.1565	2.83118775664866e-05	0.00168498568304787	0.00153037664191924	2602	tags=49%, list=15%, signal=42%	IFNG/ZAP70/RHOA/RUNX3/CCL19/AP3B1/FOXP3/TNFSF4/SYK/RIPK2/CD83/HLA-DRB1/ADA/NLRP3/HLA-DRA/HLX/IL12RB1/LGALS9/AP3D1/SASH3/CD86/LILRB4/NCKAP1L/CD80
GOBP_REGULATION_OF_LYMPHOCYTE_APOPTOTIC_PROCESS	GOBP_REGULATION_OF_LYMPHOCYTE_APOPTOTIC_PROCESS	GOBP_REGULATION_OF_LYMPHOCYTE_APOPTOTIC_PROCESS	56	-0.448168	-2.10619	2.8718162539525e-05	0.00169886961528997	0.00154298662775774	2387	tags=45%, list=14%, signal=39%	IL2/FOXP1/LGALS14/BIRC7/JAK3/PRKCQ/CD274/CD74/PTCRA/IL7R/ADA/CCL5/PDCD1/HSH2D/BLK/DOCK8/LGALS9/ST3GAL1/LYN/GIMAP8/IL10/CD3G/CD27/IDO1/BTK
GOBP_POSITIVE_REGULATION_OF_PHAGOCYTOSIS	GOBP_POSITIVE_REGULATION_OF_PHAGOCYTOSIS	GOBP_POSITIVE_REGULATION_OF_PHAGOCYTOSIS	68	-0.391553	-1.97387	2.90887143672915e-05	0.00171048607836409	0.00155353720034075	2132	tags=37%, list=12%, signal=32%	C4A/MFGE8/CALR/CCL2/PLCG2/SIRPA/C4B/CD47/FCGR2B/IL15RA/RAB27A/FCN1/C3/IL2RB/FPR2/SIRPG/IL2RG/TREM2/PTPRC/STAP1/FCER1G/SIRPB1/DOCK2/NCKAP1L/CD300LF
GOBP_NEGATIVE_REGULATION_OF_LEUKOCYTE_MEDIATED_IMMUNITY	GOBP_NEGATIVE_REGULATION_OF_LEUKOCYTE_MEDIATED_IMMUNITY	GOBP_NEGATIVE_REGULATION_OF_LEUKOCYTE_MEDIATED_IMMUNITY	67	-0.393235	-1.96745	2.98298182119544e-05	0.00174362389786543	0.00158363439667851	2159	tags=43%, list=12%, signal=38%	KLRD1/FOXP3/HLA-B/CR1L/CD55/FOXF1/JAK3/NDFIP1/FCGR2B/TBX21/IL7R/SLAMF1/ARRB2/PTPN6/CD96/LGALS9/IL4I1/BST2/SPI1/CCR2/PTPRC/LILRB4/NCKAP1L/CD300A/CR2/HAVCR2/LILRB1/CD84/CR1
GOCC_ALPHA_BETA_T_CELL_RECEPTOR_COMPLEX	GOCC_ALPHA_BETA_T_CELL_RECEPTOR_COMPLEX	GOCC_ALPHA_BETA_T_CELL_RECEPTOR_COMPLEX	5	-0.948314	-2.12386	3.04504670131408e-05	0.00176937033176948	0.00160701841795292	909	tags=100%, list=5%, signal=95%	PTPN6/CD247/CD3E/CD3G
GOBP_FOREBRAIN_NEUROBLAST_DIVISION	GOBP_FOREBRAIN_NEUROBLAST_DIVISION	GOBP_FOREBRAIN_NEUROBLAST_DIVISION	5	0.958932706734061	1.73755815221746	3.3091477410306e-05	0.00191151945981885	0.00173612438450478	299	tags=40%, list=2%, signal=39%	WNT3A/FGFR2
GOMF_WATER_TRANSMEMBRANE_TRANSPORTER_ACTIVITY	GOMF_WATER_TRANSMEMBRANE_TRANSPORTER_ACTIVITY	GOMF_WATER_TRANSMEMBRANE_TRANSPORTER_ACTIVITY	16	0.79660132197985	1.89939148389761	3.33643108678732e-05	0.00191600896328956	0.00174020194511228	2151	tags=62%, list=12%, signal=55%	SLC5A1/AQP3/AQP5/AQP6/PDPN/AQP10/SLC4A11/AQP1/AQP2/AQP8
GOBP_ESTABLISHMENT_OF_PROTEIN_LOCALIZATION_TO_VACUOLE	GOBP_ESTABLISHMENT_OF_PROTEIN_LOCALIZATION_TO_VACUOLE	GOBP_ESTABLISHMENT_OF_PROTEIN_LOCALIZATION_TO_VACUOLE	49	-0.461711	-2.12653	3.73524581526796e-05	0.00213256476197275	0.00193688725781918	3064	tags=53%, list=18%, signal=44%	CACNG8/GCC2/STAM/PTPN23/VPS13C/CACNG5/SNX16/NCOA4/CACNG7/AP3B1/SMURF1/CACNG3/SORL1/AP3M1/PIK3R4/VPS37A/LAMP2/RAB7A/SORT1/GNPTAB/TNFAIP3/HSPA8/M6PR/ZFYVE16/AP3D1/LAPTM5
GOMF_ARACHIDONIC_ACID_EPOXYGENASE_ACTIVITY	GOMF_ARACHIDONIC_ACID_EPOXYGENASE_ACTIVITY	GOMF_ARACHIDONIC_ACID_EPOXYGENASE_ACTIVITY	16	0.791437355157015	1.88707868157631	4.10358592023973e-05	0.00232931871310717	0.00211558767886773	3200	tags=88%, list=18%, signal=72%	CYP2C18/CYP4F12/CYP4F2/CYP2E1/CYP2C9/CYP2S1/CYP2B6/CYP2A7/CYP2C8/CYP2A6/CYP2F1/CYP4A11/CYP4Z1/CYP2C19
GOBP_ANTIBACTERIAL_HUMORAL_RESPONSE	GOBP_ANTIBACTERIAL_HUMORAL_RESPONSE	GOBP_ANTIBACTERIAL_HUMORAL_RESPONSE	54	0.628890928953841	1.80383061654731	4.16058577582541e-05	0.00234810070796583	0.00213264629634414	2832	tags=43%, list=16%, signal=36%	SLPI/SPINK5/DEFB1/WFDC5/RNASE7/KLK7/WFDC12/PI3/KLK5/SFTPD/WFDC2/FGA/CTSG/SEMG2/PLA2G6/LTF/DMBT1/H2BC6/FGB/ELANE/H2BC8/NOD2/DEFA6
GOMF_ANTIGEN_BINDING	GOMF_ANTIGEN_BINDING	GOMF_ANTIGEN_BINDING	61	-0.431961	-2.13812	4.32140800544529e-05	0.00242492723505558	0.00220242346045942	2159	tags=41%, list=12%, signal=36%	KLRD1/HLA-B/TAP1/CD40/SIRPA/HLA-DQB1/CD209/HLA-DPB1/CLEC4M/HLA-DQA1/IL7R/HLA-DRB1/SLAMF1/HLA-DRA/KLRC2/HLA-DRB5/IGLL5/LAG3/FCN1/HLA-DPA1/CD48/JCHAIN/LILRA2/CD1D/LILRA1
GOMF_ISOPRENOID_BINDING	GOMF_ISOPRENOID_BINDING	GOMF_ISOPRENOID_BINDING	44	0.648155422828391	1.81873612264707	4.43234861033431e-05	0.00247304905417516	0.00224612977125374	3132	tags=52%, list=18%, signal=43%	UGT1A6/UGT1A7/ADH7/CRABP2/CYP2W1/CRABP1/FABP5/CYP27C1/UGT1A1/UGT1A10/CYP26B1/OPN4/RBP1/UGT1A8/ABCA4/RXRA/UGT1A9/RARA/RBP2/UGT2B4/RBP4/UGT1A4/ADH4
GOBP_LONG_CHAIN_FATTY_ACID_METABOLIC_PROCESS	GOBP_LONG_CHAIN_FATTY_ACID_METABOLIC_PROCESS	GOBP_LONG_CHAIN_FATTY_ACID_METABOLIC_PROCESS	108	0.54019427163046	1.64018877846524	4.47992306729939e-05	0.00248547144185763	0.00225741231931179	2519	tags=36%, list=14%, signal=31%	CYP4F3/CYP2C18/CYP4F12/ALOXE3/ALOX12B/PLA2G2F/ALOX12/CYP4F2/PLA2G4B/CYP2E1/AKR1C3/CYP2C9/CYP2D6/FAAH2/CYP2S1/CYP3A4/ELOVL3/GSTA1/CYP4F11/PTGS1/FAAH/CYP2B6/ADTRP/ACOT2/ACSBG1/ALOX15/ACSBG2/CYP2A7/SLC27A4/SLC27A6/ACSM1/CYP2C8/AWAT1/CYP2A6/CYP4A22/GSTM2/CYP2F1/PTGS2/CYP4A11
GOMF_GAP_JUNCTION_CHANNEL_ACTIVITY	GOMF_GAP_JUNCTION_CHANNEL_ACTIVITY	GOMF_GAP_JUNCTION_CHANNEL_ACTIVITY	24	0.729547814158957	1.88918486399062	4.78079980456049e-05	0.00263749742026877	0.00239548886718161	404	tags=25%, list=2%, signal=24%	GJB5/GJB4/GJB3/GJB6/GJB2/GJA1
GOBP_REGULATION_OF_T_CELL_ACTIVATION_VIA_T_CELL_RECEPTOR_CONTACT_WITH_ANTIGEN_BOUND_TO_MHC_MOLECULE_ON_ANTIGEN_PRESENTING_CELL	GOBP_REGULATION_OF_T_CELL_ACTIVATION_VIA_T_CELL_RECEPTOR_CONTACT_WITH_ANTIGEN_BOUND_TO_MHC_MOLECULE_ON_ANTIGEN_PRESENTING_CELL	GOBP_REGULATION_OF_T_CELL_ACTIVATION_VIA_T_CELL_RECEPTOR_CONTACT_WITH_ANTIGEN_BOUND_TO_MHC_MOLECULE_ON_ANTIGEN_PRESENTING_CELL	6	-0.918126	-2.20027	4.8147003152264e-05	0.00264136073159348	0.00239899769308517	562	tags=67%, list=3%, signal=65%	LGALS9/HLA-DMB/HAVCR2/LILRB1
GOBP_PROSTANOID_METABOLIC_PROCESS	GOBP_PROSTANOID_METABOLIC_PROCESS	GOBP_PROSTANOID_METABOLIC_PROCESS	46	0.636889913604851	1.79362263629001	4.95552255038802e-05	0.00270351285804502	0.00245544693388525	1301	tags=30%, list=7%, signal=28%	PLA2G3/PLA2G4F/AKR1C2/EDN2/AKR1C1/FABP5/EDN1/AKR1C3/CYP4F8/ATP6V1B1/CYP2S1/CES2/GSTA1/PTGS1
GOMF_NAD_RETINOL_DEHYDROGENASE_ACTIVITY	GOMF_NAD_RETINOL_DEHYDROGENASE_ACTIVITY	GOMF_NAD_RETINOL_DEHYDROGENASE_ACTIVITY	20	0.765010856226879	1.89934009993085	5.15165316966262e-05	0.00279498531083353	0.00253852615914809	742	tags=35%, list=4%, signal=34%	ADH7/SDR9C7/SDR16C5/RDH16/RDH12/AKR1C3/ADH1A
GOBP_NEGATIVE_REGULATION_OF_HYDROLASE_ACTIVITY	GOBP_NEGATIVE_REGULATION_OF_HYDROLASE_ACTIVITY	GOBP_NEGATIVE_REGULATION_OF_HYDROLASE_ACTIVITY	349	0.439187880009251	1.39085949578719	5.52840359508435e-05	0.00298290787383122	0.00270920553274434	2833	tags=24%, list=16%, signal=21%	ANXA8/ANXA8L1/SERPINB5/SLPI/SFN/SPINK5/WFDC5/SERPINB13/CARD18/SERPINB4/SERPINB3/A2ML1/SPINK7/SERPINB12/WFDC12/CST6/CSTA/FETUB/PI3/COL7A1/FZD10/SPINK6/SERPINB11/KLF4/SERPINB2/SERPINB7/SERPINA12/NOS1/SPINT2/SERPINB10/SERPINA6/SERPINA11/WFDC2/APCS/AHSG/SPINT1/PLA2R1/CST11/SERPINA4/PPP1R1B/COL28A1/SERPINA10/PPP1R14D/KNG1/APOA1/FABP1/LCN1/SERPINA7/ITIH4/NEIL1/PLIN5/MAPK7/SERPIND1/NOL3/RGN/FKBP1B/SPINK…
GOBP_FC_RECEPTOR_SIGNALING_PATHWAY	GOBP_FC_RECEPTOR_SIGNALING_PATHWAY	GOBP_FC_RECEPTOR_SIGNALING_PATHWAY	51	-0.455416	-2.1048	6.07886584037017e-05	0.0032619924892041	0.0029626822125658	1952	tags=41%, list=11%, signal=37%	PTK2/MYO1G/PLCG2/SYK/PRKCD/FYN/CD47/PRKCE/PRKCQ/FCGR2B/FGR/LIMK1/LILRA4/CD200R1/HCK/LYN/BTK/PTPRC/FCER1G/VAV1/FCGR3A
GOBP_COMPLEMENT_RECEPTOR_MEDIATED_SIGNALING_PATHWAY	GOBP_COMPLEMENT_RECEPTOR_MEDIATED_SIGNALING_PATHWAY	GOBP_COMPLEMENT_RECEPTOR_MEDIATED_SIGNALING_PATHWAY	12	-0.779821	-2.38238	6.16989385893695e-05	0.00329284552688918	0.00299070427155451	1163	tags=67%, list=7%, signal=62%	FPR1/CMKLR1/FPR2/C5AR1/FPR3/CR2/C3AR1/CR1
GOBP_NEGATIVE_REGULATION_OF_EXOCYTOSIS	GOBP_NEGATIVE_REGULATION_OF_EXOCYTOSIS	GOBP_NEGATIVE_REGULATION_OF_EXOCYTOSIS	33	-0.534206	-2.23318	6.53052182780213e-05	0.00346647158643335	0.00314839894435092	1608	tags=52%, list=9%, signal=47%	RAP1B/GNAI2/HMOX1/ATP9A/ADRA2A/FOXF1/IL1RAPL1/RAP1A/SYT4/FCGR2B/RAB7A/LGALS9/SPI1/CCR2/NCKAP1L/CD300A/CD84
GOBP_NEGATIVE_REGULATION_OF_ANTIGEN_RECEPTOR_MEDIATED_SIGNALING_PATHWAY	GOBP_NEGATIVE_REGULATION_OF_ANTIGEN_RECEPTOR_MEDIATED_SIGNALING_PATHWAY	GOBP_NEGATIVE_REGULATION_OF_ANTIGEN_RECEPTOR_MEDIATED_SIGNALING_PATHWAY	32	-0.5335	-2.17349	6.61318666106545e-05	0.0034914781189066	0.00317111095524661	1329	tags=38%, list=8%, signal=35%	FCGR2B/PTPN22/PTPN6/SLA2/SH2D1A/PLCL2/UBASH3A/CD22/FCRL3/LAPTM5/LILRB4/CD300A
GOBP_SOMATIC_DIVERSIFICATION_OF_IMMUNOGLOBULINS	GOBP_SOMATIC_DIVERSIFICATION_OF_IMMUNOGLOBULINS	GOBP_SOMATIC_DIVERSIFICATION_OF_IMMUNOGLOBULINS	66	-0.398642	-1.94453	6.72955594435577e-05	0.00351511911561562	0.00319258272768905	2387	tags=35%, list=14%, signal=30%	IL2/MSH6/NBN/FOXP3/CTNNBL1/TNFSF4/CD40/MSH3/SWAP70/PRKDC/NDFIP1/SLC15A4/TBX21/SAMHD1/CD40LG/CCR6/TP53BP1/TFRC/IL10/HSPD1/PTPRC/AICDA/CD28
GOBP_STEROID_METABOLIC_PROCESS	GOBP_STEROID_METABOLIC_PROCESS	GOBP_STEROID_METABOLIC_PROCESS	313	0.446690505228221	1.40998769812317	6.71201699502099e-05	0.00351511911561562	0.00319258272768905	4550	tags=39%, list=26%, signal=29%	AKR1B15/UGT1A7/AKR1C2/SULT1E1/HMGCS2/HSD17B2/AKR1C1/SULT2B1/RDH16/CYP8B1/IL1A/SCNN1B/SDR42E1/CYP24A1/G6PC1/SERPINA12/CFTR/CYP2E1/PCSK9/AKR1C3/APOB/CYP2C9/SERPINA6/HSD11B2/UGT1A1/ATP8B1/CYP3A5/CYP2D6/LCAT/ABCG4/CYP26B1/CYP3A4/APOA1/GC/UGT1A8/MVD/EBPL/DGAT2/CYB5R2/CEL/PMVK/MVK/TM7SF2/STAR/CYP2B6/CYP2R1/DHRS4/WNT4/ACADVL/EBP/SEC14L2/TTC39B/ARMC5/PON1/ERG28/APOA5/DKK3/CYP11A1/LIMA1/PBX1/RXRA/CLN8/DHC…
GOMF_PHOSPHATIDYLINOSITOL_BISPHOSPHATE_KINASE_ACTIVITY	GOMF_PHOSPHATIDYLINOSITOL_BISPHOSPHATE_KINASE_ACTIVITY	GOMF_PHOSPHATIDYLINOSITOL_BISPHOSPHATE_KINASE_ACTIVITY	10	-0.818593	-2.38512	6.95856500055333e-05	0.00361550837594888	0.00328376058199323	2763	tags=80%, list=16%, signal=67%	PIK3CA/PIK3CB/PIP5K1B/PIP5K1A/PIK3CD/PIP5K1C/PIK3R6/PIK3CG
GOBP_POSITIVE_REGULATION_OF_GRANULOCYTE_DIFFERENTIATION	GOBP_POSITIVE_REGULATION_OF_GRANULOCYTE_DIFFERENTIATION	GOBP_POSITIVE_REGULATION_OF_GRANULOCYTE_DIFFERENTIATION	8	-0.863665	-2.30155	7.06799747683352e-05	0.00365303869592133	0.00331784723663216	1887	tags=50%, list=11%, signal=45%	HAX1/TRIB1/HCLS1/EVI2B
GOBP_NATURAL_KILLER_CELL_ACTIVATION	GOBP_NATURAL_KILLER_CELL_ACTIVATION	GOBP_NATURAL_KILLER_CELL_ACTIVATION	93	-0.345522	-1.82726	7.44076628535312e-05	0.00382556674985171	0.00347454465339195	2387	tags=32%, list=14%, signal=28%	IL2/MERTK/KAT7/IFNA16/IFNA17/BAG6/PIK3CD/CLNK/TOX/SLAMF7/TICAM1/IL15RA/RAB27A/FGR/NKG7/IL12A/SLAMF1/PTPN22/CD2/KLRC2/IFNA14/NCR3/CORO1A/IL2RB/SNX27/IL21R/TYROBP/PTPRC/FCGR3A/HAVCR2
GOBP_POSITIVE_REGULATION_OF_GLIAL_CELL_MIGRATION	GOBP_POSITIVE_REGULATION_OF_GLIAL_CELL_MIGRATION	GOBP_POSITIVE_REGULATION_OF_GLIAL_CELL_MIGRATION	9	-0.828789	-2.32032	7.5385376540161e-05	0.00385294534025085	0.00349941106956216	1272	tags=56%, list=7%, signal=52%	CSF1/P2RY12/CCL3/TREM2/CCR2
GOBP_FC_GAMMA_RECEPTOR_SIGNALING_PATHWAY	GOBP_FC_GAMMA_RECEPTOR_SIGNALING_PATHWAY	GOBP_FC_GAMMA_RECEPTOR_SIGNALING_PATHWAY	30	-0.558792	-2.25116	7.61171469154912e-05	0.00385294534025085	0.00349941106956216	1952	tags=53%, list=11%, signal=47%	PTK2/MYO1G/SYK/PRKCD/FYN/CD47/PRKCE/FCGR2B/FGR/LIMK1/HCK/LYN/PTPRC/FCER1G/VAV1/FCGR3A
GOBP_PROTEIN_TARGETING_TO_VACUOLE	GOBP_PROTEIN_TARGETING_TO_VACUOLE	GOBP_PROTEIN_TARGETING_TO_VACUOLE	36	-0.504884	-2.15956	7.61172501027153e-05	0.00385294534025085	0.00349941106956216	2669	tags=50%, list=15%, signal=42%	VPS13C/SNX16/NCOA4/AP3B1/SMURF1/SORL1/AP3M1/PIK3R4/VPS37A/LAMP2/RAB7A/SORT1/GNPTAB/HSPA8/M6PR/ZFYVE16/AP3D1/LAPTM5
GOBP_MACROPHAGE_DIFFERENTIATION	GOBP_MACROPHAGE_DIFFERENTIATION	GOBP_MACROPHAGE_DIFFERENTIATION	46	-0.478996	-2.17344	7.70732797069954e-05	0.00388133131652664	0.00352519243701685	2672	tags=41%, list=15%, signal=35%	MMP9/ZBTB46/IFNG/EIF2AK1/ADIPOQ/TRIB1/GAB3/CSF1/PARP1/HLA-DRB1/CEBPE/HSF1/SPI1/HCLS1/CSF1R/APP/CD4/C1QC/NRROS
GOBP_REGULATION_OF_TOLL_LIKE_RECEPTOR_SIGNALING_PATHWAY	GOBP_REGULATION_OF_TOLL_LIKE_RECEPTOR_SIGNALING_PATHWAY	GOBP_REGULATION_OF_TOLL_LIKE_RECEPTOR_SIGNALING_PATHWAY	72	-0.383368	-1.89446	8.19780632950551e-05	0.00410726827325225	0.00373039812190656	2899	tags=39%, list=17%, signal=33%	IFI35/NR1D1/ACOD1/UBQLN1/BIRC3/FLOT1/IRF1/TREML4/RSAD2/WDFY1/SLC15A4/ARRB2/TLR6/GFI1/PTPN22/TNFAIP3/LILRA4/TLR1/TLR3/LYN/NLRP6/TASL/TREM2/PJA2/FCRL3/LILRA2/CD300A/CD300LF
GOBP_DENDRITIC_CELL_MIGRATION	GOBP_DENDRITIC_CELL_MIGRATION	GOBP_DENDRITIC_CELL_MIGRATION	33	-0.527793	-2.20637	8.26043874380145e-05	0.00411764002355991	0.00373981819269194	2222	tags=61%, list=13%, signal=53%	CCL19/CALR/TRPM2/EPS8/CCR7/GPR183/IL12A/SLAMF1/CCR6/CCL5/ALOX5/SLAMF8/DOCK8/LGALS9/SPI1/CCR5/CCR2/PIK3CG/CCR1/CXCR4
GOMF_EXTRACELLULAR_MATRIX_STRUCTURAL_CONSTITUENT_CONFERRING_TENSILE_STRENGTH	GOMF_EXTRACELLULAR_MATRIX_STRUCTURAL_CONSTITUENT_CONFERRING_TENSILE_STRENGTH	GOMF_EXTRACELLULAR_MATRIX_STRUCTURAL_CONSTITUENT_CONFERRING_TENSILE_STRENGTH	41	0.645800488487029	1.7948213846262	8.33996014843503e-05	0.00413628326553697	0.00375675078881924	4979	tags=78%, list=28%, signal=56%	COL17A1/COL4A6/COL7A1/COL23A1/COL28A1/COL13A1/COL21A1/COL4A5/COL6A2/COL5A3/COL6A1/COL6A6/COL27A1/COL6A5/COL2A1/COL12A1/COL1A1/COL11A2/COL8A2/COL9A3/COL3A1/COL5A1/COL18A1/COL1A2/COL16A1/COL9A2/COL5A2/COL15A1/COL14A1/COL4A2/COL6A3/COL24A1
GOMF_LIGASE_ACTIVITY_FORMING_CARBON_OXYGEN_BONDS	GOMF_LIGASE_ACTIVITY_FORMING_CARBON_OXYGEN_BONDS	GOMF_LIGASE_ACTIVITY_FORMING_CARBON_OXYGEN_BONDS	41	-0.485772	-2.1304	8.45118180049615e-05	0.0041703821749182	0.00378772088842126	3778	tags=56%, list=22%, signal=44%	AARS2/MARS1/EARS2/FARSB/FARSA/GARS1/WARS2/YARS1/SARS1/WARS1/MARS2/TARS2/IARS1/IARS2/AARS1/TARS3/TARS1/NARS1/LARS1/LARS2/PARS2/EPRS1/DARS2
GOMF_CELL_ADHESION_MEDIATOR_ACTIVITY	GOMF_CELL_ADHESION_MEDIATOR_ACTIVITY	GOMF_CELL_ADHESION_MEDIATOR_ACTIVITY	64	0.591615543983852	1.72253682101105	8.72610853497714e-05	0.00428451929067378	0.00389138513772954	2747	tags=34%, list=16%, signal=29%	TRIM29/PKP3/IGSF9/EPCAM/DSP/DSC2/JUP/PDLIM1/PKP2/GLDN/CXADR/IZUMO1/DSCAM/BAIAP2/CDC42EP1/KRT18/CNTN1/BCAM/PALLD/MYPN/ANXA2/PPP1CA
GOBP_PROTEIN_LOCALIZATION_TO_LYSOSOME	GOBP_PROTEIN_LOCALIZATION_TO_LYSOSOME	GOBP_PROTEIN_LOCALIZATION_TO_LYSOSOME	45	-0.491929	-2.19568	8.99572946255299e-05	0.00439492852349604	0.00399166356303804	3064	tags=56%, list=18%, signal=46%	CACNG8/GCC2/SH3BP4/LMBRD1/CACNG5/SNX16/GLMP/NCOA4/CACNG7/AP3B1/CACNG3/ATP13A2/SORL1/MFSD1/AP3M1/LAMP2/RAB7A/SORT1/GNPTAB/HSPA8/M6PR/ZFYVE16/AP3D1/GPR137B/LAPTM5
GOMF_MONOSACCHARIDE_BINDING	GOMF_MONOSACCHARIDE_BINDING	GOMF_MONOSACCHARIDE_BINDING	71	-0.380673	-1.88612	9.42697691779297e-05	0.00457795577833328	0.00415789680671217	1933	tags=34%, list=11%, signal=30%	CLEC6A/OGFOD3/PLOD3/ALDOA/MANBA/CD209/CLEC4A/SLC2A3/MRC1/CLEC4M/PFKM/LMAN2L/EGLN1/GPI/LMAN1/UGP2/FBP1/LGALS9/CLEC17A/SLC2A5/P4HA1/HK3/PLOD1/IGF2R
GOCC_CONNEXIN_COMPLEX	GOCC_CONNEXIN_COMPLEX	GOCC_CONNEXIN_COMPLEX	21	0.742203107557079	1.86957	9.46359493891706e-05	0.00457795577833328	0.00415789680671217	404	tags=29%, list=2%, signal=28%	GJB5/GJB4/GJB3/GJB6/GJB2/GJA1
GOBP_POSITIVE_REGULATION_OF_INTERLEUKIN_12_PRODUCTION	GOBP_POSITIVE_REGULATION_OF_INTERLEUKIN_12_PRODUCTION	GOBP_POSITIVE_REGULATION_OF_INTERLEUKIN_12_PRODUCTION	42	-0.483674	-2.13681	9.5764475532109e-05	0.00460983896924172	0.0041868544952712	2222	tags=45%, list=13%, signal=40%	CCL19/TNFSF4/IRF1/CD40/PLCG2/SYK/CCR7/RIPK2/LTB/CD40LG/IRF5/TLR3/LGALS9/IRF8/IDO1/HSPD1/TLR4/LAPTM5/SCIMP
GOBP_WATER_TRANSPORT	GOBP_WATER_TRANSPORT	GOBP_WATER_TRANSPORT	22	0.737641208378868	1.87571981602825	9.86611432178236e-05	0.00472610939706843	0.00429245631057571	2151	tags=50%, list=12%, signal=44%	SLC5A1/AQP3/AQP5/CFTR/AQP6/PDPN/AQP10/SLC4A11/AQP1/AQP2/AQP8
GOCC_ADHERENS_JUNCTION	GOCC_ADHERENS_JUNCTION	GOCC_ADHERENS_JUNCTION	172	0.484240742837772	1.49999069480978	0.000103320929248652	0.00492529866612508	0.00447336859235479	4596	tags=38%, list=26%, signal=29%	TRIM29/POF1B/PKP3/PKP1/NECTIN4/DSC2/MPP7/NECTIN1/FAT2/JUP/TNKS1BP1/AJUBA/PDLIM1/CCDC85C/PKP2/CAMSAP3/CDH20/TJP2/CDH22/PLEKHA7/CXADR/CDH3/EZR/AJAP1/SHROOM3/PDLIM7/CDH8/ARVCF/DLL1/CYTH2/BAIAP2/PRICKLE4/JAG1/CDC42EP1/EPHA4/KRT18/SH3BP1/NIBAN2/ANXA2/LIN7B/CDH24/PPP1CA/CDCA3/KIFC3/WTIP/CDH1/CDHR3/ADAM15/CCDC85B/PDLIM4/NECTIN2/MAGI1/VEZT/CTNND1/ALOX15B/TNK2/TMEM204/TRPV4/IGSF21/ACTB/PDLIM2/LIN7C/EFNB2/…
GOCC_COPII_COATED_ER_TO_GOLGI_TRANSPORT_VESICLE	GOCC_COPII_COATED_ER_TO_GOLGI_TRANSPORT_VESICLE	GOCC_COPII_COATED_ER_TO_GOLGI_TRANSPORT_VESICLE	90	-0.341349	-1.73469	0.000104613961892384	0.00496284592165804	0.00450747062859991	3625	tags=49%, list=21%, signal=39%	CNIH4/F8/ERGIC2/TEX261/SEC16A/SAR1A/KLHL12/LMAN2/ECPAS/TICAM2/CTSC/USO1/SEC23A/TMED5/TMED2/HLA-B/SREBF2/TMED7/B2M/TMED1/HLA-DQA2/YIPF5/HLA-DQB1/HLA-DPB1/CD74/SEC24D/YIPF6/MCFD2/HLA-DQA1/CTSZ/HLA-DRB1/LMAN2L/SEC24A/HLA-DRA/ERGIC1/HLA-DRB5/LMAN1/SEC22B/TMED4/HLA-DPA1/SEC24C/SEC31A/APP/SEC23B
GOBP_CD4_POSITIVE_ALPHA_BETA_T_CELL_DIFFERENTIATION	GOBP_CD4_POSITIVE_ALPHA_BETA_T_CELL_DIFFERENTIATION	GOBP_CD4_POSITIVE_ALPHA_BETA_T_CELL_DIFFERENTIATION	81	-0.371672	-1.86559	0.000105633503476015	0.00498712021218495	0.00452951758579087	2602	tags=42%, list=15%, signal=36%	IFNG/IL6R/RUNX3/IL2/CCL19/FOXP1/IL27/FOXP3/TNFSF4/RSAD2/IL21/RIPK2/JAK3/TOX/CD83/TBX21/GPR183/HLA-DRB1/NLRP3/PTGER4/HLA-DRA/HLX/IL12RB1/SPN/CTSL/MTOR/LGALS9/LY9/SASH3/SLAMF6/CD86/NCKAP1L/CD80/PLA2G2D
GOMF_CELL_CELL_ADHESION_MEDIATOR_ACTIVITY	GOMF_CELL_CELL_ADHESION_MEDIATOR_ACTIVITY	GOMF_CELL_CELL_ADHESION_MEDIATOR_ACTIVITY	54	0.614285549001943	1.76193840549672	0.000108997413194828	0.00512131386398667	0.00465139804583117	2747	tags=39%, list=16%, signal=33%	TRIM29/PKP3/IGSF9/EPCAM/DSP/DSC2/JUP/PDLIM1/PKP2/GLDN/CXADR/IZUMO1/DSCAM/BAIAP2/CDC42EP1/KRT18/CNTN1/PALLD/MYPN/ANXA2/PPP1CA
GOBP_NEGATIVE_REGULATION_OF_REGULATED_SECRETORY_PATHWAY	GOBP_NEGATIVE_REGULATION_OF_REGULATED_SECRETORY_PATHWAY	GOBP_NEGATIVE_REGULATION_OF_REGULATED_SECRETORY_PATHWAY	24	-0.59944	-2.23614	0.000112748018443078	0.00527231210052869	0.00478854115422656	2140	tags=58%, list=12%, signal=51%	RAP1B/GNAI2/HMOX1/ADRA2A/FOXF1/RAP1A/SYT4/FCGR2B/LGALS9/SPI1/CCR2/NCKAP1L/CD300A/CD84
GOBP_REGULATION_OF_NUCLEOTIDE_BINDING_OLIGOMERIZATION_DOMAIN_CONTAINING_2_SIGNALING_PATHWAY	GOBP_REGULATION_OF_NUCLEOTIDE_BINDING_OLIGOMERIZATION_DOMAIN_CONTAINING_2_SIGNALING_PATHWAY	GOBP_REGULATION_OF_NUCLEOTIDE_BINDING_OLIGOMERIZATION_DOMAIN_CONTAINING_2_SIGNALING_PATHWAY	8	-0.850995	-2.26779	0.000114287853991158	0.00531898922366431	0.00483093532984325	1657	tags=62%, list=9%, signal=57%	SLC15A3/SLC15A4/PTPN22/TNFAIP3/TLR4
GOBP_NEGATIVE_REGULATION_OF_PHAGOCYTOSIS	GOBP_NEGATIVE_REGULATION_OF_PHAGOCYTOSIS	GOBP_NEGATIVE_REGULATION_OF_PHAGOCYTOSIS	21	-0.619548	-2.31233	0.000119640023038418	0.00550382484355551	0.0049988110086232	3766	tags=76%, list=22%, signal=60%	CSK/APPL1/RACK1/DYSF/ADIPOQ/ATG3/SIRPA/PLSCR1/CD47/PRTN3/FCGR2B/PIP4P2/SYT11/SNX3/CD300A/CD300LF
GOBP_SOMATIC_DIVERSIFICATION_OF_IMMUNE_RECEPTORS	GOBP_SOMATIC_DIVERSIFICATION_OF_IMMUNE_RECEPTORS	GOBP_SOMATIC_DIVERSIFICATION_OF_IMMUNE_RECEPTORS	79	-0.374683	-1.84766	0.000120501256758089	0.00550382484355551	0.0049988110086232	2387	tags=33%, list=14%, signal=29%	IL2/MSH6/NBN/FOXP3/CTNNBL1/TNFSF4/CD40/MSH3/SWAP70/PRKDC/NDFIP1/SLC15A4/LIG3/TBX21/SAMHD1/CD40LG/CCR6/TP53BP1/TFRC/ADAR/IL10/HSPD1/PTPRC/AICDA/CD28/DCAF1
GOBP_NATURAL_KILLER_CELL_MEDIATED_IMMUNITY	GOBP_NATURAL_KILLER_CELL_MEDIATED_IMMUNITY	GOBP_NATURAL_KILLER_CELL_MEDIATED_IMMUNITY	76	-0.359148	-1.76082	0.000120500973923487	0.00550382484355551	0.0049988110086232	2406	tags=41%, list=14%, signal=35%	PVR/LYST/KLRD1/HLA-B/CLNK/KLRC4/IL21/RNF19B/SH2D1B/SLAMF7/RAB27A/NKG7/IL12A/ARRB2/KLRC2/LAG3/PTPN6/SH2D1A/CD226/NCR3/CD96/LGALS9/CORO1A/PIK3R6/KLRC3/CRTAM/SLAMF6/VAV1/FCGR3A/HAVCR2/LILRB1
GOBP_TIGHT_JUNCTION_ORGANIZATION	GOBP_TIGHT_JUNCTION_ORGANIZATION	GOBP_TIGHT_JUNCTION_ORGANIZATION	78	0.568730560849579	1.6889802460249	0.000118903573504403	0.00550382484355551	0.0049988110086232	3091	tags=36%, list=18%, signal=30%	GRHL2/CLDN4/POF1B/MARVELD3/CLDN17/CLDN8/MPP7/CLDN7/CLDN1/CLDN10/MARVELD2/OCLN/CLDN2/IL17A/LSR/CLDN25/CLDN16/PATJ/RAMP2/CLDN24/CLDN15/WNT11/MICALL2/F11R/EPHA2/CLDN34/CLDN3/ILDR1
GOBP_NEGATIVE_REGULATION_OF_STEM_CELL_PROLIFERATION	GOBP_NEGATIVE_REGULATION_OF_STEM_CELL_PROLIFERATION	GOBP_NEGATIVE_REGULATION_OF_STEM_CELL_PROLIFERATION	6	0.935283421821617	1.78265046286269	0.000124484258939132	0.00565942325362163	0.00514013219293987	186	tags=67%, list=1%, signal=66%	OVOL1/OVOL2/FERMT1/KDF1
GOBP_SECONDARY_PALATE_DEVELOPMENT	GOBP_SECONDARY_PALATE_DEVELOPMENT	GOBP_SECONDARY_PALATE_DEVELOPMENT	26	0.708796064302292	1.85387532571523	0.000125534897100973	0.00568088797019151	0.00515962737393426	2599	tags=38%, list=15%, signal=33%	ITGB6/WNT3A/WNT7A/FOXE1/TBX1/WNT5A/JAG2/WNT11/TGFB2/COL11A2
GOBP_REGULATION_OF_RESPONSE_TO_ENDOPLASMIC_RETICULUM_STRESS	GOBP_REGULATION_OF_RESPONSE_TO_ENDOPLASMIC_RETICULUM_STRESS	GOBP_REGULATION_OF_RESPONSE_TO_ENDOPLASMIC_RETICULUM_STRESS	80	-0.363267	-1.77701	0.000126649779069262	0.00570504968100988	0.00518157208138029	4070	tags=55%, list=23%, signal=42%	SGTA/BFAR/CLU/PPP1R15B/LRRK2/CAV1/SIRT1/COPS5/NR1H3/PTPN1/WFS1/MANF/SVIP/USP25/RACK1/DDRGK1/NR1H2/CREB3/BCL2L1/UBQLN1/SYVN1/SELENOS/ERP29/BAG6/HYOU1/SERINC3/NCK2/HSPA5/NCK1/TMBIM6/OPA1/FCGR2B/ERN1/NUPR1/MBTPS2/GRINA/TXNDC12/USP19/ALOX5/ATF6/HERPUD1/EIF2AK3/FICD/DNAJB9
GOMF_ALDO_KETO_REDUCTASE_NADP_ACTIVITY	GOMF_ALDO_KETO_REDUCTASE_NADP_ACTIVITY	GOMF_ALDO_KETO_REDUCTASE_NADP_ACTIVITY	30	0.689570364657321	1.84948920545142	0.000127461518816606	0.00571539778437933	0.0051909706749969	1885	tags=40%, list=11%, signal=36%	AKR1B10/AKR1B15/ALDH3A1/AKR1C2/AKR1C1/RDH12/AKR1C3/KCNAB3/AKR7A3/DHRS4/AKR7L/RDH13
GOBP_NEGATIVE_T_CELL_SELECTION	GOBP_NEGATIVE_T_CELL_SELECTION	GOBP_NEGATIVE_T_CELL_SELECTION	12	-0.761018	-2.32494	0.000129488161459275	0.00577988066150035	0.00524953680404036	1489	tags=67%, list=9%, signal=61%	ZAP70/CCR7/CD74/THEMIS/CD3E/PTPRC/CD28/DOCK2
GOBP_MICROGLIAL_CELL_MEDIATED_CYTOTOXICITY	GOBP_MICROGLIAL_CELL_MEDIATED_CYTOTOXICITY	GOBP_MICROGLIAL_CELL_MEDIATED_CYTOTOXICITY	5	-0.928992	-2.08059	0.000131731603108383	0.00585341331458969	0.00531632232978008	471	tags=80%, list=3%, signal=78%	SPI1/TYROBP/ITGAM/STAP1
GOMF_OXIDOREDUCTASE_ACTIVITY_ACTING_ON_CH_OH_GROUP_OF_DONORS	GOMF_OXIDOREDUCTASE_ACTIVITY_ACTING_ON_CH_OH_GROUP_OF_DONORS	GOMF_OXIDOREDUCTASE_ACTIVITY_ACTING_ON_CH_OH_GROUP_OF_DONORS	138	0.49837943744067	1.5283436450298	0.000132768646215361	0.00587291939565245	0.0053340385935645	3395	tags=32%, list=19%, signal=26%	AKR1B10/AKR1B15/ALDH3A1/AKR1C2/CYP4F3/ADH7/SDR9C7/SDR16C5/HSD17B2/AKR1C1/RDH16/SDR42E1/RDH12/CYP4F2/DHRS1/AKR1C3/HSD11B2/ADH1A/D2HGDH/KCNAB3/AKR7A3/HAO1/BDH2/DHRS4/LDHC/AKR7L/RDH13/DHRS4L2/DHRS7B/ALDH3A2/CHDH/GPD1/CYP4A22/ADHFE1/IDH2/PTGR2/ADH6/HSD17B13/HAO2/ADH4/AKR1C4/CBR4/HSD17B10/NSDHL
GOMF_RETROMER_COMPLEX_BINDING	GOMF_RETROMER_COMPLEX_BINDING	GOMF_RETROMER_COMPLEX_BINDING	8	-0.846598	-2.25607	0.000139921834924908	0.00613407329894018	0.0055712298276257	1025	tags=75%, list=6%, signal=71%	RAB7A/SORT1/SNX3/M6PR/TBC1D5/IGF2R
GOMF_LIPASE_ACTIVITY	GOMF_LIPASE_ACTIVITY	GOMF_LIPASE_ACTIVITY	134	0.50748270579044	1.55351158086941	0.000139716849855007	0.00613407329894018	0.0055712298276257	1788	tags=25%, list=10%, signal=23%	PLA2G3/PLA2G4F/FAM83B/PLA2G4E/LIPK/PLA2G4D/GDPD3/ASPG/PLA2G2F/PITPNM3/AADAC/PNPLA1/PLD2/LIPN/PLCH2/SMPD3/PLA2G4B/F2RL2/BDKRB2/PNLIPRP3/LIPM/ABHD12B/LCAT/PLCD1/PNPLA5/PLCD3/CEL/LIPH/LIPG/FAAH/GPLD1/PROCA1/PLCB3/PLA2G6
GOBP_CHAPERONE_MEDIATED_PROTEIN_FOLDING	GOBP_CHAPERONE_MEDIATED_PROTEIN_FOLDING	GOBP_CHAPERONE_MEDIATED_PROTEIN_FOLDING	68	-0.368717	-1.85875	0.000148941421133153	0.00650046558012249	0.00590400309361967	1902	tags=32%, list=11%, signal=29%	PTGES3/PPID/PDIA4/HSPA5/DNAJB4/HSPA1L/DNAJC18/CD74/HSPE1/HSPA13/CSNK2A1/CRTAP/UNC45B/HSPH1/FKBP4/HSPA8/CCT8/CCT3/CCT7/CCT4/HSPA9/DFFA
GOBP_INTERLEUKIN_2_PRODUCTION	GOBP_INTERLEUKIN_2_PRODUCTION	GOBP_INTERLEUKIN_2_PRODUCTION	62	-0.398831	-1.90639	0.000156568532792081	0.00677314093400105	0.00615165860583031	1497	tags=35%, list=9%, signal=33%	PDE4B/RIPK2/PRKCQ/CD83/TBX21/TNFAIP3/LAG3/CARD11/CD3E/SPTBN1/CCR2/PTPRC/VSIG4/SASH3/CD4/CD86/CD28/LAPTM5/LILRB4/CD80/HAVCR2/CR1
GOBP_OSTEOCLAST_DIFFERENTIATION	GOBP_OSTEOCLAST_DIFFERENTIATION	GOBP_OSTEOCLAST_DIFFERENTIATION	96	-0.33947	-1.75091	0.000156503575381469	0.00677314093400105	0.00615165860583031	1565	tags=27%, list=9%, signal=25%	PPARGC1B/CAMK4/FARP2/CSF1/OSTM1/NF1/GPR183/EFNA2/CCL3/NOTCH2/TLR3/OSCAR/TFRC/MTOR/GPR137B/CTNNB1/LILRB3/INPP5D/TYROBP/TREM2/CSF1R/TLR4/LILRB4/TNFSF11/LILRB1/CCR1
GOBP_MAST_CELL_ACTIVATION	GOBP_MAST_CELL_ACTIVATION	GOBP_MAST_CELL_ACTIVATION	69	-0.384702	-1.9476	0.000157952236130498	0.00680303052105917	0.00617880561742248	1965	tags=38%, list=11%, signal=34%	PIK3CD/CLNK/SYK/FOXF1/PLSCR1/VAMP3/FCGR2B/FGR/MILR1/PTPN6/CD226/BLK/STXBP1/LGALS9/LYN/CNR2/HAVCR1/LCP2/LAT2/RAC2/BTK/RHOH/PIK3CG/CD300A/CD300LF/CD84
GOBP_PROTEIN_TARGETING_TO_LYSOSOME	GOBP_PROTEIN_TARGETING_TO_LYSOSOME	GOBP_PROTEIN_TARGETING_TO_LYSOSOME	22	-0.610137	-2.26758	0.00015921136819644	0.00682731718641501	0.00620086381396659	2453	tags=64%, list=14%, signal=55%	GCC2/SNX16/NCOA4/AP3B1/SORL1/AP3M1/LAMP2/RAB7A/SORT1/GNPTAB/HSPA8/M6PR/ZFYVE16/LAPTM5
GOMF_SIALIC_ACID_BINDING	GOMF_SIALIC_ACID_BINDING	GOMF_SIALIC_ACID_BINDING	22	-0.608958	-2.2632	0.000164072690997958	0.00700519054608672	0.00636241606785216	2553	tags=64%, list=15%, signal=54%	SIGLEC5/CD33/ADIPOQ/SIGLEC16/SIGLEC12/FCN1/ST8SIA4/CD22/SIGLEC9/SIGLEC10/SIGLEC11/SIGLEC14/SIGLEC8/SIGLEC7
GOBP_NEGATIVE_REGULATION_OF_MAST_CELL_ACTIVATION	GOBP_NEGATIVE_REGULATION_OF_MAST_CELL_ACTIVATION	GOBP_NEGATIVE_REGULATION_OF_MAST_CELL_ACTIVATION	14	-0.725866	-2.37568	0.000166745058951841	0.00705791585735812	0.00641030346868853	1608	tags=57%, list=9%, signal=52%	FOXF1/MILR1/PTPN6/LGALS9/CNR2/CD300A/CD300LF/CD84
GOBP_REGULATION_OF_CD8_POSITIVE_ALPHA_BETA_T_CELL_ACTIVATION	GOBP_REGULATION_OF_CD8_POSITIVE_ALPHA_BETA_T_CELL_ACTIVATION	GOBP_REGULATION_OF_CD8_POSITIVE_ALPHA_BETA_T_CELL_ACTIVATION	19	-0.634524	-2.27873	0.000166290011379676	0.00705791585735812	0.00641030346868853	2465	tags=47%, list=14%, signal=41%	RUNX3/IRF1/CD274/MAPK8IP1/PTPN22/CRTAM/LILRB4/NCKAP1L/LILRB1
GOBP_POSITIVE_REGULATION_OF_VIRAL_GENOME_REPLICATION	GOBP_POSITIVE_REGULATION_OF_VIRAL_GENOME_REPLICATION	GOBP_POSITIVE_REGULATION_OF_VIRAL_GENOME_REPLICATION	32	-0.511554	-2.08408	0.000169886643905159	0.00716002936973676	0.00650304736303779	3290	tags=59%, list=19%, signal=48%	GBP7/DDB1/SRPK2/STAU1/PPARA/PPIE/LARP1/CNOT7/PDE12/IFIT1/PPID/TMEM39A/PABPC1/NR5A2/HACD3/CCL5/ADAR/RAD23A/CD28
GOBP_PHOSPHATIDYLGLYCEROL_ACYL_CHAIN_REMODELING	GOBP_PHOSPHATIDYLGLYCEROL_ACYL_CHAIN_REMODELING	GOBP_PHOSPHATIDYLGLYCEROL_ACYL_CHAIN_REMODELING	9	0.872847490506372	1.83242233037814	0.000171430026300753	0.00718262408793748	0.00652356886023092	536	tags=44%, list=3%, signal=43%	PLA2G4F/PLA2G4D/PLA2G2F/PLA2G4B
GOBP_PROXIMAL_DISTAL_PATTERN_FORMATION_INVOLVED_IN_NEPHRON_DEVELOPMENT	GOBP_PROXIMAL_DISTAL_PATTERN_FORMATION_INVOLVED_IN_NEPHRON_DEVELOPMENT	GOBP_PROXIMAL_DISTAL_PATTERN_FORMATION_INVOLVED_IN_NEPHRON_DEVELOPMENT	5	0.940358308053346	1.70390188246717	0.000171885606992394	0.00718262408793748	0.00652356886023092	1047	tags=100%, list=6%, signal=94%	IRX2/IRX1/OSR1/HES5/IRX3
GOBP_FLAVONOID_METABOLIC_PROCESS	GOBP_FLAVONOID_METABOLIC_PROCESS	GOBP_FLAVONOID_METABOLIC_PROCESS	14	0.781517488052635	1.79679700897073	0.000174044945133137	0.00724203966613307	0.00657753264992448	3026	tags=57%, list=17%, signal=47%	UGT1A6/UGT1A7/UGT1A1/UGT1A10/UGT1A8/UGT1A9/UGT1A4/SULT1A3
GOCC_GOLGI_LUMEN	GOCC_GOLGI_LUMEN	GOCC_GOLGI_LUMEN	101	0.536554534187516	1.62325463392289	0.000176773030783149	0.00732451967211192	0.00665244454730457	2855	tags=38%, list=16%, signal=32%	DEFB1/DEFB4A/WNT7B/WNT3A/MUCL1/MUC15/WNT7A/SDC1/WNT3/WNT5A/F7/MUC20/MUC4/MUC2/BGLAP/WNT4/F9/F10/MUC5B/MUC6/PROC/MUC1/OMD/GPC3/WNT6/GPC1/LHB/MMP11/MUC16/F2/NGF/DCN/WNT5B/DEFB103B/MUC5AC/DEFA6/PPIL2/MUC21
GOCC_APICOLATERAL_PLASMA_MEMBRANE	GOCC_APICOLATERAL_PLASMA_MEMBRANE	GOCC_APICOLATERAL_PLASMA_MEMBRANE	20	0.744879036461879	1.84935757713001	0.000179312144215206	0.00739850947980387	0.00671964528056364	1388	tags=45%, list=8%, signal=41%	CLDN4/KRT19/EPPK1/CLDN8/JUP/OCLN/THBD/CXADR/MTCL1
GOBP_T_CELL_MIGRATION	GOBP_T_CELL_MIGRATION	GOBP_T_CELL_MIGRATION	64	-0.385413	-1.84228	0.000192369531993301	0.00790405357395071	0.00717880222232654	2594	tags=42%, list=15%, signal=36%	ZAP70/RHOA/TNFRSF14/MSN/TNFSF14/PIK3CD/CCL26/MYO1G/CCL2/XCL2/ADAM10/GPR183/CCL3/CXCL13/CCR6/CCL5/CD200R1/CXCL12/SPN/DOCK8/ITGB7/AIF1/CCR2/ITGAL/APP/PIK3CG/ICAM1
GOBP_NEGATIVE_REGULATION_OF_LEUKOCYTE_DEGRANULATION	GOBP_NEGATIVE_REGULATION_OF_LEUKOCYTE_DEGRANULATION	GOBP_NEGATIVE_REGULATION_OF_LEUKOCYTE_DEGRANULATION	14	-0.719041	-2.35334	0.000196788463022732	0.00805192794534679	0.00731310810171758	1608	tags=57%, list=9%, signal=52%	FOXF1/FCGR2B/LGALS9/SPI1/CCR2/NCKAP1L/CD300A/CD84
GOBP_MACROPHAGE_ACTIVATION_INVOLVED_IN_IMMUNE_RESPONSE	GOBP_MACROPHAGE_ACTIVATION_INVOLVED_IN_IMMUNE_RESPONSE	GOBP_MACROPHAGE_ACTIVATION_INVOLVED_IN_IMMUNE_RESPONSE	17	-0.671956	-2.34631	0.000199296593499161	0.00812071596747619	0.00737558434906482	2899	tags=65%, list=17%, signal=54%	IFI35/IFNG/DYSF/PLCG2/SYK/PRKCE/TICAM1/TYROBP/SUCNR1/TREM2/HAVCR2
GOMF_CALCIUM_DEPENDENT_PHOSPHOLIPASE_A2_ACTIVITY	GOMF_CALCIUM_DEPENDENT_PHOSPHOLIPASE_A2_ACTIVITY	GOMF_CALCIUM_DEPENDENT_PHOSPHOLIPASE_A2_ACTIVITY	16	0.766549292603847	1.82773635717907	0.000200808371885994	0.00814850500793581	0.00740082355367565	536	tags=38%, list=3%, signal=36%	PLA2G3/PLA2G4F/PLA2G4E/PLA2G4D/PLA2G2F/PLA2G4B
GOBP_MICROGLIAL_CELL_MIGRATION	GOBP_MICROGLIAL_CELL_MIGRATION	GOBP_MICROGLIAL_CELL_MIGRATION	8	-0.837863	-2.23279	0.000201870941698534	0.0081579121295457	0.00740936750708979	1272	tags=62%, list=7%, signal=58%	CSF1/P2RY12/CCL3/TREM2/STAP1
GOBP_REGULATION_OF_DENDRITIC_CELL_CHEMOTAXIS	GOBP_REGULATION_OF_DENDRITIC_CELL_CHEMOTAXIS	GOBP_REGULATION_OF_DENDRITIC_CELL_CHEMOTAXIS	11	-0.788494	-2.38574	0.000206088872135197	0.00829423247691655	0.00753317952373394	1971	tags=73%, list=11%, signal=65%	CALR/CCR7/IL12A/SLAMF1/CCR6/SLAMF8/LGALS9/SPI1
GOBP_KERATINOCYTE_DEVELOPMENT	GOBP_KERATINOCYTE_DEVELOPMENT	GOBP_KERATINOCYTE_DEVELOPMENT	13	0.80953569477655	1.83639254118866	0.000207218813066809	0.00830566834414719	0.00754356607138591	542	tags=54%, list=3%, signal=52%	SFN/CDSN/KDF1/ABCA12/KRT2/DNASE1L2/EXPH5
GOMF_CCR5_CHEMOKINE_RECEPTOR_BINDING	GOMF_CCR5_CHEMOKINE_RECEPTOR_BINDING	GOMF_CCR5_CHEMOKINE_RECEPTOR_BINDING	7	-0.85488	-2.17342	0.000209186813034754	0.00835046546341984	0.00758425274644188	1068	tags=86%, list=6%, signal=81%	CNIH4/CCL3/STAT1/CCL5/CCL4/JAK1
GOBP_REGULATION_OF_GROWTH_RATE	GOBP_REGULATION_OF_GROWTH_RATE	GOBP_REGULATION_OF_GROWTH_RATE	5	0.937048751737859	1.69790506275729	0.000218610480330493	0.00869131545281557	0.00789382740183367	39	tags=40%, list=0%, signal=40%	TMPRSS4/BNIPL
GOMF_ALCOHOL_DEHYDROGENASE_NADPPLUS_ACTIVITY	GOMF_ALCOHOL_DEHYDROGENASE_NADPPLUS_ACTIVITY	GOMF_ALCOHOL_DEHYDROGENASE_NADPPLUS_ACTIVITY	23	0.713963471210056	1.83230687338237	0.000220330791895541	0.00872438861457342	0.0079238658732212	1885	tags=39%, list=11%, signal=35%	AKR1B10/AKR1B15/ALDH3A1/AKR1C2/AKR1C1/RDH12/AKR1C3/DHRS4/RDH13
GOBP_REGULATION_OF_TOLL_LIKE_RECEPTOR_7_SIGNALING_PATHWAY	GOBP_REGULATION_OF_TOLL_LIKE_RECEPTOR_7_SIGNALING_PATHWAY	GOBP_REGULATION_OF_TOLL_LIKE_RECEPTOR_7_SIGNALING_PATHWAY	7	-0.852658	-2.16777	0.000225433840456076	0.00889060366778583	0.00807482955055733	1831	tags=86%, list=10%, signal=77%	TREML4/RSAD2/SLC15A4/PTPN22/LILRA4/TASL
GOBP_POSITIVE_REGULATION_OF_B_CELL_PROLIFERATION	GOBP_POSITIVE_REGULATION_OF_B_CELL_PROLIFERATION	GOBP_POSITIVE_REGULATION_OF_B_CELL_PROLIFERATION	42	-0.468259	-2.06871	0.000234694482385387	0.00918207098416137	0.00833955273328323	1900	tags=43%, list=11%, signal=38%	CD320/CD40/IL21/CD74/TICAM1/TNFRSF4/IL7/GPR183/ADA/TFRC/CARD11/TNFSF13B/PTPRC/TLR4/SASH3/FCRL3/CD38/NCKAP1L
GOMF_FATTY_ACID_BINDING	GOMF_FATTY_ACID_BINDING	GOMF_FATTY_ACID_BINDING	49	0.612559259153395	1.73623713736459	0.000233766435981802	0.00918207098416137	0.00833955273328323	2784	tags=43%, list=16%, signal=36%	S100A8/CRABP2/S100A9/CRABP1/FABP5/ACOX3/RBP1/GSTA1/CYP4F11/UGT1A8/FABP6/FABP1/HNF4A/AFM/ALB/UCP1/GSTM2/PPARD/OXER1/RBP2/FABP9
GOBP_CILIUM_MOVEMENT	GOBP_CILIUM_MOVEMENT	GOBP_CILIUM_MOVEMENT	181	0.470950267803904	1.46159868179449	0.000239480175227047	0.00933212428860952	0.00847583761361223	5790	tags=48%, list=33%, signal=32%	PLA2G3/DEFB1/CFAP251/DNAH17/SPAG17/CFAP73/KLC3/TEX101/APOB/STK36/CAMSAP3/DAW1/SEMG2/ENO4/GAS8/TTC12/DRC1/TACR1/CFAP45/RGN/TTLL3/CCDC65/CFAP100/TSSK4/LDHC/NPHP3/ODAD1/ING2/SLIRP/CFAP157/HOATZ/GAS2L2/TPPP2/NEURL1/DNHD1/NEK10/CABYR/CCDC63/SLC9B1/SPAG16/CFAP221/CFAP46/TPGS1/MEIG1/CCDC40/CFAP69/FSIP2/CFAP70/ODAD4/DNAH5/TTLL9/TEKT2/ENKUR/CABS1/KATNIP/DNAAF2/SPA17/CFAP58/GAPDHS/CFAP97D1/DNAH9/CATSPER2/A…
GOBP_POSITIVE_REGULATION_OF_EPIDERMIS_DEVELOPMENT	GOBP_POSITIVE_REGULATION_OF_EPIDERMIS_DEVELOPMENT	GOBP_POSITIVE_REGULATION_OF_EPIDERMIS_DEVELOPMENT	31	0.676640379395572	1.82148362686968	0.000249035029391325	0.00966610272182931	0.0087791712254325	540	tags=29%, list=3%, signal=28%	SFN/OVOL2/KDF1/KRT10/TMEM79/SULT2B1/IL20/KRT2/TRIM16
GOBP_POSITIVE_REGULATION_OF_INTERLEUKIN_2_PRODUCTION	GOBP_POSITIVE_REGULATION_OF_INTERLEUKIN_2_PRODUCTION	GOBP_POSITIVE_REGULATION_OF_INTERLEUKIN_2_PRODUCTION	34	-0.503629	-2.08499	0.000255623840659346	0.00988277998139677	0.00897596685415102	1721	tags=44%, list=10%, signal=40%	PLCG2/PDE4B/RIPK2/PRKCQ/CD83/CARD11/CD3E/SPTBN1/CCR2/PTPRC/SASH3/CD4/CD86/CD28/CD80
GOBP_EPITHELIAL_CELL_PROLIFERATION	GOBP_EPITHELIAL_CELL_PROLIFERATION	GOBP_EPITHELIAL_CELL_PROLIFERATION	398	0.418527238382417	1.33111155219811	0.000257468283464926	0.00991505311225715	0.00900527870298583	2780	tags=20%, list=16%, signal=18%	TGM1/ESRP2/SERPINB5/TACSTD2/SFN/FGFBP1/SLURP1/OVOL2/SDR16C5/EPPK1/EPGN/FERMT1/EHF/TP63/KLK8/FUT2/ARG1/EREG/KDF1/MARVELD3/WNT3A/XDH/IRF6/FGFR2/WNT7A/EGFR/AREG/EPB41L4B/ID1/F3/SGPP2/KRT2/TBX1/CRNN/APELA/CLDN1/WNT5A/WNT16/LGR5/FUT1/SRSF6/DLX5/OSR1/ERBB2/HES5/CDH13/NRARP/LRG1/PTN/APOA1/HNF1B/KRT4/HYAL1/CDH3/TACR1/RGN/HES1/ANGPTL8/TGFA/SOX9/BAD/FBXW7/VIP/IGFBP4/SERPINB1/SFRP2/CPB2/BCL2L2/GPC3/APOH/APL…
GOBP_ORGANIC_HYDROXY_COMPOUND_CATABOLIC_PROCESS	GOBP_ORGANIC_HYDROXY_COMPOUND_CATABOLIC_PROCESS	GOBP_ORGANIC_HYDROXY_COMPOUND_CATABOLIC_PROCESS	76	0.548343435508073	1.62676667648337	0.000262182860374762	0.0100571706596881	0.00913435598665854	3140	tags=32%, list=18%, signal=26%	AKR1B10/CYP4F3/SULT1E1/CYP4F12/CYP4F2/CYP24A1/DIO2/IMPA2/AKR1C3/ALDH3B2/CYP3A4/MAOA/CYP4F11/HAO1/CEL/GK5/TKFC/CYP4A11/SULT2A1/ALDH2/MTMR7/SULT1A3/ADH4/MAOB
GOBP_REGULATION_OF_T_CELL_MEDIATED_IMMUNITY	GOBP_REGULATION_OF_T_CELL_MEDIATED_IMMUNITY	GOBP_REGULATION_OF_T_CELL_MEDIATED_IMMUNITY	86	-0.328689	-1.68435	0.000263335657161353	0.0100620861997062	0.00913882049202599	2159	tags=34%, list=12%, signal=30%	KLRD1/FOXP3/CLC/HLA-B/TNFSF4/CD55/B2M/RSAD2/FCGR2B/TBX21/IL12A/IL7R/HLA-DRB1/NLRP3/SLAMF1/HLA-DRA/IL12RB1/STX7/IL4I1/WAS/TNFRSF1B/CCR2/HSPD1/PTPRC/SASH3/CD1D/LILRB4/NCKAP1L/LILRB1
GOMF_CALCIUM_DEPENDENT_PROTEIN_BINDING	GOMF_CALCIUM_DEPENDENT_PROTEIN_BINDING	GOMF_CALCIUM_DEPENDENT_PROTEIN_BINDING	81	0.549581550643788	1.63778484648841	0.000265741794780889	0.010114668312978	0.00918657783426549	1414	tags=23%, list=8%, signal=22%	S100A14/S100P/S100A2/S100A8/S100A7A/S100A7/S100A9/MASP1/S100A12/PLSCR3/CRNN/NOS1/ANXA3/TNNC2/S100A3/STMN2/S100A16/TNNC1/MASP2
GOBP_CELL_DIFFERENTIATION_INVOLVED_IN_EMBRYONIC_PLACENTA_DEVELOPMENT	GOBP_CELL_DIFFERENTIATION_INVOLVED_IN_EMBRYONIC_PLACENTA_DEVELOPMENT	GOBP_CELL_DIFFERENTIATION_INVOLVED_IN_EMBRYONIC_PLACENTA_DEVELOPMENT	26	0.694543717551098	1.8165979263245	0.000275003272993889	0.0104267650223938	0.00947003752114294	662	tags=27%, list=4%, signal=26%	GRHL2/GJB5/KRT19/SOX15/SPINT2/MDFI/ST14
GOBP_AMELOGENESIS	GOBP_AMELOGENESIS	GOBP_AMELOGENESIS	25	0.693173975424671	1.79957351619816	0.0002765327683943	0.0104444299447386	0.00948608156520204	956	tags=32%, list=5%, signal=30%	ITGB6/KLK5/NECTIN1/TBX1/CFTR/AMTN/PERP/ODAPH
GOCC_ER_TO_GOLGI_TRANSPORT_VESICLE_MEMBRANE	GOCC_ER_TO_GOLGI_TRANSPORT_VESICLE_MEMBRANE	GOCC_ER_TO_GOLGI_TRANSPORT_VESICLE_MEMBRANE	58	-0.415671	-2.03026	0.000278231156612106	0.0104683140150608	0.00950777410757963	2676	tags=41%, list=15%, signal=35%	USO1/SEC23A/TMED2/HLA-B/SREBF2/TMED7/B2M/HLA-DQA2/HLA-DQB1/HLA-DPB1/CD74/SEC24D/MCFD2/HLA-DQA1/HLA-DRB1/SEC24A/HLA-DRA/HLA-DRB5/LMAN1/SEC22B/HLA-DPA1/SEC24C/SEC31A/SEC23B
GOBP_POSITIVE_REGULATION_OF_T_CELL_TOLERANCE_INDUCTION	GOBP_POSITIVE_REGULATION_OF_T_CELL_TOLERANCE_INDUCTION	GOBP_POSITIVE_REGULATION_OF_T_CELL_TOLERANCE_INDUCTION	9	-0.797151	-2.23175	0.000282299132958942	0.0105006722941546	0.00953716329171097	2721	tags=78%, list=16%, signal=66%	ITCH/CBLB/FOXP3/CD3E/LILRB2/IDO1/LILRB4
GOCC_MICROVILLUS_MEMBRANE	GOCC_MICROVILLUS_MEMBRANE	GOCC_MICROVILLUS_MEMBRANE	25	0.692790046905638	1.79857678576762	0.000281606623087475	0.0105006722941546	0.00953716329171097	1436	tags=36%, list=8%, signal=33%	PROM2/S100P/CA9/SYTL1/MUC20/PDZK1/CDHR5/EZR/PDPN
GOMF_OXIDOREDUCTASE_ACTIVITY_ACTING_ON_PAIRED_DONORS_WITH_INCORPORATION_OR_REDUCTION_OF_MOLECULAR_OXYGEN_NAD_P_H_AS_ONE_DONOR_AND_INCORPORATION_OF_ONE_ATOM_OF_OXYGEN	GOMF_OXIDOREDUCTASE_ACTIVITY_ACTING_ON_PAIRED_DONORS_WITH_INCORPORATION_OR_REDUCTION_OF_MOLECULAR_OXYGEN_NAD_P_H_AS_ONE_DONOR_AND_INCORPORATION_OF_ONE_ATOM_OF_OXYGEN	GOMF_OXIDOREDUCTASE_ACTIVITY_ACTING_ON_PAIRED_DONORS_WITH_INCORPORATION_OR_REDUCTION_OF_MOLECULAR_OXYGEN_NAD_P_H_AS_ONE_DONOR_AND_INCORPORATION_OF_ONE_ATOM_OF_OXYGEN	43	0.623993495492922	1.74709632777593	0.000280597847685192	0.0105006722941546	0.00953716329171097	3894	tags=53%, list=22%, signal=42%	AKR1C2/AKR1C1/CYP8B1/CYP4F2/NOS1/CYP2E1/AKR1C3/CYP2C9/CYP2D6/CYP26B1/CYP3A4/CYP4F11/CYP2B6/FMO1/FMO3/CYP4A22/CYP4X1/SQLE/CYP2C19/AKR1C4/FMO5/MSMO1/CH25H
GOCC_HEMIDESMOSOME	GOCC_HEMIDESMOSOME	GOCC_HEMIDESMOSOME	7	0.887659186381891	1.7456784970154	0.000289961044109255	0.0107449715213316	0.00975904638227495	495	tags=57%, list=3%, signal=56%	COL17A1/EPPK1/ITGB4/JUP
GOBP_MORPHOGENESIS_OF_EMBRYONIC_EPITHELIUM	GOBP_MORPHOGENESIS_OF_EMBRYONIC_EPITHELIUM	GOBP_MORPHOGENESIS_OF_EMBRYONIC_EPITHELIUM	150	0.489589093223096	1.50984745153391	0.000339831186589427	0.0125456475650683	0.0113944979975157	2596	tags=25%, list=15%, signal=22%	GRHL2/GRHL3/OVOL2/TP63/WNT7B/KDF1/FGFR2/SPINT2/WNT5A/IRX2/WNT2B/WNT16/ST14/IRX1/SPINT1/OSR1/HES5/IRX3/JAG2/HNF1B/CELSR1/BMP7/WNT4/SHROOM3/COBL/VANGL2/NPHP3/FOLR1/SOX9/RARG/MKS1/SFRP2/GDF7/WNT9B/WNT6/NODAL/RARA/TGFB2
GOMF_RETINOIC_ACID_BINDING	GOMF_RETINOIC_ACID_BINDING	GOMF_RETINOIC_ACID_BINDING	26	0.690193437898311	1.80521965193157	0.000345644536348562	0.0127124694642055	0.0115460128384836	2999	tags=62%, list=17%, signal=51%	UGT1A6/UGT1A7/CRABP2/CYP2W1/CRABP1/FABP5/CYP27C1/UGT1A1/UGT1A10/CYP26B1/UGT1A8/RXRA/UGT1A9/RARA/UGT2B4/UGT1A4
GOBP_AMINO_ACID_ACTIVATION	GOBP_AMINO_ACID_ACTIVATION	GOBP_AMINO_ACID_ACTIVATION	45	-0.465708	-2.07865	0.000357180055959922	0.0130877169758449	0.0118868288065531	3778	tags=53%, list=22%, signal=42%	AARS2/QRSL1/MARS1/EARS2/FARSB/FARSA/GARS1/WARS2/YARS1/SARS1/WARS1/MARS2/TARS2/IARS1/IARS2/AARS1/TARS3/TARS1/NARS1/LARS1/LARS2/PARS2/EPRS1/DARS2
GOMF_WATER_CHANNEL_ACTIVITY	GOMF_WATER_CHANNEL_ACTIVITY	GOMF_WATER_CHANNEL_ACTIVITY	13	0.797126867979429	1.80824371820016	0.00035982060662765	0.0131354585765187	0.0119301897865626	2151	tags=62%, list=12%, signal=54%	AQP3/AQP5/AQP6/PDPN/AQP10/AQP1/AQP2/AQP8
GOBP_CD4_POSITIVE_CD25_POSITIVE_ALPHA_BETA_REGULATORY_T_CELL_DIFFERENTIATION	GOBP_CD4_POSITIVE_CD25_POSITIVE_ALPHA_BETA_REGULATORY_T_CELL_DIFFERENTIATION	GOBP_CD4_POSITIVE_CD25_POSITIVE_ALPHA_BETA_REGULATORY_T_CELL_DIFFERENTIATION	8	-0.826961	-2.20374	0.00036280105625288	0.0131952087866788	0.0119844575034333	2602	tags=88%, list=15%, signal=75%	IFNG/FOXP3/TOX/HLA-DRB1/HLA-DRA/LGALS9/PLA2G2D
GOBP_POSITIVE_T_CELL_SELECTION	GOBP_POSITIVE_T_CELL_SELECTION	GOBP_POSITIVE_T_CELL_SELECTION	36	-0.466269	-1.99439	0.000367115929512939	0.0133028724273692	0.0120822422635973	1335	tags=42%, list=8%, signal=39%	TOX/CD74/TBX21/CD3D/IL12RB1/SPN/CTSL/MTOR/THEMIS/CD3E/CD3G/LY9/PTPRC/SLAMF6/DOCK2
GOMF_NADPLUS_NUCLEOSIDASE_ACTIVITY	GOMF_NADPLUS_NUCLEOSIDASE_ACTIVITY	GOMF_NADPLUS_NUCLEOSIDASE_ACTIVITY	28	-0.535393	-2.03084	0.000369106240170207	0.0133258208767332	0.0121030850346833	1583	tags=43%, list=9%, signal=39%	IL1RAPL1/TICAM1/TLR6/TLR1/TLR3/BANK1/TLR8/TLR10/TLR4/TLR7/CD38/PIK3AP1
GOBP_TRICARBOXYLIC_ACID_CYCLE	GOBP_TRICARBOXYLIC_ACID_CYCLE	GOBP_TRICARBOXYLIC_ACID_CYCLE	31	-0.504712	-2.01842	0.000375767355839379	0.0135166133126106	0.0122763709505574	3926	tags=58%, list=22%, signal=45%	FH/SUCLG2/MDH2/MRPS36/DLAT/SDHC/SDHA/OGDH/ACO1/NNT/CS/IDH1/IDH3A/PDHA1/OGDHL/MDH1/ACO2/SDHB
GOBP_DENDRITIC_CELL_APOPTOTIC_PROCESS	GOBP_DENDRITIC_CELL_APOPTOTIC_PROCESS	GOBP_DENDRITIC_CELL_APOPTOTIC_PROCESS	11	-0.77246	-2.33722	0.000382553979340495	0.0137105112303783	0.0124524773989705	2222	tags=73%, list=13%, signal=64%	CCL19/RAPGEF2/CCR7/CXCL12/BLK/LGALS9/LYN/LILRB1
GOBP_LABYRINTHINE_LAYER_DEVELOPMENT	GOBP_LABYRINTHINE_LAYER_DEVELOPMENT	GOBP_LABYRINTHINE_LAYER_DEVELOPMENT	47	0.604014363690735	1.70312099817167	0.000388059681474075	0.0138572584439106	0.0125857595449946	1645	tags=28%, list=9%, signal=25%	GRHL2/GJB5/OVOL2/WNT7B/FGFR2/CDX4/SPINT2/ST14/SPINT1/PLCD3/BMP7/PLG/HES1
GOBP_REGULATION_OF_GRANULOCYTE_DIFFERENTIATION	GOBP_REGULATION_OF_GRANULOCYTE_DIFFERENTIATION	GOBP_REGULATION_OF_GRANULOCYTE_DIFFERENTIATION	15	-0.698101	-2.35573	0.000399924345953334	0.0142291923089194	0.0129235659163333	2615	tags=53%, list=15%, signal=45%	ZBTB46/ADIPOQ/HAX1/TRIB1/INPP5D/HCLS1/EVI2B/C1QC
GOBP_REGULATION_OF_ALPHA_BETA_T_CELL_DIFFERENTIATION	GOBP_REGULATION_OF_ALPHA_BETA_T_CELL_DIFFERENTIATION	GOBP_REGULATION_OF_ALPHA_BETA_T_CELL_DIFFERENTIATION	66	-0.369581	-1.80277	0.000407303063799708	0.0143874679370976	0.013067318665562	2602	tags=42%, list=15%, signal=36%	IFNG/ZAP70/RHOA/RUNX3/IL2/CCL19/AP3B1/IL27/FOXP3/TNFSF4/SYK/RIPK2/JAK3/CD83/TBX21/HLA-DRB1/ADA/NLRP3/HLA-DRA/HLX/IL12RB1/LGALS9/AP3D1/SASH3/CD86/LILRB4/NCKAP1L/CD80
GOMF_STEROID_HYDROXYLASE_ACTIVITY	GOMF_STEROID_HYDROXYLASE_ACTIVITY	GOMF_STEROID_HYDROXYLASE_ACTIVITY	36	0.635905014937353	1.72893899084404	0.000405957502461472	0.0143874679370976	0.013067318665562	2469	tags=44%, list=14%, signal=38%	CYP2C18/CYP8B1/CYP2W1/CYP2E1/CYP2C9/CYP3A5/CYP2D6/CYP2S1/CYP3A4/CYP2B6/CYP2R1/CYP11A1/CYP2A7/CYP2C8/CYP2A6/CYP2F1
GOMF_UBIQUITIN_SPECIFIC_PROTEASE_BINDING	GOMF_UBIQUITIN_SPECIFIC_PROTEASE_BINDING	GOMF_UBIQUITIN_SPECIFIC_PROTEASE_BINDING	20	-0.641914	-2.35928	0.000409920888791069	0.0144280398850477	0.0131041678578635	2511	tags=50%, list=14%, signal=43%	SPATA2/SYVN1/SELENOS/MARCHF6/SART3/DERL3/BAG6/CLTC/DERL1/RAD23A
GOBP_QUINONE_METABOLIC_PROCESS	GOBP_QUINONE_METABOLIC_PROCESS	GOBP_QUINONE_METABOLIC_PROCESS	38	0.623561871071277	1.71268989572473	0.000414020062141642	0.0144686014598965	0.0131410076288673	1084	tags=24%, list=6%, signal=22%	AKR1B10/AKR1C2/CYP4F3/AKR1C1/CYP4F12/CYP4F2/AKR1C3/COQ4/CYP4F11
GOBP_FATTY_ACID_BIOSYNTHETIC_PROCESS	GOBP_FATTY_ACID_BIOSYNTHETIC_PROCESS	GOBP_FATTY_ACID_BIOSYNTHETIC_PROCESS	151	0.481707979649006	1.48512245576983	0.000412814066704575	0.0144686014598965	0.0131410076288673	2910	tags=28%, list=17%, signal=24%	PLA2G3/PLA2G4F/FADS6/EDN2/ALOXE3/ALOX12B/ALOX12/FABP5/CYP2E1/EDN1/AKR1C3/CYP2C9/ELOVL4/FA2H/CYP2D6/CYP3A4/ELOVL3/PRKAG3/APOA1/PTGS1/LIPH/LIPG/RGN/ACADVL/ACSBG1/ALOX15/EIF6/APOA5/ACSM6/APOC3/ACSBG2/PTGES/ACSM1/ACSM2A/CYP2C8/ACSM2B/GSTM2/PTGS2/DECR2/ELOVL7/ABHD1/MLYCD/DAGLB
GOMF_1_PHOSPHATIDYLINOSITOL_BINDING	GOMF_1_PHOSPHATIDYLINOSITOL_BINDING	GOMF_1_PHOSPHATIDYLINOSITOL_BINDING	15	-0.69735	-2.35319	0.000426809403402209	0.0147590804029198	0.0134048331283031	1763	tags=40%, list=10%, signal=36%	ZFYVE9/WDFY1/SNX9/EPB41/ZFYVE16/SNAP91
GOBP_INTERLEUKIN_4_PRODUCTION	GOBP_INTERLEUKIN_4_PRODUCTION	GOBP_INTERLEUKIN_4_PRODUCTION	31	-0.500608	-2.00201	0.000426841021835971	0.0147590804029198	0.0134048331283031	2022	tags=52%, list=12%, signal=46%	FOXP3/TNFSF4/SYK/NDFIP1/PRKCQ/CD83/HLA-DRB1/CD40LG/NLRP3/LGALS9/CD3E/SASH3/FCER1G/CD86/CD28/HAVCR2
GOBP_AUTOCRINE_SIGNALING	GOBP_AUTOCRINE_SIGNALING	GOBP_AUTOCRINE_SIGNALING	7	0.87905257706057	1.72875266212861	0.000425277961002158	0.0147590804029198	0.0134048331283031	318	tags=43%, list=2%, signal=42%	SERPINB3/S100A8/S100A9
GOBP_FLUID_TRANSPORT	GOBP_FLUID_TRANSPORT	GOBP_FLUID_TRANSPORT	31	0.666376841556865	1.79385467255917	0.000431491636886683	0.0148675364007973	0.0135033375414252	2151	tags=42%, list=12%, signal=37%	SLC5A1/AQP3/AQP5/SCNN1B/CFTR/EDN1/AQP6/PDPN/AQP10/SLC4A11/AQP1/AQP2/AQP8
GOMF_NADP_RETINOL_DEHYDROGENASE_ACTIVITY	GOMF_NADP_RETINOL_DEHYDROGENASE_ACTIVITY	GOMF_NADP_RETINOL_DEHYDROGENASE_ACTIVITY	14	0.758903457304592	1.74480479711363	0.000450551835122371	0.0154160941494832	0.0140015613386827	1885	tags=43%, list=11%, signal=38%	AKR1B10/AKR1B15/RDH12/AKR1C3/DHRS4/RDH13
GOBP_EPITHELIAL_CELL_DEVELOPMENT	GOBP_EPITHELIAL_CELL_DEVELOPMENT	GOBP_EPITHELIAL_CELL_DEVELOPMENT	205	0.456364513762401	1.41758488449827	0.000449755317020466	0.0154160941494832	0.0140015613386827	2127	tags=22%, list=12%, signal=20%	RAB25/GRHL2/POF1B/SFN/CDSN/TP63/WNT7B/KDF1/TMEM79/KLF5/WNT7A/ABCA12/SDC1/GJA1/IL1A/KRT2/DNASE1L2/EXPH5/CLDN1/SPINT2/WNT5A/F2RL1/ST14/MARVELD2/TFCP2L1/TJP2/FOXJ1/TJP3/HNF4A/SLC9A4/EZR/DACT2/ADAMTSL4/SPDEF/SHROOM3/SOX9/BAD/DLL1/RARG/FOSL2/PROC/ROS1/JAG1/ZDHHC21/SOX18
GOBP_POSITIVE_REGULATION_OF_T_CELL_MEDIATED_IMMUNITY	GOBP_POSITIVE_REGULATION_OF_T_CELL_MEDIATED_IMMUNITY	GOBP_POSITIVE_REGULATION_OF_T_CELL_MEDIATED_IMMUNITY	57	-0.38279	-1.84235	0.000461018763879395	0.0156650666480819	0.01422768889583	2022	tags=32%, list=12%, signal=28%	FOXP3/HLA-B/TNFSF4/CD55/B2M/RSAD2/TBX21/IL12A/HLA-DRB1/NLRP3/SLAMF1/HLA-DRA/IL12RB1/STX7/HSPD1/PTPRC/SASH3/CD1D
GOBP_REGULATION_OF_KERATINOCYTE_DIFFERENTIATION	GOBP_REGULATION_OF_KERATINOCYTE_DIFFERENTIATION	GOBP_REGULATION_OF_KERATINOCYTE_DIFFERENTIATION	37	0.635170245488296	1.7380293619837	0.000460533985677863	0.0156650666480819	0.01422768889583	1353	tags=30%, list=8%, signal=27%	GRHL2/OVOL2/TP63/GRHL1/AQP3/KRT84/ABCA12/IL20/TRIM16/SRSF6/HOXA7
GOMF_STEROID_DEHYDROGENASE_ACTIVITY_ACTING_ON_THE_CH_OH_GROUP_OF_DONORS_NAD_OR_NADP_AS_ACCEPTOR	GOMF_STEROID_DEHYDROGENASE_ACTIVITY_ACTING_ON_THE_CH_OH_GROUP_OF_DONORS_NAD_OR_NADP_AS_ACCEPTOR	GOMF_STEROID_DEHYDROGENASE_ACTIVITY_ACTING_ON_THE_CH_OH_GROUP_OF_DONORS_NAD_OR_NADP_AS_ACCEPTOR	30	0.667490825628597	1.79026991299348	0.000465101825418787	0.0157493100883189	0.0143042024202301	633	tags=27%, list=4%, signal=26%	AKR1B15/AKR1C2/HSD17B2/AKR1C1/RDH16/SDR42E1/AKR1C3/HSD11B2
GOBP_HOMOPHILIC_CELL_ADHESION_VIA_PLASMA_MEMBRANE_ADHESION_MOLECULES	GOBP_HOMOPHILIC_CELL_ADHESION_VIA_PLASMA_MEMBRANE_ADHESION_MOLECULES	GOBP_HOMOPHILIC_CELL_ADHESION_VIA_PLASMA_MEMBRANE_ADHESION_MOLECULES	169	0.475313346588882	1.47224653430471	0.000472157699046565	0.0158787280980728	0.0144217454362709	4350	tags=34%, list=25%, signal=26%	CEACAM5/IGSF9/NECTIN4/DSG1/DSC3/DSG3/CEACAM6/DSC2/DSC1/MPZL2/NECTIN1/DSG4/FAT2/CDH26/CDH16/CDHR1/CDH20/CDH13/CDH22/CDHR5/CDH3/CELSR1/CDH8/SDK2/PCDHGC5/IGFN1/DSCAM/PCDHGB6/CDHR4/TRO/PCDHB13/PCDHB14/PALLD/MYPN/PCDH1/CDH24/PCDHGB5/PCDHGC4/CDH1/FAT1/CDHR3/PCDHB7/PCDHGB2/PCDHB4/PCDHGB4/NECTIN2/ROBO4/CDH17/PCDHGA11/DSG2/PCDHGB1/PKD1/ROBO2/IGSF21/PCDHB10/ROBO3/PCDH19
GOMF_ENZYME_INHIBITOR_ACTIVITY	GOMF_ENZYME_INHIBITOR_ACTIVITY	GOMF_ENZYME_INHIBITOR_ACTIVITY	381	0.418642194239312	1.32914237746587	0.000471686013033531	0.0158787280980728	0.0144217454362709	4542	tags=33%, list=26%, signal=25%	SERPINB5/SLPI/SFN/SH3RF2/UGT1A7/SPINK5/WFDC5/SERPINB13/CARD18/SERPINB4/SERPINB3/A2ML1/SPINK7/SERPINB12/WFDC12/CST6/CSTA/FETUB/PI3/COL7A1/SPINK6/SERPINB11/SERPINB2/SERPINB7/SERPINA12/SPINT2/SERPINB10/SERPINA6/UGT1A1/SERPINA11/ANXA3/PPP1R14C/WFDC2/GPS2/AHSG/SPINT1/CST11/SERPINA4/PPP1R1B/COL28A1/INKA1/SERPINA10/PINLYP/PPP1R14D/KNG1/PTN/UGT1A8/ANXA9/LCN1/SERPINA7/ITIH4/SERPIND1/NOL3/MYOZ1/SPINK9/SLN/…
GOCC_LYSOSOMAL_LUMEN	GOCC_LYSOSOMAL_LUMEN	GOCC_LYSOSOMAL_LUMEN	96	-0.324255	-1.67243	0.000474947042021973	0.0159180203162313	0.0144574323228029	1653	tags=29%, list=9%, signal=27%	FASLG/IDS/IFI30/MANBA/CTSD/CD74/NCAN/NEU1/LAMP2/CTSS/CTSA/GLB1/TXNDC5/HSPA8/TCN2/RNASET2/CTSL/CTSB/HEXB/SDC3/LGMN/PPT1/ASAH1/TPP1/PSAP/GNS/LIPA/FUCA1
GOBP_REGULATION_OF_RIBONUCLEASE_ACTIVITY	GOBP_REGULATION_OF_RIBONUCLEASE_ACTIVITY	GOBP_REGULATION_OF_RIBONUCLEASE_ACTIVITY	8	-0.821486	-2.18915	0.000478935999801565	0.0159971140069775	0.0145292686226948	1917	tags=62%, list=11%, signal=56%	NPM1/OAS3/TMBIM6/OAS1/OAS2
GOMF_RETINOIC_ACID_4_HYDROXYLASE_ACTIVITY	GOMF_RETINOIC_ACID_4_HYDROXYLASE_ACTIVITY	GOMF_RETINOIC_ACID_4_HYDROXYLASE_ACTIVITY	10	0.827954030178903	1.79351779581103	0.000490642248737659	0.0163325657037417	0.0148339403159828	963	tags=60%, list=6%, signal=57%	CYP2C18/CYP2W1/CYP3A5/CYP2S1/CYP26B1/CYP3A4
GOBP_LYMPHOCYTE_HOMEOSTASIS	GOBP_LYMPHOCYTE_HOMEOSTASIS	GOBP_LYMPHOCYTE_HOMEOSTASIS	64	-0.371531	-1.77593	0.00049233719173689	0.016333618996136	0.0148348969615458	2022	tags=34%, list=12%, signal=31%	FOXP3/TNFSF14/DOCK11/JAK3/CD74/SPTA1/PKN1/ADA/TNFAIP3/SLC40A1/DOCK10/LGALS9/LYN/SIT1/CORO1A/TNFSF13B/GAPT/TNFRSF17/TNFRSF13B/GPR174/IL2RA/NCKAP1L
GOBP_GAP_JUNCTION_MEDIATED_INTERCELLULAR_TRANSPORT	GOBP_GAP_JUNCTION_MEDIATED_INTERCELLULAR_TRANSPORT	GOBP_GAP_JUNCTION_MEDIATED_INTERCELLULAR_TRANSPORT	6	0.912449560072414	1.73912911599985	0.000502866945131387	0.0166267791285866	0.0151011576328132	293	tags=50%, list=2%, signal=49%	GJB4/GJB6/GJB2
GOBP_POSITIVE_REGULATION_OF_RESPONSE_TO_CYTOKINE_STIMULUS	GOBP_POSITIVE_REGULATION_OF_RESPONSE_TO_CYTOKINE_STIMULUS	GOBP_POSITIVE_REGULATION_OF_RESPONSE_TO_CYTOKINE_STIMULUS	62	-0.379368	-1.81336	0.000506643300441986	0.0166954268803366	0.0151635064805544	1822	tags=32%, list=10%, signal=29%	PARP14/TRIM56/PARP9/TXK/RIPK2/MMP12/CD74/CSF1/IL7/TRIM32/GFI1/MED1/IFIH1/ZBP1/AGPAT1/TREM2/TLR4/LAPTM5/CD300LF/CXCR4
GOBP_POSITIVE_REGULATION_OF_CD4_POSITIVE_ALPHA_BETA_T_CELL_ACTIVATION	GOBP_POSITIVE_REGULATION_OF_CD4_POSITIVE_ALPHA_BETA_T_CELL_ACTIVATION	GOBP_POSITIVE_REGULATION_OF_CD4_POSITIVE_ALPHA_BETA_T_CELL_ACTIVATION	37	-0.470862	-2.01801	0.000515005782490354	0.0169142367359708	0.0153622390249631	2222	tags=46%, list=13%, signal=40%	CCL19/FOXP3/TNFSF4/CD55/RIPK2/PRKCQ/CD83/HLA-DRB1/NLRP3/HLA-DRA/HLX/IL12RB1/LGALS9/SASH3/CD86/NCKAP1L/CD80
GOBP_REGULATION_OF_CHLORIDE_TRANSPORT	GOBP_REGULATION_OF_CHLORIDE_TRANSPORT	GOBP_REGULATION_OF_CHLORIDE_TRANSPORT	11	0.813800751104448	1.81472294322848	0.000518087096413067	0.0169587176225877	0.0154026384838874	705	tags=45%, list=4%, signal=44%	GABRE/CFTR/CA2/ANO9/ATP8B1
GOCC_LUMENAL_SIDE_OF_MEMBRANE	GOCC_LUMENAL_SIDE_OF_MEMBRANE	GOCC_LUMENAL_SIDE_OF_MEMBRANE	32	-0.481077	-1.95992	0.000522708208196241	0.0170531382208873	0.0154883953420065	1971	tags=44%, list=11%, signal=39%	CALR/HLA-B/HLA-DQA2/HLA-DQB1/HLA-DPB1/CD74/HLA-DQA1/HLA-DRB1/CTSA/HLA-DRA/HLA-DRB5/HLA-DPA1/HSPA8/CANX
GOBP_TYPE_II_HYPERSENSITIVITY	GOBP_TYPE_II_HYPERSENSITIVITY	GOBP_TYPE_II_HYPERSENSITIVITY	5	-0.900539	-2.01686	0.000525095183627352	0.0170742870967569	0.0155076036628601	1329	tags=80%, list=8%, signal=74%	FCGR2B/C3/FCGR1A/FCGR3A
GOMF_ALDITOL_NADPPLUS_1_OXIDOREDUCTASE_ACTIVITY	GOMF_ALDITOL_NADPPLUS_1_OXIDOREDUCTASE_ACTIVITY	GOMF_ALDITOL_NADPPLUS_1_OXIDOREDUCTASE_ACTIVITY	12	0.794474102665706	1.79551048849042	0.00053445911517422	0.0173214142277585	0.0157320551775965	597	tags=42%, list=3%, signal=40%	AKR1B10/AKR1B15/AKR1C2/AKR1C1/AKR1C3
GOBP_ODONTOGENESIS	GOBP_ODONTOGENESIS	GOBP_ODONTOGENESIS	129	0.498204688681422	1.52248139666321	0.00054604648150627	0.0176387383170775	0.0160202625962695	4346	tags=41%, list=25%, signal=31%	TP63/ITGB6/AQP3/KLK5/FGFR2/AQP5/SDC1/NECTIN1/DLX3/SP6/EDAR/TBX1/CFTR/SMPD3/EDN1/AMTN/PERP/SOSTDC1/TUFT1/APCDD1/OSR1/ODAPH/AQP6/JAG2/WNT10A/BGLAP/BMP7/AQP1/SSUH2/ZNF22/WNT6/COL1A1/TGFB2/ASPN/FOXC1/CCDC154/ACP4/FST/COL1A2/AXIN2/FGF8/SLC34A1/ROGDI/OSR2/DLX1/ADM/BCL11B/BMP2/LAMA5/MSX2/BAX/HTRA1/WDR72
GOBP_SKELETAL_MUSCLE_SATELLITE_CELL_ACTIVATION	GOBP_SKELETAL_MUSCLE_SATELLITE_CELL_ACTIVATION	GOBP_SKELETAL_MUSCLE_SATELLITE_CELL_ACTIVATION	8	0.859455161782756	1.7558717591267	0.000558611727611062	0.0179854661152152	0.0163351757309699	323	tags=38%, list=2%, signal=37%	SOX15/KLF5/WNT7A
GOBP_ONE_CARBON_COMPOUND_TRANSPORT	GOBP_ONE_CARBON_COMPOUND_TRANSPORT	GOBP_ONE_CARBON_COMPOUND_TRANSPORT	14	0.754692097236387	1.73512240447377	0.000568085741422437	0.0182307254273475	0.0165579308120823	1834	tags=43%, list=10%, signal=38%	AQP3/AQP5/CA2/AQP6/AQP10/AQP1
GOBP_REGULATION_OF_COMPLEMENT_ACTIVATION	GOBP_REGULATION_OF_COMPLEMENT_ACTIVATION	GOBP_REGULATION_OF_COMPLEMENT_ACTIVATION	19	-0.595161	-2.13737	0.000581081753717465	0.0185870450211906	0.0168815556291722	2344	tags=58%, list=13%, signal=50%	CD46/CFH/CR1L/CD55/C3/CD5L/A2M/TREM2/VSIG4/CR2/CR1
GOBP_EPOXYGENASE_P450_PATHWAY	GOBP_EPOXYGENASE_P450_PATHWAY	GOBP_EPOXYGENASE_P450_PATHWAY	18	0.730854810974733	1.79244744039254	0.000598840319013251	0.0190928958854225	0.0173409911927521	2519	tags=67%, list=14%, signal=57%	CYP2C18/CYP4F12/CYP4F2/CYP2E1/CYP2C9/CYP2S1/CYP2B6/CYP2A7/CYP2C8/CYP2A6/CYP2F1/CYP4A11
GOBP_REGULATION_OF_AUTOPHAGIC_CELL_DEATH	GOBP_REGULATION_OF_AUTOPHAGIC_CELL_DEATH	GOBP_REGULATION_OF_AUTOPHAGIC_CELL_DEATH	5	-0.897371	-2.00977	0.000609673091860021	0.0192701179096951	0.0175019518757473	703	tags=60%, list=4%, signal=58%	ATG7/TREM2/LAPTM5
GOBP_MONOCARBOXYLIC_ACID_BIOSYNTHETIC_PROCESS	GOBP_MONOCARBOXYLIC_ACID_BIOSYNTHETIC_PROCESS	GOBP_MONOCARBOXYLIC_ACID_BIOSYNTHETIC_PROCESS	203	0.452380698060264	1.40555757311954	0.000610285811600323	0.0192701179096951	0.0175019518757473	3765	tags=32%, list=22%, signal=25%	PLA2G3/PLA2G4F/FADS6/EDN2/CRABP2/ALOXE3/ALOX12B/CYP8B1/ALOX12/FABP5/CYP2E1/EDN1/AKR1C3/CYP2C9/ELOVL4/FA2H/CYP2D6/ACMSD/CYP3A4/ELOVL3/PRKAG3/RBP1/APOA1/PTGS1/LIPH/LIPG/STAR/RGN/ACADVL/PER2/LDHC/ACSBG1/ALDH8A1/ALOX15/EIF6/APOA5/ACSM6/APOC3/ACSBG2/PTGES/ACSM1/ACSM2A/CYP2C8/ACSM2B/GSTM2/PTGS2/DECR2/ELOVL7/ABHD1/MLYCD/DAGLB/OSBPL2/PKLR/AKR1C4/CBR4/HSD17B10/CES1/GSTP1/ACSF3/PRKAG1/OSBPL7/ALOX15B/AVPR1A…
GOBP_NEGATIVE_REGULATION_OF_PROTEOLYSIS	GOBP_NEGATIVE_REGULATION_OF_PROTEOLYSIS	GOBP_NEGATIVE_REGULATION_OF_PROTEOLYSIS	329	0.426652708179845	1.34823841619195	0.000609066459329393	0.0192701179096951	0.0175019518757473	3825	tags=29%, list=22%, signal=23%	ANXA8/ANXA8L1/SERPINB5/SLPI/SFN/SPINK5/WFDC5/SERPINB13/CARD18/SERPINB4/SERPINB3/A2ML1/SPINK7/SERPINB12/WFDC12/CST6/CSTA/FETUB/PI3/COL7A1/SPINK6/SERPINB11/KLF4/SERPINB2/SERPINB7/SERPINA12/SPINT2/SERPINB10/SERPINA6/SERPINA11/WFDC2/AHSG/SPINT1/CST11/SERPINA4/COL28A1/SERPINA10/KNG1/FABP1/LCN1/SERPINA7/ITIH4/SERPIND1/NOL3/SPINK9/ITIH2/AMBP/AQP1/LTF/IL1R2/SERPINB1/SFRP2/CPB2/GAS1/EPHA4/HRG/SERPINA9/CLN…
GOBP_INTERMEDIATE_FILAMENT_BUNDLE_ASSEMBLY	GOBP_INTERMEDIATE_FILAMENT_BUNDLE_ASSEMBLY	GOBP_INTERMEDIATE_FILAMENT_BUNDLE_ASSEMBLY	7	0.868848994047926	1.70868620449379	0.00061428746311879	0.0193343041276491	0.0175602485661454	2149	tags=86%, list=12%, signal=75%	PKP1/EPPK1/KRT14/PKP2/NEFM/NEFL
GOBP_REGULATION_OF_NATURAL_KILLER_CELL_MEDIATED_IMMUNITY	GOBP_REGULATION_OF_NATURAL_KILLER_CELL_MEDIATED_IMMUNITY	GOBP_REGULATION_OF_NATURAL_KILLER_CELL_MEDIATED_IMMUNITY	50	-0.418731	-1.91967	0.000628944041853823	0.019732365785957	0.0179217853258027	2588	tags=48%, list=15%, signal=41%	NCR1/PVR/KLRD1/HLA-B/CLNK/KLRC4/IL21/SH2D1B/IL12A/ARRB2/KLRC2/LAG3/SH2D1A/CD226/NCR3/CD96/LGALS9/PIK3R6/KLRC3/CRTAM/SLAMF6/VAV1/HAVCR2/LILRB1
GOBP_CELL_CELL_ADHESION_VIA_PLASMA_MEMBRANE_ADHESION_MOLECULES	GOBP_CELL_CELL_ADHESION_VIA_PLASMA_MEMBRANE_ADHESION_MOLECULES	GOBP_CELL_CELL_ADHESION_VIA_PLASMA_MEMBRANE_ADHESION_MOLECULES	274	0.433173079338509	1.3594868565416	0.000645701365101155	0.0201935904627176	0.018340689461958	4271	tags=33%, list=24%, signal=25%	LGALS7B/CLDN4/CEACAM5/IGSF9/NECTIN4/DSG1/DSC3/DSG3/CEACAM6/TENM2/DSC2/DSC1/MPZL2/CLDN17/CLDN8/NECTIN1/DSG4/KLF4/FAT2/CDH26/CDH16/CLDN7/CLDN1/CDHR1/CLDN10/IL1RN/AJUBA/SELE/CDH20/CDH13/CLDN2/APOA1/CDH22/FLRT3/CXADR/CLDN16/CDHR5/CDH3/MAPK7/LRRC4/CELSR1/CDH8/ARVCF/SDK2/PCDHGC5/IGFN1/DSCAM/PCDHGB6/TENM4/CDHR4/TRO/ADGRL3/PCDHB13/CLDN15/PCDHB14/PALLD/MYPN/TGFB2/ALCAM/PCDH1/CDH24/PCDHGB5/PTPRF/PCDHGC4/CD…
GOBP_VIRAL_PROTEIN_PROCESSING	GOBP_VIRAL_PROTEIN_PROCESSING	GOBP_VIRAL_PROTEIN_PROCESSING	31	-0.487942	-1.95135	0.000653025727674606	0.0203578179230623	0.0184898479217609	3801	tags=48%, list=22%, signal=38%	PARP10/GSK3B/MAN2A1/PARP16/MOGS/MGAT5/MGAT4A/PARP9/MGAT4B/MGAT1/EDEM2/ST3GAL3/ST3GAL1/ST6GAL1/CANX
GOBP_REGULATION_OF_WOUND_HEALING	GOBP_REGULATION_OF_WOUND_HEALING	GOBP_REGULATION_OF_WOUND_HEALING	124	0.49758911967493	1.51785924422016	0.000656171128460908	0.0203911407641966	0.0185201131627224	4028	tags=39%, list=23%, signal=30%	DUOX1/CLDN4/DUOX2/EPPK1/FERMT1/KRT1/F3/ALOX12/SERPINB2/CLDN1/EDN1/F2RL1/OCLN/APCS/SRSF6/FGA/THBD/F7/KNG1/AJAP1/F12/MYOZ1/FOXA2/PLG/WNT4/ADTRP/CD9/PROC/CPB2/FGB/HRG/CADM4/APOH/F2/FGG/HRAS/WFDC1/TSPAN8/CLDN3/SERPINF2/SERPINC1/VTN/VIL1/HBEGF/TNFRSF12A/REG3A/ADAMTS18/MMRN1
GOBP_STEM_CELL_PROLIFERATION	GOBP_STEM_CELL_PROLIFERATION	GOBP_STEM_CELL_PROLIFERATION	63	0.554923012220472	1.61510441503234	0.00065886551117865	0.0204102817658497	0.0185374978456474	2127	tags=24%, list=12%, signal=21%	OVOL1/OVOL2/FERMT1/EPCAM/WNT7B/KDF1/GJA1/WNT3/WNT5A/WNT2B/SIX2/YJEFN3/SFRP2/KITLG/SOX18
GOBP_COPII_COATED_VESICLE_CARGO_LOADING	GOBP_COPII_COATED_VESICLE_CARGO_LOADING	GOBP_COPII_COATED_VESICLE_CARGO_LOADING	15	-0.684721	-2.31057	0.000668775992976798	0.0206521391541892	0.0187571631529044	3639	tags=73%, list=21%, signal=58%	INSIG1/SAR1A/SEC23A/MIA3/RAB1A/TBC1D20/SEC24D/SEC24A/SEC24C/SEC31A/SEC23B
GOCC_LUMENAL_SIDE_OF_ENDOPLASMIC_RETICULUM_MEMBRANE	GOCC_LUMENAL_SIDE_OF_ENDOPLASMIC_RETICULUM_MEMBRANE	GOCC_LUMENAL_SIDE_OF_ENDOPLASMIC_RETICULUM_MEMBRANE	26	-0.545685	-2.1179	0.000674062436442551	0.020750135190802	0.0188461673782469	1971	tags=46%, list=11%, signal=41%	CALR/HLA-B/HLA-DQA2/HLA-DQB1/HLA-DPB1/CD74/HLA-DQA1/HLA-DRB1/HLA-DRA/HLA-DRB5/HLA-DPA1/CANX
GOBP_REGULATION_OF_B_CELL_MEDIATED_IMMUNITY	GOBP_REGULATION_OF_B_CELL_MEDIATED_IMMUNITY	GOBP_REGULATION_OF_B_CELL_MEDIATED_IMMUNITY	62	-0.373848	-1.78697	0.000698832301460634	0.0214454162510732	0.0194776516127498	2387	tags=40%, list=14%, signal=35%	IL2/CD46/FOXP3/TNFSF4/CR1L/CD55/CD40/NDFIP1/FCGR2B/SLC15A4/TBX21/LTA/PTPN6/TP53BP1/C3/CD226/TFRC/IL10/BTK/TREM2/PTPRC/CD28/FCER2/CR2/CR1
GOBP_NEGATIVE_REGULATION_OF_ENDOPLASMIC_RETICULUM_STRESS_INDUCED_INTRINSIC_APOPTOTIC_SIGNALING_PATHWAY	GOBP_NEGATIVE_REGULATION_OF_ENDOPLASMIC_RETICULUM_STRESS_INDUCED_INTRINSIC_APOPTOTIC_SIGNALING_PATHWAY	GOBP_NEGATIVE_REGULATION_OF_ENDOPLASMIC_RETICULUM_STRESS_INDUCED_INTRINSIC_APOPTOTIC_SIGNALING_PATHWAY	19	-0.588781	-2.11446	0.000704714278442996	0.0215585489542374	0.0195804036112396	3970	tags=68%, list=23%, signal=53%	LRRK2/PTPN1/WFS1/CREB3/BCL2L1/SYVN1/SELENOS/HYOU1/TMBIM6/OPA1/GRINA/TXNDC12/HERPUD1
GOBP_HIPPOCAMPAL_NEURON_APOPTOTIC_PROCESS	GOBP_HIPPOCAMPAL_NEURON_APOPTOTIC_PROCESS	GOBP_HIPPOCAMPAL_NEURON_APOPTOTIC_PROCESS	5	-0.893319	-2.0007	0.00072956145129041	0.0221804750825753	0.0201452637340187	293	tags=80%, list=2%, signal=79%	CX3CR1/TYROBP/TREM2/ITGAM
GOBP_POSITIVE_REGULATION_OF_NATURAL_KILLER_CELL_MEDIATED_CYTOTOXICITY	GOBP_POSITIVE_REGULATION_OF_NATURAL_KILLER_CELL_MEDIATED_CYTOTOXICITY	GOBP_POSITIVE_REGULATION_OF_NATURAL_KILLER_CELL_MEDIATED_CYTOTOXICITY	27	-0.515153	-1.95004	0.000729538740366405	0.0221804750825753	0.0201452637340187	2406	tags=52%, list=14%, signal=45%	PVR/KLRD1/KLRC4/IL21/IL12A/KLRC2/LAG3/SH2D1A/CD226/NCR3/KLRC3/CRTAM/SLAMF6/VAV1
GOMF_STEROID_DEHYDROGENASE_ACTIVITY	GOMF_STEROID_DEHYDROGENASE_ACTIVITY	GOMF_STEROID_DEHYDROGENASE_ACTIVITY	36	0.626724689129153	1.70397893727375	0.000736805439196728	0.0223315722620737	0.0202824967066727	633	tags=22%, list=4%, signal=21%	AKR1B15/AKR1C2/HSD17B2/AKR1C1/RDH16/SDR42E1/AKR1C3/HSD11B2
GOMF_WIDE_PORE_CHANNEL_ACTIVITY	GOMF_WIDE_PORE_CHANNEL_ACTIVITY	GOMF_WIDE_PORE_CHANNEL_ACTIVITY	30	0.65814912393503	1.76521463607278	0.000744840394913159	0.0224850142750217	0.0204218593581583	404	tags=20%, list=2%, signal=20%	GJB5/GJB4/GJB3/GJB6/GJB2/GJA1
GOBP_REGULATION_OF_PEPTIDASE_ACTIVITY	GOBP_REGULATION_OF_PEPTIDASE_ACTIVITY	GOBP_REGULATION_OF_PEPTIDASE_ACTIVITY	434	0.411689728805397	1.31156775251159	0.000746447520739011	0.0224850142750217	0.0204218593581583	2681	tags=21%, list=15%, signal=18%	ANXA8/CLDN4/ANXA8L1/SERPINB5/SLPI/SFN/SPINK5/WFDC5/SERPINB13/CARD18/SERPINB4/TP63/SERPINB3/A2ML1/PRSS22/SPINK7/SERPINB12/WFDC12/CST6/CSTA/FETUB/S100A8/WNT3A/XDH/PI3/COL7A1/S100A9/SPINK6/BCL2L10/SERPINB11/F3/KLF4/SERPINB2/SERPINB7/SERPINA12/SPINT2/SERPINB10/SERPINA6/PERP/SERPINA11/SOX7/WFDC2/AHSG/SPINT1/AGER/EGLN3/CST11/KHDC1L/SERPINA4/COL28A1/SERPINA10/KNG1/FABP1/EFNA3/LCN1/SERPINA7/ITIH4/SEMG2/H…
GOBP_CELLULAR_MONOVALENT_INORGANIC_ANION_HOMEOSTASIS	GOBP_CELLULAR_MONOVALENT_INORGANIC_ANION_HOMEOSTASIS	GOBP_CELLULAR_MONOVALENT_INORGANIC_ANION_HOMEOSTASIS	7	-0.821735	-2.08915	0.00075515034509029	0.0226776036354332	0.0205967773183648	1653	tags=71%, list=9%, signal=65%	FASLG/SLC12A5/KCNQ1/TBXAS1/KCNE3
GOMF_DOUBLE_STRANDED_RNA_BINDING	GOMF_DOUBLE_STRANDED_RNA_BINDING	GOMF_DOUBLE_STRANDED_RNA_BINDING	74	-0.336464	-1.67845	0.000761726379052722	0.0228053446411516	0.0207127972070402	2958	tags=42%, list=17%, signal=35%	MRPL44/STAU1/EIF2AK2/VIM/EIF4B/MTDH/DHX9/MSN/HNRNPU/OAS3/SIDT1/DDX60/ZFR/OAS1/ELAVL1/SUPV3L1/DROSHA/HSP90AB1/OAS2/ZFR2/YRDC/TLR3/IFIH1/ZBP1/TFRC/ADAR/AGO1/CLTC/TLR8/HSPD1/TLR7
GOBP_NEGATIVE_REGULATION_OF_INTERFERON_ALPHA_PRODUCTION	GOBP_NEGATIVE_REGULATION_OF_INTERFERON_ALPHA_PRODUCTION	GOBP_NEGATIVE_REGULATION_OF_INTERFERON_ALPHA_PRODUCTION	6	-0.868301	-2.08086	0.000770426094270823	0.0229956967955607	0.0208856832403029	1271	tags=67%, list=7%, signal=62%	NLRC3/LILRA4/IL10/HAVCR2
GOMF_AMYLOID_BETA_BINDING	GOMF_AMYLOID_BETA_BINDING	GOMF_AMYLOID_BETA_BINDING	85	-0.323013	-1.62925	0.000804046075850538	0.023861521328927	0.02167206240969	1437	tags=22%, list=8%, signal=21%	MAPK8IP2/FCGR2B/CD74/TLR6/ACHE/GRIN2B/MARCO/FPR2/LILRB2/LILRB3/ATP1A3/MSR1/TREM2/ITGAM/TLR4/ITGB2/C1QA/LILRB1/INSR
GOBP_AXONEME_ASSEMBLY	GOBP_AXONEME_ASSEMBLY	GOBP_AXONEME_ASSEMBLY	85	0.530047088223883	1.58432264640655	0.000804293641535115	0.023861521328927	0.02167206240969	5678	tags=54%, list=32%, signal=37%	PLA2G3/DNAH17/SPAG17/CFAP73/DAW1/FOXJ1/GAS8/TTC12/DRC1/TTLL3/CCDC65/CFAP100/ODAD1/CFAP157/HOATZ/DNAH2/NEURL1/CCDC63/SPAG16/CFAP46/TPGS1/MEIG1/RSPH1/CCDC40/CFAP69/FSIP2/RP1L1/ODAD4/DNAH5/DNAAF10/TEKT2/DNAJB13/DNAAF2/DNAL1/CFAP58/CFAP97D1/ZMYND10/CCDC103/DNAAF1/RSPH6A/CFAP44/DNAAF8/ARMC2/RSPH4A/CFAP206/CFAP91
GOBP_FC_RECEPTOR_MEDIATED_INHIBITORY_SIGNALING_PATHWAY	GOBP_FC_RECEPTOR_MEDIATED_INHIBITORY_SIGNALING_PATHWAY	GOBP_FC_RECEPTOR_MEDIATED_INHIBITORY_SIGNALING_PATHWAY	5	-0.89112	-1.99577	0.000814556370958811	0.023948932822801	0.0217514532969871	528	tags=100%, list=3%, signal=97%	LYN/LILRB2/LILRB4/LILRB1
GOMF_PROTEIN_BINDING_INVOLVED_IN_HETEROTYPIC_CELL_CELL_ADHESION	GOMF_PROTEIN_BINDING_INVOLVED_IN_HETEROTYPIC_CELL_CELL_ADHESION	GOMF_PROTEIN_BINDING_INVOLVED_IN_HETEROTYPIC_CELL_CELL_ADHESION	12	0.786705692498362	1.77795389112927	0.000809958729907589	0.023948932822801	0.0217514532969871	1670	tags=58%, list=10%, signal=53%	DSP/DSC2/JUP/PKP2/GLDN/CXADR/IZUMO1
GOBP_PHENYLPROPANOID_METABOLIC_PROCESS	GOBP_PHENYLPROPANOID_METABOLIC_PROCESS	GOBP_PHENYLPROPANOID_METABOLIC_PROCESS	8	0.848760531567453	1.73402256907657	0.00081259492129624	0.023948932822801	0.0217514532969871	2438	tags=75%, list=14%, signal=65%	UGT1A7/CYP2D6/PON3/UGT1A8/CYP2A7/CYP2A6
GOBP_CELLULAR_RESPONSE_TO_FATTY_ACID	GOBP_CELLULAR_RESPONSE_TO_FATTY_ACID	GOBP_CELLULAR_RESPONSE_TO_FATTY_ACID	34	0.62512666527858	1.69803041000432	0.000846507144233428	0.0248140303175291	0.0225371721385384	3201	tags=44%, list=18%, signal=36%	AKR1C2/HMGCS2/AKR1C1/ZC3H12A/CLDN1/EDN1/AKR1C3/ASS1/DGAT2/HES1/UCP1/PID1/OR51E2/FFAR2/AKR1C4
GOBP_TERPENOID_CATABOLIC_PROCESS	GOBP_TERPENOID_CATABOLIC_PROCESS	GOBP_TERPENOID_CATABOLIC_PROCESS	9	0.840727074056728	1.76498996790526	0.00086410035623831	0.0252543616019649	0.02293709999501	922	tags=56%, list=5%, signal=53%	AKR1B10/CYP2W1/CRABP1/AKR1C3/CYP26B1
GOCC_ANCHORED_COMPONENT_OF_MEMBRANE	GOCC_ANCHORED_COMPONENT_OF_MEMBRANE	GOCC_ANCHORED_COMPONENT_OF_MEMBRANE	166	0.462666503193656	1.43134289786818	0.000867244133983946	0.0252710308478408	0.0229522397227736	3777	tags=34%, list=22%, signal=27%	LY6G6C/CEACAM5/LY6D/RAET1L/CEACAM6/LYPD3/CD24/RAET1G/LYPD2/CEACAM7/LYPD6B/RHBG/RAB27B/MSLN/LYPD5/HJV/TEX101/LY6G6D/CDH13/EFNA3/LY6K/GFRA3/GP2/SPACA4/SPRN/LYNX1/FOLR3/FOLR1/ULBP1/ZFAND2B/PLET1/GAS1/ABHD17A/OMG/EFNA4/GPC3/GPC1/CNTN1/NOD1/ULBP2/NOD2/MMP17/TECTB/CNTN3/PKHD1/XPNPEP2/RGMA/ULBP3/BCAN/GFRA1/EFNA1/GFRA2/NT5E/GLIPR1L1/LYPD1/PRMT8/FCGR3B
GOBP_PRIMARY_ALCOHOL_CATABOLIC_PROCESS	GOBP_PRIMARY_ALCOHOL_CATABOLIC_PROCESS	GOBP_PRIMARY_ALCOHOL_CATABOLIC_PROCESS	15	0.767150521193909	1.79870617621887	0.000873930638948573	0.0253623896020826	0.0230352156821144	3026	tags=53%, list=17%, signal=44%	AKR1B10/SULT1E1/AKR1C3/ALDH3B2/HAO1/SULT2A1/ALDH2/SULT1A3
GOBP_REGULATION_OF_RESPONSE_TO_WOUNDING	GOBP_REGULATION_OF_RESPONSE_TO_WOUNDING	GOBP_REGULATION_OF_RESPONSE_TO_WOUNDING	153	0.475932517200677	1.46832701869848	0.00087554481416558	0.0253623896020826	0.0230352156821144	3392	tags=34%, list=19%, signal=28%	DUOX1/CLDN4/DUOX2/EPPK1/FERMT1/KLK8/KRT1/F3/ALOX12/KLF4/SERPINB2/CLDN1/EDN1/F2RL1/OCLN/APCS/SRSF6/NDEL1/FGA/THBD/F7/KNG1/PTN/AJAP1/F12/MYOZ1/FKBP1B/FOXA2/PLG/WNT4/ADTRP/CD9/PROC/CPB2/FGB/EPHA4/HRG/CADM4/APOH/F2/FGG/HRAS/CNTF/PTPRF/WFDC1/TSPAN8/RGMA/CLDN3/SERPINF2/SERPINC1/VTN/KIAA0319
GOBP_NEGATIVE_REGULATION_OF_T_CELL_MEDIATED_CYTOTOXICITY	GOBP_NEGATIVE_REGULATION_OF_T_CELL_MEDIATED_CYTOTOXICITY	GOBP_NEGATIVE_REGULATION_OF_T_CELL_MEDIATED_CYTOTOXICITY	10	-0.762865	-2.22275	0.000883669298851013	0.0255224485726969	0.0231805881398286	3514	tags=80%, list=20%, signal=64%	KLRC1/PPP3CB/KLRD1/FCGR2B/IL7R/PTPRC/NCKAP1L/LILRB1
GOBP_REGULATION_OF_MACROPHAGE_ACTIVATION	GOBP_REGULATION_OF_MACROPHAGE_ACTIVATION	GOBP_REGULATION_OF_MACROPHAGE_ACTIVATION	58	-0.390922	-1.90938	0.000891004059292916	0.0256588265755321	0.0233044525216511	2058	tags=34%, list=12%, signal=31%	ADGRF5/CST7/PLA2G4A/FCGR2B/CD74/SYT11/CCL3/TLR6/GPR137B/IL10/TREM2/HSPD1/PJA2/PTPRC/STAP1/TLR4/VSIG4/HAMP/HAVCR2/CD84
GOBP_T_CELL_MEDIATED_CYTOTOXICITY	GOBP_T_CELL_MEDIATED_CYTOTOXICITY	GOBP_T_CELL_MEDIATED_CYTOTOXICITY	49	-0.402069	-1.85184	0.00089735965402406	0.025766291820223	0.023402057090015	2406	tags=37%, list=14%, signal=32%	PVR/KLRD1/HLA-B/B2M/FCGR2B/RAB27A/IL12A/IL7R/HLA-DRB1/HLA-DRA/IL12RB1/STX7/PRF1/CRTAM/PTPRC/CD1D/NCKAP1L/LILRB1
GOMF_MHC_CLASS_I_PROTEIN_BINDING	GOMF_MHC_CLASS_I_PROTEIN_BINDING	GOMF_MHC_CLASS_I_PROTEIN_BINDING	22	-0.564809	-2.09912	0.000908261813513425	0.0260032974014631	0.0236173157768889	1936	tags=55%, list=11%, signal=49%	KLRC4-KLRK1/KLRK1/TAP2/TUBB/TAP1/ATP5F1B/CD8B/CD8A/LILRB2/DERL1/PILRA/LILRB1
GOMF_FRIZZLED_BINDING	GOMF_FRIZZLED_BINDING	GOMF_FRIZZLED_BINDING	38	0.609208082403015	1.67326543769097	0.000919720689861955	0.0262548173675709	0.0238457570538566	2695	tags=39%, list=15%, signal=33%	WNT7B/WNT3A/WNT7A/WNT3/WNT5A/WNT2B/WNT16/WNT10A/WNT4/WNT9B/WNT6/NDP/WNT11/WNT5B/WNT9A
GOBP_NEURON_PROJECTION_MAINTENANCE	GOBP_NEURON_PROJECTION_MAINTENANCE	GOBP_NEURON_PROJECTION_MAINTENANCE	10	-0.758574	-2.21025	0.00098024426462543	0.0277645861757539	0.0252169941759205	669	tags=50%, list=4%, signal=48%	DCTN1/ABCD2/ATP1A3/APP/INSR
GOMF_CD4_RECEPTOR_BINDING	GOMF_CD4_RECEPTOR_BINDING	GOMF_CD4_RECEPTOR_BINDING	8	-0.802406	-2.1383	0.000979945824138369	0.0277645861757539	0.0252169941759205	1586	tags=88%, list=9%, signal=80%	IL16/PLSCR1/CD74/HLA-DRB1/SPG21/LCK/CD22
GOBP_DENDRITIC_CELL_CYTOKINE_PRODUCTION	GOBP_DENDRITIC_CELL_CYTOKINE_PRODUCTION	GOBP_DENDRITIC_CELL_CYTOKINE_PRODUCTION	16	-0.622375	-2.12741	0.000985832069066487	0.0277645861757539	0.0252169941759205	1721	tags=50%, list=10%, signal=45%	PLCG2/JAK3/CAMK4/TICAM1/TLR3/BST2/TLR4/SCIMP
GOMF_MICROTUBULE_PLUS_END_BINDING	GOMF_MICROTUBULE_PLUS_END_BINDING	GOMF_MICROTUBULE_PLUS_END_BINDING	21	-0.550139	-2.05327	0.00098952541863192	0.0277645861757539	0.0252169941759205	1618	tags=38%, list=9%, signal=35%	MAPRE2/CKAP5/MAPRE1/CLIP2/APC/DCTN1/FBXW11/CLASP2
GOBP_NEGATIVE_REGULATION_OF_INTERLEUKIN_6_PRODUCTION	GOBP_NEGATIVE_REGULATION_OF_INTERLEUKIN_6_PRODUCTION	GOBP_NEGATIVE_REGULATION_OF_INTERLEUKIN_6_PRODUCTION	46	-0.416966	-1.89198	0.000989572827038071	0.0277645861757539	0.0252169941759205	2022	tags=43%, list=12%, signal=39%	FOXP3/ARRB1/SIRPA/NLRC3/SYT11/SLAMF1/ARRB2/PTPN22/TNFAIP3/CD200R1/PTPN6/BANK1/HGF/IL10/INPP5D/TLR4/LILRB4/NCKAP1L/HAVCR2/CD84
GOBP_RESPONSE_TO_GLUCAGON	GOBP_RESPONSE_TO_GLUCAGON	GOBP_RESPONSE_TO_GLUCAGON	21	0.6960923933825	1.75342101989677	0.000987886989566661	0.0277645861757539	0.0252169941759205	1109	tags=24%, list=6%, signal=22%	HMGCS2/ARG1/GJB2/ASS1/GCGR
GOBP_LYMPHOCYTE_ANERGY	GOBP_LYMPHOCYTE_ANERGY	GOBP_LYMPHOCYTE_ANERGY	8	-0.801401	-2.13563	0.000997289549234742	0.0279013771324364	0.0253412336202308	2721	tags=88%, list=16%, signal=74%	ITCH/CBLB/FOXP3/CLC/HLA-B/CD3E/LILRB4
GOBP_REGULATION_OF_TOLERANCE_INDUCTION	GOBP_REGULATION_OF_TOLERANCE_INDUCTION	GOBP_REGULATION_OF_TOLERANCE_INDUCTION	20	-0.614552	-2.25872	0.0010002825253977	0.0279056090892199	0.0253450772658334	2721	tags=65%, list=16%, signal=55%	ITCH/CBLB/FOXP3/CLC/HLA-B/CD274/PDCD1/CD3E/LILRB2/IDO1/IL2RA/LILRB4/HAVCR2
GOBP_RESPIRATORY_BURST	GOBP_RESPIRATORY_BURST	GOBP_RESPIRATORY_BURST	33	-0.463675	-1.93834	0.00100921719737951	0.0280751073038718	0.0254990228519355	719	tags=33%, list=4%, signal=32%	HCK/SLAMF8/NCF2/CD52/RAC2/TREM2/JCHAIN/NCF1/CYBB/PIK3CG/INSR
GOBP_KERATINOCYTE_MIGRATION	GOBP_KERATINOCYTE_MIGRATION	GOBP_KERATINOCYTE_MIGRATION	19	0.707969122899046	1.75225292785567	0.00102278929405592	0.028372290586523	0.0257689375216646	502	tags=32%, list=3%, signal=31%	EPPK1/FERMT1/LTB4R2/KRT16/EPB41L4B/KRT2
GOBP_RESPONSE_TO_TUMOR_CELL	GOBP_RESPONSE_TO_TUMOR_CELL	GOBP_RESPONSE_TO_TUMOR_CELL	38	-0.460368	-1.97284	0.00102569063891987	0.0283726255611075	0.025769241760024	1342	tags=37%, list=8%, signal=34%	CD274/NKG7/IL12A/HLA-DRB1/NOTCH2/CD226/IL4I1/SPI1/ABI3/PRF1/CRTAM/HSPD1/LAPTM5/HAVCR2
GOCC_TRANSLATION_PREINITIATION_COMPLEX	GOCC_TRANSLATION_PREINITIATION_COMPLEX	GOCC_TRANSLATION_PREINITIATION_COMPLEX	18	-0.625511	-2.19647	0.00103537686338326	0.0284962480090371	0.0258815209969526	3047	tags=56%, list=17%, signal=46%	EIF3D/EIF3H/EIF1/EIF3L/EIF3CL/EIF3I/EIF3E/EIF3A/EIF1B/EIF3C
GOMF_D_THREO_ALDOSE_1_DEHYDROGENASE_ACTIVITY	GOMF_D_THREO_ALDOSE_1_DEHYDROGENASE_ACTIVITY	GOMF_D_THREO_ALDOSE_1_DEHYDROGENASE_ACTIVITY	17	0.745353591893949	1.80258059563519	0.00103596339503322	0.0284962480090371	0.0258815209969526	1024	tags=41%, list=6%, signal=39%	AKR1B10/AKR1B15/AKR1C2/AKR1C1/AKR1C3/KCNAB3/AKR7A3
GOCC_BASOLATERAL_PLASMA_MEMBRANE	GOCC_BASOLATERAL_PLASMA_MEMBRANE	GOCC_BASOLATERAL_PLASMA_MEMBRANE	225	0.448366224343229	1.39944865698128	0.00104006956604479	0.0285292825099436	0.0259115243548882	2780	tags=26%, list=16%, signal=22%	PROM2/CEACAM5/EPPK1/ATP2C2/EPCAM/DSP/AQP3/RHBG/CLDN8/CA9/EGFR/RHCG/NDRG4/ATP12A/ANK3/CDH16/CLDN7/CLDN1/ST14/P2RY4/MARVELD2/ATP6V1B1/SLC39A5/SLC6A9/ERBB2/MUC20/SLC2A1/SLC10A1/ABCC6/SLCO1B3/SLC51A/SLC16A8/CXADR/SLC9A4/EZR/AJAP1/PDPN/SLCO1B1/PTH1R/BSND/SLC2A9/IDE/AQP10/TGFA/SLC4A11/FOLR1/AQP1/SLC16A12/AQP2/SLC38A3/SLC26A5/SLC4A9/NOD1/MAP7/SLC6A6/CD300LG/ANXA2/LIN7B/NOD2
GOBP_POSITIVE_REGULATION_OF_T_CELL_RECEPTOR_SIGNALING_PATHWAY	GOBP_POSITIVE_REGULATION_OF_T_CELL_RECEPTOR_SIGNALING_PATHWAY	GOBP_POSITIVE_REGULATION_OF_T_CELL_RECEPTOR_SIGNALING_PATHWAY	16	-0.621222	-2.12347	0.00105675405705005	0.02890619732655	0.0262538546412111	1489	tags=50%, list=9%, signal=46%	CCR7/ADA/RAB29/CD226/CARD11/LCK/TRAT1/TESPA1
GOBP_DENDRITIC_CELL_DIFFERENTIATION	GOBP_DENDRITIC_CELL_DIFFERENTIATION	GOBP_DENDRITIC_CELL_DIFFERENTIATION	48	-0.393796	-1.81346	0.00106043940502248	0.0289264304370022	0.0262722312244313	2890	tags=48%, list=17%, signal=40%	FLT3/DCSTAMP/AZI2/ZBTB46/CCL19/HLA-B/TRPM2/BATF2/CCR7/CAMK4/PRTN3/FCGR2B/NOTCH2/TMEM176A/BLK/TMEM176B/LGALS9/LYN/SPI1/LILRB2/IRF8/TREM2/LILRB1
GOBP_SEGMENT_SPECIFICATION	GOBP_SEGMENT_SPECIFICATION	GOBP_SEGMENT_SPECIFICATION	17	0.744802946531479	1.80124890198501	0.00106816922709055	0.0290565701108841	0.0263904296869462	1811	tags=47%, list=10%, signal=42%	IRX2/IRX1/OSR1/HES5/MEOX1/IRX3/COBL/DLL1
GOBP_CELL_JUNCTION_DISASSEMBLY	GOBP_CELL_JUNCTION_DISASSEMBLY	GOBP_CELL_JUNCTION_DISASSEMBLY	21	-0.547029	-2.04167	0.00108030512742951	0.0293055147827564	0.0266165319706609	707	tags=43%, list=4%, signal=41%	MAPRE2/IQSEC1/MAP4K4/C3/TREM2/ITGAM/C1QA/C1QB/C1QC
GOBP_MESODERM_MORPHOGENESIS	GOBP_MESODERM_MORPHOGENESIS	GOBP_MESODERM_MORPHOGENESIS	71	0.542233044852064	1.59586438170731	0.00109884009024522	0.0297261974826669	0.0269986141355597	2872	tags=32%, list=16%, signal=27%	WNT3A/FGFR2/GJA1/TRIM15/KLF4/WNT3/ITGB4/APELA/WNT5A/TBX6/SCX/SIX2/TAL1/BMP7/ARMC5/ETV2/SFRP2/NODAL/EYA2/WNT11/EPHA2/FOXC1/TWSG1
GOBP_SYNAPSE_PRUNING	GOBP_SYNAPSE_PRUNING	GOBP_SYNAPSE_PRUNING	11	-0.73671	-2.22906	0.00111906623937872	0.0301901936008216	0.0274200354142739	707	tags=55%, list=4%, signal=52%	C3/TREM2/ITGAM/C1QA/C1QB/C1QC
GOMF_17_BETA_HYDROXYSTEROID_DEHYDROGENASE_NADPPLUS_ACTIVITY	GOMF_17_BETA_HYDROXYSTEROID_DEHYDROGENASE_NADPPLUS_ACTIVITY	GOMF_17_BETA_HYDROXYSTEROID_DEHYDROGENASE_NADPPLUS_ACTIVITY	13	0.773372431123683	1.7543579279336	0.00115596568642554	0.0309681447895791	0.0281266042236149	597	tags=38%, list=3%, signal=37%	AKR1B15/AKR1C2/HSD17B2/AKR1C1/AKR1C3
GOBP_REGULATION_OF_OSTEOCLAST_DIFFERENTIATION	GOBP_REGULATION_OF_OSTEOCLAST_DIFFERENTIATION	GOBP_REGULATION_OF_OSTEOCLAST_DIFFERENTIATION	64	-0.357397	-1.70836	0.00115736345598529	0.0309681447895791	0.0281266042236149	1565	tags=30%, list=9%, signal=27%	PPARGC1B/CAMK4/CSF1/NF1/CCL3/NOTCH2/TLR3/MTOR/GPR137B/CTNNB1/LILRB3/INPP5D/TYROBP/TREM2/TLR4/LILRB4/TNFSF11/LILRB1/CCR1
GOMF_LIPID_TRANSPORTER_ACTIVITY	GOMF_LIPID_TRANSPORTER_ACTIVITY	GOMF_LIPID_TRANSPORTER_ACTIVITY	157	0.467679777872606	1.44459780850474	0.00115282002356854	0.0309681447895791	0.0281266042236149	3630	tags=32%, list=21%, signal=25%	ABCA12/PITPNM3/TMEM30B/GLTPD2/FABP5/PLSCR3/SLC10A6/GLTP/APOB/SPNS2/TNFAIP8L3/APOM/ANO9/ATP8B1/STARD5/ATG9B/MFSD2B/ABCG4/ABCD4/APOA1/SLC2A1/SLC10A1/FABP1/SLCO1B3/SLC51A/SLCO2A1/STAR/SLCO1B1/SFTPA1/SLC10A3/ABCA4/MFSD2A/PRELID3A/SLC27A4/SLC27A6/CFHR4/TSPO/ATG2B/ABCG8/RBP4/PITPNM2/OSBPL2/AKR1C4/APOA2/OSBPL5/GRAMD1C/SLC5A8/SLC10A4/ANO3/OSBPL7
GOBP_INTERLEUKIN_10_PRODUCTION	GOBP_INTERLEUKIN_10_PRODUCTION	GOBP_INTERLEUKIN_10_PRODUCTION	58	-0.385685	-1.8838	0.00117053123961455	0.0312353716658014	0.0283693111935186	2022	tags=47%, list=12%, signal=41%	ISG15/CD46/FOXP3/TNFSF4/PLCG2/SYK/CD47/JAK3/CD274/FCGR2B/CD83/HLA-DRB1/CD40LG/LGALS9/PDCD1LG2/HGF/TIGIT/IDO1/TYROBP/TREM2/HSPD1/TLR4/SASH3/LILRA5/CD28/LILRB4/LILRB1
GOBP_B_CELL_HOMEOSTASIS	GOBP_B_CELL_HOMEOSTASIS	GOBP_B_CELL_HOMEOSTASIS	30	-0.495785	-1.99733	0.00117568696571936	0.0312879295484123	0.0284170465284273	2022	tags=40%, list=12%, signal=35%	FOXP3/DOCK11/CD74/PKN1/ADA/TNFAIP3/DOCK10/LYN/TNFSF13B/GAPT/TNFRSF13B/NCKAP1L
GOBP_ISOPRENOID_CATABOLIC_PROCESS	GOBP_ISOPRENOID_CATABOLIC_PROCESS	GOBP_ISOPRENOID_CATABOLIC_PROCESS	11	0.794121792152045	1.7708401398994	0.00118090403245249	0.031341831347793	0.0284660024664862	922	tags=45%, list=5%, signal=43%	AKR1B10/CYP2W1/CRABP1/AKR1C3/CYP26B1
GOBP_MESODERMAL_CELL_DIFFERENTIATION	GOBP_MESODERMAL_CELL_DIFFERENTIATION	GOBP_MESODERMAL_CELL_DIFFERENTIATION	30	0.648151860866858	1.73840108509045	0.00119562528538629	0.0315890700496295	0.0286905553146651	2516	tags=40%, list=14%, signal=34%	WNT3A/FGFR2/GJA1/TRIM15/KLF4/ITGB4/SIX2/TAL1/ETV2/SFRP2/NODAL/EYA2
GOBP_LUNG_LOBE_DEVELOPMENT	GOBP_LUNG_LOBE_DEVELOPMENT	GOBP_LUNG_LOBE_DEVELOPMENT	7	0.849851927733183	1.6713264039298	0.00119665316277619	0.0315890700496295	0.0286905553146651	299	tags=29%, list=2%, signal=28%	GRHL2/FGFR2
GOBP_REGULATION_OF_HAIR_CYCLE	GOBP_REGULATION_OF_HAIR_CYCLE	GOBP_REGULATION_OF_HAIR_CYCLE	27	0.650441406606486	1.71473215058425	0.0012008635122664	0.0316152270521611	0.0287143122320678	5609	tags=78%, list=32%, signal=53%	KRT17/FOXN1/FERMT1/WNT5A/TRPV3/FA2H/CDH3/TRADD/DKK4/TGFB2/FST/EPS8L3/MSX2/HPSE/GAL/TNF/SMAD4/PER1/SMO/MYSM1/NGFR
GOBP_REGULATION_OF_LEUKOCYTE_DEGRANULATION	GOBP_REGULATION_OF_LEUKOCYTE_DEGRANULATION	GOBP_REGULATION_OF_LEUKOCYTE_DEGRANULATION	49	-0.393303	-1.81146	0.00125629576161657	0.0329861614413763	0.0299594539492745	1717	tags=37%, list=10%, signal=33%	SYK/FOXF1/FCGR2B/FGR/KLRC2/PRAM1/BLK/STXBP1/LGALS9/LYN/SPI1/RAC2/CCR2/ITGAM/ITGB2/NCKAP1L/CD300A/CD84
GOBP_REGULATION_OF_LIPOPOLYSACCHARIDE_MEDIATED_SIGNALING_PATHWAY	GOBP_REGULATION_OF_LIPOPOLYSACCHARIDE_MEDIATED_SIGNALING_PATHWAY	GOBP_REGULATION_OF_LIPOPOLYSACCHARIDE_MEDIATED_SIGNALING_PATHWAY	25	-0.526678	-2.01491	0.00126698206258966	0.0331780369456813	0.0301337235545886	2640	tags=44%, list=15%, signal=37%	ACOD1/SASH1/TRIB1/CD55/LY96/TRIM5/TNFAIP3/LILRA2/LY86/SCIMP/CD180
GOBP_PHAGOSOME_ACIDIFICATION	GOBP_PHAGOSOME_ACIDIFICATION	GOBP_PHAGOSOME_ACIDIFICATION	6	-0.855003	-2.04899	0.00127385965012833	0.0332694195857983	0.0302167212081112	1025	tags=67%, list=6%, signal=63%	RAB7A/SLAMF8/RAB20/RAB39A
GOBP_LABYRINTHINE_LAYER_MORPHOGENESIS	GOBP_LABYRINTHINE_LAYER_MORPHOGENESIS	GOBP_LABYRINTHINE_LAYER_MORPHOGENESIS	22	0.685308249706297	1.74264432282301	0.00127761096341669	0.0332788850417821	0.0302253181433187	1506	tags=36%, list=9%, signal=33%	GRHL2/GJB5/WNT7B/FGFR2/SPINT2/ST14/SPINT1/BMP7
GOBP_REGULATION_OF_CELL_CELL_ADHESION_MEDIATED_BY_INTEGRIN	GOBP_REGULATION_OF_CELL_CELL_ADHESION_MEDIATED_BY_INTEGRIN	GOBP_REGULATION_OF_CELL_CELL_ADHESION_MEDIATED_BY_INTEGRIN	11	-0.732936	-2.21764	0.00131090079098247	0.0340502484407623	0.0309259036379654	2208	tags=64%, list=13%, signal=56%	SKAP1/SWAP70/ADA/CXCL13/CCL5/FERMT3/CD3E
GOBP_LONG_CHAIN_FATTY_ACID_BIOSYNTHETIC_PROCESS	GOBP_LONG_CHAIN_FATTY_ACID_BIOSYNTHETIC_PROCESS	GOBP_LONG_CHAIN_FATTY_ACID_BIOSYNTHETIC_PROCESS	28	0.643313411339703	1.70566088680716	0.00131762672174029	0.0340502484407623	0.0309259036379654	3765	tags=54%, list=22%, signal=42%	ALOXE3/ALOX12B/ALOX12/CYP2E1/CYP2C9/CYP2D6/CYP3A4/ACSBG1/ALOX15/ACSBG2/CYP2C8/GSTM2/GSTP1/ALOX15B/ELOVL6
GOCC_BASEMENT_MEMBRANE	GOCC_BASEMENT_MEMBRANE	GOCC_BASEMENT_MEMBRANE	94	0.50921812422274	1.53052122235302	0.00131485591037412	0.0340502484407623	0.0309259036379654	3273	tags=32%, list=19%, signal=26%	COL17A1/LAD1/LAMC2/COL4A6/COL7A1/VWA2/LAMA3/ITGB4/VWC2/AMTN/ENTPD2/LAMB4/COL28A1/COL4A5/LAMC3/LAMB3/NPNT/NTN1/EFEMP2/LAMA2/COL2A1/ANXA2/COL8A2/LOXL1/COL9A3/COL5A1/LOXL2/NTN5/COL18A1/EGFL6
GOBP_IMMUNE_RESPONSE_TO_TUMOR_CELL	GOBP_IMMUNE_RESPONSE_TO_TUMOR_CELL	GOBP_IMMUNE_RESPONSE_TO_TUMOR_CELL	24	-0.530623	-1.97943	0.00133308384990178	0.0343592740315891	0.0312065740025356	1342	tags=42%, list=8%, signal=39%	CD274/NKG7/IL12A/HLA-DRB1/CD226/IL4I1/PRF1/CRTAM/HSPD1/HAVCR2
GOBP_POSITIVE_REGULATION_OF_GAMMA_DELTA_T_CELL_DIFFERENTIATION	GOBP_POSITIVE_REGULATION_OF_GAMMA_DELTA_T_CELL_DIFFERENTIATION	GOBP_POSITIVE_REGULATION_OF_GAMMA_DELTA_T_CELL_DIFFERENTIATION	7	-0.809243	-2.05739	0.00133727041313728	0.0343769514581364	0.0312226294034505	3041	tags=71%, list=17%, signal=59%	STAT5B/SYK/SOX13/PTPRC/NCKAP1L
GOBP_CELLULAR_RESPONSE_TO_GLUCAGON_STIMULUS	GOBP_CELLULAR_RESPONSE_TO_GLUCAGON_STIMULUS	GOBP_CELLULAR_RESPONSE_TO_GLUCAGON_STIMULUS	11	0.792709491991211	1.76769080205336	0.00134458867770563	0.0344748324153245	0.0313115291086981	1109	tags=36%, list=6%, signal=34%	ARG1/GJB2/ASS1/GCGR
GOBP_RESPONSE_TO_INTERLEUKIN_7	GOBP_RESPONSE_TO_INTERLEUKIN_7	GOBP_RESPONSE_TO_INTERLEUKIN_7	14	-0.663847	-2.1727	0.00135382007569861	0.0346211279775009	0.0314444010454888	1899	tags=57%, list=11%, signal=51%	ATIC/ATP5F1B/IL7R/STIP1/YBX1/LSP1/IL2RG/BTK
GOBP_CARDIAC_MUSCLE_CELL_CARDIAC_MUSCLE_CELL_ADHESION	GOBP_CARDIAC_MUSCLE_CELL_CARDIAC_MUSCLE_CELL_ADHESION	GOBP_CARDIAC_MUSCLE_CELL_CARDIAC_MUSCLE_CELL_ADHESION	7	0.847625170524832	1.66694724328309	0.00138709554803664	0.0353799435888825	0.0321335900984673	1238	tags=71%, list=7%, signal=66%	DSP/DSC2/JUP/PKP2/CXADR
GOBP_POSITIVE_REGULATION_OF_APOPTOTIC_CELL_CLEARANCE	GOBP_POSITIVE_REGULATION_OF_APOPTOTIC_CELL_CLEARANCE	GOBP_POSITIVE_REGULATION_OF_APOPTOTIC_CELL_CLEARANCE	8	-0.790748	-2.10724	0.00139619675142484	0.0355198240906526	0.0322606356008253	2132	tags=75%, list=12%, signal=66%	C4A/CCL2/C4B/C3/TREM2/CD300LF
GOBP_WOUND_HEALING	GOBP_WOUND_HEALING	GOBP_WOUND_HEALING	420	0.403716410860625	1.2844406791257	0.0014082274302396	0.0356412200127652	0.0323708926110151	2600	tags=22%, list=15%, signal=19%	DUOX1/ANXA8/CLDN4/EVPL/DUOX2/GRHL3/EPPK1/FERMT1/ITGB6/PPL/EREG/DSP/CHMP4C/KRT6A/S100A8/WNT3A/KRT1/FGFR2/WNT7A/EVPLL/EPB41L4B/SDC1/F3/ALOX12/IL1A/MPIG6B/SERPINB2/CYP4F2/CLDN1/EDN1/SAA1/WNT5A/F2RL1/F2RL2/NRG1/AJUBA/ENTPD2/SPRR3/CHMP1A/OCLN/APCS/SRSF6/ARHGEF19/ERBB2/CHMP4A/FGA/THBD/F7/SERPINA10/TRIM72/KNG1/CTSG/CYP4F11/HNF4A/CDH3/AJAP1/PDPN/F12/SERPIND1/MYOZ1/FOXA2/PLG/WNT4/MPL/ADTRP/F9/TGFA/DGKA/F1…
GOBP_CELL_JUNCTION_ASSEMBLY	GOBP_CELL_JUNCTION_ASSEMBLY	GOBP_CELL_JUNCTION_ASSEMBLY	415	0.402889208113483	1.28192274112658	0.0014082274302396	0.0356412200127652	0.0323708926110151	3091	tags=23%, list=18%, signal=20%	GRHL2/CLDN4/POF1B/PKP3/COL17A1/PKP1/DSG1/GJB6/MARVELD3/WNT3A/GJB2/ADGRF1/WNT7A/CLDN17/CLDN8/RHOD/MPP7/NECTIN1/GJA1/ITGB4/CRB3/JUP/CLDN7/CLDN1/CLDN10/ACE2/WNT5A/CNTNAP2/NRG1/AJUBA/SHANK2/MARVELD2/OCLN/PKP2/SLITRK6/CAMSAP3/CDH20/CLDN2/IRX3/IL17A/EPHB3/CDH22/THSD1/LSR/FLRT3/CEL/CLDN25/CLDN16/SPTBN2/LRRC4/WNT4/ST8SIA2/CDH8/ARVCF/SDK2/PATJ/NTN1/CD9/VSTM5/NLGN3/IGFN1/DSCAM/DBNL/RAMP2/TPBG/NPAS4/FSCN1/C…
GOBP_CELLULAR_EXTRAVASATION	GOBP_CELLULAR_EXTRAVASATION	GOBP_CELLULAR_EXTRAVASATION	73	-0.327013	-1.60907	0.00141733300109065	0.0357794603360159	0.032496448432529	2144	tags=32%, list=12%, signal=28%	ITGB1/PTAFR/PIK3CD/CCL2/PODXL2/SIRPA/JAML/CD47/PRTN3/PECAM1/PTGER4/CXCL12/SPN/CCL25/ITGB7/VCAM1/SELPLG/CCR2/ITGAL/ADD2/SELL/PIK3CG/ICAM1
GOMF_SIGNAL_SEQUENCE_BINDING	GOMF_SIGNAL_SEQUENCE_BINDING	GOMF_SIGNAL_SEQUENCE_BINDING	49	-0.388633	-1.78995	0.00142796143066054	0.0359018069417685	0.0326075688945872	4352	tags=57%, list=25%, signal=43%	KPNA1/NUP58/NUP214/KDELR3/BABAM2/PEX19/KPNB1/NOLC1/POM121L2/NUP153/KPNA2/KDELR1/TNPO1/AP2M1/KPNA4/CEMIP/TOMM20/BRAP/KDELR2/SEC61A1/POM121/TOMM40L/POM121C/NUP98/TOMM70/AP2B1/SRP68/KPNA6
GOBP_EPITHELIAL_TUBE_FORMATION	GOBP_EPITHELIAL_TUBE_FORMATION	GOBP_EPITHELIAL_TUBE_FORMATION	136	0.465771494785084	1.42558620965101	0.00142949149839424	0.0359018069417685	0.0326075688945872	3488	tags=29%, list=20%, signal=23%	GRHL2/GRHL3/OVOL2/FGFR2/SPINT2/WNT5A/IRX2/ST14/IRX1/SPINT1/OSR1/HES5/IRX3/HNF1B/CELSR1/BMP7/WNT4/SHROOM3/COBL/VANGL2/NPHP3/FOLR1/SOX9/RARG/MKS1/SFRP2/GDF7/WNT9B/WNT6/NODAL/TCAP/RARA/TGFB2/KAT2A/RGMA/GLMN/GREM1/PTK7/FGF8
GOBP_REGULATION_OF_CALCIUM_MEDIATED_SIGNALING	GOBP_REGULATION_OF_CALCIUM_MEDIATED_SIGNALING	GOBP_REGULATION_OF_CALCIUM_MEDIATED_SIGNALING	74	-0.327388	-1.63318	0.00144670431998161	0.0362414194444373	0.032916019611182	2357	tags=31%, list=13%, signal=27%	GBP1/TBC1D10C/CALM3/ATP2B4/PLCG2/SYK/STIMATE/CCL3/ADA/SLA2/MTOR/CCL4/CMKLR1/CD3E/ITPR1/MAPT/TRAT1/TREM2/CD22/CD4/SLC9A1/PLEK/P2RX5
GOMF_ORGANIC_HYDROXY_COMPOUND_TRANSMEMBRANE_TRANSPORTER_ACTIVITY	GOMF_ORGANIC_HYDROXY_COMPOUND_TRANSMEMBRANE_TRANSPORTER_ACTIVITY	GOMF_ORGANIC_HYDROXY_COMPOUND_TRANSMEMBRANE_TRANSPORTER_ACTIVITY	50	0.57179381858835	1.62462324225785	0.00145623518354323	0.0363873524233956	0.0330485622342621	3757	tags=44%, list=21%, signal=35%	SLC5A1/AQP3/SLC6A2/SLC10A6/SLC6A4/ABCG4/SLC10A1/SLCO1B3/SLC51A/SLC16A8/SLCO1B1/AQP10/AQP1/SLC10A3/ABCA4/AQP2/SLC18A2/RBP4/AKR1C4/SLC5A8/SLC10A4/SLC16A7
GOMF_PHOSPHATIDYLINOSITOL_4_5_BISPHOSPHATE_3_KINASE_ACTIVITY	GOMF_PHOSPHATIDYLINOSITOL_4_5_BISPHOSPHATE_3_KINASE_ACTIVITY	GOMF_PHOSPHATIDYLINOSITOL_4_5_BISPHOSPHATE_3_KINASE_ACTIVITY	7	-0.807951	-2.0541	0.00146853464738668	0.0366015488257289	0.0332431046414836	2763	tags=71%, list=16%, signal=60%	PIK3CA/PIK3CB/PIK3CD/PIK3R6/PIK3CG
GOBP_NEGATIVE_REGULATION_OF_MYELOID_LEUKOCYTE_MEDIATED_IMMUNITY	GOBP_NEGATIVE_REGULATION_OF_MYELOID_LEUKOCYTE_MEDIATED_IMMUNITY	GOBP_NEGATIVE_REGULATION_OF_MYELOID_LEUKOCYTE_MEDIATED_IMMUNITY	12	-0.694897	-2.12294	0.00148695994072561	0.0368736025705189	0.0334901955815207	1608	tags=58%, list=9%, signal=53%	FOXF1/FCGR2B/LGALS9/SPI1/CCR2/CD300A/CD84
GOBP_POSITIVE_REGULATION_OF_INFLAMMATORY_RESPONSE_TO_ANTIGENIC_STIMULUS	GOBP_POSITIVE_REGULATION_OF_INFLAMMATORY_RESPONSE_TO_ANTIGENIC_STIMULUS	GOBP_POSITIVE_REGULATION_OF_INFLAMMATORY_RESPONSE_TO_ANTIGENIC_STIMULUS	12	-0.69441	-2.12145	0.00148695994072561	0.0368736025705189	0.0334901955815207	1489	tags=42%, list=9%, signal=38%	CCR7/LTA/C3/BTK/CD28
GOBP_REGULATION_OF_TRANSLATIONAL_INITIATION_BY_EIF2_ALPHA_PHOSPHORYLATION	GOBP_REGULATION_OF_TRANSLATIONAL_INITIATION_BY_EIF2_ALPHA_PHOSPHORYLATION	GOBP_REGULATION_OF_TRANSLATIONAL_INITIATION_BY_EIF2_ALPHA_PHOSPHORYLATION	10	-0.74789	-2.17912	0.00150432111671219	0.0372101596123772	0.0337958711968777	4022	tags=90%, list=23%, signal=69%	PPP1R15B/EIF2AK4/EIF2AK2/EIF2AK1/TMED2/NPM1/NCK2/NCK1/EIF2AK3
GOMF_PEPTIDE_ANTIGEN_BINDING	GOMF_PEPTIDE_ANTIGEN_BINDING	GOMF_PEPTIDE_ANTIGEN_BINDING	25	-0.519758	-1.98844	0.00150935562169499	0.0372408849372984	0.0338237772616282	1951	tags=44%, list=11%, signal=39%	HLA-B/TAP1/HLA-DQB1/CD209/HLA-DPB1/CLEC4M/HLA-DQA1/HLA-DRB1/HLA-DRA/HLA-DRB5/HLA-DPA1
GOBP_DEFENSE_RESPONSE_TO_BACTERIUM	GOBP_DEFENSE_RESPONSE_TO_BACTERIUM	GOBP_DEFENSE_RESPONSE_TO_BACTERIUM	279	0.425425264954554	1.33745496055744	0.00151867512498459	0.0373769166098964	0.033947327091398	2892	tags=24%, list=17%, signal=20%	S100A14/PGLYRP3/LCN2/SLPI/SPINK5/DEFB1/WFDC5/RNASE7/DEFB4A/KLK7/GSDMC/PGLYRP4/WFDC12/LCE3A/KRT6A/S100A8/PI3/GBP6/S100A7/KLK5/S100A9/NLRP10/S100A12/IL22RA1/SCNN1B/LCE3C/SFTPD/F2RL1/PRG2/CXCL6/ANXA3/GSDMA/WFDC2/CST11/PGLYRP2/FGA/CTSG/IL17A/PRB3/SEMG2/CRP/LYG2/IFNE/CCL20/LCE3B/LEAP2/PLA2G6/AQP1/LTF/GSDMB/DMBT1/H2BC6/FGB/ARG2/ELANE/HP/F2/NOD1/H2BC8/DEFB103B/EPHA2/NOD2/DCD/DEFA6/PGLYRP1/MAPKBP1
GOBP_PHOSPHATIDYLINOSITOL_ACYL_CHAIN_REMODELING	GOBP_PHOSPHATIDYLINOSITOL_ACYL_CHAIN_REMODELING	GOBP_PHOSPHATIDYLINOSITOL_ACYL_CHAIN_REMODELING	5	0.905496441916804	1.64073319577865	0.00153104358178063	0.0375871199327145	0.0341382428116508	217	tags=40%, list=1%, signal=40%	PLA2G4E/PLA2G4D
GOMF_TRIGLYCERIDE_LIPASE_ACTIVITY	GOMF_TRIGLYCERIDE_LIPASE_ACTIVITY	GOMF_TRIGLYCERIDE_LIPASE_ACTIVITY	27	0.646760847803638	1.70502924353181	0.00154396019460005	0.0376220573473262	0.0341699744778535	1373	tags=37%, list=8%, signal=34%	LIPK/AADAC/PNPLA1/LIPN/PNLIPRP3/LIPM/PNPLA5/CEL/LIPH/LIPG
GOMF_CYSTEINE_TYPE_ENDOPEPTIDASE_INHIBITOR_ACTIVITY	GOMF_CYSTEINE_TYPE_ENDOPEPTIDASE_INHIBITOR_ACTIVITY	GOMF_CYSTEINE_TYPE_ENDOPEPTIDASE_INHIBITOR_ACTIVITY	53	0.568477841478515	1.62575382883754	0.00154344032433105	0.0376220573473262	0.0341699744778535	2833	tags=30%, list=16%, signal=25%	SERPINB13/CARD18/SERPINB3/CST6/CSTA/FETUB/WFDC2/AHSG/CST11/KNG1/LCN1/NOL3/LTF/HRG/PRDX5/CST9
GOMF_PHOSPHOLIPASE_ACTIVITY	GOMF_PHOSPHOLIPASE_ACTIVITY	GOMF_PHOSPHOLIPASE_ACTIVITY	109	0.492633632393943	1.49696842487791	0.00154324991713109	0.0376220573473262	0.0341699744778535	1788	tags=23%, list=10%, signal=21%	PLA2G3/PLA2G4F/FAM83B/PLA2G4E/PLA2G4D/GDPD3/ASPG/PLA2G2F/PITPNM3/PLD2/PLCH2/SMPD3/PLA2G4B/F2RL2/BDKRB2/ABHD12B/LCAT/PLCD1/PLCD3/LIPH/LIPG/GPLD1/PROCA1/PLCB3/PLA2G6
GOBP_POLYKETIDE_METABOLIC_PROCESS	GOBP_POLYKETIDE_METABOLIC_PROCESS	GOBP_POLYKETIDE_METABOLIC_PROCESS	10	0.798139352982035	1.72893310610623	0.00154956946559361	0.0376652776042803	0.0342092289785686	597	tags=40%, list=3%, signal=39%	AKR1B10/AKR1C2/AKR1C1/AKR1C3
GOBP_MORPHOGENESIS_OF_AN_EPITHELIAL_FOLD	GOBP_MORPHOGENESIS_OF_AN_EPITHELIAL_FOLD	GOBP_MORPHOGENESIS_OF_AN_EPITHELIAL_FOLD	23	0.672147101722719	1.72498986863186	0.00156140214576178	0.0378591828922979	0.0343853421209605	2416	tags=43%, list=14%, signal=38%	OVOL2/TP63/FGFR2/EGFR/WNT5A/WNT2B/SOSTDC1/BMP7/GDF7/NODAL
GOBP_XENOBIOTIC_CATABOLIC_PROCESS	GOBP_XENOBIOTIC_CATABOLIC_PROCESS	GOBP_XENOBIOTIC_CATABOLIC_PROCESS	24	0.663267776733807	1.71755081745088	0.00156800406859827	0.0379256156493473	0.0344456792150198	3200	tags=54%, list=18%, signal=44%	NOS1/CYP2C9/UGT1A1/CYP3A5/CYP2D6/PON3/CYP3A4/CYP2B6/CYP2C8/CYP2A6/GSTM2/NR1I2/CYP2C19
GOBP_COPII_COATED_VESICLE_BUDDING	GOBP_COPII_COATED_VESICLE_BUDDING	GOBP_COPII_COATED_VESICLE_BUDDING	31	-0.466816	-1.86687	0.00163584633698457	0.0394693145680306	0.0358477331262647	3639	tags=52%, list=21%, signal=41%	INSIG1/SEC16A/SAR1A/KLHL12/PREB/TFG/SEC23A/MIA3/RAB1A/TMED2/TBC1D20/SEC24D/SEC24A/SEC24C/SEC31A/SEC23B
GOBP_B_CELL_APOPTOTIC_PROCESS	GOBP_B_CELL_APOPTOTIC_PROCESS	GOBP_B_CELL_APOPTOTIC_PROCESS	25	-0.515772	-1.97319	0.00164155970027192	0.0395100888643878	0.0358847661001134	3330	tags=56%, list=19%, signal=45%	PTEN/NOC2L/IRS2/FNIP1/IL2/FOXP1/CD74/PKN1/ADA/HSH2D/BLK/LYN/IL10/BTK
GOBP_INTERCELLULAR_TRANSPORT	GOBP_INTERCELLULAR_TRANSPORT	GOBP_INTERCELLULAR_TRANSPORT	9	0.825293899978798	1.7325901579538	0.00166283246961522	0.0398268654917597	0.0361724762902433	293	tags=33%, list=2%, signal=33%	GJB4/GJB6/GJB2
GOMF_SOLUTE_SODIUM_SYMPORTER_ACTIVITY	GOMF_SOLUTE_SODIUM_SYMPORTER_ACTIVITY	GOMF_SOLUTE_SODIUM_SYMPORTER_ACTIVITY	72	0.527647057139497	1.5562811240933	0.00166233643374726	0.0398268654917597	0.0361724762902433	4561	tags=51%, list=26%, signal=38%	SLC5A1/SLC6A2/SLC23A1/SLC6A11/SLC1A6/SLC13A5/SLC10A6/SLC13A2/SLC6A4/SLC28A3/SLC6A9/SLC10A1/SLC34A2/SLC5A9/SLC13A4/SLC17A4/SLC10A3/MFSD2A/SLC18A2/SLC4A9/SLC6A6/SLC17A2/SLC5A10/SLC34A3/SLC38A2/SLC20A2/SLC34A1/SLC5A8/SLC10A4/SLC4A5/SLC1A7/SLC5A5/SLC17A1/SLC5A12/SLC12A1/SLC28A2/SLC6A20
GOBP_POSITIVE_REGULATION_OF_CD4_POSITIVE_ALPHA_BETA_T_CELL_DIFFERENTIATION	GOBP_POSITIVE_REGULATION_OF_CD4_POSITIVE_ALPHA_BETA_T_CELL_DIFFERENTIATION	GOBP_POSITIVE_REGULATION_OF_CD4_POSITIVE_ALPHA_BETA_T_CELL_DIFFERENTIATION	31	-0.465327	-1.86091	0.00169479418761994	0.040493622682306	0.0367780539165161	2222	tags=52%, list=13%, signal=45%	IFNG/CCL19/FOXP3/TNFSF4/RIPK2/CD83/HLA-DRB1/NLRP3/HLA-DRA/HLX/IL12RB1/LGALS9/SASH3/CD86/NCKAP1L/CD80
GOBP_HYDROGEN_PEROXIDE_BIOSYNTHETIC_PROCESS	GOBP_HYDROGEN_PEROXIDE_BIOSYNTHETIC_PROCESS	GOBP_HYDROGEN_PEROXIDE_BIOSYNTHETIC_PROCESS	15	0.751418521465188	1.76182000552021	0.00171230456462332	0.0408126961762161	0.0370678502198605	93	tags=27%, list=1%, signal=27%	DUOX1/DUOXA1/DUOX2/DUOXA2
GOMF_SERINE_TYPE_EXOPEPTIDASE_ACTIVITY	GOMF_SERINE_TYPE_EXOPEPTIDASE_ACTIVITY	GOMF_SERINE_TYPE_EXOPEPTIDASE_ACTIVITY	10	-0.743146	-2.16529	0.00179547633058986	0.0426914711050663	0.0387742346096288	1228	tags=50%, list=7%, signal=47%	CPD/SCPEP1/CTSA/ACE/TPP1
GOMF_ANION_CHANNEL_ACTIVITY	GOMF_ANION_CHANNEL_ACTIVITY	GOMF_ANION_CHANNEL_ACTIVITY	86	0.516442073691184	1.54383755304911	0.00184452840239713	0.0437518572742508	0.0397373230447772	2922	tags=28%, list=17%, signal=23%	CLDN4/CLCA2/CLCA4/GABRE/CLDN17/SLC26A9/CLIC3/CFTR/GABRA4/GABRP/BEST2/ANO9/LRRC8E/GABRQ/BSND/BEST4/BEST3/GPR89B/GABRB1/FXYD3/CLCA1/FXYD1/ANO1/CLCN1
GOBP_LEUKOCYTE_HOMEOSTASIS	GOBP_LEUKOCYTE_HOMEOSTASIS	GOBP_LEUKOCYTE_HOMEOSTASIS	88	-0.319777	-1.65166	0.00185995129035896	0.0439111414213165	0.0398819917743396	2082	tags=35%, list=12%, signal=31%	IL2/MERTK/PIK3CB/FOXP3/TNFSF14/PIK3CD/DOCK11/PDE4B/JAK3/CD74/SPTA1/SLC15A4/SH2B3/PKN1/GPR183/ADA/TNFAIP3/SLC40A1/DOCK10/LGALS9/LYN/SIT1/CORO1A/TNFSF13B/GAPT/TNFRSF17/CCR2/TNFRSF13B/GPR174/IL2RA/NCKAP1L
GOBP_FAT_SOLUBLE_VITAMIN_METABOLIC_PROCESS	GOBP_FAT_SOLUBLE_VITAMIN_METABOLIC_PROCESS	GOBP_FAT_SOLUBLE_VITAMIN_METABOLIC_PROCESS	42	0.589683966500846	1.64579484075987	0.00186018684636127	0.0439111414213165	0.0398819917743396	2999	tags=40%, list=17%, signal=34%	CYP4F3/CYP4F12/CYP2W1/CRABP1/CYP4F2/CYP24A1/CYP26B1/CYP3A4/RBP1/GC/CYP4F11/CYP2R1/CYP11A1/RPE65/PPARD/RBP2/UGT1A4
GOBP_THYROID_HORMONE_METABOLIC_PROCESS	GOBP_THYROID_HORMONE_METABOLIC_PROCESS	GOBP_THYROID_HORMONE_METABOLIC_PROCESS	27	0.641550793677985	1.69129419034362	0.00186687577353533	0.0439633575446449	0.0399294167087337	3953	tags=59%, list=23%, signal=46%	DUOX1/DUOXA1/DUOX2/DUOXA2/FOXE1/DIO2/IYD/SLC16A2/CRYM/GCNT4/SULT2A1/TPO/CTSK/SLC5A5/TG/GATA3
GOBP_CELLULAR_RESPONSE_TO_VIRUS	GOBP_CELLULAR_RESPONSE_TO_VIRUS	GOBP_CELLULAR_RESPONSE_TO_VIRUS	75	-0.329614	-1.62499	0.001877674613203	0.044111877276683	0.0400643087324831	2287	tags=33%, list=13%, signal=29%	BIRC3/IFI6/CCL19/OAS3/ARF1/DDX60/IL21/MMP12/GBF1/OAS1/IL12A/NLRP3/CCL5/CLPB/TLR3/IFIH1/LGALS9/ADAR/TOMM70/SEC14L1/PUM1/POU2AF1/POU2F2/WDFY4/TLR7
GOBP_NATURAL_KILLER_CELL_CHEMOTAXIS	GOBP_NATURAL_KILLER_CELL_CHEMOTAXIS	GOBP_NATURAL_KILLER_CELL_CHEMOTAXIS	10	-0.74001	-2.15616	0.00191193856044019	0.044627932071736	0.0405330119459555	3956	tags=100%, list=23%, signal=77%	KLRC4-KLRK1/KLRK1/CCL7/PIK3CD/CCL2/CCL3/CCL5/CCL4/PIK3CG
GOCC_ENDOLYSOSOME	GOCC_ENDOLYSOSOME	GOCC_ENDOLYSOSOME	28	-0.481216	-1.82534	0.00191327488820783	0.044627932071736	0.0405330119459555	1645	tags=57%, list=9%, signal=52%	AP2M1/ATG16L1/TPCN1/PRKCD/SLC15A4/AP2A2/CTSS/TLR3/CTSL/CLTC/CTSB/AP2B1/TLR8/TASL/LGMN/TLR7
GOMF_BILE_ACID_BINDING	GOMF_BILE_ACID_BINDING	GOMF_BILE_ACID_BINDING	11	0.784864870315954	1.7501978040244	0.00190579623803821	0.044627932071736	0.0405330119459555	1116	tags=45%, list=6%, signal=43%	AKR1C2/AKR1C1/AKR1C3/STARD5/FABP1
GOBP_EMBRYONIC_PLACENTA_MORPHOGENESIS	GOBP_EMBRYONIC_PLACENTA_MORPHOGENESIS	GOBP_EMBRYONIC_PLACENTA_MORPHOGENESIS	27	0.640359963086671	1.68815485222633	0.00192742251550686	0.0448513959769605	0.0407359714988516	1506	tags=30%, list=9%, signal=27%	GRHL2/GJB5/WNT7B/FGFR2/SPINT2/ST14/SPINT1/BMP7
GOMF_CADHERIN_BINDING_INVOLVED_IN_CELL_CELL_ADHESION	GOMF_CADHERIN_BINDING_INVOLVED_IN_CELL_CELL_ADHESION	GOMF_CADHERIN_BINDING_INVOLVED_IN_CELL_CELL_ADHESION	18	0.704967852923828	1.72895875426621	0.00197047119218238	0.0457447449343521	0.0415473495367955	2747	tags=50%, list=16%, signal=42%	TRIM29/PKP3/EPCAM/PDLIM1/BAIAP2/CDC42EP1/KRT18/ANXA2/PPP1CA
GOBP_MENAQUINONE_METABOLIC_PROCESS	GOBP_MENAQUINONE_METABOLIC_PROCESS	GOBP_MENAQUINONE_METABOLIC_PROCESS	5	0.900232425557083	1.63119495135857	0.00201879848477302	0.0467561347180921	0.0424659373423083	1084	tags=80%, list=6%, signal=75%	CYP4F3/CYP4F12/CYP4F2/CYP4F11
GOCC_MIB_COMPLEX	GOCC_MIB_COMPLEX	GOCC_MIB_COMPLEX	13	-0.650054	-2.06522	0.00202603941177757	0.0468134282909548	0.0425179738352728	1833	tags=54%, list=10%, signal=48%	APOOL/CHCHD6/DNAJC11/APOO/CHCHD3/HSPA9/IMMT
GOMF_ESTRADIOL_17_BETA_DEHYDROGENASE_ACTIVITY	GOMF_ESTRADIOL_17_BETA_DEHYDROGENASE_ACTIVITY	GOMF_ESTRADIOL_17_BETA_DEHYDROGENASE_ACTIVITY	18	0.702683574281753	1.72335647958231	0.00207698213778539	0.0477530476106146	0.0433713766110771	597	tags=28%, list=3%, signal=27%	AKR1B15/AKR1C2/HSD17B2/AKR1C1/AKR1C3
GOBP_FIBRINOLYSIS	GOBP_FIBRINOLYSIS	GOBP_FIBRINOLYSIS	24	0.655486870650163	1.69740193931559	0.00208041730114875	0.0477530476106146	0.0433713766110771	3115	tags=54%, list=18%, signal=45%	KRT1/SERPINB2/FGA/THBD/F12/PLG/CPB2/FGB/HRG/APOH/F2/FGG/SERPINF2
GOBP_ENDOPLASMIC_RETICULUM_UNFOLDED_PROTEIN_RESPONSE	GOBP_ENDOPLASMIC_RETICULUM_UNFOLDED_PROTEIN_RESPONSE	GOBP_ENDOPLASMIC_RETICULUM_UNFOLDED_PROTEIN_RESPONSE	73	-0.319481	-1.57201	0.00208129372478035	0.0477530476106146	0.0433713766110771	3096	tags=41%, list=18%, signal=34%	PARP16/RACK1/DDRGK1/EIF2AK2/CREB3/CCND1/QRICH1/SELENOS/TMED2/ATF3/EP300/DERL3/ERLEC1/CTH/NCK2/HSPA5/CREB3L2/NCK1/TBL2/ERN1/ERMP1/MBTPS2/SERP1/ATF6/HERPUD1/EIF2AK3/FICD/DNAJB9/DERL1/BHLHA15
GOBP_VITAMIN_K_METABOLIC_PROCESS	GOBP_VITAMIN_K_METABOLIC_PROCESS	GOBP_VITAMIN_K_METABOLIC_PROCESS	8	0.824883391580913	1.68524143696479	0.0021069641911873	0.0482293434905811	0.0438039690637467	1084	tags=50%, list=6%, signal=47%	CYP4F3/CYP4F12/CYP4F2/CYP4F11
GOBP_EMBRYONIC_PLACENTA_DEVELOPMENT	GOBP_EMBRYONIC_PLACENTA_DEVELOPMENT	GOBP_EMBRYONIC_PLACENTA_DEVELOPMENT	88	0.510282237155882	1.5291888188354	0.00211577509056891	0.048318398579969	0.0438848527353497	1645	tags=19%, list=9%, signal=18%	GRHL2/GJB5/KRT19/SOX15/OVOL2/WNT7B/FGFR2/EGFR/CDX4/SPINT2/MDFI/ST14/SPINT1/PLCD3/BMP7/PLG/HES1
GOBP_NEGATIVE_REGULATION_OF_IMMUNOGLOBULIN_PRODUCTION	GOBP_NEGATIVE_REGULATION_OF_IMMUNOGLOBULIN_PRODUCTION	GOBP_NEGATIVE_REGULATION_OF_IMMUNOGLOBULIN_PRODUCTION	12	-0.681774	-2.08285	0.00213539827318807	0.048653389890271	0.0441891062858041	2418	tags=67%, list=14%, signal=57%	ZPBP2/FOXP3/TMBIM6/NDFIP1/FCGR2B/CD22/FCRL3/CR1
GOBP_SODIUM_ION_TRANSPORT	GOBP_SODIUM_ION_TRANSPORT	GOBP_SODIUM_ION_TRANSPORT	243	0.428500222778479	1.34176401997129	0.00216440610994993	0.0492001574067321	0.044685704116973	3928	tags=32%, list=22%, signal=25%	SCNN1A/PRSS8/SLC6A14/SLC5A1/SCNN1G/SLC38A4/SLC6A2/KCNK1/SLC23A1/SLC6A11/SCNN1B/ATP12A/ANK3/SLC13A5/SLC10A6/NOS1/SLC13A2/EDN1/PCSK9/CACNA1G/FGF11/PKP2/SLC6A4/ATP6V1B1/SLC28A3/OSR1/SLC6A9/PON3/SLC24A3/SLC10A1/SLC34A2/SLC9A2/SLC5A9/SCN2B/SLC9A4/TRPM4/SLC13A4/SLC9A5/SLC17A4/SLC4A11/SCN3B/ADRB2/DMPK/SLC38A3/SLC6A16/SCNN1D/SLC4A9/TRPM5/CNTN1/SLC9B1/FXYD3/SLC6A6/SLC17A2/HECW1/FXYD1/SLC5A10/SLC34A3/TPCN2…
GOBP_DETECTION_OF_VIRUS	GOBP_DETECTION_OF_VIRUS	GOBP_DETECTION_OF_VIRUS	5	-0.864675	-1.93654	0.0021781193831574	0.049397534278535	0.0448649703014286	1851	tags=80%, list=11%, signal=72%	SERINC3/SERINC5/TLR3/IFIH1
