# Supplementary material for: Identification and validation of prognostic genes and prognostic models associated with cutaneous melanoma and integrative stress response
Source: Front Immunol. 2025 Dec 2;16:1689103. doi: 10.3389/fimmu.2025.1689103 (PMC12705592; doi:10.3389/fimmu.2025.1689103)
Supplement: Supplementary file 11 [file Table9.xlsx]

## Sheet: Supplementary Tables 9
Tables S9. The table of enrichment pathway information for KCNMB1.
	ID	Description	setSize	enrichmentScore	NES	pvalue	p.adjust	qvalue	rank	leading_edge	core_enrichment
GOCC_PRERIBOSOME	GOCC_PRERIBOSOME	GOCC_PRERIBOSOME	76	-0.702983	-3.23583	1e-10	4.02122448979592e-09	2.69645542427497e-09	3492	tags=70%, list=20%, signal=56%	DCAF13/PPAN/NOP9/RPF1/UTP23/WDR36/MAK16/SLX9/BMS1/UTP3/UTP11/SNU13/NOC2L/FTSJ3/RIOK1/KRR1/SRFBP1/MRTO4/FBL/FBLL1/XRCC5/WDR46/EBNA1BP2/NOL10/NIP7/RPS7/IMP4/TBL3/WDR74/RRP9/FBXW9/RRS1/PRKDC/UTP18/TSR1/RRP1/NOB1/UTP20/RSL1D1/UTP4/PES1/BOP1/RRP15/RRP1B/BYSL/NOP56/UTP14A/PDCD11/HEATR1/UTP25/NOP14/WDR12/WDR3
GOCC_CYTOSOLIC_LARGE_RIBOSOMAL_SUBUNIT	GOCC_CYTOSOLIC_LARGE_RIBOSOMAL_SUBUNIT	GOCC_CYTOSOLIC_LARGE_RIBOSOMAL_SUBUNIT	56	-0.720356	-3.19429	1e-10	4.02122448979592e-09	2.69645542427497e-09	4643	tags=93%, list=27%, signal=68%	RPL39L/UBA52/RPL10/RPL10L/RPL28/RPL35/RPL21/RPL27A/RPL24/RPL34/RPL26/RPL11/RPL13/RPL7A/RPL39/RPL18/RPL6/RPL35A/RPL12/ZCCHC17/RPL32/RPL18A/RPL30/RPL36A/RPL37/RPL9/FXR2/RPL36/RPL31/RPL13A/RPL7/RPL23/RPL17/RPL7L1/RPL15/RPL38/RPL27/RPL22/RPL14/RPL5/RPLP1/RPL23A/RPL29/RPL19/RPL8/RPLP0/RPL3L/RPL10A/RPL3/RPL4/RPL41/RPL37A
GOBP_MITOCHONDRIAL_GENE_EXPRESSION	GOBP_MITOCHONDRIAL_GENE_EXPRESSION	GOBP_MITOCHONDRIAL_GENE_EXPRESSION	104	-0.649324	-3.17432	1e-10	4.02122448979592e-09	2.69645542427497e-09	3039	tags=62%, list=17%, signal=51%	MTG2/ELAC2/MRPS34/MRPS11/TRMT10C/TRUB2/TSFM/NGRN/UQCC2/MTERF1/FASTKD3/RPUSD4/GATC/MRPS28/FASTKD5/SARS2/GARS1/MRPL2/TRIT1/MRPS12/MALSU1/TFAM/MRPS14/SUPV3L1/POLRMT/MRPS21/LARS2/MRPL12/SLC25A33/MRPS24/TRMT61B/MRPS2/PNPT1/FASTKD1/WARS2/TUFM/MRPS16/TACO1/MRPS7/TRMT5/FASTKD2/YARS2/RPUSD3/GATB/PPARGC1B/C1QBP/GFM2/GFM1/MRPS27/PTCD3/TBRG4/MRPS18B/MTIF2/AARS2/MRPL44/TFB2M/EARS2/TARS2/SHMT2/NOA1/TWNK/DARS2/…
GOCC_CYTOSOLIC_RIBOSOME	GOCC_CYTOSOLIC_RIBOSOME	GOCC_CYTOSOLIC_RIBOSOME	99	-0.63532	-3.1615	1e-10	4.02122448979592e-09	2.69645542427497e-09	4842	tags=86%, list=28%, signal=62%	RPLP2/RPS11/RPS26/RPS6/RPL39L/UBA52/RPL10/RPS27A/RPL10L/RPL28/RPS24/RPL35/RPL21/RPS29/RPL27A/RPL24/RPL34/RPL26/RPL11/RPL13/RPS9/RPL7A/RPL39/RPS15A/RPSA/RPS13/RPS12/RPS4X/RPL18/RPS4Y1/RPL6/MRPS11/RPL35A/RPL12/ZCCHC17/RPS19/RPS23/EIF2AK4/RPS15/RPS21/RPL32/RPL18A/EIF2A/RPL30/RPS3A/RPL36A/RPS28/RPL37/RPL9/FXR2/RPS27/RPL36/RPL31/RPL13A/RPS7/RPL7/RPL23/RPL17/RPL7L1/RPS3/RPL15/RPL38/RPS10/RPS17/RPL27/RP…
GOBP_RIBOSOMAL_LARGE_SUBUNIT_BIOGENESIS	GOBP_RIBOSOMAL_LARGE_SUBUNIT_BIOGENESIS	GOBP_RIBOSOMAL_LARGE_SUBUNIT_BIOGENESIS	71	-0.696775	-3.15354	1e-10	4.02122448979592e-09	2.69645542427497e-09	4389	tags=82%, list=25%, signal=61%	RPL10/RPL10L/NOP53/ZNF622/RPL35/ZNHIT3/SURF6/BRIX1/RPL24/RPL26/RPL11/DDX18/PPAN/RPL7A/NOP16/RPF1/MAK16/RPL6/RPL35A/SNU13/RSL24D1/NOC2L/FTSJ3/MRTO4/EBNA1BP2/MALSU1/NIP7/NIFK/RPL7/RPL7L1/NHP2/RPL38/PAK1IP1/WDR74/RPL14/RPL5/ZNHIT6/RPL23A/GTPBP4/SDAD1/FASTKD2/RPLP0/RRS1/RPL3L/RPL10A/RPL3/NOP2/RSL1D1/PES1/BOP1/RRP15/NPM1/NVL/DHX30/URB1/WDR12/NLE1/TRAF7
GOCC_LARGE_RIBOSOMAL_SUBUNIT	GOCC_LARGE_RIBOSOMAL_SUBUNIT	GOCC_LARGE_RIBOSOMAL_SUBUNIT	110	-0.630786	-3.13842	1e-10	4.02122448979592e-09	2.69645542427497e-09	4643	tags=74%, list=27%, signal=54%	RPL39L/UBA52/RPL10/MRPL34/MRPL43/RPL10L/MRPL51/RPL28/MRPL55/MRPL40/MRPL49/MRPL16/RPL35/RPL21/MRPL42/RPL27A/RPL24/RPL34/RPL26/RPL11/RPL13/RPL7A/MRPL57/RPL39/MRPL48/RPL18/RPL6/RPL35A/RPL12/ZCCHC17/MRPL4/MRPL38/RPL32/RPL18A/RPL30/RPL36A/RPL37/RPL9/FXR2/RPL36/RPL31/MRPL2/RPL13A/MRPL21/RPL7/RPL23/RPL17/RPL7L1/MRPL12/RPL15/RPL38/RPL27/MRPL46/RPL22/MRPL19/MRPL9/RPL14/RPL5/RPLP1/MRPL3/RPL23A/RPL29/RPL19/…
GOCC_NUCLEOID	GOCC_NUCLEOID	GOCC_NUCLEOID	43	-0.741312	-3.12809	1e-10	4.02122448979592e-09	2.69645542427497e-09	3379	tags=84%, list=19%, signal=68%	TERT/DNA2/ELAC2/LRRC59/TRMT10C/CPS1/MPG/DBT/UQCC2/MTERF1/POLG2/FASTKD5/ATAD3A/CLPX/TFAM/SUPV3L1/POLRMT/VDAC1/POLG/TUFM/FASTKD2/HADHA/LONP1/HSPA9/POLDIP2/SLC25A5/HADHB/VDAC2/TFB2M/DHX30/TOP1MT/SHMT2/ATP5F1B/TWNK/GRSF1/LRPPRC
GOBP_MITOCHONDRIAL_TRANSLATION	GOBP_MITOCHONDRIAL_TRANSLATION	GOBP_MITOCHONDRIAL_TRANSLATION	72	-0.677445	-3.04738	1e-10	4.02122448979592e-09	2.69645542427497e-09	3039	tags=65%, list=17%, signal=54%	MTG2/MRPS34/MRPS11/TRMT10C/TRUB2/TSFM/NGRN/UQCC2/FASTKD3/RPUSD4/GATC/MRPS28/SARS2/GARS1/MRPL2/MRPS12/MALSU1/MRPS14/MRPS21/LARS2/MRPS24/MRPS2/WARS2/TUFM/MRPS16/TACO1/MRPS7/FASTKD2/YARS2/RPUSD3/GATB/C1QBP/GFM2/GFM1/MRPS27/PTCD3/MRPS18B/MTIF2/AARS2/MRPL44/EARS2/TARS2/SHMT2/NOA1/DARS2/IARS2/LRPPRC
GOMF_LIGASE_ACTIVITY_FORMING_CARBON_OXYGEN_BONDS	GOMF_LIGASE_ACTIVITY_FORMING_CARBON_OXYGEN_BONDS	GOMF_LIGASE_ACTIVITY_FORMING_CARBON_OXYGEN_BONDS	41	-0.723547	-2.98898	1e-10	4.02122448979592e-09	2.69645542427497e-09	2106	tags=66%, list=12%, signal=58%	SARS2/GARS1/FARSA/AARS1/LARS2/DARS1/CARS2/AARSD1/WARS2/LARS1/YARS2/VARS2/DALRD3/FARSB/IARS1/VARS1/NARS1/QARS1/AARS2/EPRS1/EARS2/NARS2/PARS2/TARS2/MARS2/DARS2/IARS2
GOBP_AMINO_ACID_ACTIVATION	GOBP_AMINO_ACID_ACTIVATION	GOBP_AMINO_ACID_ACTIVATION	45	-0.702529	-2.938	1e-10	4.02122448979592e-09	2.69645542427497e-09	2523	tags=67%, list=14%, signal=57%	SARS1/GATC/SARS2/GARS1/FARSA/AARS1/LARS2/DARS1/CARS2/AARSD1/WARS2/LARS1/YARS2/GATB/VARS2/DALRD3/FARSB/IARS1/VARS1/NARS1/QARS1/AARS2/EPRS1/EARS2/NARS2/PARS2/TARS2/MARS2/DARS2/IARS2
GOBP_RIBOSOMAL_SMALL_SUBUNIT_BIOGENESIS	GOBP_RIBOSOMAL_SMALL_SUBUNIT_BIOGENESIS	GOBP_RIBOSOMAL_SMALL_SUBUNIT_BIOGENESIS	71	-0.647398	-2.93006	1e-10	4.02122448979592e-09	2.69645542427497e-09	3492	tags=66%, list=20%, signal=53%	DCAF13/NOP9/RPSA/ABT1/UTP23/SLX9/BMS1/MRPS11/UTP3/RPS19/SNU13/RPS15/RPS21/RIOK1/SRFBP1/RPS28/RPS27/XRCC5/WDR46/DDX52/ERAL1/NOL10/RPS7/TBL3/RPL38/RPS17/RPS8/NOM1/RPS16/MRPS7/RRS1/NOL11/RPS5/NAT10/PRKDC/ERCC2/TSR1/NOB1/UTP20/DHX37/UTP4/NPM1/BYSL/HEATR1/UTP25/NOP14/WDR3
GOBP_RIBOSOME_ASSEMBLY	GOBP_RIBOSOME_ASSEMBLY	GOBP_RIBOSOME_ASSEMBLY	59	-0.641825	-2.88802	1e-10	4.02122448979592e-09	2.69645542427497e-09	3663	tags=75%, list=21%, signal=59%	RPL10/RRP7A/RPL10L/NOP53/BRIX1/RPL24/RPL11/SBDS/PPAN/RPSA/ABT1/MTERF3/RPL6/MRPS11/RPS19/NGRN/RPS15/EIF2A/RPS28/MRTO4/RPS27/XRCC5/ERAL1/NIP7/RPL38/MRPS2/RPL5/MRPS7/RPL23A/FASTKD2/RPLP0/RRS1/C1QBP/RPL3L/RPS5/PRKDC/RPL3/NOP2/DHX37/BOP1/NPM1/DHX30/NLE1/TRAF7
GOBP_MATURATION_OF_SSU_RRNA	GOBP_MATURATION_OF_SSU_RRNA	GOBP_MATURATION_OF_SSU_RRNA	49	-0.663453	-2.88528	1e-10	4.02122448979592e-09	2.69645542427497e-09	3492	tags=69%, list=20%, signal=56%	DCAF13/NOP9/ABT1/UTP23/SLX9/BMS1/MRPS11/UTP3/RPS19/SNU13/RPS21/RIOK1/SRFBP1/RPS28/WDR46/DDX52/NOL10/TBL3/RPS8/RPS16/RRS1/NOL11/NAT10/ERCC2/TSR1/NOB1/UTP20/DHX37/UTP4/BYSL/HEATR1/UTP25/NOP14/WDR3
GOCC_POLYSOME	GOCC_POLYSOME	GOCC_POLYSOME	65	-0.626116	-2.88194	1e-10	4.02122448979592e-09	2.69645542427497e-09	3892	tags=71%, list=22%, signal=55%	RPS29/EIF2S1/DIS3L2/RPL24/RPL11/RPL7A/RPL39/BTF3/RPS4X/RPL18/RPS4Y1/RPL6/RPS23/EIF2AK4/RPS21/RPL32/RPL18A/RPL30/RPL36A/RPS28/FXR2/RPL36/AGO2/RPL31/EIF3H/ATXN2/IMPACT/RPS3/RPL38/PNPT1/HDLBP/DRG1/GCN1/RPL19/RPL8/NUFIP2/RPL10A/MYH10/RPL41/UNK/LARP1/EIF4G1/EEF2/MSI2/DHX9/FXR1
GOBP_MITOCHONDRIAL_RNA_METABOLIC_PROCESS	GOBP_MITOCHONDRIAL_RNA_METABOLIC_PROCESS	GOBP_MITOCHONDRIAL_RNA_METABOLIC_PROCESS	49	-0.660626	-2.87298	1e-10	4.02122448979592e-09	2.69645542427497e-09	3129	tags=65%, list=18%, signal=54%	PDE12/ELAC2/TRMT10C/MTERF1/FASTKD3/RPUSD4/FASTKD5/SARS2/GARS1/TRIT1/TFAM/SUPV3L1/POLRMT/MRPL12/SLC25A33/TRMT61B/PNPT1/FASTKD1/WARS2/TRMT5/FASTKD2/YARS2/PPARGC1B/TBRG4/AARS2/TFB2M/EARS2/TARS2/TWNK/DARS2/GRSF1/LRPPRC
GOCC_ORGANELLAR_RIBOSOME	GOCC_ORGANELLAR_RIBOSOME	GOCC_ORGANELLAR_RIBOSOME	81	-0.584234	-2.72713	1e-10	4.02122448979592e-09	2.69645542427497e-09	4494	tags=63%, list=26%, signal=47%	MRPL34/MRPL43/MRPL51/NDUFA7/MRPL55/MRPL40/MRPL49/MRPL16/MRPS15/MRPS9/MRPL42/MRPL57/MRPS10/MTG2/MRPL48/MRPS34/MRPS11/MRPL4/MRPS26/MRPL38/MRPS28/MRPS33/MRPL2/MRPS12/MRPL21/MRPS14/MRPS21/MRPL12/MRPS24/MRPS5/MRPL46/MRPS35/MRPL19/MRPS2/MRPL9/MRPL3/MRPS16/MRPS7/MRPS27/MRPL24/MRPS18B/MRPL15/MRPL10/MRPS30/MRPL35/MRPL37/MRPL30/MRPL44/DAP3/NSUN4/MRPL45
GOMF_ATP_DEPENDENT_ACTIVITY_ACTING_ON_DNA	GOMF_ATP_DEPENDENT_ACTIVITY_ACTING_ON_DNA	GOMF_ATP_DEPENDENT_ACTIVITY_ACTING_ON_DNA	102	-0.555393	-2.70132	1e-10	4.02122448979592e-09	2.69645542427497e-09	4379	tags=62%, list=25%, signal=47%	RFC5/MCM3/RAD51/CHTF18/CHD8/RBBP4/FANCM/RAD50/RFC4/RAD54L2/ERCC3/G3BP1/DHX36/HFM1/DNA2/DDX11/TOP2A/WRN/RECQL5/DSCC1/CHD6/SMARCAD1/RAD51C/RFC3/SMC3/RAD54B/MSH6/GTF2F2/CECR2/RAD54L/BRIP1/XRCC6/XRCC2/XRCC5/RECQL4/TTF2/IGHMBP2/CHTF8/SMARCA1/ZRANB3/RUVBL1/SUPV3L1/SMARCAL1/CHD7/MCM8/DDX1/HLTF/RAD51D/RUVBL2/BPTF/MSH2/MCM4/WRNIP1/RAD51B/RTEL1/RFC1/CHD4/CHD1L/ERCC2/SMARCA4/DHX9/NAV2/TWNK
GOCC_SMALL_RIBOSOMAL_SUBUNIT	GOCC_SMALL_RIBOSOMAL_SUBUNIT	GOCC_SMALL_RIBOSOMAL_SUBUNIT	68	-0.584482	-2.62335	1e-10	4.02122448979592e-09	2.69645542427497e-09	4769	tags=79%, list=27%, signal=58%	RPS11/MRPS17/RPS26/RPS6/UBA52/RPS27A/RPS24/MRPS15/MRPS9/RPS29/MRPL42/RPS9/RPS15A/RPSA/RPS13/RPS12/MRPS10/RPS4X/MRPS34/RPS4Y1/MRPS11/RPS19/RPS23/MRPS26/RPS15/RPS21/EIF2A/RPS3A/MRPS28/RPS28/MRPS33/RACK1/RPS27/MRPS12/RPS7/MRPS14/RPS3/MRPS21/MRPS24/RPS10/RPS17/MRPS5/MRPS35/RPS8/MRPS2/MRPS16/RPS16/MRPS7/RPS5/RPS2/MRPS27/MRPS18B/RPS18/DAP3
GOBP_RNA_METHYLATION	GOBP_RNA_METHYLATION	GOBP_RNA_METHYLATION	80	-0.552268	-2.58801	1e-10	4.02122448979592e-09	2.69645542427497e-09	3453	tags=56%, list=20%, signal=45%	TGS1/WDR6/MEPCE/TRMT1L/RBM15/ZCCHC4/TRMT44/METTL1/MRM2/TRMT112/METTL15/METTL25B/NSUN5/METTL16/METTL8/TRMT10C/CBLL1/METTL2B/LCMT2/THUMPD3/FTSJ3/MRM3/TRMT6/TRMT2A/FBL/FBLL1/TRMT10A/VIRMA/TRMT1/NSUN2/TRMT61B/RNMT/TARBP1/TYW3/WDR4/MRM1/TRMT5/DALRD3/ZC3H13/NOP2/GTPBP3/METTL2A/TFB2M/TRMT12/NSUN4
GOBP_TRNA_MODIFICATION	GOBP_TRNA_MODIFICATION	GOBP_TRNA_MODIFICATION	86	-0.563528	-2.58721	1e-10	4.02122448979592e-09	2.69645542427497e-09	3519	tags=53%, list=20%, signal=43%	DUS1L/WDR6/CDK5RAP1/TRMT1L/TRMT44/METTL1/TRMT112/ELP1/CTU1/TYW1/METTL8/TRMT10C/URM1/METTL2B/LCMT2/THUMPD3/DUS4L/KTI12/TRMT6/RPUSD4/ANKRD16/TRIT1/TRMT10A/MTFMT/ELP3/AARS1/OSGEPL1/TRMT1/NSUN2/TRMT61B/MOCS3/TARBP1/TYW3/WDR4/TRMT5/DALRD3/NAT10/TRUB1/QTRT2/DUS3L/GTPBP3/DTWD2/METTL2A/AARS2/PUS7/TRMT12
GOCC_RNA_POLYMERASE_COMPLEX	GOCC_RNA_POLYMERASE_COMPLEX	GOCC_RNA_POLYMERASE_COMPLEX	100	-0.518906	-2.58302	1e-10	4.02122448979592e-09	2.69645542427497e-09	3642	tags=57%, list=21%, signal=45%	TCEA1/POLR2I/CDK7/GTF2H2/POLR2E/TAF11/CTR9/SUPT3H/RTF1/MCM3/RPAP2/PRIM1/ERCC3/TAF2/TERT/POLR2H/TRRAP/POLR1F/RECQL5/GTF2H2C/GTF2H3/POLR2F/POLA1/TAF6L/GTF2H4/GTF2F2/GTF2F1/POLR2D/MNAT1/TAF6/POLR3G/GTF2H1/RPRD1B/CDC73/POLRMT/POLR2L/TAF5L/POLR1E/POLR3K/POLR3E/POLR3B/POLR2B/TAF4/POLR1G/POLR1C/KAT2A/RPRD1A/POLR1D/TAF4B/ERCC2/RPRD2/POLR1B/POLR3D/POLR3A/POLR3C/POLR1A/MMS19
GOBP_DNA_GEOMETRIC_CHANGE	GOBP_DNA_GEOMETRIC_CHANGE	GOBP_DNA_GEOMETRIC_CHANGE	93	-0.530113	-2.54417	1e-10	4.02122448979592e-09	2.69645542427497e-09	5282	tags=70%, list=30%, signal=49%	HNRNPA2B1/MCM2/BLM/POLQ/PURA/CHD1/MCM7/GTF2H2/GINS2/RFC5/MCM3/RAD51/CHTF18/CHD8/FANCM/RAD50/RFC4/RAD54L2/ERCC3/GINS4/G3BP1/DHX36/HFM1/DNA2/DDX11/TOP2A/GINS1/WRN/RECQL5/DSCC1/HMGA1/CHD6/POT1/SMARCAD1/MTERF1/RFC3/RAD54B/GTF2F2/CDC45/MCMDC2/RAD54L/BRIP1/XRCC6/XRCC5/MNAT1/RECQL4/IGHMBP2/CHTF8/RPA1/ZRANB3/RUVBL1/SUPV3L1/CHD7/MCM8/DDX1/RUVBL2/MCM4/WRNIP1/RTEL1/CHD4/CHD1L/ERCC2/DHX9/NAV2/TWNK
GOBP_RNA_3_END_PROCESSING	GOBP_RNA_3_END_PROCESSING	GOBP_RNA_3_END_PROCESSING	114	-0.496387	-2.53123	1e-10	4.02122448979592e-09	2.69645542427497e-09	5253	tags=67%, list=30%, signal=47%	YTHDC1/CSTF3/CT45A5/LIN28B/TOE1/TRNT1/APP/SYMPK/CT45A3/NCBP2/NELFE/TUT1/TUT4/CTR9/CLP1/CPSF7/RNF20/PAPOLB/INTS8/EXOSC10/SSB/NCBP1/PAPOLA/SLBP/CPSF2/INTS12/DHX36/ERI2/INTS14/ZC3H3/SSU72/ELAC2/TRMT10C/INTS2/CPSF4/RPS21/INTS5/INTS6/CPSF1/AHCYL1/POLR2D/FBL/FBLL1/EXOSC4/ERI3/CPEB1/CCNT1/SUPV3L1/RPRD1B/CDC73/VIRMA/LSM11/CPSF6/INTS1/PNPT1/POLR3K/PARN/ZNF473/CPSF4L/SUPT5H/EXOSC5/EXOSC2/PTCD1/CSTF1/ZC3H14…
GOMF_TRANSLATION_FACTOR_ACTIVITY_RNA_BINDING	GOMF_TRANSLATION_FACTOR_ACTIVITY_RNA_BINDING	GOMF_TRANSLATION_FACTOR_ACTIVITY_RNA_BINDING	84	-0.530345	-2.47017	1e-10	4.02122448979592e-09	2.69645542427497e-09	3989	tags=55%, list=23%, signal=42%	EIF1AX/EIF5A/EIF2S1/EIF5B/EIF3K/EIF4G3/GTPBP2/EEF1G/EIF3J/EIF2B5/EIF4H/EEF1B2/EIF5A2/DENR/EIF3M/TSFM/EIF2A/EIF2S2/AGO2/EIF3I/EIF3H/EIF2S3B/CPEB1/EIF1/GSPT1/ABCF1/EIF2S3/TUFM/GCN1/EIF3E/EIF4A2/GFM2/GFM1/EIF3CL/EIF3L/EEF2K/MTIF2/EIF3D/EIF4G1/EIF3B/EEF2/CPEB2/EIF3C/EIF4B/EIF3A/EIF2D
GOMF_IMMUNE_RECEPTOR_ACTIVITY	GOMF_IMMUNE_RECEPTOR_ACTIVITY	GOMF_IMMUNE_RECEPTOR_ACTIVITY	142	0.772897126871245	2.39446823701008	1e-10	4.02122448979592e-09	2.69645542427497e-09	2941	tags=77%, list=17%, signal=64%	HLA-DRA/FCGR1A/IL15RA/CD74/C5AR2/HLA-DRB1/CSF3R/HLA-DQA1/CCRL2/IL3RA/CSF2RB/IL10RA/CMKLR1/FPR3/HLA-DOA/HLA-DPA1/LILRB3/CCR5/IL21R/CD4/HLA-DQB1/FPR1/LILRA2/LILRA1/CCR2/LILRB2/IL2RB/IL2RG/C3AR1/CX3CR1/CXCR3/HLA-DQB2/LILRB1/XCR1/IL12RB1/FCGR3A/FCER1G/CCR4/FLT3/KLRD1/HLA-DOB/CXCR6/IL7R/IL18RAP/EBI3/CD200R1/C5AR1/IL9R/CCR7/IL4R/CCR3/IL2RA/CCR1/HLA-DQA2/LILRA6/GPR35/IL1R1/F3/FPR2/IL18R1/CCR8/KIR2DL4/IL…
GOBP_XMP_METABOLIC_PROCESS	GOBP_XMP_METABOLIC_PROCESS	GOBP_XMP_METABOLIC_PROCESS	7	-0.991127	-2.38896	1e-10	4.02122448979592e-09	2.69645542427497e-09	163	tags=100%, list=1%, signal=99%	GART/PPAT/ADSL/IMPDH2/PFAS/PAICS
GOBP_MITOCHONDRIAL_MEMBRANE_ORGANIZATION	GOBP_MITOCHONDRIAL_MEMBRANE_ORGANIZATION	GOBP_MITOCHONDRIAL_MEMBRANE_ORGANIZATION	110	-0.474717	-2.36191	1e-10	4.02122448979592e-09	2.69645542427497e-09	1800	tags=35%, list=10%, signal=32%	TIMM13/STPG1/MAIP1/TIMM10B/HK2/BBC3/OXA1L/BNIP3/MTX1/LETM1/IMMT/TOMM22/ZNF205/FZD9/CHCHD6/TOMM70/PEX5/MOAP1/OPA1/BCS1L/HSPA4/GSK3B/DNAJC11/RTL10/SAMM50/THEM4/HSP90AA1/TIMM9/HSPA9/SLC25A5/SNCA/TIMM8A/VDAC2/MTX2/CHCHD3/SLC25A4/TIMM50/AFG3L2/MYC
GOMF_TRANSLATION_REGULATOR_ACTIVITY_NUCLEIC_ACID_BINDING	GOMF_TRANSLATION_REGULATOR_ACTIVITY_NUCLEIC_ACID_BINDING	GOMF_TRANSLATION_REGULATOR_ACTIVITY_NUCLEIC_ACID_BINDING	107	-0.47576	-2.3376	1e-10	4.02122448979592e-09	2.69645542427497e-09	3989	tags=50%, list=23%, signal=39%	EIF1AX/DAZ4/EIF5A/DHFR/EIF2S1/EIF5B/EIF3K/EIF4G3/GTPBP2/EEF1G/EIF3J/EIF2B5/EIF4H/DAZ2/EEF1B2/EIF5A2/DENR/EIF3M/TSFM/TYMS/EIF2A/EIF2S2/AGO2/EIF3I/PAIP1/EIF3H/EIF2S3B/CPEB1/EIF1/GSPT1/ABCF1/EIF2S3/TUFM/GCN1/EIF3E/EIF4A2/GFM2/GFM1/EIF3CL/EIF3L/PABPC1/EEF2K/MTIF2/EIF3D/LARP1/EIF4G1/EIF3B/EEF2/CPEB2/EIF3C/EIF4B/EIF3A/SHMT2/EIF2D
GOBP_ANTIGEN_PROCESSING_AND_PRESENTATION_OF_EXOGENOUS_ANTIGEN	GOBP_ANTIGEN_PROCESSING_AND_PRESENTATION_OF_EXOGENOUS_ANTIGEN	GOBP_ANTIGEN_PROCESSING_AND_PRESENTATION_OF_EXOGENOUS_ANTIGEN	45	0.7974732665668	2.28994418973604	1e-10	4.02122448979592e-09	2.69645542427497e-09	1924	tags=69%, list=11%, signal=61%	CLEC4A/HLA-DPB1/HLA-DRA/CD74/HLA-DRB1/HLA-DQA1/HLA-DMB/HLA-DOA/HLA-DPA1/HLA-DMA/HLA-DQB1/HLA-DRB5/HLA-DQB2/FCER1G/HLA-DOB/IFI30/CD1E/CTSS/HLA-DQA2/CD1C/HLA-E/CD1B/B2M/HLA-F/CD1D/PSME1/FCGR2B/TAP1/LGMN/HLA-A/CD1A
GOBP_ANTIGEN_PROCESSING_AND_PRESENTATION_OF_PEPTIDE_OR_POLYSACCHARIDE_ANTIGEN_VIA_MHC_CLASS_II	GOBP_ANTIGEN_PROCESSING_AND_PRESENTATION_OF_PEPTIDE_OR_POLYSACCHARIDE_ANTIGEN_VIA_MHC_CLASS_II	GOBP_ANTIGEN_PROCESSING_AND_PRESENTATION_OF_PEPTIDE_OR_POLYSACCHARIDE_ANTIGEN_VIA_MHC_CLASS_II	34	0.827762593186094	2.27744457247528	1e-10	4.02122448979592e-09	2.69645542427497e-09	1044	tags=65%, list=6%, signal=61%	HLA-DPB1/HLA-DRA/CD74/HLA-DRB1/HLA-DQA1/HLA-DMB/HLA-DOA/HLA-DPA1/HLA-DMA/HLA-DQB1/HLA-DRB5/TREM2/HLA-DQB2/FCER1G/HLA-DOB/IFI30/CTSS/HLA-DQA2/THBS1/MARCHF1/B2M/FCGR2B
GOCC_MHC_CLASS_II_PROTEIN_COMPLEX	GOCC_MHC_CLASS_II_PROTEIN_COMPLEX	GOCC_MHC_CLASS_II_PROTEIN_COMPLEX	15	0.947540232518183	2.2767219496106	1e-10	4.02122448979592e-09	2.69645542427497e-09	931	tags=100%, list=5%, signal=95%	HLA-DPB1/HLA-DRA/CD74/HLA-DRB1/HLA-DQA1/HLA-DMB/HLA-DOA/HLA-DPA1/HLA-DMA/HLA-DQB1/HLA-DRB5/HLA-DQB2/HLA-DOB/HLA-DQA2/B2M
GOMF_CYTOKINE_RECEPTOR_ACTIVITY	GOMF_CYTOKINE_RECEPTOR_ACTIVITY	GOMF_CYTOKINE_RECEPTOR_ACTIVITY	97	0.745546479628632	2.27505322791949	1e-10	4.02122448979592e-09	2.69645542427497e-09	2760	tags=68%, list=16%, signal=58%	IL15RA/CD74/CSF3R/CCRL2/IL3RA/CSF2RB/IL10RA/CMKLR1/CCR5/IL21R/CD4/CCR2/IL2RB/IL2RG/CX3CR1/CXCR3/XCR1/IL12RB1/CCR4/FLT3/CXCR6/IL7R/IL18RAP/EBI3/IL9R/CCR7/IL4R/CCR3/IL2RA/CCR1/GPR35/IL1R1/F3/IL18R1/CCR8/IL12B/CXCR2/ACKR3/CXCR4/CSF2RA/CCR6/ACKR4/CRLF2/IL31RA/IL1RL2/CXCR5/IL1RL1/GFRA2/IFNGR1/IL1R2/IL22RA2/IFNAR2/IL10RB/FZD4/IL13RA1/GFRA1/IL5RA/IL17RA/IL17REL/CXCR1/OSMR/IL20RB/PRLR/IL20RA/IL27RA/ACKR2
GOCC_MHC_PROTEIN_COMPLEX	GOCC_MHC_PROTEIN_COMPLEX	GOCC_MHC_PROTEIN_COMPLEX	23	0.871205075451373	2.27340717746693	1e-10	4.02122448979592e-09	2.69645542427497e-09	1067	tags=83%, list=6%, signal=78%	HLA-DPB1/HLA-DRA/CD74/HLA-DRB1/HLA-DQA1/HLA-DMB/HLA-DOA/HLA-DPA1/HLA-DMA/HLA-DQB1/HLA-DRB5/HLA-DQB2/HLA-DOB/HLA-DQA2/HLA-B/HLA-E/B2M/HLA-F/HLA-C
GOBP_B_CELL_MEDIATED_IMMUNITY	GOBP_B_CELL_MEDIATED_IMMUNITY	GOBP_B_CELL_MEDIATED_IMMUNITY	144	0.732917187511531	2.26986098164946	1e-10	4.02122448979592e-09	2.69645542427497e-09	2092	tags=56%, list=12%, signal=49%	HLA-DPB1/HLA-DRA/FCGR1A/INPP5D/CD74/HLA-DRB1/NOD2/HLA-DQA1/HLA-DMB/PTPN6/GAPT/CSF2RB/HLA-DOA/HLA-DPA1/HLA-DMA/C1R/IL21R/TNF/HLA-DQB1/HLA-DRB5/CARD9/TREM2/SLA2/HLA-DQB2/LTA/TBX21/C3/C1S/C1QA/FCGR3A/TLR8/FCER1G/C1QB/HLA-DOB/C1QC/BCL3/SERPING1/FOXP3/CD40LG/IL9R/PTPRC/IL4R/HLA-DQA2/CD27/CD40/TGFB1/XCL1/BTK/HLA-E/IL10/CD226/CR1L/B2M/CD28/FCGR2B/C2/CCR6/MYD88/CD70/BATF/C4B/TNFSF13/IGLL5/C4BPB/CR1/C4A/C…
GOBP_PEPTIDE_ANTIGEN_ASSEMBLY_WITH_MHC_PROTEIN_COMPLEX	GOBP_PEPTIDE_ANTIGEN_ASSEMBLY_WITH_MHC_PROTEIN_COMPLEX	GOBP_PEPTIDE_ANTIGEN_ASSEMBLY_WITH_MHC_PROTEIN_COMPLEX	18	0.90354149378587	2.26892761299549	1e-10	4.02122448979592e-09	2.69645542427497e-09	1284	tags=89%, list=7%, signal=82%	HLA-DPB1/HLA-DRA/HLA-DRB1/HLA-DQA1/HLA-DMB/HLA-DOA/HLA-DPA1/HLA-DMA/HLA-DQB1/HLA-DRB5/HLA-DQB2/HLA-DOB/HLA-DQA2/B2M/TAPBPL/TAPBP
GOMF_ANTIGEN_BINDING	GOMF_ANTIGEN_BINDING	GOMF_ANTIGEN_BINDING	61	0.766640722787396	2.26402693027936	1e-10	4.02122448979592e-09	2.69645542427497e-09	1924	tags=67%, list=11%, signal=60%	HLA-DPB1/HLA-DRA/HLA-DRB1/HLA-DQA1/HLA-DPA1/HLA-DQB1/LILRA2/HLA-DRB5/LILRA1/KLRD1/IL7R/MFAP4/CD48/CD1E/LAG3/HLA-B/CD1C/SLAMF1/CD40/FCN1/TGFB1/KIR2DL3/HLA-E/CD1B/HLA-F/CD1D/KLRC1/TAPBPL/HLA-C/TAP1/JCHAIN/TAPBP/CD209/ABO/IGLL5/FCN3/KLRC2/HLA-A/TAP2/IGLL1/CD1A
GOBP_RESPONSE_TO_CHEMOKINE	GOBP_RESPONSE_TO_CHEMOKINE	GOBP_RESPONSE_TO_CHEMOKINE	96	0.741500595915229	2.26246944552681	1e-10	4.02122448979592e-09	2.69645542427497e-09	3096	tags=71%, list=18%, signal=59%	CCRL2/CCL2/CMKLR1/CCR5/CXCL12/CCL22/TREM2/CCR2/EDN1/CX3CR1/CXCR3/CCL4/CCL5/XCR1/CCR4/PTK2B/CXCR6/CXCL13/ZC3H12A/CXCL9/CCR7/CCL8/SLIT3/CXCL11/CCL3/CCR3/CCR1/DOCK8/CXCL10/ACKR1/XCL2/CCL3L3/CCL3L1/GPR35/XCL1/CCL23/CCR8/CCL25/CCL11/CXCR2/ACKR3/CXCR4/DUSP1/CCR6/CCL7/CCL19/ACKR4/CCL26/CCL13/PADI2/THPO/CCL14/CCL1/CXCR5/CXCL2/SLIT2/CCL21/CCL16/LOX/CXCR1/CIB1/CXCL5/ACKR2/CXCL3/FOXC1/CCL18/CXCL6/CCR9
GOBP_LYMPHOCYTE_CHEMOTAXIS	GOBP_LYMPHOCYTE_CHEMOTAXIS	GOBP_LYMPHOCYTE_CHEMOTAXIS	59	0.76870390488565	2.26172579940708	1e-10	4.02122448979592e-09	2.69645542427497e-09	2165	tags=66%, list=12%, signal=58%	TNFSF14/CXCL16/CCL2/CCL22/CCR2/CCL4/CCL5/PTK2B/CXCL13/CH25H/GPR183/CCL8/CXCL11/CCL3/CXCL10/ADAM8/XCL2/CCL3L3/CCL3L1/SLC8B1/XCL1/PIK3CG/CCL23/GAS6/CCL25/CCL11/WNT5A/CCL7/CCL19/CCL26/CCL13/PADI2/CCL14/CCL1/SAA1/KLRC4-KLRK1/KLRK1/CCL21/CCL16
GOBP_ANTIGEN_PROCESSING_AND_PRESENTATION_OF_EXOGENOUS_PEPTIDE_ANTIGEN	GOBP_ANTIGEN_PROCESSING_AND_PRESENTATION_OF_EXOGENOUS_PEPTIDE_ANTIGEN	GOBP_ANTIGEN_PROCESSING_AND_PRESENTATION_OF_EXOGENOUS_PEPTIDE_ANTIGEN	36	0.811942707997207	2.25833655839927	1e-10	4.02122448979592e-09	2.69645542427497e-09	1870	tags=69%, list=11%, signal=62%	CLEC4A/HLA-DPB1/HLA-DRA/CD74/HLA-DRB1/HLA-DQA1/HLA-DMB/HLA-DOA/HLA-DPA1/HLA-DMA/HLA-DQB1/HLA-DRB5/HLA-DQB2/FCER1G/HLA-DOB/IFI30/CTSS/HLA-DQA2/HLA-E/B2M/HLA-F/FCGR2B/TAP1/LGMN/HLA-A
GOBP_PEPTIDE_ANTIGEN_ASSEMBLY_WITH_MHC_CLASS_II_PROTEIN_COMPLEX	GOBP_PEPTIDE_ANTIGEN_ASSEMBLY_WITH_MHC_CLASS_II_PROTEIN_COMPLEX	GOBP_PEPTIDE_ANTIGEN_ASSEMBLY_WITH_MHC_CLASS_II_PROTEIN_COMPLEX	14	0.947485969533845	2.24164737508239	1e-10	4.02122448979592e-09	2.69645542427497e-09	931	tags=100%, list=5%, signal=95%	HLA-DPB1/HLA-DRA/HLA-DRB1/HLA-DQA1/HLA-DMB/HLA-DOA/HLA-DPA1/HLA-DMA/HLA-DQB1/HLA-DRB5/HLA-DQB2/HLA-DOB/HLA-DQA2/B2M
GOBP_MONOCYTE_CHEMOTAXIS	GOBP_MONOCYTE_CHEMOTAXIS	GOBP_MONOCYTE_CHEMOTAXIS	68	0.748932703672733	2.23842221985084	1e-10	4.02122448979592e-09	2.69645542427497e-09	2896	tags=69%, list=17%, signal=58%	AIF1/PDGFB/SLAMF8/CCL2/CXCL12/CCL22/CCR2/CX3CR1/CCL4/CCL5/PTPRO/CCL8/CCL3/CCR1/CXCL10/LYN/XCL2/CCL3L3/CCL3L1/XCL1/FPR2/CCL23/CCL25/CCL11/PLA2G7/DUSP1/CCL7/CCL19/SERPINE1/CCL26/CCL13/FOLR2/IL6/CCL14/CCL1/TNFRSF11A/SLIT2/LGMN/GREM1/S100A12/CCL21/CCL16/TNFSF11/CTSG/DEFB124/CCL18/FLT1
GOBP_ADAPTIVE_IMMUNE_RESPONSE_BASED_ON_SOMATIC_RECOMBINATION_OF_IMMUNE_RECEPTORS_BUILT_FROM_IMMUNOGLOBULIN_SUPERFAMILY_DOMAINS	GOBP_ADAPTIVE_IMMUNE_RESPONSE_BASED_ON_SOMATIC_RECOMBINATION_OF_IMMUNE_RECEPTORS_BUILT_FROM_IMMUNOGLOBULIN_SUPERFAMILY_DOMAINS	GOBP_ADAPTIVE_IMMUNE_RESPONSE_BASED_ON_SOMATIC_RECOMBINATION_OF_IMMUNE_RECEPTORS_BUILT_FROM_IMMUNOGLOBULIN_SUPERFAMILY_DOMAINS	292	0.703010926538528	2.23443135728044	1e-10	4.02122448979592e-09	2.69645542427497e-09	2240	tags=53%, list=13%, signal=47%	HLA-DPB1/IL18/HLA-DRA/FCGR1A/GATA3/CLEC7A/INPP5D/CD74/TNFRSF1B/HLA-DRB1/MYO1G/NOD2/HLA-DQA1/HLA-DMB/WAS/NCKAP1L/HAVCR2/PTPN6/GAPT/CSF2RB/SASH3/HLA-DOA/HLA-DPA1/HLA-DMA/C1R/IL21R/TNF/CD4/FUT7/HLA-DQB1/RIPK3/HLA-DRB5/CARD9/EPHB2/TREM2/CCR2/LILRB4/IL18BP/RFTN1/SLA2/HLA-DQB2/LTA/LILRB1/TBX21/C3/C1S/C1QA/IL12RB1/NLRP3/FCGR3A/TLR8/FCER1G/KLRD1/C1QB/SPN/HLA-DOB/C1QC/IL7R/IL4I1/CXCL13/ZC3H12A/BCL3/SERPIN…
GOBP_LYMPHOCYTE_MEDIATED_IMMUNITY	GOBP_LYMPHOCYTE_MEDIATED_IMMUNITY	GOBP_LYMPHOCYTE_MEDIATED_IMMUNITY	288	0.703337042837215	2.2323977327205	1e-10	4.02122448979592e-09	2.69645542427497e-09	2092	tags=52%, list=12%, signal=47%	HLA-DPB1/IL18/HLA-DRA/FCGR1A/GATA3/INPP5D/CD74/TNFRSF1B/HLA-DRB1/MYO1G/NOD2/HLA-DQA1/HLA-DMB/WAS/NCKAP1L/HAVCR2/PTPN6/GAPT/CSF2RB/VAV1/SASH3/CORO1A/HLA-DOA/HLA-DPA1/HLA-DMA/C1R/IL21R/TNF/FUT7/HLA-DQB1/RIPK3/HLA-DRB5/CARD9/TREM2/CCR2/LILRB4/PIK3R6/RFTN1/SLA2/ARRB2/HLA-DQB2/LTA/LILRB1/TBX21/C3/LGALS9/C1S/C1QA/IL12RB1/NLRP3/FCGR3A/TLR8/FCER1G/KLRD1/C1QB/HLA-DOB/C1QC/IL7R/CD96/IL4I1/BCL3/SERPING1/FOX…
GOBP_T_CELL_SELECTION	GOBP_T_CELL_SELECTION	GOBP_T_CELL_SELECTION	49	0.76443507881871	2.22550344151106	1e-10	4.02122448979592e-09	2.69645542427497e-09	1410	tags=57%, list=8%, signal=53%	GATA3/CD74/CARD11/CD4/BCL11B/DOCK2/CD3D/TBX21/CD3E/IL12RB1/SYK/SPN/CD3G/FOXP3/SLAMF6/PTPRC/CCR7/TOX/IL15/LY9/THEMIS/ZAP70/IL12B/CD1D/CD28/BATF/AIRE/IL6
GOBP_NEGATIVE_REGULATION_OF_INTERFERON_GAMMA_PRODUCTION	GOBP_NEGATIVE_REGULATION_OF_INTERFERON_GAMMA_PRODUCTION	GOBP_NEGATIVE_REGULATION_OF_INTERFERON_GAMMA_PRODUCTION	40	0.785638082844957	2.22258407021052	1e-10	4.02122448979592e-09	2.69645542427497e-09	2685	tags=72%, list=15%, signal=62%	LAPTM5/GATA3/VSIR/HLA-DRB1/NOD2/HAVCR2/AXL/LILRB4/PDCD1LG2/LILRB1/LGALS9/INHBA/CD96/ZC3H12A/FOXP3/SLAMF1/XCL1/IL10/GAS6/TLR4/CD274/IL1RL1/LGALS9C/CR1/PGLYRP2/TNFSF4/NLRP6/LGALS9B/IL20RB
GOBP_T_HELPER_1_TYPE_IMMUNE_RESPONSE	GOBP_T_HELPER_1_TYPE_IMMUNE_RESPONSE	GOBP_T_HELPER_1_TYPE_IMMUNE_RESPONSE	45	0.771283182830081	2.21473937398115	1e-10	4.02122448979592e-09	2.69645542427497e-09	1480	tags=60%, list=8%, signal=55%	IL18/HLA-DRB1/HAVCR2/CCR2/IL18BP/TBX21/IL12RB1/SPN/BCL3/SEMA4A/IL27/EBI3/CD80/IL4R/JAK3/IL1B/SLAMF1/IL1R1/ARID5A/XCL1/RELB/IL18R1/IL12B/TLR4/SLC11A1/CCL19/IL1RL1
GOBP_ADAPTIVE_IMMUNE_RESPONSE	GOBP_ADAPTIVE_IMMUNE_RESPONSE	GOBP_ADAPTIVE_IMMUNE_RESPONSE	438	0.691484354760584	2.21367635490226	1e-10	4.02122448979592e-09	2.69645542427497e-09	2766	tags=55%, list=16%, signal=48%	CLEC4A/HLA-DPB1/IL18/HLA-DRA/FCGR1A/LAIR1/GATA3/CLEC7A/INPP5D/CD74/TNFRSF1B/LAT2/HLA-DRB1/MYO1G/CD86/NOD2/HLA-DQA1/HLA-DMB/WAS/NCKAP1L/HAVCR2/PTPN6/GAPT/CSF2RB/SASH3/HLA-DOA/HLA-DPA1/HLA-DMA/LILRB3/C1R/IL21R/TNF/CD4/FUT7/HLA-DQB1/RIPK3/HLA-DRB5/SIGLEC10/LILRA1/CARD9/EPHB2/PRDM1/TREM2/CCR2/LILRB4/LILRB2/ZNF683/IRF1/CD84/IL18BP/CX3CR1/RFTN1/SLA2/PDCD1LG2/HLA-DQB2/LTA/LILRB1/TBX21/C3/C1S/C1QA/CD6/IL…
GOBP_INTERFERON_GAMMA_PRODUCTION	GOBP_INTERFERON_GAMMA_PRODUCTION	GOBP_INTERFERON_GAMMA_PRODUCTION	115	0.718196244010072	2.20367595655319	1e-10	4.02122448979592e-09	2.69645542427497e-09	2749	tags=66%, list=16%, signal=56%	HLA-DPB1/LAPTM5/IL18/GATA3/VSIR/CLEC7A/HLA-DRB1/NOD2/HAVCR2/SASH3/HLA-DPA1/TNF/RIPK3/TLR7/AXL/CD14/CD2/CCR2/LILRB4/IRF8/PDCD1LG2/LTA/LILRB1/CD3E/LGALS9/IL12RB1/TLR8/PTPN22/INHBA/CD96/ZC3H12A/BCL3/FOXP3/SLAMF6/IL27/EBI3/CRTAM/CCR7/IL1B/SLAMF1/RASGRP1/IL1R1/ARID5A/XCL1/IL10/CD226/IL18R1/GAS6/IL12B/TLR4/CD274/F2RL1/WNT5A/SLC11A1/CD244/ISG15/IL1RL1/LGALS9C/CR1/IL21/KLRC4-KLRK1/KLRK1/IL2/HLA-A/IFNL1/I…
GOBP_CD4_POSITIVE_ALPHA_BETA_T_CELL_DIFFERENTIATION	GOBP_CD4_POSITIVE_ALPHA_BETA_T_CELL_DIFFERENTIATION	GOBP_CD4_POSITIVE_ALPHA_BETA_T_CELL_DIFFERENTIATION	81	0.72877870846769	2.20196620881876	1e-10	4.02122448979592e-09	2.69645542427497e-09	2454	tags=59%, list=14%, signal=51%	IL18/HLA-DRA/GATA3/HLA-DRB1/CD86/NCKAP1L/SASH3/SOCS1/FUT7/TBX21/LGALS9/IL12RB1/NLRP3/PTGER4/SPN/ZC3H12A/BCL3/FOXP3/GPR183/SLAMF6/SEMA4A/IL27/CD80/IL4R/JAK3/TOX/IFNG/LY9/RELB/IL18R1/IL12B/RUNX1/RSAD2/NFKBID/PLA2G2D/CCL19/BATF/IL6/FOXP1/SMAD7/IL21/MYB/IL2/BCL6/RORA/IL23A/TNFSF4/RORC
GOBP_NEGATIVE_REGULATION_OF_LEUKOCYTE_MEDIATED_IMMUNITY	GOBP_NEGATIVE_REGULATION_OF_LEUKOCYTE_MEDIATED_IMMUNITY	GOBP_NEGATIVE_REGULATION_OF_LEUKOCYTE_MEDIATED_IMMUNITY	67	0.737130032276972	2.20172368132271	1e-10	4.02122448979592e-09	2.69645542427497e-09	2985	tags=66%, list=17%, signal=55%	SPI1/NOD2/NCKAP1L/HAVCR2/PTPN6/CCR2/LILRB4/CD84/CX3CR1/ARRB2/CD300A/LILRB1/TBX21/LGALS9/KLRD1/IL7R/CD96/IL4I1/FOXP3/PTPRC/JAK3/HLA-B/SLAMF1/XCL1/HLA-E/CR1L/KIR2DL4/HMOX1/HLA-F/KLRC1/FCGR2B/SMAD7/C4BPB/CR1/HLA-A/BCL6/SUSD4/SERPINB9/FOXF1/CLEC4G/CR2/IL20RB/HLA-G/BST2
GOBP_ANTIGEN_PROCESSING_AND_PRESENTATION_OF_PEPTIDE_ANTIGEN	GOBP_ANTIGEN_PROCESSING_AND_PRESENTATION_OF_PEPTIDE_ANTIGEN	GOBP_ANTIGEN_PROCESSING_AND_PRESENTATION_OF_PEPTIDE_ANTIGEN	60	0.745343066851152	2.19844860624059	1e-10	4.02122448979592e-09	2.69645542427497e-09	1879	tags=58%, list=11%, signal=52%	CLEC4A/HLA-DPB1/HLA-DRA/CD74/HLA-DRB1/HLA-DQA1/HLA-DMB/HLA-DOA/HLA-DPA1/HLA-DMA/HLA-DQB1/HLA-DRB5/TREM2/HLA-DQB2/FCER1G/HLA-DOB/IFI30/CTSS/HLA-DQA2/ACE/HLA-B/HLA-E/MARCHF1/B2M/HLA-F/TAPBPL/FCGR2B/HLA-C/SLC11A1/TAP1/TAPBP/CD209/LGMN/HLA-A/TAP2
GOBP_REGULATION_OF_NATURAL_KILLER_CELL_MEDIATED_IMMUNITY	GOBP_REGULATION_OF_NATURAL_KILLER_CELL_MEDIATED_IMMUNITY	GOBP_REGULATION_OF_NATURAL_KILLER_CELL_MEDIATED_IMMUNITY	50	0.751439497146072	2.19640702962109	1e-10	4.02122448979592e-09	2.69645542427497e-09	2510	tags=70%, list=14%, signal=60%	HAVCR2/VAV1/PIK3R6/ARRB2/LILRB1/LGALS9/KLRD1/CD96/NCR3/SLAMF6/CRTAM/SH2D1A/LAG3/HLA-B/RASGRP1/CLNK/HLA-E/NCR1/CD226/KIR2DL4/IL12B/HLA-F/KLRC1/IL21/SH2D1B/KLRC4-KLRK1/KLRK1/RAET1E/KLRC2/HLA-A/SERPINB9/NECTIN2/RAET1G/KLRC4/IL12A
GOCC_EXTERNAL_SIDE_OF_PLASMA_MEMBRANE	GOCC_EXTERNAL_SIDE_OF_PLASMA_MEMBRANE	GOCC_EXTERNAL_SIDE_OF_PLASMA_MEMBRANE	369	0.687392832499508	2.19542167166611	1e-10	4.02122448979592e-09	2.69645542427497e-09	2816	tags=57%, list=16%, signal=49%	CLEC4A/CLEC7A/ASGR2/CD74/HLA-DRB1/CD86/CSF3R/CCRL2/CLEC4E/IL3RA/CSF2RB/ITGB2/TNFRSF18/CCR5/IL21R/CXCL12/TNF/CD4/LY75/THY1/CD14/CD2/CCR2/IL2RB/IL2RG/CD84/CX3CR1/PDCD1LG2/CXCR3/CD5/LILRB1/CD3D/CD3E/ITGAM/ITGAL/CD6/XCR1/IL12RB1/ADGRE1/FCGR3A/TLR8/FCER1G/CCR4/KLRD1/CLEC14A/SPN/FASLG/CD3G/CXCR6/IL7R/ANPEP/P2RX1/CD40LG/CXCL9/SLAMF6/TNFRSF9/CD48/PDGFRA/CD34/EBI3/CD80/CD200R1/CD69/SELE/S1PR1/MSR1/IL9R/PT…
GOBP_POSITIVE_REGULATION_OF_CELL_KILLING	GOBP_POSITIVE_REGULATION_OF_CELL_KILLING	GOBP_POSITIVE_REGULATION_OF_CELL_KILLING	64	0.739532155300129	2.19385769480855	1e-10	4.02122448979592e-09	2.69645542427497e-09	2510	tags=69%, list=14%, signal=59%	SPI1/HLA-DRA/CLEC7A/TYROBP/HLA-DRB1/VAV1/ITGAM/IL12RB1/SYK/KLRD1/NCR3/SLAMF6/CRTAM/PTPRC/CD1E/SH2D1A/LAG3/PRF1/HLA-B/CD1C/IFNG/RASGRP1/XCL1/HLA-E/CD226/CD1B/IL12B/B2M/HLA-F/CD1D/STAP1/F2RL1/IL21/KLRC4-KLRK1/KLRK1/RAET1E/KLRC2/HLA-A/CD1A/FCER2/NECTIN2/IL23A/KLRC4/IL12A
GOBP_POSITIVE_REGULATION_OF_LEUKOCYTE_CELL_CELL_ADHESION	GOBP_POSITIVE_REGULATION_OF_LEUKOCYTE_CELL_CELL_ADHESION	GOBP_POSITIVE_REGULATION_OF_LEUKOCYTE_CELL_CELL_ADHESION	238	0.690779734020619	2.18571945027253	1e-10	4.02122448979592e-09	2.69645542427497e-09	2816	tags=58%, list=16%, signal=49%	PTAFR/ALOX5/HLA-DPB1/IL18/HLA-DRA/AIF1/GATA3/VSIR/CD74/HLA-DRB1/CD86/NOD2/RASAL3/HLA-DQA1/HLA-DMB/NCKAP1L/HAVCR2/TNFSF14/PTPN6/VAV1/SASH3/CCL2/SOCS1/CORO1A/HLA-DOA/ITGB2/HLA-DPA1/HLA-DMA/CARD11/TNF/CD4/FUT7/HLA-DQB1/HLA-DRB5/THY1/CCR2/LILRB4/LILRB2/PIK3R6/PDCD1LG2/HLA-DQB2/CD5/TESPA1/LILRB1/CD3E/LGALS9/CCL5/CD6/LCK/IL12RB1/NLRP3/SYK/VNN1/HLA-DOB/PTPN22/IL7R/IL4I1/CCDC88B/FOXP3/CD40LG/RHOH/EBI3/CD…
GOBP_LEUKOCYTE_MEDIATED_IMMUNITY	GOBP_LEUKOCYTE_MEDIATED_IMMUNITY	GOBP_LEUKOCYTE_MEDIATED_IMMUNITY	381	0.683504436507223	2.18439580740762	1e-10	4.02122448979592e-09	2.69645542427497e-09	2685	tags=53%, list=15%, signal=46%	PTAFR/HLA-DPB1/SPI1/IL18/HLA-DRA/FCGR1A/GATA3/CLEC7A/FGR/TYROBP/PRAM1/INPP5D/CD74/TNFRSF1B/LAT2/HLA-DRB1/MYO1G/NOD2/HLA-DQA1/HLA-DMB/WAS/NCKAP1L/HAVCR2/PTPN6/GAPT/CSF2RB/VAV1/SASH3/CORO1A/HLA-DOA/ITGB2/HLA-DPA1/HLA-DMA/PTGDR/C1R/IL21R/TNF/FUT7/HLA-DQB1/RIPK3/HLA-DRB5/CARD9/TREM2/CCR2/LILRB4/PIK3R6/CD84/CX3CR1/RFTN1/SLA2/ARRB2/HLA-DQB2/LTA/CD300A/LILRB1/TBX21/C3/LGALS9/C1S/C1QA/ITGAM/IL12RB1/NLRP3…
GOBP_CELLULAR_DEFENSE_RESPONSE	GOBP_CELLULAR_DEFENSE_RESPONSE	GOBP_CELLULAR_DEFENSE_RESPONSE	53	0.739632305352049	2.17753048778778	1e-10	4.02122448979592e-09	2.69645542427497e-09	2552	tags=62%, list=15%, signal=53%	TYROBP/NCF2/MNDA/LSP1/CCR5/CD300C/CCR2/LILRB2/CX3CR1/NCF1/CLEC5A/PTK2B/SPN/CXCL9/C5AR1/GNLY/CCR3/SH2D1A/PRF1/TRAT1/NCR1/ITK/KIR2DL4/CXCR2/KIR3DL2/CCR6/ADORA2A/IL1RL2/TCIRG1/KLRC2/IL33/KLRG1/LBP
GOBP_REGULATION_OF_LEUKOCYTE_MEDIATED_CYTOTOXICITY	GOBP_REGULATION_OF_LEUKOCYTE_MEDIATED_CYTOTOXICITY	GOBP_REGULATION_OF_LEUKOCYTE_MEDIATED_CYTOTOXICITY	84	0.717997895994233	2.17461524372835	1e-10	4.02122448979592e-09	2.69645542427497e-09	2510	tags=64%, list=14%, signal=55%	SPI1/HLA-DRA/TYROBP/HLA-DRB1/NCKAP1L/HAVCR2/VAV1/RIPK3/PIK3R6/CX3CR1/ARRB2/LILRB1/LGALS9/ITGAM/IL12RB1/KLRD1/IL7R/NCR3/SLAMF6/CRTAM/PTPRC/CD1E/SH2D1A/LAG3/HLA-B/CD1C/RASGRP1/XCL1/HLA-E/NCR1/CD226/KIR2DL4/CD1B/IL12B/B2M/HLA-F/CD1D/KLRC1/STAP1/FCGR2B/F2RL1/DNASE1L3/IL21/KLRC4-KLRK1/KLRK1/RAET1E/KLRC2/HLA-A/CD1A/SERPINB9/NECTIN2/IL23A/KLRC4/IL12A
GOBP_LEUKOCYTE_MEDIATED_CYTOTOXICITY	GOBP_LEUKOCYTE_MEDIATED_CYTOTOXICITY	GOBP_LEUKOCYTE_MEDIATED_CYTOTOXICITY	128	0.704627465630935	2.17409192947936	1e-10	4.02122448979592e-09	2.69645542427497e-09	3023	tags=65%, list=17%, signal=54%	SPI1/IL18/HLA-DRA/FCGR1A/TYROBP/HLA-DRB1/NCKAP1L/HAVCR2/PTPN6/VAV1/CORO1A/RIPK3/PIK3R6/CX3CR1/ARRB2/LILRB1/LGALS9/ITGAM/IL12RB1/FCGR3A/KLRD1/IL7R/NCR3/SLAMF6/NKG7/CRTAM/PTPRC/CD1E/GZMB/SH2D1A/LAG3/PRF1/HLA-B/CD1C/RASGRP1/XCL1/HLA-E/NCR1/CD226/KIR2DL4/CD1B/IL12B/B2M/HLA-F/CD1D/KLRC1/STAP1/FCGR2B/KIR3DL1/F2RL1/MYD88/SCNN1B/DNASE1L3/GZMM/CTSC/UNC13D/IL21/KLRC4-KLRK1/KLRK1/TREM1/KLRF2/RAET1E/KLRC2/HL…
GOBP_LYMPHOCYTE_MIGRATION	GOBP_LYMPHOCYTE_MIGRATION	GOBP_LYMPHOCYTE_MIGRATION	113	0.708398153772953	2.17134145914159	1e-10	4.02122448979592e-09	2.69645542427497e-09	2165	tags=55%, list=12%, signal=48%	AIF1/GATA3/MYO1G/TNFSF14/CXCL16/CCL2/CXCL12/FUT7/RIPK3/CCL22/CCR2/TBX21/CCL4/CCL5/ITGAL/PTK2B/JAM2/SPN/SPNS2/CXCL13/CH25H/GPR183/CD200R1/S1PR1/CRTAM/CCR7/CCL8/CXCL11/CCL3/DOCK8/CXCL10/ADAM8/XCL2/CCL3L3/CCL3L1/SLC8B1/XCL1/PIK3CG/ZAP70/GCSAM/CCL23/GAS6/CCL25/CCL11/ITGB7/WNT5A/CCR6/CCL7/CCL19/CCL26/AIRE/CCL13/PADI2/CCL14/CCL1/SAA1/KLRC4-KLRK1/KLRK1/GPR15/CCL21/ADTRP/CCL16
GOBP_B_CELL_RECEPTOR_SIGNALING_PATHWAY	GOBP_B_CELL_RECEPTOR_SIGNALING_PATHWAY	GOBP_B_CELL_RECEPTOR_SIGNALING_PATHWAY	56	0.738785446437401	2.17020718781382	1e-10	4.02122448979592e-09	2.69645542427497e-09	2275	tags=66%, list=13%, signal=58%	MNDA/NFAM1/LAT2/BLNK/NCKAP1L/PTPN6/RFTN1/CD300A/LCK/SYK/PTPN22/PTPRC/LYN/CD38/BTK/ITK/GCSAM/PLCG2/STAP1/FCGR2B/FCRL3/LPXN/BANK1/KLHL6/PRKCB/CD79A/FOXP1/IGLL5/CTLA4/PLCL2/PRKCH/MS4A1/CD19/IGLL1/CMTM3/BLK/CD79B
GOBP_T_CELL_DIFFERENTIATION_INVOLVED_IN_IMMUNE_RESPONSE	GOBP_T_CELL_DIFFERENTIATION_INVOLVED_IN_IMMUNE_RESPONSE	GOBP_T_CELL_DIFFERENTIATION_INVOLVED_IN_IMMUNE_RESPONSE	75	0.722333761670118	2.17008779634602	1e-10	4.02122448979592e-09	2.69645542427497e-09	2454	tags=60%, list=14%, signal=52%	IL18/HLA-DRA/GATA3/HLA-DRB1/CD86/CLEC4E/TBX21/LGALS9/IL12RB1/NLRP3/FCER1G/PTGER4/SPN/ZC3H12A/BCL3/FOXP3/GPR183/SLAMF6/SEMA4A/IL27/CD80/IL4R/JAK3/FGL2/IFNG/LY9/CLEC4D/RELB/IL18R1/IL12B/NFKBID/CCL19/BATF/IL6/FOXP1/SMAD7/IL21/MYB/IL2/BCL6/IFNL1/RORA/IL23A/TNFSF4/RORC
GOBP_ANTIGEN_PROCESSING_AND_PRESENTATION	GOBP_ANTIGEN_PROCESSING_AND_PRESENTATION	GOBP_ANTIGEN_PROCESSING_AND_PRESENTATION	102	0.709694729023262	2.16879389355583	1e-10	4.02122448979592e-09	2.69645542427497e-09	1936	tags=54%, list=11%, signal=48%	CLEC4A/HLA-DPB1/HLA-DRA/CD74/HLA-DRB1/NOD2/HLA-DQA1/HLA-DMB/WAS/HLA-DOA/HLA-DPA1/HLA-DMA/HLA-DQB1/HLA-DRB5/WDFY4/TREM2/LILRB2/RFTN1/HLA-DQB2/FCER1G/HLA-DOB/IFI30/CCR7/CD1E/CTSS/CD8A/HLA-DQA2/ACE/FGL2/THBS1/HLA-B/CD1C/HLA-E/RELB/CD1B/MARCHF1/B2M/HLA-F/CD1D/PSME1/TAPBPL/FCGR2B/HLA-C/SLC11A1/TAP1/CCL19/TAPBP/CD209/PSMB8/CD68/LGMN/HLA-A/TAP2/CD1A/CCL21
GOMF_CYTOKINE_BINDING	GOMF_CYTOKINE_BINDING	GOMF_CYTOKINE_BINDING	142	0.698514996349502	2.16402922676762	1e-10	4.02122448979592e-09	2.69645542427497e-09	2966	tags=59%, list=17%, signal=50%	CD74/TNFRSF1B/PDPN/CSF3R/CCRL2/IL3RA/IL10RA/CSF1R/CCR5/CD4/ACVRL1/CCR2/IL2RB/IL2RG/IL18BP/CX3CR1/CXCR3/XCR1/IL12RB1/CCR4/CXCR6/TNFRSF9/EBI3/IL9R/CCR7/CCR3/IL2RA/CCR1/THBS1/ACKR1/GBP1/IL1R1/ENG/CHRD/ZFP36/IL18R1/CCR8/IL12B/LTBP1/CXCR2/NRP1/ACKR3/CXCR4/CSF2RA/NLRP7/CCR6/TMC8/TGFB3/COMP/ACKR4/CRLF2/IL31RA/LRRC32/IL1RN/CXCR5/IL1RL1/TNFRSF11A/GREM1/IFNGR1/IL1R2/IL22RA2/PXDN/TNFRSF1A/FZD4/ELANE/IL13RA1…
GOBP_POSITIVE_REGULATION_OF_LYMPHOCYTE_MEDIATED_IMMUNITY	GOBP_POSITIVE_REGULATION_OF_LYMPHOCYTE_MEDIATED_IMMUNITY	GOBP_POSITIVE_REGULATION_OF_LYMPHOCYTE_MEDIATED_IMMUNITY	115	0.704666884087186	2.16216317307893	1e-10	4.02122448979592e-09	2.69645542427497e-09	2510	tags=57%, list=14%, signal=49%	IL18/HLA-DRA/GATA3/HLA-DRB1/NOD2/VAV1/SASH3/TNF/TREM2/LTA/TBX21/C3/IL12RB1/NLRP3/KLRD1/FOXP3/NCR3/SLAMF6/CRTAM/PTPRC/CD1E/SH2D1A/LAG3/HLA-B/IL1B/CD1C/SLAMF1/CD40/RASGRP1/IL1R1/ARID5A/TGFB1/XCL1/CLNK/BTK/HLA-E/CD226/IL18R1/KIR2DL4/CD1B/IL12B/B2M/HLA-F/CD1D/CD28/RSAD2/IL6/TNFSF13/IL21/CLCF1/SH2D1B/KLRC4-KLRK1/KLRK1/RAET1E/IL2/KLRC2/HLA-A/C17orf99/CD1A/FCER2/NECTIN2/IL23A/RAET1G/TNFSF4/KLRC4/IL12A
GOBP_REGULATION_OF_LEUKOCYTE_CHEMOTAXIS	GOBP_REGULATION_OF_LEUKOCYTE_CHEMOTAXIS	GOBP_REGULATION_OF_LEUKOCYTE_CHEMOTAXIS	123	0.700949044104973	2.16169923701766	1e-10	4.02122448979592e-09	2.69645542427497e-09	2240	tags=54%, list=13%, signal=47%	CAMK1D/SPI1/AIF1/CD74/C5AR2/NOD2/NCKAP1L/TNFSF14/SLAMF8/CCL2/CMKLR1/CSF1R/CXCL12/DAPK2/CCR2/EDN1/C3AR1/CX3CR1/CSF1/LGALS9/CCL4/CCL5/IL34/PTK2B/CXCL13/VEGFC/RARRES2/RAC2/C5AR1/CCR7/MMP28/CCL3/CCR1/CXCL10/THBS1/SLAMF1/LYN/XCL2/SLC8B1/XCL1/FPR2/GAS6/STAP1/PLA2G7/DPP4/F2RL1/GPR18/WNT5A/DUSP1/CCR6/CCL7/CCL19/SERPINE1/PADI2/TNFAIP6/IL6/CCL1/SLIT2/LGMN/GREM1/KLRC4-KLRK1/KLRK1/CCL21/GPSM3/PTN/IL23A
GOBP_NEGATIVE_REGULATION_OF_LYMPHOCYTE_MEDIATED_IMMUNITY	GOBP_NEGATIVE_REGULATION_OF_LYMPHOCYTE_MEDIATED_IMMUNITY	GOBP_NEGATIVE_REGULATION_OF_LYMPHOCYTE_MEDIATED_IMMUNITY	55	0.73561177557966	2.16034686586369	1e-10	4.02122448979592e-09	2.69645542427497e-09	2816	tags=64%, list=16%, signal=54%	NOD2/NCKAP1L/HAVCR2/PTPN6/LILRB4/ARRB2/LILRB1/TBX21/LGALS9/KLRD1/IL7R/CD96/IL4I1/FOXP3/PTPRC/HLA-B/SLAMF1/XCL1/HLA-E/CR1L/KIR2DL4/HLA-F/KLRC1/FCGR2B/SMAD7/C4BPB/CR1/HLA-A/BCL6/SUSD4/SERPINB9/CLEC4G/CR2/IL20RB/HLA-G
GOBP_POSITIVE_REGULATION_OF_PHAGOCYTOSIS	GOBP_POSITIVE_REGULATION_OF_PHAGOCYTOSIS	GOBP_POSITIVE_REGULATION_OF_PHAGOCYTOSIS	68	0.722110521812017	2.15825564738381	1e-10	4.02122448979592e-09	2.69645542427497e-09	1618	tags=51%, list=9%, signal=47%	CAMK1D/IL15RA/CLEC7A/NOD2/NCKAP1L/CCL2/RAB31/CD300LF/TNF/TREM2/IL2RB/IL2RG/DOCK2/C3/FCER1G/PTPRC/SIRPG/IL1B/IL15/IFNG/FCN1/PLA2G5/SIRPB1/FPR2/PLCG2/GAS6/STAP1/FCGR2B/C2/F2RL1/SLC11A1/C4B/CYBA/FCN3/C4A
GOBP_CD4_POSITIVE_ALPHA_BETA_T_CELL_ACTIVATION	GOBP_CD4_POSITIVE_ALPHA_BETA_T_CELL_ACTIVATION	GOBP_CD4_POSITIVE_ALPHA_BETA_T_CELL_ACTIVATION	100	0.704588430361972	2.1530295696664	1e-10	4.02122448979592e-09	2.69645542427497e-09	2577	tags=57%, list=15%, signal=49%	IL18/HLA-DRA/GATA3/VSIR/HLA-DRB1/CD86/NCKAP1L/SASH3/SOCS1/FUT7/TBX21/LGALS9/IL12RB1/NLRP3/PTGER4/SPN/ZC3H12A/BCL3/FOXP3/GPR183/SLAMF6/NKG7/SEMA4A/IL27/CD80/IL4R/JAK3/TOX/IFNG/LY9/XCL1/PRKCQ/RELB/IL18R1/IL12B/RUNX1/CD274/RSAD2/NFKBID/PLA2G2D/CCL19/BATF/IL6/FOXP1/LGALS9C/SMAD7/IL21/MYB/TCIRG1/IL2/BCL6/RORA/IL23A/TNFSF4/RORC/TGFBR2/LGALS9B
GOBP_MONONUCLEAR_CELL_MIGRATION	GOBP_MONONUCLEAR_CELL_MIGRATION	GOBP_MONONUCLEAR_CELL_MIGRATION	193	0.687661543676511	2.15156023290674	1e-10	4.02122448979592e-09	2.69645542427497e-09	2896	tags=57%, list=17%, signal=48%	ALOX5/SPI1/AIF1/PDGFB/PECAM1/GATA3/MYO1G/JAML/TNFSF14/SLAMF8/CXCL16/CCL2/CMKLR1/CSF1R/CCR5/CXCL12/TNF/FUT7/RIPK3/CCL22/CCR2/C3AR1/CX3CR1/CSF1/TBX21/LGALS9/CCL4/CCL5/IL34/ITGAL/PTPRO/PTK2B/JAM2/SPN/SPNS2/CXCL13/CH25H/GPR183/RARRES2/CD200R1/S1PR1/C5AR1/CRTAM/CCR7/CCL8/CXCL11/CCL3/CCR1/DOCK8/CXCL10/THBS1/ADAM8/SLAMF1/LYN/XCL2/CCL3L3/CCL3L1/SLC8B1/XCL1/PIK3CG/ZAP70/FPR2/GCSAM/CCL23/GAS6/CCL25/CCL11/C…
GOBP_POSITIVE_REGULATION_OF_LEUKOCYTE_MEDIATED_IMMUNITY	GOBP_POSITIVE_REGULATION_OF_LEUKOCYTE_MEDIATED_IMMUNITY	GOBP_POSITIVE_REGULATION_OF_LEUKOCYTE_MEDIATED_IMMUNITY	136	0.695639506570265	2.15110552398445	1e-10	4.02122448979592e-09	2.69645542427497e-09	2510	tags=57%, list=14%, signal=49%	PTAFR/SPI1/IL18/HLA-DRA/GATA3/CLEC7A/TYROBP/HLA-DRB1/NOD2/VAV1/SASH3/ITGB2/TNF/TREM2/LTA/TBX21/C3/ITGAM/IL12RB1/NLRP3/KLRD1/SCIMP/FOXP3/NCR3/SLAMF6/CRTAM/PTPRC/CD1E/SH2D1A/LAG3/HLA-B/IL1B/CD1C/SLAMF1/CD40/RASGRP1/IL1R1/ARID5A/TGFB1/XCL1/CLNK/BTK/HLA-E/CD226/IL18R1/PLCG2/KIR2DL4/CD1B/IL12B/B2M/STX4/HLA-F/CD1D/STAP1/CD28/F2RL1/RSAD2/IL6/TNFSF13/IL21/CLCF1/SH2D1B/KLRC4-KLRK1/KLRK1/RAET1E/IL2/KLRC2/H…
GOBP_ALPHA_BETA_T_CELL_ACTIVATION	GOBP_ALPHA_BETA_T_CELL_ACTIVATION	GOBP_ALPHA_BETA_T_CELL_ACTIVATION	156	0.690976646458906	2.1478705694164	1e-10	4.02122448979592e-09	2.69645542427497e-09	1886	tags=51%, list=11%, signal=46%	CLEC4A/IL18/HLA-DRA/GATA3/VSIR/HLA-DRB1/CD86/RASAL3/NCKAP1L/SASH3/SOCS1/FUT7/BCL11B/WDFY4/TNFSF8/PRDM1/CCR2/LILRB4/ZNF683/IRF1/DOCK2/CD300A/LILRB1/TBX21/CD3E/LGALS9/IL12RB1/NLRP3/SYK/PTGER4/SPN/PTPN22/ZC3H12A/BCL3/FOXP3/GPR183/SLAMF6/NKG7/SEMA4A/IL27/EBI3/CD80/CRTAM/PTPRC/IL4R/JAK3/TOX/IL15/IFNG/LY9/XCL1/HLA-E/ZAP70/ITK/PRKCQ/RELB/IL18R1/IL12B/RUNX1/CD28/CD274/GPR18/RSAD2/NFKBID/ADORA2A/PLA2G2D/C…
GOBP_POSITIVE_REGULATION_OF_CELL_ACTIVATION	GOBP_POSITIVE_REGULATION_OF_CELL_ACTIVATION	GOBP_POSITIVE_REGULATION_OF_CELL_ACTIVATION	353	0.672709968665306	2.14655602805002	1e-10	4.02122448979592e-09	2.69645542427497e-09	2863	tags=54%, list=16%, signal=46%	PTAFR/HLA-DPB1/IL18/HLA-DRA/AIF1/GATA3/IL15RA/VSIR/CLEC7A/CEBPA/FGR/TYROBP/INPP5D/CD74/HLA-DRB1/CD86/NOD2/RASAL3/HLA-DQA1/HLA-DMB/NCKAP1L/HAVCR2/TNFSF14/PTPN6/VAV1/SASH3/CCL2/SOCS1/CORO1A/HLA-DOA/ITGB2/HLA-DPA1/HLA-DMA/CARD11/TNF/PLEK/CD4/HLA-DQB1/LILRA2/ACTA2/HLA-DRB5/AXL/THY1/EPHB2/CD2/TREM2/CCR2/LILRB4/LILRB2/PIK3R6/PDCD1LG2/HLA-DQB2/CD5/TESPA1/LILRB1/TBX21/CD3E/LGALS9/CCL5/ITGAM/CD6/LCK/IL12R…
GOBP_REGULATION_OF_CELL_KILLING	GOBP_REGULATION_OF_CELL_KILLING	GOBP_REGULATION_OF_CELL_KILLING	102	0.702365667529197	2.14639662447128	1e-10	4.02122448979592e-09	2.69645542427497e-09	2092	tags=58%, list=12%, signal=51%	SPI1/HLA-DRA/CLEC7A/TYROBP/HLA-DRB1/NCKAP1L/HAVCR2/VAV1/RIPK3/PIK3R6/CX3CR1/ARRB2/LILRB1/LGALS9/ITGAM/IL12RB1/SYK/KLRD1/IL7R/NCR3/SLAMF6/CRTAM/PTPRC/CD1E/SH2D1A/LAG3/PRF1/HLA-B/CD1C/IFNG/RASGRP1/XCL1/HLA-E/IL10/NCR1/CD226/CFH/CR1L/KIR2DL4/CD1B/IL12B/B2M/HLA-F/CD1D/KLRC1/STAP1/FCGR2B/F2RL1/DNASE1L3/IL21/KLRC4-KLRK1/KLRK1/RAET1E/KLRC2/HLA-A/CD1A/SERPINB9/FCER2/NECTIN2
GOBP_T_CELL_ACTIVATION_INVOLVED_IN_IMMUNE_RESPONSE	GOBP_T_CELL_ACTIVATION_INVOLVED_IN_IMMUNE_RESPONSE	GOBP_T_CELL_ACTIVATION_INVOLVED_IN_IMMUNE_RESPONSE	115	0.699223640973967	2.14546140935583	1e-10	4.02122448979592e-09	2.69645542427497e-09	2016	tags=48%, list=12%, signal=43%	IL18/HLA-DRA/GATA3/CD74/HLA-DRB1/CD86/HLA-DMB/APBB1IP/CLEC4E/NCKAP1L/HAVCR2/LILRB1/TBX21/LGALS9/ITGAL/IL12RB1/NLRP3/FCER1G/PTGER4/SPN/LCP1/ZC3H12A/BCL3/FOXP3/GPR183/SLAMF6/SEMA4A/IL27/CD80/IL4R/JAK3/FGL2/CD1C/IFNG/LY9/CLEC4D/RELB/IL18R1/IL12B/FCGR2B/F2RL1/NFKBID/TNFSF18/SLC11A1/CCL19/BATF/IL6/FOXP1/SMAD7/IL21/MYB/IL2/BCL6/IFNL1/RORA
GOBP_MYELOID_LEUKOCYTE_ACTIVATION	GOBP_MYELOID_LEUKOCYTE_ACTIVATION	GOBP_MYELOID_LEUKOCYTE_ACTIVATION	227	0.678987765334113	2.14544176529729	1e-10	4.02122448979592e-09	2.69645542427497e-09	3289	tags=59%, list=19%, signal=49%	PTAFR/SPI1/IL18/AIF1/CEBPA/FGR/TYROBP/PRAM1/CD74/LAT2/HAVCR2/PTPN6/ITGB2/PTGDR/CD300LF/TNF/LILRA2/CD2/TREM2/CCR2/LILRB4/DOCK2/CD84/CX3CR1/CSF1/CD300A/LGALS9/CCL5/C1QA/ITGAM/SYK/FCER1G/CD93/DYSF/ZC3H12A/RHOH/TLR2/RAC2/C5AR1/PTPRC/IL4R/CCL3/CD33/CST7/THBS1/MILR1/VSIG4/SLAMF1/LYN/IL15/IFNG/UBD/CLEC4D/TSPAN32/RASGRP1/BATF3/CLNK/PIK3CG/BTK/IL10/CD226/FPR2/RELB/TTBK1/SUCNR1/PLCG2/TLR4/HMOX1/CXCR2/STX4/…
GOBP_REGULATION_OF_LYMPHOCYTE_MEDIATED_IMMUNITY	GOBP_REGULATION_OF_LYMPHOCYTE_MEDIATED_IMMUNITY	GOBP_REGULATION_OF_LYMPHOCYTE_MEDIATED_IMMUNITY	173	0.688279182561303	2.14440274533299	1e-10	4.02122448979592e-09	2.69645542427497e-09	2816	tags=57%, list=16%, signal=48%	IL18/HLA-DRA/GATA3/TNFRSF1B/HLA-DRB1/NOD2/WAS/NCKAP1L/HAVCR2/PTPN6/VAV1/SASH3/TNF/FUT7/RIPK3/TREM2/CCR2/LILRB4/PIK3R6/ARRB2/LTA/LILRB1/TBX21/C3/LGALS9/IL12RB1/NLRP3/KLRD1/IL7R/CD96/IL4I1/FOXP3/NCR3/SLAMF6/CRTAM/PTPRC/CD1E/SH2D1A/LAG3/HLA-B/IL1B/CD1C/SLAMF1/CD40/RASGRP1/IL1R1/ARID5A/TGFB1/XCL1/CLNK/BTK/HLA-E/IL10/NCR1/CD226/CR1L/IL18R1/KIR2DL4/CD1B/IL12B/B2M/HLA-F/CD1D/KLRC1/CD28/FCGR2B/RSAD2/IL6/…
GOBP_NEUTROPHIL_MIGRATION	GOBP_NEUTROPHIL_MIGRATION	GOBP_NEUTROPHIL_MIGRATION	126	0.694311005981972	2.1426	1e-10	4.02122448979592e-09	2.69645542427497e-09	3013	tags=60%, list=17%, signal=50%	CAMK1D/PECAM1/CD74/C5AR2/NOD2/CSF3R/NCKAP1L/JAML/SLAMF8/VAV1/CCL2/ITGB2/FUT7/CCL22/DAPK2/EDN1/C3AR1/CCL4/CCL5/SYK/FCER1G/CXCL13/RHOH/RAC2/CXCL9/C5AR1/CCR7/CCL8/CXCL11/CCL3/CXCL10/ADAM8/IL1B/XCL2/CCL3L3/CCL3L1/IL1R1/XCL1/PIK3CG/CCL23/RHOG/CCL25/CCL11/CXCR2/DPP4/CCL7/MYD88/CCL19/S100A8/CCL26/CCL13/TNFAIP6/S100A9/CCL14/CCL1/CXCL2/SLIT2/SAA1/TREM1/S100A12/CCL21/ITGA1/IL1A/CCL16/IL23A/CXCR1/LBP/CD177/…
GOBP_POSITIVE_REGULATION_OF_INTERFERON_GAMMA_PRODUCTION	GOBP_POSITIVE_REGULATION_OF_INTERFERON_GAMMA_PRODUCTION	GOBP_POSITIVE_REGULATION_OF_INTERFERON_GAMMA_PRODUCTION	77	0.708569052239584	2.13984610320674	1e-10	4.02122448979592e-09	2.69645542427497e-09	3889	tags=79%, list=22%, signal=62%	HLA-DPB1/IL18/CLEC7A/HAVCR2/SASH3/HLA-DPA1/TNF/TLR7/CD14/CD2/CCR2/IRF8/LTA/LILRB1/CD3E/LGALS9/IL12RB1/TLR8/PTPN22/BCL3/SLAMF6/IL27/EBI3/CRTAM/IL1B/SLAMF1/RASGRP1/IL1R1/ARID5A/CD226/IL18R1/IL12B/TLR4/F2RL1/WNT5A/SLC11A1/CD244/ISG15/IL21/KLRC4-KLRK1/KLRK1/IL2/HLA-A/IFNL1/IL23A/BTN3A1/TNFSF4/HMHB1/IL12A/BTN3A2/IL27RA/TLR9/TXK/JAK2/CD160/CYRIB/PDE4B/TYK2/CEBPG/TLR3/IL23R
GOBP_POSITIVE_REGULATION_OF_T_CELL_PROLIFERATION	GOBP_POSITIVE_REGULATION_OF_T_CELL_PROLIFERATION	GOBP_POSITIVE_REGULATION_OF_T_CELL_PROLIFERATION	100	0.70020942468051	2.13964852576665	1e-10	4.02122448979592e-09	2.69645542427497e-09	2766	tags=63%, list=16%, signal=53%	HLA-DPB1/IL18/AIF1/CD86/RASAL3/HLA-DMB/NCKAP1L/HAVCR2/SASH3/CORO1A/HLA-DPA1/CARD11/CCR2/LILRB2/PDCD1LG2/CD3E/LGALS9/CCL5/CD6/IL12RB1/SYK/PTPN22/CCDC88B/FOXP3/CD40LG/EBI3/CD80/PTPRC/IL2RA/JAK3/TMIGD2/VCAM1/IL1B/SLAMF1/IL15/TNFSF13B/XCL1/HLA-E/ZAP70/PRKCQ/IL12B/CD1D/CD28/CD274/CD70/CCL19/CD209/IL6/IL21/IGF1/IL2/HLA-A/EFNB1/CD24/IL1A/ICOSLG/IL23A/TNFSF4/IGF2/TGFBR2/PNP/IL27RA/TNFRSF13C
GOBP_REGULATION_OF_ALPHA_BETA_T_CELL_ACTIVATION	GOBP_REGULATION_OF_ALPHA_BETA_T_CELL_ACTIVATION	GOBP_REGULATION_OF_ALPHA_BETA_T_CELL_ACTIVATION	103	0.69888450848339	2.13941525155048	1e-10	4.02122448979592e-09	2.69645542427497e-09	3758	tags=67%, list=22%, signal=53%	IL18/HLA-DRA/GATA3/VSIR/HLA-DRB1/CD86/RASAL3/NCKAP1L/SASH3/SOCS1/PRDM1/CCR2/LILRB4/ZNF683/IRF1/CD300A/LILRB1/TBX21/CD3E/LGALS9/IL12RB1/NLRP3/SYK/PTPN22/ZC3H12A/FOXP3/IL27/EBI3/CD80/CRTAM/PTPRC/IL4R/JAK3/IFNG/XCL1/HLA-E/ZAP70/PRKCQ/IL12B/RUNX1/CD28/CD274/NFKBID/ADORA2A/CCL19/LGALS9C/SMAD7/MYB/IL2/HLA-A/BCL6/IL23A/TNFSF4/TGFBR2/IL12A/LGALS9B/PNP/AGER/CBLB/JAK2/ZBTB16/LOXL3/CD160/CD83/NFKBIZ/TYK2/AN…
GOBP_NEUTROPHIL_CHEMOTAXIS	GOBP_NEUTROPHIL_CHEMOTAXIS	GOBP_NEUTROPHIL_CHEMOTAXIS	103	0.698320470738675	2.13768862728159	1e-10	4.02122448979592e-09	2.69645542427497e-09	3013	tags=63%, list=17%, signal=53%	CAMK1D/CD74/C5AR2/NOD2/CSF3R/NCKAP1L/JAML/VAV1/CCL2/ITGB2/CCL22/DAPK2/EDN1/C3AR1/CCL4/CCL5/SYK/FCER1G/CXCL13/RAC2/CXCL9/C5AR1/CCR7/CCL8/CXCL11/CCL3/CXCL10/IL1B/XCL2/CCL3L3/CCL3L1/XCL1/PIK3CG/CCL23/CCL25/CCL11/CXCR2/DPP4/CCL7/CCL19/S100A8/CCL26/CCL13/TNFAIP6/S100A9/CCL14/CCL1/CXCL2/SLIT2/SAA1/TREM1/S100A12/CCL21/ITGA1/CCL16/IL23A/CXCR1/LBP/MPP1/CXCL5/CXCL3/CCL18/VAV3/CXCL6/MCU
GOBP_MYELOID_CELL_ACTIVATION_INVOLVED_IN_IMMUNE_RESPONSE	GOBP_MYELOID_CELL_ACTIVATION_INVOLVED_IN_IMMUNE_RESPONSE	GOBP_MYELOID_CELL_ACTIVATION_INVOLVED_IN_IMMUNE_RESPONSE	94	0.701333193291612	2.13588823285315	1e-10	4.02122448979592e-09	2.69645542427497e-09	1434	tags=47%, list=8%, signal=43%	PTAFR/SPI1/FGR/TYROBP/PRAM1/LAT2/HAVCR2/PTPN6/ITGB2/PTGDR/LILRA2/TREM2/CCR2/DOCK2/CD84/CX3CR1/CD300A/LGALS9/ITGAM/SYK/FCER1G/DYSF/RAC2/IL4R/CCL3/MILR1/SLAMF1/LYN/IFNG/RASGRP1/CLNK/PIK3CG/BTK/SUCNR1/PLCG2/HMOX1/STX4/F2RL1/MYD88/SCNN1B/DNASE1L3/VAMP8/NMI/UNC13D
GOBP_REGULATION_OF_LEUKOCYTE_MEDIATED_IMMUNITY	GOBP_REGULATION_OF_LEUKOCYTE_MEDIATED_IMMUNITY	GOBP_REGULATION_OF_LEUKOCYTE_MEDIATED_IMMUNITY	234	0.674328672866582	2.13441623635919	1e-10	4.02122448979592e-09	2.69645542427497e-09	3000	tags=56%, list=17%, signal=47%	PTAFR/SPI1/IL18/HLA-DRA/GATA3/CLEC7A/FGR/TYROBP/PRAM1/TNFRSF1B/HLA-DRB1/NOD2/WAS/NCKAP1L/HAVCR2/PTPN6/VAV1/SASH3/ITGB2/TNF/FUT7/RIPK3/TREM2/CCR2/LILRB4/PIK3R6/CD84/CX3CR1/ARRB2/LTA/CD300A/LILRB1/TBX21/C3/LGALS9/ITGAM/IL12RB1/NLRP3/SYK/KLRD1/IL7R/CD96/IL4I1/SCIMP/FOXP3/RAC2/NCR3/SLAMF6/CRTAM/PTPRC/IL4R/CD1E/SH2D1A/LAG3/JAK3/HLA-B/IL1B/CD1C/SLAMF1/LYN/CD40/RASGRP1/IL1R1/ARID5A/TGFB1/XCL1/CLNK/BTK/H…
GOBP_POSITIVE_REGULATION_OF_CELL_CELL_ADHESION	GOBP_POSITIVE_REGULATION_OF_CELL_CELL_ADHESION	GOBP_POSITIVE_REGULATION_OF_CELL_CELL_ADHESION	284	0.671502811830819	2.13120659765333	1e-10	4.02122448979592e-09	2.69645542427497e-09	2766	tags=53%, list=16%, signal=45%	PTAFR/ALOX5/HLA-DPB1/IL18/HLA-DRA/AIF1/GATA3/VSIR/CD74/HLA-DRB1/CD86/NOD2/RASAL3/PDPN/HLA-DQA1/HLA-DMB/NCKAP1L/HAVCR2/TNFSF14/PTPN6/VAV1/SASH3/CCL2/SOCS1/CORO1A/HLA-DOA/ITGB2/HLA-DPA1/HLA-DMA/CARD11/TNF/CD4/FUT7/HLA-DQB1/HLA-DRB5/THY1/CCR2/LILRB4/LILRB2/PIK3R6/PDCD1LG2/HLA-DQB2/CD5/TESPA1/LILRB1/CD3E/LGALS9/CCL5/CD6/LCK/IL12RB1/NLRP3/SYK/VNN1/HLA-DOB/PTPN22/IL7R/IL4I1/CXCL13/CCDC88B/FOXP3/CD40LG/…
GOBP_CELL_ACTIVATION_INVOLVED_IN_IMMUNE_RESPONSE	GOBP_CELL_ACTIVATION_INVOLVED_IN_IMMUNE_RESPONSE	GOBP_CELL_ACTIVATION_INVOLVED_IN_IMMUNE_RESPONSE	288	0.671069709651995	2.12998094381792	1e-10	4.02122448979592e-09	2.69645542427497e-09	2570	tags=48%, list=15%, signal=41%	PTAFR/SPI1/IL18/HLA-DRA/GATA3/CLEC7A/FGR/TYROBP/PRAM1/CD74/MFNG/LAT2/HLA-DRB1/CD86/LFNG/HLA-DMB/APBB1IP/CLEC4E/NCKAP1L/HAVCR2/PTPN6/GAPT/CORO1A/ITGB2/PTGDR/LILRA2/TREM2/CCR2/IRF8/ZNF683/DOCK2/CD84/CX3CR1/CD300A/ITM2A/LILRB1/TBX21/LGALS9/ITGAM/ITGAL/IL12RB1/NLRP3/SYK/FCER1G/PTK2B/PTGER4/SPN/LCP1/DYSF/ZC3H12A/BCL3/FOXP3/CD40LG/GPR183/RAC2/SLAMF6/NKG7/SEMA4A/IL27/CD80/CD180/PTPRC/IL4R/CCL3/TCIM/JAK3…
GOBP_NATURAL_KILLER_CELL_MEDIATED_IMMUNITY	GOBP_NATURAL_KILLER_CELL_MEDIATED_IMMUNITY	GOBP_NATURAL_KILLER_CELL_MEDIATED_IMMUNITY	76	0.706913794767263	2.12859935304629	1e-10	4.02122448979592e-09	2.69645542427497e-09	2510	tags=59%, list=14%, signal=51%	IL18/HAVCR2/PTPN6/VAV1/CORO1A/PIK3R6/ARRB2/LILRB1/LGALS9/FCGR3A/KLRD1/CD96/NCR3/SLAMF6/NKG7/CRTAM/GZMB/SH2D1A/LAG3/HLA-B/RASGRP1/CLNK/HLA-E/NCR1/CD226/KIR2DL4/IL12B/HLA-F/KLRC1/KIR3DL1/UNC13D/IL21/SH2D1B/KLRC4-KLRK1/KLRK1/KLRF2/RAET1E/KLRC2/HLA-A/SERPINB9/SLAMF7/NECTIN2/RAET1G/KLRC4/IL12A
GOBP_LYMPHOCYTE_ACTIVATION_INVOLVED_IN_IMMUNE_RESPONSE	GOBP_LYMPHOCYTE_ACTIVATION_INVOLVED_IN_IMMUNE_RESPONSE	GOBP_LYMPHOCYTE_ACTIVATION_INVOLVED_IN_IMMUNE_RESPONSE	200	0.677397309503033	2.12140888454121	1e-10	4.02122448979592e-09	2.69645542427497e-09	2016	tags=44%, list=12%, signal=40%	SPI1/IL18/HLA-DRA/GATA3/CD74/MFNG/HLA-DRB1/CD86/LFNG/HLA-DMB/APBB1IP/CLEC4E/NCKAP1L/HAVCR2/GAPT/CORO1A/IRF8/ZNF683/ITM2A/LILRB1/TBX21/LGALS9/ITGAL/IL12RB1/NLRP3/FCER1G/PTK2B/PTGER4/SPN/LCP1/ZC3H12A/BCL3/FOXP3/CD40LG/GPR183/SLAMF6/NKG7/SEMA4A/IL27/CD80/CD180/PTPRC/IL4R/JAK3/FGL2/CD1C/IFNG/LY9/CLEC4D/CD40/TGFB1/IL10/RELB/IL18R1/PLCG2/IL12B/TLR4/HLA-F/CD28/FCGR2B/F2RL1/NFKBID/DLL1/TNFSF18/CCR6/SLC11…
GOBP_POSITIVE_REGULATION_OF_LEUKOCYTE_CHEMOTAXIS	GOBP_POSITIVE_REGULATION_OF_LEUKOCYTE_CHEMOTAXIS	GOBP_POSITIVE_REGULATION_OF_LEUKOCYTE_CHEMOTAXIS	94	0.696576664123519	2.12140237252809	1e-10	4.02122448979592e-09	2.69645542427497e-09	2240	tags=52%, list=13%, signal=46%	CAMK1D/SPI1/AIF1/CD74/NCKAP1L/TNFSF14/CMKLR1/CSF1R/CXCL12/DAPK2/CCR2/EDN1/C3AR1/CX3CR1/CSF1/LGALS9/CCL4/CCL5/IL34/PTK2B/CXCL13/VEGFC/RARRES2/RAC2/C5AR1/CCR7/CCL3/CCR1/CXCL10/THBS1/SLAMF1/XCL2/XCL1/FPR2/GAS6/PLA2G7/F2RL1/WNT5A/CCR6/CCL7/CCL19/SERPINE1/IL6/CCL1/LGMN/CCL21/GPSM3/PTN/IL23A
GOBP_LEUKOCYTE_CHEMOTAXIS	GOBP_LEUKOCYTE_CHEMOTAXIS	GOBP_LEUKOCYTE_CHEMOTAXIS	229	0.671339399437642	2.1213898003576	1e-10	4.02122448979592e-09	2.69645542427497e-09	3013	tags=56%, list=17%, signal=47%	ALOX5/CAMK1D/SPI1/AIF1/PDGFB/CD74/C5AR2/NOD2/CSF3R/NCKAP1L/JAML/TNFSF14/SLAMF8/VAV1/CXCL16/CCL2/CMKLR1/CORO1A/CSF1R/ITGB2/CCR5/CXCL12/CCL22/DAPK2/CCR2/EDN1/C3AR1/CX3CR1/CSF1/LGALS9/CCL4/CCL5/IL34/SYK/FCER1G/PTPRO/PTK2B/CXCL13/CH25H/VEGFC/GPR183/RARRES2/RAC2/CXCL9/S1PR1/C5AR1/CCR7/MMP28/CCL8/CXCL11/CCL3/CCR1/CXCL10/THBS1/ADAM8/IL1B/SLAMF1/LYN/XCL2/CCL3L3/CCL3L1/SLC8B1/XCL1/PIK3CG/IL10/FPR2/CCL23/G…
GOBP_LEUKOCYTE_CELL_CELL_ADHESION	GOBP_LEUKOCYTE_CELL_CELL_ADHESION	GOBP_LEUKOCYTE_CELL_CELL_ADHESION	364	0.663696365902937	2.11956147697447	1e-10	4.02122448979592e-09	2.69645542427497e-09	2766	tags=52%, list=16%, signal=45%	PTAFR/ALOX5/HLA-DPB1/LAPTM5/IL18/SELPLG/TNFAIP8L2/HLA-DRA/AIF1/PECAM1/GATA3/VSIR/CD74/HLA-DRB1/CD86/NOD2/RASAL3/HLA-DQA1/HLA-DMB/NCKAP1L/HAVCR2/TNFSF14/PTPN6/VAV1/SASH3/CCL2/SOCS1/CORO1A/HLA-DOA/ITGB2/HLA-DPA1/HLA-DMA/CXCL12/CARD11/TNF/CD4/FUT7/HLA-DQB1/HLA-DRB5/THY1/CCR2/LILRB4/LILRB2/PIK3R6/IRF1/CX3CR1/PDCD1LG2/HLA-DQB2/CD5/CD300A/TESPA1/LILRB1/TBX21/CD3E/LGALS9/CCL5/ITGAL/CD6/LCK/IL12RB1/NLRP3…
GOBP_ALPHA_BETA_T_CELL_DIFFERENTIATION	GOBP_ALPHA_BETA_T_CELL_DIFFERENTIATION	GOBP_ALPHA_BETA_T_CELL_DIFFERENTIATION	110	0.690710313477683	2.11888668292511	1e-10	4.02122448979592e-09	2.69645542427497e-09	2498	tags=54%, list=14%, signal=46%	IL18/HLA-DRA/GATA3/HLA-DRB1/CD86/NCKAP1L/SASH3/SOCS1/FUT7/BCL11B/TNFSF8/PRDM1/LILRB4/ZNF683/IRF1/TBX21/LGALS9/IL12RB1/NLRP3/SYK/PTGER4/SPN/ZC3H12A/BCL3/FOXP3/GPR183/SLAMF6/SEMA4A/IL27/CD80/IL4R/JAK3/TOX/IFNG/LY9/ZAP70/ITK/RELB/IL18R1/IL12B/RUNX1/GPR18/RSAD2/NFKBID/PLA2G2D/CCL19/BATF/IL6/FOXP1/SMAD7/IL21/MYB/IL2/BCL6/RORA/IL23A/TNFSF4/RORC/TGFBR2
GOBP_INTERLEUKIN_10_PRODUCTION	GOBP_INTERLEUKIN_10_PRODUCTION	GOBP_INTERLEUKIN_10_PRODUCTION	58	0.718630176250155	2.11843012058734	1e-10	4.02122448979592e-09	2.69645542427497e-09	1449	tags=57%, list=8%, signal=52%	VSIR/CLEC7A/TYROBP/HLA-DRB1/NOD2/SASH3/TREM2/LILRB4/PDCD1LG2/LILRB1/LGALS9/SYK/BCL3/FOXP3/CD40LG/TLR2/CD34/TIGIT/JAK3/IDO1/XCL1/HGF/PLCG2/IL12B/TLR4/LILRA5/CD28/CD274/FCGR2B/F2RL1/DLL1/IL6/ISG15
GOBP_T_CELL_MEDIATED_IMMUNITY	GOBP_T_CELL_MEDIATED_IMMUNITY	GOBP_T_CELL_MEDIATED_IMMUNITY	109	0.690008792577535	2.11650711417615	1e-10	4.02122448979592e-09	2.69645542427497e-09	3023	tags=60%, list=17%, signal=50%	IL18/HLA-DRA/GATA3/TNFRSF1B/HLA-DRB1/MYO1G/NOD2/WAS/NCKAP1L/SASH3/FUT7/RIPK3/CCR2/LILRB4/RFTN1/LILRB1/TBX21/IL12RB1/NLRP3/KLRD1/IL7R/IL4I1/FOXP3/CRTAM/PTPRC/CD1E/CD8A/PRF1/HLA-B/IL1B/CD1C/SLAMF1/IL1R1/ARID5A/XCL1/HLA-E/IL18R1/CD1B/IL12B/B2M/HLA-F/CD1D/KLRC1/FCGR2B/RSAD2/CD70/AIRE/GZMM/CTSC/IL6/SMAD7/BTN3A3/HLA-A/CD1A/NECTIN2/IL23A/TNFSF4/IL12A/CLEC4G/BTN3A2/IL20RB/HLA-G/CTSH/AGER/EMP2
GOBP_MACROPHAGE_ACTIVATION	GOBP_MACROPHAGE_ACTIVATION	GOBP_MACROPHAGE_ACTIVATION	100	0.691301643596218	2.11242878265401	1e-10	4.02122448979592e-09	2.69645542427497e-09	3157	tags=63%, list=18%, signal=52%	AIF1/CEBPA/TYROBP/CD74/HAVCR2/ITGB2/TNF/TREM2/CD84/CX3CR1/C1QA/ITGAM/SYK/CD93/DYSF/ZC3H12A/TLR2/C5AR1/PTPRC/IL4R/CCL3/CST7/THBS1/VSIG4/IFNG/IL10/FPR2/TTBK1/SUCNR1/PLCG2/TLR4/STAP1/FCGR2B/HAMP/NR1H3/WNT5A/SLC11A1/IL31RA/CSF2/NMI/CTSC/IL6/FOXP1/IL1RL1/ADGRF5/CLU/IFNGR1/RORA/TLR1/IL33/AZU1/IFI35/JUN/BPI/SPHK1/LBP/IFNGR2/AGER/JUND/CD200/JAK2/TMEM106A/TLR6
GOBP_POSITIVE_REGULATION_OF_ALPHA_BETA_T_CELL_ACTIVATION	GOBP_POSITIVE_REGULATION_OF_ALPHA_BETA_T_CELL_ACTIVATION	GOBP_POSITIVE_REGULATION_OF_ALPHA_BETA_T_CELL_ACTIVATION	67	0.707183691456467	2.1122773626728	1e-10	4.02122448979592e-09	2.69645542427497e-09	3889	tags=72%, list=22%, signal=56%	IL18/HLA-DRA/HLA-DRB1/CD86/RASAL3/NCKAP1L/SASH3/SOCS1/CCR2/LILRB4/CD3E/LGALS9/IL12RB1/NLRP3/SYK/PTPN22/FOXP3/EBI3/CD80/PTPRC/IL4R/IFNG/XCL1/HLA-E/ZAP70/PRKCQ/IL12B/RUNX1/CD28/NFKBID/CCL19/MYB/HLA-A/IL23A/TNFSF4/TGFBR2/IL12A/PNP/JAK2/ZBTB16/CD160/CD83/NFKBIZ/TYK2/ANXA1/RHOA/MALT1/IL23R
GOBP_REGULATION_OF_CD4_POSITIVE_ALPHA_BETA_T_CELL_ACTIVATION	GOBP_REGULATION_OF_CD4_POSITIVE_ALPHA_BETA_T_CELL_ACTIVATION	GOBP_REGULATION_OF_CD4_POSITIVE_ALPHA_BETA_T_CELL_ACTIVATION	64	0.711906102393431	2.11190368062244	1e-10	4.02122448979592e-09	2.69645542427497e-09	3889	tags=69%, list=22%, signal=54%	IL18/HLA-DRA/GATA3/VSIR/HLA-DRB1/CD86/NCKAP1L/SASH3/SOCS1/TBX21/LGALS9/IL12RB1/NLRP3/ZC3H12A/FOXP3/IL27/CD80/IL4R/JAK3/IFNG/XCL1/PRKCQ/IL12B/RUNX1/CD274/NFKBID/CCL19/LGALS9C/SMAD7/MYB/IL2/BCL6/IL23A/TNFSF4/TGFBR2/LGALS9B/AGER/LOXL3/CD160/CD83/NFKBIZ/ANXA1/MALT1/IL23R
GOBP_REGULATION_OF_ADAPTIVE_IMMUNE_RESPONSE	GOBP_REGULATION_OF_ADAPTIVE_IMMUNE_RESPONSE	GOBP_REGULATION_OF_ADAPTIVE_IMMUNE_RESPONSE	185	0.6766882306462	2.11164928975863	1e-10	4.02122448979592e-09	2.69645542427497e-09	2816	tags=54%, list=16%, signal=46%	IL18/HLA-DRA/GATA3/CLEC7A/TNFRSF1B/HLA-DRB1/NOD2/WAS/NCKAP1L/HAVCR2/PTPN6/SASH3/TNF/CD4/FUT7/RIPK3/CARD9/EPHB2/TREM2/CCR2/LILRB4/IRF1/LTA/LILRB1/TBX21/C3/IL12RB1/NLRP3/KLRD1/IL7R/IL4I1/ZC3H12A/FOXP3/CD48/SAMSN1/IL27/CD80/PTPRC/IL4R/CD1E/JAK3/HLA-B/IL1B/CD1C/SLAMF1/CD40/IL1R1/ARID5A/TNFSF13B/TGFB1/XCL1/BTK/HLA-E/IL10/CD226/PRKCQ/CR1L/IL18R1/CD1B/IL12B/B2M/HLA-F/CD1D/KLRC1/CD28/CD274/FCGR2B/RSAD2/N…
GOBP_NEGATIVE_REGULATION_OF_TUMOR_NECROSIS_FACTOR_SUPERFAMILY_CYTOKINE_PRODUCTION	GOBP_NEGATIVE_REGULATION_OF_TUMOR_NECROSIS_FACTOR_SUPERFAMILY_CYTOKINE_PRODUCTION	GOBP_NEGATIVE_REGULATION_OF_TUMOR_NECROSIS_FACTOR_SUPERFAMILY_CYTOKINE_PRODUCTION	62	0.709537268086775	2.10213280289143	1e-10	4.02122448979592e-09	2.69645542427497e-09	1926	tags=50%, list=11%, signal=45%	CLEC4A/VSIR/C5AR2/NOD2/HAVCR2/PTPN6/AXL/TREM2/LILRB4/ARRB2/LILRB1/LGALS9/PTPN22/ZC3H12A/BCL3/FOXP3/NLRC3/CD34/CD33/GHRL/SLAMF1/IL10/GAS6/LILRA4/TLR4/CD274/GPR18/LTF/IRAK3/IGF1/TNFAIP3
GOBP_REGULATION_OF_MONONUCLEAR_CELL_MIGRATION	GOBP_REGULATION_OF_MONONUCLEAR_CELL_MIGRATION	GOBP_REGULATION_OF_MONONUCLEAR_CELL_MIGRATION	115	0.684829857984904	2.10129627515833	1e-10	4.02122448979592e-09	2.69645542427497e-09	1701	tags=47%, list=10%, signal=43%	SPI1/AIF1/TNFSF14/SLAMF8/CCL2/CMKLR1/CSF1R/CXCL12/TNF/RIPK3/CCR2/C3AR1/CX3CR1/CSF1/LGALS9/CCL4/CCL5/IL34/PTK2B/JAM2/SPN/CXCL13/RARRES2/CD200R1/C5AR1/CCR7/CCL3/CCR1/DOCK8/CXCL10/THBS1/ADAM8/SLAMF1/LYN/XCL2/SLC8B1/XCL1/FPR2/GCSAM/GAS6/PLA2G7/WNT5A/DUSP1/CCR6/CCL7/SERPINE1/AIRE/PADI2/CCL1/SLIT2/LGMN/GREM1/KLRC4-KLRK1/KLRK1
GOBP_GRANULOCYTE_MIGRATION	GOBP_GRANULOCYTE_MIGRATION	GOBP_GRANULOCYTE_MIGRATION	152	0.67688409929818	2.09961692315738	1e-10	4.02122448979592e-09	2.69645542427497e-09	3013	tags=57%, list=17%, signal=48%	CAMK1D/PECAM1/CD74/C5AR2/NOD2/CSF3R/NCKAP1L/JAML/SLAMF8/VAV1/CCL2/CMKLR1/CSF1R/ITGB2/FUT7/CCL22/DAPK2/EDN1/C3AR1/CSF1/CD300A/CCL4/CCL5/IL34/SYK/FCER1G/PTGER4/CXCL13/RHOH/RARRES2/RAC2/CXCL9/C5AR1/CCR7/CCL8/CXCL11/CCL3/CXCL10/THBS1/ADAM8/IL1B/SLAMF1/XCL2/CCL3L3/CCL3L1/IL1R1/XCL1/PIK3CG/CCL23/RHOG/CCL25/CCL11/CXCR2/DPP4/CCL7/MYD88/CCL19/S100A8/CCL26/CCL13/TNFAIP6/S100A9/CCL14/CCL1/CXCL2/SLIT2/SAA1/H…
GOBP_REGULATION_OF_T_CELL_MEDIATED_IMMUNITY	GOBP_REGULATION_OF_T_CELL_MEDIATED_IMMUNITY	GOBP_REGULATION_OF_T_CELL_MEDIATED_IMMUNITY	86	0.689953342179419	2.09829329744256	1e-10	4.02122448979592e-09	2.69645542427497e-09	2816	tags=59%, list=16%, signal=50%	IL18/HLA-DRA/GATA3/TNFRSF1B/HLA-DRB1/NOD2/WAS/NCKAP1L/SASH3/FUT7/RIPK3/CCR2/LILRB4/LILRB1/TBX21/IL12RB1/NLRP3/KLRD1/IL7R/IL4I1/FOXP3/PTPRC/CD1E/HLA-B/IL1B/CD1C/SLAMF1/IL1R1/ARID5A/XCL1/HLA-E/IL18R1/CD1B/IL12B/B2M/HLA-F/CD1D/KLRC1/FCGR2B/RSAD2/IL6/SMAD7/HLA-A/CD1A/NECTIN2/IL23A/TNFSF4/IL12A/CLEC4G/IL20RB/HLA-G
GOBP_POSITIVE_REGULATION_OF_LYMPHOCYTE_DIFFERENTIATION	GOBP_POSITIVE_REGULATION_OF_LYMPHOCYTE_DIFFERENTIATION	GOBP_POSITIVE_REGULATION_OF_LYMPHOCYTE_DIFFERENTIATION	105	0.685084326994646	2.09723287997489	1e-10	4.02122448979592e-09	2.69645542427497e-09	1886	tags=48%, list=11%, signal=43%	IL18/HLA-DRA/GATA3/IL15RA/VSIR/INPP5D/CD74/HLA-DRB1/CD86/NCKAP1L/SASH3/SOCS1/AXL/LILRB4/LILRB2/PIK3R6/TESPA1/LGALS9/IL12RB1/NLRP3/SYK/VNN1/IL7R/IL4I1/FOXP3/RHOH/CD80/PTPRC/IL4R/IL2RA/CD27/ADAM8/TOX/IL15/IFNG/RASGRP1/BTK/IL10/ZAP70/GAS6/IL12B/RUNX1/NFKBID/CCL19/IL1RL2/GLI2/CR1/MYB/IL2/BCL6
GOBP_NEGATIVE_REGULATION_OF_IMMUNE_EFFECTOR_PROCESS	GOBP_NEGATIVE_REGULATION_OF_IMMUNE_EFFECTOR_PROCESS	GOBP_NEGATIVE_REGULATION_OF_IMMUNE_EFFECTOR_PROCESS	112	0.683029329456229	2.09456785526512	1e-10	4.02122448979592e-09	2.69645542427497e-09	3370	tags=58%, list=19%, signal=47%	SPI1/NOD2/NCKAP1L/HAVCR2/SLAMF8/PTPN6/TNF/CCR2/LILRB4/CD84/CX3CR1/ARRB2/CD300A/LILRB1/TBX21/LGALS9/KLRD1/IL7R/CD96/IL4I1/ZC3H12A/SERPING1/FOXP3/PTPRC/IL4R/JAK3/FGL2/HLA-B/VSIG4/SLAMF1/TGFB1/XCL1/HLA-E/IL10/CR1L/KIR2DL4/HMOX1/HLA-F/KLRC1/FCGR2B/FCRL3/TGFB3/SMAD7/C4BPB/CR1/IRAK3/IL2/HLA-A/BCL6/SUSD4/IFNL1/SERPINB9/FOXF1/PGLYRP2/TNFSF4/CLEC4G/CR2/IL20RB/HLA-G/BST2/ARG1/CD47/LOXL3/CLEC12B/ZPBP2
GOBP_REGULATION_OF_LEUKOCYTE_PROLIFERATION	GOBP_REGULATION_OF_LEUKOCYTE_PROLIFERATION	GOBP_REGULATION_OF_LEUKOCYTE_PROLIFERATION	248	0.660022298721751	2.0931847100284	1e-10	4.02122448979592e-09	2.69645542427497e-09	3075	tags=56%, list=18%, signal=47%	LST1/HLA-DPB1/IL18/AIF1/VSIR/TYROBP/MNDA/INPP5D/CD74/TNFRSF1B/HLA-DRB1/CD86/RASAL3/HLA-DMB/NCKAP1L/HAVCR2/PTPN6/CSF2RB/SASH3/CORO1A/CSF1R/HLA-DPA1/CARD11/RIPK3/EPHB2/TNFSF8/CCR2/LILRB4/LILRB2/IRF1/PDCD1LG2/CSF1/CD300A/LILRB1/CD3E/LGALS9/CCL5/IL34/CD6/IL12RB1/SYK/FCGR3A/SPN/PTPN22/IL4I1/CCDC88B/FOXP3/CD40LG/GPR183/RAC2/IL27/EBI3/CD80/IKZF3/CRTAM/PTPRC/CCL8/IL2RA/JAK3/TMIGD2/VCAM1/IL1B/VSIG4/SLAMF1…
GOBP_CELL_CHEMOTAXIS	GOBP_CELL_CHEMOTAXIS	GOBP_CELL_CHEMOTAXIS	301	0.657950291335037	2.09262427186846	1e-10	4.02122448979592e-09	2.69645542427497e-09	3034	tags=53%, list=17%, signal=45%	ALOX5/CAMK1D/SPI1/AIF1/PDGFB/TMSB4X/CD74/C5AR2/NOD2/CSF3R/CCRL2/NCKAP1L/JAML/TNFSF14/SLAMF8/BIN2/VAV1/CXCL16/CCL2/CMKLR1/CORO1A/CSF1R/ITGB2/CCR5/CXCL12/CCL22/DAPK2/CCR2/EDN1/C3AR1/CX3CR1/SMOC2/ARRB2/CSF1/CXCR3/LGALS9/CCL4/CCL5/IL34/XCR1/SYK/FCER1G/PTPRO/CCR4/PTK2B/CXCR6/CXCL13/CH25H/VEGFC/GPR183/RARRES2/RAC2/CXCL9/PDGFRA/S1PR1/C5AR1/CCR7/MMP28/CCL8/CXCL11/CCL3/CCR3/CCR1/CXCL10/PDGFRB/THBS1/ADAM8/…
GOBP_LEUKOCYTE_DEGRANULATION	GOBP_LEUKOCYTE_DEGRANULATION	GOBP_LEUKOCYTE_DEGRANULATION	78	0.692339807662864	2.09207571642993	1e-10	4.02122448979592e-09	2.69645542427497e-09	2637	tags=51%, list=15%, signal=44%	PTAFR/SPI1/HCK/FGR/PRAM1/LAT2/NCKAP1L/CORO1A/ITGB2/PTGDR/CCR2/CD84/CD300A/LGALS9/ITGAM/SYK/RAC2/NKG7/IL4R/CCL3/MILR1/LYN/RASGRP1/CLNK/PIK3CG/BTK/HMOX1/STX4/HLA-F/FCGR2B/F2RL1/VAMP8/UNC13D/KLRF2/KLRC2/FOXF1/BLK/STXBP2/LAT/CD177
GOBP_REGULATION_OF_T_CELL_ACTIVATION	GOBP_REGULATION_OF_T_CELL_ACTIVATION	GOBP_REGULATION_OF_T_CELL_ACTIVATION	333	0.656198483008811	2.09186383620246	1e-10	4.02122448979592e-09	2.69645542427497e-09	2766	tags=51%, list=16%, signal=44%	HLA-DPB1/LAPTM5/IL18/TNFAIP8L2/HLA-DRA/AIF1/GATA3/VSIR/CD74/TNFRSF1B/HLA-DRB1/CD86/NOD2/RASAL3/HLA-DQA1/HLA-DMB/NCKAP1L/HAVCR2/TNFSF14/PTPN6/VAV1/SASH3/CCL2/SOCS1/CORO1A/HLA-DOA/HLA-DPA1/HLA-DMA/CARD11/CD4/HLA-DQB1/RIPK3/HLA-DRB5/THY1/TNFSF8/PRDM1/CD2/CCR2/LILRB4/LILRB2/PIK3R6/ZNF683/IRF1/PDCD1LG2/HLA-DQB2/CD5/CD300A/TESPA1/LILRB1/TBX21/CD3E/LGALS9/CCL5/CD6/LCK/IL12RB1/NLRP3/SYK/SIT1/SPN/VNN1/HLA…
GOBP_REGULATION_OF_LYMPHOCYTE_DIFFERENTIATION	GOBP_REGULATION_OF_LYMPHOCYTE_DIFFERENTIATION	GOBP_REGULATION_OF_LYMPHOCYTE_DIFFERENTIATION	177	0.671128235529808	2.0908416074843	1e-10	4.02122448979592e-09	2.69645542427497e-09	2498	tags=49%, list=14%, signal=42%	IL18/HLA-DRA/GATA3/IL15RA/VSIR/INPP5D/CD74/NFAM1/HLA-DRB1/CD86/NCKAP1L/SLAMF8/PTPN6/SASH3/SOCS1/HLA-DOA/CARD11/AXL/PRDM1/CD2/CCR2/LILRB4/LILRB2/PIK3R6/ZNF683/IRF1/TESPA1/TBX21/LGALS9/IL12RB1/NLRP3/SYK/VNN1/IL7R/INHBA/IL4I1/ZC3H12A/FOXP3/RHOH/IL27/CD80/IKZF3/CRTAM/PTPRC/IL4R/IL2RA/LAG3/JAK3/FGL2/CD27/ADAM8/TOX/IL15/IFNG/RASGRP1/BTK/IL10/ID2/ZAP70/GAS6/IL12B/RUNX1/CD28/FCRL3/NFKBID/CCL19/IL1RL2/GLI…
GOBP_GRANULOCYTE_CHEMOTAXIS	GOBP_GRANULOCYTE_CHEMOTAXIS	GOBP_GRANULOCYTE_CHEMOTAXIS	125	0.677172333645662	2.08803055580743	1e-10	4.02122448979592e-09	2.69645542427497e-09	3013	tags=59%, list=17%, signal=49%	CAMK1D/CD74/C5AR2/NOD2/CSF3R/NCKAP1L/JAML/VAV1/CCL2/CMKLR1/CSF1R/ITGB2/CCL22/DAPK2/EDN1/C3AR1/CSF1/CCL4/CCL5/IL34/SYK/FCER1G/CXCL13/RARRES2/RAC2/CXCL9/C5AR1/CCR7/CCL8/CXCL11/CCL3/CXCL10/THBS1/IL1B/SLAMF1/XCL2/CCL3L3/CCL3L1/XCL1/PIK3CG/CCL23/CCL25/CCL11/CXCR2/DPP4/CCL7/CCL19/S100A8/CCL26/CCL13/TNFAIP6/S100A9/CCL14/CCL1/CXCL2/SLIT2/SAA1/HRH1/TREM1/S100A12/CCL21/ITGA1/CCL16/IL17RA/IL23A/CXCR1/LBP/MP…
GOBP_POSITIVE_REGULATION_OF_LEUKOCYTE_PROLIFERATION	GOBP_POSITIVE_REGULATION_OF_LEUKOCYTE_PROLIFERATION	GOBP_POSITIVE_REGULATION_OF_LEUKOCYTE_PROLIFERATION	154	0.672696048241376	2.08784281314245	1e-10	4.02122448979592e-09	2.69645542427497e-09	2985	tags=60%, list=17%, signal=50%	HLA-DPB1/IL18/AIF1/CD74/CD86/RASAL3/HLA-DMB/NCKAP1L/HAVCR2/CSF2RB/SASH3/CORO1A/CSF1R/HLA-DPA1/CARD11/EPHB2/CCR2/LILRB2/PDCD1LG2/CSF1/CD3E/LGALS9/CCL5/IL34/CD6/IL12RB1/SYK/FCGR3A/PTPN22/CCDC88B/FOXP3/CD40LG/GPR183/EBI3/CD80/PTPRC/IL2RA/JAK3/TMIGD2/VCAM1/IL1B/SLAMF1/LYN/IL15/CD40/CD38/TNFSF13B/XCL1/HLA-E/ZAP70/PRKCQ/IL12B/TLR4/CD1D/CD28/CD274/TACR1/FCRL3/CSF2RA/MYD88/CD70/CCL19/TNFRSF4/CD209/CSF2/I…
GOBP_POSITIVE_REGULATION_OF_ADAPTIVE_IMMUNE_RESPONSE	GOBP_POSITIVE_REGULATION_OF_ADAPTIVE_IMMUNE_RESPONSE	GOBP_POSITIVE_REGULATION_OF_ADAPTIVE_IMMUNE_RESPONSE	112	0.680618039928734	2.0871734297021	1e-10	4.02122448979592e-09	2.69645542427497e-09	2510	tags=53%, list=14%, signal=45%	IL18/HLA-DRA/GATA3/CLEC7A/HLA-DRB1/NOD2/SASH3/TNF/CD4/CARD9/TREM2/CCR2/LTA/TBX21/C3/IL12RB1/NLRP3/FOXP3/PTPRC/CD1E/HLA-B/IL1B/CD1C/SLAMF1/CD40/IL1R1/ARID5A/TNFSF13B/TGFB1/XCL1/BTK/HLA-E/CD226/PRKCQ/IL18R1/CD1B/IL12B/B2M/HLA-F/CD1D/CD28/CD274/RSAD2/NFKBID/SLC11A1/CLEC6A/IL6/TNFSF13/SKAP1/CLCF1/IL2/HLA-A/C17orf99/CD1A/FCER2/NECTIN2/IL23A/TNFSF4/IL12A
GOBP_POSITIVE_REGULATION_OF_CHEMOTAXIS	GOBP_POSITIVE_REGULATION_OF_CHEMOTAXIS	GOBP_POSITIVE_REGULATION_OF_CHEMOTAXIS	140	0.673690995231965	2.08688181680084	1e-10	4.02122448979592e-09	2.69645542427497e-09	3034	tags=57%, list=17%, signal=48%	CAMK1D/SPI1/AIF1/PDGFB/TMSB4X/CD74/NCKAP1L/TNFSF14/CMKLR1/CSF1R/CXCL12/DAPK2/TREM2/CCR2/EDN1/C3AR1/CX3CR1/SMOC2/CSF1/LGALS9/CCL4/CCL5/IL34/CCR4/PTK2B/CXCL13/VEGFC/RARRES2/RAC2/S1PR1/C5AR1/CCR7/CCL3/CCR1/CXCL10/PDGFRB/THBS1/SLAMF1/XCL2/TGFB1/XCL1/F3/FPR2/SUCNR1/GAS6/NRP1/STX4/NTRK3/PLA2G7/F2RL1/CXCR4/WNT5A/CCR6/CCL7/CDH13/CCL19/SERPINE1/CCL26/IL6/CCL1/SLIT2/LGMN/FGF18/CCL21/P2RY12/GPSM3/PTN/IL23A/…
GOBP_MYELOID_LEUKOCYTE_MIGRATION	GOBP_MYELOID_LEUKOCYTE_MIGRATION	GOBP_MYELOID_LEUKOCYTE_MIGRATION	224	0.660391707158913	2.08459274414262	1e-10	4.02122448979592e-09	2.69645542427497e-09	3063	tags=54%, list=18%, signal=46%	CAMK1D/SPI1/AIF1/PDGFB/PECAM1/CD74/C5AR2/NOD2/CSF3R/NCKAP1L/JAML/SLAMF8/VAV1/CCL2/CMKLR1/CSF1R/ITGB2/CXCL12/FUT7/CCL22/DAPK2/TREM2/CCR2/EDN1/C3AR1/CX3CR1/CSF1/CD300A/CCL4/CCL5/IL34/SYK/ROR2/FCER1G/PTPRO/PTK2B/PTGER4/CXCL13/VEGFC/RHOH/RARRES2/RAC2/CXCL9/CD200R1/C5AR1/CCR7/MMP28/CCL8/CXCL11/CCL3/CCR1/CXCL10/THBS1/ADAM8/IL1B/SLAMF1/LYN/XCL2/CCL3L3/CCL3L1/IL1R1/XCL1/PIK3CG/FPR2/CCL23/RHOG/CCL25/CCL11…
GOBP_T_CELL_DIFFERENTIATION	GOBP_T_CELL_DIFFERENTIATION	GOBP_T_CELL_DIFFERENTIATION	259	0.656954061823642	2.08347078368151	1e-10	4.02122448979592e-09	2.69645542427497e-09	2498	tags=48%, list=14%, signal=42%	SPI1/IL18/HLA-DRA/GATA3/VSIR/CD74/HLA-DRB1/CD86/LFNG/CLEC4E/NCKAP1L/VAV1/SASH3/SOCS1/HLA-DOA/MAFB/CARD11/CD4/FUT7/RIPK3/BCL11B/TNFSF8/PRDM1/CD2/CCR2/LILRB4/LILRB2/PIK3R6/ZNF683/IRF1/DOCK2/TESPA1/CD3D/TBX21/CD3E/LGALS9/LCK/IL12RB1/NLRP3/SYK/FCER1G/PTGER4/SPN/CD3G/VNN1/PTPN22/IL7R/IL4I1/ZC3H12A/BCL3/FOXP3/RHOH/GPR183/SLAMF6/SEMA4A/IL27/CD80/CRTAM/PTPRC/CCR7/IL4R/IL2RA/CD8A/LAG3/JAK3/FGL2/CD27/ADAM8…
GOBP_CELL_KILLING	GOBP_CELL_KILLING	GOBP_CELL_KILLING	183	0.667310740015659	2.08311067724476	1e-10	4.02122448979592e-09	2.69645542427497e-09	3023	tags=54%, list=17%, signal=45%	SPI1/IL18/HLA-DRA/FCGR1A/CLEC7A/TYROBP/HLA-DRB1/NCKAP1L/HAVCR2/PTPN6/VAV1/CORO1A/RIPK3/PIK3R6/CX3CR1/ARRB2/LYZ/LILRB1/C3/LGALS9/ITGAM/IL12RB1/SYK/FCGR3A/KLRD1/IL7R/NCR3/SLAMF6/NKG7/CRTAM/PTPRC/CD1E/GNLY/GZMB/SH2D1A/LAG3/PRF1/HLA-B/CD1C/IFNG/RASGRP1/XCL1/HLA-E/IL10/NCR1/CD226/CFH/CR1L/KIR2DL4/CD1B/IL12B/B2M/HLA-F/CD1D/KLRC1/STAP1/FCGR2B/HAMP/KIR3DL1/F2RL1/MYD88/SCNN1B/DNASE1L3/CCL13/GZMM/CTSC/UNC1…
GOCC_TERTIARY_GRANULE_MEMBRANE	GOCC_TERTIARY_GRANULE_MEMBRANE	GOCC_TERTIARY_GRANULE_MEMBRANE	72	0.693704086201467	2.08119209738105	1e-10	4.02122448979592e-09	2.69645542427497e-09	2061	tags=46%, list=12%, signal=41%	PTAFR/PLAU/LAIR1/ITGB2/CD53/GPR84/LILRB2/ATP8B4/CD300A/CYBB/ITGAM/FCER1G/OLR1/CLEC5A/CD93/CLEC12A/CD33/ADAM8/CLEC4D/SIGLEC14/FPR2/ITGAX/FCAR/SLC11A1/CLEC4C/FRMPD3/CYBA/VAMP8/MCEMP1/TRPM2/NBEAL2/PTPRB/MGAM
GOBP_POSITIVE_REGULATION_OF_LEUKOCYTE_MIGRATION	GOBP_POSITIVE_REGULATION_OF_LEUKOCYTE_MIGRATION	GOBP_POSITIVE_REGULATION_OF_LEUKOCYTE_MIGRATION	141	0.671244127817807	2.0789798210893	1e-10	4.02122448979592e-09	2.69645542427497e-09	3013	tags=55%, list=17%, signal=46%	PTAFR/CAMK1D/SPI1/AIF1/CD74/NCKAP1L/TNFSF14/CMKLR1/CSF1R/TNFRSF18/CXCL12/TNF/FUT7/DAPK2/THY1/TREM2/CCR2/EDN1/C3AR1/CX3CR1/CSF1/LGALS9/CCL4/CCL5/IL34/PTK2B/JAM2/SPN/CXCL13/VEGFC/RARRES2/RAC2/C5AR1/CCR7/CCL8/CCL3/CCR1/DOCK8/CXCL10/THBS1/ADAM8/SLAMF1/XCL2/IL1R1/XCL1/PLVAP/FPR2/GAS6/SELP/PLA2G7/F2RL1/TACR1/WNT5A/TNFSF18/CCR6/CCL7/CCL19/SERPINE1/IL6/CCL1/LGMN/CCL21/BDKRB1/P2RY12/IL1A/GPSM3/PTN/IL23A/I…
GOBP_LEUKOCYTE_MIGRATION	GOBP_LEUKOCYTE_MIGRATION	GOBP_LEUKOCYTE_MIGRATION	374	0.650204021568184	2.0772390928769	1e-10	4.02122448979592e-09	2.69645542427497e-09	3063	tags=53%, list=18%, signal=44%	PTAFR/ALOX5/CAMK1D/SPI1/SELPLG/AIF1/HCK/PDGFB/PECAM1/GATA3/CD74/C5AR2/MYO1G/NOD2/CSF3R/NCKAP1L/JAML/TNFSF14/SLAMF8/VAV1/CXCL16/CCL2/CMKLR1/CORO1A/CSF1R/ITGB2/TNFRSF18/CCR5/CXCL12/TNF/FUT7/RIPK3/CCL22/DAPK2/THY1/TREM2/CCR2/EDN1/C3AR1/CX3CR1/CSF1/CXCR3/CD300A/TBX21/LGALS9/CCL4/CCL5/IL34/ITGAL/LCK/SYK/ROR2/FCER1G/PTPRO/PTK2B/JAM2/PTGER4/SPN/SPNS2/CXCL13/CH25H/VEGFC/RHOH/GPR183/RARRES2/RAC2/CXCL9/CD3…
GOBP_POSITIVE_REGULATION_OF_INFLAMMATORY_RESPONSE	GOBP_POSITIVE_REGULATION_OF_INFLAMMATORY_RESPONSE	GOBP_POSITIVE_REGULATION_OF_INFLAMMATORY_RESPONSE	134	0.672311030509672	2.07692263446855	1e-10	4.02122448979592e-09	2.69645542427497e-09	2552	tags=57%, list=15%, signal=49%	IL18/ALOX5AP/CEBPA/MAPK13/TNF/TLR7/TREM2/CCR2/NFKBIA/LTA/C3/PTGER4/NLRP1/ZBP1/TLR2/NKG7/CCR7/CCL3/ACE/OSM/ADAM8/IL1B/IL15/IFNG/IDO1/PIK3CG/BTK/HLA-E/CCN4/TTBK1/SUCNR1/PLCG2/IL12B/TLR4/LILRA5/TLR10/STAP1/CD28/PLA2G7/NLRP12/PTGER3/WNT5A/C2CD4B/S100A8/GPR4/SERPINE1/TNIP1/VAMP8/S100A9/NMI/CTSC/IL6/CCL1/PDE2A/IL1RL1/TNFRSF11A/PLA2G2A/IL21/S100A12/IL2/CREB3L3/TNFRSF1A/CASP1/CEBPB/GPSM3/IL33/IL17RA/C2CD…
GOBP_REGULATION_OF_LEUKOCYTE_MIGRATION	GOBP_REGULATION_OF_LEUKOCYTE_MIGRATION	GOBP_REGULATION_OF_LEUKOCYTE_MIGRATION	214	0.659186276468293	2.07605584405394	1e-10	4.02122448979592e-09	2.69645542427497e-09	3063	tags=54%, list=18%, signal=45%	PTAFR/CAMK1D/SPI1/AIF1/CD74/C5AR2/NOD2/NCKAP1L/TNFSF14/SLAMF8/CCL2/CMKLR1/CSF1R/TNFRSF18/CXCL12/TNF/FUT7/RIPK3/DAPK2/THY1/TREM2/CCR2/EDN1/C3AR1/CX3CR1/CSF1/CXCR3/CD300A/LGALS9/CCL4/CCL5/IL34/PTK2B/JAM2/PTGER4/SPN/CXCL13/VEGFC/RHOH/RARRES2/RAC2/CD200R1/SELE/C5AR1/CCR7/MMP28/CCL8/CCL3/CCR1/DOCK8/CXCL10/THBS1/ADAM8/SLAMF1/LYN/XCL2/SLC8B1/IL1R1/XCL1/PLVAP/FPR2/GCSAM/GAS6/RHOG/CCL25/SELP/HMOX1/STAP1/P…
GOBP_REGULATION_OF_T_CELL_DIFFERENTIATION	GOBP_REGULATION_OF_T_CELL_DIFFERENTIATION	GOBP_REGULATION_OF_T_CELL_DIFFERENTIATION	148	0.669691529668529	2.0758072980189	1e-10	4.02122448979592e-09	2.69645542427497e-09	2498	tags=48%, list=14%, signal=41%	IL18/HLA-DRA/GATA3/VSIR/CD74/HLA-DRB1/CD86/NCKAP1L/SASH3/SOCS1/HLA-DOA/CARD11/PRDM1/CD2/CCR2/LILRB4/LILRB2/PIK3R6/ZNF683/IRF1/TESPA1/TBX21/LGALS9/IL12RB1/NLRP3/SYK/VNN1/IL7R/IL4I1/ZC3H12A/FOXP3/RHOH/IL27/CD80/CRTAM/PTPRC/IL4R/IL2RA/LAG3/JAK3/FGL2/CD27/ADAM8/TOX/IL15/IFNG/RASGRP1/ZAP70/IL12B/RUNX1/CD28/NFKBID/CCL19/IL1RL2/GLI2/CTLA4/SMAD7/CR1/MYB/SLC46A2/IL2/BCL6/IFNL1/ZEB1/NRARP/IL23A/CYP26B1/TNF…
GOBP_IMMUNE_RESPONSE_REGULATING_CELL_SURFACE_RECEPTOR_SIGNALING_PATHWAY	GOBP_IMMUNE_RESPONSE_REGULATING_CELL_SURFACE_RECEPTOR_SIGNALING_PATHWAY	GOBP_IMMUNE_RESPONSE_REGULATING_CELL_SURFACE_RECEPTOR_SIGNALING_PATHWAY	247	0.654515263878499	2.07493798857793	1e-10	4.02122448979592e-09	2.69645542427497e-09	3127	tags=53%, list=18%, signal=45%	HLA-DPB1/LAPTM5/HCK/GATA3/CLEC7A/FGR/TYROBP/PRAM1/MNDA/INPP5D/NFAM1/LAT2/C5AR2/HLA-DRB1/MYO1G/BLNK/CLEC4E/NCKAP1L/PTPN6/VAV1/CMKLR1/FPR3/CARD11/HLA-DQB1/FPR1/LILRA2/THY1/LILRB4/LILRB2/C3AR1/RFTN1/SLA2/CD247/CD300A/TESPA1/LILRB1/UBASH3A/LCK/SYK/FCGR3A/FCER1G/KLRD1/PTPN22/ZC3H12A/FOXP3/NCR3/CD200R1/C5AR1/PTPRC/CCR7/CD8A/SH2D1A/CD8B/LYN/TRAT1/CLEC4D/THEMIS/CD40/LAX1/GBP1/CD38/FCN1/BTK/ZAP70/ITK/CD22…
GOMF_EXTRACELLULAR_MATRIX_STRUCTURAL_CONSTITUENT	GOMF_EXTRACELLULAR_MATRIX_STRUCTURAL_CONSTITUENT	GOMF_EXTRACELLULAR_MATRIX_STRUCTURAL_CONSTITUENT	172	0.665510579864183	2.07248340500999	1e-10	4.02122448979592e-09	2.69645542427497e-09	3575	tags=58%, list=20%, signal=47%	CD4/LTBP2/NPNT/MFAP4/COL8A2/BGN/DCN/COL23A1/FGL2/THBS1/DPT/COL5A1/EFEMP1/LUM/COL13A1/SRPX2/FBLN2/MXRA5/MMRN2/ABI3BP/COL1A1/COL6A2/PODN/CCN1/COL4A4/ANOS1/LTBP1/COL5A2/ELN/CHI3L1/COL3A1/COL6A3/COL8A1/COL10A1/FMOD/TGFBI/TINAGL1/MFAP5/COL1A2/FBN1/ASPN/COL12A1/LAMA2/VCAN/COL15A1/COMP/COL6A1/HMCN2/COL14A1/MMRN1/COL4A1/VWF/COL9A2/COL4A2/PCOLCE/LAMA3/COL21A1/THBS2/IGFBP7/FBLN5/TNXB/LAMC2/EDIL3/COL4A3/PXD…
GOBP_TUMOR_NECROSIS_FACTOR_SUPERFAMILY_CYTOKINE_PRODUCTION	GOBP_TUMOR_NECROSIS_FACTOR_SUPERFAMILY_CYTOKINE_PRODUCTION	GOBP_TUMOR_NECROSIS_FACTOR_SUPERFAMILY_CYTOKINE_PRODUCTION	164	0.665661670512876	2.06982459355033	1e-10	4.02122448979592e-09	2.69645542427497e-09	3131	tags=55%, list=18%, signal=46%	PTAFR/CLEC4A/VSIR/CLEC7A/TYROBP/C5AR2/CD86/NOD2/HAVCR2/PTPN6/SASH3/TNFRSF8/LILRA2/AXL/CD14/CARD9/EPHB2/CD2/TREM2/CCR2/LILRB4/CD84/CX3CR1/ARRB2/CYBB/LILRB1/LGALS9/SYK/SPN/PTPN22/ZC3H12A/BCL3/FOXP3/TLR2/NLRC3/CD34/PTPRC/CCL3/CD33/GHRL/THBS1/ADAM8/SLAMF1/IFNG/RASGRP1/ARID5A/HLA-E/IL10/ZFP36/PLCG2/GAS6/IL12B/LILRA4/TLR4/LILRA5/CD274/GPR18/WNT5A/MYD88/CCL19/CYBA/IL6/OAS2/OAS1/FOXP1/LTF/CLU/IRAK3/IFNGR…
GOBP_INTERLEUKIN_1_PRODUCTION	GOBP_INTERLEUKIN_1_PRODUCTION	GOBP_INTERLEUKIN_1_PRODUCTION	110	0.673301163061696	2.06548076693155	1e-10	4.02122448979592e-09	2.69645542427497e-09	3850	tags=63%, list=22%, signal=49%	FFAR4/CLEC7A/TYROBP/MNDA/NOD2/HAVCR2/TNF/LILRA2/TREM2/LILRB4/CX3CR1/ARRB2/LGALS9/NLRP3/TLR8/GBP5/NLRP1/MEFV/ZC3H12A/CCR7/NLRC4/CCL3/CD33/GHRL/IFNG/IL10/GAS6/TLR4/LILRA5/F2RL1/NLRP12/WNT5A/NLRP7/MYD88/S1PR3/CCL19/AIM2/PYHIN1/IL6/NLRP2/FOXP1/SAA1/IL1R2/IGF1/TNFAIP3/CASP1/SERPINB1/AZU1/INAVA/PML/NLRP2B/ORM2/SPHK1/CARD16/CD36/AGER/STAT3/NOD1/JAK2/TMEM106A/TLR6/GSDMD/CASP8/CARD8/ANXA1/USP50/ERRFI1/MAL…
GOBP_NEGATIVE_REGULATION_OF_CELL_ACTIVATION	GOBP_NEGATIVE_REGULATION_OF_CELL_ACTIVATION	GOBP_NEGATIVE_REGULATION_OF_CELL_ACTIVATION	208	0.656864312073428	2.06537163761444	1e-10	4.02122448979592e-09	2.69645542427497e-09	3333	tags=52%, list=19%, signal=43%	LST1/SPI1/LAPTM5/TNFAIP8L2/PDGFB/VSIR/FGR/TYROBP/MNDA/INPP5D/CD74/HLA-DRB1/CD86/NCKAP1L/HAVCR2/PTPN6/SOCS1/CD300LF/AXL/TREM2/CCR2/LILRB4/LILRB2/IRF1/CD84/TBC1D10C/PDCD1LG2/CD300A/LILRB1/TBX21/LGALS9/SPN/PTPN22/INHBA/IL4I1/ZC3H12A/FOXP3/SAMSN1/PDGFRA/CD80/CRTAM/PTPRC/IL4R/TIGIT/IL2RA/CST7/LAG3/JAK3/FGL2/MILR1/VSIG4/LYN/IDO1/TSPAN32/LAX1/XCL1/CLNK/BTK/IL10/ID2/RUNX1/HMOX1/HLA-F/CD274/FCGR2B/NR1H3/T…
GOBP_REGULATION_OF_LYMPHOCYTE_ACTIVATION	GOBP_REGULATION_OF_LYMPHOCYTE_ACTIVATION	GOBP_REGULATION_OF_LYMPHOCYTE_ACTIVATION	449	0.64402622061881	2.06209012134702	1e-10	4.02122448979592e-09	2.69645542427497e-09	2577	tags=47%, list=15%, signal=41%	LST1/HLA-DPB1/LAPTM5/IL18/TNFAIP8L2/HLA-DRA/AIF1/GATA3/IL15RA/VSIR/CLEC7A/FGR/TYROBP/MNDA/INPP5D/CD74/NFAM1/TNFRSF1B/HLA-DRB1/CD86/NOD2/RASAL3/HLA-DQA1/HLA-DMB/NCKAP1L/HAVCR2/TNFSF14/SLAMF8/PTPN6/VAV1/SASH3/CCL2/SOCS1/CORO1A/HLA-DOA/HLA-DPA1/HLA-DMA/CARD11/CD4/HLA-DQB1/RIPK3/HLA-DRB5/AXL/THY1/EPHB2/TNFSF8/PRDM1/CD2/CCR2/LILRB4/LILRB2/PIK3R6/ZNF683/IRF1/TBC1D10C/PDCD1LG2/HLA-DQB2/CD5/CD300A/TESPA1…
GOBP_POSITIVE_REGULATION_OF_IMMUNE_EFFECTOR_PROCESS	GOBP_POSITIVE_REGULATION_OF_IMMUNE_EFFECTOR_PROCESS	GOBP_POSITIVE_REGULATION_OF_IMMUNE_EFFECTOR_PROCESS	242	0.650006289828087	2.05799309726059	1e-10	4.02122448979592e-09	2.69645542427497e-09	2552	tags=50%, list=15%, signal=43%	PTAFR/SPI1/LAPTM5/IL18/HLA-DRA/GATA3/CLEC7A/FGR/TYROBP/CD74/HLA-DRB1/CD86/NOD2/HLA-DMB/PTPN6/VAV1/SASH3/ITGB2/TNF/EPHB2/TREM2/CCR2/CD84/LTA/CD300A/LILRB1/TBX21/C3/LGALS9/ITGAM/IL12RB1/NLRP3/SYK/KLRD1/PTPN22/SCIMP/FOXP3/RAC2/NCR3/SLAMF6/CD80/CRTAM/PTPRC/IL4R/CD1E/SH2D1A/LAG3/HLA-B/IL1B/CD1C/SLAMF1/LYN/IFNG/CD40/RASGRP1/IL1R1/ARID5A/FCN1/TGFB1/XCL1/CLNK/BTK/PLA2G5/HLA-E/IL10/CD226/IL18R1/PLCG2/KIR2…
GOBP_T_CELL_ACTIVATION	GOBP_T_CELL_ACTIVATION	GOBP_T_CELL_ACTIVATION	497	0.64016564178793	2.05489635000919	1e-10	4.02122448979592e-09	2.69645542427497e-09	2577	tags=46%, list=15%, signal=40%	CLEC4A/HLA-DPB1/SPI1/LAPTM5/IL18/TNFAIP8L2/HLA-DRA/AIF1/GATA3/VSIR/CLEC7A/CD74/TNFRSF1B/HLA-DRB1/CD86/NOD2/LFNG/RASAL3/HLA-DQA1/HLA-DMB/APBB1IP/WAS/CLEC4E/NCKAP1L/JAML/HAVCR2/TNFSF14/PTPN6/VAV1/SASH3/CCL2/SOCS1/CORO1A/HLA-DOA/MAFB/HLA-DPA1/HLA-DMA/CARD11/CD4/FUT7/HLA-DQB1/RIPK3/HLA-DRB5/THY1/BCL11B/WDFY4/TNFSF8/PRDM1/CD2/CCR2/LILRB4/LILRB2/PIK3R6/ZNF683/IRF1/DOCK2/CD84/SLA2/PDCD1LG2/HLA-DQB2/CD5/…
GOBP_RESPONSE_TO_INTERFERON_GAMMA	GOBP_RESPONSE_TO_INTERFERON_GAMMA	GOBP_RESPONSE_TO_INTERFERON_GAMMA	138	0.663148974589823	2.05363078057675	1e-10	4.02122448979592e-09	2.69645542427497e-09	3634	tags=65%, list=21%, signal=52%	AIF1/HCK/CD74/WAS/CXCL16/CCL2/SOCS1/HLA-DPA1/CIITA/TNF/CCL22/IRF8/IRF1/EDN1/LGALS9/CCL4/CCL5/IL12RB1/GBP5/GBP2/FASLG/MEFV/TLR2/CCL8/CCL3/NLRC5/GBP4/XCL2/IFNG/CCL3L3/CCL3L1/UBD/CD40/GBP1/GCH1/XCL1/CCL23/KYNU/CCL25/IL12B/CCL11/TLR4/ASS1/STX4/IFITM1/NR1H3/WNT5A/SLC11A1/CCL7/ACOD1/CCL19/CCL26/CCL13/NMI/MRC1/TRIM21/CCL14/CCL1/ZYX/GBP3/PARP9/PARP14/PPARG/STAT1/CCL21/IFITM3/CASP1/GBP6/CCL16/RAB20/GBP7/N…
GOBP_NEGATIVE_REGULATION_OF_LYMPHOCYTE_ACTIVATION	GOBP_NEGATIVE_REGULATION_OF_LYMPHOCYTE_ACTIVATION	GOBP_NEGATIVE_REGULATION_OF_LYMPHOCYTE_ACTIVATION	156	0.660422852586785	2.05289544257491	1e-10	4.02122448979592e-09	2.69645542427497e-09	2685	tags=48%, list=15%, signal=41%	LST1/LAPTM5/TNFAIP8L2/VSIR/FGR/TYROBP/MNDA/INPP5D/CD74/HLA-DRB1/CD86/NCKAP1L/HAVCR2/PTPN6/SOCS1/AXL/LILRB4/LILRB2/IRF1/TBC1D10C/PDCD1LG2/CD300A/LILRB1/TBX21/LGALS9/SPN/PTPN22/INHBA/IL4I1/ZC3H12A/FOXP3/SAMSN1/CD80/CRTAM/IL4R/TIGIT/IL2RA/LAG3/JAK3/FGL2/VSIG4/LYN/IDO1/LAX1/XCL1/CLNK/BTK/IL10/ID2/RUNX1/HLA-F/CD274/FCGR2B/BANK1/ADORA2A/PLA2G2D/LRRC32/TNFRSF13B/LGALS9C/CTLA4/SMAD7/CR1/IL2/BCL6/TNFAIP3/…
GOBP_LEUKOCYTE_PROLIFERATION	GOBP_LEUKOCYTE_PROLIFERATION	GOBP_LEUKOCYTE_PROLIFERATION	324	0.643877881047099	2.0518680378616	1e-10	4.02122448979592e-09	2.69645542427497e-09	3075	tags=51%, list=18%, signal=43%	LST1/HLA-DPB1/IL18/AIF1/VSIR/TYROBP/MNDA/INPP5D/CD74/TNFRSF1B/HLA-DRB1/CD86/RASAL3/HLA-DMB/NCKAP1L/HAVCR2/TNFSF14/PTPN6/GAPT/CSF2RB/SASH3/CORO1A/CSF1R/HLA-DPA1/CARD11/RIPK3/EPHB2/TNFSF8/TREM2/CCR2/LILRB4/LILRB2/IRF1/DOCK2/PDCD1LG2/CSF1/CD300A/LILRB1/CD3E/LGALS9/CCL5/IL34/CD6/IL12RB1/SYK/FCGR3A/FLT3/SPN/PTPN22/IL7R/IL4I1/CCDC88B/FOXP3/CD40LG/GPR183/RAC2/IL27/EBI3/CD80/CD180/IKZF3/CRTAM/PTPRC/CCL8/…
GOBP_REGULATION_OF_T_CELL_PROLIFERATION	GOBP_REGULATION_OF_T_CELL_PROLIFERATION	GOBP_REGULATION_OF_T_CELL_PROLIFERATION	170	0.659189261838933	2.05073407158315	1e-10	4.02122448979592e-09	2.69645542427497e-09	3219	tags=57%, list=18%, signal=47%	HLA-DPB1/IL18/AIF1/VSIR/TNFRSF1B/HLA-DRB1/CD86/RASAL3/HLA-DMB/NCKAP1L/HAVCR2/PTPN6/SASH3/CORO1A/HLA-DPA1/CARD11/RIPK3/TNFSF8/CCR2/LILRB4/LILRB2/IRF1/PDCD1LG2/LILRB1/CD3E/LGALS9/CCL5/CD6/IL12RB1/SYK/SPN/PTPN22/IL4I1/CCDC88B/FOXP3/CD40LG/RAC2/IL27/EBI3/CD80/CRTAM/PTPRC/IL2RA/JAK3/TMIGD2/VCAM1/IL1B/VSIG4/SLAMF1/IL15/IDO1/TNFSF13B/XCL1/HLA-E/IL10/ZAP70/PRKCQ/IL12B/CD1D/CD28/CD274/TNFSF18/PLA2G2D/CD70…
GOBP_IMMUNE_RESPONSE_REGULATING_SIGNALING_PATHWAY	GOBP_IMMUNE_RESPONSE_REGULATING_SIGNALING_PATHWAY	GOBP_IMMUNE_RESPONSE_REGULATING_SIGNALING_PATHWAY	399	0.638678039790048	2.04216976689367	1e-10	4.02122448979592e-09	2.69645542427497e-09	3195	tags=52%, list=18%, signal=44%	HLA-DPB1/LAPTM5/HCK/GATA3/CLEC7A/FGR/TYROBP/PRAM1/MNDA/INPP5D/NFAM1/LAT2/C5AR2/HLA-DRB1/MYO1G/NOD2/BLNK/CLEC4E/NCKAP1L/HAVCR2/PTPN6/VAV1/CMKLR1/FPR3/CARD11/CD300LF/TNF/HLA-DQB1/FPR1/LILRA2/TLR7/THY1/CD14/TASL/TREM2/LILRB4/LILRB2/IRF1/C3AR1/NFKBIA/RFTN1/SLA2/TNIP3/CD247/ARRB2/CD300A/TESPA1/LILRB1/LGALS9/UBASH3A/LCK/SYK/FCGR3A/TLR8/FCER1G/SLC15A3/KLRD1/PTPN22/ZC3H12A/SCIMP/FOXP3/TLR2/NCR3/CD200R1/C…
GOMF_CYTOKINE_ACTIVITY	GOMF_CYTOKINE_ACTIVITY	GOMF_CYTOKINE_ACTIVITY	231	0.645131396045493	2.04062147892515	1e-10	4.02122448979592e-09	2.69645542427497e-09	4481	tags=65%, list=26%, signal=49%	IL18/IL32/TNFSF14/CXCL16/CCL2/TNFSF10/CXCL12/TNF/CCL22/SECTM1/TNFSF8/EDN1/CSF1/LTA/CCL4/CCL5/IL34/LTB/FASLG/WNT10A/INHBA/CXCL13/CD40LG/CXCL9/IL27/EBI3/CCL8/CXCL11/CCL3/CXCL10/FLT3LG/OSM/IL1B/XCL2/IL15/IFNG/CCL3L3/CCL3L1/WNT5B/TNFSF13B/TGFB1/XCL1/IL10/CCL23/GDF10/CCL25/IL12B/CCL11/WNT2/TNFSF15/WNT5A/TNFSF18/CCL7/TGFB3/TIMP1/CD70/CCL19/CXCL14/CCL26/NDP/CCL13/CSF2/THPO/IL1RN/IL6/WNT9B/TNFSF13/CCL14/…
GOBP_NEGATIVE_REGULATION_OF_LEUKOCYTE_PROLIFERATION	GOBP_NEGATIVE_REGULATION_OF_LEUKOCYTE_PROLIFERATION	GOBP_NEGATIVE_REGULATION_OF_LEUKOCYTE_PROLIFERATION	89	0.669043152777296	2.03645133641968	1e-10	4.02122448979592e-09	2.69645542427497e-09	3465	tags=58%, list=20%, signal=47%	LST1/VSIR/TYROBP/MNDA/INPP5D/HLA-DRB1/CD86/HAVCR2/PTPN6/LILRB4/LILRB2/PDCD1LG2/CD300A/LILRB1/LGALS9/SPN/IL4I1/FOXP3/CD80/CRTAM/CCL8/IL2RA/VSIG4/LYN/IDO1/XCL1/BTK/IL10/CD274/FCGR2B/PLA2G2D/LRRC32/TNFRSF13B/LGALS9C/CTLA4/CR1/GREM1/IL2/TNFAIP3/CEBPB/IL33/BLK/CLEC4G/LGALS9B/IL20RB/HLA-G/CBLB/PDE5A/PELI1/ARG1/BMP4/CRP
GOBP_POSITIVE_REGULATION_OF_ERK1_AND_ERK2_CASCADE	GOBP_POSITIVE_REGULATION_OF_ERK1_AND_ERK2_CASCADE	GOBP_POSITIVE_REGULATION_OF_ERK1_AND_ERK2_CASCADE	211	0.646927515893595	2.03482407460736	1e-10	4.02122448979592e-09	2.69645542427497e-09	3490	tags=55%, list=20%, signal=45%	FFAR4/PDGFB/P2RY6/CD74/C5AR2/HLA-DRB1/NOD2/HAVCR2/CCL2/CSF1R/TNF/CD4/ACTA2/CCL22/CARD9/TREM2/GPBAR1/GLIPR2/ARRB2/LGALS9/CCL4/CCL5/RAMP3/ROR2/TNFAIP8L3/NPNT/PTK2B/PTPN22/SCIMP/GPR183/PDGFRA/C5AR1/PTPRC/CCR7/CCL8/CCL3/CCR1/PDGFRB/TEK/SLAMF1/XCL2/CCL3L3/CCL3L1/RASGRP1/TGFB1/XCL1/PLA2G5/FPR2/CCL23/SERPINF2/GAS6/CCL25/CCL11/TLR4/NRP1/CHI3L1/NTRK3/GNAI2/CCN2/ACKR3/F2RL1/CFLAR/CCL7/CCL19/CCL26/MARCO/FLT…
GOBP_ANTIGEN_RECEPTOR_MEDIATED_SIGNALING_PATHWAY	GOBP_ANTIGEN_RECEPTOR_MEDIATED_SIGNALING_PATHWAY	GOBP_ANTIGEN_RECEPTOR_MEDIATED_SIGNALING_PATHWAY	166	0.654759660069411	2.03453362725381	1e-10	4.02122448979592e-09	2.69645542427497e-09	3056	tags=53%, list=17%, signal=44%	HLA-DPB1/LAPTM5/GATA3/PRAM1/MNDA/INPP5D/NFAM1/LAT2/HLA-DRB1/BLNK/NCKAP1L/PTPN6/CARD11/HLA-DQB1/THY1/LILRB4/RFTN1/SLA2/CD247/CD300A/TESPA1/UBASH3A/LCK/SYK/PTPN22/ZC3H12A/FOXP3/PTPRC/CCR7/CD8A/SH2D1A/CD8B/LYN/TRAT1/THEMIS/LAX1/GBP1/CD38/BTK/ZAP70/ITK/CD226/GCSAM/PLCG2/STAP1/CD28/FCGR2B/LCP2/FCRL3/NFKBID/LPXN/BANK1/FYB1/KLHL6/PRKCB/CD79A/FCHO1/FOXP1/THEMIS2/IGLL5/CTLA4/SKAP1/BTN3A3/PLCL2/PRKCH/MS4A1…
GOBP_T_CELL_PROLIFERATION	GOBP_T_CELL_PROLIFERATION	GOBP_T_CELL_PROLIFERATION	201	0.649256443068591	2.03349031666674	1e-10	4.02122448979592e-09	2.69645542427497e-09	3075	tags=53%, list=18%, signal=44%	HLA-DPB1/IL18/AIF1/VSIR/TNFRSF1B/HLA-DRB1/CD86/RASAL3/HLA-DMB/NCKAP1L/HAVCR2/TNFSF14/PTPN6/SASH3/CORO1A/HLA-DPA1/CARD11/RIPK3/TNFSF8/CCR2/LILRB4/LILRB2/IRF1/DOCK2/PDCD1LG2/LILRB1/CD3E/LGALS9/CCL5/CD6/IL12RB1/SYK/SPN/PTPN22/IL4I1/CCDC88B/FOXP3/CD40LG/RAC2/IL27/EBI3/CD80/CRTAM/PTPRC/IL2RA/DOCK8/JAK3/TMIGD2/VCAM1/IL1B/VSIG4/SLAMF1/IL15/IDO1/RASGRP1/TNFSF13B/PSMB10/XCL1/PIK3CG/HLA-E/IL10/ZAP70/PRKCQ/…
GOBP_REGULATION_OF_IMMUNE_EFFECTOR_PROCESS	GOBP_REGULATION_OF_IMMUNE_EFFECTOR_PROCESS	GOBP_REGULATION_OF_IMMUNE_EFFECTOR_PROCESS	346	0.637300186051344	2.03250619187487	1e-10	4.02122448979592e-09	2.69645542427497e-09	3889	tags=58%, list=22%, signal=46%	PTAFR/SPI1/LAPTM5/IL18/HLA-DRA/GATA3/CLEC7A/FGR/TYROBP/PRAM1/CD74/TNFRSF1B/HLA-DRB1/CD86/NOD2/HLA-DMB/WAS/NCKAP1L/HAVCR2/SLAMF8/PTPN6/VAV1/SASH3/ITGB2/TNF/FUT7/RIPK3/EPHB2/TREM2/CCR2/LILRB4/PIK3R6/ZNF683/CD84/CX3CR1/NCF1/ARRB2/LTA/CD300A/LILRB1/TBX21/C3/LGALS9/ITGAM/IL12RB1/NLRP3/SYK/KLRD1/PTPN22/IL7R/CD96/IL4I1/ZC3H12A/SERPING1/SCIMP/FOXP3/CD40LG/RAC2/NCR3/SLAMF6/IL27/CD80/CRTAM/PTPRC/IL4R/CD1E/…
GOBP_CYTOKINE_MEDIATED_SIGNALING_PATHWAY	GOBP_CYTOKINE_MEDIATED_SIGNALING_PATHWAY	GOBP_CYTOKINE_MEDIATED_SIGNALING_PATHWAY	464	0.633642197647958	2.03119883812059	1e-10	4.02122448979592e-09	2.69645542427497e-09	2781	tags=46%, list=16%, signal=40%	SPI1/LAPTM5/IL18/HCK/PDGFB/IL15RA/TMSB4X/CEBPA/CD74/TNFRSF1B/CSF3R/CCRL2/PTPN6/IL3RA/CSF2RB/IL10RA/CCL2/CMKLR1/SOCS1/CSF1R/TNFRSF18/LILRB3/CCR5/IL21R/CXCL12/CD300LF/TNF/CD4/LILRA2/CCL22/LILRA1/AXL/TREM2/CCR2/LILRB4/LILRB2/IL2RB/IRF1/IL2RG/EDN1/NFKBIA/CX3CR1/CSF1/CXCR3/LILRB1/CCL4/CCL5/IL34/XCR1/CCDC3/IL12RB1/SYK/FCER1G/CCR4/FLT3/STAT4/PTK2B/CXCR6/IL7R/CXCL13/ZBP1/IL18RAP/CXCL9/EBI3/IRF5/TNFRSF25/…
GOBP_MONONUCLEAR_CELL_DIFFERENTIATION	GOBP_MONONUCLEAR_CELL_DIFFERENTIATION	GOBP_MONONUCLEAR_CELL_DIFFERENTIATION	427	0.634840690869393	2.03065458106414	1e-10	4.02122448979592e-09	2.69645542427497e-09	2498	tags=45%, list=14%, signal=39%	SPI1/IL18/HLA-DRA/TMEM176A/GATA3/IL15RA/VSIR/TMEM176B/INPP5D/CD74/MFNG/NFAM1/HLA-DRB1/GPR68/CD86/LFNG/BLNK/CLEC4E/NCKAP1L/SLAMF8/PTPN6/VAV1/SASH3/SOCS1/CSF1R/HLA-DOA/MAFB/CARD11/CD4/FUT7/RIPK3/AXL/BCL11B/TNFSF8/PRDM1/CD2/TREM2/CCR2/LILRB4/LILRB2/PIK3R6/IRF8/ZNF683/IRF1/PDE1B/DOCK2/IKZF1/CSF1/TESPA1/ITM2A/LILRB1/CD3D/TBX21/CD3E/LGALS9/IL34/LCK/IL12RB1/NLRP3/SYK/FCER1G/FLT3/PTK2B/PTGER4/SPN/CD3G/VN…
GOBP_ACTIVATION_OF_IMMUNE_RESPONSE	GOBP_ACTIVATION_OF_IMMUNE_RESPONSE	GOBP_ACTIVATION_OF_IMMUNE_RESPONSE	302	0.638140805275876	2.02958288732476	1e-10	4.02122448979592e-09	2.69645542427497e-09	3127	tags=51%, list=18%, signal=43%	HLA-DPB1/LAPTM5/HCK/GATA3/CLEC7A/FGR/TYROBP/PRAM1/MNDA/INPP5D/NFAM1/LAT2/C5AR2/HLA-DRB1/MYO1G/NOD2/BLNK/NCKAP1L/PTPN6/VAV1/CMKLR1/FPR3/RGCC/C1R/CARD11/HLA-DQB1/FPR1/LILRA2/THY1/TREM2/LILRB4/CFB/C3AR1/RFTN1/SLA2/CD247/CD300A/TESPA1/C3/C1S/C1QA/UBASH3A/LCK/SYK/FCER1G/KLRD1/C1QB/PTPN22/C1QC/ZBP1/MFAP4/ZC3H12A/SERPING1/FOXP3/NCR3/C5AR1/PTPRC/CCR7/NLRC4/CD8A/SH2D1A/IL1B/CD8B/VSIG4/LYN/TRAT1/THEMIS/LAX…
GOBP_REGULATION_OF_PHAGOCYTOSIS	GOBP_REGULATION_OF_PHAGOCYTOSIS	GOBP_REGULATION_OF_PHAGOCYTOSIS	96	0.663932755324155	2.02579415455663	1e-10	4.02122448979592e-09	2.69645542427497e-09	1618	tags=45%, list=9%, signal=41%	CAMK1D/HCK/IL15RA/CLEC7A/FGR/NOD2/NCKAP1L/CCL2/RAB31/CD300LF/TNF/TREM2/IL2RB/IL2RG/DOCK2/CD300A/C3/SYK/FCER1G/DYSF/TLR2/PTPRC/SIRPG/CNN2/IL1B/IL15/IFNG/FCN1/PLA2G5/SIRPB1/FPR2/PLCG2/GAS6/STAP1/FCGR2B/C2/F2RL1/SLC11A1/TGM2/C4B/CYBA/FCN3/C4A
GOBP_POSITIVE_REGULATION_OF_CYTOKINE_PRODUCTION	GOBP_POSITIVE_REGULATION_OF_CYTOKINE_PRODUCTION	GOBP_POSITIVE_REGULATION_OF_CYTOKINE_PRODUCTION	457	0.632083796870453	2.02506140571253	1e-10	4.02122448979592e-09	2.69645542427497e-09	3889	tags=57%, list=22%, signal=46%	PTAFR/HLA-DPB1/LAPTM5/IL18/AIF1/GATA3/CLEC7A/FGR/TYROBP/MNDA/CD74/NFAM1/CD86/NOD2/CLEC4E/MAPK13/HAVCR2/SASH3/CSF1R/RGCC/HLA-DPA1/CARD11/TNF/TNFRSF8/CD4/LILRA2/TLR7/CD14/CARD9/EPHB2/CD2/TREM2/CCR2/LILRB2/IRF8/IRF1/CD84/C3AR1/RFTN1/LTA/CYBB/LILRB1/TBX21/CD3E/C3/LGALS9/POU2F2/CD6/IL12RB1/NLRP3/SYK/TLR8/GBP5/FCER1G/CLEC5A/LTB/PTGER4/SPN/NLRP1/PTPN22/CCDC88B/MEFV/BCL3/SCIMP/FOXP3/CD40LG/TLR2/SLAMF6/CD…
GOBP_NEGATIVE_REGULATION_OF_IMMUNE_RESPONSE	GOBP_NEGATIVE_REGULATION_OF_IMMUNE_RESPONSE	GOBP_NEGATIVE_REGULATION_OF_IMMUNE_RESPONSE	172	0.650111019054408	2.02452724144424	1e-10	4.02122448979592e-09	2.69645542427497e-09	2816	tags=49%, list=16%, signal=42%	SPI1/HCK/FGR/INPP5D/HLA-DRB1/NOD2/NCKAP1L/HAVCR2/SLAMF8/PTPN6/TREM2/CCR2/LILRB4/CD84/ARRB2/CD300A/LILRB1/TBX21/LGALS9/SYK/KLRD1/IL7R/CD96/IL4I1/ZC3H12A/SERPING1/FOXP3/SAMSN1/NLRC3/PTPRC/IL4R/PDCD1/NLRC5/JAK3/FGL2/HLA-B/VSIG4/SLAMF1/LYN/XCL1/HLA-E/IL10/SAMHD1/CR1L/KIR2DL4/IL12B/HMOX1/HLA-F/KLRC1/COL3A1/TRAFD1/FCGR2B/NR1H3/ACOD1/NMI/TRIM21/OAS1/ISG15/IL1RL1/CTLA4/SMAD7/C4BPB/CR1/IRAK3/PARP14/PPARG/…
GOCC_COLLAGEN_TRIMER	GOCC_COLLAGEN_TRIMER	GOCC_COLLAGEN_TRIMER	85	0.666148888773991	2.02311374333863	1e-10	4.02122448979592e-09	2.69645542427497e-09	3529	tags=62%, list=20%, signal=50%	C1QA/C1QB/C1QC/COL8A2/MSR1/GLDN/COL23A1/COL5A1/LUM/COL13A1/FCN1/COL1A1/COL6A2/COL4A4/COL5A2/COL3A1/COL6A3/COL8A1/COL10A1/CCBE1/COL1A2/COL12A1/COL15A1/MARCO/COL6A1/COL14A1/COL4A1/FCN3/C1QTNF7/SCARA3/COL9A2/COLEC12/COL4A2/COL21A1/COL4A3/COL18A1/COLQ/COL17A1/LOX/COL5A3/COL7A1/COLEC10/COL6A5/EMILIN2/C1QTNF2/COL4A6/COL26A1/EMILIN1/COL11A1/C1QTNF3/COL16A1/C1QTNF1/FCN2
GOBP_POSITIVE_REGULATION_OF_HEMOPOIESIS	GOBP_POSITIVE_REGULATION_OF_HEMOPOIESIS	GOBP_POSITIVE_REGULATION_OF_HEMOPOIESIS	156	0.650790473304609	2.02295361446875	1e-10	4.02122448979592e-09	2.69645542427497e-09	3241	tags=51%, list=19%, signal=42%	IL18/HLA-DRA/HCLS1/GATA3/IL15RA/VSIR/TYROBP/INPP5D/CD74/HLA-DRB1/GPR68/CD86/NCKAP1L/SASH3/SOCS1/TNF/CD4/AXL/TREM2/LILRB4/LILRB2/PIK3R6/EVI2B/CSF1/TESPA1/LGALS9/IL34/IL12RB1/NLRP3/SYK/ROR2/VNN1/IL7R/IL4I1/FOXP3/RHOH/CD80/PTPRC/IL4R/IL2RA/CCR1/CD27/ADAM8/TOX/IL15/IFNG/RASGRP1/TGFB1/BTK/IL10/ID2/ZAP70/GAS6/IL12B/RUNX1/NFKBID/CCL19/IL1RL2/GLI2/CR1/DCSTAMP/MYB/IL2/ZBTB46/BCL6/IL23A/TNFSF4/TNFSF11/IL7/…
GOBP_MYELOID_LEUKOCYTE_MEDIATED_IMMUNITY	GOBP_MYELOID_LEUKOCYTE_MEDIATED_IMMUNITY	GOBP_MYELOID_LEUKOCYTE_MEDIATED_IMMUNITY	105	0.659565700500323	2.01911329611218	1e-10	4.02122448979592e-09	2.69645542427497e-09	2637	tags=50%, list=15%, signal=42%	PTAFR/SPI1/FCGR1A/FGR/TYROBP/PRAM1/LAT2/ITGB2/PTGDR/CARD9/CCR2/CD84/CX3CR1/CD300A/C3/LGALS9/ITGAM/SYK/FCGR3A/RAC2/IL4R/CCL3/ACE/MILR1/LYN/RASGRP1/CLNK/PIK3CG/BTK/HLA-E/HMOX1/STX4/STAP1/FCGR2B/F2RL1/MYD88/SCNN1B/DNASE1L3/VAMP8/IL6/UNC13D/TREM1/SERPINB9/ELANE/FOXF1/BLK/AZU1/NLRP6/STXBP2/LAT/CTSG/CD177
GOBP_NEGATIVE_REGULATION_OF_IMMUNE_SYSTEM_PROCESS	GOBP_NEGATIVE_REGULATION_OF_IMMUNE_SYSTEM_PROCESS	GOBP_NEGATIVE_REGULATION_OF_IMMUNE_SYSTEM_PROCESS	404	0.631632522588927	2.01884574709323	1e-10	4.02122448979592e-09	2.69645542427497e-09	3333	tags=50%, list=19%, signal=42%	LST1/SPI1/LAPTM5/TNFAIP8L2/HCK/TMEM176A/VSIR/TMEM176B/FGR/TYROBP/MNDA/INPP5D/CD74/C5AR2/HLA-DRB1/GPR68/CD86/NOD2/NCKAP1L/HAVCR2/SLAMF8/PTPN6/CCL2/SOCS1/HLA-DOA/MAFB/LILRB3/CXCL12/CD300LF/TNF/AXL/THY1/TREM2/CCR2/LILRB4/LILRB2/IRF1/CD84/CX3CR1/SLA2/TBC1D10C/PDCD1LG2/ARRB2/CD300A/LILRB1/TBX21/LGALS9/UBASH3A/SYK/KLRD1/PTGER4/SPN/HLA-DOB/PTPN22/C1QC/IL7R/INHBA/CD96/IL4I1/ZC3H12A/SERPING1/FOXP3/SAMSN1/…
GOBP_REGULATION_OF_LEUKOCYTE_DIFFERENTIATION	GOBP_REGULATION_OF_LEUKOCYTE_DIFFERENTIATION	GOBP_REGULATION_OF_LEUKOCYTE_DIFFERENTIATION	278	0.634065723134865	2.01319200271981	1e-10	4.02122448979592e-09	2.69645542427497e-09	3333	tags=50%, list=19%, signal=41%	IL18/HLA-DRA/TMEM176A/HCLS1/GATA3/IL15RA/VSIR/TMEM176B/TYROBP/INPP5D/CD74/NFAM1/HLA-DRB1/GPR68/CD86/NCKAP1L/SLAMF8/PTPN6/SASH3/SOCS1/HLA-DOA/MAFB/LILRB3/CARD11/TNF/CD4/AXL/PRDM1/CD2/TREM2/CCR2/LILRB4/LILRB2/PIK3R6/ZNF683/IRF1/EVI2B/CSF1/TESPA1/LILRB1/TBX21/LGALS9/IL34/IL12RB1/NLRP3/SYK/ROR2/VNN1/C1QC/IL7R/INHBA/IL4I1/ZC3H12A/FOXP3/RHOH/IL27/CD80/TAL1/IKZF3/CRTAM/PTPRC/IL4R/CCL3/IL2RA/CCR1/LAG3/JA…
GOBP_INTERLEUKIN_6_PRODUCTION	GOBP_INTERLEUKIN_6_PRODUCTION	GOBP_INTERLEUKIN_6_PRODUCTION	143	0.649954138325809	2.01237709326083	1e-10	4.02122448979592e-09	2.69645542427497e-09	3253	tags=57%, list=19%, signal=46%	PTAFR/AIF1/CLEC7A/TYROBP/INPP5D/CD74/C5AR2/NOD2/NCKAP1L/MAPK13/HAVCR2/PTPN6/TNF/LILRA2/TLR7/CARD9/TREM2/LILRB4/LILRB2/CD84/ARRB2/LGALS9/POU2F2/SYK/TLR8/PTPN22/ZC3H12A/SCIMP/FOXP3/TLR2/NLRC3/CD200R1/GHRL/HLA-B/IL1B/SLAMF1/IFNG/ARID5A/IL10/HGF/PLCG2/GAS6/TLR4/LILRA5/KLF2/F2RL1/NLRP12/WNT5A/MYD88/BANK1/POU2AF1/CYBA/SIGLEC16/IL1RL2/IL6/IRAK3/TNFAIP3/IL1A/CEBPB/TLR1/IL33/AKIRIN2/IL17RA/HYAL2/INAVA/BPI…
GOBP_RESPONSE_TO_MOLECULE_OF_BACTERIAL_ORIGIN	GOBP_RESPONSE_TO_MOLECULE_OF_BACTERIAL_ORIGIN	GOBP_RESPONSE_TO_MOLECULE_OF_BACTERIAL_ORIGIN	331	0.630871660921352	2.01189956624238	1e-10	4.02122448979592e-09	2.69645542427497e-09	3889	tags=57%, list=22%, signal=45%	PTAFR/PTGIR/SPI1/IL18/LY86/HCK/TNFRSF1B/CD86/NOD2/HAVCR2/CSF2RB/IL10RA/CCL2/CCR5/TNF/LILRA2/AXL/CD14/CARD9/EPHB2/TREM2/LILRB2/IRF8/EDN1/IL18BP/NFKBIA/CX3CR1/TNIP3/PDCD1LG2/LTA/LILRB1/LGALS9/CCL5/CD6/NLRP3/PTGER4/FASLG/PTPN22/CD96/CXCL13/ZC3H12A/PTGER2/SCIMP/FOXP3/LOXL1/TLR2/CXCL9/CD80/SELE/IRF5/C5AR1/CD180/CCR7/CXCL11/CCL3/GPR31/ACE/CXCL10/VCAM1/IL1B/LYN/IDO1/ARID5A/TGFB1/GCH1/PTGFR/IL10/ZFP36/PL…
GOBP_CYTOKINE_PRODUCTION_INVOLVED_IN_IMMUNE_RESPONSE	GOBP_CYTOKINE_PRODUCTION_INVOLVED_IN_IMMUNE_RESPONSE	GOBP_CYTOKINE_PRODUCTION_INVOLVED_IN_IMMUNE_RESPONSE	100	0.657006517174828	2.00763225449818	1e-10	4.02122448979592e-09	2.69645542427497e-09	3850	tags=64%, list=22%, signal=50%	LAPTM5/IL18/GATA3/CLEC7A/CD74/TNFRSF1B/NOD2/SASH3/TNF/CCR2/LILRB4/LILRB1/TBX21/NLRP3/CD96/SCIMP/FOXP3/JAK3/IL1B/SLAMF1/IL1R1/ARID5A/TGFB1/XCL1/CLNK/BTK/HLA-E/IL10/CD226/IL18R1/PLCG2/KIR2DL4/B2M/TLR4/HMOX1/HLA-F/F2RL1/RSAD2/WNT5A/TGFB3/IL6/SMAD7/IRAK3/TREM1/HLA-A/BCL6/RAET1G/INAVA/TNFSF4/LACC1/HLA-G/CD36/BST2/CAMK4/ARG1/FFAR3/TRIL/CD160/CLC/ATG5/FFAR2/MALT1/TLR3/APOA1
GOBP_EXTERNAL_ENCAPSULATING_STRUCTURE_ORGANIZATION	GOBP_EXTERNAL_ENCAPSULATING_STRUCTURE_ORGANIZATION	GOBP_EXTERNAL_ENCAPSULATING_STRUCTURE_ORGANIZATION	310	0.630874812383427	2.00724778030575	1e-10	4.02122448979592e-09	2.69645542427497e-09	3462	tags=52%, list=20%, signal=43%	CRISPLD2/TNFRSF1B/SPINT2/PDPN/MMP19/RGCC/TNF/SMOC2/NPNT/LCP1/SPOCK2/MFAP4/BCL3/MYH11/LOXL1/PDGFRA/COL8A2/MMP28/CTSS/SULF1/OLFML2B/COL23A1/DPT/ADAM8/COL5A1/LUM/SULF2/COL13A1/ADAMTS10/FBLN2/TGFB1/ECM2/ENG/ADAMTS2/ABI3BP/COL1A1/ITGA8/SERPINF2/CCN1/GAS6/CYP1B1/COL4A4/CREB3L1/RUNX1/COL5A2/CARMIL2/ELN/TLL1/ZNF469/COL3A1/NTNG2/ADAMTS12/DPP4/COL8A1/CCN2/COL10A1/FMOD/TGFBI/MMP25/EGFL6/CFLAR/FOXC2/COL1A2/C…
GOBP_POSITIVE_REGULATION_OF_RESPONSE_TO_EXTERNAL_STIMULUS	GOBP_POSITIVE_REGULATION_OF_RESPONSE_TO_EXTERNAL_STIMULUS	GOBP_POSITIVE_REGULATION_OF_RESPONSE_TO_EXTERNAL_STIMULUS	424	0.627512211419126	2.00678781543317	1e-10	4.02122448979592e-09	2.69645542427497e-09	3278	tags=53%, list=19%, signal=44%	CAMK1D/SPI1/IL18/LY86/AIF1/HCK/PDGFB/ALOX5AP/TMSB4X/CLEC7A/CEBPA/TYROBP/MNDA/CD74/NOD2/NCKAP1L/MAPK13/HAVCR2/TNFSF14/VAV1/CMKLR1/CSF1R/CXCL12/TNF/LILRA2/TLR7/DAPK2/CARD9/TASL/TREM2/CCR2/EDN1/C3AR1/NFKBIA/CX3CR1/SMOC2/CSF1/LTA/SCARF1/C3/LGALS9/CCL4/CCL5/IL34/SYK/TLR8/GBP5/CCR4/KLRD1/PTK2B/PTGER4/NLRP1/CXCL13/ZBP1/SCIMP/VEGFC/RARRES2/TLR2/RAC2/NCR3/SLAMF6/NKG7/S1PR1/C5AR1/CD180/CRTAM/CCR7/NLRC4/CCL…
GOBP_ACUTE_INFLAMMATORY_RESPONSE	GOBP_ACUTE_INFLAMMATORY_RESPONSE	GOBP_ACUTE_INFLAMMATORY_RESPONSE	111	0.654315756066779	2.00578457411244	1e-10	4.02122448979592e-09	2.69645542427497e-09	3619	tags=60%, list=21%, signal=48%	FCGR1A/ALOX5AP/GATA3/TNF/FUT7/SERPINA1/C3/CD6/NLRP3/FCGR3A/VNN1/CCR7/OSM/ADAM8/VCAM1/IL1B/CD163/PIK3CG/BTK/HLA-E/F3/SERPINF2/ASS1/FCGR2B/HAMP/TACR1/PTGER3/C2CD4B/PLA2G2D/S100A8/DNASE1L3/APOL2/IL31RA/IL6/TNFRSF11A/ITIH4/SAA1/TREM1/ADRA2A/SAA2/CREB3L3/IL1A/ELANE/CEBPB/KL/HP/C2CD4A/B4GALT1/FN1/HPR/OSMR/TNFSF4/TNFSF11/NLRP6/ORM2/LBP/IL20RB/PTGES/NPY5R/IL22/ADORA1/CNR1/FFAR3/PTGS2/CRP/PRCP/A2M
GOBP_REGULATION_OF_INFLAMMATORY_RESPONSE	GOBP_REGULATION_OF_INFLAMMATORY_RESPONSE	GOBP_REGULATION_OF_INFLAMMATORY_RESPONSE	348	0.628367433261767	2.00448456069554	1e-10	4.02122448979592e-09	2.69645542427497e-09	4271	tags=60%, list=24%, signal=47%	FFAR4/ALOX5/IL18/TNFAIP8L2/HCK/ALOX5AP/GATA3/TMSB4X/CEBPA/FGR/TNFRSF1B/HLA-DRB1/NOD2/MAPK13/SLAMF8/TNF/FUT7/TLR7/SIGLEC10/AOAH/TREM2/CCR2/NFKBIA/NCF1/LTA/C3/CCL5/NLRP3/SYK/PTGER4/NLRP1/ZBP1/MEFV/FOXP3/TLR2/NKG7/NLRC3/CD200R1/SELE/PTPRC/CCR7/PROC/CCL3/GPR31/IL2RA/ACE/CST7/GHRL/OSM/ADAM8/IL1B/CDH5/TEK/CASP5/LYN/IL15/IFNG/IDO1/IL1R1/XCL1/PIK3CG/BTK/HLA-E/IL10/CCN4/FPR2/ZFP36/HGF/TTBK1/SUCNR1/BCL6B/P…
GOBP_CELLULAR_RESPONSE_TO_INTERFERON_GAMMA	GOBP_CELLULAR_RESPONSE_TO_INTERFERON_GAMMA	GOBP_CELLULAR_RESPONSE_TO_INTERFERON_GAMMA	116	0.653319791814085	2.00383865138185	1e-10	4.02122448979592e-09	2.69645542427497e-09	3562	tags=62%, list=20%, signal=50%	AIF1/HCK/WAS/CCL2/SOCS1/HLA-DPA1/TNF/CCL22/IRF8/IRF1/EDN1/LGALS9/CCL4/CCL5/IL12RB1/GBP5/GBP2/FASLG/TLR2/CCL8/CCL3/NLRC5/GBP4/XCL2/IFNG/CCL3L3/CCL3L1/GBP1/XCL1/CCL23/CCL25/IL12B/CCL11/TLR4/ASS1/STX4/NR1H3/WNT5A/CCL7/ACOD1/CCL19/CCL26/CCL13/NMI/MRC1/CCL14/CCL1/ZYX/GBP3/PARP9/PARP14/PPARG/STAT1/CCL21/CASP1/GBP6/CCL16/RAB20/GBP7/CDC42EP2/RAB7B/CCL18/TXK/JAK2/IRGM/ARG1/CD47/ACTR3/JAK1/STX8/GSN/SP100
GOBP_REGULATION_OF_CHEMOTAXIS	GOBP_REGULATION_OF_CHEMOTAXIS	GOBP_REGULATION_OF_CHEMOTAXIS	219	0.635470066403498	2.00339071637104	1e-10	4.02122448979592e-09	2.69645542427497e-09	2829	tags=49%, list=16%, signal=42%	CAMK1D/SPI1/AIF1/PDGFB/TMSB4X/CD74/C5AR2/NOD2/NCKAP1L/TNFSF14/SLAMF8/CCL2/CMKLR1/CSF1R/CXCL12/DAPK2/TREM2/CCR2/EDN1/C3AR1/CX3CR1/SMOC2/CSF1/LGALS9/CCL4/CCL5/IL34/SEMA4D/PTPRO/CCR4/PTK2B/CXCL13/VEGFC/GPR183/RARRES2/RAC2/PDGFRA/SEMA4A/S1PR1/C5AR1/CCR7/MMP28/CCL3/CCR1/CXCL10/PDGFRB/THBS1/SLAMF1/LYN/XCL2/SLC8B1/TGFB1/XCL1/F3/FPR2/SUCNR1/GAS6/SEMA3G/NRP1/STX4/SEMA3F/NTRK3/STAP1/PLA2G7/DPP4/F2RL1/CXCR4…
GOBP_NEGATIVE_REGULATION_OF_LEUKOCYTE_CELL_CELL_ADHESION	GOBP_NEGATIVE_REGULATION_OF_LEUKOCYTE_CELL_CELL_ADHESION	GOBP_NEGATIVE_REGULATION_OF_LEUKOCYTE_CELL_CELL_ADHESION	132	0.648582027108654	2.0021691120167	1e-10	4.02122448979592e-09	2.69645542427497e-09	3333	tags=52%, list=19%, signal=43%	LAPTM5/TNFAIP8L2/VSIR/CD74/HLA-DRB1/CD86/NCKAP1L/HAVCR2/PTPN6/SOCS1/CXCL12/LILRB4/LILRB2/IRF1/PDCD1LG2/CD300A/LILRB1/TBX21/LGALS9/SPN/PTPN22/IL4I1/ZC3H12A/FOXP3/CD80/CRTAM/IL4R/TIGIT/IL2RA/LAG3/JAK3/FGL2/VSIG4/IDO1/LAX1/XCL1/IL10/CCL25/RUNX1/ASS1/CD274/FCGR2B/ADORA2A/PLA2G2D/LRRC32/LGALS9C/CTLA4/SMAD7/CR1/IL2/BCL6/IFNL1/CCL21/CEBPB/NRARP/ADTRP/KLF4/TNFSF4/CLEC4G/LGALS9B/CTSG/IL20RB/HLA-G/CBLB/PDE…
GOBP_PHOSPHOLIPASE_C_ACTIVATING_G_PROTEIN_COUPLED_RECEPTOR_SIGNALING_PATHWAY	GOBP_PHOSPHOLIPASE_C_ACTIVATING_G_PROTEIN_COUPLED_RECEPTOR_SIGNALING_PATHWAY	GOBP_PHOSPHOLIPASE_C_ACTIVATING_G_PROTEIN_COUPLED_RECEPTOR_SIGNALING_PATHWAY	101	0.656177164239513	2.00108741574697	1e-10	4.02122448979592e-09	2.69645542427497e-09	4272	tags=62%, list=24%, signal=47%	FFAR4/GNA15/P2RY6/C5AR2/CMKLR1/FPR3/FPR1/GPR65/EDN1/C3AR1/CX3CR1/P2RY8/P2RY10/S1PR1/C5AR1/GPR35/FPR2/CXCR2/GPR174/F2RL1/TACR1/GPR18/PTGER3/F2RL3/GPR4/TGM2/LPAR1/PTH1R/GPR33/ANO1/GNA14/HRH1/GPR55/PLCB2/ADRA2A/LPAR4/P2RY12/P2RY2/VIP/ESR1/F2RL2/HTR2A/NMUR1/GPR20/LPAR6/DRD1/NPR3/ADRA1D/GALR2/P2RY1/HTR2B/AGTR1/CASR/LTB4R/ADRA1B/PLCE1/ADRA1A/OPRD1/P2RY11/DRD3/GRP/GRPR/LHCGR
GOCC_COLLAGEN_CONTAINING_EXTRACELLULAR_MATRIX	GOCC_COLLAGEN_CONTAINING_EXTRACELLULAR_MATRIX	GOCC_COLLAGEN_CONTAINING_EXTRACELLULAR_MATRIX	423	0.624740445912607	1.99761217626777	1e-10	4.02122448979592e-09	2.69645542427497e-09	3645	tags=53%, list=21%, signal=43%	PDGFB/CXCL12/LTBP2/SERPINA1/SMOC2/LGALS9/C1QA/NPNT/C1QB/CLEC14A/C1QC/MFAP4/SERPING1/LOXL1/RARRES2/COL8A2/MMP28/BGN/DCN/CTSS/SULF1/COL23A1/FGL2/THBS1/DPT/COL5A1/EFEMP1/LUM/WNT5B/COL13A1/ADAM19/ADAMTS10/SRPX2/FBLN2/LRRC15/FCN1/MXRA5/TGFB1/ECM2/MMRN2/ADAMTS2/ABI3BP/COL1A1/COL6A2/F3/ADAMDEC1/PODN/SERPINF2/GDF10/CCN1/COL4A4/CFP/LTBP1/COL5A2/ELN/COL3A1/NTNG2/COL6A3/COL8A1/CCN2/COL10A1/FMOD/TGFBI/WNT2/T…
GOBP_POSITIVE_REGULATION_OF_CELL_ADHESION	GOBP_POSITIVE_REGULATION_OF_CELL_ADHESION	GOBP_POSITIVE_REGULATION_OF_CELL_ADHESION	436	0.623968897293655	1.99738658493442	1e-10	4.02122448979592e-09	2.69645542427497e-09	3133	tags=50%, list=18%, signal=42%	PTAFR/ALOX5/HLA-DPB1/IL18/HLA-DRA/AIF1/PDGFB/GATA3/VSIR/CD74/HLA-DRB1/CD86/NOD2/RASAL3/PDPN/HLA-DQA1/HLA-DMB/APBB1IP/NCKAP1L/HAVCR2/TNFSF14/PTPN6/VAV1/SASH3/CCL2/SOCS1/CORO1A/HLA-DOA/ITGB2/TNFRSF18/HLA-DPA1/HLA-DMA/CXCL12/CARD11/TNF/CD4/FUT7/HLA-DQB1/EPHA1/HLA-DRB5/THY1/CASS4/CCR2/LILRB4/LILRB2/PIK3R6/PDCD1LG2/CSF1/HLA-DQB2/CD5/TESPA1/LILRB1/CD3E/LGALS9/CCL5/CD6/LCK/IL12RB1/NLRP3/SYK/NPNT/PTK2B/V…
GOBP_REGULATION_OF_B_CELL_ACTIVATION	GOBP_REGULATION_OF_B_CELL_ACTIVATION	GOBP_REGULATION_OF_B_CELL_ACTIVATION	125	0.647601637982046	1.99685064039401	1e-10	4.02122448979592e-09	2.69645542427497e-09	1938	tags=44%, list=11%, signal=39%	LAPTM5/TYROBP/MNDA/INPP5D/CD74/NFAM1/NOD2/NCKAP1L/SLAMF8/PTPN6/SASH3/CARD11/EPHB2/TBC1D10C/CD300A/TBX21/SYK/INHBA/IL4I1/FOXP3/GPR183/SAMSN1/IKZF3/PTPRC/CD27/LYN/CD40/CD38/TNFSF13B/TGFB1/BTK/IL10/ID2/TLR4/CD28/FCGR2B/MZB1/FCRL3/BANK1/TNFRSF4/TNFRSF13B/IL6/TNFSF13/THEMIS2/IGLL5/CTLA4/CR1/IL21/CLCF1/IL2/BCL6/CD19/IGLL1/TNFAIP3/ZFP36L2
GOBP_NEGATIVE_REGULATION_OF_CYTOKINE_PRODUCTION	GOBP_NEGATIVE_REGULATION_OF_CYTOKINE_PRODUCTION	GOBP_NEGATIVE_REGULATION_OF_CYTOKINE_PRODUCTION	271	0.629183588011822	1.9957159922187	1e-10	4.02122448979592e-09	2.69645542427497e-09	3665	tags=52%, list=21%, signal=41%	FFAR4/CLEC4A/LAPTM5/GATA3/TMSB4X/VSIR/TYROBP/INPP5D/C5AR2/HLA-DRB1/NOD2/NCKAP1L/HAVCR2/PTPN6/CMKLR1/RGCC/TNF/AXL/EPHB2/TREM2/LILRB4/CD84/CX3CR1/PDCD1LG2/ARRB2/LILRB1/TBX21/LGALS9/NLRP3/TLR8/PTGER4/PTPN22/INHBA/CD96/MEFV/ZC3H12A/BCL3/FOXP3/NLRC3/CD34/CD200R1/PTPRC/CCR7/TIGIT/CD33/GHRL/LAG3/JAK3/THBS1/VSIG4/SLAMF1/IFNG/IDO1/GBP1/TGFB1/XCL1/BTK/IL10/ZFP36/HGF/RELB/SRGN/GAS6/IL12B/LILRA4/TLR4/HMOX1/H…
GOBP_POSITIVE_REGULATION_OF_TUMOR_NECROSIS_FACTOR_SUPERFAMILY_CYTOKINE_PRODUCTION	GOBP_POSITIVE_REGULATION_OF_TUMOR_NECROSIS_FACTOR_SUPERFAMILY_CYTOKINE_PRODUCTION	GOBP_POSITIVE_REGULATION_OF_TUMOR_NECROSIS_FACTOR_SUPERFAMILY_CYTOKINE_PRODUCTION	102	0.652364066905873	1.99359407195813	1e-10	4.02122448979592e-09	2.69645542427497e-09	3131	tags=56%, list=18%, signal=46%	PTAFR/CLEC7A/TYROBP/CD86/NOD2/HAVCR2/SASH3/TNFRSF8/LILRA2/CD14/CARD9/EPHB2/CD2/CCR2/CD84/CYBB/LGALS9/SYK/SPN/TLR2/PTPRC/CCL3/THBS1/ADAM8/IFNG/RASGRP1/ARID5A/HLA-E/PLCG2/IL12B/TLR4/LILRA5/WNT5A/MYD88/CCL19/CYBA/IL6/OAS2/OAS1/CLU/IFNGR1/IL1A/TLR1/IL33/IL23A/AZU1/ORM2/LBP/OAS3/TLR9/CD36/IFIH1/AGER/STAT3/NOD1/JAK2/TMEM106A
GOBP_REGULATION_OF_CELL_CELL_ADHESION	GOBP_REGULATION_OF_CELL_CELL_ADHESION	GOBP_REGULATION_OF_CELL_CELL_ADHESION	441	0.622014295266366	1.99084589275608	1e-10	4.02122448979592e-09	2.69645542427497e-09	2766	tags=45%, list=16%, signal=39%	PTAFR/ALOX5/HLA-DPB1/SPI1/LAPTM5/IL18/TNFAIP8L2/HLA-DRA/AIF1/GATA3/VSIR/CD74/HLA-DRB1/SPINT2/CD86/NOD2/RASAL3/PDPN/HLA-DQA1/HLA-DMB/NCKAP1L/HAVCR2/TNFSF14/PTPN6/VAV1/SASH3/CCL2/SOCS1/CORO1A/HLA-DOA/ITGB2/RGCC/HLA-DPA1/HLA-DMA/CXCL12/CARD11/TNF/CD4/FUT7/HLA-DQB1/HLA-DRB5/THY1/CCR2/LILRB4/LILRB2/PIK3R6/IRF1/PDCD1LG2/HLA-DQB2/CD5/CD300A/TESPA1/LILRB1/TBX21/CD3E/LGALS9/CCL5/CD6/LCK/IL12RB1/NLRP3/SYK/…
GOBP_CELLULAR_RESPONSE_TO_MOLECULE_OF_BACTERIAL_ORIGIN	GOBP_CELLULAR_RESPONSE_TO_MOLECULE_OF_BACTERIAL_ORIGIN	GOBP_CELLULAR_RESPONSE_TO_MOLECULE_OF_BACTERIAL_ORIGIN	208	0.63288597219437	1.98997679244929	1e-10	4.02122448979592e-09	2.69645542427497e-09	3786	tags=57%, list=22%, signal=45%	PTAFR/SPI1/IL18/LY86/HCK/TNFRSF1B/CD86/NOD2/HAVCR2/CCL2/CCR5/TNF/LILRA2/AXL/CD14/EPHB2/TREM2/LILRB2/IRF8/NFKBIA/CX3CR1/TNIP3/PDCD1LG2/LILRB1/CCL5/CD6/NLRP3/PTPN22/CXCL13/ZC3H12A/SCIMP/TLR2/CXCL9/CD80/CD180/CXCL11/CCL3/CXCL10/IL1B/LYN/ARID5A/TGFB1/IL10/ZFP36/PLCG2/IL12B/TLR4/ASS1/NUGGC/STAP1/CD274/FCGR2B/HAMP/CEBPE/NR1H3/WNT5A/IRAK2/NLRP7/ACOD1/MYD88/GFI1/SERPINE1/TNIP1/CMPK2/KMO/CSF2/THPO/MRC1/IL…
GOBP_TOLL_LIKE_RECEPTOR_SIGNALING_PATHWAY	GOBP_TOLL_LIKE_RECEPTOR_SIGNALING_PATHWAY	GOBP_TOLL_LIKE_RECEPTOR_SIGNALING_PATHWAY	121	0.644953656751446	1.98567753482233	1e-10	4.02122448979592e-09	2.69645542427497e-09	3175	tags=55%, list=18%, signal=45%	NOD2/HAVCR2/CD300LF/TNF/LILRA2/TLR7/CD14/TASL/TREM2/IRF1/NFKBIA/RFTN1/TNIP3/ARRB2/CD300A/LGALS9/TLR8/PTPN22/SCIMP/TLR2/CTSS/LYN/CD40/BTK/PLCG2/PIK3AP1/LILRA4/TLR4/TLR5/TLR10/F2RL1/RSAD2/FCRL3/NR1H3/IRAK2/ACOD1/MYD88/GFI1/TNIP1/BIRC3/CYBA/NMI/OAS1/LTF/TICAM2/SCARA3/COLEC12/IRAK3/TNFAIP3/UNC93B1/IRF7/TLR1/SMPDL3B/ESR1/IFI35/NLRP6/NLRP2B/IRF3/LBP/RAB7B/TLR9/CD36/GPR108/TREML4/TLR6/PELI1
GOBP_POSITIVE_REGULATION_OF_DEFENSE_RESPONSE	GOBP_POSITIVE_REGULATION_OF_DEFENSE_RESPONSE	GOBP_POSITIVE_REGULATION_OF_DEFENSE_RESPONSE	274	0.624786807762558	1.98268558183894	1e-10	4.02122448979592e-09	2.69645542427497e-09	3597	tags=57%, list=21%, signal=46%	SPI1/IL18/HCK/ALOX5AP/CLEC7A/CEBPA/TYROBP/MNDA/NOD2/MAPK13/HAVCR2/VAV1/TNF/LILRA2/TLR7/CARD9/TASL/TREM2/CCR2/NFKBIA/LTA/C3/CCL5/SYK/TLR8/GBP5/KLRD1/PTGER4/NLRP1/ZBP1/TLR2/NCR3/SLAMF6/NKG7/CRTAM/CCR7/NLRC4/CCL3/NLRC5/ACE/SH2D1A/LAG3/OSM/ADAM8/IL1B/LYN/IL15/IFNG/IDO1/RASGRP1/FCN1/CLNK/PIK3CG/BTK/PLA2G5/HLA-E/CCN4/CD226/FPR2/TTBK1/SUCNR1/PLCG2/KIR2DL4/IL12B/TLR4/HLA-F/CD1D/LILRA5/TLR10/STAP1/CD28/PL…
GOMF_INTEGRIN_BINDING	GOMF_INTEGRIN_BINDING	GOMF_INTEGRIN_BINDING	155	0.637987483894436	1.98104328001123	1e-10	4.02122448979592e-09	2.69645542427497e-09	4034	tags=57%, list=23%, signal=45%	JAML/ITGB2/CXCL12/THY1/ICAM2/ITGAM/ITGAL/SYK/NPNT/JAM2/LCP1/ICAM3/CD40LG/THBS1/COL5A1/VCAM1/IL1B/LYN/ITGA11/ECM2/CCN4/CD226/ITGA8/ITGAX/CCN1/ITGBL1/COL3A1/CCN2/ITGB7/TGFBI/ITGAD/EGFL6/FERMT3/ITGA5/FBN1/S1PR3/COMP/ISG15/PLPP3/FGF1/FAP/VWF/ITGAE/SFRP2/IBSP/LAMA3/IGF1/FBLN5/TNXB/NRG1/EDIL3/COL4A3/ITGA1/FCER2/ITGB4/GFRA1/PTN/FBLN1/ADAMTS5/FN1/GFAP/TNN/ITGA4/ADAMTS8/IGF2/ANXA7/KDR/CCN5/CD177/MYH9/FGF2…
GOBP_CELLULAR_RESPONSE_TO_INTERLEUKIN_1	GOBP_CELLULAR_RESPONSE_TO_INTERLEUKIN_1	GOBP_CELLULAR_RESPONSE_TO_INTERLEUKIN_1	106	0.644835565843061	1.97695364981986	1e-10	4.02122448979592e-09	2.69645542427497e-09	2933	tags=52%, list=17%, signal=43%	MAPK13/CCL2/CCL22/EDN1/CCL4/CCL5/GBP2/ZBP1/ZC3H12A/CCL8/CCL3/IL1B/XCL2/CCL3L3/CCL3L1/CD40/GBP1/IL1R1/XCL1/CCL23/ST18/CCL25/CCL11/ADAMTS12/KLF2/IRAK2/NLRP7/CCL7/ACOD1/MYD88/CCL19/CCL26/KMO/CCL13/IL1RN/IL1RL2/IL6/CCL14/CCL1/GBP3/IRAK3/IL1R2/CCL21/RORA/CEBPB/CCL16/HYAL2/MMP2/ANKRD1/NKX3-1/ADAMTS7/CCL18/TANK/CAMP/HYAL1
GOBP_POSITIVE_REGULATION_OF_VASCULATURE_DEVELOPMENT	GOBP_POSITIVE_REGULATION_OF_VASCULATURE_DEVELOPMENT	GOBP_POSITIVE_REGULATION_OF_VASCULATURE_DEVELOPMENT	157	0.636168432969854	1.97551849721996	1e-10	4.02122448979592e-09	2.69645542427497e-09	3590	tags=57%, list=21%, signal=46%	EPHA1/ACVRL1/PIK3R6/C3AR1/CX3CR1/SMOC2/JCAD/CYBB/C3/PTK2B/CYSLTR1/ZC3H12A/VEGFC/CD34/C5AR1/APLNR/CCR3/GHRL/THBS1/TMIGD2/IL1B/CDH5/TEK/CD40/ENG/IL10/F3/ITGAX/HGF/AQP1/CYP1B1/RUNX1/CCL11/HMOX1/NRP1/CHI3L1/CCBE1/CXCR4/WNT5A/FOXC2/DLL1/RRAS/ITGA5/TIE1/SERPINE1/LRG1/PRKCB/FGF1/FUT1/SFRP2/GREM1/FGF18/APELA/ANGPT4/DDAH1/IL1A/HSPB6/CELA1/KLF4/PRKD2/TNN/ADAM12/CMA1/TNFSF12/TGFBR2/EMILIN2/SPHK1/KDR/ERAP1/N…
GOBP_CELLULAR_RESPONSE_TO_BIOTIC_STIMULUS	GOBP_CELLULAR_RESPONSE_TO_BIOTIC_STIMULUS	GOBP_CELLULAR_RESPONSE_TO_BIOTIC_STIMULUS	235	0.619701047822743	1.96130374642131	1e-10	4.02122448979592e-09	2.69645542427497e-09	3786	tags=53%, list=22%, signal=42%	PTAFR/SPI1/IL18/LY86/HCK/CLEC7A/TNFRSF1B/CD86/NOD2/HAVCR2/CCL2/CCR5/TNF/LILRA2/AXL/CD14/EPHB2/TREM2/LILRB2/IRF8/NFKBIA/CX3CR1/TNIP3/PDCD1LG2/LILRB1/CCL5/CD6/NLRP3/SYK/PTPN22/CXCL13/ZC3H12A/SCIMP/TLR2/CXCL9/CD80/CD180/CXCL11/CCL3/CXCL10/IL1B/LYN/ARID5A/TGFB1/BTK/IL10/ZFP36/PLCG2/IL12B/TLR4/ASS1/CDA/NUGGC/STAP1/CD274/FCGR2B/HAMP/CEBPE/NR1H3/WNT5A/IRAK2/NLRP7/ACOD1/MYD88/GFI1/SERPINE1/TNIP1/CMPK2/KM…
GOBP_IMMUNOGLOBULIN_PRODUCTION	GOBP_IMMUNOGLOBULIN_PRODUCTION	GOBP_IMMUNOGLOBULIN_PRODUCTION	119	0.637413633519173	1.95913	1e-10	4.02122448979592e-09	2.69645542427497e-09	1901	tags=42%, list=11%, signal=38%	HLA-DPB1/HLA-DRA/HLA-DRB1/CD86/HLA-DQA1/HLA-DMB/GAPT/SASH3/HLA-DOA/HLA-DPA1/HLA-DMA/TNF/HLA-DQB1/HLA-DRB5/EPHB2/HLA-DQB2/TBX21/HLA-DOB/FOXP3/CD40LG/PTPRC/IL4R/HLA-DQA2/TMIGD2/CD40/TGFB1/XCL1/BTK/HLA-E/IL10/SAMHD1/B2M/STX4/CD28/FCGR2B/MZB1/FCRL3/CCR6/BATF/TNFRSF4/IL6/TNFSF13/RBP4/CR1/IL21/CLCF1/CGAS/IL2/BCL6/C17orf99
GOBP_PHAGOCYTOSIS	GOBP_PHAGOCYTOSIS	GOBP_PHAGOCYTOSIS	234	0.614057976123563	1.94364464546996	1e-10	4.02122448979592e-09	2.69645542427497e-09	3753	tags=53%, list=21%, signal=42%	CAMK1D/AIF1/HCK/FCGR1A/PECAM1/NCF4/P2RY6/IL15RA/CLEC7A/FGR/TYROBP/NCF2/MYO1G/NOD2/CEACAM4/NCKAP1L/BIN2/VAV1/CCL2/CORO1A/ITGB2/RAB31/CD300LF/TNF/AXL/CD14/TREM2/CCR2/IL2RB/IRF8/ELMO1/IL2RG/DOCK2/CD300A/C3/ITGAM/ITGAL/SYK/FCER1G/CD93/DYSF/ICAM3/PLD4/RHOH/TLR2/RAC2/MSR1/PTPRC/SIRPG/ARHGAP25/CNN2/THBS1/IL1B/SLAMF1/LYN/IL15/IFNG/FCN1/PLA2G5/SIRPB1/FPR2/PLCG2/GAS6/RHOG/TLR4/STAP1/FCGR2B/C2/F2RL1/CEBPE/N…
GOBP_T_CELL_RECEPTOR_SIGNALING_PATHWAY	GOBP_T_CELL_RECEPTOR_SIGNALING_PATHWAY	GOBP_T_CELL_RECEPTOR_SIGNALING_PATHWAY	124	0.626793618634694	1.9324260071579	1e-10	4.02122448979592e-09	2.69645542427497e-09	4209	tags=56%, list=24%, signal=43%	HLA-DPB1/LAPTM5/GATA3/PRAM1/INPP5D/HLA-DRB1/PTPN6/CARD11/HLA-DQB1/THY1/LILRB4/RFTN1/SLA2/CD247/CD300A/TESPA1/UBASH3A/LCK/PTPN22/ZC3H12A/FOXP3/PTPRC/CCR7/CD8A/SH2D1A/CD8B/TRAT1/THEMIS/GBP1/ZAP70/ITK/CD226/PLCG2/CD28/LCP2/NFKBID/FYB1/FCHO1/THEMIS2/CTLA4/SKAP1/BTN3A3/BTNL8/HLA-A/BTN1A1/NECTIN2/ICOSLG/BTN3A1/PRKD2/DGKZ/BTN3A2/BTNL3/TXK/ERMAP/CBLB/KCNN4/HHLA2/CD160/NFKBIZ/PDE4B/MALT1/LIME1/BTNL2/FYN/P…
GOBP_PRODUCTION_OF_MOLECULAR_MEDIATOR_OF_IMMUNE_RESPONSE	GOBP_PRODUCTION_OF_MOLECULAR_MEDIATOR_OF_IMMUNE_RESPONSE	GOBP_PRODUCTION_OF_MOLECULAR_MEDIATOR_OF_IMMUNE_RESPONSE	213	0.612987613579699	1.92970366975495	1e-10	4.02122448979592e-09	2.69645542427497e-09	1901	tags=40%, list=11%, signal=36%	HLA-DPB1/LAPTM5/IL18/HLA-DRA/GATA3/CLEC7A/CD74/TNFRSF1B/HLA-DRB1/CD86/NOD2/HLA-DQA1/HLA-DMB/GAPT/SASH3/HLA-DOA/HLA-DPA1/HLA-DMA/TNF/HLA-DQB1/HLA-DRB5/EPHB2/CCR2/LILRB4/HLA-DQB2/LILRB1/TBX21/NLRP3/HLA-DOB/PTPN22/CD96/SCIMP/FOXP3/CD40LG/PTPRC/IL4R/HLA-DQA2/JAK3/TMIGD2/IL1B/SLAMF1/CD40/IL1R1/ARID5A/TGFB1/XCL1/CLNK/BTK/HLA-E/IL10/SAMHD1/CD226/IL18R1/PLCG2/KIR2DL4/B2M/TLR4/HMOX1/STX4/HLA-F/CD28/FCGR2B…
GOBP_REGULATION_OF_TUBE_SIZE	GOBP_REGULATION_OF_TUBE_SIZE	GOBP_REGULATION_OF_TUBE_SIZE	137	0.623306598360015	1.92943843184592	1e-10	4.02122448979592e-09	2.69645542427497e-09	3834	tags=55%, list=22%, signal=43%	TNF/ACTA2/EDN1/CYSLTR1/P2RX1/SLC8A1/KCNMA1/GJA5/ACE/GUCY1A1/CD38/GCH1/TBXAS1/SERPINF2/EDNRA/BDKRB2/KLF2/F2RL1/TACR1/HTR7/VSTM4/FOXC2/GRIP2/ADORA2A/COMP/SCNN1B/WNT9B/UTS2/DBH/SMTNL1/HRH1/ASIC2/ADRA2A/ADRB2/SOD3/ADRB1/ITGA1/P2RY2/ECE1/KEL/HTR1B/SCPEP1/KCNMB4/UTS2R/MMP2/HTR2A/OXTR/KCNA5/DRD1/ATP1A2/NOS3/NPR3/RGS2/NOS1/FOXC1/ADRA1D/AVPR1A/AVPR1B/SMTNL2/GPX1/NPR1/ADORA1/P2RY1/HTR2B/PTGS2/CRP/AGTR1/ATG…
GOBP_RESPONSE_TO_TUMOR_NECROSIS_FACTOR	GOBP_RESPONSE_TO_TUMOR_NECROSIS_FACTOR	GOBP_RESPONSE_TO_TUMOR_NECROSIS_FACTOR	235	0.609602048229826	1.92934122867782	1e-10	4.02122448979592e-09	2.69645542427497e-09	2933	tags=45%, list=17%, signal=38%	LAPTM5/GATA3/TMSB4X/CEBPA/TNFRSF1B/CXCL16/CCL2/TNFRSF18/TNF/CCL22/CD14/EDN1/IL18BP/NFKBIA/CCL4/CCL5/CCDC3/SYK/NPNT/GBP2/PTK2B/ZC3H12A/SELE/TNFRSF25/CCL8/CCL3/THBS1/VCAM1/XCL2/CCL3L3/CCL3L1/UBD/CD40/GBP1/TNFSF13B/GCH1/XCL1/PLVAP/COL1A1/ZFP36/CCL23/ST18/GAS6/CYP1B1/CCL25/CCL11/ASS1/CHI3L1/ADAMTS12/KLF2/HAMP/F2RL1/NAIP/TNFSF18/CCL7/ACOD1/CYLD/CD70/CCL19/TNFRSF4/CCL26/BIRC3/TRAF1/TNFRSF17/CCL13/CYBA/…
GOBP_REGULATION_OF_INNATE_IMMUNE_RESPONSE	GOBP_REGULATION_OF_INNATE_IMMUNE_RESPONSE	GOBP_REGULATION_OF_INNATE_IMMUNE_RESPONSE	224	0.610737309441265	1.92785365115447	1e-10	4.02122448979592e-09	2.69645542427497e-09	2846	tags=47%, list=16%, signal=40%	SPI1/HCK/CLEC7A/FGR/TYROBP/MNDA/NOD2/HAVCR2/SLAMF8/PTPN6/VAV1/SOCS1/LILRA2/CARD9/TASL/TREM2/PIK3R6/IRF1/NCF1/ARRB2/LILRB1/LGALS9/CCL5/SYK/TLR8/GBP5/KLRD1/PTPN22/CD96/ZBP1/SERPING1/NCR3/SLAMF6/NLRC3/CRTAM/NLRC4/NLRC5/SH2D1A/LAG3/HLA-B/ADAM8/VSIG4/LYN/RASGRP1/FCN1/CLNK/PLA2G5/HLA-E/SAMHD1/NCR1/CD226/FPR2/CFH/PLCG2/KIR2DL4/IL12B/TLR4/HLA-F/CD1D/KLRC1/TRAFD1/FCGR2B/NR1H3/WNT5A/ACOD1/CLEC6A/BIRC3/AIM2…
GOBP_REGULATION_OF_HEMOPOIESIS	GOBP_REGULATION_OF_HEMOPOIESIS	GOBP_REGULATION_OF_HEMOPOIESIS	363	0.599760091290592	1.91564723644217	1e-10	4.02122448979592e-09	2.69645542427497e-09	3333	tags=45%, list=19%, signal=37%	SPI1/IL18/HLA-DRA/TMEM176A/HCLS1/GATA3/IL15RA/VSIR/TMEM176B/TYROBP/INPP5D/CD74/NFAM1/HLA-DRB1/GPR68/CD86/CSF3R/NCKAP1L/SLAMF8/PTPN6/SASH3/SOCS1/HLA-DOA/MAFB/LILRB3/CARD11/TNF/CD4/AXL/PRDM1/CD2/TREM2/CCR2/LILRB4/LILRB2/PIK3R6/ZNF683/IRF1/EVI2B/NFKBIA/CSF1/TESPA1/LILRB1/TBX21/LGALS9/IL34/IL12RB1/NLRP3/SYK/ROR2/PTK2B/VNN1/C1QC/IL7R/INHBA/IL4I1/ZC3H12A/FOXP3/RHOH/IL27/CD80/TAL1/GPR171/IKZF3/CRTAM/PTP…
GOBP_POSITIVE_REGULATION_OF_PRODUCTION_OF_MOLECULAR_MEDIATOR_OF_IMMUNE_RESPONSE	GOBP_POSITIVE_REGULATION_OF_PRODUCTION_OF_MOLECULAR_MEDIATOR_OF_IMMUNE_RESPONSE	GOBP_POSITIVE_REGULATION_OF_PRODUCTION_OF_MOLECULAR_MEDIATOR_OF_IMMUNE_RESPONSE	119	0.620359573357395	1.90671444657284	1e-10	4.02122448979592e-09	2.69645542427497e-09	2445	tags=45%, list=14%, signal=39%	LAPTM5/IL18/GATA3/CLEC7A/CD74/CD86/NOD2/SASH3/EPHB2/LILRB1/TBX21/NLRP3/PTPN22/SCIMP/PTPRC/IL4R/IL1B/SLAMF1/CD40/IL1R1/ARID5A/TGFB1/XCL1/CLNK/HLA-E/IL10/CD226/IL18R1/PLCG2/KIR2DL4/B2M/TLR4/STX4/HLA-F/CD28/F2RL1/MZB1/RSAD2/WNT5A/CD244/TNFRSF4/IL6/TNFSF13/RBP4/IL21/CLCF1/IL2/HLA-A/C17orf99/RAET1G/INAVA/TNFSF4/LACC1
GOBP_REGULATION_OF_PRODUCTION_OF_MOLECULAR_MEDIATOR_OF_IMMUNE_RESPONSE	GOBP_REGULATION_OF_PRODUCTION_OF_MOLECULAR_MEDIATOR_OF_IMMUNE_RESPONSE	GOBP_REGULATION_OF_PRODUCTION_OF_MOLECULAR_MEDIATOR_OF_IMMUNE_RESPONSE	165	0.612036708163879	1.90179610632691	1e-10	4.02122448979592e-09	2.69645542427497e-09	1901	tags=41%, list=11%, signal=37%	LAPTM5/IL18/GATA3/CLEC7A/CD74/TNFRSF1B/CD86/NOD2/SASH3/TNF/EPHB2/CCR2/LILRB4/LILRB1/TBX21/NLRP3/PTPN22/CD96/SCIMP/FOXP3/CD40LG/PTPRC/IL4R/JAK3/IL1B/SLAMF1/CD40/IL1R1/ARID5A/TGFB1/XCL1/CLNK/BTK/HLA-E/IL10/CD226/IL18R1/PLCG2/KIR2DL4/B2M/TLR4/HMOX1/STX4/HLA-F/CD28/FCGR2B/F2RL1/MZB1/RSAD2/FCRL3/WNT5A/TGFB3/CD244/TNFRSF4/IL6/TNFSF13/RBP4/SMAD7/CR1/IL21/CLCF1/CGAS/IRAK3/IL2/HLA-A/BCL6/C17orf99
GOBP_HUMORAL_IMMUNE_RESPONSE	GOBP_HUMORAL_IMMUNE_RESPONSE	GOBP_HUMORAL_IMMUNE_RESPONSE	239	0.601026549378538	1.90166786339854	1e-10	4.02122448979592e-09	2.69645542427497e-09	3786	tags=48%, list=22%, signal=38%	ALOX5/GATA3/HLA-DRB1/NOD2/BLNK/PTPN6/RNASE2/CCL2/RGCC/C1R/TNF/HLA-DQB1/TREM2/CCR2/RNASE6/CFB/LYZ/LTA/C3/C1S/C1QA/POU2F2/C1QB/SPNS2/C1QC/CXCL13/MFAP4/BCL3/SERPING1/GPR183/RARRES2/CXCL9/EBI3/PTPRC/CCR7/GNLY/CXCL11/PDCD1/CXCL10/SH2D1A/IL1B/VSIG4/IFNG/FCN1/PSMB10/CFD/HLA-E/CFH/CR1L/CFP/TFEB/CD28/FCGR2B/C2/CCR6/SLC11A1/ACOD1/CXCL14/POU2AF1/JCHAIN/PRSS2/C4B/AIRE/CCL13/S100A9/IL6/CXCL2/IGLL5/TFE3/LTF/C4…
GOBP_REGULATION_OF_CYTOSOLIC_CALCIUM_ION_CONCENTRATION	GOBP_REGULATION_OF_CYTOSOLIC_CALCIUM_ION_CONCENTRATION	GOBP_REGULATION_OF_CYTOSOLIC_CALCIUM_ION_CONCENTRATION	342	0.594844378701794	1.8975042003394	1e-10	4.02122448979592e-09	2.69645542427497e-09	3966	tags=50%, list=23%, signal=40%	FFAR4/GNA15/PTGIR/P2RY6/C5AR2/CDH23/CCRL2/PTPN6/CMKLR1/FPR3/CORO1A/CCR5/PTGDR/FPR1/THY1/CCR2/GPR65/EDN1/C3AR1/CX3CR1/CXCR3/LCK/XCR1/S1PR4/RAMP3/CD52/CCR4/PTK2B/PTGER4/FASLG/CXCR6/CXCL13/CYSLTR1/PTGER2/P2RX1/SLC8A1/P2RY8/CXCL9/PDGFRA/P2RY10/S1PR1/C5AR1/APLNR/PTPRC/CCR7/CXCL11/CCL3/CCR3/CCR1/CACNA1C/CXCL10/GHRL/JAK3/LYN/GPR35/SLC8B1/CD38/XCL1/PTGFR/PIK3CG/FPR2/PLCG2/CCR8/EDNRA/BDKRB2/CXCR2/CLIC2/GP…
GOBP_PATTERN_RECOGNITION_RECEPTOR_SIGNALING_PATHWAY	GOBP_PATTERN_RECOGNITION_RECEPTOR_SIGNALING_PATHWAY	GOBP_PATTERN_RECOGNITION_RECEPTOR_SIGNALING_PATHWAY	173	0.608110601500191	1.89462949971898	1e-10	4.02122448979592e-09	2.69645542427497e-09	3195	tags=50%, list=18%, signal=41%	CLEC7A/NOD2/CLEC4E/HAVCR2/CD300LF/TNF/LILRA2/TLR7/CD14/TASL/TREM2/IRF1/NFKBIA/RFTN1/TNIP3/ARRB2/CD300A/LGALS9/TLR8/SLC15A3/PTPN22/SCIMP/TLR2/CTSS/LYN/CD40/FCN1/OASL/BTK/PLCG2/PIK3AP1/LILRA4/TLR4/TLR5/TLR10/F2RL1/RSAD2/FCRL3/NR1H3/IRAK2/ACOD1/MYD88/CYLD/GFI1/TNIP1/BIRC3/CYBA/NMI/OAS1/LTF/TICAM2/SCARA3/COLEC12/IRAK3/SLC46A2/TNFAIP3/UNC93B1/IRF7/TLR1/SMPDL3B/ESR1/TIFA/IFI35/INAVA/LACC1/DHX58/NLRP6/N…
GOBP_SPROUTING_ANGIOGENESIS	GOBP_SPROUTING_ANGIOGENESIS	GOBP_SPROUTING_ANGIOGENESIS	126	0.61221688538733	1.88926556963197	1e-10	4.02122448979592e-09	2.69645542427497e-09	3791	tags=54%, list=22%, signal=43%	ALOX5/RSPO3/ACVRL1/JCAD/PTK2B/CLEC14A/VEGFC/APLNR/GHRL/THBS1/TEK/SRPX2/MMRN2/ENG/IL10/CREB3L1/IL12B/HMOX1/NRP1/CCBE1/KLF2/VSTM4/FOXC2/DLL1/ITGA5/CDH13/FLT4/PPP1R16B/SLIT2/FGF1/HDAC7/LOXL2/FUT1/GREM1/NGFR/FGF18/GLUL/APELA/NRARP/DLL4/ADTRP/EFNB2/ADAMTS9/KLF4/MEOX2/TNN/CIB1/IL12A/KDR/CARD10/RNF213/RAMP2/FGF2/GATA2/CEMIP2/BMPER/BMP4/NOTCH1/PGF/JAK1/PTGS2/AGTR1/SMAD1/ANXA1/ADGRA2/RHOA/FBXW7/STARD13
GOBP_RESPONSE_TO_INTERLEUKIN_1	GOBP_RESPONSE_TO_INTERLEUKIN_1	GOBP_RESPONSE_TO_INTERLEUKIN_1	133	0.610537557606079	1.88496956633594	1e-10	4.02122448979592e-09	2.69645542427497e-09	2933	tags=46%, list=17%, signal=38%	MAPK13/CCL2/CCL22/EDN1/LGALS9/CCL4/CCL5/GBP2/ZBP1/ZC3H12A/SELE/CCL8/CCL3/IL1B/XCL2/CCL3L3/CCL3L1/CD40/GBP1/CD38/IL1R1/XCL1/CCL23/ST18/CCL25/CCL11/CHI3L1/ADAMTS12/KLF2/IRAK2/NLRP7/CCL7/ACOD1/MYD88/CCL19/CCL26/KMO/CCL13/CYBA/IL1RN/IL1RL2/IL6/CCL14/CCL1/TNFRSF11A/GBP3/IRAK3/IL1R2/CCL21/RORA/CEBPB/CCL16/HYAL2/MMP2/ANKRD1/NKX3-1/ADAMTS7/CCL18/TANK/CAMP/HYAL1
GOMF_PEPTIDE_RECEPTOR_ACTIVITY	GOMF_PEPTIDE_RECEPTOR_ACTIVITY	GOMF_PEPTIDE_RECEPTOR_ACTIVITY	150	0.606710314274963	1.88210365554171	1e-10	4.02122448979592e-09	2.69645542427497e-09	3755	tags=54%, list=21%, signal=43%	CCRL2/CMKLR1/FPR3/CCR5/FPR1/GPR84/CCR2/CX3CR1/CXCR3/XCR1/RAMP3/CCR4/SSTR2/CXCR6/CYSLTR1/APLNR/CCR7/CCR3/CCR1/GPR35/FPR2/SSTR3/CCR8/EDNRA/BDKRB2/CXCR2/ACKR3/F2RL1/TACR1/CXCR4/CCR6/TSHR/RXFP1/F2RL3/ACKR4/CALCRL/NPFFR1/PTH1R/CXCR5/OGFRL1/CYSLTR2/GUCY2C/BDKRB1/GUCY2D/F2RL2/SCTR/GIPR/UTS2R/VIPR1/CXCR1/NMUR1/NPY1R/OXTR/SSTR1/GCGR/OGFR/NLRP6/MCHR1/RAMP1/LGR5/NPR3/RAMP2/GP1BA/ACKR2/GPR83/AVPR1A/SORCS2/AV…
GOBP_POSITIVE_REGULATION_OF_INNATE_IMMUNE_RESPONSE	GOBP_POSITIVE_REGULATION_OF_INNATE_IMMUNE_RESPONSE	GOBP_POSITIVE_REGULATION_OF_INNATE_IMMUNE_RESPONSE	136	0.60738539856413	1.87819994939696	1e-10	4.02122448979592e-09	2.69645542427497e-09	2581	tags=47%, list=15%, signal=40%	SPI1/HCK/CLEC7A/TYROBP/MNDA/NOD2/HAVCR2/VAV1/LILRA2/CARD9/TASL/CCL5/SYK/TLR8/GBP5/KLRD1/ZBP1/NCR3/SLAMF6/CRTAM/NLRC4/NLRC5/SH2D1A/LAG3/ADAM8/LYN/RASGRP1/FCN1/CLNK/PLA2G5/HLA-E/CD226/FPR2/PLCG2/KIR2DL4/IL12B/TLR4/HLA-F/CD1D/WNT5A/CLEC6A/AIM2/PYHIN1/NMI/IL21/CGAS/SH2D1B/KLRC4-KLRK1/KLRK1/PARP9/RAET1E/KLRC2/IRF7/NECTIN2/AKIRIN2/STING1/RAET1G/IFI35/IKBKE/IRF3/KLRC4/IL12A/LBP/ZNFX1
GOBP_NEGATIVE_REGULATION_OF_CELL_CELL_ADHESION	GOBP_NEGATIVE_REGULATION_OF_CELL_CELL_ADHESION	GOBP_NEGATIVE_REGULATION_OF_CELL_CELL_ADHESION	187	0.601198956617775	1.87610788908634	1e-10	4.02122448979592e-09	2.69645542427497e-09	3336	tags=47%, list=19%, signal=38%	SPI1/LAPTM5/TNFAIP8L2/VSIR/CD74/HLA-DRB1/SPINT2/CD86/NCKAP1L/HAVCR2/PTPN6/SOCS1/RGCC/CXCL12/LILRB4/LILRB2/IRF1/PDCD1LG2/CD300A/LILRB1/TBX21/LGALS9/SPN/PTPN22/IL4I1/ZC3H12A/FOXP3/CD80/CRTAM/IL4R/TIGIT/IL2RA/LAG3/JAK3/FGL2/VSIG4/IDO1/LAX1/TGFB1/XCL1/IL10/CCL25/RUNX1/ASS1/AKNA/CD274/FCGR2B/ADORA2A/PLA2G2D/LRRC32/PODXL/IL1RN/LGALS9C/CTLA4/SMAD7/CR1/NOTCH4/WNT1/BMP6/NEXMIF/IL2/BCL6/IFNL1/CCL21/ABAT/BM…
GOBP_POSITIVE_REGULATION_OF_PEPTIDYL_TYROSINE_PHOSPHORYLATION	GOBP_POSITIVE_REGULATION_OF_PEPTIDYL_TYROSINE_PHOSPHORYLATION	GOBP_POSITIVE_REGULATION_OF_PEPTIDYL_TYROSINE_PHOSPHORYLATION	186	0.600578860516148	1.87410070124212	1e-10	4.02122448979592e-09	2.69645542427497e-09	4236	tags=56%, list=24%, signal=43%	IL18/FCGR1A/PDGFB/PECAM1/HCLS1/CLEC7A/CD74/NOD2/CSF1R/TNFRSF18/TNF/CD4/CASS4/TREM2/NCF1/ARRB2/CD3E/CCL5/IL34/SYK/SEMA4D/FLT3/PTK2B/CD80/PTPRC/ACE/GHRL/OSM/LYN/IL15/IFNG/CD40/TGFB1/HGF/PLCG2/GAS6/IL12B/NRP1/LILRA5/STAP1/FGF7/TNFSF18/ITGA5/BANK1/CLEC6A/IL31RA/CSF2/IL6/IL21/DLG3/CLCF1/GREM1/PARP9/PARP14/BMP6/IGF1/ADRA2A/IL2/ANGPT4/NRG1/IFNL1/CD24/TNFRSF1A/GFRA1/TGFA/IL23A/FGF10/HTR2A/NTF3/LRRK1/IGF2…
GOBP_REGULATION_OF_VASCULATURE_DEVELOPMENT	GOBP_REGULATION_OF_VASCULATURE_DEVELOPMENT	GOBP_REGULATION_OF_VASCULATURE_DEVELOPMENT	282	0.589689877594053	1.87206440640909	1e-10	4.02122448979592e-09	2.69645542427497e-09	3676	tags=49%, list=21%, signal=40%	ALOX5/RGCC/TNF/EPHA1/ACVRL1/CCR2/ECSCR/PIK3R6/STAB1/C3AR1/CX3CR1/SMOC2/JCAD/CYBB/C3/PTK2B/FASLG/CXCL13/CYSLTR1/ZC3H12A/VEGFC/SEMA4A/CD34/C5AR1/APLNR/DCN/SULF1/CCR3/CXCL10/GHRL/THBS1/TMIGD2/IL1B/CDH5/TEK/CD40/ENG/IL10/ID1/F3/ITGAX/HGF/AQP1/CLDN5/CYP1B1/CREB3L1/RUNX1/CCL11/HMOX1/NRP1/CHI3L1/CCBE1/KLF2/CXCR4/WNT5A/FOXC2/DLL1/RRAS/ITGA5/TIE1/GPR4/SERPINE1/LRG1/PRKCB/PPP1R16B/IL6/FGF1/VASH1/FUT1/SFRP2…
GOCC_TERTIARY_GRANULE	GOCC_TERTIARY_GRANULE	GOCC_TERTIARY_GRANULE	162	0.601134328924224	1.86860415846925	1e-10	4.02122448979592e-09	2.69645542427497e-09	3861	tags=48%, list=22%, signal=38%	PTAFR/PLAU/LAIR1/PTPRN2/OSCAR/NCKAP1L/PTPN6/ITGB2/CD53/FPR1/GPR84/LILRB2/ATP8B4/TBC1D10C/LYZ/CD300A/CYBB/ITGAM/FCER1G/OLR1/CLEC5A/CD93/CLEC12A/CTSS/CNN2/CD33/ADAM8/CLEC4D/DOK3/SIGLEC14/FPR2/ITGAX/CFP/B2M/CDA/FCAR/SLC11A1/CLEC4C/FRMPD3/CST3/MMP9/LRG1/CYBA/TNFAIP6/VAMP8/LTF/CHIT1/CR1/MCEMP1/TCIRG1/TRPM2/NBEAL2/ADGRE3/PTPRB/MGAM/HP/FOLR3/STXBP2/RAP2C/NFASC/YPEL5/CD177/ENPP4/CAMP/CTSH/VAMP1/PRSS3/GSD…
GOMF_CYTOKINE_RECEPTOR_BINDING	GOMF_CYTOKINE_RECEPTOR_BINDING	GOMF_CYTOKINE_RECEPTOR_BINDING	264	0.588260416834468	1.86734812333588	1e-10	4.02122448979592e-09	2.69645542427497e-09	3413	tags=47%, list=20%, signal=38%	IL18/GATA3/CCRL2/TNFSF14/CXCL16/CCL2/TNFSF10/CXCL12/CD300LF/TNF/CCL22/TNFSF8/CCR2/CX3CR1/CSF1/LTA/CCL4/CCL5/IL34/IL12RB1/SYK/LTB/FASLG/CXCL13/VEGFC/CD40LG/CXCL9/IL27/EBI3/CCL8/CXCL11/CCL3/RHEX/CXCL10/OSM/IL1B/CDH5/XCL2/IL15/IFNG/CCL3L3/CCL3L1/TNFSF13B/TGFB1/XCL1/ENG/IL10/CCL23/CCL25/IL12B/CCL11/TLR5/STAP1/RASL11B/TNFSF15/CFLAR/TNFSF18/CCL7/TGFB3/ITGA5/MYD88/CD70/CCL19/CXCL14/LRG1/CRLF2/CCL26/TRAF…
GOBP_NEGATIVE_REGULATION_OF_DEFENSE_RESPONSE	GOBP_NEGATIVE_REGULATION_OF_DEFENSE_RESPONSE	GOBP_NEGATIVE_REGULATION_OF_DEFENSE_RESPONSE	228	0.58914144948558	1.86270666350646	1e-10	4.02122448979592e-09	2.69645542427497e-09	3662	tags=47%, list=21%, signal=38%	FFAR4/ALOX5/TNFAIP8L2/HCK/GATA3/FGR/TNFRSF1B/HLA-DRB1/NOD2/HAVCR2/SLAMF8/SIGLEC10/AOAH/TREM2/ARRB2/LILRB1/LGALS9/NLRP3/SYK/KLRD1/PTGER4/CD96/MEFV/SERPING1/FOXP3/NLRC3/CD200R1/PTPRC/PROC/GPR31/IL2RA/NLRC5/CST7/GHRL/FGL2/HLA-B/CDH5/VSIG4/TEK/LYN/HLA-E/IL10/SAMHD1/FPR2/ZFP36/HGF/KIR2DL4/IL12B/HLA-F/KLRC1/TRAFD1/FCGR2B/HAMP/NLRP12/NR1H3/ACOD1/SOCS3/ADORA2A/CALCRL/HTRA1/TNFAIP6/NMI/TRIM21/CNR2/OAS1/IS…
GOBP_ERK1_AND_ERK2_CASCADE	GOBP_ERK1_AND_ERK2_CASCADE	GOBP_ERK1_AND_ERK2_CASCADE	321	0.583369077306348	1.85837612294527	1e-10	4.02122448979592e-09	2.69645542427497e-09	4173	tags=51%, list=24%, signal=40%	FFAR4/PDGFB/P2RY6/CD74/C5AR2/HLA-DRB1/NOD2/HAVCR2/PTPN6/CCL2/CSF1R/TNF/CD4/ACTA2/CCL22/CARD9/EPHB2/TREM2/GPBAR1/EDN1/TBC1D10C/GLIPR2/ARRB2/LGALS9/CCL4/CCL5/SYK/RAMP3/ROR2/TNFAIP8L3/NPNT/PTK2B/PTGER4/PTPN22/SCIMP/GPR183/PDGFRA/C5AR1/PTPRC/CCR7/CCL8/CCL3/CCR1/PDGFRB/IL1B/TEK/SLAMF1/LYN/XCL2/CCL3L3/CCL3L1/GBP1/RASGRP1/TGFB1/XCL1/PLA2G5/FPR2/CCL23/SERPINF2/CCN1/GAS6/CCL25/CCL11/TLR4/NRP1/CHI3L1/NTRK3…
GOBP_B_CELL_ACTIVATION	GOBP_B_CELL_ACTIVATION	GOBP_B_CELL_ACTIVATION	259	0.58478572390036	1.85459538385123	1e-10	4.02122448979592e-09	2.69645542427497e-09	2985	tags=41%, list=17%, signal=35%	SPI1/LAPTM5/TYROBP/MNDA/INPP5D/CD74/MFNG/NFAM1/LAT2/CD86/NOD2/LFNG/BLNK/NCKAP1L/SLAMF8/PTPN6/GAPT/SASH3/CARD11/EPHB2/IRF8/TBC1D10C/CD300A/ITM2A/TBX21/SYK/FLT3/PTK2B/IL7R/INHBA/IL4I1/BCL3/FOXP3/CD40LG/GPR183/SAMSN1/CD180/IKZF3/PTPRC/JAK3/LYL1/CD27/VCAM1/LYN/CD40/LAX1/RASGRP1/CD38/TNFSF13B/TGFB1/BTK/IL10/ID2/ZAP70/PLCG2/TLR4/CD28/FCGR2B/MZB1/FCRL3/DLL1/CCR6/BANK1/CD70/BATF/TNFRSF4/POU2AF1/PRKCB/TNF…
GOBP_NEGATIVE_REGULATION_OF_INFLAMMATORY_RESPONSE	GOBP_NEGATIVE_REGULATION_OF_INFLAMMATORY_RESPONSE	GOBP_NEGATIVE_REGULATION_OF_INFLAMMATORY_RESPONSE	145	0.597244449574446	1.84939186733367	1e-10	4.02122448979592e-09	2.69645542427497e-09	2114	tags=39%, list=12%, signal=34%	FFAR4/ALOX5/TNFAIP8L2/HCK/GATA3/FGR/TNFRSF1B/HLA-DRB1/NOD2/SLAMF8/SIGLEC10/AOAH/TREM2/NLRP3/SYK/PTGER4/MEFV/FOXP3/NLRC3/CD200R1/PTPRC/PROC/GPR31/IL2RA/CST7/GHRL/CDH5/TEK/LYN/IL10/FPR2/ZFP36/HGF/IL12B/FCGR2B/HAMP/NLRP12/NR1H3/ACOD1/SOCS3/ADORA2A/CALCRL/TNFAIP6/CNR2/SAA1/NT5E/PPARG/IGF1/IL22RA2/IL2/TNFAIP3/TNFRSF1A/RORA/ELANE/FOXF1/SMPDL3B
GOBP_B_CELL_DIFFERENTIATION	GOBP_B_CELL_DIFFERENTIATION	GOBP_B_CELL_DIFFERENTIATION	140	0.596897831697489	1.84900086281906	1e-10	4.02122448979592e-09	2.69645542427497e-09	2473	tags=39%, list=14%, signal=34%	SPI1/INPP5D/MFNG/NFAM1/LFNG/BLNK/NCKAP1L/SLAMF8/PTPN6/CARD11/IRF8/ITM2A/SYK/FLT3/PTK2B/INHBA/IL4I1/BCL3/CD40LG/GPR183/IKZF3/PTPRC/JAK3/LYL1/CD27/VCAM1/TNFSF13B/BTK/IL10/ID2/PLCG2/FCGR2B/FCRL3/DLL1/POU2AF1/CD79A/IL6/CR1/IL21/PLCL2/CLCF1/TCIRG1/IL2/MS4A1/BCL6/CD19/C17orf99/ZFP36L2/HHEX/DOCK11/NTRK1/CD79B/ITGA4/IL7/ZBTB7A
GOBP_REGULATION_OF_RESPONSE_TO_BIOTIC_STIMULUS	GOBP_REGULATION_OF_RESPONSE_TO_BIOTIC_STIMULUS	GOBP_REGULATION_OF_RESPONSE_TO_BIOTIC_STIMULUS	339	0.577172656327854	1.8410481785335	1e-10	4.02122448979592e-09	2.69645542427497e-09	3730	tags=48%, list=21%, signal=39%	SPI1/LY86/HCK/CLEC7A/FGR/TYROBP/MNDA/HLA-DRB1/NOD2/HAVCR2/SLAMF8/PTPN6/VAV1/SOCS1/LILRA2/CARD9/TASL/TREM2/PIK3R6/IRF1/NCF1/ARRB2/LILRB1/LGALS9/CCL5/IL12RB1/SYK/TLR8/GBP5/KLRD1/PTPN22/CD96/IL4I1/ZBP1/ZC3H12A/SERPING1/SCIMP/FOXP3/NCR3/SLAMF6/NLRC3/IL27/CD180/CRTAM/NLRC4/NLRC5/SH2D1A/LAG3/FGL2/HLA-B/ADAM8/IL1B/VSIG4/LYN/IL15/TSPAN32/RASGRP1/FCN1/OASL/CLNK/APOBEC3G/PLA2G5/HLA-E/SAMHD1/NCR1/CD226/FPR2…
GOBP_MYELOID_LEUKOCYTE_DIFFERENTIATION	GOBP_MYELOID_LEUKOCYTE_DIFFERENTIATION	GOBP_MYELOID_LEUKOCYTE_DIFFERENTIATION	207	0.585229367613143	1.83943881254963	1e-10	4.02122448979592e-09	2.69645542427497e-09	3333	tags=45%, list=19%, signal=37%	SPI1/TSPAN2/HCLS1/GATA3/CEBPA/TYROBP/INPP5D/CD74/HLA-DRB1/GPR68/OSCAR/CSF1R/MAFB/LILRB3/TNF/CD4/GAB3/TREM2/LILRB4/PDE1B/EVI2B/CSF1/LILRB1/LGALS9/IL34/ROR2/C1QC/INHBA/GPR183/TLR2/TAL1/CCR7/CCL3/CCR1/LYN/CBFA2T3/IL15/IFNG/UBD/BATF3/TGFB1/ID2/CCN4/RELB/IL12B/RUNX1/TLR4/F2RL1/CEBPE/JUNB/FBN1/CCL19/BATF/MMP9/IL31RA/CSF2/TNFAIP6/FOXP1/TNFRSF11A/TFE3/LTF/GPR55/DCSTAMP/PPARG/TCIRG1/ZBTB46/IRF7/FAM20C/CEB…
GOMF_GLYCOSAMINOGLYCAN_BINDING	GOMF_GLYCOSAMINOGLYCAN_BINDING	GOMF_GLYCOSAMINOGLYCAN_BINDING	231	0.581460307618223	1.83922283141293	1e-10	4.02122448979592e-09	2.69645542427497e-09	4111	tags=55%, list=24%, signal=42%	CRISPLD2/NOD2/RSPO3/TREM2/LTBP2/STAB1/SMOC2/LGR6/ADA2/NLRP3/SPOCK2/CXCL13/TLR2/PTPRC/CCL8/SLIT3/LIPC/BGN/CXCL11/DCN/SULF1/CXCL10/COL23A1/THBS1/COL5A1/SULF2/SELL/COL13A1/ECM2/ENG/HAPLN3/CCN4/CCL23/CFH/CCN1/ANOS1/SELP/NRP1/CCN2/MPIG6B/MPO/FGF7/CCDC80/EGFLAM/CCL7/FBN1/VIT/VCAN/AOC1/PLA2G2D/LAYN/COMP/SMOC1/JCHAIN/TNFAIP6/CLEC3B/NELL2/SLIT2/LTF/FGF1/LIPG/SAA1/RSPO1/ADAMTS15/DPYSL3/PCOLCE/FBLN7/EPYC/TH…
GOBP_REGULATION_OF_BLOOD_PRESSURE	GOBP_REGULATION_OF_BLOOD_PRESSURE	GOBP_REGULATION_OF_BLOOD_PRESSURE	179	0.588410849579911	1.83412167838911	1e-10	4.02122448979592e-09	2.69645542427497e-09	4225	tags=55%, list=24%, signal=42%	PTGS1/PTAFR/PDGFB/TNF/ACTA2/ACVRL1/EDN1/KCNK6/KCNQ1/PTPRO/ANPEP/P2RX1/VEGFC/CD34/PCSK5/GJA5/ACE/SLC2A5/GUCY1A1/GCH1/ID2/SERPINF2/SUCNR1/GAS6/EDNRA/HMOX1/F2RL1/TACR1/DLL1/COL1A2/GRIP2/TPM1/CORIN/CPA3/CYBA/KLK1/UTS2/OR51E2/PPARG/ASIC2/ADRB2/ADRB1/BDKRB1/DDAH1/ABAT/ECE1/KL/MYH6/SCPEP1/AR/UTS2R/CYP4F12/NPY1R/OXTR/GCGR/CMA1/ACSM3/ENPEP/CTSG/OXT/ATP1A2/ERAP1/NOS3/NPR3/RAMP2/TAC3/RPS6KA2/NOS1/ADRA1D/CTS…
GOBP_HEMOSTASIS	GOBP_HEMOSTASIS	GOBP_HEMOSTASIS	227	0.580361489547088	1.83380591258779	1e-10	4.02122448979592e-09	2.69645542427497e-09	3755	tags=46%, list=21%, signal=37%	PLAU/PDGFB/PDPN/WAS/TREML1/PTPN6/VAV1/FLI1/PLEK/AXL/EPHB2/SERPINA1/EDN1/LCK/SYK/FCER1G/SERPING1/P2RX1/CD40LG/PDGFRA/CD34/PROC/THBS1/ZNF385A/LYN/DGKA/TSPAN32/CD40/PIK3CG/F3/PRKCQ/SERPINF2/PLCG2/GAS6/SELP/TLR4/COL3A1/F2RL1/MPIG6B/PLAUR/FERMT3/THBD/ADORA2A/F2RL3/MYL9/COMP/SERPINE1/IL6/MMRN1/TFPI/ENTPD1/C4BPB/FAP/VWF/SAA1/PEAR1/F5/F13A1/ADRA2A/ACTB/P2RY12/ABAT/HPSE/ADTRP/F2RL2/FBLN1/BLK/TFPI2/FN1/DGK…
GOBP_POSITIVE_REGULATION_OF_MAPK_CASCADE	GOBP_POSITIVE_REGULATION_OF_MAPK_CASCADE	GOBP_POSITIVE_REGULATION_OF_MAPK_CASCADE	475	0.571021262970376	1.83137056686491	1e-10	4.02122448979592e-09	2.69645542427497e-09	3440	tags=43%, list=20%, signal=36%	FFAR4/SPI1/LAPTM5/PDGFB/P2RY6/CLEC7A/PIK3R5/CD74/C5AR2/HLA-DRB1/NOD2/HAVCR2/CCL2/CSF1R/TNF/CD4/FGD2/ACTA2/CCL22/GADD45B/CARD9/TREM2/PIK3R6/GPBAR1/EDN1/NCF1/GLIPR2/ARRB2/JCAD/LGALS9/CCL4/CCL5/IL34/SYK/RAMP3/ROR2/TNFAIP8L3/NPNT/FLT3/PTK2B/PTPN22/ZC3H12A/SCIMP/GPR183/GADD45G/PDGFRA/C5AR1/PTPRC/CCR7/CCL8/CCL3/CCR1/PDGFRB/GHRL/OSM/THBS1/CD27/ADAM8/IL1B/TEK/SLAMF1/XCL2/CCL3L3/CCL3L1/IGFBP4/CD40/RASGRP1…
GOBP_NEGATIVE_REGULATION_OF_RESPONSE_TO_EXTERNAL_STIMULUS	GOBP_NEGATIVE_REGULATION_OF_RESPONSE_TO_EXTERNAL_STIMULUS	GOBP_NEGATIVE_REGULATION_OF_RESPONSE_TO_EXTERNAL_STIMULUS	382	0.571836291407729	1.82805882165312	1e-10	4.02122448979592e-09	2.69645542427497e-09	4256	tags=50%, list=24%, signal=39%	FFAR4/ALOX5/PLAU/TNFAIP8L2/AIF1/HCK/PDGFB/GATA3/FGR/TNFRSF1B/C5AR2/HLA-DRB1/NOD2/HAVCR2/SLAMF8/CCL2/TNF/LILRA2/SIGLEC10/AOAH/TREM2/EDN1/ARRB2/GRIN3A/LILRB1/LGALS9/NLRP3/SYK/SEMA4D/PTPRO/KLRD1/PTGER4/CD96/CXCL13/MEFV/SERPING1/FOXP3/PDGFRA/SEMA4A/NLRC3/CD34/CD200R1/PTPRC/MMP28/PROC/GPR31/IL2RA/NLRC5/CST7/GHRL/FGL2/THBS1/HLA-B/CDH5/VSIG4/TEK/LYN/HLA-E/IL10/SAMHD1/FPR2/ZFP36/HGF/SERPINF2/KIR2DL4/SEMA…
GOCC_PLASMA_MEMBRANE_SIGNALING_RECEPTOR_COMPLEX	GOCC_PLASMA_MEMBRANE_SIGNALING_RECEPTOR_COMPLEX	GOCC_PLASMA_MEMBRANE_SIGNALING_RECEPTOR_COMPLEX	181	0.584029233247106	1.82300845075083	1e-10	4.02122448979592e-09	2.69645542427497e-09	4012	tags=50%, list=23%, signal=39%	APBB1IP/PTPN6/CSF2RB/ITGB2/CD4/ACVRL1/IL2RB/CD247/GRIN3A/CD3D/CD3E/ITGAM/ITGAL/IL12RB1/SYK/RAMP3/PTK2B/CD3G/IL18RAP/TLR2/IL2RA/CD8A/CD8B/LYN/TRAT1/ITGA11/TSPAN32/CD40/ZAP70/ITGA8/ITGAX/IL18R1/B2M/INSRR/ITGBL1/GRIA3/ITGB7/ITGAD/CSF2RA/ITGA5/CALCRL/TRAF1/CSF2/CD79A/IL6/SKAP1/ITGAE/DLG3/CHRNA1/CACNG8/IFNL1/HTR3A/ITGA1/IL10RB/GRIK4/BMP2/IL13RA1/ITGB4/TLR1/CD79B/OSMR/ITGA4/GP5/TGFBR2/RAMP1/CHRNB1/SHIS…
GOCC_RECEPTOR_COMPLEX	GOCC_RECEPTOR_COMPLEX	GOCC_RECEPTOR_COMPLEX	403	0.569158365468952	1.81936442208288	1e-10	4.02122448979592e-09	2.69645542427497e-09	3602	tags=45%, list=21%, signal=36%	PTPRN2/CD74/TNFRSF1B/CSF3R/APBB1IP/PTPN6/IL3RA/CSF2RB/CSF1R/ITGB2/CD4/EPHA1/TLR7/GPR84/AXL/CD14/EPHB2/ACVRL1/IL2RB/GPBAR1/IL2RG/CD247/GRIN3A/CD3D/CD3E/ITGAM/ITGAL/IL12RB1/SYK/RAMP3/ROR2/OLR1/FLT3/KLRD1/PTK2B/EPHB6/CD3G/SCIMP/IL18RAP/TLR2/PDGFRA/EBI3/CD200R1/IL4R/IL2RA/CD8A/PDGFRB/PLXDC1/CD8B/TEK/LYN/TRAT1/ITGA11/TSPAN32/CD40/ENG/ZAP70/ITGA8/ITGAX/CR1L/IL18R1/IL12B/B2M/TLR4/INSRR/NRP1/ITGBL1/VDR/K…
GOBP_DEFENSE_RESPONSE_TO_BACTERIUM	GOBP_DEFENSE_RESPONSE_TO_BACTERIUM	GOBP_DEFENSE_RESPONSE_TO_BACTERIUM	279	0.57216870664516	1.81735319692641	1e-10	4.02122448979592e-09	2.69645542427497e-09	3830	tags=44%, list=22%, signal=35%	FGR/NOD2/CLEC4E/HAVCR2/SLAMF8/RNASE2/TNF/CD4/CARD9/TNFSF8/TREM2/IRF8/STAB1/RNASE6/LYZ/LTA/MPEG1/SYK/FCER1G/GBP2/SPN/NLRP1/IL7R/CXCL13/BCL3/RARRES2/TLR2/C5AR1/NLRC4/GNLY/GBP4/CLEC4D/HLA-E/IL10/FPR2/AQP1/CFP/IL12B/SELP/TLR4/PLAC8/TLR5/HAMP/F2RL1/CEBPE/MPO/NAIP/SLC11A1/MYD88/S100A8/SERPINE1/GSDMC/JCHAIN/SCNN1B/CYBA/SIGLEC16/S100A9/IL6/OAS2/OAS1/ISG15/FOXP1/IGLL5/GSDMA/LTF/PLA2G2A/COLEC12/SSC5D/KLRC4…
GOBP_POSITIVE_REGULATION_OF_RESPONSE_TO_BIOTIC_STIMULUS	GOBP_POSITIVE_REGULATION_OF_RESPONSE_TO_BIOTIC_STIMULUS	GOBP_POSITIVE_REGULATION_OF_RESPONSE_TO_BIOTIC_STIMULUS	175	0.583201660043825	1.81700526851039	1e-10	4.02122448979592e-09	2.69645542427497e-09	3219	tags=49%, list=18%, signal=40%	SPI1/LY86/HCK/CLEC7A/TYROBP/MNDA/HLA-DRB1/NOD2/HAVCR2/VAV1/LILRA2/CARD9/TASL/CCL5/SYK/TLR8/GBP5/KLRD1/ZBP1/SCIMP/NCR3/SLAMF6/CD180/CRTAM/NLRC4/NLRC5/SH2D1A/LAG3/ADAM8/LYN/RASGRP1/FCN1/OASL/CLNK/PLA2G5/HLA-E/CD226/FPR2/PLCG2/KIR2DL4/IL12B/TLR4/HLA-F/CD1D/CD274/F2RL1/WNT5A/ACOD1/CLEC6A/CYBA/AIM2/PYHIN1/SIGLEC16/NMI/IL21/CGAS/SH2D1B/KLRC4-KLRK1/KLRK1/PARP9/BMP6/RAET1E/KLRC2/IRF7/NECTIN2/AKIRIN2/STIN…
GOCC_SPECIFIC_GRANULE	GOCC_SPECIFIC_GRANULE	GOCC_SPECIFIC_GRANULE	159	0.585132307308263	1.81695321939641	1e-10	4.02122448979592e-09	2.69645542427497e-09	3700	tags=47%, list=21%, signal=37%	PLAU/LAIR1/TNFRSF1B/OSCAR/PTPN6/ITGB2/CD53/GPR84/DOCK2/C3AR1/ATP8B4/LYZ/CYBB/ITGAM/ITGAL/OLR1/CLEC5A/CD93/P2RX1/HVCN1/CLEC12A/CNN2/CD33/ADAM8/CLEC4D/SLC2A5/SLC27A2/FPR2/CFP/B2M/RAB37/STX4/CHI3L1/MMP25/PLAUR/FCAR/AOC1/CEACAM3/LRG1/CYBA/VAMP8/LTF/CHIT1/SLC44A2/MCEMP1/TRPM2/RETN/ORMDL3/PTPRB/ELANE/HPSE/HP/FOLR3/BPI/STXBP2/ORM2/RAB44/CD177/RAP1A/CTSZ/CD36/CAMP/VAMP1/GSDMD/PTX3/SLPI/ARG1/ADGRG3/CD47/E…
GOBP_REGULATION_OF_PEPTIDYL_TYROSINE_PHOSPHORYLATION	GOBP_REGULATION_OF_PEPTIDYL_TYROSINE_PHOSPHORYLATION	GOBP_REGULATION_OF_PEPTIDYL_TYROSINE_PHOSPHORYLATION	252	0.572601424703132	1.81662107057994	1e-10	4.02122448979592e-09	2.69645542427497e-09	4246	tags=52%, list=24%, signal=40%	IL18/FCGR1A/PDGFB/PECAM1/HCLS1/CLEC7A/CD74/NOD2/PTPN6/SOCS1/CSF1R/ITGB2/TNFRSF18/TNF/CD4/THY1/CASS4/TREM2/LILRB4/NCF1/ARRB2/CD300A/CD3E/CCL5/IL34/SYK/SEMA4D/FLT3/PTK2B/SAMSN1/CD80/PTPRC/ACE/GHRL/OSM/LYN/IL15/IFNG/CD40/TGFB1/HGF/PLCG2/GAS6/IL12B/NRP1/LILRA5/STAP1/FGF7/TNFSF18/ITGA5/SOCS3/BANK1/CLEC6A/IL31RA/CSF2/EGFR/IL6/IL21/SFRP2/DLG3/CLCF1/GREM1/PARP9/PARP14/BMP6/IGF1/ADRA2A/IL22RA2/IL2/ANGPT4/…
GOMF_HEPARIN_BINDING	GOMF_HEPARIN_BINDING	GOMF_HEPARIN_BINDING	166	0.57950487138234	1.80069454471245	1e-10	4.02122448979592e-09	2.69645542427497e-09	3874	tags=54%, list=22%, signal=43%	CRISPLD2/RSPO3/LTBP2/SMOC2/LGR6/ADA2/CXCL13/PTPRC/CCL8/SLIT3/LIPC/CXCL11/CXCL10/COL23A1/THBS1/COL5A1/SELL/COL13A1/ECM2/CCN4/CCL23/CFH/CCN1/ANOS1/SELP/NRP1/CCN2/MPIG6B/MPO/FGF7/CCDC80/CCL7/FBN1/AOC1/PLA2G2D/COMP/SMOC1/CLEC3B/NELL2/SLIT2/LTF/FGF1/LIPG/SAA1/RSPO1/ADAMTS15/PCOLCE/FBLN7/THBS2/TNXB/SOD3/LAMC2/FGFR2/ELANE/COLQ/PTN/COL5A3/ADAMTS5/FGF10/FN1/AZU1/ADAMTS8/GREM2/ADAMTS1/CCN5/CTSG/POSTN/TENM1…
GOBP_NEGATIVE_REGULATION_OF_CELL_ADHESION	GOBP_NEGATIVE_REGULATION_OF_CELL_ADHESION	GOBP_NEGATIVE_REGULATION_OF_CELL_ADHESION	283	0.56725012758843	1.80043211042446	1e-10	4.02122448979592e-09	2.69645542427497e-09	3336	tags=42%, list=19%, signal=35%	SPI1/LAPTM5/TNFAIP8L2/VSIR/CD74/HLA-DRB1/SPINT2/CD86/NCKAP1L/HAVCR2/PTPN6/SOCS1/RGCC/CXCL12/EPHB2/ACVRL1/LILRB4/LILRB2/IRF1/PDCD1LG2/ARHGDIB/CD300A/LILRB1/TBX21/LGALS9/SEMA4D/PTPRO/SPN/PTPN22/IL4I1/ZC3H12A/FOXP3/CD80/CRTAM/PTPRC/IL4R/TIGIT/IL2RA/LAG3/JAK3/FGL2/THBS1/VSIG4/IDO1/LAX1/GBP1/TGFB1/XCL1/COL1A1/IL10/ADAMDEC1/CYP1B1/CCL25/RUNX1/ASS1/AKNA/CD274/FCGR2B/TGFBI/FAM107A/DUSP1/LPXN/AJAP1/ADORA2…
GOMF_CARBOHYDRATE_BINDING	GOMF_CARBOHYDRATE_BINDING	GOMF_CARBOHYDRATE_BINDING	268	0.565995930603661	1.79513632172055	1e-10	4.02122448979592e-09	2.69645542427497e-09	3884	tags=47%, list=22%, signal=37%	CLEC4A/HLA-DRA/CLEC7A/ASGR2/HLA-DRB1/CLEC4E/SIGLEC9/SIGLEC10/LY75/KLRB1/LGALS2/LGALS9/SIGLEC1/OLR1/KLRD1/CLEC5A/CD93/CLEC14A/FBP1/HK3/MRC2/CRYBG1/CD34/CD69/SELE/CLEC12A/CD248/CLEC10A/CD33/CD72/ASGR1/SIGLEC7/CLEC9A/SELL/CLEC4D/SLC2A5/FCN1/SIGLEC14/ENG/SIGLEC8/SELP/GALNT6/CHI3L1/KLRC1/PPP1R3G/CLEC1A/CLEC6A/CLEC4C/VCAN/LAYN/CHI3L2/P4HA3/SIGLEC6/C4B/CD209/CLEC3B/SIGLEC16/ZG16B/GALNT17/MRC1/DBH/LGALS9…
GOBP_ADENYLATE_CYCLASE_MODULATING_G_PROTEIN_COUPLED_RECEPTOR_SIGNALING_PATHWAY	GOBP_ADENYLATE_CYCLASE_MODULATING_G_PROTEIN_COUPLED_RECEPTOR_SIGNALING_PATHWAY	GOBP_ADENYLATE_CYCLASE_MODULATING_G_PROTEIN_COUPLED_RECEPTOR_SIGNALING_PATHWAY	240	0.559922277212156	1.7720777044042	1e-10	4.02122448979592e-09	2.69645542427497e-09	4306	tags=48%, list=25%, signal=37%	GNA15/PTGIR/FPR1/ADCY4/GPR65/EDN1/S1PR4/ADGRE1/RAMP3/SSTR2/INSL3/PTGER4/OXER1/PTGER2/CXCL9/ADGRG5/S1PR1/CXCL11/CCR3/CXCL10/PTGFR/FPR2/EDNRA/GNAI2/ADGRL4/PTGER3/TSHR/PLN/ADORA2A/RXFP1/S1PR3/AKAP5/GPR4/CALCRL/MARCO/LPAR1/PTH1R/GRM2/CNR2/PDE2A/GPR176/GNA14/ADCY7/S1PR5/ADRA2A/ADRB2/ADRB1/ADGRE3/ADGRD1/AKAP13/P2RY12/ABCA1/VIP/HTR1B/SCTR/GPR78/PTHLH/GIPR/VIPR1/NPY1R/GCGR/HTR4/GRM4/MCHR1/RAMP1/GRK5/DRD1…
GOBP_VASCULAR_PROCESS_IN_CIRCULATORY_SYSTEM	GOBP_VASCULAR_PROCESS_IN_CIRCULATORY_SYSTEM	GOBP_VASCULAR_PROCESS_IN_CIRCULATORY_SYSTEM	256	0.558053291348988	1.77007401690864	1e-10	4.02122448979592e-09	2.69645542427497e-09	3834	tags=46%, list=22%, signal=36%	ABCC3/TNF/ACTA2/EDN1/SLCO2B1/CYSLTR1/P2RX1/SLC38A5/SLC8A1/KCNMA1/GJA5/ACE/CDH5/TEK/GUCY1A1/CD38/TGFB1/GCH1/PLVAP/TBXAS1/SLC24A3/SERPINF2/CLDN5/SLC6A6/SLC4A8/EDNRA/BDKRB2/ATP2A3/KLF2/F2RL1/TACR1/ABCB1/HTR7/VSTM4/C2CD4B/FOXC2/GRIP2/ADORA2A/GPR4/COMP/SCNN1B/SLC22A3/SLC1A3/UTS2/SLC38A1/DBH/PDE2A/SLIT2/SMTNL1/SLC1A2/HRH1/SLC5A5/BMP6/ASIC2/ADRA2A/ADRB2/SOD3/ADRB1/SLC6A1/TJP3/SLC16A2/SLCO3A1/ITGA1/DDAH1…
GOBP_PEPTIDYL_TYROSINE_MODIFICATION	GOBP_PEPTIDYL_TYROSINE_MODIFICATION	GOBP_PEPTIDYL_TYROSINE_MODIFICATION	368	0.55168336304042	1.7620245573839	1e-10	4.02122448979592e-09	2.69645542427497e-09	4246	tags=48%, list=24%, signal=37%	IL18/HCK/FCGR1A/PDGFB/PECAM1/HCLS1/ABI3/CLEC7A/FGR/CD74/NOD2/PTPN6/SOCS1/CSF1R/ITGB2/TNFRSF18/TNF/CD4/EPHA1/AXL/THY1/CASS4/EPHB2/TREM2/LILRB4/NCF1/ARRB2/CD300A/CD3E/CCL5/IL34/LCK/SYK/SEMA4D/ROR2/FLT3/PTK2B/EPHB6/SAMSN1/PDGFRA/CD80/PTPRC/ACE/PDGFRB/GHRL/JAK3/OSM/EFEMP1/TEK/LYN/IL15/IFNG/CD40/TGFB1/STYK1/BTK/ZAP70/ITK/HGF/TTBK1/PLCG2/GAS6/MATK/IL12B/INSRR/NRP1/LILRA5/NTRK3/STAP1/FGF7/TNFSF18/ITGA5/…
GOCC_SECRETORY_GRANULE_MEMBRANE	GOCC_SECRETORY_GRANULE_MEMBRANE	GOCC_SECRETORY_GRANULE_MEMBRANE	309	0.552333982365967	1.75763256041057	1e-10	4.02122448979592e-09	2.69645542427497e-09	2719	tags=33%, list=16%, signal=29%	PTAFR/PLAU/PECAM1/LAIR1/TYROBP/PTPRN2/NFAM1/TNFRSF1B/NCKAP1L/ITGB2/LILRB3/RAB31/CD53/FPR1/GPR84/SIGLEC9/CD14/LILRB2/C3AR1/ATP8B4/TBC1D10C/GLIPR1/CD300A/CYBB/ITGAM/ITGAL/FCER1G/OLR1/CLEC5A/CD93/VNN1/IRAG2/ANPEP/P2RX1/TLR2/C5AR1/PTPRC/HVCN1/CLEC12A/LAMP3/CD33/HLA-B/ADAM8/SELL/CLEC4D/SLC2A5/CD38/DOK3/SIGLEC14/SLC27A2/SIRPB1/FPR2/ITGAX/RHOG/SELP/RAB37/CXCR2/MMP25/HLA-C/PLAUR/FCAR/SLC11A1/CLEC4C/FRMPD…
GOBP_MUSCLE_CELL_PROLIFERATION	GOBP_MUSCLE_CELL_PROLIFERATION	GOBP_MUSCLE_CELL_PROLIFERATION	186	0.56188410714755	1.75335408628441	1e-10	4.02122448979592e-09	2.69645542427497e-09	3933	tags=51%, list=23%, signal=40%	PTAFR/PTGIR/IL18/AIF1/PDGFB/P2RY6/TNF/EDN1/CCL5/PIM1/CNN1/S1PR1/PDGFRB/THBS1/IL15/IFNG/MYOCD/TGFB1/IL10/ID2/CCN4/SERPINF2/IL12B/RUNX1/TLR4/ELN/HMOX1/GNAI2/WNT2/TACR1/CFLAR/FOXC2/TENM4/TGFB3/MYD88/CDH13/TPM1/MMP9/CALCRL/CYBA/GJA1/IL6/RBP4/FOXP1/NOTCH3/IGFBP5/PPARG/IGF1/STAT1/FGFR2/TNFAIP3/MAP3K5/NDRG4/TP73/ELANE/BMP2/VIP/HTR1B/TBX5/SMPD3/MMP2/JUN/OGN/TGFBR2/IL12A/ADAMTS1/NOS3/NPR3/EFEMP2/FOXC1/FGF…
GOBP_WOUND_HEALING	GOBP_WOUND_HEALING	GOBP_WOUND_HEALING	420	0.540587996085749	1.72897689166632	1e-10	4.02122448979592e-09	2.69645542427497e-09	3735	tags=42%, list=21%, signal=34%	ALOX5/PLAU/PDGFB/CLEC7A/PDPN/WAS/JAML/TREML1/PTPN6/VAV1/TNF/PLEK/ACTA2/AXL/EPHB2/ACVRL1/SERPINA1/EDN1/SMOC2/LCK/SYK/FCER1G/INSL3/LCP1/DYSF/SERPING1/P2RX1/CD40LG/PDGFRA/CD34/PROC/CNN2/PDGFRB/THBS1/COL5A1/LYN/DGKA/WNT5B/TSPAN32/CD40/TGFB1/PIK3CG/COL1A1/CCN4/F3/PRKCQ/MYOF/SERPINF2/PLCG2/CCN1/GAS6/SELP/CARMIL2/TLR4/HMOX1/COL3A1/MYLK/F2RL1/CXCR4/MPIG6B/PLAUR/FERMT3/CFLAR/WNT5A/FOXC2/THBD/SLC11A1/TGFB3…
GOBP_ENDOTHELIAL_CELL_MIGRATION	GOBP_ENDOTHELIAL_CELL_MIGRATION	GOBP_ENDOTHELIAL_CELL_MIGRATION	215	0.546321330161426	1.72092485885852	1e-10	4.02122448979592e-09	2.69645542427497e-09	3850	tags=45%, list=22%, signal=35%	PDGFB/GATA3/TMSB4X/RGCC/TNF/ACVRL1/EDN1/SMOC2/JCAD/PTK2B/CLEC14A/CXCL13/ZC3H12A/VEGFC/SEMA4A/DCN/THBS1/CDH5/TEK/CD40/SRPX2/TGFB1/MMRN2/PIK3CG/ID1/CYP1B1/HMOX1/NRP1/DPP4/CCBE1/SOX18/WNT5A/VSTM4/FOXC2/RRAS/LPXN/CDH13/FLT4/FOXP1/PLPP3/SLIT2/FGF1/FAP/VASH1/HDAC7/LOXL2/LGMN/FUT1/GREM1/PPARG/FGF18/GLUL/ANGPT4/STAT1/RIN2/DLL4/ADTRP/PLXND1/WNT7A/PTN/EFNB2/ADAMTS9/KLF4/PRKD2/MEOX2/SVBP/TNFSF12/CIB1/KDR/CA…
GOBP_DIVALENT_INORGANIC_CATION_HOMEOSTASIS	GOBP_DIVALENT_INORGANIC_CATION_HOMEOSTASIS	GOBP_DIVALENT_INORGANIC_CATION_HOMEOSTASIS	499	0.535199736676859	1.7183682195625	1e-10	4.02122448979592e-09	2.69645542427497e-09	3966	tags=44%, list=23%, signal=35%	FFAR4/GNA15/PTGIR/P2RY6/C5AR2/CDH23/CCRL2/PTPN6/CMKLR1/FPR3/CORO1A/CCR5/PTGDR/CXCL12/FPR1/THY1/CCR2/GPR65/EDN1/C3AR1/CX3CR1/CXCR3/CCL5/LCK/XCR1/S1PR4/RAMP3/CD52/CCR4/PTK2B/PTGER4/FASLG/CXCR6/CXCL13/CYSLTR1/PTGER2/P2RX1/SLC8A1/P2RY8/CXCL9/PDGFRA/P2RY10/S1PR1/C5AR1/APLNR/PTPRC/CCR7/CCL8/CXCL11/CCL3/CCR3/CCR1/CACNA1C/CXCL10/GHRL/JAK3/CDH5/LYN/CD40/GPR35/SLC8B1/CD38/XCL1/PTGFR/PIK3CG/SLC24A3/FAM20A/F…
GOBP_RESPONSE_TO_VIRUS	GOBP_RESPONSE_TO_VIRUS	GOBP_RESPONSE_TO_VIRUS	377	0.538042556635172	1.7182386268575	1e-10	4.02122448979592e-09	2.69645542427497e-09	3921	tags=45%, list=22%, signal=35%	GATA3/FGR/RNASE2/CXCL12/TNF/RIPK3/ACTA2/CCL22/TLR7/CARD9/WDFY4/RNASE6/IRF1/LILRB1/TBX21/LGALS9/CCL4/CCL5/POU2F2/IL12RB1/NLRP3/TLR8/NLRP1/PTPN22/ZBP1/ZC3H12A/BCL3/FOXP3/TLR2/CXCL9/IL27/IRF5/PTPRC/CCL8/NLRC5/CXCL10/PRF1/FGL2/TRIM22/IL1B/IL15/IFNG/TSPAN32/CD40/GBP1/BATF3/XCL1/APOBEC3H/OASL/APOBEC3G/MLKL/APOBEC3A/SAMHD1/ITGAX/IL12B/CCL11/SLFN11/IFITM1/F2RL1/CXCR4/RSAD2/ACOD1/MYD88/CCL19/POU2AF1/BIRC3…
GOBP_REGULATION_OF_CALCIUM_ION_TRANSPORT	GOBP_REGULATION_OF_CALCIUM_ION_TRANSPORT	GOBP_REGULATION_OF_CALCIUM_ION_TRANSPORT	240	0.540425354644232	1.71037260140466	1e-10	4.02122448979592e-09	2.69645542427497e-09	3984	tags=42%, list=23%, signal=33%	STAC3/PDGFB/P2RY6/PTPN6/CCL2/CORO1A/CXCL12/CD4/LILRA2/THY1/LILRB2/CD84/ARRB2/LILRB1/CCL4/CCL5/RAMP3/PTK2B/P2RX1/SLC8A1/CXCL9/REM1/APLNR/CXCL11/CCL3/CCR1/CACNA1C/ACE/CD33/CXCL10/PDGFRB/JAK3/LYN/GPR35/SLC8B1/XCL1/PIK3CG/PLCG2/CLIC2/LILRA5/GNAI2/MYLK/CXCR4/FCRL3/PLN/RRAD/ADORA2A/JSRP1/F2RL3/JPH2/STAC/RGN/CYBA/TRPC6/ADRA2A/CD19/RGS4/BDKRB1/GEM/CRACR2B/CASQ1/GJC2/CACNB4/P2RX5/CACNB2/PML/MCHR1/UBASH3B/…
GOCC_ENDOPLASMIC_RETICULUM_LUMEN	GOCC_ENDOPLASMIC_RETICULUM_LUMEN	GOCC_ENDOPLASMIC_RETICULUM_LUMEN	310	0.53213144488081	1.69307704254759	1e-10	4.02122448979592e-09	2.69645542427497e-09	3468	tags=39%, list=20%, signal=32%	PDGFB/CD4/RNASET2/SERPINA1/EDN1/CSF1/C3/FLT3/SERPING1/IL27/EBI3/COL8A2/PROC/LIPC/MXRA8/COL23A1/GHRL/THBS1/COL5A1/WNT5B/IGFBP4/COL13A1/APOL1/CES1/ADAMTSL1/SLC27A2/COL1A1/COL6A2/CCN1/GAS6/COL4A4/CFP/IL12B/LTBP1/COL5A2/B2M/COL3A1/COL6A3/COL8A1/COL10A1/MZB1/PLAUR/WNT5A/COL1A2/FBN1/COL12A1/VCAN/TIMP1/SRL/CST3/COL15A1/P4HA3/COL6A1/COL14A1/CTSC/IL6/COL4A1/TOR4A/C4A/COL9A2/TSPAN5/COL4A2/WNT1/CLU/IGFBP5/F…
GOCC_ENDOCYTIC_VESICLE	GOCC_ENDOCYTIC_VESICLE	GOCC_ENDOCYTIC_VESICLE	338	0.528234410547267	1.6844267121957	1e-10	4.02122448979592e-09	2.69645542427497e-09	3755	tags=40%, list=21%, signal=32%	FFAR4/HLA-DPB1/HLA-DRA/FCGR1A/NCF4/NCF2/CD74/HLA-DRB1/NOD2/CSF3R/HLA-DQA1/WAS/CLEC4E/CORO1A/FMNL1/HLA-DPA1/RAB31/CD4/HLA-DQB1/TLR7/HLA-DRB5/STAB1/NCF1/ARRB2/HLA-DQB2/MPEG1/SCARF1/CYBB/CD3D/SYK/ROR2/CD3G/DYSF/IL7R/SCIMP/PLD4/TLR2/RAC2/MSR1/GNLY/HVCN1/CTSS/HLA-DQA2/SGIP1/HLA-B/ADAM8/SLAMF1/LYN/WNT5B/CD163/PLA2G5/HLA-E/B2M/STX4/HLA-F/GRIA3/DPP4/HLA-C/MPO/WNT5A/SLC11A1/TAP1/TAPBP/MARCO/LPAR1/CYBA/VAM…
GOBP_DEFENSE_RESPONSE_TO_SYMBIONT	GOBP_DEFENSE_RESPONSE_TO_SYMBIONT	GOBP_DEFENSE_RESPONSE_TO_SYMBIONT	284	0.529017829230622	1.67898967520124	1e-10	4.02122448979592e-09	2.69645542427497e-09	3921	tags=45%, list=22%, signal=36%	RNASE2/RIPK3/TLR7/CARD9/RNASE6/IRF1/LILRB1/IL12RB1/TLR8/NLRP1/PTPN22/ZBP1/ZC3H12A/FOXP3/TLR2/CXCL9/IL27/IRF5/PTPRC/NLRC5/CXCL10/PRF1/FGL2/TRIM22/IL1B/IL15/IFNG/TSPAN32/CD40/GBP1/APOBEC3H/OASL/APOBEC3G/MLKL/APOBEC3A/SAMHD1/ITGAX/IL12B/SLFN11/IFITM1/F2RL1/RSAD2/ACOD1/MYD88/BIRC3/HTRA1/AIM2/VAMP8/TRIM21/IL6/OAS2/SLFN13/UNC13D/OAS1/ISG15/IRF2/MAP3K14/APOBEC3D/IL21/FCN3/IFI44L/CGAS/GBP3/PARP9/IFNGR1/I…
GOBP_SECOND_MESSENGER_MEDIATED_SIGNALING	GOBP_SECOND_MESSENGER_MEDIATED_SIGNALING	GOBP_SECOND_MESSENGER_MEDIATED_SIGNALING	299	0.527136106501768	1.67651626705862	1e-10	4.02122448979592e-09	2.69645542427497e-09	4617	tags=47%, list=26%, signal=35%	FFAR4/IRAG1/CLEC7A/LAT2/CCRL2/CMKLR1/CCR5/TNF/PLEK/CD4/FPR1/TREM2/CCR2/EDN1/CX3CR1/SLA2/TBC1D10C/CXCR3/CD3E/CCL4/XCR1/SYK/CCR4/INSL3/PTK2B/CXCR6/SLC8A1/SELE/APLNR/PTPRC/CCR7/CCL3/CCR3/CCR1/CACNA1C/THBS1/VCAM1/TRAT1/GBP1/GUCY1A1/PTGFR/BTK/ZAP70/FPR2/AQP1/PLCG2/CCR8/SELP/CXCR2/CLIC2/ACKR3/CXCR4/CCR6/PLN/CDH13/ACKR4/RGN/EGFR/CXCR5/PDE2A/OR51E2/RCAN2/SCT/HRH1/CGAS/GUCY1B1/IGF1/TRPM2/DDAH2/NRG1/DDAH1/…
GOBP_REGULATION_OF_BODY_FLUID_LEVELS	GOBP_REGULATION_OF_BODY_FLUID_LEVELS	GOBP_REGULATION_OF_BODY_FLUID_LEVELS	380	0.523067715763497	1.67116993491492	1e-10	4.02122448979592e-09	2.69645542427497e-09	3652	tags=39%, list=21%, signal=32%	PLAU/PDGFB/PDPN/WAS/TREML1/PTPN6/VAV1/FLI1/PLEK/AXL/EPHB2/SERPINA1/EDN1/LCK/SYK/FCER1G/PTPRO/SERPING1/P2RX1/CD40LG/PDGFRA/CD34/TIFAB/APLNR/PROC/GJA5/THBS1/ZNF385A/LYN/DGKA/TSPAN32/CD40/AQP3/PIK3CG/HEG1/F3/PRKCQ/SERPINF2/AQP1/PLCG2/GAS6/SELP/TLR4/VDR/COL3A1/GNAI2/F2RL1/TACR1/MPIG6B/PLAUR/NR1H3/FERMT3/THBD/ADORA2A/F2RL3/MYL9/COMP/SERPINE1/SCNN1B/ACER1/CYBA/VAMP8/GJA1/FA2H/IL6/OAS2/TP63/MMRN1/TFPI/E…
GOBP_NEGATIVE_REGULATION_OF_LOCOMOTION	GOBP_NEGATIVE_REGULATION_OF_LOCOMOTION	GOBP_NEGATIVE_REGULATION_OF_LOCOMOTION	317	0.515316299556384	1.64133667660572	1e-10	4.02122448979592e-09	2.69645542427497e-09	3447	tags=39%, list=20%, signal=32%	AIF1/GATA3/CD74/C5AR2/SPINT2/WAS/SLAMF8/CCL2/RGCC/CXCL12/TNF/EPHA1/THY1/ACVRL1/CX3CR1/ARHGDIB/CD300A/SEMA4D/PTPRO/PTGER4/CXCL13/SEMA4A/CD200R1/MMP28/DCN/CNN2/SULF1/GHRL/THBS1/MYOCD/TMIGD3/TGFB1/MMRN2/ENG/EVL/CHRD/GCSAM/PODN/CLDN5/CYP1B1/SEMA3G/CCL25/HMOX1/NRP1/SEMA3F/COL3A1/STAP1/ALOX15B/DPP4/IFITM1/GPR18/WNT5A/DUSP1/RRAS/ADORA2A/TIE1/TIMP1/TACSTD2/TPM1/SERPINE1/RGN/PADI2/TNFAIP6/GJA1/HAS1/MARVEL…
GOBP_CALCIUM_ION_TRANSPORT	GOBP_CALCIUM_ION_TRANSPORT	GOBP_CALCIUM_ION_TRANSPORT	410	0.512544467474221	1.63858172607188	1e-10	4.02122448979592e-09	2.69645542427497e-09	3984	tags=41%, list=23%, signal=32%	STAC3/PDGFB/P2RY6/CDH23/PTPN6/CCL2/CORO1A/CCR5/CXCL12/CD4/LILRA2/THY1/LILRB2/EDN1/CD84/TMEM37/ARRB2/GRIN3A/LILRB1/CCL4/CCL5/LCK/XCR1/RAMP3/PTK2B/FASLG/CYSLTR1/P2RX1/SLC8A1/CXCL9/REM1/GJA4/APLNR/PTPRC/CCR7/CCL8/CXCL11/CCL3/CCR1/CACNA1C/ACE/CD33/CXCL10/PDGFRB/JAK3/LYN/GPR35/SLC8B1/XCL1/CACNA2D3/PIK3CG/SLC24A3/PLCG2/GAS6/EDNRA/MCUB/CLIC2/CACNA2D4/VDR/LILRA5/GNAI2/ATP2A3/PKD2L1/CCN2/MYLK/CXCR4/FCRL3/…
GOBP_MUSCLE_CONTRACTION	GOBP_MUSCLE_CONTRACTION	GOBP_MUSCLE_CONTRACTION	335	0.511461409936102	1.63090034213296	1e-10	4.02122448979592e-09	2.69645542427497e-09	4012	tags=41%, list=23%, signal=32%	PTAFR/STAC3/TNF/LMOD1/ACTA2/EDN1/RCSD1/TNNI2/KCNQ1/NPNT/SSTR2/ZC3H12A/MYH11/CNN1/P2RX1/SLC8A1/TIFAB/KCNMA1/GJA5/SULF1/CACNA1C/GHRL/MYL4/MYBPC3/SULF2/MYOCD/GUCY1A1/CD38/KCND3/PIK3CG/MYL3/MYOF/KCNJ5/EDNRA/BDKRB2/CLIC2/DSC2/MYOM3/CCN2/DES/MYLK/TACR1/CXCR4/HTR7/PTGER3/PLN/GRIP2/PPP1R13L/JSRP1/MYL9/TPM1/COMP/CALCRL/SCNN1B/STAC/KCNE4/MYBPH/GJA1/MYL6/UTS2/SLC8A3/ANKRD2/CLCN1/KCNJ2/SMAD7/SCN3B/TPM4/GRK2/…
GOBP_REGULATION_OF_METAL_ION_TRANSPORT	GOBP_REGULATION_OF_METAL_ION_TRANSPORT	GOBP_REGULATION_OF_METAL_ION_TRANSPORT	378	0.509954608760249	1.62904950556344	1e-10	4.02122448979592e-09	2.69645542427497e-09	4011	tags=40%, list=23%, signal=32%	STAC3/PDGFB/P2RY6/PTPN6/CCL2/CORO1A/CXCL12/CD4/LILRA2/THY1/TREM2/LILRB2/CD84/ARRB2/LILRB1/CCL4/CCL5/RAMP3/KCNQ1/FXYD2/PTK2B/P2RX1/SLC8A1/CXCL9/REM1/APLNR/CXCL11/CCL3/CCR1/CACNA1C/ACE/CD33/CXCL10/PDGFRB/SLC31A2/JAK3/LYN/IFNG/GPR35/SLC8B1/GLRX/XCL1/PIK3CG/PLCG2/B2M/CLIC2/LILRA5/LRRC55/GNAI2/HAMP/MYLK/CXCR4/FCRL3/PLN/RRAD/ADORA2A/JSRP1/OSR1/F2RL3/JPH2/STAC/RGN/CYBA/KCNE4/HECW2/TRPC6/KCNJ2/ANK3/SCN3B…
GOBP_MYELOID_CELL_DIFFERENTIATION	GOBP_MYELOID_CELL_DIFFERENTIATION	GOBP_MYELOID_CELL_DIFFERENTIATION	385	0.508645438886829	1.62638588672977	1e-10	4.02122448979592e-09	2.69645542427497e-09	3279	tags=35%, list=19%, signal=29%	SPI1/TSPAN2/HCLS1/GATA3/CEBPA/TYROBP/INPP5D/CD74/HLA-DRB1/GPR68/OSCAR/CSF3R/NCKAP1L/PTPN6/CSF1R/FLI1/MAFB/LILRB3/TNF/CD4/GAB3/TREM2/LILRB4/IRF8/PDE1B/EVI2B/NFKBIA/IKZF1/CSF1/LILRB1/LGALS9/RASGRP4/IL34/KCNQ1/ROR2/CLEC5A/PTK2B/C1QC/INHBA/GPR183/TLR2/TAL1/GPR171/CCR7/CCL3/RHEX/CCR1/JAK3/ZNF385A/LYN/CBFA2T3/IL15/IFNG/UBD/BATF3/TGFB1/ID2/CCN4/ZFP36/RELB/IL12B/RUNX1/B2M/TLR4/KLF2/F2RL1/CEBPE/MPIG6B/JUN…
GOBP_REGULATION_OF_ION_TRANSMEMBRANE_TRANSPORT	GOBP_REGULATION_OF_ION_TRANSMEMBRANE_TRANSPORT	GOBP_REGULATION_OF_ION_TRANSMEMBRANE_TRANSPORT	458	0.507379942508609	1.62577896521578	1e-10	4.02122448979592e-09	2.69645542427497e-09	3880	tags=38%, list=22%, signal=30%	PTAFR/STAC3/SLC43A2/P2RY6/TMSB4X/PTPN6/CCL2/CORO1A/TNF/THY1/EPHB2/TREM2/CCR2/EDN1/TMEM37/KCNK6/CYBB/RAMP3/KCNQ1/FXYD2/PTK2B/P2RX1/SLC8A1/CXCL9/REM1/CLIC3/KCNK13/APLNR/HVCN1/CXCL11/KCNMA1/GJA5/CTSS/CACNA1C/CXCL10/SLC31A2/KCNJ15/TCAF2/LYN/IFNG/CLIC6/GPR35/GLRX/KCND3/KCNA3/XCL1/CACNA2D3/PIK3CG/KCNJ5/PLCG2/EDNRA/ANO9/CLIC2/CACNA2D4/LRRC55/HAMP/ABCB1/PLN/RRAD/KCNJ1/JSRP1/OSR1/CLIC5/F2RL3/RASGRF2/MMP9/…
GOBP_REGULATION_OF_PEPTIDASE_ACTIVITY	GOBP_REGULATION_OF_PEPTIDASE_ACTIVITY	GOBP_REGULATION_OF_PEPTIDASE_ACTIVITY	434	0.507414895794689	1.62399438306922	1e-10	4.02122448979592e-09	2.69645542427497e-09	4223	tags=42%, list=24%, signal=32%	LAPTM5/VSIR/CLEC7A/SPINT2/TNFSF14/TNFSF10/TNF/CARD9/SERPINA1/ARRB2/C3/LGALS9/TNFAIP8/LCK/NLRP3/SYK/FASLG/NLRP1/SPOCK2/MEFV/SERPING1/P2RX1/CSTA/NLRC4/LAMP3/CST7/THBS1/PSMB9/CD27/CASP5/LYN/PSME2/CASP10/F3/HGF/ST18/TTBK1/SERPINF2/AQP1/CCN1/GAS6/ANOS1/CST6/ATP2A3/PSME1/COL6A3/CCN2/NLRP12/PLAUR/CRB2/TNFSF15/CFLAR/NAIP/NLRP7/ADORA2A/TIMP1/CST3/S100A8/SERPINE1/MMP9/HMSD/C4B/BIRC3/CPAMD8/AIM2/RARRES1/S10…
GOBP_EPITHELIAL_CELL_PROLIFERATION	GOBP_EPITHELIAL_CELL_PROLIFERATION	GOBP_EPITHELIAL_CELL_PROLIFERATION	398	0.504407167341778	1.61300712965136	1e-10	4.02122448979592e-09	2.69645542427497e-09	3802	tags=40%, list=22%, signal=32%	ALOX5/PDGFB/GATA3/C5AR2/NOD2/JAML/CCL2/RGCC/CXCL12/TNF/BCL11B/ACVRL1/GPBAR1/JCAD/VEGFC/NLRC3/CD34/COL8A2/C5AR1/APLNR/SULF1/CCR3/GHRL/THBS1/TEK/IGFBP4/PGR/TGFB1/MMRN2/IL10/ID2/ID1/F3/ZFP36/HGF/SGPP2/IL12B/B2M/CCL11/HMOX1/NRP1/VDR/COL8A1/WNT2/TACR1/CFLAR/WNT5A/FGF7/VSTM4/TBX1/TIE1/OSR1/CDH13/TACSTD2/LRG1/CCL26/FLT4/RGN/CYBA/HTRA1/PPP1R16B/EAF2/EGFR/IL6/MARVELD3/TP63/OR51E2/FGF1/FAP/VASH1/IL26/LOXL2…
GOBP_CELL_SUBSTRATE_ADHESION	GOBP_CELL_SUBSTRATE_ADHESION	GOBP_CELL_SUBSTRATE_ADHESION	358	0.499092916487905	1.59315868408647	1e-10	4.02122448979592e-09	2.69645542427497e-09	4087	tags=42%, list=23%, signal=33%	PLAU/PDGFB/PARVG/MYO1G/PDPN/CORO1A/ITGB2/EPHA1/AXL/THY1/CASS4/ACVRL1/CSF1/CD3E/ITGAM/ITGAL/SIGLEC1/NPNT/PTPRO/PTK2B/SPOCK2/CD96/RAC2/CD34/CCR7/THBS1/VCAM1/TEK/ITGA11/COL13A1/GBP1/FBLN2/ECM2/ABI3BP/COL1A1/ID1/ITGA8/ITGAX/CCN1/GAS6/CCL25/NRP1/ITGBL1/COL3A1/NTNG2/ADAMTS12/COL8A1/CCN2/ITGB7/ITGAD/EGFL6/FAM107A/FERMT3/RRAS/CCDC80/EGFLAM/LPXN/AJAP1/ITGA5/VIT/CDH13/TACSTD2/SERPINE1/THSD1/UNC13D/ZYX/SKAP…
GOBP_MUSCLE_SYSTEM_PROCESS	GOBP_MUSCLE_SYSTEM_PROCESS	GOBP_MUSCLE_SYSTEM_PROCESS	416	0.493759598819647	1.57855364788428	1e-10	4.02122448979592e-09	2.69645542427497e-09	4585	tags=44%, list=26%, signal=33%	PTAFR/STAC3/AIF1/TNFRSF1B/TNF/LMOD1/ACTA2/EDN1/RCSD1/TNNI2/KCNQ1/NPNT/SSTR2/ZC3H12A/MYH11/CNN1/P2RX1/SLC8A1/TIFAB/KCNMA1/GJA5/SULF1/CACNA1C/GHRL/IL1B/MYL4/MYBPC3/IL15/SULF2/MYOCD/GUCY1A1/CD38/KCND3/PIK3CG/MYL3/MYOF/KCNJ5/EDNRA/BDKRB2/HMOX1/CLIC2/DSC2/MYOM3/CCN2/DES/HAMP/MYLK/TACR1/CXCR4/HTR7/PTGER3/CFLAR/PLN/GRIP2/PPP1R13L/JSRP1/MYL9/TPM1/COMP/CALCRL/SCNN1B/STAC/CYBA/KCNE4/MYBPH/GJA1/MYL6/UTS2/SL…
GOBP_POSITIVE_REGULATION_OF_KINASE_ACTIVITY	GOBP_POSITIVE_REGULATION_OF_KINASE_ACTIVITY	GOBP_POSITIVE_REGULATION_OF_KINASE_ACTIVITY	467	0.47992473695618	1.53903937893772	1e-10	4.02122448979592e-09	2.69645542427497e-09	3758	tags=37%, list=22%, signal=30%	CCND2/IL18/FCGR1A/PDGFB/FGR/PIK3R5/CD74/HLA-DRB1/CD86/NOD2/NCKAP1L/SOCS1/CSF1R/RGCC/TNF/CD4/FGD2/RIPK3/EPHA1/AXL/CASS4/EPHB2/TREM2/PIK3R6/EDN1/NCF1/CSF1/CD300A/CCL5/IL34/SYK/ROR2/AGAP2/TNFAIP8L3/FLT3/PTK2B/EPHB6/VEGFC/CD40LG/PDGFRA/TAL1/PTPRC/CCR7/TCIM/ACE/PDGFRB/GHRL/THBS1/ADAM8/IL1B/TEK/LYN/IFNG/CD40/RASGRP1/TGFB1/PIK3CG/FAM20A/FPR2/TTBK1/CCN1/GAS6/IL12B/MOB3C/TLR4/INSRR/CHI3L1/LILRA5/NTRK3/STA…
GOBP_NIK_NF_KAPPAB_SIGNALING	GOBP_NIK_NF_KAPPAB_SIGNALING	GOBP_NIK_NF_KAPPAB_SIGNALING	124	0.60845612581952	1.87589089421387	1.01313369104856e-10	4.05747687976035e-09	2.72076467480564e-09	3830	tags=50%, list=22%, signal=39%	SPI1/LAPTM5/IL18/TMSB4X/CD86/NOD2/HAVCR2/TNFSF14/TNF/RIPK3/TLR7/CD14/TREM2/EDN1/NFKBIA/LGALS9/NLRP3/PTPN22/ZC3H12A/BCL3/TLR2/NLRC3/TCIM/CD27/IL1B/RELB/IL18R1/IL12B/TLR4/CHI3L1/NLRP12/TNFSF15/CYLD/CCL19/BIRC3/NMI/EGFR/MAP3K14/HDAC7/GREM1/TNFRSF10A/EDAR/NFKB2/IL23A/IFI35/LITAF/RASSF2/TRADD/IKBKE/SPHK1/CARD10/TLR9/AGER/NOD1/TLR6/ADGRG3/C1QTNF3/LIMS1/RHOA/MALT1/LIME1/TLR3
GOBP_TISSUE_MIGRATION	GOBP_TISSUE_MIGRATION	GOBP_TISSUE_MIGRATION	301	0.515377478384097	1.6391685430408	1.02867848254697e-10	4.10305279759221e-09	2.75132587106959e-09	3728	tags=41%, list=21%, signal=33%	PDGFB/GATA3/TMSB4X/RGCC/TNF/ACTA2/ACVRL1/EDN1/SMOC2/GLIPR2/JCAD/INSL3/PTK2B/CLEC14A/CXCL13/ZC3H12A/VEGFC/SEMA4A/DCN/THBS1/CDH5/TEK/IFNG/CD40/SRPX2/TGFB1/MMRN2/EVL/PIK3CG/ID1/PLCG2/CYP1B1/HMOX1/NRP1/ACTG2/DPP4/CCBE1/SOX18/TACR1/WNT5A/FGF7/VSTM4/FOXC2/RRAS/LPXN/CDH13/TACSTD2/MMP9/FLT4/MARVELD3/FOXP1/PLPP3/ACTC1/SLIT2/FGF1/FAP/VASH1/HDAC7/LOXL2/LGMN/FUT1/GREM1/KRT2/PPARG/FGF18/GLUL/APELA/ANGPT4/STAT…
GOCC_SMALL_SUBUNIT_PROCESSOME	GOCC_SMALL_SUBUNIT_PROCESSOME	GOCC_SMALL_SUBUNIT_PROCESSOME	38	-0.707817	-2.9124	1.1458265495676e-10	4.54859459518832e-09	3.0500865097551e-09	3137	tags=68%, list=18%, signal=56%	UTP23/WDR36/UTP3/UTP11/SNU13/KRR1/FBL/FBLL1/XRCC5/WDR46/NOL10/RPS7/IMP4/TBL3/RRP9/PRKDC/UTP18/UTP20/UTP4/NOP56/UTP14A/PDCD11/HEATR1/UTP25/NOP14/WDR3
GOBP_REGULATION_OF_LEUKOCYTE_APOPTOTIC_PROCESS	GOBP_REGULATION_OF_LEUKOCYTE_APOPTOTIC_PROCESS	GOBP_REGULATION_OF_LEUKOCYTE_APOPTOTIC_PROCESS	84	0.659799038195692	1.99834714594927	1.14961434653054e-10	4.54859459518832e-09	3.0500865097551e-09	2322	tags=46%, list=13%, signal=40%	HCLS1/CD74/NOD2/GIMAP8/CCR5/CXCL12/RIPK3/AXL/LILRB1/LGALS9/CCL5/CD3G/IL7R/CCR7/PDCD1/DOCK8/JAK3/CD27/ADAM8/LYN/IDO1/HSH2D/BTK/IL10/PRKCQ/GAS6/CD274/WNT5A/HCAR2/CCL19/FOXP1/SLC46A2/IL2/BCL6/ORMDL3/CCL21/IRF7/BLK/TSC22D3
GOMF_G_PROTEIN_COUPLED_RECEPTOR_BINDING	GOMF_G_PROTEIN_COUPLED_RECEPTOR_BINDING	GOMF_G_PROTEIN_COUPLED_RECEPTOR_BINDING	273	0.523411885065573	1.66059436892536	1.2442051655736e-10	4.88362919969368e-09	3.2747459086349e-09	3405	tags=38%, list=19%, signal=31%	GNA15/CCRL2/CXCL16/CCL2/RSPO3/CXCL12/FPR1/CCL22/CCR2/EDN1/CX3CR1/ARRB2/C3/CCL4/CCL5/ADA2/ROR2/INSL3/WNT10A/CXCL13/CXCL9/S1PR1/CCL8/CXCL11/CCL3/ACE/CXCL10/GHRL/XCL2/CCL3L3/CCL3L1/CLIC6/WNT5B/FCN1/XCL1/CCL23/CCL25/CCL11/BDKRB2/RTP5/PNOC/GNAI2/WNT2/CCDC88C/WNT5A/CCL7/ADORA2A/AKAP5/CCL19/CXCL14/CCL26/NDP/MARCO/CCL13/WNT9B/CCL14/CCL1/CXCL2/SCT/SAA1/GNA14/PMCH/RSPO1/WNT1/GRK2/ADRA2A/PTCH2/IL2/APELA/ADR…
GOCC_VESICLE_LUMEN	GOCC_VESICLE_LUMEN	GOCC_VESICLE_LUMEN	325	0.50762527842612	1.61756336582894	1.2442051655736e-10	4.88362919969368e-09	3.2747459086349e-09	3868	tags=39%, list=22%, signal=31%	ALOX5/PDGFB/CRISPLD2/TMSB4X/GMFG/FGR/MNDA/OSCAR/AMPD3/PTPN6/BIN2/RNASE2/ARHGAP9/RNASET2/SERPINA1/DOCK2/CTSW/LYZ/C3/ADA2/FASLG/HK3/SERPING1/ISLR/VEGFC/RARRES2/CNN2/GHRL/THBS1/FCN1/TGFB1/CFD/HGF/SERPINF2/SRGN/GAS6/CFP/B2M/CDA/PLAC8/CHI3L1/MPO/FERMT3/TGFB3/ARHGAP45/AOC1/TIMP1/DYNLT1/S100A8/SERPINE1/LRG1/PRSS2/PADI2/CLEC3B/S100A9/EGFR/CTSC/UNC13D/DBH/MMRN1/LTF/CHIT1/ITIH4/VWF/TOR4A/CLU/F5/F13A1/IGF1/…
GOBP_T_CELL_MIGRATION	GOBP_T_CELL_MIGRATION	GOBP_T_CELL_MIGRATION	64	0.704310518524071	2.08937101588443	1.31366806281314e-10	5.13581656937898e-09	3.44385161328958e-09	1323	tags=45%, list=8%, signal=42%	AIF1/MYO1G/TNFSF14/CXCL16/CCL2/CXCL12/RIPK3/CCR2/CCL5/ITGAL/SPN/CXCL13/GPR183/CD200R1/S1PR1/CXCL11/CCL3/DOCK8/CXCL10/ADAM8/XCL2/XCL1/PIK3CG/ZAP70/ITGB7/WNT5A/CCR6/CCL26/AIRE
GOBP_REGULATION_OF_BLOOD_CIRCULATION	GOBP_REGULATION_OF_BLOOD_CIRCULATION	GOBP_REGULATION_OF_BLOOD_CIRCULATION	248	0.532459289774906	1.68863331773473	1.38135894688373e-10	5.37911001766741e-09	3.60699344732362e-09	4617	tags=48%, list=26%, signal=36%	TNF/EDN1/KCNQ1/HOPX/CYSLTR1/ZC3H12A/P2RX1/SLC8A1/POPDC2/GJA5/CACNA1C/ACE/GHRL/MYL4/TMIGD3/CD38/KCND3/GCH1/TBXAS1/PIK3CG/MYL3/KCNJ5/EDNRA/BDKRB2/CLIC2/DSC2/ATP2A3/CCN2/DES/TACR1/PLN/TPM1/CORIN/KCNE4/GJA1/DBH/SLC8A3/KCNJ2/SMAD7/SMTNL1/HRH1/SCN3B/GRK2/ASIC2/ADRA2A/IL2/APELA/ADRB1/EPAS1/RGS4/ECE1/MYH6/CACNA1G/TBX5/ATP1A3/KCNE5/KCNMB4/MMP2/HTR2A/PKP2/TNNT2/OXTR/SCN2B/CACNB2/KCNA5/KCNE3/THRB/MYL2/ABCC9…
GOCC_SPECIFIC_GRANULE_MEMBRANE	GOCC_SPECIFIC_GRANULE_MEMBRANE	GOCC_SPECIFIC_GRANULE_MEMBRANE	90	0.645759881104646	1.96475830370258	1.50488354116838e-10	5.83705222346099e-09	3.91406925170857e-09	1970	tags=39%, list=11%, signal=35%	PLAU/LAIR1/TNFRSF1B/ITGB2/CD53/GPR84/C3AR1/ATP8B4/CYBB/ITGAM/ITGAL/OLR1/CLEC5A/CD93/P2RX1/HVCN1/CLEC12A/CD33/ADAM8/CLEC4D/SLC2A5/SLC27A2/FPR2/RAB37/MMP25/PLAUR/FCAR/CEACAM3/CYBA/VAMP8/SLC44A2/MCEMP1/TRPM2/ORMDL3/PTPRB
GOBP_ANTIGEN_PROCESSING_AND_PRESENTATION_OF_EXOGENOUS_PEPTIDE_ANTIGEN_VIA_MHC_CLASS_II	GOBP_ANTIGEN_PROCESSING_AND_PRESENTATION_OF_EXOGENOUS_PEPTIDE_ANTIGEN_VIA_MHC_CLASS_II	GOBP_ANTIGEN_PROCESSING_AND_PRESENTATION_OF_EXOGENOUS_PEPTIDE_ANTIGEN_VIA_MHC_CLASS_II	28	0.829868798431107	2.21085081955543	1.52134743230695e-10	5.87777055023062e-09	3.9413731620881e-09	1044	tags=68%, list=6%, signal=64%	HLA-DPB1/HLA-DRA/CD74/HLA-DRB1/HLA-DQA1/HLA-DMB/HLA-DOA/HLA-DPA1/HLA-DMA/HLA-DQB1/HLA-DRB5/HLA-DQB2/FCER1G/HLA-DOB/IFI30/CTSS/HLA-DQA2/B2M/FCGR2B
GOCC_PIGMENT_GRANULE	GOCC_PIGMENT_GRANULE	GOCC_PIGMENT_GRANULE	108	-0.452403	-2.24079	1.56642023622416e-10	6.02827037784393e-09	4.04229169512453e-09	3797	tags=54%, list=22%, signal=42%	YWHAZ/TYRP1/TRPV2/SGSM2/CANX/MMP14/TPP1/PDCD6IP/MFSD12/OCA2/CALU/CTNS/RAB29/NCSTN/ATP7A/GGH/RAB27A/CD63/YWHAE/TMED10/RAB5B/RAB5C/SYNGR1/ANKRD27/BSG/CLTC/GPNMB/RAN/GANAB/SLC45A2/ATP6V0A1/RAB7A/MREG/NAP1L1/TFRC/TYR/HSP90AA1/HSPA8/DCT/SND1/SLC3A2/MYO5A/PMEL/ABCB6/RAB17/SDCBP/MLANA/CCT4/ATP1A1/FASN/HSP90AB1/GPR143/STX3/TMEM33/RAB38/SLC24A5/HPS4/AHCY
GOBP_REGULATION_OF_ALPHA_BETA_T_CELL_DIFFERENTIATION	GOBP_REGULATION_OF_ALPHA_BETA_T_CELL_DIFFERENTIATION	GOBP_REGULATION_OF_ALPHA_BETA_T_CELL_DIFFERENTIATION	66	0.694445932686118	2.07087360049233	1.60748201336669e-10	6.16222287769987e-09	4.13211432147834e-09	3889	tags=67%, list=22%, signal=52%	IL18/HLA-DRA/GATA3/HLA-DRB1/CD86/NCKAP1L/SASH3/SOCS1/PRDM1/LILRB4/ZNF683/TBX21/LGALS9/IL12RB1/NLRP3/SYK/ZC3H12A/FOXP3/IL27/CD80/IL4R/JAK3/IFNG/ZAP70/IL12B/RUNX1/NFKBID/CCL19/SMAD7/MYB/IL2/BCL6/IL23A/TNFSF4/TGFBR2/PNP/ZBTB16/LOXL3/CD83/NFKBIZ/ANXA1/RHOA/MALT1/IL23R
GOBP_INTERLEUKIN_12_PRODUCTION	GOBP_INTERLEUKIN_12_PRODUCTION	GOBP_INTERLEUKIN_12_PRODUCTION	62	0.702847638395427	2.08231356203421	1.61581093571574e-10	6.17014315452384e-09	4.13742530907875e-09	1678	tags=55%, list=10%, signal=50%	LAPTM5/CLEC7A/NOD2/CMKLR1/IRF8/IRF1/ARRB2/LILRB1/LGALS9/SYK/TLR8/LTB/MEFV/SCIMP/CD40LG/TLR2/IRF5/CCR7/TIGIT/JAK3/THBS1/HLA-B/SLAMF1/IFNG/IDO1/CD40/IL10/PLCG2/IL12B/TLR4/LILRA5/CCL19/FOXP1/IRAK3
GOBP_POSITIVE_REGULATION_OF_MONONUCLEAR_CELL_MIGRATION	GOBP_POSITIVE_REGULATION_OF_MONONUCLEAR_CELL_MIGRATION	GOBP_POSITIVE_REGULATION_OF_MONONUCLEAR_CELL_MIGRATION	66	0.69427940258696	2.07037699914469	1.62770164797427e-10	6.19155082464963e-09	4.15178034655011e-09	1579	tags=48%, list=9%, signal=44%	SPI1/AIF1/TNFSF14/CXCL12/TNF/CCR2/CX3CR1/LGALS9/CCL4/CCL5/PTK2B/JAM2/SPN/CXCL13/CCR7/CCL3/CCR1/DOCK8/CXCL10/ADAM8/SLAMF1/XCL2/XCL1/FPR2/GAS6/PLA2G7/WNT5A/CCR6/CCL7/SERPINE1/CCL1/LGMN
GOBP_CD8_POSITIVE_ALPHA_BETA_T_CELL_ACTIVATION	GOBP_CD8_POSITIVE_ALPHA_BETA_T_CELL_ACTIVATION	GOBP_CD8_POSITIVE_ALPHA_BETA_T_CELL_ACTIVATION	27	0.835695400821912	2.21709884056363	1.64178918711452e-10	6.22111810440473e-09	4.17160685762379e-09	1086	tags=63%, list=6%, signal=59%	CLEC4A/VSIR/NCKAP1L/SOCS1/WDFY4/TNFSF8/LILRB4/IRF1/LILRB1/PTPN22/CRTAM/TOX/XCL1/HLA-E/RUNX1/CD274/GPR18
GOBP_RECEPTOR_SIGNALING_PATHWAY_VIA_STAT	GOBP_RECEPTOR_SIGNALING_PATHWAY_VIA_STAT	GOBP_RECEPTOR_SIGNALING_PATHWAY_VIA_STAT	172	0.568093441016934	1.76911421790303	1.6948540798649e-10	6.39758712445555e-09	4.28993918339669e-09	3413	tags=41%, list=20%, signal=34%	IL18/HCLS1/CSF2RB/IL10RA/CCL2/SOCS1/CSF1R/TNFRSF18/TNF/EPHB2/CCR2/CD300A/CCL5/FLT3/STAT4/PTK2B/IL7R/BCL3/PTPRC/JAK3/OSM/LYN/IL15/IFNG/CD40/TGFB1/IL10/CYP1B1/IL12B/HAMP/CSF2RA/TNFSF18/SOCS3/CRLF2/IL31RA/CSF2/THPO/NMI/IL6/DAB1/IL21/IL26/CLCF1/PARP9/PARP14/PPARG/IGF1/IL22RA2/IL2/IFNAR2/STAT1/OCIAD2/IFNL1/IL10RB/TNFRSF1A/IL23A/GBP7/IL12A/RET/CTF1/PTPRD/PRLR/STAT3/LIF/JAK2/GH1/CLEC12B/PTPRT/NOTCH1/JAK…
GOBP_MITOCHONDRIAL_RESPIRATORY_CHAIN_COMPLEX_ASSEMBLY	GOBP_MITOCHONDRIAL_RESPIRATORY_CHAIN_COMPLEX_ASSEMBLY	GOBP_MITOCHONDRIAL_RESPIRATORY_CHAIN_COMPLEX_ASSEMBLY	87	-0.523568	-2.3813	1.710971532682e-10	6.4337753969401e-09	4.31420543957904e-09	4041	tags=47%, list=23%, signal=36%	OMA1/NDUFA5/DMAC2/NDUFAF5/SCO1/NDUFS3/COX18/LYRM7/COA4/NDUFB10/NDUFAF6/UQCC1/UQCC3/UQCC2/FASTKD3/COX20/AIFM1/NDUFB9/NDUFS7/NDUFA8/TTC19/NDUFAF8/TIMM21/IMMP2L/NDUFB5/TFAM/UQCRFS1/NDUFA10/NDUFAB1/CHCHD4/OXA1L/SLC25A33/TMEM186/SDHAF3/TACO1/BCS1L/SAMM50/NUBPL/PET117/NDUFS2/NDUFS1
GOBP_NATURAL_KILLER_CELL_ACTIVATION	GOBP_NATURAL_KILLER_CELL_ACTIVATION	GOBP_NATURAL_KILLER_CELL_ACTIVATION	93	0.64571525975199	1.96349278919019	1.76939354430493e-10	6.6281616724305e-09	4.4445522849941e-09	2297	tags=43%, list=13%, signal=38%	IL18/IL15RA/FGR/TYROBP/HAVCR2/CORO1A/IL21R/AXL/PRDM1/CD2/IL2RB/ZNF683/FCGR3A/PTPN22/NCR3/NKG7/PTPRC/TOX/SLAMF1/IL15/RASGRP1/CLNK/HLA-E/NCR1/IL18R1/GAS6/IL12B/HLA-F/CD244/ELF4/UNC13D/KLRC4-KLRK1/KLRK1/KLRF2/IL2/KLRC2/SLAMF7/PBX1/IL23A/PGLYRP2
GOBP_CHEMOKINE_PRODUCTION	GOBP_CHEMOKINE_PRODUCTION	GOBP_CHEMOKINE_PRODUCTION	93	0.645396087314911	1.96252224874028	1.96932299907644e-10	7.34915537382617e-09	4.92801879673196e-09	3000	tags=52%, list=17%, signal=43%	IL18/AIF1/CLEC7A/CD74/NOD2/HAVCR2/CSF1R/TNF/TLR7/CARD9/TREM2/LILRB4/CD84/LGALS9/SYK/MEFV/TLR2/IL4R/ACKR1/IL1B/IFNG/IL10/TLR4/HMOX1/ALOX15B/F2RL1/WNT5A/MYD88/AIRE/IL6/OAS1/FOXP1/IL1RL1/TREM1/ELANE/IL33/IL17RA/AZU1/KLF4/TNFSF4/IL7/LBP/OAS3/ADCYAP1/DEFB124/TLR9/AGER/CXCL6
GOBP_REGULATION_OF_CD4_POSITIVE_ALPHA_BETA_T_CELL_DIFFERENTIATION	GOBP_REGULATION_OF_CD4_POSITIVE_ALPHA_BETA_T_CELL_DIFFERENTIATION	GOBP_REGULATION_OF_CD4_POSITIVE_ALPHA_BETA_T_CELL_DIFFERENTIATION	49	0.737964095437206	2.14843834305069	2.03144675299052e-10	7.55238241904251e-09	5.06429387160617e-09	2393	tags=59%, list=14%, signal=51%	IL18/HLA-DRA/GATA3/HLA-DRB1/CD86/NCKAP1L/SASH3/SOCS1/TBX21/LGALS9/IL12RB1/NLRP3/ZC3H12A/FOXP3/IL27/CD80/IL4R/JAK3/IFNG/IL12B/RUNX1/NFKBID/CCL19/SMAD7/MYB/IL2/BCL6/IL23A/TNFSF4
GOBP_CALCIUM_MEDIATED_SIGNALING	GOBP_CALCIUM_MEDIATED_SIGNALING	GOBP_CALCIUM_MEDIATED_SIGNALING	201	0.553775423325346	1.73444094850692	2.06751648485978e-10	7.65758361234534e-09	5.13483714245351e-09	4605	tags=52%, list=26%, signal=39%	CLEC7A/LAT2/CCRL2/CMKLR1/CCR5/TNF/PLEK/CD4/TREM2/CCR2/EDN1/CX3CR1/SLA2/TBC1D10C/CXCR3/CD3E/CCL4/XCR1/SYK/CCR4/PTK2B/CXCR6/SLC8A1/SELE/PTPRC/CCR7/CCL3/CCR3/CCR1/CACNA1C/VCAM1/TRAT1/GBP1/PTGFR/BTK/ZAP70/FPR2/PLCG2/CCR8/SELP/CXCR2/CLIC2/ACKR3/CXCR4/CCR6/PLN/CDH13/ACKR4/RGN/EGFR/CXCR5/RCAN2/IGF1/TRPM2/NRG1/P2RY12/CASQ1/DEFB1/KSR2/AZU1/CXCR1/NMUR1/TMEM100/TNFSF11/P2RX5/MCTP2/CIB1/SAMD14/SPHK1/LAT/KDR/…
GOCC_ENDOCYTIC_VESICLE_MEMBRANE	GOCC_ENDOCYTIC_VESICLE_MEMBRANE	GOCC_ENDOCYTIC_VESICLE_MEMBRANE	190	0.560033170567023	1.74885133933223	2.10900346841928e-10	7.78198583178528e-09	5.21825577283634e-09	3755	tags=44%, list=21%, signal=35%	HLA-DPB1/HLA-DRA/FCGR1A/CD74/HLA-DRB1/CSF3R/HLA-DQA1/CLEC4E/CORO1A/HLA-DPA1/RAB31/CD4/HLA-DQB1/HLA-DRB5/STAB1/HLA-DQB2/SCARF1/CYBB/CD3D/ROR2/CD3G/IL7R/TLR2/RAC2/MSR1/HVCN1/HLA-DQA2/SGIP1/HLA-B/LYN/WNT5B/CD163/HLA-E/B2M/STX4/HLA-F/GRIA3/HLA-C/WNT5A/SLC11A1/TAP1/TAPBP/MARCO/CYBA/VAMP8/RAB8A/EGFR/COLEC12/WNT1/ADRB2/TCIRG1/UBC/HLA-A/CACNG8/TAP2/NOSTRIN/FZD4/TLR1/TGFA/WNT7A/FZD2/RAB20/RAB35/AREG/NOS3/…
GOMF_RNA_METHYLTRANSFERASE_ACTIVITY	GOMF_RNA_METHYLTRANSFERASE_ACTIVITY	GOMF_RNA_METHYLTRANSFERASE_ACTIVITY	64	-0.573778	-2.65799	2.2959661926096e-10	8.44024586924992e-09	5.65965586206514e-09	3453	tags=56%, list=20%, signal=45%	TGS1/MEPCE/TRMT1L/ZCCHC4/TRMT44/METTL1/MRM2/METTL15/METTL25B/NSUN5/METTL16/METTL8/TRMT10C/METTL2B/LCMT2/THUMPD3/FTSJ3/MRM3/TRMT2A/FBL/FBLL1/TRMT10A/TRMT1/NSUN2/TRMT61B/RNMT/TARBP1/TYW3/WDR4/MRM1/TRMT5/NOP2/METTL2A/TFB2M/TRMT12/NSUN4
GOBP_IMMUNOGLOBULIN_PRODUCTION_INVOLVED_IN_IMMUNOGLOBULIN_MEDIATED_IMMUNE_RESPONSE	GOBP_IMMUNOGLOBULIN_PRODUCTION_INVOLVED_IN_IMMUNOGLOBULIN_MEDIATED_IMMUNE_RESPONSE	GOBP_IMMUNOGLOBULIN_PRODUCTION_INVOLVED_IN_IMMUNOGLOBULIN_MEDIATED_IMMUNE_RESPONSE	71	0.681001634747721	2.04192239082365	2.68317107510967e-10	9.82698937991838e-09	6.58954477299482e-09	1901	tags=45%, list=11%, signal=40%	HLA-DPB1/HLA-DRA/HLA-DRB1/HLA-DQA1/HLA-DMB/GAPT/HLA-DOA/HLA-DPA1/HLA-DMA/HLA-DQB1/HLA-DRB5/HLA-DQB2/TBX21/HLA-DOB/FOXP3/CD40LG/PTPRC/HLA-DQA2/CD40/TGFB1/XCL1/BTK/IL10/B2M/CD28/CCR6/BATF/TNFSF13/CLCF1/IL2/BCL6/C17orf99
GOMF_DNA_HELICASE_ACTIVITY	GOMF_DNA_HELICASE_ACTIVITY	GOMF_DNA_HELICASE_ACTIVITY	72	-0.558636	-2.51294	2.7435229358576e-10	1.00108103570626e-08	6.7128069962738e-09	4379	tags=62%, list=25%, signal=47%	RFC5/MCM3/RAD51/CHTF18/CHD8/FANCM/RAD50/RFC4/RAD54L2/ERCC3/G3BP1/DHX36/HFM1/DNA2/DDX11/WRN/RECQL5/DSCC1/CHD6/SMARCAD1/RFC3/RAD54B/GTF2F2/RAD54L/BRIP1/XRCC6/XRCC5/RECQL4/IGHMBP2/CHTF8/ZRANB3/RUVBL1/SUPV3L1/CHD7/MCM8/RUVBL2/MCM4/WRNIP1/RTEL1/CHD4/CHD1L/ERCC2/DHX9/NAV2/TWNK
GOMF_MHC_PROTEIN_COMPLEX_BINDING	GOMF_MHC_PROTEIN_COMPLEX_BINDING	GOMF_MHC_PROTEIN_COMPLEX_BINDING	34	0.791997112392666	2.17904208269685	2.76071531232471e-10	1.00363716815583e-08	6.72994729079428e-09	1026	tags=65%, list=6%, signal=61%	HLA-DPB1/HLA-DRA/CD74/HLA-DRB1/HLA-DQA1/HLA-DMB/HLA-DOA/HLA-DPA1/HLA-DMA/CD4/HLA-DQB1/HLA-DRB5/LILRB2/HLA-DQB2/LILRB1/KLRD1/HLA-DOB/CD8A/HLA-DQA2/B2M/KLRC1/TAPBPL
GOBP_SMOOTH_MUSCLE_CELL_PROLIFERATION	GOBP_SMOOTH_MUSCLE_CELL_PROLIFERATION	GOBP_SMOOTH_MUSCLE_CELL_PROLIFERATION	136	0.594329368810025	1.83782717375656	3.17651108093531e-10	1.15055099887407e-08	7.71508651081657e-09	3684	tags=54%, list=21%, signal=43%	PTAFR/PTGIR/IL18/AIF1/PDGFB/P2RY6/TNF/EDN1/CCL5/CNN1/S1PR1/PDGFRB/THBS1/IL15/IFNG/MYOCD/TGFB1/IL10/ID2/CCN4/SERPINF2/IL12B/TLR4/ELN/HMOX1/GNAI2/TACR1/TGFB3/MYD88/CDH13/TPM1/MMP9/CALCRL/CYBA/GJA1/IL6/FOXP1/NOTCH3/IGFBP5/PPARG/IGF1/STAT1/FGFR2/TNFAIP3/MAP3K5/NDRG4/ELANE/BMP2/VIP/HTR1B/SMPD3/MMP2/JUN/OGN/TGFBR2/IL12A/ADAMTS1/NOS3/NPR3/EFEMP2/FGF2/NPY5R/JAK2/NPR1/APLN/BMP4/S1PR2/PTGS2/ITGA2/EREG/VIPR…
GOBP_POSITIVE_REGULATION_OF_ION_TRANSPORT	GOBP_POSITIVE_REGULATION_OF_ION_TRANSPORT	GOBP_POSITIVE_REGULATION_OF_ION_TRANSPORT	268	0.52604832527288	1.66843682898999	3.2095448264516e-10	1.15825771539198e-08	7.76676434579149e-09	3785	tags=38%, list=22%, signal=30%	PTAFR/STAC3/PDGFB/P2RY6/TMSB4X/CCL2/CXCL12/LILRA2/THY1/EPHB2/TREM2/CCR2/EDN1/ARRB2/CCL4/CCL5/RAMP3/KCNQ1/FXYD2/P2RX1/CXCL9/APLNR/CXCL11/CCL3/CTSS/CCR1/CXCL10/PDGFRB/JAK3/IL1B/IFNG/GLRX/XCL1/PLCG2/EDNRA/LILRA5/LRRC55/MYLK/ABCB1/ADORA2A/F2RL3/JPH2/STAC/KMO/RGN/VAMP8/TRPC6/TNFRSF11A/KCNJ2/ANK3/SCN3B/ADRA2A/ADRB2/PLA2R1/SLC6A1/CD19/BDKRB1/P2RY12/ABAT/IL1A/CEBPB/CASQ1/GJC2/KCNE5/PKP2/TNFSF11/P2RX5/CAC…
GOBP_RESPONSE_TO_MECHANICAL_STIMULUS	GOBP_RESPONSE_TO_MECHANICAL_STIMULUS	GOBP_RESPONSE_TO_MECHANICAL_STIMULUS	201	0.551277946776214	1.72661877834137	3.48520793170634e-10	1.25314848697704e-08	8.40305992293084e-09	4009	tags=44%, list=23%, signal=35%	TNFSF14/CXCL12/TNF/TNFRSF8/TLR7/IRF1/EDN1/NFKBIA/KCNQ1/TLR8/PTK2B/PTGER4/SLC8A1/TIFAB/CNN2/BTG2/CXCL10/THBS1/IL1B/CASP5/CD40/ENG/COL1A1/AQP1/TLR4/TLR5/CHI3L1/PKD2L1/TACR1/CXCR4/MPO/MYD88/CYBA/MBD2/SLC1A3/TXNIP/PDE2A/KCNJ2/MAP3K14/CNTNAP2/BMP6/ASIC2/STRA6/PKD1L3/TNFRSF10A/RETN/STAT1/MAP1B/BDKRB1/TNFRSF1A/CASP1/PTN/NTRK1/GDF5/NRXN2/MMP2/HTR2A/JUN/FAS/KCNA5/TGFBR2/ANKRD1/ATP1A2/CHRNA9/DCANP1/TMEM150…
GOBP_PRODUCTION_OF_MOLECULAR_MEDIATOR_INVOLVED_IN_INFLAMMATORY_RESPONSE	GOBP_PRODUCTION_OF_MOLECULAR_MEDIATOR_INVOLVED_IN_INFLAMMATORY_RESPONSE	GOBP_PRODUCTION_OF_MOLECULAR_MEDIATOR_INVOLVED_IN_INFLAMMATORY_RESPONSE	79	0.661106713020307	1.99421804285595	3.64033962553887e-10	1.3041682178476e-08	8.74517568990696e-09	2552	tags=44%, list=15%, signal=38%	ALOX5/ALOX5AP/CLEC7A/NOD2/SLAMF8/TNF/CARD9/EPHB2/TREM2/LILRB4/NCF1/CD6/SYK/GBP5/MEFV/ZC3H12A/P2RX1/PLD4/NLRC3/IL4R/LYN/BTK/TLR4/ABCD2/NLRP7/MYD88/SERPINE1/VAMP8/IL6/ADCY7/IL1R2/GPSM3/IL17RA/PLD3/LBP
GOBP_INTERLEUKIN_8_PRODUCTION	GOBP_INTERLEUKIN_8_PRODUCTION	GOBP_INTERLEUKIN_8_PRODUCTION	82	0.652984083399517	1.97452313364365	5.11812879640743e-10	1.82694945297848e-08	1.22507156087921e-08	3830	tags=60%, list=22%, signal=47%	TMSB4X/CLEC7A/CD74/C5AR2/NOD2/TNF/LILRA2/TLR7/CD14/CD2/LGALS9/SYK/TLR8/PTPN22/BCL3/TLR2/PTPRC/CD33/IL1B/FCN1/IL10/F3/TLR4/TLR5/CHI3L1/F2RL1/WNT5A/MYD88/CD244/SERPINE1/IL6/SSC5D/ELANE/TLR1/HYAL2/KLF4/PRKD2/BPI/LBP/TLR9/STAT3/NOD1/TLR6/AFAP1L2/CRP/ANXA1/LEP/FFAR2/TLR3
GOBP_MATURE_B_CELL_DIFFERENTIATION	GOBP_MATURE_B_CELL_DIFFERENTIATION	GOBP_MATURE_B_CELL_DIFFERENTIATION	33	0.794459343325179	2.17926141330094	5.38249131681908e-10	1.91437922214085e-08	1.28369810010855e-08	1987	tags=67%, list=11%, signal=59%	SPI1/MFNG/LFNG/SLAMF8/IRF8/ITM2A/PTK2B/BCL3/GPR183/IL10/PLCG2/FCGR2B/DLL1/POU2AF1/IL6/CR1/IL21/PLCL2/IL2/CD19/C17orf99/DOCK11
GOBP_PIGMENT_BIOSYNTHETIC_PROCESS	GOBP_PIGMENT_BIOSYNTHETIC_PROCESS	GOBP_PIGMENT_BIOSYNTHETIC_PROCESS	66	-0.562742	-2.52982	5.62405349634142e-10	1.99309982179696e-08	1.33648465516996e-08	3753	tags=62%, list=21%, signal=49%	MC1R/TYRP1/UROD/SLC25A39/TMEM14A/IREB2/MFSD12/FXN/OCA2/CDH3/CTNS/GIPC1/ATP7A/HMBS/FECH/OPN3/COX10/GMPS/SLC11A2/TMEM14C/COX15/ABCB10/NFE2L1/PPOX/SLC45A2/TMEM14B/TYR/IBA57/CPOX/DCT/DDT/PMEL/ABCB6/FLVCR1/GPR143/GART/PPAT/SRRD/SHMT2/SLC24A5/PAICS
GOBP_HUMORAL_IMMUNE_RESPONSE_MEDIATED_BY_CIRCULATING_IMMUNOGLOBULIN	GOBP_HUMORAL_IMMUNE_RESPONSE_MEDIATED_BY_CIRCULATING_IMMUNOGLOBULIN	GOBP_HUMORAL_IMMUNE_RESPONSE_MEDIATED_BY_CIRCULATING_IMMUNOGLOBULIN	49	0.730487419769906	2.12667146200391	5.70690215358253e-10	2.01521147014678e-08	1.35131174932594e-08	2066	tags=57%, list=12%, signal=51%	NOD2/PTPN6/C1R/TNF/TREM2/LTA/C3/C1S/C1QA/C1QB/C1QC/BCL3/SERPING1/PTPRC/CR1L/FCGR2B/C2/C4B/IGLL5/C4BPB/CR1/C4A/CLU/C1RL/IGLL1/SUSD4/CFI/FCER2
GOBP_CELL_ADHESION_MEDIATED_BY_INTEGRIN	GOBP_CELL_ADHESION_MEDIATED_BY_INTEGRIN	GOBP_CELL_ADHESION_MEDIATED_BY_INTEGRIN	86	0.645979761066033	1.96456038410772	6.24651393271443e-10	2.19788054518224e-08	1.47380155795924e-08	2537	tags=49%, list=15%, signal=42%	PLAU/NCKAP1L/PTPN6/ITGB2/CD3E/CCL5/ITGAM/ITGAL/SYK/NPNT/CXCL13/LYN/ITGA11/PIK3CG/ITGA8/ITGAX/CYP1B1/ITGBL1/DPP4/ITGB7/ITGAD/FERMT3/FOXC2/LPXN/ITGA5/FBN1/SERPINE1/PODXL/MMRN1/PLPP3/SKAP1/ITGAE/SFRP2/NEXMIF/CCL21/ITGA1/MUC1/P2RY12/ITGB4/ITGA4/CIB1/RET
GOBP_ENDOTHELIAL_CELL_PROLIFERATION	GOBP_ENDOTHELIAL_CELL_PROLIFERATION	GOBP_ENDOTHELIAL_CELL_PROLIFERATION	152	0.574959806817551	1.78345944568811	6.3780098898392e-10	2.23616204393935e-08	1.49947143916954e-08	3850	tags=49%, list=22%, signal=39%	ALOX5/PDGFB/CCL2/RGCC/CXCL12/TNF/ACVRL1/JCAD/VEGFC/CD34/APLNR/SULF1/CCR3/GHRL/THBS1/TEK/MMRN2/IL10/F3/IL12B/CCL11/HMOX1/NRP1/WNT2/WNT5A/VSTM4/TIE1/CDH13/LRG1/CCL26/FLT4/CYBA/PPP1R16B/VASH1/LOXL2/FUT1/BMP6/PPARG/NGFR/FGF18/APELA/ANGPT4/STAT1/COL4A3/BMP2/VIP/NRARP/DLL4/PRKD2/JUN/ITGA4/IGF2/TNFSF12/IL12A/KDR/PROK2/FGF2/GATA2/FLT1/STAT3/PRKX/VASH2/APLN/ARG1/BMPER/BMP4/PGF/HTR2B/AGTR1/SPARC/TNMD/ALDH1…
GOMF_RRNA_BINDING	GOMF_RRNA_BINDING	GOMF_RRNA_BINDING	65	-0.573883	-2.64152	6.47540064465781e-10	2.2622569911762e-08	1.5169695575167e-08	5013	tags=72%, list=29%, signal=52%	MRPS18A/RPS14/DDX28/RPS11/MRPS17/NOP53/MDM2/IMP3/MRPL16/RCC1L/BRIX1/RPL11/SBDS/RPS9/PPAN/RPS13/RPF1/UTP23/RPS4X/RPS4Y1/MRPS11/RPL12/NGRN/RPUSD4/RPL37/FASTKD5/RPL9/ERAL1/IMP4/RPL23/RPS3/DDX21/RPL5/TACO1/MRPS7/RPL23A/RPL8/FASTKD2/RPLP0/RRS1/RPS5/RPL3/MRPS27/PTCD3/RPS18/UTP25/NSUN4
GOBP_CELLULAR_EXTRAVASATION	GOBP_CELLULAR_EXTRAVASATION	GOBP_CELLULAR_EXTRAVASATION	73	0.669830251688154	2.01195350125086	6.60249367464165e-10	2.29850769196359e-08	1.5412776753599e-08	3253	tags=58%, list=19%, signal=47%	PTAFR/SELPLG/PECAM1/JAML/CCL2/CXCL12/TNF/FUT7/RIPK3/THY1/CCR2/CX3CR1/ITGAL/JAM2/PTGER4/SPN/SELE/ADAM8/VCAM1/SELL/IL1R1/PLVAP/PIK3CG/CCL25/SELP/ITGB7/GCNT1/CCL21/ITGA1/ELANE/AZU1/TRIM55/ITGA4/CD177/CHST4/CHST2/FUT4/IL27RA/AGER/LYVE1/ADD2/CD47
GOBP_PLATELET_ACTIVATION	GOBP_PLATELET_ACTIVATION	GOBP_PLATELET_ACTIVATION	130	0.592766167318273	1.8284263455204	7.09816877899912e-10	2.46236474685561e-08	1.65115297468489e-08	3075	tags=42%, list=18%, signal=35%	PDGFB/PDPN/TREML1/PTPN6/VAV1/PLEK/AXL/LCK/SYK/FCER1G/P2RX1/CD40LG/PDGFRA/LYN/DGKA/TSPAN32/CD40/PIK3CG/PRKCQ/PLCG2/SELP/TLR4/COL3A1/FERMT3/THBD/F2RL3/MYL9/COMP/IL6/MMRN1/VWF/SAA1/PEAR1/ADRA2A/ACTB/P2RY12/ABAT/F2RL2/BLK/FN1/DGKZ/GP5/EMILIN2/UBASH3B/CTSG/NOS3/MYL12A/ADAMTS18/MYH9/GP1BA/DGKE/PDGFA/VAV3/TXK/JAK2
GOBP_AMEBOIDAL_TYPE_CELL_MIGRATION	GOBP_AMEBOIDAL_TYPE_CELL_MIGRATION	GOBP_AMEBOIDAL_TYPE_CELL_MIGRATION	413	0.483875350141453	1.54690666166562	7.16313649328177e-10	2.47618318357235e-08	1.66041900763939e-08	3858	tags=39%, list=22%, signal=31%	PDGFB/GATA3/TMSB4X/RGCC/TNF/ACTA2/ACVRL1/EDN1/SMOC2/GLIPR2/ARHGDIB/JCAD/SEMA4D/INSL3/PTK2B/CLEC14A/SOX17/CXCL13/ZC3H12A/VEGFC/SLC8A1/PDLIM1/SEMA4A/PRR5L/DCN/THBS1/CDH5/TEK/IFNG/CD40/SRPX2/TGFB1/MMRN2/ENG/EVL/PIK3CG/ID1/PLCG2/CYP1B1/EDNRA/SEMA3G/HMOX1/NRP1/SEMA3F/DPP4/ITGB7/CCBE1/SOX18/TACR1/CRB2/WNT5A/FGF7/VSTM4/FOXC2/RRAS/LPXN/TBX1/TIMP1/CDH13/TACSTD2/MMP9/FLT4/GJA1/HAS1/MARVELD3/FOXP1/PLPP3/SLI…
GOBP_POSITIVE_REGULATION_OF_MAP_KINASE_ACTIVITY	GOBP_POSITIVE_REGULATION_OF_MAP_KINASE_ACTIVITY	GOBP_POSITIVE_REGULATION_OF_MAP_KINASE_ACTIVITY	116	0.602003675423748	1.84644372970614	8.1394932943997e-10	2.80385622155335e-08	1.88014206535342e-08	3178	tags=47%, list=18%, signal=39%	PDGFB/PIK3R5/NOD2/TNF/FGD2/PIK3R6/EDN1/IL34/SYK/ROR2/FLT3/PTK2B/PTPRC/PDGFRB/THBS1/ADAM8/IL1B/CD40/RASGRP1/TGFB1/PIK3CG/TLR4/NTRK3/FZD10/WNT5A/CCL19/EGFR/TNFRSF11A/FZD8/FGF1/DIRAS2/FGF18/ADRA2A/S100A12/CD24/MAP3K5/AKAP13/PDGFC/FZD4/ELANE/TGFA/HTR2A/NTF3/TNFSF11/MAP3K4/TENM1/FGF2/TLR9/FLT1/KITLG/PDGFA/AGER/PDE5A/TLR6/GH1
GOMF_GROWTH_FACTOR_BINDING	GOMF_GROWTH_FACTOR_BINDING	GOMF_GROWTH_FACTOR_BINDING	139	0.578520070545841	1.7921160317359	8.67877511917587e-10	2.97920879700769e-08	1.99772575272136e-08	2956	tags=43%, list=17%, signal=36%	PDGFB/IL10RA/ACVRL1/LTBP2/IL2RB/IL2RG/FLT3/CXCL13/PDGFRA/IL9R/IL2RA/PDGFRB/THBS1/COL5A1/IGFBP4/IL1R1/SRPX2/ENG/COL1A1/CCN4/CCN1/LTBP1/NRP1/COL3A1/NTRK3/CCN2/HTRA4/COL1A2/NLRP7/TGFB3/HTRA3/FLT4/HTRA1/LRRC32/COL6A1/IL1RN/EGFR/CRIM1/COL4A1/IGFBP6/IGFBP5/NGFR/IL1R2/IGFBP7/FGFR2/PXDN/ITGB4/KL/NTRK1/HYAL2/NKD2/OSMR/VASN/TGFBR2/KDR/CCN5/NTRK2/FLT1/CD36/PDGFA
GOBP_REGULATION_OF_NIK_NF_KAPPAB_SIGNALING	GOBP_REGULATION_OF_NIK_NF_KAPPAB_SIGNALING	GOBP_REGULATION_OF_NIK_NF_KAPPAB_SIGNALING	97	0.631783422512087	1.92790249032912	8.80200316346437e-10	3.01101858216844e-08	2.01905598881222e-08	2999	tags=45%, list=17%, signal=38%	SPI1/LAPTM5/IL18/TMSB4X/CD86/NOD2/HAVCR2/TNFSF14/TNF/TLR7/CD14/TREM2/EDN1/NFKBIA/LGALS9/NLRP3/PTPN22/ZC3H12A/BCL3/TLR2/NLRC3/TCIM/CD27/IL1B/IL18R1/IL12B/TLR4/NLRP12/CYLD/CCL19/NMI/EGFR/HDAC7/GREM1/EDAR/IL23A/IFI35/LITAF/RASSF2/TRADD/SPHK1/TLR9/AGER/NOD1
GOMF_C_C_CHEMOKINE_BINDING	GOMF_C_C_CHEMOKINE_BINDING	GOMF_C_C_CHEMOKINE_BINDING	24	0.838122313625551	2.18519927993723	9.85105007851972e-10	3.35821956309953e-08	2.2518736220284e-08	1445	tags=83%, list=8%, signal=77%	CCRL2/CCR5/CCR2/CX3CR1/CXCR3/XCR1/CCR4/CXCR6/CCR7/CCR3/CCR1/ACKR1/ZFP36/CCR8/CXCR2/ACKR3/CXCR4/CCR6/ACKR4/CXCR5
GOBP_NEGATIVE_REGULATION_OF_ADAPTIVE_IMMUNE_RESPONSE	GOBP_NEGATIVE_REGULATION_OF_ADAPTIVE_IMMUNE_RESPONSE	GOBP_NEGATIVE_REGULATION_OF_ADAPTIVE_IMMUNE_RESPONSE	59	0.702830071890274	2.06790793710074	1.0056587813941e-09	3.41646562561885e-08	2.29093085736093e-08	2816	tags=61%, list=16%, signal=51%	NOD2/NCKAP1L/HAVCR2/PTPN6/LILRB4/LILRB1/TBX21/KLRD1/IL7R/IL4I1/ZC3H12A/FOXP3/SAMSN1/PTPRC/IL4R/JAK3/SLAMF1/XCL1/CR1L/HLA-F/KLRC1/FCGR2B/IL1RL1/SMAD7/C4BPB/CR1/IL2/BCL6/SUSD4/TNFSF4/ALOX15/CLEC4G/CR2/IL20RB/IL27RA/HLA-G
GOBP_NEGATIVE_REGULATION_OF_HEMOPOIESIS	GOBP_NEGATIVE_REGULATION_OF_HEMOPOIESIS	GOBP_NEGATIVE_REGULATION_OF_HEMOPOIESIS	101	0.62112000070929	1.89417658038832	1.04275834630328e-09	3.53032825696904e-08	2.36728210576935e-08	2863	tags=45%, list=16%, signal=37%	TMEM176A/TMEM176B/INPP5D/CD74/GPR68/SOCS1/MAFB/LILRB3/LILRB4/IRF1/LILRB1/TBX21/C1QC/INHBA/ZC3H12A/FOXP3/IL4R/CCL3/LAG3/JAK3/FGL2/LYN/ID2/RUNX1/TLR4/FCGR2B/FBN1/TNFAIP6/CTLA4/LTF/SMAD7/CR1/GPR55/IL2/ZBTB46/BCL6/IFNL1/NRARP/PGLYRP2/TNFSF4/LRRC17/UBASH3B/HLA-G/TMEM178A/GATA2
GOBP_GRANULOCYTE_ACTIVATION	GOBP_GRANULOCYTE_ACTIVATION	GOBP_GRANULOCYTE_ACTIVATION	47	0.736477174422352	2.13133337109687	1.07231495063026e-09	3.6179612649347e-08	2.426044927958e-08	1567	tags=53%, list=9%, signal=49%	PTAFR/SPI1/IL18/TYROBP/PRAM1/ITGB2/TNF/LILRA2/CCR2/CD300A/CCL5/ITGAM/SYK/FCER1G/CCL3/IL15/CXCR2/STX4/FCGR2B/F2RL1/MYD88/SCNN1B/DNASE1L3/VAMP8/PLA2G2A
GOBP_INTERLEUKIN_2_PRODUCTION	GOBP_INTERLEUKIN_2_PRODUCTION	GOBP_INTERLEUKIN_2_PRODUCTION	62	0.690237433422151	2.04495354344494	1.08087144944927e-09	3.63438413650998e-08	2.43705737982527e-08	2705	tags=56%, list=15%, signal=48%	LAPTM5/GATA3/CLEC7A/CD86/NOD2/HAVCR2/SASH3/CARD11/CD4/CARD9/CCR2/LILRB4/TBX21/CD3E/FOXP3/CD34/CD80/PTPRC/LAG3/IL1B/VSIG4/GBP1/XCL1/PRKCQ/ZFP36/PLCG2/RUNX1/CD28/CR1/HDAC7/TNFAIP3/IL1A/PRKD2/IL20RB/PNP
GOBP_POSITIVE_REGULATION_OF_INTERLEUKIN_1_BETA_PRODUCTION	GOBP_POSITIVE_REGULATION_OF_INTERLEUKIN_1_BETA_PRODUCTION	GOBP_POSITIVE_REGULATION_OF_INTERLEUKIN_1_BETA_PRODUCTION	60	0.694363609839523	2.0480806465739	1.10423871850961e-09	3.70032648120977e-08	2.48127540184974e-08	3758	tags=70%, list=22%, signal=55%	CLEC7A/TYROBP/MNDA/NOD2/TNF/LILRA2/LGALS9/NLRP3/TLR8/GBP5/NLRP1/MEFV/NLRC4/CCL3/IFNG/TLR4/LILRA5/F2RL1/NLRP12/WNT5A/MYD88/CCL19/AIM2/PYHIN1/IL6/NLRP2/CASP1/AZU1/INAVA/ORM2/CD36/AGER/STAT3/NOD1/JAK2/TMEM106A/TLR6/GSDMD/CASP8/CARD8/USP50/MALT1
GOCC_MEMBRANE_MICRODOMAIN	GOCC_MEMBRANE_MICRODOMAIN	GOCC_MEMBRANE_MICRODOMAIN	327	0.501875534490145	1.60009935751784	1.1215393642202e-09	3.74556129366014e-08	2.51160786792007e-08	4231	tags=43%, list=24%, signal=33%	SELPLG/HCK/PECAM1/INPP5D/NFAM1/TNFRSF1B/LAT2/PDPN/ITGB2/CARD11/TNF/CD4/THY1/CD14/CD2/TREM2/RFTN1/ITGAM/LCK/KCNQ1/OLR1/PTK2B/FASLG/P2RX1/TLR2/CD48/SELE/S1PR1/MS4A4A/PTPRC/KCNMA1/MYO1A/SULF1/CD8A/TEK/LYN/LAX1/KCNA3/UNC5B/PLVAP/BTK/ZAP70/CD226/FAIM2/MYOF/HMOX1/PLPP1/GNAI2/DPP4/MALL/LCP2/CFLAR/DLL1/CDH13/AKAP5/BIRC3/PODXL/CD79A/GJA1/EGFR/UNC5A/TFPI/PLPP3/SKAP1/RGS19/SLC1A2/ANO1/CR1/MLC1/MS4A1/TNFRSF1…
GOBP_RRNA_MODIFICATION	GOBP_RRNA_MODIFICATION	GOBP_RRNA_MODIFICATION	34	-0.712359	-2.8714	1.15053246036842e-09	3.82940736471273e-08	2.56783133757902e-08	3311	tags=74%, list=19%, signal=60%	ZCCHC4/MRM2/TRMT112/METTL15/METTL25B/NSUN5/METTL16/RPUSD1/FTSJ3/MRM3/GAR1/RPUSD2/RPUSD4/FBL/FBLL1/NHP2/TRMT61B/MRM1/RPUSD3/NAT10/NOP2/DKC1/NAF1/TFB2M/NSUN4
GOBP_POSITIVE_REGULATION_OF_INTERLEUKIN_1_PRODUCTION	GOBP_POSITIVE_REGULATION_OF_INTERLEUKIN_1_PRODUCTION	GOBP_POSITIVE_REGULATION_OF_INTERLEUKIN_1_PRODUCTION	70	0.670515638409494	2.00750597143938	1.18168773108667e-09	3.91986112008953e-08	2.62848562831826e-08	3241	tags=59%, list=19%, signal=48%	CLEC7A/TYROBP/MNDA/NOD2/HAVCR2/TNF/LILRA2/LGALS9/NLRP3/TLR8/GBP5/NLRP1/MEFV/NLRC4/CCL3/IFNG/TLR4/LILRA5/F2RL1/NLRP12/WNT5A/MYD88/CCL19/AIM2/PYHIN1/IL6/NLRP2/SAA1/CASP1/AZU1/INAVA/ORM2/CD36/AGER/STAT3/NOD1/JAK2/TMEM106A/TLR6/GSDMD/CASP8
GOBP_B_CELL_ACTIVATION_INVOLVED_IN_IMMUNE_RESPONSE	GOBP_B_CELL_ACTIVATION_INVOLVED_IN_IMMUNE_RESPONSE	GOBP_B_CELL_ACTIVATION_INVOLVED_IN_IMMUNE_RESPONSE	85	0.646709070353567	1.96407444375089	1.30407027569233e-09	4.31130884433586e-08	2.89097317211059e-08	1987	tags=42%, list=11%, signal=38%	SPI1/MFNG/LFNG/GAPT/IRF8/ITM2A/TBX21/PTK2B/BCL3/FOXP3/CD40LG/GPR183/CD180/PTPRC/CD40/TGFB1/IL10/PLCG2/TLR4/CD28/FCGR2B/DLL1/CCR6/BATF/POU2AF1/IL6/TNFSF13/CR1/IL21/PLCL2/CLCF1/IL2/BCL6/CD19/C17orf99/DOCK11
GOMF_G_PROTEIN_COUPLED_CHEMOATTRACTANT_RECEPTOR_ACTIVITY	GOMF_G_PROTEIN_COUPLED_CHEMOATTRACTANT_RECEPTOR_ACTIVITY	GOMF_G_PROTEIN_COUPLED_CHEMOATTRACTANT_RECEPTOR_ACTIVITY	26	0.822944630592712	2.16973657219518	1.53497324944211e-09	5.04143495818959e-08	3.38056347603456e-08	1445	tags=77%, list=8%, signal=71%	CCRL2/CMKLR1/CCR5/CCR2/CX3CR1/CXCR3/XCR1/CCR4/CXCR6/CCR7/CCR3/CCR1/GPR35/CCR8/CXCR2/ACKR3/CXCR4/CCR6/ACKR4/CXCR5
GOBP_REGULATION_OF_DNA_BINDING_TRANSCRIPTION_FACTOR_ACTIVITY	GOBP_REGULATION_OF_DNA_BINDING_TRANSCRIPTION_FACTOR_ACTIVITY	GOBP_REGULATION_OF_DNA_BINDING_TRANSCRIPTION_FACTOR_ACTIVITY	424	0.478437375439749	1.53004559593985	1.53515071808453e-09	5.04143495818959e-08	3.38056347603456e-08	3562	tags=33%, list=20%, signal=27%	CAMK1D/SPI1/IL18/HCK/HCLS1/TMSB4X/CLEC7A/NFAM1/NOD2/LPAR5/HAVCR2/CMKLR1/RGCC/CARD11/TNF/RIPK3/CARD9/EDN1/NFKBIA/CX3CR1/ARRB2/ID3/LGALS9/NLRP3/SYK/FOXS1/PIM1/ZC3H12A/BCL3/FOXP3/CD40LG/IL18RAP/TLR2/NLRC3/NLRC4/NLRC5/TRIM22/ADAM8/IL1B/MYOCD/TMIGD3/CD40/XCL1/BTK/IL10/ID2/ID1/PRKCQ/IL18R1/PLCG2/GAS6/CYP1B1/TLR4/HMOX1/WNT2/NLRP12/CFLAR/WNT5A/TNFSF18/IRAK2/ACOD1/MYD88/CYLD/GFI1/S100A8/TNFRSF4/PRKCB/NDP/…
GOBP_POSITIVE_REGULATION_OF_INTERLEUKIN_6_PRODUCTION	GOBP_POSITIVE_REGULATION_OF_INTERLEUKIN_6_PRODUCTION	GOBP_POSITIVE_REGULATION_OF_INTERLEUKIN_6_PRODUCTION	92	0.630729095219624	1.92257201626195	1.55850493793368e-09	5.10112646130321e-08	3.42058995994817e-08	3157	tags=54%, list=18%, signal=45%	PTAFR/AIF1/CLEC7A/TYROBP/CD74/NOD2/MAPK13/TNF/LILRA2/TLR7/CARD9/LILRB2/LGALS9/POU2F2/SYK/TLR8/SCIMP/TLR2/IL1B/IFNG/ARID5A/PLCG2/TLR4/LILRA5/F2RL1/WNT5A/MYD88/POU2AF1/CYBA/SIGLEC16/IL1RL2/IL6/IL1A/TLR1/IL33/AKIRIN2/IL17RA/HYAL2/INAVA/TNFSF4/LBP/RAB7B/TLR9/CD36/IFIH1/AGER/STAT3/NOD1/TMEM106A/TLR6
GOBP_COMPLEMENT_ACTIVATION	GOBP_COMPLEMENT_ACTIVATION	GOBP_COMPLEMENT_ACTIVATION	57	0.700107481391806	2.06001725140118	1.66359889161582e-09	5.4270782384765e-08	3.63915881623592e-08	2793	tags=60%, list=16%, signal=50%	RGCC/C1R/TREM2/CFB/C3/C1S/C1QA/C1QB/C1QC/MFAP4/SERPING1/IL1B/VSIG4/FCN1/CFD/CFH/CR1L/CFP/C2/C4B/IGLL5/C4BPB/CR1/FCN3/C4A/CLU/C1RL/IGLL1/SUSD4/CFI/COLEC10/CR2/MASP1/KRT1
GOBP_POSITIVE_REGULATION_OF_TELOMERASE_RNA_LOCALIZATION_TO_CAJAL_BODY	GOBP_POSITIVE_REGULATION_OF_TELOMERASE_RNA_LOCALIZATION_TO_CAJAL_BODY	GOBP_POSITIVE_REGULATION_OF_TELOMERASE_RNA_LOCALIZATION_TO_CAJAL_BODY	15	-0.888759	-2.8624	2.03003959878577e-09	6.58818122763772e-08	4.41774316565745e-08	1867	tags=87%, list=11%, signal=77%	SHQ1/RUVBL1/NHP2/RUVBL2/CCT6A/CCT5/CCT7/CCT2/DKC1/CCT4/NAF1/CCT8/CCT3
GOBP_COLLAGEN_METABOLIC_PROCESS	GOBP_COLLAGEN_METABOLIC_PROCESS	GOBP_COLLAGEN_METABOLIC_PROCESS	94	0.627494454718077	1.91101467153241	2.03289392326621e-09	6.58818122763772e-08	4.41774316565745e-08	3659	tags=52%, list=21%, signal=41%	VSIR/MMP19/RGCC/CIITA/ARRB2/MFAP4/MRC2/MMP28/CTSS/PDGFRB/COL5A1/TGFB1/ENG/ADAMTS2/COL1A1/SERPINF2/CREB3L1/RUNX1/CCN2/MMP25/COL1A2/TGFB3/ADAMTS14/CST3/MMP9/PRSS2/IL6/FAP/MMP7/TMPRSS6/TNXB/MMP11/MMP23B/SMPD3/MMP2/P3H2/MMP1/MMP3/EMILIN1/MMP10/MMP13/ARG1/BMP4/MMP27/MMP12/RCN3/CTSB/ITGA2/ERRFI1
GOBP_REGULATION_OF_NEUTROPHIL_MIGRATION	GOBP_REGULATION_OF_NEUTROPHIL_MIGRATION	GOBP_REGULATION_OF_NEUTROPHIL_MIGRATION	45	0.726509696297976	2.08617232397857	2.30564967224302e-09	7.42328776828046e-08	4.9777287041614e-08	2747	tags=64%, list=16%, signal=54%	CAMK1D/CD74/C5AR2/NOD2/NCKAP1L/SLAMF8/FUT7/DAPK2/EDN1/C3AR1/RHOH/RAC2/C5AR1/CCR7/ADAM8/IL1R1/XCL1/RHOG/DPP4/MYD88/CCL19/TNFAIP6/SLIT2/CCL21/IL1A/IL23A/LBP/MPP1/FUT4
GOBP_REGULATION_OF_TOLL_LIKE_RECEPTOR_SIGNALING_PATHWAY	GOBP_REGULATION_OF_TOLL_LIKE_RECEPTOR_SIGNALING_PATHWAY	GOBP_REGULATION_OF_TOLL_LIKE_RECEPTOR_SIGNALING_PATHWAY	72	0.662064926160014	1.98627097588874	2.30481054537066e-09	7.42328776828046e-08	4.9777287041614e-08	3175	tags=56%, list=18%, signal=46%	NOD2/CD300LF/LILRA2/TASL/TREM2/IRF1/ARRB2/CD300A/PTPN22/TLR2/LYN/LILRA4/TLR5/F2RL1/RSAD2/FCRL3/NR1H3/ACOD1/GFI1/BIRC3/CYBA/LTF/TICAM2/IRAK3/TNFAIP3/IRF7/TLR1/SMPDL3B/ESR1/IFI35/NLRP6/NLRP2B/LBP/RAB7B/TLR9/CD36/GPR108/TREML4/TLR6/PELI1
GOBP_B_CELL_PROLIFERATION	GOBP_B_CELL_PROLIFERATION	GOBP_B_CELL_PROLIFERATION	99	0.61941212677357	1.89261891020449	2.31620931167448e-09	7.43299483342572e-08	4.9842378330427e-08	1887	tags=39%, list=11%, signal=35%	TYROBP/MNDA/INPP5D/CD74/NCKAP1L/GAPT/SASH3/CARD11/EPHB2/CD300A/IL7R/CD40LG/GPR183/CD180/IKZF3/PTPRC/LYN/CD40/RASGRP1/CD38/TNFSF13B/BTK/IL10/TLR4/FCGR2B/MZB1/FCRL3/CD70/TNFRSF4/TNFRSF13B/CD79A/CTLA4/IL21/PLCL2/CLCF1/IL2/MS4A1/BCL6/CD19
GOBP_LYMPHOCYTE_COSTIMULATION	GOBP_LYMPHOCYTE_COSTIMULATION	GOBP_LYMPHOCYTE_COSTIMULATION	47	0.730395147530113	2.11373224599818	2.32491940090492e-09	7.43672270705043e-08	4.98673758034153e-08	2393	tags=64%, list=14%, signal=55%	CD86/TNFSF14/PTPN6/VAV1/CARD11/LILRB4/LILRB2/PDCD1LG2/CD5/CD3E/LCK/CD40LG/CD80/CCR7/MAP3K8/TMIGD2/LYN/ICOS/TNFSF13B/CD28/CD274/DPP4/CCL19/KLRC4-KLRK1/KLRK1/EFNB1/CCL21/CD24/EFNB2/TNFSF4
GOMF_SERINE_HYDROLASE_ACTIVITY	GOMF_SERINE_HYDROLASE_ACTIVITY	GOMF_SERINE_HYDROLASE_ACTIVITY	190	0.546949036383205	1.70799267810649	2.35242537356e-09	7.50035429783597e-08	5.0294061129152e-08	4191	tags=44%, list=24%, signal=34%	PLAU/MMP19/C1R/ST14/CFB/GZMA/C1S/GZMH/GZMK/PCSK5/PROC/CTSS/GZMB/ACE/ADAM8/CFD/F3/HGF/TLL1/PRSS36/DPP4/TMPRSS3/HTRA4/C2/TPSAB1/MMP9/CORIN/PRSS2/HTRA3/HTRA1/GZMM/TPSB2/CTSC/KLK1/LTF/FAP/MMP7/C1RL/TMPRSS6/RHBDL2/CFI/MMP11/ELANE/HP/SCPEP1/NCEH1/CELA1/HPR/ACHE/MMP2/AZU1/CMA1/PRSS16/CTRC/F10/CTSG/MMP1/MMP3/MASP1/PRSS1/CTSH/PRSS23/MMP10/RELN/MMP13/PRSS3/CPVL/PCSK7/MMP12/PCSK1/PRCP/TPSG1/TPSD1/KLK14/CTRL…
GOMF_RIBOSOME_BINDING	GOMF_RIBOSOME_BINDING	GOMF_RIBOSOME_BINDING	70	-0.536105	-2.43507	2.40059242039744e-09	7.6292375889534e-08	5.11582955192336e-08	2259	tags=51%, list=13%, signal=45%	TMCO1/EIF2A/NOMO2/NOMO1/YTHDF1/RACK1/ZNF598/IGHMBP2/CPEB1/NCLN/TMEM147/MAIP1/MTOR/OLA1/IMPACT/NAA15/BAG6/OXA1L/SRP68/LETMD1/LETM1/SERBP1/CCDC47/PRMT3/TACO1/GCN1/YTHDF3/C1QBP/SRP72/GEMIN5/MRPS27/TTC5/EEF2/CPEB2/EIF3C/GUF1
GOCC_CATALYTIC_STEP_2_SPLICEOSOME	GOCC_CATALYTIC_STEP_2_SPLICEOSOME	GOCC_CATALYTIC_STEP_2_SPLICEOSOME	86	-0.483486	-2.21973	2.41484604247129e-09	7.649859553192e-08	5.12965772975116e-08	3877	tags=45%, list=22%, signal=35%	CRNKL1/LSM2/RBM8A/PNN/SNRPB/PLRG1/HNRNPC/PRPF19/ESS2/HNRNPR/MTREX/PRPF4B/CDC5L/SRRM1/SF3B2/SNRPD1/SNW1/SF3A3/DHX35/PPIL1/SRRM2/EIF4A3/SNRPD3/HNRNPA1/PRPF6/SNRPD2/HNRNPK/SF3B6/PRPF8/HNRNPF/RBMX/SF3B3/EFTUD2/TFIP11/HNRNPU/SNRNP200/SF3A1/PABPC1/SNRPE
GOBP_TELOMERASE_RNA_LOCALIZATION	GOBP_TELOMERASE_RNA_LOCALIZATION	GOBP_TELOMERASE_RNA_LOCALIZATION	19	-0.829918	-2.87705	2.42879493009904e-09	7.66938706773583e-08	5.142752017983e-08	1867	tags=74%, list=11%, signal=66%	SHQ1/RUVBL1/NHP2/RUVBL2/PARN/CCT6A/CCT5/CCT7/CCT2/DKC1/CCT4/NAF1/CCT8/CCT3
GOMF_MHC_CLASS_II_RECEPTOR_ACTIVITY	GOMF_MHC_CLASS_II_RECEPTOR_ACTIVITY	GOMF_MHC_CLASS_II_RECEPTOR_ACTIVITY	9	0.965706761321349	2.06653405562691	2.47025741329344e-09	7.77539170471789e-08	5.21383404265332e-08	608	tags=100%, list=3%, signal=97%	HLA-DRA/HLA-DRB1/HLA-DQA1/HLA-DOA/HLA-DPA1/HLA-DQB1/HLA-DQB2/HLA-DOB/HLA-DQA2
GOBP_ALPHA_BETA_T_CELL_PROLIFERATION	GOBP_ALPHA_BETA_T_CELL_PROLIFERATION	GOBP_ALPHA_BETA_T_CELL_PROLIFERATION	40	0.74674762172962	2.11256226596564	2.48972111936448e-09	7.81169823820982e-08	5.23817959944065e-08	3075	tags=70%, list=18%, signal=58%	IL18/VSIR/RASAL3/CCR2/IRF1/DOCK2/CD3E/LGALS9/SYK/PTPN22/EBI3/PTPRC/IL15/XCL1/HLA-E/ZAP70/IL12B/CD28/CD274/ELF4/LGALS9C/HLA-A/IL23A/TNFSF4/TGFBR2/LGALS9B/CBLB/JAK2
GOBP_REGULATION_OF_ANTIGEN_RECEPTOR_MEDIATED_SIGNALING_PATHWAY	GOBP_REGULATION_OF_ANTIGEN_RECEPTOR_MEDIATED_SIGNALING_PATHWAY	GOBP_REGULATION_OF_ANTIGEN_RECEPTOR_MEDIATED_SIGNALING_PATHWAY	63	0.68026304287541	2.01672478316931	2.49889966294656e-09	7.81560618392049e-08	5.24080009512202e-08	2352	tags=54%, list=13%, signal=47%	LAPTM5/NFAM1/PTPN6/CARD11/THY1/LILRB4/SLA2/CD300A/TESPA1/UBASH3A/LCK/PTPN22/PTPRC/CCR7/SH2D1A/LYN/TRAT1/GBP1/CD226/GCSAM/STAP1/FCGR2B/FCRL3/LPXN/PRKCB/FOXP1/PLCL2/PRKCH/CD19/CMTM3/NECTIN2/BLK/PRKD2/DGKZ
GOBP_NEGATIVE_REGULATION_OF_B_CELL_ACTIVATION	GOBP_NEGATIVE_REGULATION_OF_B_CELL_ACTIVATION	GOBP_NEGATIVE_REGULATION_OF_B_CELL_ACTIVATION	34	0.773817655330345	2.12902447359256	2.51945720222334e-09	7.85496593553934e-08	5.26719300504786e-08	2178	tags=62%, list=12%, signal=54%	LAPTM5/TYROBP/MNDA/INPP5D/TBC1D10C/CD300A/INHBA/FOXP3/SAMSN1/LYN/BTK/IL10/ID2/FCGR2B/BANK1/TNFRSF13B/CTLA4/CR1/BCL6/TNFAIP3/BLK
GOBP_ENDOTHELIUM_DEVELOPMENT	GOBP_ENDOTHELIUM_DEVELOPMENT	GOBP_ENDOTHELIUM_DEVELOPMENT	127	0.59268668884334	1.82890910479588	2.58162583147351e-09	8.02339990273722e-08	5.38013737948787e-08	3350	tags=46%, list=19%, signal=37%	PECAM1/PDPN/TNF/ACVRL1/SOX17/FOXP3/CD34/GJA4/S1PR1/PROC/GJA5/CXCL10/IL1B/CDH5/ROBO4/ID1/HEG1/ITGAX/CLDN5/EDNRA/NRP1/ADAMTS12/SOX18/F2RL1/CXCR4/FOXC2/DLL1/MYD88/TIE1/S1PR3/COL15A1/CCM2/PPP1R16B/FOXP1/PDE2A/FGF1/NOTCH4/BMP6/NRG1/TJP3/TNFRSF1A/ZEB1/SLC40A1/HPSE/COL18A1/DLL4/PRKD2/TMEM100/RAP2C/KDR/SCUBE1/RAP1A/GPX1/FSTL1/BTG1/BMP4/NOTCH1/S1PR2
GOBP_T_CELL_MEDIATED_CYTOTOXICITY	GOBP_T_CELL_MEDIATED_CYTOTOXICITY	GOBP_T_CELL_MEDIATED_CYTOTOXICITY	49	0.718108397593451	2.09063235650025	2.60825089314539e-09	8.08065654065044e-08	5.41853115040731e-08	3023	tags=69%, list=17%, signal=58%	HLA-DRA/HLA-DRB1/NCKAP1L/RIPK3/LILRB1/IL12RB1/KLRD1/IL7R/CRTAM/PTPRC/CD1E/PRF1/HLA-B/CD1C/XCL1/HLA-E/CD1B/IL12B/B2M/HLA-F/CD1D/KLRC1/FCGR2B/GZMM/CTSC/HLA-A/CD1A/NECTIN2/IL23A/IL12A/HLA-G/CTSH/AGER/EMP2
GOBP_ANTIFUNGAL_INNATE_IMMUNE_RESPONSE	GOBP_ANTIFUNGAL_INNATE_IMMUNE_RESPONSE	GOBP_ANTIFUNGAL_INNATE_IMMUNE_RESPONSE	18	0.865023620675482	2.17220348190127	2.85630729795429e-09	8.82142304057857e-08	5.91525642697941e-08	1188	tags=67%, list=7%, signal=62%	CLEC4A/SPI1/CLEC7A/CLEC4E/CARD9/CX3CR1/RARRES2/CLEC4D/PLA2G5/PLCG2/CLEC6A/CLEC4C
GOBP_DENDRITIC_CELL_DIFFERENTIATION	GOBP_DENDRITIC_CELL_DIFFERENTIATION	GOBP_DENDRITIC_CELL_DIFFERENTIATION	48	0.723517487476655	2.10735795754686	3.24768504948706e-09	9.99881034610827e-08	6.70476031926999e-08	3217	tags=69%, list=18%, signal=56%	SPI1/TMEM176A/TMEM176B/AXL/TREM2/LILRB2/IRF8/LILRB1/LGALS9/FLT3/CCR7/HLA-B/LYN/UBD/BATF3/RELB/GAS6/FCGR2B/F2RL1/CCL19/BATF/CSF2/DCSTAMP/TRPM2/ZBTB46/CEBPB/BLK/TGFBR2/BATF2/HLA-G/AGER/CAMK4/ITGB8
GOCC_METHYLTRANSFERASE_COMPLEX	GOCC_METHYLTRANSFERASE_COMPLEX	GOCC_METHYLTRANSFERASE_COMPLEX	92	-0.482419	-2.24044	3.26301192104649e-09	1.00147020081464e-07	6.71541656549852e-08	4255	tags=55%, list=24%, signal=42%	SUZ12/RBBP7/CHD8/RAMAC/RBBP4/KANSL1/PRMT1/SNRPB/SETD1A/BOD1/WDR5/AEBP2/BOD1L1/RBM15/METTL1/CLNS1A/MGA/SNRPD1/TRMT10C/KMT2B/CBLL1/WDR77/TRMT6/MEN1/SNRPD3/N6AMT1/RIOK1/SNRPD2/HCFC1/PHF20/TAF6/RUVBL1/VIRMA/PAXIP1/RUVBL2/TRMT61B/PELP1/ASH2L/RNMT/TEX10/TAF4/WDR4/NCOA6/E2F6/RBBP5/SENP3/ZC3H13/SNRPE/JARID2/PRMT5/RNF2
GOCC_T_CELL_RECEPTOR_COMPLEX	GOCC_T_CELL_RECEPTOR_COMPLEX	GOCC_T_CELL_RECEPTOR_COMPLEX	13	0.913645994388135	2.14327975329724	3.49999326686841e-09	1.07086750513005e-07	7.18076421800136e-08	1521	tags=100%, list=9%, signal=91%	APBB1IP/PTPN6/CD4/CD247/CD3D/CD3E/SYK/CD3G/CD8A/CD8B/TRAT1/ZAP70/SKAP1
GOMF_PEPTIDASE_REGULATOR_ACTIVITY	GOMF_PEPTIDASE_REGULATOR_ACTIVITY	GOMF_PEPTIDASE_REGULATOR_ACTIVITY	222	0.521960717424838	1.64712014599048	3.56663996771853e-09	1.08788040129916e-07	7.29484518083804e-08	3747	tags=39%, list=21%, signal=31%	VSIR/SPINT2/TNFSF14/SERPINA1/C3/TNFAIP8/NLRP1/SPOCK2/SERPING1/CSTA/NLRC4/CST7/CD27/PSME2/SERPINF2/GAS6/ANOS1/CST6/ATP2A3/PSME1/COL6A3/NLRP12/CRB2/NAIP/NLRP7/TIMP1/CST3/SERPINE1/HMSD/C4B/BIRC3/CPAMD8/RARRES1/CTSC/PZP/TFPI/CRIM1/SERPINB8/LTF/DPEP1/ITIH4/SFRP2/C4A/PI16/PCOLCE/ITIH3/RPS6KA1/NGF/ITIH1/COL4A3/SERPINB9/CASP1/FBLN1/COL7A1/SERPINB1/TFPI2/FN1/PAPLN/SPINK2/TIMP4/NKX3-1/ANXA2/SERPINA9/BIN1/C…
GOBP_PHOSPHATIDYLINOSITOL_3_KINASE_SIGNALING	GOBP_PHOSPHATIDYLINOSITOL_3_KINASE_SIGNALING	GOBP_PHOSPHATIDYLINOSITOL_3_KINASE_SIGNALING	138	0.582671655748708	1.80440970741951	3.63453292992951e-09	1.10176672078971e-07	7.3879607022632e-08	3440	tags=44%, list=20%, signal=36%	IL18/PDGFB/HCLS1/GATA3/FGR/PIK3R5/PTPN6/TNF/TREM2/EDN1/HCST/NCF1/CCL5/SEMA4D/ROR2/FLT3/PDGFRA/NLRC3/PRR5L/DCN/PDGFRB/OSM/PIK3IP1/TEK/RASGRP1/UNC5B/PIK3CG/HGF/PIK3AP1/SELP/NTRK3/CD28/F2RL1/PPP1R16B/EGFR/PREX2/PEAR1/IGF1/PDGFC/WNT16/NTRK1/NYAP2/FN1/HTR2A/KDR/NTRK2/PIK3C2B/NKX3-1/FGF2/TPTE2/FLT1/PDGFA/PIP5K1B/JAK2/RELN/GH1/ZFP36L1/CSF3/PLGLB1/CD160/HTR2B
GOBP_INOSITOL_LIPID_MEDIATED_SIGNALING	GOBP_INOSITOL_LIPID_MEDIATED_SIGNALING	GOBP_INOSITOL_LIPID_MEDIATED_SIGNALING	173	0.550342757215211	1.7146479936451	3.63090202790161e-09	1.10176672078971e-07	7.3879607022632e-08	3440	tags=40%, list=20%, signal=32%	PTAFR/IL18/ADAP2/PDGFB/HCLS1/GATA3/FGR/PIK3R5/PTPN6/CSF1R/TNF/TREM2/EDN1/HCST/NCF1/CCL5/SEMA4D/ROR2/TNFAIP8L3/FLT3/PDGFRA/NLRC3/PRR5L/DCN/PDGFRB/OSM/PIK3IP1/PLCH2/TEK/RASGRP1/UNC5B/PIK3CG/HGF/PIK3AP1/SELP/NTRK3/CD28/F2RL1/PPP1R16B/EGFR/PREX2/PLCL2/PEAR1/PLCB2/IGF1/PDGFC/WNT16/NTRK1/NYAP2/FN1/HTR2A/KDR/NTRK2/PIK3C2B/NKX3-1/NPR3/FGF2/TPTE2/FLT1/PDGFA/PIP5K1B/JAK2/RELN/GH1/ZFP36L1/CSF3/PLGLB1/CD160/…
GOBP_REGULATION_OF_LYMPHOCYTE_CHEMOTAXIS	GOBP_REGULATION_OF_LYMPHOCYTE_CHEMOTAXIS	GOBP_REGULATION_OF_LYMPHOCYTE_CHEMOTAXIS	26	0.815384576726272	2.14980409466025	3.95251444960624e-09	1.19448381464787e-07	8.00968055722594e-08	1936	tags=69%, list=11%, signal=62%	TNFSF14/CCL2/CCR2/CCL4/CCL5/PTK2B/CXCL13/CCL3/CXCL10/XCL2/SLC8B1/XCL1/WNT5A/CCL7/PADI2/KLRC4-KLRK1/KLRK1/CCL21
GOBP_INTEGRIN_MEDIATED_SIGNALING_PATHWAY	GOBP_INTEGRIN_MEDIATED_SIGNALING_PATHWAY	GOBP_INTEGRIN_MEDIATED_SIGNALING_PATHWAY	108	0.613633854563998	1.88006084743151	4.01641112485672e-09	1.21008203064491e-07	8.11427530004854e-08	3946	tags=54%, list=23%, signal=42%	HCK/FGR/PRAM1/VAV1/ITGB2/PLEK/THY1/ITGAM/ITGAL/SYK/PTK2B/CD40LG/ITGA11/TSPAN32/ITGA8/ITGAX/NRP1/ITGBL1/COL3A1/CCN2/ITGB7/ITGAD/MPIG6B/FERMT3/ITGA5/TIMP1/FYB1/CCM2/ISG15/PLPP3/ZYX/ITGAE/LAMA3/ITGA1/ITGB4/PTN/FBLN1/FN1/ITGA4/LAT/ADAMTS1/CD177/MYH9/VAV3/TXK/EMP2/ITGB8/CD47/LIMS2/LOXL3/FUT8/COL16A1/LIMS1/ITGA2/TLN1/ITGB6/APOA1/BST1
GOBP_REGULATION_OF_LYMPHOCYTE_MIGRATION	GOBP_REGULATION_OF_LYMPHOCYTE_MIGRATION	GOBP_REGULATION_OF_LYMPHOCYTE_MIGRATION	62	0.680464356505744	2.01599903112375	4.16631237059767e-09	1.25141797180269e-07	8.39145585297529e-08	2115	tags=48%, list=12%, signal=43%	AIF1/TNFSF14/CCL2/CXCL12/RIPK3/CCR2/CCL4/CCL5/PTK2B/JAM2/SPN/CXCL13/CD200R1/CCL3/DOCK8/CXCL10/ADAM8/XCL2/SLC8B1/XCL1/GCSAM/WNT5A/CCR6/CCL7/AIRE/PADI2/KLRC4-KLRK1/KLRK1/CCL21/ADTRP
GOBP_INTERLEUKIN_17_PRODUCTION	GOBP_INTERLEUKIN_17_PRODUCTION	GOBP_INTERLEUKIN_17_PRODUCTION	36	0.764297447945365	2.12581608429473	4.22108297330483e-09	1.26401548489359e-07	8.47592920827424e-08	2749	tags=75%, list=16%, signal=63%	IL18/VSIR/NOD2/NCKAP1L/CARD9/RFTN1/FOXP3/SLAMF6/OSM/IL15/IFNG/LY9/ARID5A/TGFB1/PRKCQ/IL12B/TLR4/MYD88/IL6/CCL1/IL21/IL2/IL23A/TNFSF4/IL12A/SPHK1/IL27RA
GOMF_CHEMOKINE_BINDING	GOMF_CHEMOKINE_BINDING	GOMF_CHEMOKINE_BINDING	33	0.77588018696739	2.12829739748013	4.44001949915985e-09	1.32554763956736e-07	8.88853664329416e-08	3096	tags=79%, list=18%, signal=65%	PDPN/CCRL2/CCR5/CCR2/CX3CR1/CXCR3/XCR1/CCR4/CXCR6/CCR7/CCR3/CCR1/ACKR1/ZFP36/CCR8/CXCR2/ACKR3/CXCR4/CCR6/ACKR4/CXCR5/CXCR1/ITGA4/ACKR2/FGF2/CCR9
GOBP_POSITIVE_REGULATION_OF_PHOSPHATIDYLINOSITOL_3_KINASE_SIGNALING	GOBP_POSITIVE_REGULATION_OF_PHOSPHATIDYLINOSITOL_3_KINASE_SIGNALING	GOBP_POSITIVE_REGULATION_OF_PHOSPHATIDYLINOSITOL_3_KINASE_SIGNALING	77	0.649021053338155	1.96001387231798	5.07677269983584e-09	1.51106841809011e-07	1.01325569928986e-07	3279	tags=53%, list=19%, signal=43%	IL18/PDGFB/HCLS1/FGR/PTPN6/TNF/TREM2/HCST/NCF1/CCL5/SEMA4D/ROR2/FLT3/PDGFRA/PRR5L/DCN/PDGFRB/OSM/TEK/UNC5B/HGF/PIK3AP1/SELP/NTRK3/CD28/F2RL1/IGF1/PDGFC/WNT16/NTRK1/FN1/KDR/NTRK2/NKX3-1/FGF2/FLT1/PDGFA/JAK2/RELN/GH1/CSF3
GOBP_REGULATED_EXOCYTOSIS	GOBP_REGULATED_EXOCYTOSIS	GOBP_REGULATED_EXOCYTOSIS	234	0.520153477916542	1.64641379395034	5.10893533965915e-09	1.5160611736844e-07	1.01660362053585e-07	4076	tags=41%, list=23%, signal=32%	PTAFR/SPI1/HCK/FGR/PRAM1/LAT2/NCKAP1L/CORO1A/ITGB2/PTGDR/RAB31/PLEK/CCR2/CD84/CD300A/GRIN3A/DOC2B/LGALS9/ITGAM/SYK/P2RX1/RAC2/NKG7/IL4R/CCL3/MILR1/LYN/RASGRP1/CLNK/PIK3CG/BTK/SLC4A8/HMOX1/STX4/HLA-F/GNAI2/FCGR2B/F2RL1/STX11/RPH3AL/ADORA2A/SYNGR2/PRKCB/VAMP8/UNC13D/SYN1/TRPV6/SYT12/OTOF/CACNA1I/KLRF2/ADRA2A/SYT17/KLRC2/STX1B/ERC2/FOXF1/HTR1B/CACNA1G/WNT7A/SYNGR3/BLK/HTR2A/CACNB2/CRHBP/STXBP2/CPLX1…
GOMF_RNA_POLYMERASE_ACTIVITY	GOMF_RNA_POLYMERASE_ACTIVITY	GOMF_RNA_POLYMERASE_ACTIVITY	41	-0.644306	-2.66164	5.26541772287045e-09	1.55780466683843e-07	1.04459496218539e-07	3642	tags=59%, list=21%, signal=46%	PRIM1/TERT/POLR2H/POLR1F/POLR2F/MED20/POLR2D/POLR3G/POLRMT/POLR2L/POLR1E/POLR3K/POLR3E/POLR3B/POLR2B/POLR1G/POLR1C/POLR1D/POLR1B/POLR3D/POLR3A/RPAP1/POLR3C/POLR1A
GOBP_REGULATION_OF_PATTERN_RECOGNITION_RECEPTOR_SIGNALING_PATHWAY	GOBP_REGULATION_OF_PATTERN_RECOGNITION_RECEPTOR_SIGNALING_PATHWAY	GOBP_REGULATION_OF_PATTERN_RECOGNITION_RECEPTOR_SIGNALING_PATHWAY	102	0.602627878743535	1.8416026075102	5.50727270978823e-09	1.62448056098304e-07	1.08930487004825e-07	3175	tags=47%, list=18%, signal=39%	NOD2/CD300LF/LILRA2/TASL/TREM2/IRF1/ARRB2/CD300A/SLC15A3/PTPN22/TLR2/LYN/OASL/LILRA4/TLR4/TLR5/F2RL1/RSAD2/FCRL3/NR1H3/ACOD1/GFI1/BIRC3/CYBA/LTF/TICAM2/IRAK3/SLC46A2/TNFAIP3/IRF7/TLR1/SMPDL3B/ESR1/IFI35/DHX58/NLRP6/NLRP2B/LBP/RAB7B/TLR9/TRIM15/CD36/GPR108/TREML4/SLC15A2/TLR6/DDX60/PELI1
GOBP_REGULATION_OF_B_CELL_MEDIATED_IMMUNITY	GOBP_REGULATION_OF_B_CELL_MEDIATED_IMMUNITY	GOBP_REGULATION_OF_B_CELL_MEDIATED_IMMUNITY	62	0.678540030373969	2.01029786605884	5.63282711353469e-09	1.65655560365802e-07	1.11081297610507e-07	2749	tags=52%, list=16%, signal=44%	NOD2/PTPN6/TNF/TREM2/LTA/TBX21/C3/FOXP3/PTPRC/CD40/TGFB1/XCL1/BTK/HLA-E/IL10/CD226/CR1L/CD28/FCGR2B/TNFSF13/C4BPB/CR1/CLCF1/IL2/BCL6/C17orf99/SUSD4/FCER2/NECTIN2/TNFSF4/CR2/IL27RA
GOBP_POSITIVE_REGULATION_OF_CHEMOKINE_PRODUCTION	GOBP_POSITIVE_REGULATION_OF_CHEMOKINE_PRODUCTION	GOBP_POSITIVE_REGULATION_OF_CHEMOKINE_PRODUCTION	69	0.656987068118681	1.9672574821955	6.34723961437724e-09	1.86110132978704e-07	1.24797230012004e-07	2981	tags=55%, list=17%, signal=46%	IL18/AIF1/CLEC7A/CD74/NOD2/HAVCR2/CSF1R/TNF/TLR7/CARD9/CD84/LGALS9/SYK/TLR2/IL4R/IL1B/IFNG/TLR4/HMOX1/ALOX15B/F2RL1/WNT5A/MYD88/AIRE/IL6/OAS1/IL1RL1/IL33/IL17RA/AZU1/TNFSF4/IL7/LBP/OAS3/ADCYAP1/DEFB124/TLR9/AGER
GOMF_MHC_CLASS_II_PROTEIN_COMPLEX_BINDING	GOMF_MHC_CLASS_II_PROTEIN_COMPLEX_BINDING	GOMF_MHC_CLASS_II_PROTEIN_COMPLEX_BINDING	25	0.811894849942289	2.12393576347117	6.45463201642800e-09	1.8869743212418e-07	1.2653215847291e-07	931	tags=64%, list=5%, signal=61%	HLA-DPB1/HLA-DRA/CD74/HLA-DRB1/HLA-DQA1/HLA-DMB/HLA-DOA/HLA-DPA1/HLA-DMA/CD4/HLA-DQB1/HLA-DRB5/HLA-DQB2/HLA-DOB/HLA-DQA2/B2M
GOBP_ADENYLATE_CYCLASE_ACTIVATING_G_PROTEIN_COUPLED_RECEPTOR_SIGNALING_PATHWAY	GOBP_ADENYLATE_CYCLASE_ACTIVATING_G_PROTEIN_COUPLED_RECEPTOR_SIGNALING_PATHWAY	GOBP_ADENYLATE_CYCLASE_ACTIVATING_G_PROTEIN_COUPLED_RECEPTOR_SIGNALING_PATHWAY	152	0.562066716426977	1.74346655650085	6.52923485905583e-09	1.9031367405745e-07	1.27615938883321e-07	4611	tags=50%, list=26%, signal=37%	PTGIR/ADCY4/GPR65/S1PR4/ADGRE1/RAMP3/PTGER4/PTGER2/CXCL9/ADGRG5/S1PR1/CXCL11/CXCL10/PTGFR/GNAI2/ADGRL4/PTGER3/TSHR/PLN/ADORA2A/RXFP1/S1PR3/GPR4/CALCRL/LPAR1/PTH1R/CNR2/ADCY7/S1PR5/ADRA2A/ADRB2/ADRB1/ADGRE3/ADGRD1/AKAP13/ABCA1/VIP/GPR78/PTHLH/GIPR/GCGR/RAMP1/DRD1/LGR5/RAMP2/CALCB/ADCYAP1/ADRA1D/ADGRL3/GALR2/ADGRL2/ADGRG3/CNR1/S1PR2/ADM5/ADCY5/CALCR/PDE4B/LPAR2/TCP11/APLP1/PDE4A/ADRA1B/ADGRE5/ADRA1…
GOBP_POSITIVE_REGULATION_OF_CD4_POSITIVE_ALPHA_BETA_T_CELL_ACTIVATION	GOBP_POSITIVE_REGULATION_OF_CD4_POSITIVE_ALPHA_BETA_T_CELL_ACTIVATION	GOBP_POSITIVE_REGULATION_OF_CD4_POSITIVE_ALPHA_BETA_T_CELL_ACTIVATION	37	0.748695875967678	2.0862069298005	6.59321754546555e-09	1.91611738223972e-07	1.28486363345262e-07	3889	tags=78%, list=22%, signal=61%	IL18/HLA-DRA/HLA-DRB1/CD86/NCKAP1L/SASH3/SOCS1/LGALS9/IL12RB1/NLRP3/FOXP3/CD80/IL4R/IFNG/XCL1/PRKCQ/IL12B/NFKBID/CCL19/MYB/IL23A/TNFSF4/TGFBR2/CD160/CD83/NFKBIZ/ANXA1/MALT1/IL23R
GOBP_POSITIVE_REGULATION_OF_PROTEIN_KINASE_ACTIVITY	GOBP_POSITIVE_REGULATION_OF_PROTEIN_KINASE_ACTIVITY	GOBP_POSITIVE_REGULATION_OF_PROTEIN_KINASE_ACTIVITY	388	0.476603572192663	1.52424973840308	7.16850508096548e-09	2.07717976640211e-07	1.39286495009719e-07	3204	tags=33%, list=18%, signal=27%	CCND2/IL18/FCGR1A/PDGFB/PIK3R5/CD86/NOD2/NCKAP1L/SOCS1/CSF1R/RGCC/TNF/CD4/FGD2/RIPK3/CASS4/PIK3R6/EDN1/NCF1/CSF1/CD300A/CCL5/IL34/SYK/ROR2/AGAP2/FLT3/PTK2B/VEGFC/CD40LG/TAL1/PTPRC/CCR7/TCIM/ACE/PDGFRB/GHRL/THBS1/ADAM8/IL1B/IFNG/CD40/RASGRP1/TGFB1/PIK3CG/FAM20A/TTBK1/CCN1/GAS6/IL12B/MOB3C/TLR4/CHI3L1/LILRA5/NTRK3/STAP1/FZD10/LCP2/TNFSF15/WNT5A/SLC11A1/MOB3A/CCL19/EGFR/TNFRSF11A/LTF/FZD8/DAB1/FGF1/…
GOBP_POSITIVE_REGULATION_OF_SMOOTH_MUSCLE_CELL_PROLIFERATION	GOBP_POSITIVE_REGULATION_OF_SMOOTH_MUSCLE_CELL_PROLIFERATION	GOBP_POSITIVE_REGULATION_OF_SMOOTH_MUSCLE_CELL_PROLIFERATION	79	0.639145413071491	1.92797212560846	7.32211590412902e-09	2.11546879435423e-07	1.4185398800529e-07	3597	tags=59%, list=21%, signal=47%	PTAFR/IL18/AIF1/PDGFB/P2RY6/TNF/EDN1/CCL5/S1PR1/PDGFRB/THBS1/TGFB1/IL10/ID2/CCN4/SERPINF2/TLR4/HMOX1/GNAI2/MYD88/CDH13/MMP9/CALCRL/CYBA/GJA1/IL6/FOXP1/NOTCH3/IGFBP5/IGF1/STAT1/FGFR2/MAP3K5/ELANE/HTR1B/SMPD3/MMP2/JUN/TGFBR2/ADAMTS1/FGF2/NPY5R/JAK2/BMP4/PTGS2/ITGA2/EREG
GOBP_REGULATION_OF_ANATOMICAL_STRUCTURE_SIZE	GOBP_REGULATION_OF_ANATOMICAL_STRUCTURE_SIZE	GOBP_REGULATION_OF_ANATOMICAL_STRUCTURE_SIZE	479	0.46122143451806	1.4793226208843	7.55598162890711e-09	2.17665295345008e-07	1.45956727310006e-07	4116	tags=39%, list=24%, signal=31%	HCK/HCLS1/TMSB4X/WAS/NCKAP1L/VAV1/CORO1A/CXCL12/TNF/PLEK/LMOD1/ACTA2/EDN1/SEMA4D/PTK2B/CYRIA/IL7R/CYSLTR1/P2RX1/SLC8A1/SEMA4A/ESAM/CCR7/KCNMA1/GJA5/ACE/SLC12A3/GUCY1A1/CD38/GCH1/EVL/TBXAS1/KANK3/SERPINF2/AQP1/EDNRA/SEMA3G/CARMIL2/CCL11/BDKRB2/ELN/NRP1/SEMA3F/KLF2/F2RL1/TACR1/HTR7/WNT5A/VSTM4/FOXC2/GRIP2/TMSB10/ADORA2A/COMP/PLXNA4/SCNN1B/CCL26/WNT9B/UTS2/DBH/SLIT2/SCT/SMTNL1/HRH1/SLC12A8/VASP/ASIC…
GOMF_CCR_CHEMOKINE_RECEPTOR_BINDING	GOMF_CCR_CHEMOKINE_RECEPTOR_BINDING	GOMF_CCR_CHEMOKINE_RECEPTOR_BINDING	41	0.73845488589357	2.09302226015099	7.83794156168782e-09	2.25129446838917e-07	1.50961857422596e-07	2165	tags=63%, list=12%, signal=56%	CCRL2/CCL2/CCL22/CCR2/CCL4/CCL5/CXCL13/CCL8/CCL3/XCL2/CCL3L3/CCL3L1/XCL1/CCL23/CCL25/CCL11/CCL7/CCL19/CCL26/CCL13/CCL14/CCL1/STAT1/CCL21/DEFB1/CCL16
GOBP_MACROPHAGE_DIFFERENTIATION	GOBP_MACROPHAGE_DIFFERENTIATION	GOBP_MACROPHAGE_DIFFERENTIATION	46	0.7190420733842	2.07370788986921	7.90877611135874e-09	2.26503669328798e-07	1.51883350290353e-07	1329	tags=48%, list=8%, signal=44%	SPI1/TSPAN2/HCLS1/CEBPA/HLA-DRB1/CSF1R/CD4/GAB3/CSF1/IL34/ROR2/C1QC/INHBA/TLR2/IL15/IFNG/TGFB1/ID2/CEBPE/MMP9/IL31RA/CSF2
GOBP_MATURATION_OF_5_8S_RRNA	GOBP_MATURATION_OF_5_8S_RRNA	GOBP_MATURATION_OF_5_8S_RRNA	35	-0.688241	-2.75723	8.19066800747079e-09	2.3389698901334e-07	1.56840983722004e-07	3963	tags=63%, list=23%, signal=49%	EXOSC10/RPP40/MTREX/ERI2/NOP9/ABT1/RPF1/MAK16/FTSJ3/RPS21/EXOSC4/ERI3/EXOSC2/RRS1/PRKDC/UTP20/PES1/BOP1/RRP15/NOP14/URB1/WDR12
GOBP_SMALL_GTPASE_MEDIATED_SIGNAL_TRANSDUCTION	GOBP_SMALL_GTPASE_MEDIATED_SIGNAL_TRANSDUCTION	GOBP_SMALL_GTPASE_MEDIATED_SIGNAL_TRANSDUCTION	499	0.457060275198088	1.46748549653919	8.46009534508163e-09	2.40892657051284e-07	1.61531969533716e-07	4065	tags=37%, list=23%, signal=29%	SH2D3C/AIF1/CYTH4/RASAL3/PDPN/WAS/VAV1/PSD4/ARHGAP30/ARHGAP9/DOK2/FGD2/EPHB2/FGD5/GPR65/ELMO1/DOCK2/DENND3/ARHGDIB/CSF1/RASGRP4/RASGEF1B/ARHGAP27/TAGAP/FGD3/RASGRP2/FBP1/RHOH/RAC2/P2RY8/P2RY10/ARHGAP25/DEF6/DOCK8/PDGFRB/ARHGEF15/GRAP/GPR35/RASGRP1/DOK3/PIK3CG/DOK1/HEG1/ARHGAP22/ARHGAP44/RHOG/RASA4/HMOX1/NRP1/COL3A1/GPR174/F2RL1/CGNL1/GPR18/CCDC88C/RRAS/ARHGAP15/COL1A2/RGL4/RRAD/ARHGAP45/RASGRP3/F…
GOMF_SINGLE_STRANDED_DNA_BINDING	GOMF_SINGLE_STRANDED_DNA_BINDING	GOMF_SINGLE_STRANDED_DNA_BINDING	118	-0.406751	-2.06225	8.56081497324317e-09	2.43058066617844e-07	1.6298399748847e-07	2701	tags=35%, list=15%, signal=30%	NUP35/POT1/POLA1/REXO4/HNRNPA1/CDC45/MAPT/RAD54L/FUBP3/NUCKS1/RECQL4/MCM10/IGHMBP2/SMARCA1/RPA1/ZRANB3/MSH3/SMARCAL1/RAD18/MCM8/RAD51D/PCBP1/TSN/MSH2/SPRTN/MCM4/RAD51B/RAD23A/RAD52/HNRNPU/LONP1/YBX1/POLR3C/HSF1/DHX9/MYEF2/WBP11/PMS2/HSPD1/TWNK/LRPPRC
GOBP_OSSIFICATION	GOBP_OSSIFICATION	GOBP_OSSIFICATION	402	0.475089973803907	1.51859194130317	8.84757326698297e-09	2.50477850075621e-07	1.67959376356882e-07	3922	tags=39%, list=22%, signal=31%	FFAR4/ALOX5/CEBPA/FGR/TMEM119/TNF/MN1/CSF1/ID3/CDH11/SEMA4D/ROR2/NPNT/CLEC5A/PTK2B/PTGER4/PHOSPHO1/MRC2/VEGFC/SLC8A1/S1PR1/CCL3/CCR1/ITGA11/COL13A1/TGFB1/COL1A1/SLC24A3/CHRD/CCN4/HGF/SRGN/GDF10/CCN1/RFLNA/CREB3L1/RUNX1/COL5A2/DHRS3/ADAMTS12/CCN2/IFITM1/TACR1/WNT5A/JUNB/FOXC2/COL1A2/TGFB3/ASPN/VCAN/OSR1/COMP/MMP9/SMOC1/CEBPD/EGR2/PTH1R/TNFAIP6/OMD/COL6A1/GJA1/CLEC3B/CHRDL2/ALPL/EGFR/IL6/TWIST2/ISG…
GOMF_CHEMOKINE_RECEPTOR_BINDING	GOMF_CHEMOKINE_RECEPTOR_BINDING	GOMF_CHEMOKINE_RECEPTOR_BINDING	64	0.674584104363092	2.00118617905382	8.92818678186066e-09	2.52035805658714e-07	1.69004072516838e-07	3000	tags=59%, list=17%, signal=49%	CCRL2/CXCL16/CCL2/CXCL12/CCL22/CCR2/CX3CR1/CCL4/CCL5/CXCL13/CXCL9/CCL8/CXCL11/CCL3/CXCL10/XCL2/CCL3L3/CCL3L1/XCL1/CCL23/CCL25/CCL11/CCL7/CCL19/CXCL14/CCL26/CCL13/CCL14/CCL1/CXCL2/STAT1/CCL21/DEFB1/CCL16/CXCL5/CXCL3/CCL18/CXCL6
GOBP_INFLAMMATORY_RESPONSE_TO_ANTIGENIC_STIMULUS	GOBP_INFLAMMATORY_RESPONSE_TO_ANTIGENIC_STIMULUS	GOBP_INFLAMMATORY_RESPONSE_TO_ANTIGENIC_STIMULUS	69	0.654324865799395	1.95928588323126	9.18784189769593e-09	2.58624623931715e-07	1.73422242856961e-07	3695	tags=58%, list=21%, signal=46%	HCK/FCGR1A/GATA3/FGR/HLA-DRB1/NOD2/TNF/FUT7/TREM2/LTA/C3/CD6/SYK/FCGR3A/CYSLTR1/CCR7/IL2RA/LYN/RASGRP1/BTK/HLA-E/IL10/IL12B/CD28/FCGR2B/PLA2G2D/IL31RA/IL1RN/CD68/ELANE/IL5RA/NLRP6/IL20RB/NPY5R/GPX1/CNR1/NOTCH1/IL37/A2M/IL36G
GOBP_RESPONSE_TO_FUNGUS	GOBP_RESPONSE_TO_FUNGUS	GOBP_RESPONSE_TO_FUNGUS	58	0.680513565606354	2.00606721300131	9.32127528625168e-09	2.61633060171372e-07	1.75439567241012e-07	3786	tags=62%, list=22%, signal=49%	CLEC4A/SPI1/CLEC7A/CLEC4E/CARD9/CX3CR1/SYK/ZBP1/SCIMP/RARRES2/GNLY/CLEC4D/BTK/PLA2G5/PLCG2/TLR4/HAMP/MPO/MYD88/CLEC6A/CLEC4C/S100A8/S100A9/LTF/S100A12/ELANE/IL17RA/COTL1/CTSG/PTX3/ARG1/ATG5/DEFA4/USP15/MALT1/DEFA3
GOBP_REGULATION_OF_MONOCYTE_CHEMOTAXIS	GOBP_REGULATION_OF_MONOCYTE_CHEMOTAXIS	GOBP_REGULATION_OF_MONOCYTE_CHEMOTAXIS	28	0.796167199820616	2.12106649816729	9.45151276833339e-09	2.64534953959149e-07	1.77385448965491e-07	1645	tags=61%, list=9%, signal=55%	AIF1/SLAMF8/CXCL12/CCR2/CX3CR1/CCL5/CCR1/CXCL10/LYN/FPR2/PLA2G7/DUSP1/SERPINE1/CCL1/SLIT2/LGMN/GREM1
GOBP_REGULATION_OF_MAP_KINASE_ACTIVITY	GOBP_REGULATION_OF_MAP_KINASE_ACTIVITY	GOBP_REGULATION_OF_MAP_KINASE_ACTIVITY	182	0.539019920405945	1.68266750392949	9.63215251000707e-09	2.68827100647563e-07	1.80263572842715e-07	3440	tags=41%, list=20%, signal=33%	PDGFB/PIK3R5/NOD2/PTPN6/TNF/FGD2/PIK3R6/EDN1/CD300A/IL34/SYK/ROR2/FLT3/PTK2B/PTPN22/PTPRC/PDGFRB/THBS1/ADAM8/IL1B/LYN/CD40/LAX1/RASGRP1/TGFB1/PIK3CG/TLR4/NTRK3/FZD10/WNT5A/DUSP1/CCL19/EGFR/TNFRSF11A/FZD8/FGF1/SFRP2/DIRAS2/IRAK3/PPARG/FGF18/ADRA2A/S100A12/TNXB/CD24/MAP3K5/AKAP13/PDGFC/FZD4/ELANE/BMP2/TGFA/HYAL2/UCHL1/HTR2A/SORL1/NTF3/TNFSF11/MAP3K4/KSR1/TENM1/RGS2/FGF2/TLR9/FLT1/KITLG/PDGFA/AGER/P…
GOBP_I_KAPPAB_KINASE_NF_KAPPAB_SIGNALING	GOBP_I_KAPPAB_KINASE_NF_KAPPAB_SIGNALING	GOBP_I_KAPPAB_KINASE_NF_KAPPAB_SIGNALING	281	0.50289698425719	1.59684025975948	9.88084910489856e-09	2.74989054749889e-07	1.84395506935306e-07	3175	tags=36%, list=18%, signal=30%	CLEC7A/CD74/HLA-DRB1/NOD2/APOL3/TNFSF10/CARD11/TNF/CD4/RIPK3/TLR7/SECTM1/CARD9/TREM2/LILRB4/EDN1/NFKBIA/CX3CR1/TNIP3/LGALS9/TLR8/FASLG/ZC3H12A/BCL3/RHOH/TLR2/NLRC3/TIFAB/CCR7/TRIM22/IL1B/UBD/CLEC4D/CD40/CASP10/BTK/RELB/PLCG2/EDNRA/TLR4/HMOX1/F2RL1/NLRP12/S100A4/CFLAR/WNT5A/IRAK2/MYD88/CLEC6A/CCL19/TNIP1/PRKCB/LPAR1/BIRC3/TRAF1/PIM2/GJA1/TRIM21/TRIM14/MAP3K14/LTF/TICAM2/SLC44A2/S100A12/TRIM59/LURA…
GOBP_EXOCYTOSIS	GOBP_EXOCYTOSIS	GOBP_EXOCYTOSIS	356	0.479407310752092	1.5302366326182	1.02683279703439e-08	2.84967794827684e-07	1.91086809019653e-07	4076	tags=36%, list=23%, signal=28%	PTAFR/SPI1/HCK/FGR/PRAM1/LAT2/MYO1G/NCKAP1L/CORO1A/TNFAIP2/ITGB2/PTGDR/RAB31/PLEK/CCR2/CD84/CD300A/GRIN3A/DOC2B/LGALS9/CCL5/ITGAM/SYK/EXOC3L1/P2RX1/RAC2/NKG7/SYTL3/IL4R/CCL8/CCL3/CCR1/MILR1/LYN/IFNG/RASGRP1/ANK1/SEPTIN1/CLNK/PIK3CG/BTK/ARHGAP44/EXOC3L4/SYTL1/SLC4A8/HMOX1/STX4/HLA-F/GNAI2/FCGR2B/F2RL1/STX11/RPH3AL/ADORA2A/SYNGR2/PRKCB/VAMP8/RAB8A/UNC13D/SYN1/TRPV6/SYT12/OTOF/CACNA1I/RAB27B/KLRF2/A…
GOBP_NEGATIVE_REGULATION_OF_INTERLEUKIN_6_PRODUCTION	GOBP_NEGATIVE_REGULATION_OF_INTERLEUKIN_6_PRODUCTION	GOBP_NEGATIVE_REGULATION_OF_INTERLEUKIN_6_PRODUCTION	46	0.715887455071075	2.06461001211268	1.0797135632248e-08	2.9856823797081e-07	2.00206665117935e-07	1926	tags=54%, list=11%, signal=48%	INPP5D/C5AR2/NCKAP1L/HAVCR2/PTPN6/TNF/LILRB4/CD84/ARRB2/PTPN22/ZC3H12A/FOXP3/NLRC3/CD200R1/GHRL/SLAMF1/IL10/HGF/GAS6/TLR4/KLF2/NLRP12/BANK1/IRAK3/TNFAIP3
GOBP_POSITIVE_REGULATION_OF_T_CELL_MEDIATED_IMMUNITY	GOBP_POSITIVE_REGULATION_OF_T_CELL_MEDIATED_IMMUNITY	GOBP_POSITIVE_REGULATION_OF_T_CELL_MEDIATED_IMMUNITY	57	0.685381404125003	2.01668679997567	1.08190074051542e-08	2.9856823797081e-07	2.00206665117935e-07	2510	tags=58%, list=14%, signal=50%	IL18/HLA-DRA/GATA3/HLA-DRB1/SASH3/TBX21/IL12RB1/NLRP3/FOXP3/PTPRC/CD1E/HLA-B/IL1B/CD1C/SLAMF1/IL1R1/ARID5A/XCL1/HLA-E/IL18R1/CD1B/IL12B/B2M/HLA-F/CD1D/RSAD2/IL6/HLA-A/CD1A/NECTIN2/IL23A/TNFSF4/IL12A
GOBP_MATURATION_OF_LSU_RRNA	GOBP_MATURATION_OF_LSU_RRNA	GOBP_MATURATION_OF_LSU_RRNA	28	-0.72416	-2.76861	1.1792953034867e-08	3.24536796926005e-07	2.17620033069172e-07	4095	tags=79%, list=23%, signal=60%	RPL35/ZNHIT3/DDX18/RPL7A/RPF1/MAK16/SNU13/FTSJ3/NIFK/RPL7/RPL7L1/NHP2/ZNHIT6/GTPBP4/RPL10A/NOP2/RSL1D1/PES1/BOP1/RRP15/URB1/WDR12
GOBP_TISSUE_REMODELING	GOBP_TISSUE_REMODELING	GOBP_TISSUE_REMODELING	160	0.554180599046147	1.72195398067171	1.23472196205697e-08	3.38843475492626e-07	2.27213459430276e-07	3238	tags=42%, list=19%, signal=34%	IL18/INPP5D/CSF1R/RSPO3/TMEM119/AXL/ACVRL1/CCR2/SYK/PTK2B/S1PR1/ACE/ADAM8/IL15/CD38/TGFB1/EDNRA/IL12B/RUNX1/VDR/HAMP/FOXC2/TGFB3/TIE1/TIMP1/CST3/FLT4/PTH1R/GJA1/IL6/DBH/TNFRSF11A/TNFRSF11B/IL21/GPR55/GREM1/IGFBP5/DCSTAMP/PPARG/ADRB2/TCIRG1/IL2/EPAS1/TNFAIP3/IL1A/WNT16/HTR1B/DLL4/PTN/GDF5/CELA1/IL23A/FGF10/MMP2/LRRK1/SIGLEC15/TNFSF11/IL7/RASSF2/UBASH3B/NOS3/IL20RA/FOXC1/LIF/LIPA/ARG1/HAND2
GOBP_INNER_MITOCHONDRIAL_MEMBRANE_ORGANIZATION	GOBP_INNER_MITOCHONDRIAL_MEMBRANE_ORGANIZATION	GOBP_INNER_MITOCHONDRIAL_MEMBRANE_ORGANIZATION	40	-0.640991	-2.63576	1.26257346748138e-08	3.45524272267404e-07	2.31693306488688e-07	2076	tags=62%, list=12%, signal=55%	GHITM/OMA1/TIMM29/ADCK1/UQCC3/APOO/APOOL/TIMM13/MAIP1/TIMM10B/MTX1/LETM1/IMMT/CHCHD6/TOMM70/OPA1/DNAJC11/SAMM50/TIMM9/HSPA9/TIMM8A/MTX2/CHCHD3/AFG3L2/MYC
GOBP_NEGATIVE_REGULATION_OF_INNATE_IMMUNE_RESPONSE	GOBP_NEGATIVE_REGULATION_OF_INNATE_IMMUNE_RESPONSE	GOBP_NEGATIVE_REGULATION_OF_INNATE_IMMUNE_RESPONSE	70	0.652952510993861	1.95492243550923	1.27702238517856e-08	3.48510375035433e-07	2.33695655033697e-07	1963	tags=46%, list=11%, signal=41%	HAVCR2/SLAMF8/ARRB2/LILRB1/LGALS9/KLRD1/CD96/SERPING1/NLRC3/NLRC5/HLA-B/VSIG4/HLA-E/SAMHD1/KIR2DL4/HLA-F/KLRC1/TRAFD1/NR1H3/ACOD1/NMI/TRIM21/OAS1/ISG15/CR1/IRAK3/PARP14/PPARG/HLA-A/SUSD4/TNFAIP3/SERPINB9
GOMF_CORECEPTOR_ACTIVITY	GOMF_CORECEPTOR_ACTIVITY	GOMF_CORECEPTOR_ACTIVITY	46	0.71389652622402	2.05886819948289	1.28602569072634e-08	3.49997931078339e-07	2.34693144373321e-07	2722	tags=59%, list=16%, signal=50%	CD86/CCR5/CD4/RAMP3/ROR2/CXCR6/CD80/CD8A/TMIGD2/CD8B/ENG/CCR8/LILRA4/NRP1/CD28/CD8B2/ACKR3/CXCR4/NGFR/GPR15/NECTIN2/RGMA/GPC6/ITGA4/RAMP1/FCRL1/RAMP2
GOMF_CHEMOKINE_ACTIVITY	GOMF_CHEMOKINE_ACTIVITY	GOMF_CHEMOKINE_ACTIVITY	47	0.71626737411474	2.07284707537073	1.30935520896816e-08	3.55365496384415e-07	2.38292396447271e-07	3000	tags=70%, list=17%, signal=58%	CXCL16/CCL2/CXCL12/CCL22/CCL4/CCL5/CXCL13/CXCL9/CCL8/CXCL11/CCL3/CXCL10/XCL2/CCL3L3/CCL3L1/XCL1/CCL23/CCL25/CCL11/CCL7/CCL19/CXCL14/CCL26/CCL13/CCL14/CCL1/CXCL2/CCL21/CCL16/CXCL5/CXCL3/CCL18/CXCL6
GOMF_SNORNA_BINDING	GOMF_SNORNA_BINDING	GOMF_SNORNA_BINDING	32	-0.698953	-2.80615	1.35356108151636e-08	3.66353949865361e-07	2.45660767715346e-07	2968	tags=66%, list=17%, signal=55%	BMS1/SNU13/GAR1/XRCC5/IMP4/TBL3/NHP2/DDX21/RRP9/PRKDC/NUFIP1/TSR1/DKC1/DHX37/BYSL/NOP56/HEATR1/UTP25/NOP14/NOLC1/WDR3
GOBP_T_CELL_DIFFERENTIATION_IN_THYMUS	GOBP_T_CELL_DIFFERENTIATION_IN_THYMUS	GOBP_T_CELL_DIFFERENTIATION_IN_THYMUS	77	0.641730465389594	1.93799663043802	1.38927276924934e-08	3.74989460894371e-07	2.51451359763775e-07	2057	tags=40%, list=12%, signal=36%	GATA3/CD74/MAFB/CARD11/RIPK3/BCL11B/DOCK2/TESPA1/CD3D/CD3E/CD3G/VNN1/IL7R/FOXP3/PTPRC/CCR7/ADAM8/IL1B/TOX/RASGRP1/ZAP70/B2M/CD28/CCR6/AIRE/GLI2/FZD8/WNT1/ZFP36L2/ZEB1/IL1A
GOBP_REGULATION_OF_PHOSPHATIDYLINOSITOL_3_KINASE_SIGNALING	GOBP_REGULATION_OF_PHOSPHATIDYLINOSITOL_3_KINASE_SIGNALING	GOBP_REGULATION_OF_PHOSPHATIDYLINOSITOL_3_KINASE_SIGNALING	105	0.601396498418384	1.84104125680087	1.40999097113885e-08	3.79541831903277e-07	2.5450397856967e-07	3309	tags=46%, list=19%, signal=37%	IL18/PDGFB/HCLS1/FGR/PTPN6/TNF/TREM2/HCST/NCF1/CCL5/SEMA4D/ROR2/FLT3/PDGFRA/NLRC3/PRR5L/DCN/PDGFRB/OSM/PIK3IP1/TEK/RASGRP1/UNC5B/HGF/PIK3AP1/SELP/NTRK3/CD28/F2RL1/PPP1R16B/EGFR/IGF1/PDGFC/WNT16/NTRK1/FN1/KDR/NTRK2/NKX3-1/FGF2/FLT1/PDGFA/PIP5K1B/JAK2/RELN/GH1/CSF3/PLGLB1
GOBP_POSITIVE_REGULATION_OF_NF_KAPPAB_TRANSCRIPTION_FACTOR_ACTIVITY	GOBP_POSITIVE_REGULATION_OF_NF_KAPPAB_TRANSCRIPTION_FACTOR_ACTIVITY	GOBP_POSITIVE_REGULATION_OF_NF_KAPPAB_TRANSCRIPTION_FACTOR_ACTIVITY	153	0.555816363840398	1.7246323602368	1.54616279840787e-08	4.15062558308292e-07	2.78322607853371e-07	3157	tags=41%, list=18%, signal=34%	IL18/CLEC7A/NOD2/CARD11/TNF/RIPK3/CARD9/CX3CR1/LGALS9/NLRP3/CD40LG/IL18RAP/TLR2/NLRC4/TRIM22/ADAM8/IL1B/CD40/BTK/PRKCQ/IL18R1/PLCG2/TLR4/CFLAR/WNT5A/TNFSF18/IRAK2/MYD88/S100A8/PRKCB/TRAF1/AIM2/S100A9/TRIM21/IL6/TRIM14/TNFRSF11A/LTF/GREM1/CLU/IRAK3/S100A12/PRKCH/SLCO3A1/NTRK1/AR/TRIM8/PRKD2/TNFSF11/TRADD/ZBTB7A/CIB1/SPHK1/CARD16/RAB7B/TLR9/TRIM15/CD36/AGER/STAT3/NOD1/TRIM38/TLR6
GOBP_REGULATION_OF_MYELOID_LEUKOCYTE_DIFFERENTIATION	GOBP_REGULATION_OF_MYELOID_LEUKOCYTE_DIFFERENTIATION	GOBP_REGULATION_OF_MYELOID_LEUKOCYTE_DIFFERENTIATION	114	0.593999564718476	1.82236845999027	1.59124303768102e-08	4.26003434979169e-07	2.85659076215277e-07	3241	tags=46%, list=19%, signal=38%	HCLS1/TYROBP/INPP5D/CD74/HLA-DRB1/GPR68/MAFB/LILRB3/TNF/CD4/TREM2/LILRB4/EVI2B/CSF1/LILRB1/IL34/ROR2/C1QC/INHBA/TAL1/CCL3/CCR1/LYN/IFNG/TGFB1/ID2/IL12B/RUNX1/TLR4/FBN1/TNFAIP6/FOXP1/TFE3/LTF/GPR55/DCSTAMP/ZBTB46/IRF7/CEBPB/IL23A/TNFSF11/LRRC17/RASSF2/UBASH3B/TESC/TMEM178A/GATA2/KITLG/LIF/KLF10/CAMK4/ZFP36L1/CASP8
GOMF_EXTRACELLULAR_MATRIX_STRUCTURAL_CONSTITUENT_CONFERRING_TENSILE_STRENGTH	GOMF_EXTRACELLULAR_MATRIX_STRUCTURAL_CONSTITUENT_CONFERRING_TENSILE_STRENGTH	GOMF_EXTRACELLULAR_MATRIX_STRUCTURAL_CONSTITUENT_CONFERRING_TENSILE_STRENGTH	41	0.730360211462948	2.07007930981562	1.74261673362503e-08	4.64404584489698e-07	3.11409189932831e-07	2764	tags=68%, list=16%, signal=58%	COL8A2/COL23A1/COL5A1/COL13A1/COL1A1/COL6A2/COL4A4/COL5A2/COL3A1/COL6A3/COL8A1/COL10A1/COL1A2/COL12A1/COL15A1/COL6A1/COL14A1/COL4A1/COL9A2/COL4A2/COL21A1/COL4A3/COL18A1/COL17A1/COL5A3/COL7A1/COL6A5/COL4A6
GOBP_LIPOPOLYSACCHARIDE_MEDIATED_SIGNALING_PATHWAY	GOBP_LIPOPOLYSACCHARIDE_MEDIATED_SIGNALING_PATHWAY	GOBP_LIPOPOLYSACCHARIDE_MEDIATED_SIGNALING_PATHWAY	61	0.665626629952784	1.96571427910192	1.74410978746638e-08	4.64404584489698e-07	3.11409189932831e-07	2901	tags=56%, list=17%, signal=47%	PTAFR/SPI1/IL18/LY86/HCK/CCL2/TNF/LILRA2/CD14/NFKBIA/CCL5/CD6/PTPN22/SCIMP/TLR2/CD180/CCL3/IL1B/LYN/TGFB1/PLCG2/TLR4/IRAK2/ACOD1/MYD88/LTF/BMP6/TNFAIP3/BPI/IRF3/LBP/NOS3/CARD16/CD36
GOMF_MHC_PROTEIN_BINDING	GOMF_MHC_PROTEIN_BINDING	GOMF_MHC_PROTEIN_BINDING	35	0.761541676046422	2.11508184982591	1.75012801264928e-08	4.64750975218886e-07	3.11641464247038e-07	1879	tags=63%, list=11%, signal=56%	CLEC7A/CD74/PILRA/CD4/LILRB2/LILRB1/KLRD1/FCRL6/CD8A/LAG3/CD8B/HLA-E/MARCHF1/CD8B2/KIR3DL2/TAP1/CD244/TAPBP/KIR2DS4/KLRC4-KLRK1/KLRK1/TAP2
GOBP_REGULATION_OF_REGULATED_SECRETORY_PATHWAY	GOBP_REGULATION_OF_REGULATED_SECRETORY_PATHWAY	GOBP_REGULATION_OF_REGULATED_SECRETORY_PATHWAY	139	0.559031109442935	1.73174391776336	1.78003101987082e-08	4.70157254899928e-07	3.15266676469854e-07	3392	tags=42%, list=19%, signal=34%	PTAFR/SPI1/FGR/PRAM1/NCKAP1L/ITGB2/CCR2/CD84/CD300A/GRIN3A/DOC2B/LGALS9/ITGAM/SYK/P2RX1/RAC2/IL4R/LYN/SLC4A8/HMOX1/STX4/HLA-F/GNAI2/FCGR2B/F2RL1/RPH3AL/ADORA2A/PRKCB/VAMP8/UNC13D/SYN1/TRPV6/SYT12/CACNA1I/ADRA2A/SYT17/KLRC2/FOXF1/HTR1B/CACNA1G/WNT7A/BLK/HTR2A/CACNB2/STXBP2/SYT15/CD177/PRKCG/DRD1/RAP1A/GATA2/SYT6/CNR1/SYT1/KCNB1/NOTCH1/P2RY1/CACNA1H/LRRK2
GOBP_REGULATION_OF_ACTIN_FILAMENT_BASED_PROCESS	GOBP_REGULATION_OF_ACTIN_FILAMENT_BASED_PROCESS	GOBP_REGULATION_OF_ACTIN_FILAMENT_BASED_PROCESS	383	0.472054029953654	1.50913439272172	1.77825276710372e-08	4.70157254899928e-07	3.15266676469854e-07	4770	tags=44%, list=27%, signal=32%	HCK/HCLS1/ABI3/TMSB4X/GMFG/PDPN/WAS/NCKAP1L/CORO1A/CSF1R/RGCC/CXCL12/PLEK/LMOD1/ACTA2/EPHA1/GPR65/EDN1/ARHGDIB/PTK2B/PTGER4/CYRIA/RHOH/RAC2/PDGFRA/PEAK3/S1PR1/ESAM/CCR7/GJA5/CNN2/CACNA1C/PDGFRB/ARHGEF15/TEK/MYBPC3/EVL/ID1/KANK3/ARHGAP44/SERPINF2/RHOG/CARMIL2/CCL11/ELN/NRP1/DSC2/NTRK3/SYNPO2/STAP1/CCN2/FZD10/F2RL1/TACR1/CGNL1/FAM107A/TGFB3/PLN/TMSB10/TACSTD2/TPM1/CCL26/LPAR1/RND1/KCNJ2/SLIT2/SYNPO…
GOBP_VASOCONSTRICTION	GOBP_VASOCONSTRICTION	GOBP_VASOCONSTRICTION	81	0.623005513270527	1.88237811037849	1.83724966025058e-08	4.83972824940875e-07	3.24530787158251e-07	4043	tags=58%, list=23%, signal=45%	ACTA2/EDN1/CYSLTR1/P2RX1/SLC8A1/GJA5/ACE/CD38/TBXAS1/EDNRA/BDKRB2/TACR1/HTR7/GRIP2/COMP/SCNN1B/DBH/SMTNL1/HRH1/ASIC2/ADRA2A/ECE1/KEL/HTR1B/KCNMB4/MMP2/HTR2A/OXTR/KCNA5/ATP1A2/ADRA1D/AVPR1A/AVPR1B/SMTNL2/HTR2B/PTGS2/CRP/AGTR1/LEP/RHOA/CASR/HTR1D/AVPR2/PER2/ADRA1B/ADRA1A/SLC6A4
GOBP_DE_NOVO_AMP_BIOSYNTHETIC_PROCESS	GOBP_DE_NOVO_AMP_BIOSYNTHETIC_PROCESS	GOBP_DE_NOVO_AMP_BIOSYNTHETIC_PROCESS	8	-0.952836	-2.37665	1.89409047222178e-08	4.97615448862106e-07	3.33678927822144e-07	469	tags=88%, list=3%, signal=85%	ADSS2/ATIC/GART/PPAT/ADSL/PFAS/PAICS
GOBP_REGULATION_OF_CATION_TRANSMEMBRANE_TRANSPORT	GOBP_REGULATION_OF_CATION_TRANSMEMBRANE_TRANSPORT	GOBP_REGULATION_OF_CATION_TRANSMEMBRANE_TRANSPORT	330	0.483882101103542	1.5426799760203	1.95996895050264e-08	5.13553566498724e-07	3.44366325121909e-07	3819	tags=35%, list=22%, signal=28%	STAC3/SLC43A2/P2RY6/TMSB4X/PTPN6/CCL2/CORO1A/THY1/EPHB2/TREM2/CCR2/EDN1/RAMP3/KCNQ1/FXYD2/PTK2B/P2RX1/SLC8A1/CXCL9/REM1/APLNR/CXCL11/CTSS/CACNA1C/CXCL10/SLC31A2/LYN/IFNG/GPR35/GLRX/XCL1/PIK3CG/PLCG2/EDNRA/CLIC2/LRRC55/HAMP/PLN/RRAD/JSRP1/OSR1/F2RL3/RASGRF2/MMP9/JPH2/STAC/RGN/CYBA/KCNE4/HECW2/KCNJ2/ANK3/SCN3B/PM20D1/ADRA2A/ADRB2/FGF11/TCIRG1/CACNG8/CD19/RGS4/BDKRB1/GEM/FGF14/KEL/ISCU/CASQ1/KCNS2/G…
GOBP_TELOMERE_MAINTENANCE_VIA_TELOMERE_LENGTHENING	GOBP_TELOMERE_MAINTENANCE_VIA_TELOMERE_LENGTHENING	GOBP_TELOMERE_MAINTENANCE_VIA_TELOMERE_LENGTHENING	80	-0.487061	-2.28244	1.98076561899558e-08	5.1762607104362e-07	3.47097166684804e-07	2654	tags=41%, list=15%, signal=35%	POT1/TELO2/GAR1/ATM/HNRNPA1/MAP2K7/XRCC5/PINX1/RPA1/NHP2/NEK2/PARN/TNKS/MAPK1/CCT6A/RTEL1/CCT5/HNRNPU/RFC1/CCT7/NAT10/GNL3L/CCT2/HSP90AA1/DKC1/PARP1/CTNNB1/SMG5/CCT4/NAF1/CCT8/HSP90AB1/CCT3
GOBP_RENAL_SYSTEM_PROCESS	GOBP_RENAL_SYSTEM_PROCESS	GOBP_RENAL_SYSTEM_PROCESS	110	0.593057075935159	1.81931660190002	2.04042532575627e-08	5.30402910536959e-07	3.55664750574818e-07	4628	tags=52%, list=26%, signal=38%	PDGFB/EDN1/KCNQ1/PTPRO/CD34/PCSK5/KCNMA1/GJA5/SULF1/ACE/SULF2/AQP3/AKR1C3/SERPINF2/AQP1/SUCNR1/GAS6/EDNRA/GNAI2/F2RL1/TACR1/ADORA2A/JCHAIN/CORIN/CYBA/OR51E2/LGMN/ADGRF5/KLHL3/HYAL2/CYP4F12/TRPV5/PON3/OXT/NPR3/TMEM63C/AVPR1A/CLDN4/EMP2/SLC15A2/NPR1/ADORA1/MYO5B/BMP4/AGTR1/GSN/RHOA/AVPR2/ADRA1A/MLLT6/DRD3/ADIPOQ/HSD11B2/SLC4A1/PRKACA/AGTR2/SLC22A12
GOBP_REGULATION_OF_EPITHELIAL_CELL_MIGRATION	GOBP_REGULATION_OF_EPITHELIAL_CELL_MIGRATION	GOBP_REGULATION_OF_EPITHELIAL_CELL_MIGRATION	225	0.514104910982131	1.62323243950943	2.03784739473147e-08	5.30402910536959e-07	3.55664750574818e-07	3791	tags=42%, list=22%, signal=33%	PDGFB/GATA3/TMSB4X/RGCC/TNF/ACVRL1/EDN1/SMOC2/GLIPR2/JCAD/INSL3/PTK2B/CXCL13/ZC3H12A/VEGFC/SEMA4A/DCN/THBS1/TEK/IFNG/CD40/SRPX2/TGFB1/MMRN2/EVL/PIK3CG/PLCG2/HMOX1/NRP1/CCBE1/TACR1/WNT5A/FGF7/FOXC2/RRAS/TACSTD2/MMP9/FLT4/MARVELD3/FOXP1/PLPP3/SLIT2/FGF1/VASH1/HDAC7/LGMN/FUT1/PPARG/FGF18/GLUL/ANGPT4/RIN2/DLL4/WNT7A/PTN/FGF10/ADAMTS9/KLF4/PRKD2/JUN/MEOX2/SVBP/CIB1/TGFBR2/KDR/CARD10/NOS3/PFN1/FGF2/GAT…
GOMF_TRNA_BINDING	GOMF_TRNA_BINDING	GOMF_TRNA_BINDING	72	-0.50489	-2.27117	2.08410213180737e-08	5.40330900067532e-07	3.62322021585126e-07	3379	tags=53%, list=19%, signal=43%	TERT/TRMT1L/METTL1/TARS1/ELP1/CTU1/TRMT10C/RPL35A/EIF2AK4/SARS1/XPOT/RPUSD4/EIF2A/SARS2/AIMP1/FARSA/TRMT10A/IGHMBP2/EIF2S3B/NEMF/ELP3/DTD2/AARS1/TRMT1/NSUN2/EIF2S3/PTCD1/YARS2/DALRD3/NAT10/YRDC/MRPS27/IARS1/AARS2/EARS2/XPO5/DARS2/IARS2
GOMF_ENDOPEPTIDASE_REGULATOR_ACTIVITY	GOMF_ENDOPEPTIDASE_REGULATOR_ACTIVITY	GOMF_ENDOPEPTIDASE_REGULATOR_ACTIVITY	188	0.5353657643406	1.67102517094096	2.09185614659872e-08	5.40917762632299e-07	3.62715545684586e-07	3747	tags=39%, list=21%, signal=31%	VSIR/SPINT2/TNFSF14/SERPINA1/C3/TNFAIP8/NLRP1/SPOCK2/SERPING1/CSTA/NLRC4/CST7/CD27/PSME2/SERPINF2/GAS6/ANOS1/CST6/PSME1/COL6A3/CRB2/NAIP/NLRP7/TIMP1/CST3/SERPINE1/HMSD/C4B/BIRC3/CPAMD8/RARRES1/PZP/TFPI/CRIM1/SERPINB8/LTF/DPEP1/ITIH4/SFRP2/C4A/ITIH3/RPS6KA1/NGF/ITIH1/COL4A3/SERPINB9/COL7A1/SERPINB1/TFPI2/PAPLN/SPINK2/TIMP4/ANXA2/SERPINA9/BIN1/CARD16/ITIH5/BST2/WFDC10B/SPOCK1/SLPI/SERPINB2/SERPINB1…
GOBP_RESPIRATORY_BURST	GOBP_RESPIRATORY_BURST	GOBP_RESPIRATORY_BURST	33	0.759919559906236	2.08451620341565	2.33024681269951e-08	6.00984073264805e-07	4.02993358955693e-07	1964	tags=52%, list=11%, signal=46%	CAMK1D/HCK/CLEC7A/NCF2/SLAMF8/TREM2/NCF1/CYBB/CD52/RAC2/PIK3CG/MPO/SLC11A1/JCHAIN/CYBA/CYBC1/CD24
GOMF_N_METHYLTRANSFERASE_ACTIVITY	GOMF_N_METHYLTRANSFERASE_ACTIVITY	GOMF_N_METHYLTRANSFERASE_ACTIVITY	95	-0.426143	-2.14901	2.35361849150994e-08	6.05426876719475e-07	4.05972506602071e-07	4839	tags=60%, list=28%, signal=44%	METTL22/KMT2D/KMT5B/TFB1M/NSD2/SETD4/SETD5/PRMT6/METTL18/CAMKMT/SETMAR/KMT5C/PRMT1/PRDM7/SETD1A/HEMK1/WDR5/TRMT1L/ZCCHC4/DOT1L/METTL15/METTL25B/METTL16/KMT2B/EEF1AKMT3/N6AMT1/METTL21A/FBL/FBLL1/PRMT9/SMYD1/SETD9/FBXO11/SUV39H2/TRMT1/EHMT2/PRMT2/CARM1/EEF2KMT/ASH2L/RNMT/SETD6/PRMT3/ASH1L/CSKMT/PEMT/SMYD5/TTLL12/SMYD2/SETDB2/RBBP5/SMYD3/METTL9/PRMT7/TFB2M/PRMT5/SETDB1
GOBP_MITOCHONDRIAL_TRANSMEMBRANE_TRANSPORT	GOBP_MITOCHONDRIAL_TRANSMEMBRANE_TRANSPORT	GOBP_MITOCHONDRIAL_TRANSMEMBRANE_TRANSPORT	102	-0.433985	-2.11082	2.45719493733954e-08	6.30424076111177e-07	4.22734523759402e-07	2857	tags=44%, list=16%, signal=37%	SLC25A21/CPT2/TOMM20L/SLC25A22/TOMM40/AIFM1/ATP5F1C/PMPCB/TIMM21/ATP5PB/SLC25A32/MAIP1/CHCHD4/STOML2/SLC25A33/PAM16/VDAC1/LETM1/PNPT1/MCUR1/SLC25A1/TIMM44/SLC25A6/MRS2/TOMM7/SLC25A36/TOMM70/TIMM17A/ATP5F1A/TOMM40L/PSEN2/GRPEL1/SLC25A5/SFXN4/SLC25A23/SLC25A3/SLC25A4/SLC25A15/ATP5F1B/TIMM50/SLC25A13/CCDC51/HSPD1/AFG3L2/TOMM20
GOBP_MRNA_3_END_PROCESSING	GOBP_MRNA_3_END_PROCESSING	GOBP_MRNA_3_END_PROCESSING	63	-0.529239	-2.40828	2.61614080216726e-08	6.69460238518231e-07	4.48910449060882e-07	5010	tags=68%, list=29%, signal=49%	APP/SYMPK/NCBP2/NELFE/TUT1/CTR9/CLP1/CPSF7/RNF20/PAPOLB/NCBP1/PAPOLA/SLBP/CPSF2/DHX36/ZC3H3/SSU72/CPSF4/CPSF1/AHCYL1/POLR2D/CPEB1/CCNT1/RPRD1B/CDC73/VIRMA/LSM11/CPSF6/PNPT1/ZNF473/CPSF4L/SUPT5H/CSTF1/ZC3H14/CPSF3/RPRD1A/RNF40/RPRD2/PABPC1/MTPAP/HSF1/FIP1L1/GRSF1
GOBP_RESPIRATORY_ELECTRON_TRANSPORT_CHAIN	GOBP_RESPIRATORY_ELECTRON_TRANSPORT_CHAIN	GOBP_RESPIRATORY_ELECTRON_TRANSPORT_CHAIN	94	-0.444541	-2.14212	2.66301939064275e-08	6.79690855870787e-07	4.55770648913933e-07	4897	tags=56%, list=28%, signal=41%	COX8C/ETFDH/NDUFC1/CCNB1/COX5B/COX6A1/NDUFA4/NDUFA7/GHITM/SLC25A51/NDUFA5/NDUFS3/AIFM2/COX6A2/COX7C/SDHA/NDUFB10/UQCC3/ETFA/CHCHD2/GPD2/SLC25A22/CDK1/POLG2/NDUFB9/NDUFS7/COQ9/NDUFA8/COX5A/UQCRB/IMMP2L/NDUFV3/SDHB/PPARGC1A/NDUFB5/NDUFV1/DLD/UQCRFS1/NDUFA10/NDUFAB1/UQCRHL/COX15/COA6/CYCS/CYC1/UQCRH/SNCA/MYBBP1A/COX7A2L/NDUFS2/NDUFS1/SDHC/SLC25A13
GOBP_MAST_CELL_ACTIVATION	GOBP_MAST_CELL_ACTIVATION	GOBP_MAST_CELL_ACTIVATION	69	0.646844177193484	1.93688598931235	2.69688288220312e-08	6.86555301174809e-07	4.60373642559683e-07	2570	tags=48%, list=15%, signal=41%	FGR/LAT2/PTPN6/PTGDR/CD300LF/CD84/CD300A/LGALS9/SYK/RHOH/RAC2/IL4R/MILR1/LYN/RASGRP1/CLNK/PIK3CG/BTK/CD226/HMOX1/FCGR2B/LCP2/CRLF2/VAMP8/UNC13D/CNR2/HAVCR1/S100A12/NECTIN2/FOXF1/BLK/STXBP2/LAT
GOBP_NEGATIVE_REGULATION_OF_T_CELL_PROLIFERATION	GOBP_NEGATIVE_REGULATION_OF_T_CELL_PROLIFERATION	GOBP_NEGATIVE_REGULATION_OF_T_CELL_PROLIFERATION	67	0.650157676631732	1.94194713354994	2.82680989119827e-08	7.17776573404262e-07	4.81309247888235e-07	3333	tags=54%, list=19%, signal=44%	VSIR/HLA-DRB1/CD86/HAVCR2/PTPN6/LILRB4/LILRB2/PDCD1LG2/LILRB1/LGALS9/SPN/IL4I1/FOXP3/CD80/CRTAM/IL2RA/VSIG4/IDO1/XCL1/IL10/CD274/PLA2G2D/LRRC32/LGALS9C/CTLA4/CR1/CEBPB/CLEC4G/LGALS9B/IL20RB/HLA-G/CBLB/PDE5A/PELI1/ARG1/BMP4
GOBP_DENDRITIC_CELL_MIGRATION	GOBP_DENDRITIC_CELL_MIGRATION	GOBP_DENDRITIC_CELL_MIGRATION	33	0.757114067495427	2.07682052785019	2.8669037595594e-08	7.2422399587639e-07	4.85632604453301e-07	2510	tags=70%, list=14%, signal=60%	ALOX5/SPI1/SLAMF8/CCR5/CCR2/LGALS9/CCL5/GPR183/CCR7/CCR1/DOCK8/SLAMF1/PIK3CG/GAS6/CXCR2/CXCR4/NLRP12/CCR6/CCL19/TRPM2/CCL21/CXCR1/IL12A
GOBP_TYPE_2_IMMUNE_RESPONSE	GOBP_TYPE_2_IMMUNE_RESPONSE	GOBP_TYPE_2_IMMUNE_RESPONSE	37	0.735937213904113	2.05065549955175	2.86068487938682e-08	7.2422399587639e-07	4.85632604453301e-07	1927	tags=51%, list=11%, signal=46%	IL18/GATA3/CD74/CD86/NOD2/CCR2/TBX21/NLRP3/BCL3/IL4R/IDO1/XCL1/IL10/BCL6B/RSAD2/BATF/IL6/BCL6/IFNL1
GOBP_POSITIVE_REGULATION_OF_ALPHA_BETA_T_CELL_DIFFERENTIATION	GOBP_POSITIVE_REGULATION_OF_ALPHA_BETA_T_CELL_DIFFERENTIATION	GOBP_POSITIVE_REGULATION_OF_ALPHA_BETA_T_CELL_DIFFERENTIATION	49	0.697265759826744	2.02995308710872	2.88328663981317e-08	7.26499743617374e-07	4.87158620311413e-07	3889	tags=67%, list=22%, signal=53%	IL18/HLA-DRA/HLA-DRB1/CD86/NCKAP1L/SASH3/SOCS1/LILRB4/LGALS9/IL12RB1/NLRP3/SYK/FOXP3/CD80/IL4R/IFNG/ZAP70/IL12B/RUNX1/NFKBID/CCL19/MYB/IL23A/TNFSF4/TGFBR2/PNP/ZBTB16/CD83/NFKBIZ/ANXA1/RHOA/MALT1/IL23R
GOBP_REGULATION_OF_NATURAL_KILLER_CELL_ACTIVATION	GOBP_REGULATION_OF_NATURAL_KILLER_CELL_ACTIVATION	GOBP_REGULATION_OF_NATURAL_KILLER_CELL_ACTIVATION	38	0.736658585208036	2.06728367102607	2.9015949414197e-08	7.27392197528419e-07	4.87757060462034e-07	2510	tags=58%, list=14%, signal=50%	IL18/IL15RA/FGR/TYROBP/HAVCR2/AXL/PRDM1/ZNF683/FCGR3A/PTPN22/TOX/IL15/RASGRP1/CLNK/HLA-E/GAS6/IL12B/HLA-F/KLRC2/IL23A/PGLYRP2/IL12A
GOBP_REGULATION_OF_CYSTEINE_TYPE_ENDOPEPTIDASE_ACTIVITY	GOBP_REGULATION_OF_CYSTEINE_TYPE_ENDOPEPTIDASE_ACTIVITY	GOBP_REGULATION_OF_CYSTEINE_TYPE_ENDOPEPTIDASE_ACTIVITY	225	0.510720562624587	1.6125467138468	2.89579122850108e-08	7.27392197528419e-07	4.87757060462034e-07	4209	tags=43%, list=24%, signal=33%	LAPTM5/CLEC7A/TNFSF14/TNFSF10/TNF/CARD9/ARRB2/LGALS9/TNFAIP8/LCK/NLRP3/SYK/FASLG/NLRP1/MEFV/P2RX1/NLRC4/LAMP3/CST7/THBS1/PSMB9/CD27/CASP5/CASP10/F3/HGF/ST18/TTBK1/AQP1/CCN1/GAS6/ATP2A3/CCN2/NLRP12/PLAUR/TNFSF15/CFLAR/NAIP/ADORA2A/S100A8/MMP9/BIRC3/AIM2/S100A9/NLRP2/TP63/SOX7/LTF/DPEP1/LGMN/SFRP2/RFFL/PPARG/NGFR/RPS6KA1/COL4A3/SERPINB9/MAP3K5/CASP1/CASP4/KLF4/FAS/CYFIP2/NLRP6/PML/NKX3-1/CARD16/CTS…
GOBP_LEUKOCYTE_APOPTOTIC_PROCESS	GOBP_LEUKOCYTE_APOPTOTIC_PROCESS	GOBP_LEUKOCYTE_APOPTOTIC_PROCESS	108	0.599731337784653	1.83746610256338	2.9428294616544e-08	7.35856747619774e-07	4.93433013661314e-07	2506	tags=41%, list=14%, signal=35%	HCLS1/CD74/NOD2/GIMAP8/CCR5/CXCL12/RIPK3/AXL/LILRB1/LGALS9/CCL5/FASLG/CD3G/IL7R/CCR7/PDCD1/IL2RA/DOCK8/JAK3/CD27/ADAM8/LYN/IDO1/HSH2D/BTK/IL10/PRKCQ/GAS6/CD274/WNT5A/HCAR2/CCL19/IL6/FOXP1/SLC46A2/IL2/BCL6/ORMDL3/CCL21/IRF7/BLK/TSC22D3/FAS/IRF3
GOCC_PLATELET_ALPHA_GRANULE_LUMEN	GOCC_PLATELET_ALPHA_GRANULE_LUMEN	GOCC_PLATELET_ALPHA_GRANULE_LUMEN	67	0.649782365001585	1.94082612033953	3.04217960241654e-08	7.58773504886273e-07	5.08799978274916e-07	2501	tags=42%, list=14%, signal=36%	PDGFB/TMSB4X/SERPINA1/SERPING1/ISLR/VEGFC/THBS1/TGFB1/CFD/HGF/SERPINF2/SRGN/GAS6/FERMT3/TGFB3/TIMP1/SERPINE1/MMRN1/VWF/TOR4A/CLU/F5/F13A1/IGF1/LEFTY2/FN1/IGF2/ORM2
GOBP_REGULATION_OF_T_HELPER_1_TYPE_IMMUNE_RESPONSE	GOBP_REGULATION_OF_T_HELPER_1_TYPE_IMMUNE_RESPONSE	GOBP_REGULATION_OF_T_HELPER_1_TYPE_IMMUNE_RESPONSE	29	0.780559919395897	2.08700661501681	3.05686242414975e-08	7.60510318250588e-07	5.09964608558315e-07	2749	tags=76%, list=16%, signal=64%	IL18/HAVCR2/CCR2/TBX21/IL12RB1/IL27/CD80/IL4R/JAK3/IL1B/SLAMF1/IL1R1/ARID5A/XCL1/IL18R1/IL12B/SLC11A1/CCL19/IL1RL1/IL23A/TNFSF4/IL27RA
GOBP_POSITIVE_REGULATION_OF_INTERLEUKIN_8_PRODUCTION	GOBP_POSITIVE_REGULATION_OF_INTERLEUKIN_8_PRODUCTION	GOBP_POSITIVE_REGULATION_OF_INTERLEUKIN_8_PRODUCTION	61	0.659950343139035	1.94895119069775	3.17936386548437e-08	7.88994780925744e-07	5.29065030353438e-07	3204	tags=54%, list=18%, signal=44%	CLEC7A/CD74/NOD2/TNF/LILRA2/TLR7/CD14/CD2/LGALS9/SYK/TLR8/TLR2/IL1B/FCN1/F3/TLR4/TLR5/CHI3L1/F2RL1/WNT5A/MYD88/CD244/SERPINE1/IL6/ELANE/TLR1/HYAL2/PRKD2/LBP/TLR9/STAT3/NOD1/AFAP1L2
GOBP_POSITIVE_REGULATION_OF_GTPASE_ACTIVITY	GOBP_POSITIVE_REGULATION_OF_GTPASE_ACTIVITY	GOBP_POSITIVE_REGULATION_OF_GTPASE_ACTIVITY	270	0.493211397858084	1.5639872821354	3.20884168416727e-08	7.94309253075778e-07	5.32628680503406e-07	3870	tags=38%, list=22%, signal=30%	ADAP2/VAV1/CCL2/CCL22/EPHA1/THY1/GPR65/TBC1D10C/CCL4/RASGRP4/RASGEF1B/ARHGAP27/CCL5/SEMA4D/PTK2B/RASGRP2/CXCL13/S1PR1/CCR7/CCL8/CCL3/ARHGAP25/DOCK8/ARHGEF15/XCL2/CCL3L3/CCL3L1/CD40/RASGRP1/XCL1/ARHGAP22/CCL23/RHOG/CCL25/CCL11/RGS16/NTRK3/FZD10/F2RL1/WNT5A/RGL4/CCL7/ARHGAP45/RASGRP3/CCL19/RASGRF2/TGM2/CCL26/RGN/CCL13/TBC1D2/CCL14/GMIP/CCL1/ADAP1/RASGEF1A/ADRB1/RGS4/CCL21/TBC1D30/DOCK11/RGS8/CHN1/R…
GOBP_AMINOACYL_TRNA_METABOLISM_INVOLVED_IN_TRANSLATIONAL_FIDELITY	GOBP_AMINOACYL_TRNA_METABOLISM_INVOLVED_IN_TRANSLATIONAL_FIDELITY	GOBP_AMINOACYL_TRNA_METABOLISM_INVOLVED_IN_TRANSLATIONAL_FIDELITY	12	-0.888033	-2.61724	3.36391382112091e-08	8.28531974142081e-07	5.55576924772496e-07	1498	tags=92%, list=9%, signal=84%	DTD2/AARS1/LARS2/AARSD1/LARS1/VARS2/IARS1/VARS1/AARS2/TARS2/IARS2
GOMF_AMINOACYL_TRNA_EDITING_ACTIVITY	GOMF_AMINOACYL_TRNA_EDITING_ACTIVITY	GOMF_AMINOACYL_TRNA_EDITING_ACTIVITY	12	-0.888033	-2.61724	3.36391382112091e-08	8.28531974142081e-07	5.55576924772496e-07	1498	tags=92%, list=9%, signal=84%	DTD2/AARS1/LARS2/AARSD1/LARS1/VARS2/IARS1/VARS1/AARS2/TARS2/IARS2
GOCC_PROTEIN_COMPLEX_INVOLVED_IN_CELL_ADHESION	GOCC_PROTEIN_COMPLEX_INVOLVED_IN_CELL_ADHESION	GOCC_PROTEIN_COMPLEX_INVOLVED_IN_CELL_ADHESION	43	0.713684360291248	2.02832165843566	3.4575355498939e-08	8.49467337594882e-07	5.69615254262611e-07	2387	tags=58%, list=14%, signal=50%	PLAU/ITGB2/LGALS2/ITGAM/ITGAL/JAM2/CD80/LYN/ITGA11/TSPAN32/ITGA8/ITGAX/ITGBL1/CD28/ITGB7/ITGAD/PLAUR/ITGA5/MMRN1/CTLA4/ITGAE/ITGA1/ITGB4/TNN/ITGA4
GOBP_REGULATION_OF_MYELOID_CELL_DIFFERENTIATION	GOBP_REGULATION_OF_MYELOID_CELL_DIFFERENTIATION	GOBP_REGULATION_OF_MYELOID_CELL_DIFFERENTIATION	202	0.524154805224981	1.64238006430697	3.52189281905279e-08	8.63126568490252e-07	5.78774530829415e-07	3279	tags=37%, list=19%, signal=31%	SPI1/HCLS1/TYROBP/INPP5D/CD74/HLA-DRB1/GPR68/CSF3R/NCKAP1L/MAFB/LILRB3/TNF/CD4/TREM2/LILRB4/EVI2B/NFKBIA/CSF1/LILRB1/IL34/ROR2/PTK2B/C1QC/INHBA/TAL1/GPR171/CCL3/RHEX/CCR1/LYN/IFNG/TGFB1/ID2/ZFP36/IL12B/RUNX1/B2M/TLR4/DLL1/FBN1/TNFAIP6/THPO/ISG15/FOXP1/TFE3/LTF/GPR55/P4HTM/DCSTAMP/ZBTB46/STAT1/IRF7/CEBPB/LOX/IL23A/TNFSF11/HOXA9/LRRC17/RASSF2/CIB1/UBASH3B/KLF13/RAB7B/TESC/TMEM178A/GATA2/KITLG/STAT3…
GOBP_BONE_DEVELOPMENT	GOBP_BONE_DEVELOPMENT	GOBP_BONE_DEVELOPMENT	217	0.517265035103165	1.62970933602489	3.62624331788518e-08	8.86495016570839e-07	5.94444379340405e-07	4596	tags=45%, list=26%, signal=33%	TYROBP/GPR68/PTPN6/FLI1/TMEM119/LILRB1/SEMA4D/PTGER4/SPNS2/PHOSPHO1/TIFAB/TAL1/PTPRC/BGN/SULF1/GHRL/ZNF385A/TTC9/SULF2/COL13A1/ENG/COL1A1/CCN4/RFLNA/CDX1/DHRS3/COL3A1/ADAMTS12/MPIG6B/TGFB3/FBN1/COMP/TGM2/RGN/THPO/GJA1/ALPL/FOXP1/LTF/SFRP2/SFRP4/GREM1/WNT1/BMP6/FGF18/IGF1/EPYC/RUNX2/FGFR2/OSR2/FAM20C/AKAP13/PDGFC/BMP2/LOX/SMPD3/CYP26B1/RANBP3L/LRRK1/SIGLEC15/PHEX/TNFSF11/LRRC17/TGFBR2/PAPSS2/KDR/A…
GOBP_MATURATION_OF_SSU_RRNA_FROM_TRICISTRONIC_RRNA_TRANSCRIPT_SSU_RRNA_5_8S_RRNA_LSU_RRNA	GOBP_MATURATION_OF_SSU_RRNA_FROM_TRICISTRONIC_RRNA_TRANSCRIPT_SSU_RRNA_5_8S_RRNA_LSU_RRNA	GOBP_MATURATION_OF_SSU_RRNA_FROM_TRICISTRONIC_RRNA_TRANSCRIPT_SSU_RRNA_5_8S_RRNA_LSU_RRNA	36	-0.661634	-2.6862	3.78067211677726e-08	9.2195994293291e-07	6.18225591581399e-07	3492	tags=69%, list=20%, signal=56%	DCAF13/NOP9/ABT1/UTP23/SLX9/BMS1/MRPS11/UTP3/RPS19/RPS21/WDR46/NOL10/TBL3/RPS8/RPS16/RRS1/ERCC2/TSR1/UTP20/DHX37/UTP4/BYSL/HEATR1/UTP25/NOP14
GOBP_REGULATION_OF_RESPONSE_TO_CYTOKINE_STIMULUS	GOBP_REGULATION_OF_RESPONSE_TO_CYTOKINE_STIMULUS	GOBP_REGULATION_OF_RESPONSE_TO_CYTOKINE_STIMULUS	158	0.545924835250163	1.69601099449311	3.88711978263647e-08	9.45577878976162e-07	6.34062735693996e-07	3241	tags=41%, list=19%, signal=34%	LAPTM5/CD74/PTPN6/SOCS1/CD300LF/AXL/TREM2/EDN1/CSF1/CCL5/CCDC3/SYK/ZBP1/TLR2/PTPRC/SLIT3/NLRC5/IL1R1/SAMHD1/GAS6/TLR4/STAP1/F2RL1/CXCR4/NR1H3/WNT5A/NAIP/IRAK2/CYLD/GFI1/PADI2/IL1RN/IL6/OAS1/ISG15/SLIT2/TICAM2/RFFL/IRAK3/PARP9/PARP14/PPARG/IL1R2/TNFAIP3/PXDN/CD24/IRF7/TNFRSF1A/CASP1/STING1/CASP4/KLF4/LRRC70/IL7/IKBKE/NLRP2B/IRF3/SPHK1/CARD16/OAS3/IFIH1/TXK/IRGM/ARG1/CASP8
GOCC_LUMENAL_SIDE_OF_ENDOPLASMIC_RETICULUM_MEMBRANE	GOCC_LUMENAL_SIDE_OF_ENDOPLASMIC_RETICULUM_MEMBRANE	GOCC_LUMENAL_SIDE_OF_ENDOPLASMIC_RETICULUM_MEMBRANE	26	0.79674749571717	2.10066645555166	3.97453744292204e-08	9.64261424413648e-07	6.46591095542455e-07	1870	tags=62%, list=11%, signal=55%	HLA-DPB1/HLA-DRA/CD74/HLA-DRB1/HLA-DQA1/HLA-DPA1/HLA-DQB1/HLA-DRB5/HLA-DQB2/HLA-DQA2/HLA-B/HLA-E/HLA-F/HLA-C/TAPBP/HLA-A
GOMF_PROTEIN_METHYLTRANSFERASE_ACTIVITY	GOMF_PROTEIN_METHYLTRANSFERASE_ACTIVITY	GOMF_PROTEIN_METHYLTRANSFERASE_ACTIVITY	90	-0.442998	-2.04412	3.98349979431947e-08	9.64261424413648e-07	6.46591095542455e-07	4839	tags=54%, list=28%, signal=40%	METTL22/KMT2D/KMT5B/NSD2/SETD4/SETD5/PRMT6/SUZ12/CAMKMT/SETMAR/KMT5C/PRMT1/PRDM7/SETD1A/PRDM13/HEMK1/WDR5/TRMT112/DOT1L/KMT2B/EEF1AKMT3/DNMT3A/N6AMT1/METTL21A/FBL/FBLL1/PRMT9/SMYD1/FBXO11/SUV39H2/EHMT2/PRMT2/CARM1/EEF2KMT/ASH2L/SETD6/PRMT3/ASH1L/CSKMT/SMYD5/TTLL12/SMYD2/SETDB2/RBBP5/SMYD3/METTL9/PRMT7/PRMT5/SETDB1
GOBP_POSITIVE_REGULATION_OF_LYMPHOCYTE_MIGRATION	GOBP_POSITIVE_REGULATION_OF_LYMPHOCYTE_MIGRATION	GOBP_POSITIVE_REGULATION_OF_LYMPHOCYTE_MIGRATION	37	0.732142954122435	2.0400829676278	4.10688929626483e-08	9.91692974186303e-07	6.64985480478795e-07	1151	tags=49%, list=7%, signal=46%	AIF1/TNFSF14/CXCL12/CCR2/CCL4/CCL5/PTK2B/JAM2/SPN/CXCL13/CCL3/DOCK8/CXCL10/ADAM8/XCL2/XCL1/WNT5A/CCL7
GOBP_POSITIVE_REGULATION_OF_NATURAL_KILLER_CELL_MEDIATED_IMMUNITY	GOBP_POSITIVE_REGULATION_OF_NATURAL_KILLER_CELL_MEDIATED_IMMUNITY	GOBP_POSITIVE_REGULATION_OF_NATURAL_KILLER_CELL_MEDIATED_IMMUNITY	32	0.759715538075864	2.0650940081277	4.20918795099445e-08	1.00897614825298e-06	6.76574813175597e-07	2816	tags=78%, list=16%, signal=66%	VAV1/KLRD1/NCR3/SLAMF6/CRTAM/SH2D1A/LAG3/RASGRP1/CLNK/HLA-E/CD226/KIR2DL4/IL12B/HLA-F/IL21/SH2D1B/KLRC4-KLRK1/KLRK1/RAET1E/KLRC2/NECTIN2/RAET1G/KLRC4/IL12A/HLA-G
GOBP_POSITIVE_REGULATION_OF_STRESS_ACTIVATED_PROTEIN_KINASE_SIGNALING_CASCADE	GOBP_POSITIVE_REGULATION_OF_STRESS_ACTIVATED_PROTEIN_KINASE_SIGNALING_CASCADE	GOBP_POSITIVE_REGULATION_OF_STRESS_ACTIVATED_PROTEIN_KINASE_SIGNALING_CASCADE	130	0.566872054070324	1.74855424507541	4.20858063704451e-08	1.00897614825298e-06	6.76574813175597e-07	3412	tags=40%, list=20%, signal=32%	SPI1/CLEC7A/NOD2/TNF/GADD45B/CARD9/NCF1/PTK2B/ZC3H12A/SCIMP/GADD45G/CCR7/CD27/IL1B/SLAMF1/LYN/RASGRP1/SERPINF2/TLR4/CCN2/FCGR2B/F2RL1/WNT5A/NAIP/MYD88/CCL19/FLT4/TRAF1/IL26/IGFBP6/CCL21/SH3RF3/MAP3K5/EDAR/IL1A/BMP2/SH3RF2/WNT16/WNT7A/INAVA/TNFSF11/RASSF2/MAP3K4/SPHK1/WNT7B/TLR9/AGER/NOD1/SEMA3A/HAND2/BMP4/GDF6
GOBP_NEGATIVE_REGULATION_OF_PEPTIDASE_ACTIVITY	GOBP_NEGATIVE_REGULATION_OF_PEPTIDASE_ACTIVITY	GOBP_NEGATIVE_REGULATION_OF_PEPTIDASE_ACTIVITY	245	0.505869989003229	1.60342333530031	4.20017188452295e-08	1.00897614825298e-06	6.76574813175597e-07	4503	tags=42%, list=26%, signal=31%	SPINT2/TNFSF14/TNF/SERPINA1/ARRB2/C3/TNFAIP8/SPOCK2/SERPING1/CSTA/LAMP3/CST7/THBS1/CD27/HGF/SERPINF2/AQP1/GAS6/ANOS1/CST6/COL6A3/PLAUR/CRB2/NAIP/NLRP7/ADORA2A/TIMP1/CST3/SERPINE1/MMP9/HMSD/C4B/BIRC3/CPAMD8/RARRES1/PZP/TFPI/CRIM1/SERPINB8/LTF/DPEP1/ITIH4/CR1/SFRP2/RFFL/C4A/PI16/ITIH3/RPS6KA1/NGF/ITIH1/COL4A3/SERPINB9/COL7A1/SERPINB1/TFPI2/KLF4/SORL1/PAPLN/SPINK2/TIMP4/ANXA2/SERPINA9/BIN1/CARD16/IT…
GOMF_CARGO_RECEPTOR_ACTIVITY	GOMF_CARGO_RECEPTOR_ACTIVITY	GOMF_CARGO_RECEPTOR_ACTIVITY	79	0.6267080750594	1.89045509033968	4.34346899309533e-08	1.03863729417416e-06	6.96464266751822e-07	3578	tags=52%, list=20%, signal=41%	APOBR/ASGR2/CXCL16/ITGB2/STAB1/CD5/SCARF1/ITGAM/CD6/OLR1/MSR1/ASGR1/CD163/FPR2/ILDR1/TMPRSS3/ACKR3/ACKR4/MARCO/MRC1/FOLR2/LOXL2/SCARA3/COLEC12/SCARA5/SSC5D/CD163L1/CFI/ABCA1/SORL1/ACKR2/PRG4/CD36/HHIPL1/AGER/LRP1B/LOXL3/LRP1/ENPP2/VTN/FOLR1
GOBP_POSITIVE_REGULATION_OF_NIK_NF_KAPPAB_SIGNALING	GOBP_POSITIVE_REGULATION_OF_NIK_NF_KAPPAB_SIGNALING	GOBP_POSITIVE_REGULATION_OF_NIK_NF_KAPPAB_SIGNALING	64	0.661815199156102	1.9633066078386	4.36591075431721e-08	1.04147585354802e-06	6.98367679217403e-07	2999	tags=50%, list=17%, signal=42%	LAPTM5/IL18/CD86/NOD2/HAVCR2/TNFSF14/TNF/TLR7/CD14/TREM2/EDN1/LGALS9/TLR2/TCIM/CD27/IL1B/IL18R1/IL12B/TLR4/NLRP12/CCL19/NMI/EGFR/GREM1/EDAR/IL23A/IFI35/TRADD/SPHK1/TLR9/AGER/NOD1
GOBP_NEGATIVE_REGULATION_OF_INTERLEUKIN_12_PRODUCTION	GOBP_NEGATIVE_REGULATION_OF_INTERLEUKIN_12_PRODUCTION	GOBP_NEGATIVE_REGULATION_OF_INTERLEUKIN_12_PRODUCTION	18	0.844823309472729	2.12147748404257	4.41409510925135e-08	1.04789554256251e-06	7.02672438951464e-07	1678	tags=78%, list=10%, signal=70%	NOD2/CMKLR1/ARRB2/LILRB1/TLR8/MEFV/CCR7/TIGIT/JAK3/THBS1/SLAMF1/IL10/LILRA5/IRAK3
GOBP_PROTEIN_TARGETING_TO_MITOCHONDRION	GOBP_PROTEIN_TARGETING_TO_MITOCHONDRION	GOBP_PROTEIN_TARGETING_TO_MITOCHONDRION	101	-0.42281	-2.09761	4.40424458484929e-08	1.04789554256251e-06	7.02672438951464e-07	2632	tags=38%, list=15%, signal=32%	TOMM20L/TOMM34/MFN2/BAP1/TOMM40/SAE1/AIFM1/PMPCB/TIMM21/IMMP2L/TIMM13/TIMM10B/CHCHD4/PAM16/TOMM22/TIMM44/TOMM7/NPEPPS/TOMM70/TIMM17A/PMPCA/TOMM40L/HSPA4/SAMM50/FBXO7/GRPEL1/HSP90AA1/TIMM9/TIMM8A/MIPEP/HAX1/USP36/SREBF2/PITRM1/TIMM50/HSPD1/TOMM20/HPS4
GOBP_REGULATION_OF_PROTEIN_LOCALIZATION_TO_CHROMOSOME_TELOMERIC_REGION	GOBP_REGULATION_OF_PROTEIN_LOCALIZATION_TO_CHROMOSOME_TELOMERIC_REGION	GOBP_REGULATION_OF_PROTEIN_LOCALIZATION_TO_CHROMOSOME_TELOMERIC_REGION	14	-0.859237	-2.69061	4.60868541148664e-08	1.09146078543188e-06	7.31885365447625e-07	957	tags=71%, list=5%, signal=68%	CCT6A/GNL3/CCT5/CCT7/GNL3L/CCT2/DKC1/CCT4/CCT8/CCT3
GOBP_REGULATION_OF_LEUKOCYTE_DEGRANULATION	GOBP_REGULATION_OF_LEUKOCYTE_DEGRANULATION	GOBP_REGULATION_OF_LEUKOCYTE_DEGRANULATION	49	0.691992574115452	2.01460123673793	4.69559402535852e-08	1.10937631505593e-06	7.43898727834156e-07	2863	tags=57%, list=16%, signal=48%	PTAFR/SPI1/FGR/PRAM1/NCKAP1L/ITGB2/CCR2/CD84/CD300A/LGALS9/ITGAM/SYK/RAC2/IL4R/LYN/HMOX1/STX4/HLA-F/FCGR2B/F2RL1/VAMP8/UNC13D/KLRC2/FOXF1/BLK/STXBP2/CD177/GATA2
GOCC_PHAGOCYTIC_VESICLE	GOCC_PHAGOCYTIC_VESICLE	GOCC_PHAGOCYTIC_VESICLE	137	0.565095033262803	1.74924519921855	4.72664795448524e-08	1.11404152266958e-06	7.47027009880367e-07	3752	tags=45%, list=21%, signal=36%	NCF4/NCF2/NOD2/WAS/CLEC4E/CORO1A/FMNL1/RAB31/TLR7/NCF1/MPEG1/CYBB/SYK/SCIMP/PLD4/TLR2/RAC2/GNLY/HVCN1/CTSS/HLA-B/ADAM8/SLAMF1/PLA2G5/HLA-E/B2M/STX4/HLA-F/HLA-C/MPO/SLC11A1/TAP1/TAPBP/CYBA/VAMP8/RAB8A/TRIM14/ZYX/LTF/TCIRG1/HLA-A/TAP2/UNC93B1/ABCA1/ELANE/TLR1/RAB20/CDC42EP2/RAB7B/HLA-G/TLR9/CD36/ATP6V0E1/NOD1/TLR6/IRGM/STX8/ATG5/GSN/RAB8B/STX12/RAB39A
GOMF_GROWTH_FACTOR_ACTIVITY	GOMF_GROWTH_FACTOR_ACTIVITY	GOMF_GROWTH_FACTOR_ACTIVITY	159	0.548413951939685	1.70293535853895	4.9877861380837e-08	1.17278446378045e-06	7.86417430036763e-07	5650	tags=62%, list=32%, signal=42%	PDGFB/GMFG/CXCL12/TYMP/CSF1/IL34/ADA2/INHBA/MACC1/VEGFC/OSM/EFEMP1/TGFB1/IL10/HGF/GDF10/IL12B/CCN2/FGF7/TGFB3/TIMP1/CSF2/THPO/IL6/GDF3/FGF1/CLCF1/BMP6/FGF18/IGF1/FGF11/IL2/NGF/NRG1/FGF14/PDGFC/BMP2/TGFA/PTN/GDF5/LEFTY2/FGF10/OGN/NTF3/IL7/IGF2/IL12A/AREG/FGF2/IL11/KITLG/PDGFA/LIF/GH1/BMP8A/CSF3/BMP4/INHBB/PGF/GDF6/FGF5/GDF7/RABEP2/CCN6/EREG/MANF/FGF20/THBS4/BMP5/ARTN/CXCL1/HBEGF/ENDOU/MDK/DKK1/FGF…
GOBP_EOSINOPHIL_MIGRATION	GOBP_EOSINOPHIL_MIGRATION	GOBP_EOSINOPHIL_MIGRATION	22	0.817759958866146	2.11563	5.2228172724354e-08	1.2251237087627e-06	8.21513814581568e-07	1936	tags=73%, list=11%, signal=65%	CCL2/DAPK2/CD300A/CCL4/CCL5/PTGER4/CCL8/CCL3/ADAM8/CCL11/CCL7/CCL26/CCL13/CCL1/HRH1/CCL21
GOBP_REGULATION_OF_T_CELL_MEDIATED_CYTOTOXICITY	GOBP_REGULATION_OF_T_CELL_MEDIATED_CYTOTOXICITY	GOBP_REGULATION_OF_T_CELL_MEDIATED_CYTOTOXICITY	39	0.720073213222187	2.02416585477176	5.26788656794862e-08	1.23276053366817e-06	8.2663473185262e-07	2981	tags=72%, list=17%, signal=60%	HLA-DRA/HLA-DRB1/NCKAP1L/RIPK3/LILRB1/IL12RB1/KLRD1/IL7R/PTPRC/CD1E/HLA-B/CD1C/XCL1/HLA-E/CD1B/IL12B/B2M/HLA-F/CD1D/KLRC1/FCGR2B/HLA-A/CD1A/NECTIN2/IL23A/IL12A/HLA-G/AGER
GOBP_POSITIVE_REGULATION_OF_INTERLEUKIN_10_PRODUCTION	GOBP_POSITIVE_REGULATION_OF_INTERLEUKIN_10_PRODUCTION	GOBP_POSITIVE_REGULATION_OF_INTERLEUKIN_10_PRODUCTION	40	0.717889344956457	2.03092168915259	5.40774011851624e-08	1.2624894703228e-06	8.46569642898676e-07	2992	tags=70%, list=17%, signal=58%	CLEC7A/NOD2/SASH3/TREM2/LGALS9/SYK/BCL3/CD40LG/TLR2/CD34/TIGIT/XCL1/HGF/PLCG2/IL12B/TLR4/LILRA5/CD28/CD274/F2RL1/IL6/ISG15/IL23A/INAVA/TNFSF4/IL20RB/TLR9/STAT3
GOBP_REGULATION_OF_ESTABLISHMENT_OF_PROTEIN_LOCALIZATION_TO_CHROMOSOME	GOBP_REGULATION_OF_ESTABLISHMENT_OF_PROTEIN_LOCALIZATION_TO_CHROMOSOME	GOBP_REGULATION_OF_ESTABLISHMENT_OF_PROTEIN_LOCALIZATION_TO_CHROMOSOME	12	-0.883068	-2.6026	5.46997352616633e-08	1.27399950779647e-06	8.54287765340796e-07	957	tags=67%, list=5%, signal=63%	CCT6A/CCT5/CCT7/CCT2/DKC1/CCT4/CCT8/CCT3
GOCC_OUTER_MITOCHONDRIAL_MEMBRANE_PROTEIN_COMPLEX	GOCC_OUTER_MITOCHONDRIAL_MEMBRANE_PROTEIN_COMPLEX	GOCC_OUTER_MITOCHONDRIAL_MEMBRANE_PROTEIN_COMPLEX	22	-0.763129	-2.72651	5.75193821692366e-08	1.33651168191349e-06	8.96205666569337e-07	2895	tags=77%, list=17%, signal=65%	APOO/TOMM20L/TOMM40/APOOL/MTX1/IMMT/TOMM22/CHCHD6/TOMM7/TOMM70/TOMM40L/DNAJC11/SAMM50/HSPA9/MTX2/CHCHD3/TOMM20
GOBP_T_CELL_CYTOKINE_PRODUCTION	GOBP_T_CELL_CYTOKINE_PRODUCTION	GOBP_T_CELL_CYTOKINE_PRODUCTION	38	0.729188304660659	2.04631983607773	5.83184685550868e-08	1.35189071106992e-06	9.06518163843281e-07	1870	tags=55%, list=11%, signal=49%	IL18/GATA3/TNFRSF1B/SASH3/CCR2/LILRB4/TBX21/NLRP3/FOXP3/IL1B/SLAMF1/IL1R1/ARID5A/XCL1/IL18R1/B2M/HLA-F/RSAD2/IL6/SMAD7/HLA-A
GOBP_DENDRITIC_CELL_CHEMOTAXIS	GOBP_DENDRITIC_CELL_CHEMOTAXIS	GOBP_DENDRITIC_CELL_CHEMOTAXIS	26	0.793513398145762	2.09213958810776	6.09483882193523e-08	1.40953878107291e-06	9.4517441182272e-07	2510	tags=77%, list=14%, signal=66%	SPI1/SLAMF8/CCR5/CCR2/LGALS9/CCL5/GPR183/CCR7/CCR1/SLAMF1/PIK3CG/GAS6/CXCR2/CXCR4/CCR6/CCL19/TRPM2/CCL21/CXCR1/IL12A
GOBP_POSITIVE_REGULATION_OF_CYTOSOLIC_CALCIUM_ION_CONCENTRATION_INVOLVED_IN_PHOSPHOLIPASE_C_ACTIVATING_G_PROTEIN_COUPLED_SIGNALING_PATHWAY	GOBP_POSITIVE_REGULATION_OF_CYTOSOLIC_CALCIUM_ION_CONCENTRATION_INVOLVED_IN_PHOSPHOLIPASE_C_ACTIVATING_G_PROTEIN_COUPLED_SIGNALING_PATHWAY	GOBP_POSITIVE_REGULATION_OF_CYTOSOLIC_CALCIUM_ION_CONCENTRATION_INVOLVED_IN_PHOSPHOLIPASE_C_ACTIVATING_G_PROTEIN_COUPLED_SIGNALING_PATHWAY	31	0.759933358109916	2.053	6.20559342485098e-08	1.43179171947616e-06	9.60096248844194e-07	2654	tags=65%, list=15%, signal=55%	GNA15/GPR65/EDN1/C3AR1/P2RY8/P2RY10/S1PR1/GPR35/GPR174/F2RL1/GPR18/F2RL3/GPR4/LPAR1/GPR55/LPAR4/F2RL2/GPR20/LPAR6/DRD1
GOBP_REGULATION_OF_MUSCLE_CONTRACTION	GOBP_REGULATION_OF_MUSCLE_CONTRACTION	GOBP_REGULATION_OF_MUSCLE_CONTRACTION	161	0.541438552949162	1.68289599967594	6.24588337302422e-08	1.43772063063165e-06	9.64071914636006e-07	4585	tags=47%, list=26%, signal=35%	PTAFR/EDN1/TNNI2/KCNQ1/NPNT/SSTR2/ZC3H12A/CNN1/P2RX1/SLC8A1/KCNMA1/GJA5/CACNA1C/GHRL/MYBPC3/MYOCD/GUCY1A1/PIK3CG/MYL3/CLIC2/DSC2/CCN2/TACR1/PLN/MYL9/TPM1/CALCRL/MYBPH/SLC8A3/KCNJ2/SMAD7/GRK2/ADRA2A/ADRB2/ORMDL3/MYLK2/ABAT/CASQ1/TNNT3/PKP2/TNNT2/OXTR/SPHK1/MYL2/OXT/TNNC2/ATP1A2/PROK2/BIN1/PPP1R12B/RGS2/NOS1/TNNC1/PDE5A/ADORA1/HRC/KCNA1/PTGS2/PDE4B/ITGA2/CALM1/RHOA/ADRA1B/PLCE1/DMPK/ADRA1A/EHD3/DSP…
GOBP_POSITIVE_REGULATION_OF_CD4_POSITIVE_ALPHA_BETA_T_CELL_DIFFERENTIATION	GOBP_POSITIVE_REGULATION_OF_CD4_POSITIVE_ALPHA_BETA_T_CELL_DIFFERENTIATION	GOBP_POSITIVE_REGULATION_OF_CD4_POSITIVE_ALPHA_BETA_T_CELL_DIFFERENTIATION	31	0.759047396919926	2.05060160807698	6.43757159411162e-08	1.47839056748689e-06	9.91343376877549e-07	2393	tags=65%, list=14%, signal=56%	IL18/HLA-DRA/HLA-DRB1/CD86/NCKAP1L/SASH3/SOCS1/LGALS9/IL12RB1/NLRP3/FOXP3/CD80/IL4R/IFNG/IL12B/NFKBID/CCL19/MYB/IL23A/TNFSF4
GOBP_ENDOCRINE_PROCESS	GOBP_ENDOCRINE_PROCESS	GOBP_ENDOCRINE_PROCESS	85	0.619503229876269	1.88144950704942	6.5674711816579e-08	1.50471456003939e-06	1.0089950828907e-06	4426	tags=59%, list=25%, signal=44%	GATA3/EDN1/KCNQ1/INHBA/PCSK5/ACE/GHRL/IL1B/SERPINF2/SUCNR1/F2RL1/TACR1/HCAR2/CORIN/CPA3/CYBA/GJA1/OR51E2/TRPV6/BMP6/PPARG/RETN/SELENOM/FZD4/ECE1/OXTR/CMA1/CRHBP/ENPEP/CTSG/NKX3-1/NOS3/RPS6KA2/CTSZ/AVPR1A/AVPR1B/POMC/INHBB/C1QTNF3/AGTR1/C1QTNF1/RAB8B/LEP/RHOA/AVPR2/ATP6AP2/HSD11B2/CRY2/GALR1/EDN3
GOBP_REGULATION_OF_TRANSLATIONAL_FIDELITY	GOBP_REGULATION_OF_TRANSLATIONAL_FIDELITY	GOBP_REGULATION_OF_TRANSLATIONAL_FIDELITY	20	-0.776414	-2.6981	6.59921099068269e-08	1.50847857726696e-06	1.01151906649224e-06	2329	tags=80%, list=13%, signal=69%	GATC/EIF2S3B/DTD2/AARS1/LARS2/AARSD1/EIF2S3/LARS1/VARS2/RPS5/YRDC/IARS1/VARS1/AARS2/TARS2/IARS2
GOBP_REGULATION_OF_T_HELPER_CELL_DIFFERENTIATION	GOBP_REGULATION_OF_T_HELPER_CELL_DIFFERENTIATION	GOBP_REGULATION_OF_T_HELPER_CELL_DIFFERENTIATION	37	0.729033187399088	2.03141774440892	6.66042628528399e-08	1.51894721672727e-06	1.01853887345132e-06	2393	tags=59%, list=14%, signal=51%	IL18/HLA-DRA/HLA-DRB1/CD86/TBX21/IL12RB1/NLRP3/ZC3H12A/FOXP3/IL27/CD80/IL4R/JAK3/IL12B/NFKBID/CCL19/SMAD7/MYB/IL2/BCL6/IL23A/TNFSF4
GOCC_RNA_POLYMERASE_II_HOLOENZYME	GOCC_RNA_POLYMERASE_II_HOLOENZYME	GOCC_RNA_POLYMERASE_II_HOLOENZYME	72	-0.491285	-2.20997	6.75047796926387e-08	1.53592861323759e-06	1.02992584745594e-06	4995	tags=54%, list=29%, signal=39%	TAF9/TCEA1/POLR2I/CDK7/GTF2H2/POLR2E/TAF11/CTR9/SUPT3H/RTF1/RPAP2/ERCC3/TAF2/POLR2H/TRRAP/RECQL5/GTF2H2C/GTF2H3/POLR2F/TAF6L/GTF2H4/GTF2F2/GTF2F1/POLR2D/MNAT1/TAF6/GTF2H1/RPRD1B/CDC73/POLR2L/TAF5L/POLR2B/TAF4/KAT2A/RPRD1A/TAF4B/ERCC2/RPRD2/MMS19
GOBP_REGULATION_OF_TELOMERE_MAINTENANCE	GOBP_REGULATION_OF_TELOMERE_MAINTENANCE	GOBP_REGULATION_OF_TELOMERE_MAINTENANCE	80	-0.469971	-2.20236	6.78674982869415e-08	1.54062348645841e-06	1.03307402194724e-06	2327	tags=35%, list=13%, signal=30%	ATM/HNRNPA1/MAP2K7/XRCC5/PINX1/NEK2/YLPM1/PARN/TNKS/MAPK1/CCT6A/RTEL1/GNL3/CCT5/HNRNPU/CCT7/NAT10/GNL3L/CCT2/DKC1/PARP1/CTNNB1/SMG5/CCT4/NAF1/CCT8/MYC/CCT3
GOBP_DNA_REPLICATION_INITIATION	GOBP_DNA_REPLICATION_INITIATION	GOBP_DNA_REPLICATION_INITIATION	38	-0.637241	-2.622	6.81872569999841e-08	1.54432380681343e-06	1.03555529324114e-06	4278	tags=66%, list=24%, signal=50%	MCM3/CCNE2/CDC34/PRIM1/ORC1/ORC6/ORC4/GMNN/POLA1/TOPBP1/CCNE1/CDC45/NOC3L/CIZ1/CDT1/LRWD1/MCM10/TICRR/ORC5/CDC6/MCM4/WRNIP1/KAT7/MCIDAS/CDK2
GOBP_REGULATION_OF_PHOSPHOLIPASE_ACTIVITY	GOBP_REGULATION_OF_PHOSPHOLIPASE_ACTIVITY	GOBP_REGULATION_OF_PHOSPHOLIPASE_ACTIVITY	67	0.641882190598109	1.91722919671809	6.87192280480861e-08	1.55280237323336e-06	1.0412406451709e-06	3983	tags=63%, list=23%, signal=49%	PTAFR/GNA15/P2RY6/CD86/RASGRP4/CCL5/S1PR4/PDGFRA/SELE/C5AR1/PDGFRB/RASGRP1/PLA2G5/ITK/CCN1/EDNRA/LPAR1/EGFR/GPR55/PLCB2/PLA2R1/FGFR2/P2RY12/ESR1/HTR2A/NMUR1/ARHGAP6/APOC2/RGS2/FGF2/AVPR1A/FLT1/TXK/AVPR1B/LRP1/ANXA8/HTR2B/AGTR1/ANXA1/LPAR2/ADRA1A/ANXA8L1
GOBP_DNA_STRAND_ELONGATION	GOBP_DNA_STRAND_ELONGATION	GOBP_DNA_STRAND_ELONGATION	37	-0.621705	-2.55978	6.9554147311916e-08	1.56647061366279e-06	1.05040596313307e-06	5090	tags=70%, list=29%, signal=50%	YY1/ACTR5/MCM7/PCNA/MCM3/NFRKB/RAD50/RFC4/TERT/DNA2/GINS1/TFPT/POLE/POT1/POLA1/RFC3/ACTL6A/ACTR8/NUCKS1/RUVBL1/LIG1/RUVBL2/MCM4/UCHL5/POLD2/LIG3
GOBP_REGULATION_OF_MACROPHAGE_MIGRATION	GOBP_REGULATION_OF_MACROPHAGE_MIGRATION	GOBP_REGULATION_OF_MACROPHAGE_MIGRATION	39	0.717783091100012	2.01772819410359	6.9642116198163e-08	1.56647061366279e-06	1.05040596313307e-06	1002	tags=46%, list=6%, signal=44%	SLAMF8/CMKLR1/CSF1R/TREM2/C3AR1/CX3CR1/CSF1/CCL5/IL34/PTK2B/RARRES2/CD200R1/C5AR1/MMP28/CCL3/THBS1/SLAMF1/STAP1
GOBP_CELL_CELL_ADHESION_VIA_PLASMA_MEMBRANE_ADHESION_MOLECULES	GOBP_CELL_CELL_ADHESION_VIA_PLASMA_MEMBRANE_ADHESION_MOLECULES	GOBP_CELL_CELL_ADHESION_VIA_PLASMA_MEMBRANE_ADHESION_MOLECULES	274	0.492484133492767	1.56283900144645	7.07856884813226e-08	1.58856629366285e-06	1.06522234961942e-06	5492	tags=50%, list=31%, signal=35%	PECAM1/CDH23/JAML/ITGB2/CD84/CDH11/ITGAM/ITGAL/CD6/SELE/CRTAM/ESAM/MILR1/EMB/NEXN/VCAM1/CDH5/ROBO4/AMIGO2/SELL/IL10/CLDN5/SELP/DSC2/NTNG2/CLSTN3/IGSF21/DSCAML1/CRB2/CADM3/LRRC4C/TENM4/ITGA5/PALLD/CDH13/MPZL2/CD209/PCDH12/IL1RN/CDH6/DAB1/CLSTN2/SDK1/SPARCL1/MDGA1/PCDH17/BMP2/NECTIN2/CDH20/CDHR1/LRRC4/PCDH19/KLF4/PCDH18/GPC6/PCDHGB6/TGFBR2/RET/FAT4/PTPRD/CD177/PCDHGA9/TENM1/CLDN23/CLDN11/CLDN16/PCD…
GOMF_TRANSLATION_INITIATION_FACTOR_ACTIVITY	GOMF_TRANSLATION_INITIATION_FACTOR_ACTIVITY	GOMF_TRANSLATION_INITIATION_FACTOR_ACTIVITY	51	-0.556973	-2.44208	7.18559114099764e-08	1.6089191800252e-06	1.07887009571534e-06	3989	tags=63%, list=23%, signal=49%	EIF3F/EIF4E/EIF1AX/EIF2S1/EIF5B/EIF3K/EIF4G3/EIF3J/EIF2B5/EIF4H/DENR/EIF3M/EIF2A/EIF2S2/AGO2/EIF3I/EIF3H/EIF2S3B/EIF1/EIF2S3/EIF3E/EIF4A2/EIF3CL/EIF3L/MTIF2/EIF3D/EIF4G1/EIF3B/EIF3C/EIF4B/EIF3A/EIF2D
GOBP_POSITIVE_T_CELL_SELECTION	GOBP_POSITIVE_T_CELL_SELECTION	GOBP_POSITIVE_T_CELL_SELECTION	36	0.735078024661549	2.04454521238807	7.3435310708155e-08	1.64055483241892e-06	1.10008356606846e-06	1410	tags=53%, list=8%, signal=49%	CD74/BCL11B/DOCK2/CD3D/TBX21/CD3E/IL12RB1/SPN/CD3G/FOXP3/SLAMF6/PTPRC/TOX/LY9/THEMIS/ZAP70/IL12B/BATF/IL6
GOCC_POLYSOMAL_RIBOSOME	GOCC_POLYSOMAL_RIBOSOME	GOCC_POLYSOMAL_RIBOSOME	31	-0.697655	-2.74329	7.39760163509942e-08	1.64515445962426e-06	1.10316787279119e-06	3892	tags=87%, list=22%, signal=68%	RPS29/RPL24/RPL11/RPL7A/RPL39/BTF3/RPL18/RPL6/RPS23/RPS21/RPL32/RPL18A/RPL30/RPL36A/RPS28/RPL36/RPL31/EIF3H/RPL38/PNPT1/RPL19/RPL8/NUFIP2/RPL10A/RPL41/LARP1/DHX9
GOBP_RNA_EXPORT_FROM_NUCLEUS	GOBP_RNA_EXPORT_FROM_NUCLEUS	GOBP_RNA_EXPORT_FROM_NUCLEUS	83	-0.461315	-2.15155	7.39338063300328e-08	1.64515445962426e-06	1.10316787279119e-06	4003	tags=46%, list=23%, signal=35%	ZC3H11B/THOC2/SSB/NCBP1/IWS1/THOC7/NRDE2/POLDIP3/TSC1/GLE1/CHTOP/PCID2/TPR/KHDRBS1/NUP160/XPOT/DDX19A/HNRNPA1/RAE1/ZC3H11A/POLR2D/MCM3AP/NUP153/NUP93/NSUN2/CPSF6/RAN/POM121C/NUP155/THOC5/SMG7/SUPT6H/NUP133/POM121/SMG5/NPM1/DHX9/XPO5
GOCC_BASEMENT_MEMBRANE	GOCC_BASEMENT_MEMBRANE	GOCC_BASEMENT_MEMBRANE	94	0.599331409649568	1.82524500151177	7.41421620049909e-08	1.64515445962426e-06	1.10316787279119e-06	3783	tags=53%, list=22%, signal=42%	SMOC2/NPNT/LOXL1/COL8A2/COL5A1/MMRN2/COL4A4/NTNG2/COL8A1/TGFBI/EGFL6/CCDC80/EGFLAM/FBN1/LAMA2/TIMP1/COL15A1/SMOC1/COL4A1/LOXL2/COL4A2/LAMA3/NTN4/THBS2/LAMC2/COL4A3/NID2/ITGB4/COL18A1/VWA1/COLQ/COL17A1/FBLN1/COL7A1/FN1/ACHE/P3H2/VWA2/ADAMTS1/ANXA2/COL4A6/EFEMP2/FREM1/VWC2/NTNG1/NTN1/SPARC/FREM3/THBS4/APLP1
GOBP_REGULATION_OF_IMMUNOGLOBULIN_PRODUCTION	GOBP_REGULATION_OF_IMMUNOGLOBULIN_PRODUCTION	GOBP_REGULATION_OF_IMMUNOGLOBULIN_PRODUCTION	72	0.635564869897451	1.90676775719531	7.77374966355201e-08	1.72105576820931e-06	1.15406393585931e-06	1901	tags=42%, list=11%, signal=37%	CD86/SASH3/TNF/EPHB2/TBX21/FOXP3/CD40LG/PTPRC/IL4R/CD40/TGFB1/XCL1/HLA-E/IL10/STX4/CD28/FCGR2B/MZB1/FCRL3/TNFRSF4/IL6/TNFSF13/RBP4/CR1/IL21/CLCF1/CGAS/IL2/BCL6/C17orf99
GOBP_NEGATIVE_REGULATION_OF_SECRETION	GOBP_NEGATIVE_REGULATION_OF_SECRETION	GOBP_NEGATIVE_REGULATION_OF_SECRETION	156	0.545804251960897	1.6966085546552	8.12722777299578e-08	1.79527910357745e-06	1.20383482424644e-06	4396	tags=46%, list=25%, signal=34%	FFAR4/SPI1/CD74/TNFRSF1B/NCKAP1L/TNF/CCR2/EDN1/CD84/CD300A/LILRB1/LGALS9/INHBA/TIFAB/UCP2/ACE/GHRL/OSM/IL1B/IL12B/HMOX1/HLA-F/GNAI2/FCGR2B/RSAD2/PTGER3/NR1H3/VAMP8/GJA1/SCT/FAM3D/ADRA2A/PLA2R1/NRG1/SYTL4/TNFRSF1A/ABAT/FOXF1/HTR1B/ADTRP/MAOB/VSNL1/OXTR/CRHBP/IL12A/OXT/RAP1A/DCANP1/IL11/NPY5R/LIF/CD200/BMP8A/ADORA1/CNR1/KCNB1/NOTCH1/INHBB/P2RY1/KCNJ11/ANXA1/LEP/AVPR2/KLF7/RHBDF2/DRD3/ADIPOQ/ABCC8/C…
GOBP_REGULATION_OF_ANTIGEN_PROCESSING_AND_PRESENTATION	GOBP_REGULATION_OF_ANTIGEN_PROCESSING_AND_PRESENTATION	GOBP_REGULATION_OF_ANTIGEN_PROCESSING_AND_PRESENTATION	20	0.8279665459167	2.10649909820635	8.9923912520875e-08	1.98194717260774e-06	1.32900618151657e-06	1936	tags=80%, list=11%, signal=71%	CD74/NOD2/WAS/HLA-DOA/TREM2/LILRB2/HLA-DOB/CCR7/FGL2/THBS1/TAPBPL/FCGR2B/SLC11A1/CCL19/CD68/CCL21
GOBP_REGULATION_OF_CD8_POSITIVE_ALPHA_BETA_T_CELL_ACTIVATION	GOBP_REGULATION_OF_CD8_POSITIVE_ALPHA_BETA_T_CELL_ACTIVATION	GOBP_REGULATION_OF_CD8_POSITIVE_ALPHA_BETA_T_CELL_ACTIVATION	19	0.846962671700462	2.13408213433443	9.23310801652395e-08	2.03045937899094e-06	1.36153632311335e-06	1015	tags=63%, list=6%, signal=60%	VSIR/NCKAP1L/SOCS1/LILRB4/IRF1/LILRB1/PTPN22/CRTAM/XCL1/HLA-E/RUNX1/CD274
GOBP_POSITIVE_REGULATION_OF_MACROPHAGE_MIGRATION	GOBP_POSITIVE_REGULATION_OF_MACROPHAGE_MIGRATION	GOBP_POSITIVE_REGULATION_OF_MACROPHAGE_MIGRATION	25	0.785913290959276	2.05596740239747	9.34277310236681e-08	2.05000001346365e-06	1.37463940898966e-06	685	tags=52%, list=4%, signal=50%	CMKLR1/CSF1R/TREM2/C3AR1/CX3CR1/CSF1/CCL5/IL34/RARRES2/C5AR1/CCL3/THBS1/SLAMF1
GOBP_NEGATIVE_REGULATION_OF_RESPONSE_TO_BIOTIC_STIMULUS	GOBP_NEGATIVE_REGULATION_OF_RESPONSE_TO_BIOTIC_STIMULUS	GOBP_NEGATIVE_REGULATION_OF_RESPONSE_TO_BIOTIC_STIMULUS	108	0.59156001369665	1.81243067406596	9.43150814714771e-08	2.06487151701554e-06	1.38461158202337e-06	3656	tags=47%, list=21%, signal=38%	HAVCR2/SLAMF8/LILRA2/ARRB2/LILRB1/LGALS9/KLRD1/CD96/IL4I1/SERPING1/FOXP3/NLRC3/NLRC5/FGL2/HLA-B/VSIG4/HLA-E/SAMHD1/KIR2DL4/HLA-F/KLRC1/TRAFD1/NR1H3/ACOD1/HTRA1/NMI/TRIM21/OAS1/ISG15/LTF/CR1/IRAK3/PARP14/PPARG/HLA-A/SUSD4/TNFAIP3/SERPINB9/DHX58/CARD16/OAS3/HLA-G/TRIM38/MICB/ARG1/CLEC12B/MMP12/ATG5/CARD8/A2M/USP15
GOBP_RNA_DEPENDENT_DNA_BIOSYNTHETIC_PROCESS	GOBP_RNA_DEPENDENT_DNA_BIOSYNTHETIC_PROCESS	GOBP_RNA_DEPENDENT_DNA_BIOSYNTHETIC_PROCESS	69	-0.498724	-2.21644	9.53506166639327e-08	2.08291413608218e-06	1.39671016497337e-06	2654	tags=45%, list=15%, signal=38%	POT1/TELO2/GAR1/ATM/HNRNPA1/MAP2K7/XRCC5/PINX1/RPA1/NHP2/NEK2/PARN/TNKS/MAPK1/CCT6A/CCT5/HNRNPU/RFC1/CCT7/NAT10/GNL3L/CCT2/HSP90AA1/DKC1/CTNNB1/SMG5/CCT4/NAF1/CCT8/HSP90AB1/CCT3
GOBP_REGULATION_OF_MYELOID_LEUKOCYTE_MEDIATED_IMMUNITY	GOBP_REGULATION_OF_MYELOID_LEUKOCYTE_MEDIATED_IMMUNITY	GOBP_REGULATION_OF_MYELOID_LEUKOCYTE_MEDIATED_IMMUNITY	59	0.668364533518506	1.96650140484502	9.58774999512238e-08	2.08979010955632e-06	1.40132088890051e-06	3219	tags=59%, list=18%, signal=49%	PTAFR/SPI1/FGR/TYROBP/PRAM1/ITGB2/CCR2/CD84/CX3CR1/CD300A/C3/LGALS9/ITGAM/SYK/RAC2/IL4R/LYN/BTK/HLA-E/HMOX1/STX4/STAP1/FCGR2B/F2RL1/DNASE1L3/VAMP8/UNC13D/FOXF1/BLK/STXBP2/CD177/GATA2/CXCL6/CAMK4/ARG1
GOBP_INTERLEUKIN_4_PRODUCTION	GOBP_INTERLEUKIN_4_PRODUCTION	GOBP_INTERLEUKIN_4_PRODUCTION	31	0.755242386694336	2.04032219717457	9.68528233386029e-08	2.10638855525809e-06	1.41245107301748e-06	1004	tags=48%, list=6%, signal=46%	GATA3/HLA-DRB1/CD86/HAVCR2/SASH3/CD3E/LGALS9/NLRP3/SYK/FCER1G/FOXP3/CD40LG/HLA-E/PRKCQ/CD28
GOBP_POSITIVE_REGULATION_OF_ESTABLISHMENT_OF_PROTEIN_LOCALIZATION_TO_TELOMERE	GOBP_POSITIVE_REGULATION_OF_ESTABLISHMENT_OF_PROTEIN_LOCALIZATION_TO_TELOMERE	GOBP_POSITIVE_REGULATION_OF_ESTABLISHMENT_OF_PROTEIN_LOCALIZATION_TO_TELOMERE	10	-0.9115	-2.47981	9.74466437679387e-08	2.11463509780117e-06	1.41798083998976e-06	957	tags=80%, list=5%, signal=76%	CCT6A/CCT5/CCT7/CCT2/DKC1/CCT4/CCT8/CCT3
GOCC_LUMENAL_SIDE_OF_MEMBRANE	GOCC_LUMENAL_SIDE_OF_MEMBRANE	GOCC_LUMENAL_SIDE_OF_MEMBRANE	32	0.75244638517155	2.04533465958932	9.95624284953054e-08	2.15580010007857e-06	1.44558427122391e-06	1284	tags=47%, list=7%, signal=44%	HLA-DPB1/HLA-DRA/CD74/HLA-DRB1/HLA-DQA1/HLA-DPA1/HLA-DQB1/HLA-DRB5/HLA-DQB2/HLA-DQA2/HLA-B/HLA-E/HLA-F/HLA-C/TAPBP
GOBP_POSITIVE_REGULATION_OF_B_CELL_MEDIATED_IMMUNITY	GOBP_POSITIVE_REGULATION_OF_B_CELL_MEDIATED_IMMUNITY	GOBP_POSITIVE_REGULATION_OF_B_CELL_MEDIATED_IMMUNITY	41	0.711151266615757	2.01563488818987	1.14320385435413e-07	2.46992201164406e-06	1.65622054245765e-06	2393	tags=51%, list=14%, signal=44%	NOD2/TNF/TREM2/LTA/TBX21/C3/PTPRC/CD40/TGFB1/XCL1/BTK/HLA-E/CD226/CD28/TNFSF13/CLCF1/IL2/C17orf99/FCER2/NECTIN2/TNFSF4
GOBP_CHRONIC_INFLAMMATORY_RESPONSE	GOBP_CHRONIC_INFLAMMATORY_RESPONSE	GOBP_CHRONIC_INFLAMMATORY_RESPONSE	17	0.84772285223494	2.10267409964337	1.14891730715863e-07	2.47683442234722e-06	1.66085569958023e-06	1926	tags=82%, list=11%, signal=73%	TNF/LTA/CCL5/VNN1/CXCL13/FOXP3/THBS1/VCAM1/IDO1/IL10/S100A8/S100A9/UNC13D/TNFAIP3
GOCC_INTRINSIC_COMPONENT_OF_MITOCHONDRIAL_MEMBRANE	GOCC_INTRINSIC_COMPONENT_OF_MITOCHONDRIAL_MEMBRANE	GOCC_INTRINSIC_COMPONENT_OF_MITOCHONDRIAL_MEMBRANE	88	-0.431444	-1.94693	1.19551342650933e-07	2.5716590126572e-06	1.72444087905598e-06	3690	tags=47%, list=21%, signal=37%	FIS1/ADCK1/SCO1/SYNJ2BP/MFN1/COX18/TIMM23B/UQCC3/APOO/RHOT2/TOMM20L/MFN2/RHOT1/TOMM40/COX11/APOOL/OXA1L/BNIP3/MTX1/IMMT/ABCB10/MCUR1/PPOX/CHCHD6/TOMM70/TIMM17A/TMEM177/DNAJC11/SAMM50/L2HGDH/HSPA9/SFXN4/MTX2/ABCB6/CHCHD3/SPIRE1/SLC25A3/SLC25A4/CCDC51/AFG3L2/TOMM20
GOCC_CHAPERONIN_CONTAINING_T_COMPLEX	GOCC_CHAPERONIN_CONTAINING_T_COMPLEX	GOCC_CHAPERONIN_CONTAINING_T_COMPLEX	10	-0.910165	-2.47618	1.20263403265891e-07	2.57572836733818e-06	1.72716960845935e-06	957	tags=70%, list=5%, signal=66%	CCT6A/CCT5/CCT7/CCT2/CCT4/CCT8/CCT3
GOBP_REGULATION_OF_GRANULOCYTE_CHEMOTAXIS	GOBP_REGULATION_OF_GRANULOCYTE_CHEMOTAXIS	GOBP_REGULATION_OF_GRANULOCYTE_CHEMOTAXIS	50	0.684802068207131	2.00163031384658	1.20152213379151e-07	2.57572836733818e-06	1.72716960845935e-06	1516	tags=48%, list=9%, signal=44%	CAMK1D/CD74/C5AR2/NOD2/NCKAP1L/CMKLR1/CSF1R/DAPK2/EDN1/C3AR1/CSF1/CCL5/IL34/RARRES2/RAC2/C5AR1/CCR7/THBS1/SLAMF1/XCL1/DPP4/CCL19/TNFAIP6/SLIT2
GOBP_RAS_PROTEIN_SIGNAL_TRANSDUCTION	GOBP_RAS_PROTEIN_SIGNAL_TRANSDUCTION	GOBP_RAS_PROTEIN_SIGNAL_TRANSDUCTION	346	0.467216776365815	1.49006859200074	1.21193787811103e-07	2.59002428962036e-06	1.73675582213148e-06	4040	tags=36%, list=23%, signal=28%	AIF1/CYTH4/RASAL3/PDPN/WAS/PSD4/DOK2/EPHB2/GPR65/ELMO1/DENND3/ARHGDIB/CSF1/RASGRP4/RASGEF1B/RASGRP2/FBP1/RHOH/RAC2/P2RY8/P2RY10/PDGFRB/GRAP/GPR35/RASGRP1/DOK3/PIK3CG/DOK1/HEG1/ARHGAP44/RHOG/RASA4/NRP1/COL3A1/GPR174/F2RL1/GPR18/RRAS/COL1A2/RGL4/RASGRP3/F2RL3/CDH13/ARHGEF3/RASGRF2/GPR4/LPAR1/RHOU/CYTH1/IQSEC3/GPR55/RASGEF1A/NGFR/IGF1/ADRA2A/LPAR4/NGF/NRG1/BCL6/RAB4B/AKAP13/RASSF1/ABCA1/CDC42SE2/CNK…
GOBP_REGULATORY_T_CELL_DIFFERENTIATION	GOBP_REGULATORY_T_CELL_DIFFERENTIATION	GOBP_REGULATORY_T_CELL_DIFFERENTIATION	34	0.738150054397493	2.03089128319908	1.24848716833711e-07	2.66235835118121e-06	1.78525984700016e-06	1886	tags=59%, list=11%, signal=53%	HLA-DRA/VSIR/HLA-DRB1/SOCS1/FUT7/LILRB4/LILRB2/IRF1/LGALS9/IL4I1/FOXP3/LAG3/TOX/IFNG/CD28/PLA2G2D/CTLA4/CR1/IL2/BCL6
GOBP_POSITIVE_REGULATION_OF_EPITHELIAL_CELL_PROLIFERATION	GOBP_POSITIVE_REGULATION_OF_EPITHELIAL_CELL_PROLIFERATION	GOBP_POSITIVE_REGULATION_OF_EPITHELIAL_CELL_PROLIFERATION	189	0.522157030354704	1.63028797708409	1.27644303337719e-07	2.71024068207589e-06	1.81736762193178e-06	3585	tags=41%, list=21%, signal=33%	PDGFB/C5AR2/NOD2/JAML/CXCL12/TNF/ACVRL1/GPBAR1/JCAD/VEGFC/C5AR1/APLNR/CCR3/GHRL/TEK/IL10/ID1/F3/CCL11/HMOX1/NRP1/WNT2/TACR1/CFLAR/WNT5A/FGF7/TBX1/OSR1/CDH13/LRG1/CCL26/FLT4/CYBA/HTRA1/PPP1R16B/EGFR/TP63/FGF1/BMP6/IGF1/GLUL/APELA/FGFR2/TNFAIP3/OSR2/BMP2/VIP/NRARP/TGFA/WNT7A/PTN/AR/B4GALT1/FGF10/PRKD2/JUN/ITGA4/IGF2/TNFSF12/TGM1/AREG/KDR/FGF2/GATA2/HYAL1/NOG/STAT3/VASH2/APLN/ARG1/BMP4/NOTCH1/PGF/HT…
GOMF_PEPTIDE_BINDING	GOMF_PEPTIDE_BINDING	GOMF_PEPTIDE_BINDING	307	0.481619489631547	1.53224632485811	1.27516786551168e-07	2.71024068207589e-06	1.81736762193178e-06	3692	tags=38%, list=21%, signal=31%	HLA-DPB1/HLA-DRA/CD74/HLA-DRB1/NOD2/HLA-DQA1/CMKLR1/ITGB2/HLA-DPA1/LILRB3/HLA-DQB1/CRIP1/HLA-DRB5/CD14/EPHB2/TREM2/LILRB2/NFKBIA/ITM2A/LILRB1/C1QA/ITGAM/RAMP3/SSTR2/ANPEP/INHBA/TLR2/EBI3/MSR1/PCSK5/CD1E/HLA-B/CD1C/HLA-E/FPR2/SSTR3/CD1B/TLR4/HLA-F/CD1D/GRIA3/FCGR2B/KIR3DL1/HLA-C/TAP1/CST3/CALCRL/NPFFR1/TAPBP/MARCO/PTH1R/CD209/ITM2B/GUCY2C/CLU/PPARG/CMKLR2/NGFR/ADRB2/HLA-A/TAP2/CD1A/TMEM158/BDKRB1/…
GOCC_MITOCHONDRIAL_LARGE_RIBOSOMAL_SUBUNIT	GOCC_MITOCHONDRIAL_LARGE_RIBOSOMAL_SUBUNIT	GOCC_MITOCHONDRIAL_LARGE_RIBOSOMAL_SUBUNIT	54	-0.527187	-2.35906	1.41673638961779e-07	3.00165309903537e-06	2.01277590973203e-06	4494	tags=54%, list=26%, signal=40%	MRPL34/MRPL43/MRPL51/MRPL55/MRPL40/MRPL49/MRPL16/MRPL42/MRPL57/MRPL48/MRPL4/MRPL38/MRPL2/MRPL21/MRPL12/MRPL46/MRPL19/MRPL9/MRPL3/MRPL24/MRPL15/MRPL10/MRPS30/MRPL35/MRPL37/MRPL30/MRPL44/NSUN4/MRPL45
GOCC_CHAPERONE_COMPLEX	GOCC_CHAPERONE_COMPLEX	GOCC_CHAPERONE_COMPLEX	33	-0.658778	-2.64125	1.45845761567331e-07	3.07681465302215e-06	2.06317592606011e-06	1694	tags=48%, list=10%, signal=44%	RUVBL1/RUVBL2/CCT6A/CCT5/CCT7/STUB1/PPP5C/CCT2/HSPA8/PSMG1/CCT4/STIP1/HSF1/CCT8/HSP90AB1/CCT3
GOBP_T_HELPER_1_CELL_CYTOKINE_PRODUCTION	GOBP_T_HELPER_1_CELL_CYTOKINE_PRODUCTION	GOBP_T_HELPER_1_CELL_CYTOKINE_PRODUCTION	8	0.950538126860545	1.9614589986797	1.45555463423231e-07	3.07681465302215e-06	2.06317592606011e-06	872	tags=100%, list=5%, signal=95%	IL18/TBX21/IL1B/SLAMF1/IL1R1/ARID5A/XCL1/IL18R1
GOBP_REGULATION_OF_CELLULAR_RESPONSE_TO_GROWTH_FACTOR_STIMULUS	GOBP_REGULATION_OF_CELLULAR_RESPONSE_TO_GROWTH_FACTOR_STIMULUS	GOBP_REGULATION_OF_CELLULAR_RESPONSE_TO_GROWTH_FACTOR_STIMULUS	286	0.485859865937449	1.54245362512494	1.48593495557728e-07	3.12808358597166e-06	2.09755460665835e-06	3581	tags=36%, list=20%, signal=29%	GATA3/ACVRL1/SMOC2/JCAD/NPNT/CXCL13/VEGFC/DCN/SULF1/THBS1/IL1B/CDH5/SULF2/MYOCD/TGFB1/MMRN2/ENG/CHRD/PMEPA1/ITGA8/CCN1/CREB3L1/IL12B/LTBP1/ZNF423/ADAMTS12/CCBE1/HTRA4/RASL11B/CRB2/CFLAR/WNT5A/DLL1/DKK3/TGFB3/ITGA5/FBN1/ASPN/LRG1/PRKCB/HTRA3/HTRA1/TNFAIP6/ADAMTSL2/CRIM1/GDF3/SLIT2/SMAD7/FGF1/SFRP2/SFRP4/GREM1/WNT1/PPARG/LDLRAD4/TMPRSS6/NGFR/FGF18/RUNX2/FST/PRDM16/HHEX/FAM20C/FZD4/ZEB1/BMP2/RGMA/LO…
GOBP_NEGATIVE_REGULATION_OF_TRANSPORT	GOBP_NEGATIVE_REGULATION_OF_TRANSPORT	GOBP_NEGATIVE_REGULATION_OF_TRANSPORT	410	0.455787340133022	1.45713172985218	1.52808844173572e-07	3.20996318293823e-06	2.15245944570382e-06	3673	tags=33%, list=21%, signal=27%	FFAR4/SPI1/SLC43A2/CD74/TNFRSF1B/NCKAP1L/CORO1A/CD300LF/TNF/EPHB2/CCR2/LILRB2/EDN1/CD84/CD300A/LILRB1/LGALS9/PTK2B/DYSF/INHBA/TLR2/REM1/TIFAB/UCP2/CNN2/ACE/CD33/GHRL/OSM/THBS1/IL1B/TCAF2/TRAT1/GPR35/IL12B/ANO9/HMOX1/CLIC2/HLA-F/GNAI2/GABRE/FCGR2B/HAMP/RSAD2/PTGER3/NR1H3/PLN/RRAD/OSR1/DERL3/MMP9/PRKCB/KCNE4/VAMP8/GJA1/HECW2/ANK3/SCT/PACSIN1/SFRP4/FAM3D/PID1/ADRA2A/PLA2R1/STX1B/NRG1/RGS4/MAP1B/GEM/…
GOBP_REGULATION_OF_MACROPHAGE_ACTIVATION	GOBP_REGULATION_OF_MACROPHAGE_ACTIVATION	GOBP_REGULATION_OF_MACROPHAGE_ACTIVATION	58	0.653218776893417	1.9256056564796	1.54296772876853e-07	3.23432299230373e-06	2.16879405727912e-06	3157	tags=57%, list=18%, signal=47%	CEBPA/CD74/HAVCR2/TREM2/CD84/ZC3H12A/PTPRC/IL4R/CCL3/CST7/THBS1/VSIG4/IL10/TTBK1/TLR4/STAP1/FCGR2B/HAMP/NR1H3/WNT5A/IL31RA/CTSC/IL6/IL1RL1/ADGRF5/RORA/IL33/BPI/SPHK1/LBP/JUND/CD200/TLR6
GOCC_PROTEIN_ACETYLTRANSFERASE_COMPLEX	GOCC_PROTEIN_ACETYLTRANSFERASE_COMPLEX	GOCC_PROTEIN_ACETYLTRANSFERASE_COMPLEX	96	-0.416075	-2.0494	1.57028245046616e-07	3.28394717160299e-06	2.20206983876962e-06	5218	tags=60%, list=30%, signal=43%	BRPF1/ATF2/KANSL3/NAA50/SUPT7L/EPC2/TAF9/JADE1/TADA2B/MORF4L1/ACTBL2/KAT6A/MSL1/SUPT3H/MRGBP/TADA2A/NAA20/ING5/MLLT1/KANSL1/EP400/MBIP/TAF2/WDR5/MBTD1/KANSL1L/TRRAP/BRD1/BRPF3/JADE3/KAT14/MORF4L2/YEATS2/CREBBP/NAA35/TAF6L/PHF20L1/KAT5/NAA30/ACTL6A/YEATS4/PHF14/USP22/EP300/HCFC1/PHF20/TAF6/RUVBL1/NAA15/RUVBL2/TAF5L/NAA25/TAF4/KAT7/ZZZ3/KAT2A/TADA1/VPS72
GOBP_SUPEROXIDE_ANION_GENERATION	GOBP_SUPEROXIDE_ANION_GENERATION	GOBP_SUPEROXIDE_ANION_GENERATION	40	0.706534734969652	1.99879929611795	1.57330802374808e-07	3.28394717160299e-06	2.20206983876962e-06	1332	tags=40%, list=8%, signal=37%	NCF4/CLEC7A/TYROBP/NCF2/ITGB2/EDN1/NCF1/CYBB/ITGAM/SYK/HVCN1/TGFB1/FPR2/GNAI2/F2RL1/CYBA
GOBP_HEART_PROCESS	GOBP_HEART_PROCESS	GOBP_HEART_PROCESS	245	0.498042397459334	1.57861272543311	1.59131870510344e-07	3.31451836843109e-06	2.2225695322642e-06	4748	tags=47%, list=27%, signal=34%	TNF/EDN1/TNNI2/RAMP3/KCNQ1/HOPX/ZC3H12A/SLC8A1/POPDC2/GJA5/CACNA1C/ACE/MYL4/MYBPC3/TMIGD3/KCND3/GCH1/PIK3CG/MYL3/KCNJ5/EDNRA/CLIC2/DSC2/GNAI2/ATP2A3/CCN2/DES/CXCR4/PLN/PPP1R13L/TPM1/CORIN/KCNE4/GJA1/SLC8A3/KCNJ2/ACTC1/SMAD7/SCN3B/GRK2/IL2/APELA/ADRB1/MYLK2/EPAS1/RGS4/AKAP13/MYH6/CACNA1G/TBX5/ATP1A3/KCNE5/PKP2/TNNT2/SCN2B/CACNB2/KCNA5/KCNE3/THRB/KCNJ8/MYL2/ABCC9/OXT/ATP1A2/NOS3/BIN1/RPS6KA2/RGS2/N…
GOBP_POSITIVE_REGULATION_OF_CYTOKINE_PRODUCTION_INVOLVED_IN_IMMUNE_RESPONSE	GOBP_POSITIVE_REGULATION_OF_CYTOKINE_PRODUCTION_INVOLVED_IN_IMMUNE_RESPONSE	GOBP_POSITIVE_REGULATION_OF_CYTOKINE_PRODUCTION_INVOLVED_IN_IMMUNE_RESPONSE	68	0.641855200351532	1.91838724006571	1.65709226223295e-07	3.44423480327405e-06	2.30955164063379e-06	2445	tags=50%, list=14%, signal=43%	LAPTM5/IL18/GATA3/CLEC7A/CD74/NOD2/SASH3/LILRB1/TBX21/NLRP3/SCIMP/IL1B/SLAMF1/IL1R1/ARID5A/XCL1/CLNK/HLA-E/CD226/IL18R1/PLCG2/KIR2DL4/B2M/TLR4/HLA-F/F2RL1/RSAD2/WNT5A/IL6/HLA-A/RAET1G/INAVA/TNFSF4/LACC1
GOBP_REGULATION_OF_INFLAMMATORY_RESPONSE_TO_ANTIGENIC_STIMULUS	GOBP_REGULATION_OF_INFLAMMATORY_RESPONSE_TO_ANTIGENIC_STIMULUS	GOBP_REGULATION_OF_INFLAMMATORY_RESPONSE_TO_ANTIGENIC_STIMULUS	41	0.707701915080301	2.0058582996877	1.68649376425698e-07	3.49796559272836e-06	2.34558113340206e-06	1201	tags=46%, list=7%, signal=43%	HCK/FGR/HLA-DRB1/NOD2/TNF/FUT7/TREM2/LTA/C3/SYK/CCR7/LYN/BTK/HLA-E/IL10/IL12B/CD28/FCGR2B/PLA2G2D
GOBP_POSITIVE_REGULATION_OF_LIPASE_ACTIVITY	GOBP_POSITIVE_REGULATION_OF_LIPASE_ACTIVITY	GOBP_POSITIVE_REGULATION_OF_LIPASE_ACTIVITY	67	0.633335649894423	1.89170165037383	1.70742634459697e-07	3.53394208969945e-06	2.36970538228452e-06	3966	tags=58%, list=23%, signal=45%	PTAFR/GNA15/P2RY6/CD86/RASGRP4/CCL5/S1PR4/PDGFRA/SELE/C5AR1/PDGFRB/PLA2G5/ITK/CCN1/EDNRA/NR1H3/LPAR1/EGFR/GPR55/PLCB2/FGFR2/P2RY12/ESR1/HTR2A/NMUR1/GPIHBP1/ARHGAP6/APOC2/FGF2/AVPR1A/FLT1/TXK/AVPR1B/HTR2B/AGTR1/LPAR2/RHOA/APOA1/ADRA1A
GOBP_REGULATION_OF_B_CELL_PROLIFERATION	GOBP_REGULATION_OF_B_CELL_PROLIFERATION	GOBP_REGULATION_OF_B_CELL_PROLIFERATION	63	0.642093747156424	1.90356713711048	1.79999480716242e-07	3.71772512372415e-06	2.49294216258444e-06	3175	tags=56%, list=18%, signal=46%	TYROBP/MNDA/INPP5D/CD74/NCKAP1L/SASH3/CARD11/EPHB2/CD300A/GPR183/IKZF3/PTPRC/LYN/CD40/CD38/TNFSF13B/BTK/IL10/TLR4/FCGR2B/MZB1/FCRL3/TNFRSF4/TNFRSF13B/CTLA4/IL21/CLCF1/IL2/BCL6/BLK/IL7/TNFRSF13C/TLR9/VAV3/PELI1
GOCC_SM_LIKE_PROTEIN_FAMILY_COMPLEX	GOCC_SM_LIKE_PROTEIN_FAMILY_COMPLEX	GOCC_SM_LIKE_PROTEIN_FAMILY_COMPLEX	77	-0.473729	-2.12624	1.81726646496476e-07	3.74554586042527e-06	2.51159751907483e-06	5266	tags=55%, list=30%, signal=38%	LUC7L2/RBMX2/GEMIN7/PRPF31/GEMIN2/PHF5A/DDX39B/SLU7/PRPF3/GEMIN6/PRPF40A/LSM2/SNRPB/TGS1/MEPCE/SF3B2/CLNS1A/LSM4/SNRPD1/USP39/SF3A3/SNU13/SNRPC/SNRPD3/PRPF4/PRPF6/SNRPD2/SF3B6/PRPF8/TXNL4A/DDX20/AAR2/LSM11/GEMIN4/SF3B3/EFTUD2/SNRNP200/GEMIN5/SF3A1/SNRPE/STRAP/PRPF40B
GOCC_PRERIBOSOME_LARGE_SUBUNIT_PRECURSOR	GOCC_PRERIBOSOME_LARGE_SUBUNIT_PRECURSOR	GOCC_PRERIBOSOME_LARGE_SUBUNIT_PRECURSOR	23	-0.742984	-2.68272	1.83618469248678e-07	3.77663707523585e-06	2.5324459136462e-06	3430	tags=74%, list=20%, signal=59%	PPAN/RPF1/MAK16/NOC2L/FTSJ3/MRTO4/EBNA1BP2/NIP7/WDR74/FBXW9/RRS1/RRP1/PES1/BOP1/RRP15/RRP1B/WDR12
GOBP_EPITHELIAL_CELL_DEVELOPMENT	GOBP_EPITHELIAL_CELL_DEVELOPMENT	GOBP_EPITHELIAL_CELL_DEVELOPMENT	205	0.514060265673136	1.61289575541094	1.84424008857068e-07	3.78530278179132e-06	2.53825675348017e-06	4184	tags=40%, list=24%, signal=31%	PDGFB/PECAM1/SPINT2/TNF/ACTA2/ST14/BCL11B/PRDM1/FOXP3/RILPL2/PROC/IL1B/CDH5/ROBO4/WNT5B/PGR/HEG1/VSIG1/CLDN5/EDNRA/SOX18/F2RL1/CXCR4/CCDC88C/WNT5A/FOXC2/DLL1/PALLD/MYD88/S1PR3/COL15A1/GPR4/CCM2/PODXL/PPP1R16B/GJA1/TP63/PDE2A/DACT2/NOTCH4/KRT2/BMP6/TJP3/FOSL2/ADAMTSL4/TNFRSF1A/INSM1/IL1A/HPSE/COL18A1/ESR1/WNT7A/NTRK1/AR/B4GALT1/RAP2C/POF1B/SDC1/EXPH5/RAP1A/SIDT2/WNT7B/TFCP2L1/GPX1/RAB25/BFSP2/HSD1…
GOBP_DEFENSE_RESPONSE_TO_GRAM_POSITIVE_BACTERIUM	GOBP_DEFENSE_RESPONSE_TO_GRAM_POSITIVE_BACTERIUM	GOBP_DEFENSE_RESPONSE_TO_GRAM_POSITIVE_BACTERIUM	98	0.592612894962186	1.81059279429946	1.84902376190677e-07	3.78723120630053e-06	2.53954986972905e-06	3620	tags=46%, list=21%, signal=37%	FGR/NOD2/HAVCR2/RNASE2/TNF/CARD9/TNFSF8/RNASE6/LYZ/LTA/MPEG1/GBP2/IL7R/RARRES2/TLR2/C5AR1/GBP4/HLA-E/MYD88/IL6/PLA2G2A/SSC5D/KLRC4-KLRK1/KLRK1/HLA-A/DEFB1/GBP6/PGLYRP2/GBP7/NLRP6/RNASE3/IL12A/LBP/PGLYRP4/CTSG/IL27RA/CD36/CAMP/NOD1/LYG1/GSDMD/H2BC8/CRP/FCN2/DEFA4
GOBP_NEGATIVE_REGULATION_OF_PRODUCTION_OF_MOLECULAR_MEDIATOR_OF_IMMUNE_RESPONSE	GOBP_NEGATIVE_REGULATION_OF_PRODUCTION_OF_MOLECULAR_MEDIATOR_OF_IMMUNE_RESPONSE	GOBP_NEGATIVE_REGULATION_OF_PRODUCTION_OF_MOLECULAR_MEDIATOR_OF_IMMUNE_RESPONSE	38	0.716187430138765	2.00983550514364	1.87766448600438e-07	3.83791504483717e-06	2.57353621187235e-06	1886	tags=53%, list=11%, signal=47%	TNF/LILRB4/LILRB1/TBX21/CD96/FOXP3/JAK3/SLAMF1/TGFB1/XCL1/IL10/HMOX1/HLA-F/FCGR2B/FCRL3/TGFB3/SMAD7/CR1/IRAK3/BCL6
GOBP_REGULATION_OF_WOUND_HEALING	GOBP_REGULATION_OF_WOUND_HEALING	GOBP_REGULATION_OF_WOUND_HEALING	124	0.561883610936058	1.73230624959737	1.91512334105299e-07	3.90637580870685e-06	2.61944297449026e-06	3617	tags=44%, list=21%, signal=35%	ALOX5/PLAU/PDGFB/CLEC7A/TNF/ACTA2/EPHB2/EDN1/SMOC2/INSL3/SERPING1/PDGFRA/CD34/PROC/THBS1/CCN4/F3/SERPINF2/MYLK/F2RL1/CXCR4/FOXC2/THBD/AJAP1/SERPINE1/MMRN1/TFPI/PLPP3/FAP/ADRA2A/TNFAIP3/ABAT/HPSE/ADTRP/UBASH3B/ENPP4/NOS3/ADAMTS18/PHLDB2/GP1BA/KRT1/FGF2/CD36/TSPAN8/CLDN4/PDGFA/SERPINB2/USF1/SERPINC1/TNFRSF12A/EPPK1/C1QTNF1/VTN/ANXA1
GOBP_NEUTROPHIL_ACTIVATION_INVOLVED_IN_IMMUNE_RESPONSE	GOBP_NEUTROPHIL_ACTIVATION_INVOLVED_IN_IMMUNE_RESPONSE	GOBP_NEUTROPHIL_ACTIVATION_INVOLVED_IN_IMMUNE_RESPONSE	21	0.814630329453847	2.0908685793855	1.96801768209584e-07	3.9977134441254e-06	2.68068995612229e-06	1360	tags=62%, list=8%, signal=57%	PTAFR/SPI1/TYROBP/PRAM1/ITGB2/LILRA2/ITGAM/SYK/FCER1G/MYD88/SCNN1B/DNASE1L3/VAMP8
GOBP_THYMIC_T_CELL_SELECTION	GOBP_THYMIC_T_CELL_SELECTION	GOBP_THYMIC_T_CELL_SELECTION	22	0.804287292024702	2.08077958463154	1.9651395628154e-07	3.9977134441254e-06	2.68068995612229e-06	1323	tags=59%, list=8%, signal=55%	GATA3/CD74/CARD11/DOCK2/CD3D/CD3E/CD3G/PTPRC/CCR7/TOX/ZAP70/CD28/AIRE
GOBP_REGULATION_OF_SMALL_GTPASE_MEDIATED_SIGNAL_TRANSDUCTION	GOBP_REGULATION_OF_SMALL_GTPASE_MEDIATED_SIGNAL_TRANSDUCTION	GOBP_REGULATION_OF_SMALL_GTPASE_MEDIATED_SIGNAL_TRANSDUCTION	298	0.480725770994459	1.52841465959868	2.0550082080459e-07	4.16583145384119e-06	2.79342246343861e-06	4026	tags=38%, list=23%, signal=29%	CYTH4/RASAL3/VAV1/PSD4/ARHGAP30/ARHGAP9/FGD2/EPHB2/FGD5/GPR65/DOCK2/DENND3/ARHGDIB/CSF1/RASGRP4/ARHGAP27/TAGAP/FGD3/FBP1/P2RY8/P2RY10/ARHGAP25/DEF6/DOCK8/PDGFRB/ARHGEF15/GPR35/RASGRP1/PIK3CG/HEG1/ARHGAP22/ARHGAP44/RASA4/NRP1/COL3A1/GPR174/F2RL1/CGNL1/GPR18/ARHGAP15/ARHGAP45/F2RL3/ARHGEF3/RASGRF2/GPR4/TGM2/LPAR1/RHOU/CYTH1/GMIP/SLIT2/IQSEC3/PREX2/GPR55/RHOF/PLEKHG1/RASGEF1A/IGF1/LPAR4/NGF/NRG1/BCL…
GOBP_POSITIVE_REGULATION_OF_INTERLEUKIN_17_PRODUCTION	GOBP_POSITIVE_REGULATION_OF_INTERLEUKIN_17_PRODUCTION	GOBP_POSITIVE_REGULATION_OF_INTERLEUKIN_17_PRODUCTION	23	0.798575348200453	2.08388010986559	2.07149427128489e-07	4.19062865722766e-06	2.81005037211368e-06	2549	tags=83%, list=15%, signal=71%	IL18/NOD2/CARD9/RFTN1/SLAMF6/OSM/IL15/LY9/ARID5A/TGFB1/PRKCQ/IL12B/MYD88/IL6/CCL1/IL21/IL2/IL23A/SPHK1
GOCC_U2_TYPE_SPLICEOSOMAL_COMPLEX	GOCC_U2_TYPE_SPLICEOSOMAL_COMPLEX	GOCC_U2_TYPE_SPLICEOSOMAL_COMPLEX	91	-0.421231	-1.92294	2.080369253921e-07	4.19995858394051e-06	2.8163066086299e-06	4353	tags=45%, list=25%, signal=34%	PRPF38A/U2AF2/DHX8/PRPF40A/CRNKL1/LSM2/RBM8A/SNRPB/PLRG1/PRPF19/RNF113B/CDC5L/SF3B2/SF3B4/LSM4/SNRPD1/SNW1/SF3A3/PPIL1/SNU13/SRRM2/SNRPC/EIF4A3/SNRPD3/PRPF4/PRPF6/GCFC2/SNRPD2/CASC3/SF3B6/PRPF8/TXNL4A/MFAP1/SF3B3/EFTUD2/DHX16/TFIP11/SNRNP200/SF3A1/SNRPE/PRPF40B
GOBP_REGULATION_OF_ENDOTHELIAL_CELL_MIGRATION	GOBP_REGULATION_OF_ENDOTHELIAL_CELL_MIGRATION	GOBP_REGULATION_OF_ENDOTHELIAL_CELL_MIGRATION	166	0.532305340835272	1.65403152017849	2.26866592657014e-07	4.57073552322474e-06	3.06493323757489e-06	3791	tags=43%, list=22%, signal=34%	PDGFB/GATA3/TMSB4X/RGCC/TNF/ACVRL1/EDN1/SMOC2/JCAD/PTK2B/CXCL13/ZC3H12A/VEGFC/SEMA4A/DCN/THBS1/TEK/CD40/SRPX2/TGFB1/MMRN2/PIK3CG/HMOX1/NRP1/CCBE1/WNT5A/FOXC2/RRAS/FLT4/FOXP1/PLPP3/SLIT2/FGF1/VASH1/HDAC7/LGMN/FUT1/PPARG/FGF18/GLUL/ANGPT4/RIN2/DLL4/WNT7A/PTN/ADAMTS9/KLF4/PRKD2/MEOX2/SVBP/CIB1/KDR/CARD10/NOS3/FGF2/GATA2/EMP2/BMPER/BMP4/NOTCH1/ANGPT2/SH3BP1/PTGS2/SPARC/SP100/PRCP/ANXA1/ADGRA2/RHOA/FB…
GOBP_CELL_MATRIX_ADHESION	GOBP_CELL_MATRIX_ADHESION	GOBP_CELL_MATRIX_ADHESION	231	0.500641683801862	1.58358464566076	2.30876091311613e-07	4.64202296245309e-06	3.11273544376302e-06	4087	tags=41%, list=23%, signal=32%	PLAU/PARVG/ITGB2/EPHA1/THY1/ACVRL1/CSF1/CD3E/ITGAM/ITGAL/SIGLEC1/NPNT/PTK2B/CD96/CD34/CCR7/THBS1/VCAM1/TEK/ITGA11/COL13A1/ECM2/ITGA8/ITGAX/CCL25/NRP1/ITGBL1/COL3A1/ADAMTS12/CCN2/ITGB7/ITGAD/FAM107A/FERMT3/RRAS/AJAP1/ITGA5/CDH13/SERPINE1/THSD1/ZYX/SKAP1/ITGAE/FUT1/GREM1/FBLN5/NEXMIF/TNXB/BCL6/CCL21/ITGA1/RIN2/NID2/ITGB4/HPSE/COL17A1/COL5A3/FN1/ADAMTS9/TNN/ITGA4/VWA2/CIB1/ARHGAP6/KDR/OTOA/LIMCH1/PH…
GOBP_NEUTROPHIL_MEDIATED_IMMUNITY	GOBP_NEUTROPHIL_MEDIATED_IMMUNITY	GOBP_NEUTROPHIL_MEDIATED_IMMUNITY	37	0.716109398677493	1.99540619625471	2.32261911945461e-07	4.66037547145963e-06	3.12504182521108e-06	3219	tags=62%, list=18%, signal=51%	PTAFR/SPI1/PRAM1/ITGB2/CARD9/ITGAM/SYK/ACE/F2RL1/MYD88/SCNN1B/DNASE1L3/VAMP8/IL6/TREM1/ELANE/AZU1/NLRP6/STXBP2/CTSG/CD177/CXCL6/ARG1
GOBP_NUCLEOTIDE_EXCISION_REPAIR	GOBP_NUCLEOTIDE_EXCISION_REPAIR	GOBP_NUCLEOTIDE_EXCISION_REPAIR	59	-0.524511	-2.36014	2.3654284372178e-07	4.73662621208735e-06	3.17617220196382e-06	3626	tags=47%, list=21%, signal=38%	RAD23B/ERCC3/POLD1/POLB/POLL/UVSSA/POLE/GTF2H2C/GTF2H3/POLA1/GTF2H4/FANCC/RNF111/BRIP1/FAN1/MNAT1/RPA1/GTF2H1/HUS1/NTHL1/RAD23A/KAT7/RAD52/SLC30A9/CUL4A/ERCC2/DDB1/MMS19
GOBP_LEUKOCYTE_ADHESION_TO_VASCULAR_ENDOTHELIAL_CELL	GOBP_LEUKOCYTE_ADHESION_TO_VASCULAR_ENDOTHELIAL_CELL	GOBP_LEUKOCYTE_ADHESION_TO_VASCULAR_ENDOTHELIAL_CELL	46	0.686514134054434	1.97989774032977	2.41347438996823e-07	4.82303239147404e-06	3.23411236712728e-06	2747	tags=57%, list=16%, signal=48%	PTAFR/ALOX5/SELPLG/ITGB2/CXCL12/TNF/FUT7/CCR2/CX3CR1/JAM2/SPN/SELE/VCAM1/SELL/CCL25/SELP/ITGB7/GCNT1/IL6/CCL21/ELANE/KLF4/ITGA4/CHST4/CHST2/FUT4
GOBP_INTRACELLULAR_PROTEIN_TRANSMEMBRANE_TRANSPORT	GOBP_INTRACELLULAR_PROTEIN_TRANSMEMBRANE_TRANSPORT	GOBP_INTRACELLULAR_PROTEIN_TRANSMEMBRANE_TRANSPORT	52	-0.527811	-2.34729	2.44637425552833e-07	4.87888242215894e-06	3.27156292940461e-06	3201	tags=44%, list=18%, signal=36%	TIMM23B/PEX1/RTN2/AKT2/TOMM20L/TOMM40/AIFM1/TIMM21/CHCHD4/PAM16/TIMM44/TOMM7/TOMM70/TIMM17A/PEX5/PEX10/PEX26/TOMM40L/GRPEL1/LONP2/TIMM50/HSPD1/TOMM20
GOBP_TOLERANCE_INDUCTION	GOBP_TOLERANCE_INDUCTION	GOBP_TOLERANCE_INDUCTION	31	0.74594126265365	2.01519478089972	2.4599582344619e-07	4.89606232846842e-06	3.28308301530737e-06	3548	tags=81%, list=20%, signal=64%	HAVCR2/LILRB4/LILRB2/CD3E/LGALS9/CCR4/FOXP3/PDCD1/IL2RA/HLA-B/LYN/ICOS/IDO1/HLA-E/CD274/ACOD1/AIRE/IRAK3/TNFAIP3/BLK/TGFBR2/HLA-G/CBLB/CLC/XKR8
GOBP_CLEAVAGE_INVOLVED_IN_RRNA_PROCESSING	GOBP_CLEAVAGE_INVOLVED_IN_RRNA_PROCESSING	GOBP_CLEAVAGE_INVOLVED_IN_RRNA_PROCESSING	27	-0.70371	-2.70719	2.49485063241697e-07	4.95549766745403e-06	3.32293772687795e-06	3963	tags=67%, list=23%, signal=52%	EXOSC10/RPP40/ERI2/NOP9/ABT1/UTP23/BMS1/RPS21/ERI3/TBL3/NHP2/EXOSC2/RRS1/TSR1/NOB1/UTP20/BOP1/NOP14
GOBP_POSITIVE_REGULATION_OF_INTERLEUKIN_4_PRODUCTION	GOBP_POSITIVE_REGULATION_OF_INTERLEUKIN_4_PRODUCTION	GOBP_POSITIVE_REGULATION_OF_INTERLEUKIN_4_PRODUCTION	24	0.78738507261654	2.0529143130339	2.52697185265383e-07	4.99914190609348e-06	3.3522036244463e-06	1004	tags=58%, list=6%, signal=55%	GATA3/CD86/HAVCR2/SASH3/CD3E/LGALS9/NLRP3/SYK/FCER1G/FOXP3/CD40LG/HLA-E/PRKCQ/CD28
GOBP_ANTIGEN_PROCESSING_AND_PRESENTATION_OF_ENDOGENOUS_ANTIGEN	GOBP_ANTIGEN_PROCESSING_AND_PRESENTATION_OF_ENDOGENOUS_ANTIGEN	GOBP_ANTIGEN_PROCESSING_AND_PRESENTATION_OF_ENDOGENOUS_ANTIGEN	25	0.775454380238254	2.02860664930375	2.52410680520184e-07	4.99914190609348e-06	3.3522036244463e-06	2960	tags=80%, list=17%, signal=67%	HLA-DRA/CD74/HLA-DRB1/CD1E/HLA-B/CD1C/HLA-E/CD1B/B2M/HLA-F/CD1D/HLA-C/TAP1/TAPBP/HLA-A/TAP2/CD1A/ERAP1/HLA-G/ERAP2
GOBP_PROTEIN_TRANSMEMBRANE_IMPORT_INTO_INTRACELLULAR_ORGANELLE	GOBP_PROTEIN_TRANSMEMBRANE_IMPORT_INTO_INTRACELLULAR_ORGANELLE	GOBP_PROTEIN_TRANSMEMBRANE_IMPORT_INTO_INTRACELLULAR_ORGANELLE	36	-0.634653	-2.57666	2.64730200642628e-07	5.22669726799835e-06	3.50479219329846e-06	3201	tags=58%, list=18%, signal=48%	TIMM23B/PEX1/TOMM20L/TOMM40/AIFM1/TIMM21/CHCHD4/PAM16/TIMM44/TOMM7/TOMM70/TIMM17A/PEX5/PEX10/PEX26/TOMM40L/GRPEL1/LONP2/TIMM50/HSPD1/TOMM20
GOMF_MRNA_5_UTR_BINDING	GOMF_MRNA_5_UTR_BINDING	GOMF_MRNA_5_UTR_BINDING	26	-0.690347	-2.63174	2.65684232585259e-07	5.23504211885995e-06	3.51038788148439e-06	3641	tags=69%, list=21%, signal=55%	RPL26/DHX36/RPS13/UTP23/MRPS11/RPS3A/IGF2BP2/IGF2BP3/RPS7/RPL5/GNL3/CCT5/MYH10/RPL41/RSL1D1/LARP1/NCL/SHMT2
GOCC_MITOCHONDRIAL_SMALL_RIBOSOMAL_SUBUNIT	GOCC_MITOCHONDRIAL_SMALL_RIBOSOMAL_SUBUNIT	GOCC_MITOCHONDRIAL_SMALL_RIBOSOMAL_SUBUNIT	26	-0.68984	-2.62981	2.74767236709038e-07	5.40320721767952e-06	3.62315196467259e-06	4035	tags=81%, list=23%, signal=62%	MRPS15/MRPS9/MRPL42/MRPS10/MRPS34/MRPS11/MRPS26/MRPS28/MRPS33/MRPS12/MRPS14/MRPS21/MRPS24/MRPS5/MRPS35/MRPS2/MRPS16/MRPS7/MRPS27/MRPS18B/DAP3
GOBP_COLLAGEN_FIBRIL_ORGANIZATION	GOBP_COLLAGEN_FIBRIL_ORGANIZATION	GOBP_COLLAGEN_FIBRIL_ORGANIZATION	60	0.649289629563052	1.91513135983114	2.76360829152661e-07	5.42371890201597e-06	3.63690619367184e-06	3301	tags=57%, list=19%, signal=46%	LOXL1/DPT/COL5A1/LUM/COL13A1/ADAMTS2/COL1A1/SERPINF2/CYP1B1/COL5A2/TLL1/COL3A1/ADAMTS12/FMOD/FOXC2/COL1A2/COL12A1/ADAMTS14/COMP/COL14A1/LOXL2/SFRP2/GREM1/TNXB/PXDN/MMP11/LOX/COL5A3/ADAMTS7/EFEMP2/FOXC1/EMILIN1/COL11A1/LOXL3
GOBP_LYMPH_NODE_DEVELOPMENT	GOBP_LYMPH_NODE_DEVELOPMENT	GOBP_LYMPH_NODE_DEVELOPMENT	18	0.825088267483808	2.07191984665652	2.78188350274019e-07	5.44873086858774e-06	3.65367811304749e-06	1485	tags=67%, list=8%, signal=61%	PDPN/RIPK3/LTA/LTB/SPNS2/IL7R/CD248/TOX/IL15/TGFB1/CXCR5/TNFRSF11A
GOBP_REGULATION_OF_TELOMERE_MAINTENANCE_VIA_TELOMERE_LENGTHENING	GOBP_REGULATION_OF_TELOMERE_MAINTENANCE_VIA_TELOMERE_LENGTHENING	GOBP_REGULATION_OF_TELOMERE_MAINTENANCE_VIA_TELOMERE_LENGTHENING	61	-0.495263	-2.30908	2.79077961269317e-07	5.45530967147878e-06	3.6580895675151e-06	2327	tags=41%, list=13%, signal=36%	ATM/HNRNPA1/MAP2K7/XRCC5/PINX1/NEK2/PARN/TNKS/MAPK1/CCT6A/RTEL1/CCT5/HNRNPU/CCT7/NAT10/GNL3L/CCT2/DKC1/PARP1/CTNNB1/SMG5/CCT4/NAF1/CCT8/CCT3
GOBP_REGULATION_OF_B_CELL_DIFFERENTIATION	GOBP_REGULATION_OF_B_CELL_DIFFERENTIATION	GOBP_REGULATION_OF_B_CELL_DIFFERENTIATION	29	0.757213711970748	2.02458515559887	2.81280793396129e-07	5.48499189920954e-06	3.67799315762111e-06	1938	tags=62%, list=11%, signal=55%	INPP5D/NFAM1/NCKAP1L/SLAMF8/PTPN6/CARD11/SYK/INHBA/IL4I1/IKZF3/CD27/BTK/IL10/ID2/FCRL3/CR1/IL2/ZFP36L2
GOMF_ENDOPEPTIDASE_ACTIVITY	GOMF_ENDOPEPTIDASE_ACTIVITY	GOMF_ENDOPEPTIDASE_ACTIVITY	413	0.458323364161861	1.46521922435545	2.81709896569227e-07	5.48499189920954e-06	3.67799315762111e-06	3806	tags=34%, list=22%, signal=27%	PLAU/MMP19/C1R/ADAM28/ST14/CFB/GZMA/CTSW/C1S/GZMH/GZMK/PCSK5/MMP28/PROC/CTSS/GZMB/ECEL1/ACE/PSMB9/ADAM8/CASP5/ADAM19/ADAMTS10/PSMB10/CASP10/ADAMTSL1/ADAMTS2/CFD/F3/ADAMDEC1/HGF/PAPPA/TLL1/ADAMTS12/PRSS36/DPP4/TMPRSS3/HTRA4/C2/MMP25/CFLAR/TPSAB1/ADAMTS14/MMP9/CORIN/PRSS2/HTRA3/HTRA1/GZMM/TPSB2/CTSC/ADAMTSL2/KLK1/PSMB8/LTF/FAP/LGMN/MMP7/ADAMTS15/ADAM33/C1RL/TMPRSS6/TRABD2B/RHBDL2/MEP1A/PSMB1/ADAMTS…
GOBP_CYTOKINE_PRODUCTION_INVOLVED_IN_INFLAMMATORY_RESPONSE	GOBP_CYTOKINE_PRODUCTION_INVOLVED_IN_INFLAMMATORY_RESPONSE	GOBP_CYTOKINE_PRODUCTION_INVOLVED_IN_INFLAMMATORY_RESPONSE	54	0.663369277309244	1.94964422801898	2.84907102266529e-07	5.53630132451646e-06	3.71239899060467e-06	2369	tags=44%, list=14%, signal=39%	ALOX5/CLEC7A/NOD2/TNF/CARD9/EPHB2/TREM2/LILRB4/CD6/GBP5/MEFV/ZC3H12A/PLD4/NLRC3/TLR4/ABCD2/NLRP7/MYD88/IL6/ADCY7/IL1R2/GPSM3/IL17RA/PLD3
GOBP_T_CELL_CHEMOTAXIS	GOBP_T_CELL_CHEMOTAXIS	GOBP_T_CELL_CHEMOTAXIS	26	0.77437341263296	2.04167601496494	2.89232534310151e-07	5.60588230944218e-06	3.75905692395443e-06	1936	tags=58%, list=11%, signal=51%	TNFSF14/CXCL16/CCR2/CCL5/CXCL13/GPR183/CXCL11/CCL3/CXCL10/XCL2/XCL1/PIK3CG/WNT5A/CCL26/CCL21
GOBP_POSITIVE_REGULATION_OF_PHOSPHOLIPASE_ACTIVITY	GOBP_POSITIVE_REGULATION_OF_PHOSPHOLIPASE_ACTIVITY	GOBP_POSITIVE_REGULATION_OF_PHOSPHOLIPASE_ACTIVITY	55	0.657338138112947	1.93047261290232	2.8962587246306e-07	5.60588230944218e-06	3.75905692395443e-06	2984	tags=56%, list=17%, signal=47%	PTAFR/GNA15/P2RY6/CD86/RASGRP4/CCL5/S1PR4/PDGFRA/SELE/C5AR1/PDGFRB/PLA2G5/ITK/CCN1/EDNRA/LPAR1/EGFR/GPR55/PLCB2/FGFR2/P2RY12/ESR1/HTR2A/NMUR1/ARHGAP6/APOC2/FGF2/AVPR1A/FLT1/TXK/AVPR1B
GOBP_NEGATIVE_REGULATION_OF_INTERLEUKIN_1_PRODUCTION	GOBP_NEGATIVE_REGULATION_OF_INTERLEUKIN_1_PRODUCTION	GOBP_NEGATIVE_REGULATION_OF_INTERLEUKIN_1_PRODUCTION	37	0.713246710875956	1.98742944718861	3.15045986513577e-07	6.08594717476815e-06	4.08096720610775e-06	2769	tags=57%, list=16%, signal=48%	FFAR4/TREM2/LILRB4/CX3CR1/ARRB2/NLRP3/MEFV/ZC3H12A/CD33/GHRL/IL10/GAS6/NLRP12/NLRP7/IL1R2/IGF1/TNFAIP3/SERPINB1/PML/NLRP2B/CARD16
GOBP_BONE_MINERALIZATION	GOBP_BONE_MINERALIZATION	GOBP_BONE_MINERALIZATION	119	0.561892138523261	1.7270110818791	3.48033884693201e-07	6.71003881017106e-06	4.4994554749913e-06	3673	tags=45%, list=21%, signal=36%	ALOX5/FGR/TMEM119/ROR2/PTK2B/PHOSPHO1/SLC8A1/S1PR1/CCL3/CCR1/TGFB1/SLC24A3/SRGN/CCN1/RFLNA/COL1A2/TGFB3/ASPN/OSR1/COMP/PTH1R/OMD/GJA1/CLEC3B/ALPL/ISG15/LTF/IBSP/GREM1/BMP6/IGF1/ADRB2/FGFR2/OSR2/FAM20C/BMP2/KL/PTN/LOX/SMPD3/PTHLH/PHEX/ALOX15/ANKH/PKDCC/MGP/TENT5A/KLF10/MMP13/BMP4/PTGS2/FBN2/CYP27B1/LEP
GOBP_PROTEIN_LOCALIZATION_TO_NUCLEAR_BODY	GOBP_PROTEIN_LOCALIZATION_TO_NUCLEAR_BODY	GOBP_PROTEIN_LOCALIZATION_TO_NUCLEAR_BODY	12	-0.864593	-2.54815	3.53866176017909e-07	6.79588609381762e-06	4.5570208693719e-06	957	tags=67%, list=5%, signal=63%	CCT6A/CCT5/CCT7/CCT2/DKC1/CCT4/CCT8/CCT3
GOBP_REGULATION_OF_COAGULATION	GOBP_REGULATION_OF_COAGULATION	GOBP_REGULATION_OF_COAGULATION	70	0.623913687694755	1.86798097160123	3.53733518424103e-07	6.79588609381762e-06	4.5570208693719e-06	3573	tags=49%, list=20%, signal=39%	PLAU/PDGFB/EPHB2/EDN1/SERPING1/PDGFRA/CD34/PROC/THBS1/F3/SERPINF2/F2RL1/THBD/SERPINE1/TFPI/FAP/ABAT/HPSE/ADTRP/UBASH3B/ENPP4/NOS3/ADAMTS18/GP1BA/KRT1/CD36/TSPAN8/PDGFA/SERPINB2/USF1/SERPINC1/C1QTNF1/VTN/PROCR
GOCC_90S_PRERIBOSOME	GOCC_90S_PRERIBOSOME	GOCC_90S_PRERIBOSOME	27	-0.698179	-2.68591	3.61400842614394e-07	6.92708385493581e-06	4.64499628967425e-06	3329	tags=67%, list=19%, signal=54%	NOP9/WDR36/SLX9/BMS1/NOC2L/SRFBP1/IMP4/TBL3/UTP18/UTP20/RSL1D1/UTP4/PES1/BOP1/HEATR1/NOP14/WDR12/WDR3
GOBP_PIGMENT_METABOLIC_PROCESS	GOBP_PIGMENT_METABOLIC_PROCESS	GOBP_PIGMENT_METABOLIC_PROCESS	87	-0.444186	-2.02025	3.69917914178753e-07	7.07656561260015e-06	4.74523214999664e-06	3842	tags=52%, list=22%, signal=41%	BCL2/MC1R/TYRP1/UROD/SLC25A39/TMEM14A/IREB2/HMOX2/MFSD12/TBX2/FXN/OCA2/CDH3/CTNS/GIPC1/ATP7A/HMBS/FECH/ABCC2/OPN3/COX10/GMPS/SLC11A2/TMEM14C/COX15/ABCB10/NFE2L1/PPOX/SLC45A2/TMEM14B/TYR/IBA57/CPOX/DCT/DDT/PMEL/ABCB6/FLVCR1/GPR143/GART/PPAT/SRRD/SHMT2/SLC24A5/PAICS
GOBP_MUSCLE_ORGAN_MORPHOGENESIS	GOBP_MUSCLE_ORGAN_MORPHOGENESIS	GOBP_MUSCLE_ORGAN_MORPHOGENESIS	77	0.610575210613177	1.8439091871366	3.90795672013667e-07	7.46147085402839e-06	5.00333259395711e-06	3336	tags=51%, list=19%, signal=41%	S1PR1/MYBPC3/TGFB1/ENG/HEG1/MYL3/EDNRA/COL3A1/MYLK/WNT2/WNT5A/FOXC2/TBX1/TPM1/ACTC1/SMAD7/SMTNL1/NRG1/FGFR2/MYLK2/GSC/BMP2/MYH6/DLL4/FZD2/PKP2/TNNT2/ANKRD1/MYL2/EFEMP2/FOXC1/NOG/TNNC1/LIF/COL11A1/ZFPM2/MYF6/BMP4/NOTCH1
GOBP_DEFENSE_RESPONSE_TO_FUNGUS	GOBP_DEFENSE_RESPONSE_TO_FUNGUS	GOBP_DEFENSE_RESPONSE_TO_FUNGUS	47	0.681248080742989	1.97150274157792	3.93467773967294e-07	7.49795843157791e-06	5.0277995508882e-06	2613	tags=51%, list=15%, signal=44%	CLEC4A/SPI1/CLEC7A/CLEC4E/CARD9/CX3CR1/ZBP1/RARRES2/GNLY/CLEC4D/PLA2G5/PLCG2/HAMP/MPO/CLEC6A/CLEC4C/S100A8/S100A9/LTF/S100A12/ELANE/IL17RA/COTL1/CTSG
GOBP_ENTRY_INTO_HOST	GOBP_ENTRY_INTO_HOST	GOBP_ENTRY_INTO_HOST	153	0.535297247024199	1.66096397051869	4.17684674025689e-07	7.94407221718356e-06	5.32694373945381e-06	3582	tags=39%, list=20%, signal=31%	SELPLG/CD74/HLA-DRB1/CD86/CCR5/CIITA/CD4/AXL/LGALS9/SIGLEC1/CLEC5A/ANPEP/CH25H/CD80/LAMP3/TRIM22/SLAMF1/FCN1/GAS6/NRP1/ITGB7/IFITM1/CXCR4/ITGA5/DYNLT1/TNFRSF4/CD209/VAMP8/EGFR/MRC1/TRIM21/TRIM14/CR1/FCN3/HAVCR1/TRIM31/GRK2/TRIM59/GPR15/IFITM3/SLC52A1/NECTIN2/EFNB2/TRIM8/HYAL2/HTR2A/IFITM2/CLEC4G/CR2/AVPR1B/TRIM38/NECTIN4/PTX3/TRIM34/AGTR1/TRIM26/TRIM10/CTSB/GSN/ITGA2
GOBP_SMOOTH_MUSCLE_CONTRACTION	GOBP_SMOOTH_MUSCLE_CONTRACTION	GOBP_SMOOTH_MUSCLE_CONTRACTION	108	0.580405773751019	1.77825614205691	4.19740362527199e-07	7.96778815340649e-06	5.34284659815577e-06	3966	tags=46%, list=23%, signal=36%	PTAFR/ACTA2/EDN1/NPNT/SSTR2/MYH11/CNN1/P2RX1/SLC8A1/TIFAB/KCNMA1/SULF1/GHRL/SULF2/MYOCD/GUCY1A1/CD38/EDNRA/BDKRB2/MYLK/TACR1/HTR7/PTGER3/GRIP2/COMP/CALCRL/SCNN1B/ADRA2A/ADRB2/ORMDL3/ABAT/HTR2A/NMUR1/OXTR/SPHK1/OXT/DRD1/ATP1A2/PROK2/RGS2/DCANP1/ADORA1/HTR2B/PTGS2/P2RX2/ITGA2/RHOA/HTR1D/PLCE1/ADRA1A
GOBP_CONNECTIVE_TISSUE_DEVELOPMENT	GOBP_CONNECTIVE_TISSUE_DEVELOPMENT	GOBP_CONNECTIVE_TISSUE_DEVELOPMENT	257	0.491555361530222	1.55962365538634	4.21503587744107e-07	7.98587182010566e-06	5.35497270583404e-06	4803	tags=45%, list=27%, signal=33%	SPI1/PDGFB/CRIP1/ACTA2/ACVRL1/EDN1/CSF1/ROR2/CD34/BGN/SULF1/PDGFRB/GHRL/COL5A1/EFEMP1/SULF2/WNT5B/ARID5A/TGFB1/COL1A1/CCN4/CCN1/RFLNA/RUNX1/BARX2/CHI3L1/COL3A1/ADAMTS12/CCN2/TGFBI/CFLAR/WNT5A/FOXC2/RXFP1/OSR1/TIMP1/GPR4/COMP/PTH1R/CHRDL2/SMAD7/PRRX1/LOXL2/SFRP2/GREM1/BMP6/FGF18/EPYC/RUNX2/SIX2/WNT9A/OSR2/SELENOM/ZEB1/BMP2/MAF/WNT7A/LOX/GDF5/FRZB/SMPD3/PTHLH/HYAL2/TRPS1/SORL1/RORC/TGFBR2/WNT2B/WNT…
GOBP_POSITIVE_REGULATION_OF_SMALL_GTPASE_MEDIATED_SIGNAL_TRANSDUCTION	GOBP_POSITIVE_REGULATION_OF_SMALL_GTPASE_MEDIATED_SIGNAL_TRANSDUCTION	GOBP_POSITIVE_REGULATION_OF_SMALL_GTPASE_MEDIATED_SIGNAL_TRANSDUCTION	69	0.621606204798042	1.86131434956524	4.27080443789048e-07	8.07600102151574e-06	5.4154093650269e-06	3850	tags=54%, list=22%, signal=42%	GPR65/CSF1/RASGRP4/P2RY8/P2RY10/PDGFRB/GPR35/RASGRP1/PIK3CG/COL3A1/GPR174/F2RL1/GPR18/F2RL3/ARHGEF3/GPR4/TGM2/LPAR1/GPR55/RASGEF1A/IGF1/LPAR4/NGF/NRG1/AKAP13/F2RL2/NTRK1/FGF10/GPR20/LPAR6/KITLG/RELN/NOTCH1/ABRA/FRMD7/NET1/APOA1
GOCC_PLATELET_ALPHA_GRANULE	GOCC_PLATELET_ALPHA_GRANULE	GOCC_PLATELET_ALPHA_GRANULE	91	0.592526683124446	1.80794706814611	4.3177863120237e-07	8.14920129234818e-06	5.46449423155086e-06	2956	tags=40%, list=17%, signal=33%	PDGFB/PECAM1/TMSB4X/TREML1/SERPINA1/SERPING1/ISLR/VEGFC/THBS1/TGFB1/CFD/HGF/SERPINF2/SRGN/GAS6/SELP/FERMT3/TGFB3/TIMP1/SERPINE1/MMRN1/VWF/TOR4A/CLU/F5/F13A1/IGF1/THBS2/SYTL4/LEFTY2/FN1/IGF2/ORM2/PHACTR2/CD36/PDGFA
GOBP_REGULATION_OF_HORMONE_LEVELS	GOBP_REGULATION_OF_HORMONE_LEVELS	GOBP_REGULATION_OF_HORMONE_LEVELS	496	0.439424263206765	1.41054499918953	4.38490050845228e-07	8.26004585263325e-06	5.5388216948871e-06	4441	tags=39%, list=25%, signal=30%	FFAR4/ALOX5/CYP2S1/GATA3/PTPRN2/HLA-DRB1/GPR68/TNF/EDN1/DOC2B/CCL5/KCNQ1/INHBA/IL4I1/EXOC3L1/PDGFRA/PCSK5/UCP2/ACE/GHRL/OSM/IL1B/LYN/IFNG/SLC8B1/CD38/BTK/AKR1C3/ILDR1/CYP1B1/STX4/DHRS3/PLA2G7/DPP4/TACR1/RPH3AL/DKK3/HCAR2/GFI1/SCNN1B/CORIN/CPA3/DHRS9/DIO2/GCNT4/VAMP8/GJA1/IL1RN/DDO/CPE/IL6/RBP4/DIO3/PLB1/RBP1/SCT/TRPV6/ANO1/FAM3D/SLC5A5/SCG5/BMP6/TPO/PPARG/ADRA2A/SULT1B1/ASMT/TCIRG1/TRPM2/GLUL/RET…
GOBP_MULTI_MULTICELLULAR_ORGANISM_PROCESS	GOBP_MULTI_MULTICELLULAR_ORGANISM_PROCESS	GOBP_MULTI_MULTICELLULAR_ORGANISM_PROCESS	210	0.509623019958428	1.60306366427579	4.470041558264e-07	8.40436057862919e-06	5.63559277213035e-06	3757	tags=40%, list=21%, signal=32%	PTAFR/HAVCR2/FUT7/PRDM1/EDN1/ARHGDIB/LGALS9/P2RX1/PCSK5/UCP2/ACE/GHRL/IL1B/IDO1/CD38/PGR/PTGFR/PAPPA/VDR/PNOC/TACR1/JUNB/THBD/TGFB3/ACOD1/ITGA5/RXFP1/CLIC5/TIMP1/MMP9/APOL2/NDP/CORIN/GJA1/DDO/PZP/SLC38A1/ADCY7/IGFBP5/ADRA2A/EPYC/IGFBP7/APELA/ITGB4/ESR1/PTN/FBLN1/AR/B4GALT1/PTHLH/MMP2/TPPP3/OXTR/CRHBP/TGFBR2/OXT/TAC3/PRLR/RGS2/ADCYAP1/AVPR1A/RLN2/CLDN4/EMP2/LIF/CITED2/STC2/LDOC1/AGRP/ARG1/CNR1/FOS…
GOCC_CATION_CHANNEL_COMPLEX	GOCC_CATION_CHANNEL_COMPLEX	GOCC_CATION_CHANNEL_COMPLEX	213	0.502946215573899	1.58328999865856	4.55518265710983e-07	8.54812562625638e-06	5.73199525935264e-06	5841	tags=56%, list=33%, signal=38%	STAC3/KCNK6/GRIN3A/KCNQ1/PTK2B/KCNMA1/CACNA1C/KCND3/KCNA3/CACNA2D3/KCNJ5/MCUB/CACNA2D4/GRIA3/LRRC55/PKD2L1/KCNJ1/SCNN1B/TRPC6/KCNC3/KCNQ3/KCNJ2/CNTNAP2/TRPV6/DLG3/SCN3B/CATSPER1/KCNK1/CACNA1I/SCN11A/PKD1L3/KCND2/CACNG8/HTR3A/GRIK4/CACNA1G/KCNJ6/KCNS2/KCNE5/KCNMB4/CACNB4/SCN2B/CACNB2/KCNA5/KCNF1/KCNJ8/SCNN1A/ABCC9/SHISA8/SHISA6/CACNG3/KCNIP1/TRPC3/KCNG2/CATSPERB/SCN3A/CATSPERG/CACNA1E/KCNE1/CACNG6…
GOBP_MEMBRANE_INVAGINATION	GOBP_MEMBRANE_INVAGINATION	GOBP_MEMBRANE_INVAGINATION	72	0.618333957694598	1.85507303747179	4.57049193035982e-07	8.56054876386026e-06	5.74032566638748e-06	3684	tags=53%, list=21%, signal=42%	AIF1/FCGR1A/CLEC7A/NCKAP1L/BIN2/ITGB2/RAB31/TREM2/ELMO1/CD300A/C3/ITGAM/RHOH/RAC2/MSR1/ARHGAP25/THBS1/PLCG2/RHOG/STAP1/FCGR2B/F2RL1/MARCO/IGLL5/HAVCR1/IGLL1/ABCA1/ALOX15/CHMP4A/MYH9/XKR4/GATA2/CD36/SH3BP1/GSN/XKR8/ITGA2/RHOA
GOMF_NADPLUS_NUCLEOSIDASE_ACTIVITY	GOMF_NADPLUS_NUCLEOSIDASE_ACTIVITY	GOMF_NADPLUS_NUCLEOSIDASE_ACTIVITY	28	0.758001931149457	2.01939052760459	4.61433322644298e-07	8.62626393679626e-06	5.78439135706705e-06	2093	tags=61%, list=12%, signal=54%	TLR7/TLR8/IL18RAP/TLR2/CD38/IL1R1/IL18R1/PIK3AP1/TLR4/TLR5/TLR10/MYD88/BANK1/IL1RL2/IL1RL1/TICAM2/TLR1
GOBP_POSITIVE_REGULATION_OF_CHROMOSOME_ORGANIZATION	GOBP_POSITIVE_REGULATION_OF_CHROMOSOME_ORGANIZATION	GOBP_POSITIVE_REGULATION_OF_CHROMOSOME_ORGANIZATION	90	-0.416298	-1.92092	4.63292613792384e-07	8.6282775634831e-06	5.78574160613073e-06	3414	tags=40%, list=20%, signal=32%	DHX36/NCAPG/DDX11/HMBOX1/NSMCE2/TPR/POT1/NCAPD2/ATM/HNRNPA1/FEN1/MAP2K7/XRCC5/CDT1/MORC2/NEK2/PARN/TNKS/MAPK1/CCT6A/RTEL1/GNL3/MAD2L1BP/TRIM28/CCT5/CCT7/SETDB2/CCT2/DKC1/CTNNB1/CCT4/NAF1/CCT8/SETDB1/CDK2/CCT3
GOBP_REGULATION_OF_LIPASE_ACTIVITY	GOBP_REGULATION_OF_LIPASE_ACTIVITY	GOBP_REGULATION_OF_LIPASE_ACTIVITY	89	0.601546791182973	1.8310041164584	4.62448056771495e-07	8.6282775634831e-06	5.78574160613073e-06	3983	tags=55%, list=23%, signal=43%	PTAFR/GNA15/P2RY6/CD86/RASGRP4/CCL5/S1PR4/PDGFRA/SELE/C5AR1/PCSK5/PDGFRB/RASGRP1/PLA2G5/ITK/CCN1/EDNRA/NR1H3/LPAR1/EGFR/GPR55/PLCB2/PLA2R1/FGFR2/P2RY12/ESR1/HTR2A/NMUR1/GPIHBP1/ARHGAP6/APOC2/RGS2/FGF2/AVPR1A/FLT1/APOC1/TXK/AVPR1B/ANGPTL4/LRP1/ANXA8/HTR2B/AGTR1/ANXA1/LPAR2/RHOA/APOA1/ADRA1A/ANXA8L1
GOBP_MICROGLIAL_CELL_ACTIVATION	GOBP_MICROGLIAL_CELL_ACTIVATION	GOBP_MICROGLIAL_CELL_ACTIVATION	44	0.683856364325597	1.96164204716868	4.7702682300877e-07	8.86729860430642e-06	5.94601855253832e-06	3392	tags=66%, list=19%, signal=53%	AIF1/TYROBP/ITGB2/TNF/TREM2/CX3CR1/C1QA/ITGAM/TLR2/C5AR1/PTPRC/CCL3/CST7/IFNG/FPR2/TTBK1/STAP1/CTSC/IL6/CLU/IFNGR1/AZU1/JUN/SPHK1/IFNGR2/AGER/JAK2/TLR6/LRRK2
GOBP_RIBOSOMAL_LARGE_SUBUNIT_ASSEMBLY	GOBP_RIBOSOMAL_LARGE_SUBUNIT_ASSEMBLY	GOBP_RIBOSOMAL_LARGE_SUBUNIT_ASSEMBLY	26	-0.679962	-2.59215	4.97481056005285e-07	9.23010049673083e-06	6.18929746751743e-06	4509	tags=88%, list=26%, signal=66%	DDX28/RPL10/RPL10L/NOP53/BRIX1/RPL24/RPL11/PPAN/RPL6/MRTO4/RPL38/RPL5/RPL23A/FASTKD2/RPLP0/RRS1/RPL3L/RPL3/NOP2/BOP1/DHX30/NLE1/TRAF7
GOMF_UNFOLDED_PROTEIN_BINDING	GOMF_UNFOLDED_PROTEIN_BINDING	GOMF_UNFOLDED_PROTEIN_BINDING	110	-0.373047	-1.85606	5.04235840702401e-07	9.33784117030086e-06	6.26154360159927e-06	1992	tags=25%, list=11%, signal=23%	UGGT2/NACA/SHQ1/CLPX/TIMM10B/CHAF1B/PFDN2/RUVBL2/HSPE1/DNAJA4/CCT6A/CCT5/CCT7/CCT2/GRPEL1/HSP90AA1/HSPA8/HSPA9/NPM1/CCT4/CCT8/HSP90AB1/DNAJA3/HSPD1/AFG3L2/TOMM20/TRAP1/CCT3
GOBP_REGULATION_OF_HEART_CONTRACTION	GOBP_REGULATION_OF_HEART_CONTRACTION	GOBP_REGULATION_OF_HEART_CONTRACTION	200	0.502956744038557	1.57511240504645	5.0660301414785e-07	9.36407672680041e-06	6.27913600630376e-06	4617	tags=45%, list=26%, signal=33%	TNF/EDN1/KCNQ1/HOPX/ZC3H12A/SLC8A1/POPDC2/GJA5/CACNA1C/MYL4/TMIGD3/KCND3/GCH1/PIK3CG/MYL3/KCNJ5/EDNRA/CLIC2/DSC2/ATP2A3/CCN2/DES/PLN/TPM1/CORIN/KCNE4/GJA1/SLC8A3/KCNJ2/SMAD7/SCN3B/GRK2/IL2/APELA/ADRB1/EPAS1/RGS4/MYH6/CACNA1G/TBX5/ATP1A3/KCNE5/PKP2/TNNT2/SCN2B/CACNB2/KCNA5/KCNE3/THRB/MYL2/ABCC9/OXT/ATP1A2/NOS3/BIN1/RGS2/NOS1/KCNG2/ADRA1D/AVPR1A/KCNE1/SCN1B/PDE5A/JAK2/SEMA3A/ADORA1/APLN/HRC/CACNA1H…
GOBP_POSITIVE_REGULATION_OF_CALCIUM_ION_TRANSPORT	GOBP_POSITIVE_REGULATION_OF_CALCIUM_ION_TRANSPORT	GOBP_POSITIVE_REGULATION_OF_CALCIUM_ION_TRANSPORT	118	0.558116395996511	1.71312438873205	5.11715052635719e-07	9.44085524076237e-06	6.33062028452942e-06	2828	tags=33%, list=16%, signal=28%	STAC3/PDGFB/P2RY6/CCL2/CXCL12/LILRA2/THY1/ARRB2/CCL4/CCL5/RAMP3/P2RX1/CXCL9/APLNR/CXCL11/CCL3/CCR1/CXCL10/PDGFRB/JAK3/XCL1/PLCG2/LILRA5/MYLK/F2RL3/JPH2/STAC/RGN/TRPC6/CD19/BDKRB1/CASQ1/GJC2/P2RX5/CACNB2/MCHR1/DRD1/TRPV3/TRPC3
GOBP_ACTIN_FILAMENT_ORGANIZATION	GOBP_ACTIN_FILAMENT_ORGANIZATION	GOBP_ACTIN_FILAMENT_ORGANIZATION	440	0.446413267410434	1.42868625353563	5.15117151778293e-07	9.48585827910232e-06	6.36079733312458e-06	4770	tags=40%, list=27%, signal=30%	AIF1/MYO1F/HCK/HCLS1/TMSB4X/GMFG/MYO1G/PSTPIP1/WAS/NCKAP1L/CORO1A/RGCC/CXCL12/PLEK/LMOD1/EPHA1/CASS4/GPR65/ELMO1/PTK2B/PTGER4/LCP1/CYRIA/RHOH/RAC2/PDLIM1/ERMN/S1PR1/PSTPIP2/ESAM/CCR7/MYO1A/ARHGAP25/GHRL/ARHGEF15/EVL/ID1/KANK3/NEBL/FAM171A1/SERPINF2/RFLNA/RHOG/CARMIL2/CCL11/ELN/NRP1/SYNPO2/CCN2/F2RL1/TACR1/CGNL1/FAM107A/TGFB3/TMSB10/MYO7A/TACSTD2/TPM1/CCL26/XIRP1/LPAR1/RND1/ZYX/ACTC1/CORO7/SLIT2/P…
GOMF_EXTRACELLULAR_MATRIX_BINDING	GOMF_EXTRACELLULAR_MATRIX_BINDING	GOMF_EXTRACELLULAR_MATRIX_BINDING	55	0.650929050797393	1.91165038607718	5.19902991413643e-07	9.55612737202839e-06	6.40791668128835e-06	3582	tags=55%, list=20%, signal=44%	SMOC2/CLEC14A/SPOCK2/BGN/DCN/CTSS/OLFML2B/CD248/THBS1/FBLN2/LRRC15/CCN1/ELN/TGFBI/TINAGL1/SMOC1/THSD1/SLIT2/ADAMTS15/SSC5D/NTN4/SPARCL1/ADAMTS5/ACHE/LYPD3/COL11A1/OLFML2A/SPARC/VTN/ITGA2
GOBP_REGULATION_OF_SYSTEMIC_ARTERIAL_BLOOD_PRESSURE	GOBP_REGULATION_OF_SYSTEMIC_ARTERIAL_BLOOD_PRESSURE	GOBP_REGULATION_OF_SYSTEMIC_ARTERIAL_BLOOD_PRESSURE	93	0.58595349655815	1.78176905054808	5.4299447699718e-07	9.96197688524435e-06	6.68006142827463e-06	4225	tags=56%, list=24%, signal=43%	PDGFB/TNF/EDN1/KCNK6/PTPRO/PCSK5/GJA5/ACE/SLC2A5/SERPINF2/SUCNR1/GAS6/F2RL1/TACR1/TPM1/CORIN/CPA3/CYBA/KLK1/OR51E2/ASIC2/ADRB2/ADRB1/DDAH1/ECE1/KL/AR/CYP4F12/OXTR/CMA1/ENPEP/CTSG/NOS3/RPS6KA2/ADRA1D/CTSZ/AVPR1A/AVPR1B/EMP2/ADORA1/ADM5/P2RX2/AGTR1/PRCP/RHOA/AVPR2/ADRA1B/ATP6AP2/ADRA1A/NCALD/ADM2/HSD11B2
GOBP_NEGATIVE_REGULATION_OF_CYTOKINE_PRODUCTION_INVOLVED_IN_IMMUNE_RESPONSE	GOBP_NEGATIVE_REGULATION_OF_CYTOKINE_PRODUCTION_INVOLVED_IN_IMMUNE_RESPONSE	GOBP_NEGATIVE_REGULATION_OF_CYTOKINE_PRODUCTION_INVOLVED_IN_IMMUNE_RESPONSE	27	0.763442680749619	2.02541246566878	5.69786086698874e-07	1.04340753274299e-05	6.9966297791472e-06	1886	tags=63%, list=11%, signal=56%	TNF/LILRB4/LILRB1/TBX21/CD96/FOXP3/JAK3/SLAMF1/TGFB1/XCL1/IL10/HMOX1/HLA-F/TGFB3/SMAD7/IRAK3/BCL6
GOCC_FICOLIN_1_RICH_GRANULE_MEMBRANE	GOCC_FICOLIN_1_RICH_GRANULE_MEMBRANE	GOCC_FICOLIN_1_RICH_GRANULE_MEMBRANE	60	0.640089718845418	1.88799549207542	5.90999209414668e-07	1.08024567924922e-05	7.24365010894728e-06	3998	tags=55%, list=23%, signal=43%	PTPRN2/NCKAP1L/ITGB2/FPR1/LILRB2/TBC1D10C/CD300A/FCER1G/CD93/ADAM8/CLEC4D/DOK3/SIGLEC14/FPR2/ITGAX/FCAR/SLC11A1/CLEC4C/CR1/TCIRG1/TRPM2/NBEAL2/ADGRE3/MGAM/NFASC/ENPP4/SERPINB10/PRCP/RHOA/DSC1/SERPINB6/ATP6AP2/DSP
GOBP_NEGATIVE_REGULATION_OF_LEUKOCYTE_APOPTOTIC_PROCESS	GOBP_NEGATIVE_REGULATION_OF_LEUKOCYTE_APOPTOTIC_PROCESS	GOBP_NEGATIVE_REGULATION_OF_LEUKOCYTE_APOPTOTIC_PROCESS	49	0.667099750866544	1.94213064329659	6.04932611072427e-07	1.10366594153436e-05	7.40069603721356e-06	1975	tags=51%, list=11%, signal=45%	HCLS1/CD74/NOD2/CCR5/CXCL12/AXL/LILRB1/CCL5/IL7R/CCR7/DOCK8/JAK3/CD27/IDO1/HSH2D/PRKCQ/GAS6/CCL19/FOXP1/SLC46A2/IL2/BCL6/ORMDL3/CCL21/IRF7
GOMF_COLLAGEN_BINDING	GOMF_COLLAGEN_BINDING	GOMF_COLLAGEN_BINDING	68	0.630569854997982	1.88465741671282	6.08148113512068e-07	1.10748155532734e-05	7.42628185699336e-06	3582	tags=56%, list=20%, signal=45%	PDGFB/MRC2/DCN/CTSS/THBS1/LUM/ITGA11/LRRC15/ECM2/COL6A2/PODN/CCBE1/TGFBI/ASPN/COMP/MMP9/COL6A1/COL14A1/SMAD7/VWF/PCOLCE/TNXB/SPARCL1/ITGA1/NID2/LOX/COL5A3/ANTXR1/FN1/ACHE/PDGFA/MMP13/MUSK/MMP12/SPARC/CTSB/C1QTNF1/ITGA2
GOBP_POSITIVE_REGULATION_OF_ALPHA_BETA_T_CELL_PROLIFERATION	GOBP_POSITIVE_REGULATION_OF_ALPHA_BETA_T_CELL_PROLIFERATION	GOBP_POSITIVE_REGULATION_OF_ALPHA_BETA_T_CELL_PROLIFERATION	23	0.784452920557688	2.04702767492117	6.52997631248443e-07	1.18696174595197e-05	7.95924088894005e-06	2498	tags=78%, list=14%, signal=67%	IL18/RASAL3/CCR2/CD3E/LGALS9/SYK/PTPN22/EBI3/PTPRC/XCL1/HLA-E/ZAP70/IL12B/CD28/HLA-A/IL23A/TNFSF4/TGFBR2
GOBP_POSITIVE_REGULATION_OF_ACUTE_INFLAMMATORY_RESPONSE	GOBP_POSITIVE_REGULATION_OF_ACUTE_INFLAMMATORY_RESPONSE	GOBP_POSITIVE_REGULATION_OF_ACUTE_INFLAMMATORY_RESPONSE	26	0.763140791897539	2.01206062274385	6.67797364781008e-07	1.21044145574477e-05	8.11668544591978e-06	3730	tags=88%, list=21%, signal=70%	ALOX5AP/TNF/C3/CCR7/OSM/ADAM8/IL1B/PIK3CG/BTK/HLA-E/PTGER3/C2CD4B/IL6/TNFRSF11A/CREB3L3/C2CD4A/OSMR/TNFSF11/NPY5R/CNR1/FFAR3/PTGS2/FFAR2
GOMF_VOLTAGE_GATED_CHANNEL_ACTIVITY	GOMF_VOLTAGE_GATED_CHANNEL_ACTIVITY	GOMF_VOLTAGE_GATED_CHANNEL_ACTIVITY	200	0.501801490880446	1.57149449236931	6.68372058389315e-07	1.21044145574477e-05	8.11668544591978e-06	3854	tags=41%, list=22%, signal=32%	TMEM37/KCNK6/GRIN3A/CYBB/KCNQ1/PTK2B/CLIC3/KCNK13/HVCN1/KCNMA1/CACNA1C/KCNJ15/CLIC6/KCNN3/KCND3/KCNA3/CACNA2D3/KCNJ5/CLIC2/CACNA2D4/LRRC55/KCNJ1/CLIC5/KCNE4/KCNK5/KCNC3/KCNQ3/CLCN1/KCNJ2/ANO1/KCNK12/SCN3B/KCNK3/CATSPER1/KCNK17/KCNK1/KCNK10/CACNA1I/SCN11A/KCND2/CACNG8/CALHM1/KCNT2/HTR1B/CACNA1G/KCNJ6/KCNS2/KCNE5/TSPOAP1/CACNB4/SCN2B/CACNB2/KCNA5/KCNE3/KCNF1/KCNJ8/ABCC9/CACNG3/KCNIP1/KCNG2/SCN3A/CA…
GOBP_DETECTION_OF_BIOTIC_STIMULUS	GOBP_DETECTION_OF_BIOTIC_STIMULUS	GOBP_DETECTION_OF_BIOTIC_STIMULUS	37	0.705276385724611	1.96522049947401	6.7017820213187e-07	1.21148543989049e-05	8.12368594221076e-06	3157	tags=65%, list=18%, signal=53%	CLEC7A/HLA-DRB1/NOD2/TREM2/NLRP3/TLR2/CRTAM/NLRC4/HLA-B/TLR4/CD1D/NAIP/CLEC6A/C4B/FAP/SSC5D/HLA-A/DACH1/TLR1/PGLYRP2/LBP/PGLYRP4/NOD1/TLR6
GOMF_DAMAGED_DNA_BINDING	GOMF_DAMAGED_DNA_BINDING	GOMF_DAMAGED_DNA_BINDING	68	-0.477918	-2.14505	6.82127879472262e-07	1.23082854735544e-05	8.25339227215715e-06	3730	tags=49%, list=21%, signal=38%	RAD1/RAD23B/ERCC3/POLD1/POLB/KDM4D/WRN/TP53BP1/DCLRE1A/MPG/POT1/CREBBP/MSH6/FEN1/XRCC6/EP300/XRCC5/RECQL4/RPA1/MSH3/RAD18/RPS3/SDE2/POLH/NTHL1/APEX1/MSH2/BRCA1/UNG/RAD23A/ERCC2/NEIL2/DDB1
GOBP_POSITIVE_REGULATION_OF_NATURAL_KILLER_CELL_MEDIATED_CYTOTOXICITY	GOBP_POSITIVE_REGULATION_OF_NATURAL_KILLER_CELL_MEDIATED_CYTOTOXICITY	GOBP_POSITIVE_REGULATION_OF_NATURAL_KILLER_CELL_MEDIATED_CYTOTOXICITY	27	0.761762450940196	2.02095481811121	6.84698449954634e-07	1.23320825026564e-05	8.26934950815988e-06	2510	tags=74%, list=14%, signal=64%	VAV1/KLRD1/NCR3/SLAMF6/CRTAM/SH2D1A/LAG3/RASGRP1/HLA-E/CD226/IL12B/HLA-F/IL21/KLRC4-KLRK1/KLRK1/RAET1E/KLRC2/NECTIN2/KLRC4/IL12A
GOBP_NEGATIVE_REGULATION_OF_VIRAL_PROCESS	GOBP_NEGATIVE_REGULATION_OF_VIRAL_PROCESS	GOBP_NEGATIVE_REGULATION_OF_VIRAL_PROCESS	89	0.598237211710649	1.82093033046803	6.87183695694286e-07	1.23542587043433e-05	8.28421988893074e-06	3623	tags=54%, list=21%, signal=43%	CIITA/TNF/CCL5/CH25H/FCN1/APOBEC3H/OASL/APOBEC3G/APOBEC3A/ZFP36/IFITM1/RSAD2/TNIP1/TRIM21/OAS2/TRIM14/OAS1/ISG15/LTF/APOBEC3D/FCN3/TRIM31/TRIM59/STAT1/APOBEC3F/IFITM3/MX1/TRIM8/IFITM2/ZNFX1/SHFL/BTBD17/OAS3/TRIM15/IFIH1/IFIT5/BST2/IFIT1/RESF1/FAM111A/PTX3/SLPI/APOBEC3C/TRIM26/ISG20/TRIM10/GSN/AICDA
GOBP_NEGATIVE_REGULATION_OF_T_CELL_MEDIATED_IMMUNITY	GOBP_NEGATIVE_REGULATION_OF_T_CELL_MEDIATED_IMMUNITY	GOBP_NEGATIVE_REGULATION_OF_T_CELL_MEDIATED_IMMUNITY	27	0.761532452243854	2.02034463186094	7.03850546219447e-07	1.25850010550889e-05	8.43894551165011e-06	2816	tags=70%, list=16%, signal=59%	NOD2/NCKAP1L/LILRB4/LILRB1/TBX21/KLRD1/IL7R/IL4I1/FOXP3/PTPRC/SLAMF1/XCL1/HLA-F/KLRC1/FCGR2B/SMAD7/CLEC4G/IL20RB/HLA-G
GOBP_REGULATION_OF_ACUTE_INFLAMMATORY_RESPONSE	GOBP_REGULATION_OF_ACUTE_INFLAMMATORY_RESPONSE	GOBP_REGULATION_OF_ACUTE_INFLAMMATORY_RESPONSE	46	0.67582447859054	1.94906891445713	7.02678445116038e-07	1.25850010550889e-05	8.43894551165011e-06	3453	tags=65%, list=20%, signal=52%	ALOX5AP/TNF/FUT7/C3/NLRP3/CCR7/OSM/ADAM8/IL1B/PIK3CG/BTK/HLA-E/FCGR2B/PTGER3/C2CD4B/PLA2G2D/DNASE1L3/IL6/TNFRSF11A/CREB3L3/C2CD4A/OSMR/TNFSF11/IL20RB/PTGES/NPY5R/ADORA1/CNR1/FFAR3/PTGS2
GOBP_CALCIUM_ION_TRANSMEMBRANE_TRANSPORT	GOBP_CALCIUM_ION_TRANSMEMBRANE_TRANSPORT	GOBP_CALCIUM_ION_TRANSMEMBRANE_TRANSPORT	301	0.47164188098159	1.50006658674643	7.02428783966729e-07	1.25850010550889e-05	8.43894551165011e-06	3984	tags=37%, list=23%, signal=29%	STAC3/P2RY6/PTPN6/CORO1A/CCR5/THY1/EDN1/TMEM37/GRIN3A/LCK/XCR1/RAMP3/PTK2B/FASLG/P2RX1/SLC8A1/CXCL9/REM1/APLNR/PTPRC/CCR7/CXCL11/CCL3/CACNA1C/CXCL10/LYN/GPR35/SLC8B1/XCL1/CACNA2D3/PIK3CG/SLC24A3/PLCG2/GAS6/EDNRA/MCUB/CLIC2/CACNA2D4/ATP2A3/PKD2L1/NALF1/PLN/RRAD/JSRP1/F2RL3/CCL19/JPH2/STAC/RGN/CYBA/TRPC6/SLC8A3/TRPV6/CATSPER1/CACNA1I/ADRA2A/TRPM2/PKD1L3/CACNG8/CD19/CALHM1/CCL21/BDKRB1/GEM/CACNA1G/C…
GOBP_TYROSINE_PHOSPHORYLATION_OF_STAT_PROTEIN	GOBP_TYROSINE_PHOSPHORYLATION_OF_STAT_PROTEIN	GOBP_TYROSINE_PHOSPHORYLATION_OF_STAT_PROTEIN	80	0.602923638018298	1.81917002050568	7.25437218765975e-07	1.29474773175405e-05	8.68200607356075e-06	4450	tags=56%, list=25%, signal=42%	IL18/HCLS1/SOCS1/CSF1R/TNFRSF18/TNF/CCL5/FLT3/JAK3/OSM/LYN/IL15/IFNG/CD40/IL12B/TNFSF18/SOCS3/IL31RA/CSF2/IL6/IL21/CLCF1/PARP9/PARP14/IGF1/IL22RA2/IL2/IFNL1/TNFRSF1A/IL23A/IL12A/CTF1/LIF/JAK2/GH1/CRLF1/LEP/IL13/IL23R/FYN/PTPN2/TSLP/IL24/SH2B3/FGFR3
GOMF_SULFUR_COMPOUND_BINDING	GOMF_SULFUR_COMPOUND_BINDING	GOMF_SULFUR_COMPOUND_BINDING	265	0.479743799028626	1.52260611131158	7.27971341602333e-07	1.29692109538267e-05	8.69657968953315e-06	4111	tags=41%, list=24%, signal=32%	CRISPLD2/RSPO3/LTBP2/SMOC2/CHST15/LGR6/ADA2/CXCL13/P2RX1/CD34/PTPRC/CCL8/SLIT3/LIPC/CXCL11/CXCL10/COL23A1/THBS1/COL5A1/SELL/COL13A1/ECM2/CCN4/CCL23/CFH/CCN1/ANOS1/SELP/NRP1/CCN2/MPIG6B/MPO/FGF7/CCDC80/CCL7/FBN1/AOC1/PLA2G2D/COMP/SMOC1/CLEC3B/NELL2/SLIT2/LTF/FGF1/LIPG/SAA1/RSPO1/ADAMTS15/DPYSL3/PCOLCE/FBLN7/THBS2/FST/TNXB/SOD3/LAMC2/FGFR2/ELANE/COLQ/PTN/COL5A3/ADAMTS5/FGF10/FN1/AZU1/CHST12/ADAMTS8…
GOBP_POSITIVE_REGULATION_OF_TYPE_2_IMMUNE_RESPONSE	GOBP_POSITIVE_REGULATION_OF_TYPE_2_IMMUNE_RESPONSE	GOBP_POSITIVE_REGULATION_OF_TYPE_2_IMMUNE_RESPONSE	17	0.828075211094788	2.05394049993497	7.39119978906202e-07	1.31440614299348e-05	8.81382669126985e-06	1410	tags=65%, list=8%, signal=60%	IL18/GATA3/CD74/CD86/NOD2/NLRP3/IL4R/IDO1/XCL1/RSAD2/IL6
GOBP_CELL_FATE_COMMITMENT	GOBP_CELL_FATE_COMMITMENT	GOBP_CELL_FATE_COMMITMENT	260	0.483612749506483	1.53418850794452	7.44999719106529e-07	1.32247517705181e-05	8.867934067544e-06	3336	tags=33%, list=19%, signal=27%	GATA3/PDPN/SLAMF8/EYA2/BCL11B/PRDM1/EDN1/TBX21/IL12RB1/ROR2/SPN/SOX17/WNT10A/FOXP3/SLAMF6/TAL1/TOX/LY9/WNT5B/ID2/EDNRA/IL12B/NRP1/NTRK3/SOX18/WNT2/DSCAML1/TBX15/WNT5A/FOXC2/DLL1/TENM4/TBX1/BATF/IL6/WNT9B/DMRT3/GLI2/GDF3/PRRX1/NOTCH4/SFRP2/NOTCH3/ETS2/WNT1/PPARG/PTCH2/RUNX2/SIX2/NRG1/FGFR2/EPAS1/WNT9A/GSC/BMP2/WNT16/DLL4/WNT7A/TBX5/AR/IL23A/FGF10/CYP26B1/KLF4/GAS1/IL7/PML/GAP43/MYL2/KDR/WNT2B/DHH/…
GOBP_BIOLOGICAL_PROCESS_INVOLVED_IN_SYMBIOTIC_INTERACTION	GOBP_BIOLOGICAL_PROCESS_INVOLVED_IN_SYMBIOTIC_INTERACTION	GOBP_BIOLOGICAL_PROCESS_INVOLVED_IN_SYMBIOTIC_INTERACTION	282	0.477852567987343	1.51701906040875	7.53513909465884e-07	1.33518327986653e-05	8.95314898865561e-06	3582	tags=34%, list=20%, signal=28%	SELPLG/CD74/HLA-DRB1/CD86/CSF1R/CCR5/CIITA/CD4/AXL/CARD9/CX3CR1/LGALS9/CCL4/CCL5/SIGLEC1/CLEC5A/ANPEP/ZC3H12A/CH25H/CD80/CCL8/CCL3/LAMP3/TRIM22/SLAMF1/APOL1/LRRC15/FCN1/GAS6/NRP1/ITGB7/IFITM1/F2RL1/CXCR4/ITGA5/MYD88/DYNLT1/TNFRSF4/SCNN1B/CD209/VAMP8/EGFR/MRC1/TRIM21/TRIM14/LTF/CR1/FCN3/HAVCR1/TRIM31/GRK2/TREM1/IFI27/TRIM59/GPR15/IFITM3/CHMP4C/SLC52A1/ELANE/NECTIN2/EFNB2/ATG7/TRIM8/FN1/HYAL2/AZU1/…
GOBP_REGULATION_OF_MACROPHAGE_CHEMOTAXIS	GOBP_REGULATION_OF_MACROPHAGE_CHEMOTAXIS	GOBP_REGULATION_OF_MACROPHAGE_CHEMOTAXIS	27	0.760680783511414	2.01808515579181	7.8045900579419e-07	1.37797170700437e-05	9.24006927063636e-06	1002	tags=52%, list=6%, signal=49%	SLAMF8/CMKLR1/CSF1R/C3AR1/CSF1/CCL5/IL34/PTK2B/RARRES2/C5AR1/MMP28/THBS1/SLAMF1/STAP1
GOBP_BIOMINERALIZATION	GOBP_BIOMINERALIZATION	GOBP_BIOMINERALIZATION	169	0.518103880363703	1.61221930649243	7.79835543037989e-07	1.37797170700437e-05	9.24006927063636e-06	3673	tags=40%, list=21%, signal=32%	ALOX5/FGR/TMEM119/ROR2/PTK2B/PHOSPHO1/SLC8A1/S1PR1/CCL3/CCR1/TGFB1/COL1A1/SLC24A3/FAM20A/SRGN/CCN1/RFLNA/GAS6/COL1A2/TGFB3/ASPN/TBX1/OSR1/COMP/PTH1R/OMD/GJA1/CLEC3B/ALPL/ISG15/LTF/IBSP/GREM1/FBLN7/BMP6/IGF1/ADRB2/TCIRG1/FGFR2/OSR2/FAM20C/BMP2/CEBPB/KL/PTN/LOX/SMPD3/PTHLH/PHEX/ALOX15/ANKH/ODAPH/NOS3/ENAM/PKDCC/MGP/TENT5A/KLF10/WNT6/MMP13/BMP4/NOTCH1/PTGS2/FBN2/ODAM/CYP27B1/LEP
GOBP_POSITIVE_REGULATION_OF_DNA_BINDING_TRANSCRIPTION_FACTOR_ACTIVITY	GOBP_POSITIVE_REGULATION_OF_DNA_BINDING_TRANSCRIPTION_FACTOR_ACTIVITY	GOBP_POSITIVE_REGULATION_OF_DNA_BINDING_TRANSCRIPTION_FACTOR_ACTIVITY	260	0.482949004358332	1.53208287656997	8.13113268842152e-07	1.43305758937976e-05	9.60945085256255e-06	3157	tags=34%, list=18%, signal=28%	CAMK1D/IL18/HCLS1/CLEC7A/NFAM1/NOD2/LPAR5/RGCC/CARD11/TNF/RIPK3/CARD9/EDN1/CX3CR1/LGALS9/NLRP3/CD40LG/IL18RAP/TLR2/NLRC4/TRIM22/ADAM8/IL1B/MYOCD/CD40/BTK/IL10/PRKCQ/IL18R1/PLCG2/TLR4/WNT2/CFLAR/WNT5A/TNFSF18/IRAK2/MYD88/S100A8/PRKCB/NDP/TRAF1/AIM2/S100A9/TRIM21/IL6/TRIM14/PLPP3/TNFRSF11A/LTF/GREM1/TRIM31/WNT1/CLU/IRAK3/ZC4H2/PPARG/S100A12/PRKCH/SLCO3A1/FZD4/BMP2/ESR1/STING1/NTRK1/AR/TRIM8/FZD2/PR…
GOBP_NEGATIVE_REGULATION_OF_INTERLEUKIN_2_PRODUCTION	GOBP_NEGATIVE_REGULATION_OF_INTERLEUKIN_2_PRODUCTION	GOBP_NEGATIVE_REGULATION_OF_INTERLEUKIN_2_PRODUCTION	27	0.759826219944389	2.0158179997302	8.18763272970713e-07	1.43978971074439e-05	9.65459348316324e-06	1926	tags=63%, list=11%, signal=56%	LAPTM5/GATA3/NOD2/HAVCR2/LILRB4/TBX21/FOXP3/CD34/PTPRC/LAG3/VSIG4/GBP1/XCL1/ZFP36/CR1/HDAC7/TNFAIP3
GOBP_LEUKOCYTE_TETHERING_OR_ROLLING	GOBP_LEUKOCYTE_TETHERING_OR_ROLLING	GOBP_LEUKOCYTE_TETHERING_OR_ROLLING	33	0.723564245233473	1.98479085547883	8.19855894973207e-07	1.43978971074439e-05	9.65459348316324e-06	2747	tags=67%, list=16%, signal=56%	PTAFR/SELPLG/CXCL12/TNF/FUT7/CCR2/CX3CR1/JAM2/SPN/SELE/VCAM1/SELL/CCL25/SELP/ITGB7/GCNT1/CCL21/ELANE/ITGA4/CHST4/CHST2/FUT4
GOBP_BLOOD_VESSEL_ENDOTHELIAL_CELL_MIGRATION	GOBP_BLOOD_VESSEL_ENDOTHELIAL_CELL_MIGRATION	GOBP_BLOOD_VESSEL_ENDOTHELIAL_CELL_MIGRATION	114	0.561688217011274	1.72323845306966	8.32438354235506e-07	1.45928517187335e-05	9.78532142944753e-06	3850	tags=46%, list=22%, signal=36%	PDGFB/TMSB4X/RGCC/TNF/ACVRL1/JCAD/PTK2B/CLEC14A/VEGFC/THBS1/CDH5/CD40/SRPX2/TGFB1/MMRN2/ID1/HMOX1/NRP1/SOX18/FOXC2/SLIT2/VASH1/HDAC7/GREM1/PPARG/FGF18/ANGPT4/DLL4/ADTRP/EFNB2/KLF4/PRKD2/MEOX2/CIB1/KDR/CARD10/NOS3/MYH9/FGF2/GATA2/EMP2/GPX1/NOTCH1/ANGPT2/SH3BP1/PTGS2/PRCP/ANXA1/RHOA/FBXW7/STARD13/APOA1
GOBP_POSITIVE_REGULATION_OF_MACROPHAGE_CHEMOTAXIS	GOBP_POSITIVE_REGULATION_OF_MACROPHAGE_CHEMOTAXIS	GOBP_POSITIVE_REGULATION_OF_MACROPHAGE_CHEMOTAXIS	18	0.812217481248786	2.03959938047932	8.61346705607488e-07	1.50728023865808e-05	1.01071551358186e-05	685	tags=56%, list=4%, signal=53%	CMKLR1/CSF1R/C3AR1/CSF1/CCL5/IL34/RARRES2/C5AR1/THBS1/SLAMF1
GOBP_POSITIVE_REGULATION_OF_ENDOTHELIAL_CELL_PROLIFERATION	GOBP_POSITIVE_REGULATION_OF_ENDOTHELIAL_CELL_PROLIFERATION	GOBP_POSITIVE_REGULATION_OF_ENDOTHELIAL_CELL_PROLIFERATION	93	0.582705742463005	1.77189327070461	8.64441625130001e-07	1.51001398772709e-05	1.01254864488912e-05	3487	tags=46%, list=20%, signal=37%	PDGFB/CXCL12/ACVRL1/JCAD/VEGFC/APLNR/CCR3/GHRL/TEK/IL10/F3/CCL11/HMOX1/NRP1/WNT2/WNT5A/CDH13/LRG1/CCL26/FLT4/CYBA/PPP1R16B/BMP6/APELA/BMP2/VIP/NRARP/PRKD2/JUN/ITGA4/IGF2/TNFSF12/KDR/FGF2/GATA2/STAT3/VASH2/APLN/ARG1/BMP4/PGF/HTR2B/AGTR1
GOBP_AMP_BIOSYNTHETIC_PROCESS	GOBP_AMP_BIOSYNTHETIC_PROCESS	GOBP_AMP_BIOSYNTHETIC_PROCESS	14	-0.822062	-2.5742	8.73199259809562e-07	1.52261223144138e-05	1.02099647034277e-05	469	tags=50%, list=3%, signal=49%	ADSS2/ATIC/GART/PPAT/ADSL/PFAS/PAICS
GOBP_REGULATION_OF_MUSCLE_SYSTEM_PROCESS	GOBP_REGULATION_OF_MUSCLE_SYSTEM_PROCESS	GOBP_REGULATION_OF_MUSCLE_SYSTEM_PROCESS	227	0.495549678091124	1.56582052054084	9.155353587064e-07	1.59361384345856e-05	1.06860701343526e-05	4508	tags=42%, list=26%, signal=32%	PTAFR/AIF1/TNFRSF1B/EDN1/TNNI2/KCNQ1/NPNT/SSTR2/ZC3H12A/CNN1/P2RX1/SLC8A1/TIFAB/KCNMA1/GJA5/CACNA1C/GHRL/MYBPC3/MYOCD/GUCY1A1/PIK3CG/MYL3/CLIC2/DSC2/CCN2/HAMP/TACR1/PLN/MYL9/TPM1/CALCRL/MYBPH/SLC8A3/KCNJ2/SMAD7/PI16/IGFBP5/GRK2/PPARG/IGF1/ADRA2A/ADRB2/ORMDL3/MYLK2/RGS4/TNFRSF1A/ABAT/CASQ1/TNNT3/PKP2/TNNT2/OXTR/SPHK1/MYL2/OXT/TNNC2/ATP1A2/PROK2/NOS3/BIN1/SLN/PPP1R12B/RGS2/NOS1/TRPC3/DCANP1/CDK9/TN…
GOCC_CYTOPLASMIC_STRESS_GRANULE	GOCC_CYTOPLASMIC_STRESS_GRANULE	GOCC_CYTOPLASMIC_STRESS_GRANULE	79	-0.423631	-1.9903	9.50843702999419e-07	1.64924509893491e-05	1.10591087472653e-05	4346	tags=56%, list=25%, signal=42%	LSM14A/EIF4E/DDX25/HABP4/OGFOD1/ELAVL1/EIF2S1/PUM2/LARP1B/G3BP1/DHX36/CSDE1/DYRK3/MCRIP1/STAU1/DDX19A/PABPC5/LARP4/PABPC1L/HNRNPK/CASC3/YTHDF1/ATXN2/MCRIP2/ZFAND1/DDX1/GIGYF2/PUM1/CAPRIN1/ATXN2L/PABPC3/YTHDF3/NUFIP2/PRRC2C/KPNB1/G3BP2/PABPC1/YBX1/RPTOR/LARP1/EIF4G1/YTHDF2/UBAP2L/PABPC4
GOBP_POSITIVE_REGULATION_OF_PEPTIDASE_ACTIVITY	GOBP_POSITIVE_REGULATION_OF_PEPTIDASE_ACTIVITY	GOBP_POSITIVE_REGULATION_OF_PEPTIDASE_ACTIVITY	186	0.508531397794801	1.58686745715927	9.50709761197963e-07	1.64924509893491e-05	1.10591087472653e-05	4209	tags=45%, list=24%, signal=34%	LAPTM5/VSIR/CLEC7A/TNFSF10/TNF/CARD9/LGALS9/LCK/NLRP3/SYK/FASLG/NLRP1/MEFV/P2RX1/NLRC4/CASP5/LYN/PSME2/CASP10/F3/ST18/TTBK1/CCN1/ATP2A3/PSME1/CCN2/NLRP12/TNFSF15/CFLAR/S100A8/AIM2/S100A9/NLRP2/SOX7/CR1/LGMN/SFRP2/PCOLCE/PPARG/NGFR/COL4A3/MAP3K5/CASP1/AKIRIN2/FBLN1/ANTXR1/CASP4/FN1/FAS/CYFIP2/NLRP6/PML/NKX3-1/TANK/CTSH/CLDN4/AGER/STAT3/NOD1/CASP12/JAK2/KHDC1/CASP8/BCL2L11/EGLN3/RCN3/CARD8/GSN/USP5…
GOBP_POSITIVE_REGULATION_OF_TYROSINE_PHOSPHORYLATION_OF_STAT_PROTEIN	GOBP_POSITIVE_REGULATION_OF_TYROSINE_PHOSPHORYLATION_OF_STAT_PROTEIN	GOBP_POSITIVE_REGULATION_OF_TYROSINE_PHOSPHORYLATION_OF_STAT_PROTEIN	65	0.627577967860374	1.86549614512129	9.66439257994142e-07	1.67334966076596e-05	1.12207432858593e-05	4236	tags=58%, list=24%, signal=44%	IL18/HCLS1/CSF1R/TNFRSF18/TNF/CCL5/FLT3/OSM/LYN/IL15/IFNG/CD40/IL12B/TNFSF18/IL31RA/CSF2/IL6/IL21/CLCF1/PARP9/PARP14/IGF1/IL2/IFNL1/TNFRSF1A/IL23A/IL12A/CTF1/LIF/JAK2/GH1/CRLF1/LEP/IL13/IL23R/FYN/TSLP/IL24
GOBP_T_HELPER_17_TYPE_IMMUNE_RESPONSE	GOBP_T_HELPER_17_TYPE_IMMUNE_RESPONSE	GOBP_T_HELPER_17_TYPE_IMMUNE_RESPONSE	38	0.698632344052615	1.9605706984366	1.02557687292121e-06	1.77262865824908e-05	1.18864643664885e-05	3889	tags=76%, list=22%, signal=59%	CLEC7A/CARD9/EPHB2/TBX21/IL12RB1/ZC3H12A/FOXP3/SLAMF6/LY9/ARID5A/PRKCQ/IL12B/NFKBID/CLEC6A/BATF/IL6/SMAD7/IL2/RORA/IL17RA/IL23A/RORC/IL27RA/STAT3/LOXL3/NOTCH1/NFKBIZ/MALT1/IL23R
GOBP_NEGATIVE_REGULATION_OF_LYMPHOCYTE_DIFFERENTIATION	GOBP_NEGATIVE_REGULATION_OF_LYMPHOCYTE_DIFFERENTIATION	GOBP_NEGATIVE_REGULATION_OF_LYMPHOCYTE_DIFFERENTIATION	53	0.653318286616051	1.92341583384272	1.0772942495323e-06	1.85875708343121e-05	1.24640035211812e-05	2393	tags=43%, list=14%, signal=38%	CD74/SOCS1/LILRB4/IRF1/TBX21/INHBA/ZC3H12A/FOXP3/IL4R/LAG3/JAK3/FGL2/ID2/RUNX1/CTLA4/SMAD7/CR1/IL2/BCL6/IFNL1/NRARP/PGLYRP2/TNFSF4
GOBP_REGULATION_OF_PLATELET_ACTIVATION	GOBP_REGULATION_OF_PLATELET_ACTIVATION	GOBP_REGULATION_OF_PLATELET_ACTIVATION	47	0.66979935680759	1.93837062529865	1.11716495244213e-06	1.92417991459089e-05	1.29027001132257e-05	3075	tags=53%, list=18%, signal=44%	PDGFB/PDPN/PLEK/SYK/FCER1G/PDGFRA/LYN/PRKCQ/SELP/TLR4/THBD/IL6/MMRN1/ABAT/BLK/GP5/EMILIN2/UBASH3B/CTSG/NOS3/ADAMTS18/GP1BA/PDGFA/TXK/JAK2
GOBP_POSITIVE_REGULATION_OF_ION_TRANSMEMBRANE_TRANSPORT	GOBP_POSITIVE_REGULATION_OF_ION_TRANSMEMBRANE_TRANSPORT	GOBP_POSITIVE_REGULATION_OF_ION_TRANSMEMBRANE_TRANSPORT	158	0.520699578462234	1.61764432185101	1.12088365346981e-06	1.92721566387166e-05	1.29230565062488e-05	3764	tags=35%, list=22%, signal=28%	PTAFR/STAC3/P2RY6/TMSB4X/CCL2/THY1/EPHB2/TREM2/CCR2/EDN1/RAMP3/KCNQ1/FXYD2/P2RX1/CXCL9/APLNR/CXCL11/CTSS/CXCL10/IFNG/GLRX/XCL1/PLCG2/EDNRA/LRRC55/ABCB1/F2RL3/JPH2/STAC/RGN/TRPC6/KCNJ2/ANK3/ADRB2/CD19/BDKRB1/CASQ1/GJC2/KCNE5/CACNB2/DRD1/CACNG3/TESC/NOS1/IFNGR2/KCNE1/GALR2/KCNN4/RELN/KCNA1/CALCR/SLC6A9/CALM1/RGS7/CEMIP/LRRC26
GOCC_ALPHA_BETA_T_CELL_RECEPTOR_COMPLEX	GOCC_ALPHA_BETA_T_CELL_RECEPTOR_COMPLEX	GOCC_ALPHA_BETA_T_CELL_RECEPTOR_COMPLEX	5	0.976818728178124	1.79271707177082	1.15531191561184e-06	1.97769246767634e-05	1.32615316442685e-05	410	tags=100%, list=2%, signal=98%	PTPN6/CD247/CD3D/CD3E/CD3G
GOBP_PROTEIN_KINASE_B_SIGNALING	GOBP_PROTEIN_KINASE_B_SIGNALING	GOBP_PROTEIN_KINASE_B_SIGNALING	188	0.512245081703151	1.59885910200284	1.15626356210066e-06	1.97769246767634e-05	1.32615316442685e-05	3528	tags=38%, list=20%, signal=31%	IL18/HCLS1/GATA3/PIK3R5/CCL2/TNF/AXL/CASS4/CX3CR1/ARRB2/CCL5/RAMP3/TNFAIP8L3/CCR7/CCL3/OSM/THBS1/ADAM8/IL1B/TEK/CD40/TGFB1/ENG/PIK3CG/F3/AKR1C3/GAS6/CHI3L1/NTRK3/CD28/RRAS/BANK1/CCL19/THPO/EGFR/GRM2/IL26/IGFBP5/PEAR1/IGF1/NRG1/CCL21/P2RY12/HPSE/ADTRP/NTRK1/LOX/SMPD3/HYAL2/TMEM100/TNFSF11/FAM110C/IGF2/CIB1/RET/AKR1C2/TSPYL5/KDR/F10/NTRK2/NKX3-1/HLA-G/FGF2/TPTE2/PDGFA/TPBG/GPX1/ZFP36L1/CSF3/RCN3/CA…
GOBP_POSITIVE_REGULATION_OF_PROTEIN_SERINE_THREONINE_KINASE_ACTIVITY	GOBP_POSITIVE_REGULATION_OF_PROTEIN_SERINE_THREONINE_KINASE_ACTIVITY	GOBP_POSITIVE_REGULATION_OF_PROTEIN_SERINE_THREONINE_KINASE_ACTIVITY	205	0.500654988008989	1.57083587082466	1.15510845364701e-06	1.97769246767634e-05	1.32615316442685e-05	3195	tags=35%, list=18%, signal=29%	CCND2/PDGFB/PIK3R5/NOD2/CSF1R/RGCC/TNF/FGD2/PIK3R6/EDN1/IL34/SYK/ROR2/FLT3/PTK2B/CD40LG/PTPRC/TCIM/PDGFRB/THBS1/ADAM8/IL1B/IFNG/CD40/RASGRP1/TGFB1/PIK3CG/FAM20A/TLR4/NTRK3/FZD10/WNT5A/CCL19/EGFR/TNFRSF11A/LTF/FZD8/FGF1/TCL1A/DIRAS2/FGF18/ADRA2A/ADRB2/S100A12/CD24/MAP3K5/AKAP13/PDGFC/FZD4/ELANE/BMP2/TGFA/HTR2A/NTF3/TNFSF11/IGF2/MAP3K4/CIB1/TENM1/FGF2/DAZAP2/TLR9/CCND3/FLT1/KITLG/PDGFA/AGER/PDE5A/T…
GOBP_REGULATION_OF_TRANS_SYNAPTIC_SIGNALING	GOBP_REGULATION_OF_TRANS_SYNAPTIC_SIGNALING	GOBP_REGULATION_OF_TRANS_SYNAPTIC_SIGNALING	413	0.450129619665374	1.43902454851198	1.17222086079717e-06	2.00151125139926e-05	1.34212498811694e-05	5121	tags=47%, list=29%, signal=34%	TYROBP/CCL2/TNF/EPHB2/CCR2/LILRB2/EDN1/CX3CR1/ARRB2/GRIN3A/CDH11/ROR2/PTK2B/P2RX1/GHRL/IL1B/CD38/SNCG/SRGN/SLC6A6/SLC4A8/STX4/NTNG2/GNAI2/CUX2/CLSTN3/SNCAIP/TACR1/FAM107A/LRRC4C/ADORA2A/LAMA2/AKAP5/RASGRF2/CA2/PRKCB/EGR2/KMO/SLC1A3/RAB8A/GRM2/CNR2/SLC8A3/SCT/SYN1/SYT12/LGMN/PLCL2/HRH1/TSHZ3/CLSTN2/ADRA2A/ADRB2/GLUL/NGF/RETN/STX1B/SLC6A1/MAP1A/CACNG8/RGS4/MAP1B/CALB2/PCDH17/GRIK4/ERC2/HTR1B/WNT7A/…
GOBP_DENDRITIC_CELL_ANTIGEN_PROCESSING_AND_PRESENTATION	GOBP_DENDRITIC_CELL_ANTIGEN_PROCESSING_AND_PRESENTATION	GOBP_DENDRITIC_CELL_ANTIGEN_PROCESSING_AND_PRESENTATION	14	0.856414259654271	2.0261817471362	1.17727657405087e-06	2.00666588365903e-05	1.34558145670065e-05	1936	tags=93%, list=11%, signal=83%	CLEC4A/HLA-DRA/CD74/HLA-DRB1/NOD2/CCR7/FGL2/THBS1/FCGR2B/SLC11A1/CCL19/CD68/CCL21
GOMF_METALLOENDOPEPTIDASE_ACTIVITY	GOMF_METALLOENDOPEPTIDASE_ACTIVITY	GOMF_METALLOENDOPEPTIDASE_ACTIVITY	111	0.552732121670427	1.69438310629622	1.22355839301651e-06	2.08195117236592e-05	1.39606444406356e-05	3531	tags=45%, list=20%, signal=36%	MMP19/ADAM28/MMP28/ECEL1/ADAM8/ADAM19/ADAMTS10/ADAMTSL1/ADAMTS2/ADAMDEC1/PAPPA/TLL1/ADAMTS12/MMP25/ADAMTS14/MMP9/PRSS2/ADAMTSL2/MMP7/ADAMTS15/ADAM33/TMPRSS6/TRABD2B/MEP1A/ADAMTS6/MMP11/MMP23B/ECE1/KEL/ADAMTS5/ADAMTS9/MMP2/PHEX/ADAMTS8/ADAM12/PAPLN/ADAMTS1/MMP1/MMP3/TRABD2A/ADAMTS18/ADAMTS4/ADAMTS7/ADAMTSL3/MMP10/MMP13/ASTL/MMP27/MMP12/ADAM29
GOBP_REGULATION_OF_VIRAL_ENTRY_INTO_HOST_CELL	GOBP_REGULATION_OF_VIRAL_ENTRY_INTO_HOST_CELL	GOBP_REGULATION_OF_VIRAL_ENTRY_INTO_HOST_CELL	43	0.680282223227013	1.93339134776194	1.22619380751874e-06	2.08283817097839e-05	1.39665922613206e-05	4207	tags=65%, list=24%, signal=50%	CD74/HLA-DRB1/CIITA/CD4/LGALS9/CH25H/TRIM22/FCN1/IFITM1/TRIM21/TRIM14/FCN3/TRIM31/TRIM59/IFITM3/NECTIN2/TRIM8/IFITM2/TRIM38/PTX3/TRIM34/TRIM26/TRIM10/GSN/TMPRSS4/SNX3/TRIM5/LGALS1
GOMF_SCAVENGER_RECEPTOR_ACTIVITY	GOMF_SCAVENGER_RECEPTOR_ACTIVITY	GOMF_SCAVENGER_RECEPTOR_ACTIVITY	47	0.668393847490962	1.93430314158842	1.24431928065532e-06	2.10998856334186e-05	1.41486507933559e-05	3543	tags=57%, list=20%, signal=46%	CXCL16/STAB1/CD5/SCARF1/CD6/MSR1/CD163/TMPRSS3/ACKR3/ACKR4/MARCO/LOXL2/SCARA3/COLEC12/SCARA5/SSC5D/CD163L1/CFI/ACKR2/PRG4/CD36/HHIPL1/AGER/LOXL3/LRP1/ENPP2/VTN
GOCC_IMMUNOLOGICAL_SYNAPSE	GOCC_IMMUNOLOGICAL_SYNAPSE	GOCC_IMMUNOLOGICAL_SYNAPSE	44	0.673025369843677	1.93057333845038	1.26921386530544e-06	2.1485042957026e-05	1.44069202724849e-05	1004	tags=43%, list=6%, signal=41%	HLA-DRA/HLA-DRB1/HAVCR2/CORO1A/CD53/CARD11/CD37/GZMA/CD3E/CD6/LCK/IL4I1/SCIMP/RHOH/CRTAM/GZMB/ZAP70/PRKCQ/CD28
GOBP_POSITIVE_REGULATION_OF_PROTEIN_KINASE_B_SIGNALING	GOBP_POSITIVE_REGULATION_OF_PROTEIN_KINASE_B_SIGNALING	GOBP_POSITIVE_REGULATION_OF_PROTEIN_KINASE_B_SIGNALING	107	0.567332862849962	1.73878464541463	1.27562385252062e-06	2.15565114837618e-05	1.44548439079524e-05	3087	tags=42%, list=18%, signal=35%	IL18/HCLS1/GATA3/PIK3R5/TNF/AXL/CASS4/CX3CR1/ARRB2/RAMP3/TNFAIP8L3/CCR7/CCL3/OSM/THBS1/ADAM8/TEK/TGFB1/ENG/PIK3CG/F3/AKR1C3/GAS6/CHI3L1/CD28/CCL19/THPO/EGFR/IL26/IGFBP5/NRG1/CCL21/P2RY12/HPSE/TNFSF11/FAM110C/IGF2/RET/AKR1C2/TSPYL5/F10/FGF2/PDGFA/TPBG/GPX1
GOBP_MACROPHAGE_MIGRATION	GOBP_MACROPHAGE_MIGRATION	GOBP_MACROPHAGE_MIGRATION	53	0.651279160346186	1.91741250003895	1.29096798592717e-06	2.17784530776618e-05	1.46036681320817e-05	2302	tags=47%, list=13%, signal=41%	SLAMF8/CCL2/CMKLR1/CSF1R/TREM2/CCR2/C3AR1/CX3CR1/CSF1/CCL5/IL34/ROR2/PTK2B/RARRES2/CD200R1/C5AR1/MMP28/CCL3/THBS1/SLAMF1/STAP1/SAA1/P2RY12/AZU1/TRIM55
GOBP_REGULATION_OF_PHOSPHOLIPASE_C_ACTIVITY	GOBP_REGULATION_OF_PHOSPHOLIPASE_C_ACTIVITY	GOBP_REGULATION_OF_PHOSPHOLIPASE_C_ACTIVITY	42	0.68836410777474	1.95660706534544	1.29437527749978e-06	2.17986072374835e-05	1.46171826209422e-05	2984	tags=64%, list=17%, signal=53%	PTAFR/GNA15/P2RY6/CD86/RASGRP4/S1PR4/PDGFRA/SELE/C5AR1/PDGFRB/RASGRP1/ITK/EDNRA/LPAR1/EGFR/GPR55/PLCB2/P2RY12/ESR1/HTR2A/NMUR1/ARHGAP6/FGF2/AVPR1A/FLT1/TXK/AVPR1B
GOBP_CD4_POSITIVE_ALPHA_BETA_T_CELL_CYTOKINE_PRODUCTION	GOBP_CD4_POSITIVE_ALPHA_BETA_T_CELL_CYTOKINE_PRODUCTION	GOBP_CD4_POSITIVE_ALPHA_BETA_T_CELL_CYTOKINE_PRODUCTION	19	0.818968005673683	2.06354429527659	1.30445694467711e-06	2.19309041279162e-05	1.47058950687867e-05	1410	tags=63%, list=8%, signal=58%	IL18/GATA3/TBX21/NLRP3/IL1B/SLAMF1/IL1R1/ARID5A/XCL1/IL18R1/RSAD2/IL6
GOBP_POSITIVE_REGULATION_OF_B_CELL_ACTIVATION	GOBP_POSITIVE_REGULATION_OF_B_CELL_ACTIVATION	GOBP_POSITIVE_REGULATION_OF_B_CELL_ACTIVATION	79	0.598217889280741	1.80451489126871	1.31969370717568e-06	2.21492715555278e-05	1.48523226149638e-05	2976	tags=44%, list=17%, signal=37%	INPP5D/CD74/NOD2/NCKAP1L/SASH3/CARD11/EPHB2/TBX21/SYK/GPR183/PTPRC/CD27/CD40/CD38/TNFSF13B/TGFB1/BTK/IL10/TLR4/CD28/FCRL3/TNFRSF4/IL6/TNFSF13/IGLL5/IL21/CLCF1/IL2/BCL6/IGLL1/TNFSF4/IL7/TNFRSF13C/TLR9/VAV3
GOBP_POSITIVE_REGULATION_OF_SECRETION	GOBP_POSITIVE_REGULATION_OF_SECRETION	GOBP_POSITIVE_REGULATION_OF_SECRETION	298	0.47114348481426	1.49794883572577	1.32623270419688e-06	2.22211642886865e-05	1.49005307045106e-05	3922	tags=38%, list=22%, signal=30%	PTAFR/FFAR4/FGR/HLA-DRB1/GPR68/ITGB2/RGCC/CXCL12/TREM2/EDN1/DOC2B/ITGAM/SYK/INHBA/VEGFC/TLR2/IL4R/CD33/GHRL/ADAM8/IL1B/IFNG/CD38/ABCG1/TGFB1/ILDR1/AQP1/SLC4A8/TLR4/STX4/HLA-F/GNAI2/F2RL1/TACR1/RPH3AL/TGFB3/ADORA2A/HCAR2/S100A8/KMO/CYBA/VAMP8/RBP4/UNC13D/OR51E2/TNFRSF11A/SCT/ANO1/GRK2/CACNA1I/RAB27B/BMP6/PPARG/IGF1/TRPM2/PLA2R1/GLUL/KLRC2/RETN/STX1B/SLC6A1/SYTL4/ABAT/P2RY2/IL1A/BMP2/VIP/CACNA1G/BL…
GOBP_EOSINOPHIL_CHEMOTAXIS	GOBP_EOSINOPHIL_CHEMOTAXIS	GOBP_EOSINOPHIL_CHEMOTAXIS	18	0.804915888942962	2.02126399188294	1.36674179917336e-06	2.2822271534671e-05	1.53036066576485e-05	1936	tags=72%, list=11%, signal=64%	CCL2/DAPK2/CCL4/CCL5/CCL8/CCL3/CCL11/CCL7/CCL26/CCL13/CCL1/HRH1/CCL21
GOBP_REGULATION_OF_COLLAGEN_METABOLIC_PROCESS	GOBP_REGULATION_OF_COLLAGEN_METABOLIC_PROCESS	GOBP_REGULATION_OF_COLLAGEN_METABOLIC_PROCESS	37	0.697910027222601	1.94469447729655	1.36555395058335e-06	2.2822271534671e-05	1.53036066576485e-05	1558	tags=43%, list=9%, signal=39%	VSIR/RGCC/CIITA/ARRB2/MFAP4/PDGFRB/TGFB1/ENG/SERPINF2/CREB3L1/RUNX1/CCN2/TGFB3/CST3/IL6/FAP
GOBP_POSITIVE_REGULATION_OF_REACTIVE_OXYGEN_SPECIES_METABOLIC_PROCESS	GOBP_POSITIVE_REGULATION_OF_REACTIVE_OXYGEN_SPECIES_METABOLIC_PROCESS	GOBP_POSITIVE_REGULATION_OF_REACTIVE_OXYGEN_SPECIES_METABOLIC_PROCESS	65	0.623577274689244	1.85360395312162	1.37428461376923e-06	2.29093942721733e-05	1.53620273150159e-05	3827	tags=51%, list=22%, signal=40%	PDGFB/CLEC7A/TYROBP/ITGB2/RIPK3/ITGAM/SYK/PTK2B/ZC3H12A/HVCN1/PDGFRB/THBS1/TGFB1/FPR2/AKR1C3/PLCG2/CYP1B1/TLR4/GNAI2/F2RL1/ACOD1/CYBA/PID1/GRB2/TGFBR2/CD177/CD36/TLR6/AKR1C1/CRP/AGTR1/LEP/DUOXA1
GOBP_NEGATIVE_REGULATION_OF_WOUND_HEALING	GOBP_NEGATIVE_REGULATION_OF_WOUND_HEALING	GOBP_NEGATIVE_REGULATION_OF_WOUND_HEALING	71	0.607841746509255	1.82255902033832	1.39387722931712e-06	2.31967541608652e-05	1.5554718156462e-05	3543	tags=46%, list=20%, signal=37%	ALOX5/PLAU/PDGFB/TNF/EDN1/SERPING1/PDGFRA/CD34/PROC/THBS1/SERPINF2/THBD/AJAP1/SERPINE1/MMRN1/TFPI/FAP/ABAT/ADTRP/UBASH3B/NOS3/ADAMTS18/PHLDB2/GP1BA/KRT1/FGF2/TSPAN8/PDGFA/SERPINB2/USF1/EPPK1/C1QTNF1/VTN
GOBP_REGULATION_OF_HUMORAL_IMMUNE_RESPONSE	GOBP_REGULATION_OF_HUMORAL_IMMUNE_RESPONSE	GOBP_REGULATION_OF_HUMORAL_IMMUNE_RESPONSE	43	0.678335389620095	1.92785836288796	1.4474580123751e-06	2.40478184450581e-05	1.61254042525359e-05	2066	tags=49%, list=12%, signal=43%	NOD2/PTPN6/TNF/TREM2/LTA/C3/SPNS2/CXCL13/SERPING1/PTPRC/CCR7/IL1B/VSIG4/CFH/CR1L/FCGR2B/ACOD1/C4BPB/CR1/SUSD4/FCER2
GOBP_SPLICEOSOMAL_SNRNP_ASSEMBLY	GOBP_SPLICEOSOMAL_SNRNP_ASSEMBLY	GOBP_SPLICEOSOMAL_SNRNP_ASSEMBLY	37	-0.575059	-2.36772	1.46369297906187e-06	2.42766047638343e-05	1.62788182466637e-05	5250	tags=76%, list=30%, signal=53%	GEMIN7/PRPF31/GEMIN2/PRPF3/SRSF10/GEMIN6/LSM2/SNRPB/PRPF19/SART3/TGS1/CLNS1A/LSM4/SNRPD1/SNRPC/SNRPD3/PRPF6/SNRPD2/PRPF8/DDX20/AAR2/GEMIN4/COIL/GEMIN5/SNRPE/STRAP/PRMT7/PRMT5
GOBP_REGULATION_OF_LYMPHOCYTE_APOPTOTIC_PROCESS	GOBP_REGULATION_OF_LYMPHOCYTE_APOPTOTIC_PROCESS	GOBP_REGULATION_OF_LYMPHOCYTE_APOPTOTIC_PROCESS	56	0.652232386385375	1.91595465217172	1.47516362037026e-06	2.44257344334249e-05	1.63788180122844e-05	2322	tags=48%, list=13%, signal=42%	CD74/GIMAP8/RIPK3/LGALS9/CCL5/CD3G/IL7R/PDCD1/DOCK8/JAK3/CD27/ADAM8/LYN/IDO1/HSH2D/BTK/IL10/PRKCQ/CD274/WNT5A/FOXP1/SLC46A2/IL2/BCL6/ORMDL3/BLK/TSC22D3
GOCC_ANCHORED_COMPONENT_OF_MEMBRANE	GOCC_ANCHORED_COMPONENT_OF_MEMBRANE	GOCC_ANCHORED_COMPONENT_OF_MEMBRANE	166	0.517661361344558	1.60852830651454	1.53311378905005e-06	2.53426796136261e-05	1.6993680925606e-05	4610	tags=46%, list=26%, signal=34%	NOD2/DPEP2/THY1/CD14/CD2/CD52/VNN1/CD48/VNN2/XPNPEP2/NTM/NTNG2/MMP25/PLAUR/IGSF21/CDH13/ALPL/FOLR2/TFPI/SYN1/DPEP1/RGS7BP/FCGR3B/ENPP6/LY6H/GFRA2/RAB27B/NT5E/MDGA1/CD24/PRND/DPEP3/SMPDL3B/GFRA1/OPCML/RGMA/HYAL2/ART4/ACHE/FOLR3/RAET1G/LYPD5/GPC6/GAS1/RAB35/GPIHBP1/OTOA/CD177/IZUMO1R/GP1BA/LYPD3/ULBP1/BST2/NOD1/LYPD1/MSLN/NTNG1/NEGR1/CD160/RAB3C/FOLR1/GFRA3/LYPD6B/CPM/ZFAND2B/LY6G6C/CEACAM7/BST1/LY…
GOMF_VOLTAGE_GATED_CATION_CHANNEL_ACTIVITY	GOMF_VOLTAGE_GATED_CATION_CHANNEL_ACTIVITY	GOMF_VOLTAGE_GATED_CATION_CHANNEL_ACTIVITY	142	0.530040982938997	1.6420895534943	1.55024337484173e-06	2.5582910768745e-05	1.71547693211791e-05	3854	tags=43%, list=22%, signal=34%	KCNK6/GRIN3A/KCNQ1/PTK2B/HVCN1/KCNMA1/CACNA1C/KCNJ15/KCNN3/KCND3/KCNA3/CACNA2D3/KCNJ5/CACNA2D4/LRRC55/KCNJ1/KCNE4/KCNK5/KCNC3/KCNQ3/KCNJ2/KCNK3/CATSPER1/KCNK1/CACNA1I/KCND2/CACNG8/CALHM1/KCNT2/HTR1B/CACNA1G/KCNJ6/KCNS2/KCNE5/TSPOAP1/CACNB4/CACNB2/KCNA5/KCNE3/KCNF1/KCNJ8/ABCC9/CACNG3/KCNG2/CACNA1E/KCNE1/CACNG6/CACNA1F/CATSPER3/CNR1/KCNB1/TMC1/KCNA1/CACNA1H/KCNJ10/KCNAB3/KCNJ11/GRIN3B/CACNA1A/LRRC2…
GOBP_SYNAPSE_PRUNING	GOBP_SYNAPSE_PRUNING	GOBP_SYNAPSE_PRUNING	11	0.879301096972327	1.97892430497441	1.56431623563121e-06	2.57719791863523e-05	1.72815502461213e-05	421	tags=64%, list=2%, signal=62%	TREM2/CX3CR1/C3/C1QA/ITGAM/C1QB/C1QC
GOBP_MULTICELLULAR_ORGANISMAL_SIGNALING	GOBP_MULTICELLULAR_ORGANISMAL_SIGNALING	GOBP_MULTICELLULAR_ORGANISMAL_SIGNALING	159	0.522946918218067	1.62385510894235	1.56737296255927e-06	2.57792294276026e-05	1.72864119374783e-05	5072	tags=49%, list=29%, signal=35%	TYMP/KCNQ1/P2RX1/SLC8A1/S1PR1/GJA5/CACNA1C/GHRL/GPR35/KCND3/KCNJ5/DSC2/ATP2A3/PLN/CORIN/KCNE4/GJA1/GPR88/DMRT3/SLC8A3/CLCN1/KCNJ2/ANK3/CNTNAP2/SCN3B/CACNA1I/SCN11A/CHRNA1/KCND2/CACNG8/CACNA1G/TBX5/ATP1A3/KCNE5/KCNMB4/PKP2/TNR/SCN2B/CACNB2/KCNA5/KCNE3/NFASC/OTOA/ABCC9/NTRK2/DRD1/ATP1A2/BIN1/CACNG3/AVPR1A/SCN3A/KCNE1/SCN1B/HRC/SCN9A/KCNA1/CACNA1H/ITGA2/CALM1/ATP2B2/SCN4B/CHRM5/EHD3/DSP/NRCAM/CTNNA3…
GOBP_CD4_POSITIVE_CD25_POSITIVE_ALPHA_BETA_REGULATORY_T_CELL_DIFFERENTIATION	GOBP_CD4_POSITIVE_CD25_POSITIVE_ALPHA_BETA_REGULATORY_T_CELL_DIFFERENTIATION	GOBP_CD4_POSITIVE_CD25_POSITIVE_ALPHA_BETA_REGULATORY_T_CELL_DIFFERENTIATION	8	0.93170368674147	1.92259366438883	1.57959503019216e-06	2.59369503957553e-05	1.7392172648221e-05	1201	tags=100%, list=7%, signal=93%	HLA-DRA/HLA-DRB1/FUT7/LGALS9/FOXP3/TOX/IFNG/PLA2G2D
GOBP_UROGENITAL_SYSTEM_DEVELOPMENT	GOBP_UROGENITAL_SYSTEM_DEVELOPMENT	GOBP_UROGENITAL_SYSTEM_DEVELOPMENT	350	0.456946639066196	1.45792549897585	1.58291963250772e-06	2.5948293210426e-05	1.7399778638442e-05	3684	tags=35%, list=21%, signal=28%	PDGFB/PECAM1/GATA3/CRIP1/ACTA2/EPHB2/PRDM1/BASP1/ID3/NPNT/PTPRO/SOX17/PDGFRA/CD34/PCSK5/SULF1/ACE/PDGFRB/TEK/SULF2/MYOCD/ITGA8/COL4A4/EDNRA/EMX2/ASS1/UPK3A/NRP1/ALOX15B/CFLAR/WNT5A/FOXC2/DLL1/FBN1/GCNT1/OSR1/TACSTD2/GPR4/MMP9/RGN/PODXL/GCNT4/EAF2/WNT9B/RBP4/TP63/FOXB1/DACT2/GLI2/COL4A1/SLIT2/SMAD7/FGF1/NOTCH3/GREM1/WNT1/BMP6/STRA6/KLHL3/PKD1L3/SIX2/STAT1/COL4A3/FGFR2/RDH10/OSR2/GLIS2/CD24/ADAMTS6…
GOBP_APOPTOTIC_CELL_CLEARANCE	GOBP_APOPTOTIC_CELL_CLEARANCE	GOBP_APOPTOTIC_CELL_CLEARANCE	51	0.651394861098306	1.9017889019457	1.60535475293199e-06	2.62723505413389e-05	1.76170771627928e-05	3617	tags=55%, list=21%, signal=44%	TYROBP/CCL2/CD300LF/AXL/TREM2/CCR2/C3/RHOH/RAC2/THBS1/FCN1/GAS6/RHOG/C2/NR1H3/TGM2/MARCO/C4B/FCN3/C4A/PEAR1/ALOX15/XKR4/CD36/LRP1/FCN2/XKR8/ANXA1
GOBP_MORPHOGENESIS_OF_A_BRANCHING_STRUCTURE	GOBP_MORPHOGENESIS_OF_A_BRANCHING_STRUCTURE	GOBP_MORPHOGENESIS_OF_A_BRANCHING_STRUCTURE	194	0.502893136185895	1.57377911739159	1.65136955838125e-06	2.69805852225075e-05	1.80919880394531e-05	3469	tags=37%, list=20%, signal=30%	SPINT2/RSPO3/TNF/ST14/PRDM1/EDN1/CSF1/NPNT/ERMN/SULF1/COL13A1/PGR/ENG/IL10/HGF/EDNRA/CCL11/NRP1/VDR/WNT2/WNT5A/FGF7/FOXC2/SOCS3/TIE1/TACSTD2/TGM2/WNT9B/TP63/GLI2/COL4A1/SLIT2/FGF1/NOTCH4/SFRP2/GREM1/WNT1/NTN4/SIX2/FGFR2/RDH10/BMP2/NRARP/FOXF1/DLL4/ESR1/PLXND1/AR/PBX1/FGF10/GRB2/BCL11A/RASIP1/PML/TGFBR2/AREG/KDR/WNT2B/NKX3-1/FGF2/CTSZ/CTSH/PDGFA/NOG/WNT6/SEMA3A/EPHA7/BMP4/NOTCH1/LRRK2/GDF7
GOBP_CELL_JUNCTION_ASSEMBLY	GOBP_CELL_JUNCTION_ASSEMBLY	GOBP_CELL_JUNCTION_ASSEMBLY	415	0.448715483398134	1.43469835012467	1.66848204394559e-06	2.7215041551245e-05	1.8249204091674e-05	4867	tags=44%, list=28%, signal=33%	PECAM1/ABI3/TNF/THY1/EPHB2/ACVRL1/GPBAR1/CDH11/SEMA4D/PTPRO/PTK2B/SPOCK2/TLR2/SEMA4A/GJA4/APLNR/ESAM/SYNDIG1/GJA5/ACE/GHRL/THBS1/IL1B/CDH5/TEK/AMIGO2/SRPX2/HEG1/ILDR1/CLDN5/NRP1/NTRK3/NTNG2/CUX2/CLSTN3/FAM107A/WNT5A/ITGA5/LGI2/LRRN3/GJA1/MPP7/THSD1/MARVELD3/CNTNAP2/CDH6/SMAD7/HDAC7/GREM1/CLSTN2/SDK1/ASIC2/THBS2/ACTB/PRKCH/SLITRK4/NRG1/MDGA1/MAP1B/PCDH17/ITGB4/CDH20/COLQ/PLXND1/WNT7A/TBX5/COL17A1/…
GOBP_OSTEOCLAST_DIFFERENTIATION	GOBP_OSTEOCLAST_DIFFERENTIATION	GOBP_OSTEOCLAST_DIFFERENTIATION	96	0.572627587228086	1.7472034775241	1.71123744987786e-06	2.78662997623086e-05	1.8685909065565e-05	2839	tags=42%, list=16%, signal=35%	TYROBP/INPP5D/GPR68/OSCAR/CSF1R/MAFB/LILRB3/TNF/TREM2/LILRB4/CSF1/LILRB1/GPR183/CCL3/CCR1/IFNG/CCN4/IL12B/TLR4/JUNB/FBN1/TNFAIP6/FOXP1/TNFRSF11A/TFE3/LTF/GPR55/DCSTAMP/TCIRG1/FAM20C/CEBPB/IL23A/LRRK1/SIGLEC15/TNFSF11/LRRC17/RASSF2/UBASH3B/ANXA2/TMEM178A
GOBP_CELLULAR_RESPONSE_TO_MECHANICAL_STIMULUS	GOBP_CELLULAR_RESPONSE_TO_MECHANICAL_STIMULUS	GOBP_CELLULAR_RESPONSE_TO_MECHANICAL_STIMULUS	70	0.608481022144671	1.82178	1.72700115207735e-06	2.80765929872377e-05	1.88269224082638e-05	3880	tags=49%, list=22%, signal=38%	TNFSF14/TNFRSF8/TLR7/IRF1/TLR8/PTGER4/CNN2/IL1B/CASP5/CD40/ENG/COL1A1/AQP1/TLR4/TLR5/MYD88/CYBA/PDE2A/KCNJ2/MAP3K14/BMP6/TNFRSF10A/TNFRSF1A/CASP1/FAS/ANKRD1/ATP1A2/TMEM150C/CASP8/PTGS2/ITGA2/NFKB1/TLR3/IL13
GOMF_ATP_DEPENDENT_ACTIVITY_ACTING_ON_RNA	GOMF_ATP_DEPENDENT_ACTIVITY_ACTING_ON_RNA	GOMF_ATP_DEPENDENT_ACTIVITY_ACTING_ON_RNA	75	-0.434399	-2.03106	1.73759135091773e-06	2.8201501385018e-05	1.8910680459471e-05	3471	tags=49%, list=20%, signal=40%	G3BP1/DDX18/DHX36/MTREX/DDX11/DDX46/DHX57/DDX27/DDX56/DDX10/DHX35/EIF4A3/RAD54B/DDX19A/BRIP1/DDX52/IGHMBP2/DDX20/DHX34/DDX54/SUPV3L1/DDX1/DHX32/DDX21/DDX59/DHX16/DDX42/DHX40/EIF4A2/SNRNP200/DHX15/DDX31/DHX37/DDX55/DHX30/DHX9/DHX33
GOBP_ODONTOGENESIS	GOBP_ODONTOGENESIS	GOBP_ODONTOGENESIS	129	0.541318711019392	1.67034873729398	1.74040934247776e-06	2.8201501385018e-05	1.8910680459471e-05	3776	tags=43%, list=22%, signal=34%	BCL11B/EDN1/CSF1/ID3/WNT10A/INHBA/PDGFRA/CD34/SP6/AQP3/COL1A1/FAM20A/AQP1/COL1A2/TGFB3/ASPN/TBX1/OSR1/SERPINE1/HTRA1/ALPL/DMRT3/TP63/GLI2/TNFRSF11B/NGFR/RUNX2/TCIRG1/FST/FGFR2/OSR2/FAM20C/EDAR/BMP2/SMPD3/ADAMTS5/FGF10/PHEX/TNFSF11/RELT/SDC1/ODAPH/FOXC1/ENAM/WNT6/HAND2/BCL2L11/BMP4/SSUH2/ROGDI/ODAM/GATA6/APCDD1/PAM/RHOA/ITGB6
GOBP_RESPONSE_TO_PROTOZOAN	GOBP_RESPONSE_TO_PROTOZOAN	GOBP_RESPONSE_TO_PROTOZOAN	24	0.7673824765205	2.00076242795061	1.75964060708483e-06	2.84042243589724e-05	1.90466175264345e-05	2753	tags=75%, list=16%, signal=63%	CLEC7A/IRF8/GBP2/CCDC88B/BCL3/NKG7/IL4R/GBP4/TSPAN32/CD40/IL10/IL12B/SLC11A1/MYD88/BATF/GBP6/GBP7/BATF2
GOCC_CLATHRIN_COATED_ENDOCYTIC_VESICLE_MEMBRANE	GOCC_CLATHRIN_COATED_ENDOCYTIC_VESICLE_MEMBRANE	GOCC_CLATHRIN_COATED_ENDOCYTIC_VESICLE_MEMBRANE	69	0.606460028198637	1.81596120535929	1.76026516277726e-06	2.84042243589724e-05	1.90466175264345e-05	4077	tags=49%, list=23%, signal=38%	HLA-DPB1/HLA-DRA/FCGR1A/CD74/HLA-DRB1/HLA-DQA1/HLA-DPA1/CD4/HLA-DQB1/HLA-DRB5/HLA-DQB2/CD3D/ROR2/CD3G/IL7R/HLA-DQA2/SGIP1/WNT5A/VAMP8/EGFR/ADRB2/FZD4/TGFA/FZD2/RAB35/AREG/CD207/SYT1/EREG/AVPR2/KIAA0319/SLC2A8/SYT2/HBEGF
GOBP_TUMOR_NECROSIS_FACTOR_MEDIATED_SIGNALING_PATHWAY	GOBP_TUMOR_NECROSIS_FACTOR_MEDIATED_SIGNALING_PATHWAY	GOBP_TUMOR_NECROSIS_FACTOR_MEDIATED_SIGNALING_PATHWAY	102	0.559671435321481	1.71032972584339	1.76156933448357e-06	2.84042243589724e-05	1.90466175264345e-05	2769	tags=37%, list=16%, signal=32%	LAPTM5/TMSB4X/TNFRSF1B/TNFRSF18/TNF/NFKBIA/CCDC3/SYK/PTK2B/TNFRSF25/TNFSF13B/PLVAP/ST18/GAS6/F2RL1/NAIP/TNFSF18/CYLD/CD70/TNFRSF4/BIRC3/TRAF1/TNFRSF17/AIM2/TNFRSF11A/RFFL/STAT1/TNFAIP3/TNFRSF1A/CASP1/CASP4/FAS/TNFSF11/TRADD/NLRP2B/SPHK1/TNFRSF13C/CARD16
GOBP_MATURATION_OF_5_8S_RRNA_FROM_TRICISTRONIC_RRNA_TRANSCRIPT_SSU_RRNA_5_8S_RRNA_LSU_RRNA	GOBP_MATURATION_OF_5_8S_RRNA_FROM_TRICISTRONIC_RRNA_TRANSCRIPT_SSU_RRNA_5_8S_RRNA_LSU_RRNA	GOBP_MATURATION_OF_5_8S_RRNA_FROM_TRICISTRONIC_RRNA_TRANSCRIPT_SSU_RRNA_5_8S_RRNA_LSU_RRNA	24	-0.703057	-2.59286	1.76979737862574e-06	2.84219863645559e-05	1.90585279423845e-05	3963	tags=67%, list=23%, signal=52%	EXOSC10/RPP40/ERI2/NOP9/ABT1/FTSJ3/RPS21/ERI3/EXOSC2/RRS1/UTP20/PES1/BOP1/NOP14/URB1/WDR12
GOCC_ION_CHANNEL_COMPLEX	GOCC_ION_CHANNEL_COMPLEX	GOCC_ION_CHANNEL_COMPLEX	285	0.468232768732945	1.48595060198984	1.77132558138828e-06	2.84219863645559e-05	1.90585279423845e-05	5841	tags=52%, list=33%, signal=35%	STAC3/KCNK6/GRIN3A/KCNQ1/PTK2B/CLIC3/KCNMA1/CACNA1C/CLIC6/KCND3/KCNA3/CACNA2D3/KCNJ5/MCUB/CLIC2/CACNA2D4/GRIA3/LRRC55/GABRE/PKD2L1/KCNJ1/CLIC5/SCNN1B/TRPC6/KCNC3/KCNQ3/CLCN1/KCNJ2/CNTNAP2/TRPV6/ANO1/DLG3/SCN3B/CATSPER1/KCNK1/CACNA1I/SCN11A/CHRNA1/PKD1L3/KCND2/CACNG8/HTR3A/GRIK4/CACNA1G/KCNJ6/KCNS2/KCNE5/KCNMB4/CACNB4/SCN2B/CACNB2/KCNA5/ANO2/KCNF1/KCNJ8/SCNN1A/ABCC9/CHRNB1/BEST4/SHISA8/CHRNA9/SHIS…
GOBP_REGULATION_OF_GTPASE_ACTIVITY	GOBP_REGULATION_OF_GTPASE_ACTIVITY	GOBP_REGULATION_OF_GTPASE_ACTIVITY	360	0.455288102736128	1.45342664142966	1.77132558138828e-06	2.84219863645559e-05	1.90585279423845e-05	4200	tags=38%, list=24%, signal=29%	ADAP2/RASAL3/VAV1/CCL2/ARHGAP9/FGD2/CCL22/EPHA1/THY1/FGD5/GPR65/TBC1D10C/ARRB2/CCL4/RASGRP4/RASGEF1B/ARHGAP27/CCL5/SEMA4D/FGD3/PTK2B/RASGRP2/CXCL13/S1PR1/CCR7/CCL8/CCL3/ARHGAP25/DOCK8/ARHGEF15/XCL2/CCL3L3/CCL3L1/CD40/RASGRP1/XCL1/ARHGAP22/CCL23/ARHGAP44/RHOG/CCL25/RASA4/CCL11/RGS16/NTRK3/FGD6/FZD10/F2RL1/WNT5A/ARHGAP15/RGL4/CCL7/ARHGAP45/RASGRP3/CCL19/RASGRF2/PLXNA4/TGM2/CCL26/RGN/CCL13/TBC1D2/CC…
GOBP_POSITIVE_REGULATION_OF_MYELOID_LEUKOCYTE_DIFFERENTIATION	GOBP_POSITIVE_REGULATION_OF_MYELOID_LEUKOCYTE_DIFFERENTIATION	GOBP_POSITIVE_REGULATION_OF_MYELOID_LEUKOCYTE_DIFFERENTIATION	54	0.64655011544723	1.90021266257567	1.79327013457933e-06	2.87273127900416e-05	1.92632663493708e-05	3241	tags=50%, list=19%, signal=41%	HCLS1/TYROBP/CD74/HLA-DRB1/GPR68/TNF/CD4/TREM2/EVI2B/CSF1/IL34/ROR2/CCR1/IFNG/TGFB1/ID2/IL12B/RUNX1/DCSTAMP/IL23A/TNFSF11/TESC/KITLG/LIF/KLF10/ZFP36L1/CASP8
GOBP_EXTRACELLULAR_MATRIX_DISASSEMBLY	GOBP_EXTRACELLULAR_MATRIX_DISASSEMBLY	GOBP_EXTRACELLULAR_MATRIX_DISASSEMBLY	63	0.620701230978582	1.84014635010456	1.86920879194344e-06	2.98952029516669e-05	2.00464018766867e-05	3526	tags=52%, list=20%, signal=42%	PDPN/MMP19/LCP1/CTSS/ADAM8/TGFB1/CARMIL2/DPP4/TPSAB1/CST3/MMP9/PRSS2/IL6/FAP/MMP7/ADAMTS15/TMPRSS6/MMP11/ELANE/CAPG/ADAMTS5/MMP2/CMA1/CTSG/MMP1/MMP3/ADAMTS4/PRSS1/MMP10/MMP13/LRP1/MMP12/GSN
GOMF_NUCLEOCYTOPLASMIC_CARRIER_ACTIVITY	GOMF_NUCLEOCYTOPLASMIC_CARRIER_ACTIVITY	GOMF_NUCLEOCYTOPLASMIC_CARRIER_ACTIVITY	30	-0.644323	-2.54006	1.87651321597139e-06	2.99149000060682e-05	2.00596098508541e-05	3280	tags=63%, list=19%, signal=52%	RANBP17/IPO11/KPNA6/TNPO3/KPNA2/SNUPN/XPO1/EIF4ENIF1/RAN/TNPO2/XPO4/TNPO1/CSE1L/IPO4/KPNB1/IPO5/XPO7/XPO5/IPO9
GOBP_HOMEOSTASIS_OF_NUMBER_OF_CELLS	GOBP_HOMEOSTASIS_OF_NUMBER_OF_CELLS	GOBP_HOMEOSTASIS_OF_NUMBER_OF_CELLS	279	0.472010031578435	1.49922379519855	1.87450644343686e-06	2.99149000060682e-05	2.00596098508541e-05	3727	tags=36%, list=21%, signal=29%	SPI1/HCLS1/GATA3/INPP5D/CD74/NCKAP1L/TNFSF14/GAPT/SASH3/CORO1A/MAFB/CARD11/RIPK3/AXL/CARD9/CCR2/LGALS2/IKZF1/CX3CR1/CSF1/LGALS9/KCNQ1/CCR4/FLT3/SIT1/SPNS2/IL7R/INHBA/FOXP3/GPR183/TAL1/CCR7/RHEX/IL2RA/JAK3/LYN/TNFSF13B/MYCT1/ID2/ZFP36/B2M/HMOX1/KLF2/HAMP/GPR174/MPIG6B/HCAR2/SCNN1B/TNFRSF17/GCNT4/TNFRSF13B/IL6/ISG15/PLA2G2A/ADGRF5/P4HTM/SLC46A2/TCIRG1/IL2/STAT1/BCL6/OCIAD2/EPAS1/TNFAIP3/GLIS2/DOCK1…
GOBP_REGULATION_OF_PHOSPHATIDYLINOSITOL_3_KINASE_ACTIVITY	GOBP_REGULATION_OF_PHOSPHATIDYLINOSITOL_3_KINASE_ACTIVITY	GOBP_REGULATION_OF_PHOSPHATIDYLINOSITOL_3_KINASE_ACTIVITY	57	0.639617738730318	1.88203041833983	1.98628794283565e-06	3.16137460627089e-05	2.11987809356968e-05	2018	tags=44%, list=12%, signal=39%	PDGFB/FGR/PIK3R5/NOD2/SOCS1/PIK3R6/SLA2/AGAP2/TNFAIP8L3/FLT3/PTK2B/PDGFRA/CCR7/PDGFRB/PIK3IP1/TEK/LYN/TGFB1/FPR2/CISH/SOCS3/CCL19/CD19/CCL21/P2RY12
GOBP_POSITIVE_REGULATION_OF_IMMUNOGLOBULIN_PRODUCTION	GOBP_POSITIVE_REGULATION_OF_IMMUNOGLOBULIN_PRODUCTION	GOBP_POSITIVE_REGULATION_OF_IMMUNOGLOBULIN_PRODUCTION	50	0.655186412769783	1.91506574805455	2.03264061537979e-06	3.22993150689059e-05	2.16584932124339e-05	1901	tags=44%, list=11%, signal=39%	CD86/SASH3/EPHB2/TBX21/PTPRC/IL4R/CD40/TGFB1/XCL1/HLA-E/IL10/STX4/CD28/MZB1/TNFRSF4/IL6/TNFSF13/RBP4/IL21/CLCF1/IL2/C17orf99
GOBP_T_CELL_ACTIVATION_VIA_T_CELL_RECEPTOR_CONTACT_WITH_ANTIGEN_BOUND_TO_MHC_MOLECULE_ON_ANTIGEN_PRESENTING_CELL	GOBP_T_CELL_ACTIVATION_VIA_T_CELL_RECEPTOR_CONTACT_WITH_ANTIGEN_BOUND_TO_MHC_MOLECULE_ON_ANTIGEN_PRESENTING_CELL	GOBP_T_CELL_ACTIVATION_VIA_T_CELL_RECEPTOR_CONTACT_WITH_ANTIGEN_BOUND_TO_MHC_MOLECULE_ON_ANTIGEN_PRESENTING_CELL	10	0.899589522426833	1.99152492614727	2.04716092007781e-06	3.24776640653891e-05	2.17780861673165e-05	638	tags=70%, list=4%, signal=67%	HLA-DMB/APBB1IP/HAVCR2/LILRB1/LGALS9/ITGAL/FGL2
GOBP_CALCIUM_ION_TRANSPORT_INTO_CYTOSOL	GOBP_CALCIUM_ION_TRANSPORT_INTO_CYTOSOL	GOBP_CALCIUM_ION_TRANSPORT_INTO_CYTOSOL	158	0.516548948044054	1.60474966242398	2.11526236919782e-06	3.35041235712812e-05	2.24663845474454e-05	3966	tags=41%, list=23%, signal=32%	P2RY6/PTPN6/CORO1A/CCR5/THY1/LCK/XCR1/RAMP3/PTK2B/FASLG/P2RX1/SLC8A1/CXCL9/APLNR/PTPRC/CCR7/CXCL11/CCL3/CACNA1C/CXCL10/LYN/SLC8B1/XCL1/PLCG2/CLIC2/NALF1/PLN/JSRP1/F2RL3/CCL19/JPH2/CYBA/SLC8A3/TRPV6/TRPM2/MS4A1/CD19/CCL21/BDKRB1/CASQ1/HTR2A/GP5/P2RX5/PML/TRPV5/UBASH3B/DRD1/ATP1A2/GP1BA/TRPV3/NOS1/FGF2/TRPC3/HRC/HTR2B/P2RX2/CALCR/ATG5/CALM1/CEMIP/LIME1/ITPR1/IL13/FYN/ADRA1A
GOBP_AMINE_METABOLIC_PROCESS	GOBP_AMINE_METABOLIC_PROCESS	GOBP_AMINE_METABOLIC_PROCESS	119	0.547011834621518	1.6812755252159	2.20164546588474e-06	3.48163902566556e-05	2.33463325908467e-05	4396	tags=45%, list=25%, signal=34%	GATA3/ITGB2/SLC7A7/PDE1B/ALDH2/ITGAM/HAAO/IL4I1/IDO2/VCAM1/IDO1/GCH1/NNMT/AOC3/EDNRA/KYNU/HDC/SNCAIP/INMT/PAOX/AOC1/SLC22A3/KMO/NAAA/DBH/TDO2/SULT1B1/ASMT/EPAS1/INSM1/ABAT/KL/MAOB/GDPD3/SLC6A3/DAO/SULT1A1/DRD1/OAZ1/AANAT/NPR1/HAND2/CHDH/MOXD1/AZIN2/HNMT/SULT1A2/RNF180/DRD3/AGMAT/DMGDH/GRIN2A/BHMT/PRKN
GOBP_POSITIVE_REGULATION_OF_EPITHELIAL_CELL_MIGRATION	GOBP_POSITIVE_REGULATION_OF_EPITHELIAL_CELL_MIGRATION	GOBP_POSITIVE_REGULATION_OF_EPITHELIAL_CELL_MIGRATION	146	0.527176021710987	1.63237472691718	2.22066212273304e-06	3.50608385146889e-05	2.35102487892587e-05	3676	tags=41%, list=21%, signal=33%	PDGFB/GATA3/TMSB4X/EDN1/SMOC2/GLIPR2/JCAD/INSL3/PTK2B/ZC3H12A/VEGFC/THBS1/TEK/IFNG/CD40/SRPX2/TGFB1/PIK3CG/PLCG2/HMOX1/NRP1/CCBE1/TACR1/WNT5A/FGF7/FOXC2/RRAS/MMP9/FLT4/FOXP1/PLPP3/FGF1/HDAC7/LGMN/FUT1/FGF18/ANGPT4/RIN2/WNT7A/FGF10/PRKD2/JUN/CIB1/TGFBR2/KDR/NOS3/PFN1/FGF2/GATA2/HYAL1/IQSEC1/CTSH/RAB25/BMP4/PTGS2/SPARC/ENPP2/ITGA2/ANXA1/ADGRA2
GOBP_REGULATION_OF_RESPONSE_TO_WOUNDING	GOBP_REGULATION_OF_RESPONSE_TO_WOUNDING	GOBP_REGULATION_OF_RESPONSE_TO_WOUNDING	153	0.523271439109351	1.62364931258988	2.32394671031398e-06	3.66328367840214e-05	2.45643613539883e-05	4451	tags=47%, list=25%, signal=35%	ALOX5/PLAU/PDGFB/CLEC7A/TNF/ACTA2/SIGLEC10/EPHB2/EDN1/SMOC2/SCARF1/INSL3/SERPING1/PDGFRA/CD34/PROC/THBS1/IL10/CCN4/F3/SERPINF2/MYLK/F2RL1/CXCR4/FOXC2/THBD/AJAP1/SERPINE1/MMRN1/TFPI/PLPP3/FAP/ADRA2A/TNFAIP3/ABAT/HPSE/ADTRP/PTN/RGMA/KLF4/TNR/UBASH3B/ENPP4/NOS3/ADAMTS18/PHLDB2/GP1BA/KRT1/FGF2/CD36/TSPAN8/CLDN4/PDGFA/SERPINB2/USF1/SERPINC1/TNFRSF12A/EPPK1/C1QTNF1/VTN/ANXA1/KIAA0319/HBEGF/EPHA4/KLKB1/…
GOBP_POSITIVE_REGULATION_OF_NEUTROPHIL_MIGRATION	GOBP_POSITIVE_REGULATION_OF_NEUTROPHIL_MIGRATION	GOBP_POSITIVE_REGULATION_OF_NEUTROPHIL_MIGRATION	32	0.719080831586567	1.95463886447538	2.39718634607845e-06	3.77269646670365e-05	2.52980351572025e-05	3013	tags=62%, list=17%, signal=52%	CAMK1D/CD74/NCKAP1L/FUT7/DAPK2/EDN1/C3AR1/RAC2/C5AR1/CCR7/ADAM8/IL1R1/XCL1/CCL19/CCL21/IL1A/IL23A/LBP/FUT4/MCU
GOBP_CARDIAC_CHAMBER_MORPHOGENESIS	GOBP_CARDIAC_CHAMBER_MORPHOGENESIS	GOBP_CARDIAC_CHAMBER_MORPHOGENESIS	124	0.540741284412538	1.66712373910074	2.43453498696408e-06	3.82536502257896e-05	2.56512072159599e-05	3336	tags=40%, list=19%, signal=33%	GATA3/APLNR/SLIT3/TEK/MYBPC3/TGFB1/ENG/HEG1/MYL3/CCN1/EDNRA/NRP1/DHRS3/WNT2/WNT5A/FOXC2/PPP1R13L/TBX1/TPM1/CPE/RBP4/SLIT2/SMAD7/SFRP2/NRG1/FGFR2/BMP2/FOXF1/MYH6/DLL4/TBX5/FZD2/PKP2/TNNT2/SMAD6/TGFBR2/ADAMTS1/MYL2/NOS3/FOXC1/NOG/HEYL/TNNC1/NPY5R/COL11A1/CITED2/HAND2/ZFPM2/BMP4/NOTCH1
GOBP_DENDRITIC_CELL_APOPTOTIC_PROCESS	GOBP_DENDRITIC_CELL_APOPTOTIC_PROCESS	GOBP_DENDRITIC_CELL_APOPTOTIC_PROCESS	11	0.874125270957253	1.9672757719124	2.51973713590474e-06	3.95293793995756e-05	2.65066548188705e-05	2178	tags=91%, list=12%, signal=80%	CXCL12/AXL/LILRB1/LGALS9/CCR7/LYN/GAS6/CCL19/CCL21/BLK
GOBP_TRICARBOXYLIC_ACID_CYCLE	GOBP_TRICARBOXYLIC_ACID_CYCLE	GOBP_TRICARBOXYLIC_ACID_CYCLE	31	-0.639415	-2.51428	2.55740708347574e-06	4.00565573710699e-05	2.686015706785e-05	3426	tags=68%, list=20%, signal=55%	MDH1B/IREB2/SDHA/SUCLA2/IDH1/DHTKD1/OGDHL/SDHB/SUCLG2/DLAT/IDH3A/PDHA1/SUCLG1/MDH1/DLST/NNT/ACO2/MDH2/FH/SDHC/CS
GOBP_NEURON_PROJECTION_GUIDANCE	GOBP_NEURON_PROJECTION_GUIDANCE	GOBP_NEURON_PROJECTION_GUIDANCE	234	0.484206085662244	1.53263144897577	2.56238200885536e-06	4.0070773890862e-05	2.68696900377214e-05	4426	tags=41%, list=25%, signal=31%	GATA3/CSF1R/CXCL12/EPHA1/BCL11B/EPHB2/EDN1/LGR6/SEMA4D/PTPRO/EPHB6/RHOH/RAC2/SEMA4A/SLIT3/EMB/NEXN/ROBO4/UNC5B/PRKCQ/EDNRA/SEMA3G/ANOS1/RHOG/NRP1/SEMA3F/DSCAML1/WNT5A/PALLD/LAMA2/PLXNA4/EGR2/UNC5A/GLI2/SLIT2/NOTCH3/VASP/LAMA3/NGFR/NOVA2/LAMC2/EFNB1/ECE1/CHN1/PLXND1/NTRK1/FLRT2/EFNB2/SEMA5B/TNR/DCC/NFASC/GAP43/RET/KIF5A/UNC5C/SEMA6B/KALRN/NOG/NRXN1/SCN1B/EPHA3/DRGX/NRXN3/RELN/ISL2/SEMA3A/EPHA7/DSC…
GOBP_TETRAPYRROLE_BIOSYNTHETIC_PROCESS	GOBP_TETRAPYRROLE_BIOSYNTHETIC_PROCESS	GOBP_TETRAPYRROLE_BIOSYNTHETIC_PROCESS	33	-0.610706	-2.44851	2.58580112501824e-06	4.03729202593973e-05	2.70722960390599e-05	3680	tags=67%, list=21%, signal=53%	UROD/SLC25A39/TMEM14A/IREB2/FXN/SUCLA2/HMBS/FECH/COX10/SLC11A2/TMEM14C/COX15/ABCB10/NFE2L1/PPOX/TMEM14B/IBA57/CPOX/RSAD1/ABCB6/FLVCR1/SRRD
GOCC_RESPIRASOME	GOCC_RESPIRASOME	GOCC_RESPIRASOME	86	-0.409053	-1.878	2.6526388370827e-06	4.13509459223715e-05	2.77281168246686e-05	2185	tags=31%, list=13%, signal=28%	NDUFB9/NDUFS7/NDUFA8/COX5A/TTC19/UQCRB/NDUFV3/SDHB/NDUFB5/NDUFV1/WDR93/UQCRFS1/NDUFA10/NDUFAB1/UQCRHL/COX15/COA6/CYCS/BCS1L/UQCRC2/CYC1/UQCRH/NNT/COX7A2L/NDUFS2/NDUFS1/SDHC
GOBP_DETECTION_OF_EXTERNAL_BIOTIC_STIMULUS	GOBP_DETECTION_OF_EXTERNAL_BIOTIC_STIMULUS	GOBP_DETECTION_OF_EXTERNAL_BIOTIC_STIMULUS	25	0.746092970436769	1.95179652007613	2.86906590419834e-06	4.45836550286468e-05	2.9895828681303e-05	3157	tags=80%, list=18%, signal=66%	CLEC7A/HLA-DRB1/NOD2/TREM2/TLR2/NLRC4/HLA-B/TLR4/CD1D/NAIP/CLEC6A/C4B/SSC5D/HLA-A/TLR1/PGLYRP2/LBP/PGLYRP4/NOD1/TLR6
GOMF_PEPTIDE_ANTIGEN_BINDING	GOMF_PEPTIDE_ANTIGEN_BINDING	GOMF_PEPTIDE_ANTIGEN_BINDING	25	0.74593995496619	1.95139622805513	2.86906590419834e-06	4.45836550286468e-05	2.9895828681303e-05	2816	tags=72%, list=16%, signal=60%	HLA-DPB1/HLA-DRA/HLA-DRB1/HLA-DQA1/HLA-DPA1/HLA-DQB1/HLA-DRB5/HLA-B/HLA-E/HLA-F/HLA-C/TAP1/TAPBP/CD209/HLA-A/TAP2/FCGRT/HLA-G
GOBP_RNA_POLYADENYLATION	GOBP_RNA_POLYADENYLATION	GOBP_RNA_POLYADENYLATION	48	-0.527788	-2.21523	2.87514329045728e-06	4.4607734956827e-05	2.99119756169249e-05	5253	tags=71%, list=30%, signal=50%	YTHDC1/CSTF3/APP/SYMPK/NCBP2/NELFE/TUT1/CTR9/CLP1/CPSF7/RNF20/PAPOLB/NCBP1/PAPOLA/CPSF2/ZC3H3/SSU72/CPSF1/AHCYL1/CPEB1/CCNT1/CDC73/VIRMA/CPSF6/PNPT1/SUPT5H/ZC3H14/CPSF3/RNF40/PABPC1/MTPAP/HSF1/FIP1L1/GRSF1
GOBP_POSITIVE_REGULATION_OF_INTERLEUKIN_12_PRODUCTION	GOBP_POSITIVE_REGULATION_OF_INTERLEUKIN_12_PRODUCTION	GOBP_POSITIVE_REGULATION_OF_INTERLEUKIN_12_PRODUCTION	42	0.680802462603174	1.93511383494424	2.89673902577094e-06	4.48721271727914e-05	3.00892653520993e-05	2981	tags=62%, list=17%, signal=51%	LAPTM5/CLEC7A/NOD2/IRF8/IRF1/LGALS9/SYK/LTB/SCIMP/CD40LG/TLR2/IRF5/CCR7/IFNG/IDO1/CD40/PLCG2/IL12B/TLR4/CCL19/IL23A/TNFSF4/HLA-G/TLR9/CD36/AGER
GOBP_POSITIVE_REGULATION_OF_T_HELPER_1_TYPE_IMMUNE_RESPONSE	GOBP_POSITIVE_REGULATION_OF_T_HELPER_1_TYPE_IMMUNE_RESPONSE	GOBP_POSITIVE_REGULATION_OF_T_HELPER_1_TYPE_IMMUNE_RESPONSE	18	0.795912086572302	1.99865409962979	2.99115381501529e-06	4.62619268218691e-05	3.10212035743799e-05	1145	tags=67%, list=7%, signal=62%	IL18/CCR2/TBX21/IL12RB1/IL1B/SLAMF1/IL1R1/ARID5A/XCL1/IL18R1/IL12B/SLC11A1
GOBP_NEGATIVE_REGULATION_OF_CELL_KILLING	GOBP_NEGATIVE_REGULATION_OF_CELL_KILLING	GOBP_NEGATIVE_REGULATION_OF_CELL_KILLING	28	0.735948964050508	1.96063928828036	3.0163588292905e-06	4.65786319532445e-05	3.12335720386523e-05	1963	tags=61%, list=11%, signal=54%	NCKAP1L/HAVCR2/CX3CR1/ARRB2/LILRB1/LGALS9/KLRD1/IL7R/PTPRC/HLA-B/HLA-E/KIR2DL4/HLA-F/KLRC1/FCGR2B/HLA-A/SERPINB9
GOBP_POSITIVE_REGULATION_OF_T_CELL_CYTOKINE_PRODUCTION	GOBP_POSITIVE_REGULATION_OF_T_CELL_CYTOKINE_PRODUCTION	GOBP_POSITIVE_REGULATION_OF_T_CELL_CYTOKINE_PRODUCTION	26	0.743818630691202	1.96111673385421	3.08577881230442e-06	4.75760451624775e-05	3.19023932559468e-05	2393	tags=62%, list=14%, signal=53%	IL18/GATA3/SASH3/TBX21/NLRP3/IL1B/SLAMF1/IL1R1/ARID5A/XCL1/IL18R1/B2M/RSAD2/IL6/HLA-A/TNFSF4
GOBP_REGULATION_OF_EXOCYTOSIS	GOBP_REGULATION_OF_EXOCYTOSIS	GOBP_REGULATION_OF_EXOCYTOSIS	204	0.491127574679182	1.54024073885775	3.14707866533126e-06	4.84453422044432e-05	3.24853054335839e-05	3621	tags=36%, list=21%, signal=29%	PTAFR/SPI1/FGR/PRAM1/NCKAP1L/ITGB2/CCR2/CD84/CD300A/GRIN3A/DOC2B/LGALS9/ITGAM/SYK/P2RX1/RAC2/IL4R/LYN/IFNG/SEPTIN1/SLC4A8/HMOX1/STX4/HLA-F/GNAI2/FCGR2B/F2RL1/RPH3AL/ADORA2A/PRKCB/VAMP8/RAB8A/UNC13D/SYN1/TRPV6/SYT12/CACNA1I/RAB27B/ADRA2A/SYT17/KLRC2/STX1B/SYTL4/FOXF1/HTR1B/CACNA1G/WNT7A/BLK/SMPD3/HTR2A/VSNL1/CACNB2/STXBP2/CPLX1/SDC1/SYT15/CD177/PRKCG/EXPH5/DRD1/RAP1A/GATA2/SYT6/CNR1/SYT1/KCNB1/NOT…
GOBP_TRNA_METHYLATION	GOBP_TRNA_METHYLATION	GOBP_TRNA_METHYLATION	41	-0.550282	-2.27322	3.18037457455432e-06	4.88815137418239e-05	3.2777782789889e-05	3427	tags=56%, list=20%, signal=45%	WDR6/TRMT1L/TRMT44/METTL1/TRMT112/METTL8/TRMT10C/METTL2B/LCMT2/THUMPD3/TRMT6/TRMT10A/TRMT1/NSUN2/TRMT61B/TARBP1/TYW3/WDR4/TRMT5/DALRD3/GTPBP3/METTL2A/TRMT12
GOCC_CHITOSOME	GOCC_CHITOSOME	GOCC_CHITOSOME	18	-0.744902	-2.48035	3.19607031260054e-06	4.90462378812157e-05	3.28882395177586e-05	3891	tags=89%, list=22%, signal=69%	RAB32/TYRP1/MFSD12/OCA2/CTNS/ATP7A/RAB27A/GPNMB/SLC45A2/RAB7A/MREG/TYR/DCT/ABCB6/GPR143/RAB38
GOMF_IMMUNOGLOBULIN_BINDING	GOMF_IMMUNOGLOBULIN_BINDING	GOMF_IMMUNOGLOBULIN_BINDING	22	0.772154762022822	1.99764919939052	3.20679133071257e-06	4.91342273564234e-05	3.29472413711257e-05	2531	tags=68%, list=14%, signal=58%	FCGR1A/LILRA2/FCGR3A/FCER1G/FCGR2B/FCER1A/FCAR/JCHAIN/VWF/FCGR3B/MS4A1/MS4A2/FCGR2A/FCER2/FCGRT
GOBP_REGULATION_OF_P38MAPK_CASCADE	GOBP_REGULATION_OF_P38MAPK_CASCADE	GOBP_REGULATION_OF_P38MAPK_CASCADE	44	0.661704857544624	1.89810044782632	3.28504162439945e-06	5.01771009047804e-05	3.36465462827107e-05	3673	tags=50%, list=21%, signal=40%	SPI1/GADD45B/TREM2/NCF1/LGALS9/PTPN22/ZC3H12A/GADD45G/IL1B/RASGRP1/HGF/DUSP1/CYLD/MAP3K5/BMP2/MAP3K4/SPHK1/AGER/HAND2/BMP4/GDF6/LEP
GOBP_VASCULOGENESIS	GOBP_VASCULOGENESIS	GOBP_VASCULOGENESIS	79	0.58902881914992	1.77679620517606	3.28477801968649e-06	5.01771009047804e-05	3.36465462827107e-05	3336	tags=47%, list=19%, signal=38%	SOX17/CD34/APLNR/PDGFRB/MYOCD/TGFB1/ENG/HEG1/SOX18/ACKR3/JUNB/RRAS/TIE1/CCM2/HDAC7/APELA/RIN2/FZD4/FOXF1/WNT7A/TBX5/SGPL1/TMEM100/RASIP1/TGFBR2/KDR/NTRK2/RAP1A/RAMP2/WNT7B/EMP2/CITED2/ZFP36L1/ITGB8/ZFPM2/MYO18B/NOTCH1
GOBP_REGULATION_OF_T_CELL_RECEPTOR_SIGNALING_PATHWAY	GOBP_REGULATION_OF_T_CELL_RECEPTOR_SIGNALING_PATHWAY	GOBP_REGULATION_OF_T_CELL_RECEPTOR_SIGNALING_PATHWAY	44	0.661662555375426	1.89797910404989	3.32174562036915e-06	5.05808931250029e-05	3.39173114999378e-05	4348	tags=66%, list=25%, signal=50%	LAPTM5/PTPN6/CARD11/THY1/LILRB4/SLA2/CD300A/TESPA1/UBASH3A/LCK/PTPN22/CCR7/SH2D1A/TRAT1/GBP1/CD226/NECTIN2/PRKD2/DGKZ/CBLB/KCNN4/CD160/MALT1/PTPN2/IKBKG/EZR/PVRIG/BCL10/ADA
GOBP_CARTILAGE_DEVELOPMENT	GOBP_CARTILAGE_DEVELOPMENT	GOBP_CARTILAGE_DEVELOPMENT	193	0.501578620768426	1.56934268615902	3.31904850978832e-06	5.05808931250029e-05	3.39173114999378e-05	4517	tags=45%, list=26%, signal=33%	ACVRL1/EDN1/ROR2/BGN/SULF1/GHRL/EFEMP1/SULF2/WNT5B/ARID5A/TGFB1/COL1A1/CCN4/CCN1/RFLNA/RUNX1/BARX2/CHI3L1/COL3A1/ADAMTS12/CCN2/TGFBI/WNT5A/OSR1/TIMP1/COMP/PTH1R/CHRDL2/SMAD7/PRRX1/LOXL2/SFRP2/GREM1/BMP6/FGF18/EPYC/RUNX2/SIX2/WNT9A/OSR2/ZEB1/BMP2/MAF/WNT7A/GDF5/FRZB/SMPD3/PTHLH/HYAL2/TRPS1/TGFBR2/WNT2B/WNT7B/ADAMTS7/FGF2/PKDCC/HYAL1/MGP/NOG/SNAI1/MMP13/COL11A1/ZBTB16/BMP8A/ITGB8/HAND2/BMP4/GDF6/MA…
GOBP_POSITIVE_REGULATION_OF_CYSTEINE_TYPE_ENDOPEPTIDASE_ACTIVITY	GOBP_POSITIVE_REGULATION_OF_CYSTEINE_TYPE_ENDOPEPTIDASE_ACTIVITY	GOBP_POSITIVE_REGULATION_OF_CYSTEINE_TYPE_ENDOPEPTIDASE_ACTIVITY	142	0.522584165740217	1.61898801603103	3.35679593115522e-06	5.10357307310821e-05	3.42223054969625e-05	4209	tags=46%, list=24%, signal=35%	LAPTM5/CLEC7A/TNFSF10/TNF/CARD9/LGALS9/LCK/NLRP3/SYK/FASLG/NLRP1/MEFV/P2RX1/NLRC4/CASP5/CASP10/F3/ST18/TTBK1/CCN1/ATP2A3/CCN2/NLRP12/TNFSF15/CFLAR/S100A8/AIM2/S100A9/NLRP2/SOX7/LGMN/PPARG/NGFR/COL4A3/MAP3K5/CASP1/CASP4/FAS/CYFIP2/NLRP6/PML/NKX3-1/CTSH/NOD1/CASP12/JAK2/KHDC1/CASP8/BCL2L11/EGLN3/CARD8/GSN/USP50/RHOA/DAP/PMAIP1/MALT1/SLC22A2/IFT57/FYN/BCL2L10/CTSD/KHDC1L/VCP/BCL10
GOCC_INTRINSIC_COMPONENT_OF_POSTSYNAPTIC_MEMBRANE	GOCC_INTRINSIC_COMPONENT_OF_POSTSYNAPTIC_MEMBRANE	GOCC_INTRINSIC_COMPONENT_OF_POSTSYNAPTIC_MEMBRANE	123	0.544643015908632	1.67965760398465	3.50151247757864e-06	5.31539305533201e-05	3.56426766836162e-05	4855	tags=54%, list=28%, signal=40%	EPHB2/GRIN3A/PTPRO/P2RX1/SLC8A1/KCND3/KCNA3/SLC6A6/NRP1/NTRK3/CLSTN3/LRRC4C/ADORA2A/GRM2/RGS7BP/CLSTN2/CHRNA1/ADRA2A/KCND2/SLC6A1/PCDH17/GRIK4/EFNB2/LRRC4/FXYD6/HTR2A/SLC6A3/DCC/NLGN4X/NETO1/DRD1/CHRNB1/CHRNA9/GRID1/SHISA6/CACNG3/SLC6A11/PLPPR4/EPHA7/ADORA1/KCNA1/LRRTM2/SLC6A9/ATP2B2/GRIK5/ADRA1A/OPRD1/SLC6A4/NRCAM/DRD3/GABRB2/LRFN5/EPHA4/GABRA2/CNTN2/GRIN2A/SLITRK3/SHISA9/SLC16A3/GABRD/NLGN2/CHR…
GOBP_POSITIVE_REGULATION_OF_REGULATORY_T_CELL_DIFFERENTIATION	GOBP_POSITIVE_REGULATION_OF_REGULATORY_T_CELL_DIFFERENTIATION	GOBP_POSITIVE_REGULATION_OF_REGULATORY_T_CELL_DIFFERENTIATION	20	0.785672800969209	1.99889603618526	3.51108666595641e-06	5.31942858972361e-05	3.56697371937361e-05	1886	tags=65%, list=11%, signal=58%	HLA-DRA/VSIR/HLA-DRB1/SOCS1/LILRB4/LILRB2/LGALS9/IL4I1/FOXP3/IFNG/CR1/IL2/BCL6
GOBP_NEGATIVE_REGULATION_OF_COAGULATION	GOBP_NEGATIVE_REGULATION_OF_COAGULATION	GOBP_NEGATIVE_REGULATION_OF_COAGULATION	51	0.643629392774393	1.87911712118905	3.51496956141908e-06	5.31942858972361e-05	3.56697371937361e-05	3573	tags=53%, list=20%, signal=42%	PLAU/PDGFB/EDN1/SERPING1/PDGFRA/CD34/PROC/THBS1/SERPINF2/THBD/SERPINE1/TFPI/FAP/ABAT/ADTRP/UBASH3B/NOS3/ADAMTS18/GP1BA/KRT1/TSPAN8/PDGFA/SERPINB2/USF1/C1QTNF1/VTN/PROCR
GOBP_POSITIVE_REGULATION_OF_LYMPHOCYTE_CHEMOTAXIS	GOBP_POSITIVE_REGULATION_OF_LYMPHOCYTE_CHEMOTAXIS	GOBP_POSITIVE_REGULATION_OF_LYMPHOCYTE_CHEMOTAXIS	20	0.785289346185417	1.99792045672466	3.55121293644413e-06	5.36603525304411e-05	3.59822608800829e-05	1936	tags=60%, list=11%, signal=53%	TNFSF14/CCR2/CCL4/CCL5/PTK2B/CXCL13/CCL3/XCL2/XCL1/WNT5A/CCL7/CCL21
GOMF_GROWTH_FACTOR_RECEPTOR_BINDING	GOMF_GROWTH_FACTOR_RECEPTOR_BINDING	GOMF_GROWTH_FACTOR_RECEPTOR_BINDING	138	0.531787781246144	1.64683321266868	3.63290143100145e-06	5.48106353724752e-05	3.6753589717039e-05	4678	tags=49%, list=27%, signal=36%	PDGFB/GATA3/CD300LF/IL12RB1/VEGFC/PDGFRA/PDGFRB/IL1B/CDH5/EFEMP1/LYN/IL1R1/IL10/IL12B/TLR5/FGF7/ITGA5/MYD88/CSF2/IL1RN/IL6/FGF1/IL21/GREM1/FGF18/IL2/MS4A1/PDGFC/IL1A/KL/TGFA/FLRT2/FGF10/GRB2/IL7/IL12A/AREG/ERAP1/IL27RA/FGF2/IL11/TLR9/PDGFA/VAV3/JAK2/CSF3/PGF/FGF5/EREG/IL37/IL36G/FGF20/IL23R/ARTN/FYN/HBEGF/TNK2/TSLP/IRAK4/FAM83B/FGF16/IL36RN/GDNF/BTC/CADM4/KLB/IL36B
GOBP_POSITIVE_REGULATION_OF_LIPID_KINASE_ACTIVITY	GOBP_POSITIVE_REGULATION_OF_LIPID_KINASE_ACTIVITY	GOBP_POSITIVE_REGULATION_OF_LIPID_KINASE_ACTIVITY	37	0.684934456755946	1.90853864167015	3.67811746974815e-06	5.54079714250135e-05	3.71541368745202e-05	2976	tags=59%, list=17%, signal=49%	PDGFB/FGR/NOD2/AGAP2/TNFAIP8L3/FLT3/PTK2B/PDGFRA/CCR7/PDGFRB/TEK/LYN/TGFB1/FPR2/CCL19/CD19/CCL21/P2RY12/DGKZ/FGF2/FLT1/VAV3
GOCC_PRECATALYTIC_SPLICEOSOME	GOCC_PRECATALYTIC_SPLICEOSOME	GOCC_PRECATALYTIC_SPLICEOSOME	52	-0.486957	-2.1656	3.7852467777892e-06	5.68673243761309e-05	3.81327144672306e-05	3153	tags=44%, list=18%, signal=36%	LSM2/SNRPB/SF3B2/SF3B4/LSM4/SNRPD1/SF3A3/SNU13/SRRM2/SNRPD3/PRPF4/PRPF6/SNRPD2/SF3B6/PRPF8/TXNL4A/MFAP1/SF3B3/EFTUD2/DHX16/SNRNP200/SF3A1/SNRPE
GOBP_PIGMENTATION	GOBP_PIGMENTATION	GOBP_PIGMENTATION	99	-0.373925	-1.86074	3.78653723007936e-06	5.68673243761309e-05	3.81327144672306e-05	3301	tags=44%, list=19%, signal=36%	MFSD12/TBX2/OCA2/HPS5/CDH3/MKKS/PIKFYVE/RAB29/KIT/GNA11/NF1/LRMDA/ATP7A/VPS33B/HPS1/RAB27A/BLOC1S5/VANGL1/CD63/RACK1/BBS7/ATRN/BBS4/ANKRD27/EDNRB/BBS5/SNAI2/SLC45A2/MREG/TYR/USP13/LYST/DCT/MYO5A/PMEL/ABCB6/RAB17/MLPH/GPR143/AP3D1/RAB38/SLC24A5/MITF/HPS4
GOBP_LYMPHOCYTE_HOMEOSTASIS	GOBP_LYMPHOCYTE_HOMEOSTASIS	GOBP_LYMPHOCYTE_HOMEOSTASIS	64	0.617743539371423	1.83256591015743	3.84433798665682e-06	5.76475157451187e-05	3.86558763186064e-05	2570	tags=44%, list=15%, signal=37%	CD74/NCKAP1L/TNFSF14/GAPT/CORO1A/RIPK3/LGALS2/LGALS9/SIT1/SPNS2/FOXP3/IL2RA/JAK3/LYN/TNFSF13B/GPR174/TNFRSF17/TNFRSF13B/SLC46A2/TCIRG1/IL2/TNFAIP3/DOCK11/SLC40A1/TSC22D3/FAS/SKIL/LAT
GOBP_REGULATION_OF_ANION_TRANSPORT	GOBP_REGULATION_OF_ANION_TRANSPORT	GOBP_REGULATION_OF_ANION_TRANSPORT	88	0.569940063136846	1.73458112789358	3.89897430699221e-06	5.83779557332633e-05	3.91456770927581e-05	3180	tags=40%, list=18%, signal=33%	PTAFR/SLC43A2/TNF/EDN1/SYK/IL1B/TCAF2/CES1/ANO9/ATP8B1/GABRE/ABCB1/ADORA2A/CA2/KMO/GRM2/TNFRSF11A/SFRP4/PLA2R1/SLC6A1/RGS4/ABAT/IL1A/CEBPB/HTR1B/TNFSF11/OXT/ATP1A2/PTGES/RGS2/AVPR1A/ABCB11/AVPR1B/NPY5R/ADORA1
GOBP_NEGATIVE_REGULATION_OF_LEUKOCYTE_CHEMOTAXIS	GOBP_NEGATIVE_REGULATION_OF_LEUKOCYTE_CHEMOTAXIS	GOBP_NEGATIVE_REGULATION_OF_LEUKOCYTE_CHEMOTAXIS	22	0.76990737101342	1.99183495194758	3.9150316412143e-06	5.85294259927819e-05	3.92472463545419e-05	1701	tags=64%, list=10%, signal=58%	C5AR2/SLAMF8/CCL2/MMP28/STAP1/DPP4/GPR18/DUSP1/PADI2/TNFAIP6/SLIT2/GREM1/KLRC4-KLRK1/KLRK1
GOBP_REGULATION_OF_MITOCHONDRIAL_GENE_EXPRESSION	GOBP_REGULATION_OF_MITOCHONDRIAL_GENE_EXPRESSION	GOBP_REGULATION_OF_MITOCHONDRIAL_GENE_EXPRESSION	28	-0.639742	-2.44587	3.94042145307254e-06	5.881974569041e-05	3.94419219130514e-05	4006	tags=68%, list=23%, signal=52%	RCC1L/RMND1/CDK5RAP1/MTG2/TRMT10C/TRUB2/TSFM/NGRN/UQCC2/FASTKD3/RPUSD4/MALSU1/TACO1/FASTKD2/RPUSD3/C1QBP/MRPS27/SHMT2/LRPPRC
GOBP_REGULATION_OF_VASOCONSTRICTION	GOBP_REGULATION_OF_VASOCONSTRICTION	GOBP_REGULATION_OF_VASOCONSTRICTION	63	0.612899651808463	1.8170175939197	3.97155087113477e-06	5.91552644411467e-05	3.9666905958997e-05	3966	tags=54%, list=23%, signal=42%	EDN1/CYSLTR1/P2RX1/GJA5/ACE/CD38/TBXAS1/BDKRB2/TACR1/DBH/SMTNL1/HRH1/ASIC2/ADRA2A/ECE1/KCNMB4/MMP2/HTR2A/OXTR/KCNA5/ATP1A2/ADRA1D/AVPR1A/AVPR1B/SMTNL2/PTGS2/AGTR1/LEP/RHOA/CASR/AVPR2/PER2/ADRA1B/ADRA1A
GOBP_SIGNAL_RELEASE	GOBP_SIGNAL_RELEASE	GOBP_SIGNAL_RELEASE	449	0.436834347353038	1.3986880712345	3.97490713155087e-06	5.91552644411467e-05	3.9666905958997e-05	4744	tags=40%, list=27%, signal=30%	FFAR4/ALOX5/GATA3/PTPRN2/HLA-DRB1/GPR68/CXCL12/TNF/EDN1/GRIN3A/LILRB1/DOC2B/CCL5/SYK/KCNQ1/INHBA/EXOC3L1/P2RX1/PCSK5/UCP2/GHRL/OSM/IL1B/LYN/IFNG/SLC8B1/CD38/BTK/SNCG/ILDR1/SUCNR1/SLC4A8/STX4/SNCAIP/F2RL1/TACR1/STX11/RPH3AL/ADORA2A/HCAR2/PRKCB/KMO/VAMP8/GJA1/IL1RN/CPE/IL6/RBP4/GRM2/OR51E2/TNFRSF11A/SCT/SYN1/TRPV6/ANO1/SYT12/FAM3D/SCG5/OTOF/BMP6/PPARG/ADRA2A/TCIRG1/TRPM2/GLUL/SYT17/RETN/STX1B/SLC16…
GOBP_POSITIVE_REGULATION_OF_MONOCYTE_CHEMOTAXIS	GOBP_POSITIVE_REGULATION_OF_MONOCYTE_CHEMOTAXIS	GOBP_POSITIVE_REGULATION_OF_MONOCYTE_CHEMOTAXIS	20	0.783432175778498	1.99319547380514	4.03272851740067e-06	5.99252509101529e-05	4.01832248554522e-05	1579	tags=60%, list=9%, signal=55%	AIF1/CXCL12/CCR2/CX3CR1/CCL5/CCR1/CXCL10/FPR2/PLA2G7/SERPINE1/CCL1/LGMN
GOBP_CYTOPLASMIC_TRANSLATIONAL_INITIATION	GOBP_CYTOPLASMIC_TRANSLATIONAL_INITIATION	GOBP_CYTOPLASMIC_TRANSLATIONAL_INITIATION	27	-0.657967	-2.53122	4.07119449979191e-06	6.03984805440424e-05	4.05005517334883e-05	3571	tags=67%, list=20%, signal=53%	SLBP/EIF4H/DENR/EIF3M/EIF2S2/EIF3I/RPL13A/EIF2S3B/MTOR/EIF2S3/EIF4A2/EIF3CL/EIF3D/EIF4G1/YTHDF2/EIF4B/EIF3A/EIF2D
GOBP_ENDOTHELIAL_CELL_APOPTOTIC_PROCESS	GOBP_ENDOTHELIAL_CELL_APOPTOTIC_PROCESS	GOBP_ENDOTHELIAL_CELL_APOPTOTIC_PROCESS	55	0.628992644041455	1.84722748101132	4.07683613091638e-06	6.03984805440424e-05	4.05005517334883e-05	4045	tags=56%, list=23%, signal=43%	GATA3/CCL2/RGCC/TNF/ECSCR/FASLG/CD40LG/CD248/THBS1/CDH5/TEK/CD40/IL10/AKR1C3/GAS6/SERPINE1/COL4A3/TNFAIP3/MAP3K5/ITGA4/KDR/RAMP2/HLA-G/IL11/GATA2/ANGPTL4/CD160/NDNF/IL13/ICAM1/TNIP2
GOBP_RESPONSE_TO_INTERLEUKIN_15	GOBP_RESPONSE_TO_INTERLEUKIN_15	GOBP_RESPONSE_TO_INTERLEUKIN_15	8	0.919897784550158	1.89823189242376	4.11545404288333e-06	6.08790589046345e-05	4.0822806342873e-05	695	tags=75%, list=4%, signal=72%	IL15RA/CD4/IL2RB/IL2RG/JAK3/IL15
GOBP_REGULATION_OF_B_CELL_RECEPTOR_SIGNALING_PATHWAY	GOBP_REGULATION_OF_B_CELL_RECEPTOR_SIGNALING_PATHWAY	GOBP_REGULATION_OF_B_CELL_RECEPTOR_SIGNALING_PATHWAY	21	0.780093645511275	2.00222509941575	4.20961927114885e-06	6.21068790862353e-05	4.16461282929689e-05	2178	tags=76%, list=12%, signal=67%	NFAM1/CD300A/PTPN22/LYN/GCSAM/STAP1/FCGR2B/FCRL3/LPXN/PRKCB/FOXP1/PLCL2/PRKCH/CD19/CMTM3/BLK
GOBP_REGULATION_OF_NEUTROPHIL_CHEMOTAXIS	GOBP_REGULATION_OF_NEUTROPHIL_CHEMOTAXIS	GOBP_REGULATION_OF_NEUTROPHIL_CHEMOTAXIS	32	0.712279213147571	1.93615038980298	4.21106325919663e-06	6.21068790862353e-05	4.16461282929689e-05	3013	tags=66%, list=17%, signal=54%	CAMK1D/CD74/C5AR2/NOD2/NCKAP1L/DAPK2/EDN1/C3AR1/RAC2/C5AR1/CCR7/XCL1/DPP4/CCL19/TNFAIP6/SLIT2/CCL21/IL23A/LBP/MPP1/MCU
GOMF_CATION_CHANNEL_ACTIVITY	GOMF_CATION_CHANNEL_ACTIVITY	GOMF_CATION_CHANNEL_ACTIVITY	328	0.451152057262037	1.43821698432708	4.32054286736079e-06	6.36262904771875e-05	4.26649784211412e-05	5841	tags=50%, list=33%, signal=34%	CALHM5/TMEM37/KCNK6/GRIN3A/KCNQ1/PTK2B/CALHM6/P2RX1/KCNK13/HVCN1/KCNMA1/CACNA1C/KCNJ15/KCNN3/KCND3/KCNA3/CACNA2D3/SLC24A3/KCNJ5/AQP1/CACNA2D4/GRIA3/LRRC55/PKD2L1/NALF1/KCNJ1/SCNN1B/KCNE4/KCNK5/TRPC6/KCNC3/KCNQ3/KCNJ2/CALHM2/TRPV6/ANO1/KCNK12/SCN3B/KCNK3/CATSPER1/KCNK17/KCNK1/KCNK10/CACNA1I/SCN11A/CHRNA1/ASIC2/TRPM2/PKD1L3/KCND2/CACNG8/CALHM1/HTR3A/KCNT2/GRIK4/HTR1B/CACNA1G/KCNJ6/KCNS2/KCNE5/KCNMB…
GOBP_MAINTENANCE_OF_LOCATION	GOBP_MAINTENANCE_OF_LOCATION	GOBP_MAINTENANCE_OF_LOCATION	320	0.457261398260831	1.45629382852919	4.38967009023469e-06	6.454780556566e-05	4.32829057129818e-05	4034	tags=34%, list=23%, signal=26%	P2RY6/TMSB4X/PTPN6/CORO1A/CCR5/TNF/CD4/THY1/TREM2/NFKBIA/C3/LCK/XCR1/PTK2B/FASLG/ZC3H12A/SLC8A1/CXCL9/MSR1/APLNR/PTPRC/CCR7/CXCL11/CCL3/CACNA1C/CXCL10/IL1B/LYN/SLC8B1/CES1/ABCG1/XCL1/IL10/SRGN/PLCG2/LTBP1/CLIC2/NR1H3/FITM1/PLN/FBN1/TMSB10/JSRP1/F2RL3/CCL19/S100A8/JPH2/CYBA/TTC39B/S100A9/IL6/ANK3/PPARG/SYNE1/TRPM2/CD19/SUN2/FTL/CCL21/BDKRB1/ABCA1/CASQ1/HTR2A/SORL1/TWF2/NFKBIB/GP5/IKBKE/PML/MDFI/UB…
GOMF_MOLECULAR_CARRIER_ACTIVITY	GOMF_MOLECULAR_CARRIER_ACTIVITY	GOMF_MOLECULAR_CARRIER_ACTIVITY	72	-0.433522	-1.95013	4.44990230990106e-06	6.53359725143744e-05	4.38114156356405e-05	3658	tags=50%, list=21%, signal=40%	SCO1/EMC8/COX18/RANBP17/FXN/HBM/IPO11/EMC2/KPNA6/MMGT1/TNPO3/URM1/KPNA2/ATP7A/SNUPN/EMC6/XPO1/EIF4ENIF1/NDUFAB1/EMC1/OXA1L/RAN/TNPO2/HBQ1/XPO4/TNPO1/CSE1L/IPO4/KPNB1/IPO5/XPO7/TIMM9/HSPA8/PEX19/XPO5/IPO9
GOBP_ATP_SYNTHESIS_COUPLED_ELECTRON_TRANSPORT	GOBP_ATP_SYNTHESIS_COUPLED_ELECTRON_TRANSPORT	GOBP_ATP_SYNTHESIS_COUPLED_ELECTRON_TRANSPORT	76	-0.43081	-1.98302	4.46131402464141e-06	6.54060502541178e-05	4.38584066708169e-05	4737	tags=53%, list=27%, signal=39%	NDUFC1/CCNB1/COX5B/COX6A1/NDUFA4/NDUFA7/GHITM/NDUFA5/NDUFS3/COX6A2/COX7C/SDHA/NDUFB10/UQCC3/CHCHD2/CDK1/NDUFB9/NDUFS7/COQ9/NDUFA8/COX5A/UQCRB/NDUFV3/NDUFB5/NDUFV1/DLD/UQCRFS1/NDUFA10/NDUFAB1/UQCRHL/COX15/COA6/CYCS/CYC1/UQCRH/SNCA/COX7A2L/NDUFS2/NDUFS1/SDHC
GOMF_GATED_CHANNEL_ACTIVITY	GOMF_GATED_CHANNEL_ACTIVITY	GOMF_GATED_CHANNEL_ACTIVITY	338	0.456786539812761	1.45659471262941	4.52792460244857e-06	6.62839720405992e-05	4.44471022209544e-05	5661	tags=49%, list=32%, signal=34%	TMEM37/KCNK6/GRIN3A/CYBB/KCNQ1/PTK2B/P2RX1/CLIC3/KCNK13/HVCN1/KCNMA1/CACNA1C/KCNJ15/CLIC6/KCNN3/KCND3/KCNA3/CACNA2D3/KCNJ5/AQP1/ANO9/CLIC2/CACNA2D4/GRIA3/LRRC55/GABRE/PKD2L1/NALF1/TMC8/KCNJ1/CLIC5/SCNN1B/KCNE4/KCNK5/KCNC3/KCNQ3/CLCN1/KCNJ2/ANO1/KCNK12/SCN3B/KCNK3/CATSPER1/KCNK17/KCNK1/KCNK10/CACNA1I/SCN11A/CHRNA1/ASIC2/TRPM2/KCND2/CACNG8/CALHM1/HTR3A/KCNT2/GRIK4/HTR1B/CACNA1G/KCNJ6/KCNS2/KCNE5/KC…
GOBP_NEGATIVE_REGULATION_OF_T_CELL_DIFFERENTIATION	GOBP_NEGATIVE_REGULATION_OF_T_CELL_DIFFERENTIATION	GOBP_NEGATIVE_REGULATION_OF_T_CELL_DIFFERENTIATION	44	0.657611619606043	1.88635899440385	4.53695851146171e-06	6.63176784197637e-05	4.44697042291639e-05	2393	tags=43%, list=14%, signal=37%	CD74/SOCS1/LILRB4/IRF1/TBX21/ZC3H12A/FOXP3/IL4R/LAG3/JAK3/FGL2/RUNX1/CTLA4/SMAD7/IL2/BCL6/IFNL1/NRARP/TNFSF4
GOBP_REGULATION_OF_SYSTEMIC_ARTERIAL_BLOOD_PRESSURE_MEDIATED_BY_A_CHEMICAL_SIGNAL	GOBP_REGULATION_OF_SYSTEMIC_ARTERIAL_BLOOD_PRESSURE_MEDIATED_BY_A_CHEMICAL_SIGNAL	GOBP_REGULATION_OF_SYSTEMIC_ARTERIAL_BLOOD_PRESSURE_MEDIATED_BY_A_CHEMICAL_SIGNAL	47	0.653982480170732	1.89259726235757	4.58628145305212e-06	6.69393257414362e-05	4.48865534492867e-05	4617	tags=77%, list=26%, signal=57%	EDN1/PCSK5/ACE/SLC2A5/SERPINF2/SUCNR1/F2RL1/TACR1/TPM1/CORIN/CPA3/CYBA/OR51E2/ADRB2/ADRB1/ECE1/OXTR/CMA1/ENPEP/CTSG/NOS3/RPS6KA2/ADRA1D/CTSZ/AVPR1A/AVPR1B/AGTR1/RHOA/AVPR2/ADRA1B/ATP6AP2/ADRA1A/HSD11B2/EDN3/ADRB3/AGTR2
GOBP_REGULATION_OF_CELL_ADHESION_MEDIATED_BY_INTEGRIN	GOBP_REGULATION_OF_CELL_ADHESION_MEDIATED_BY_INTEGRIN	GOBP_REGULATION_OF_CELL_ADHESION_MEDIATED_BY_INTEGRIN	48	0.650171998718763	1.89372773843056	4.6204624188485e-06	6.73384552522122e-05	4.51541920596282e-05	3036	tags=54%, list=17%, signal=45%	PLAU/NCKAP1L/PTPN6/CD3E/CCL5/SYK/CXCL13/LYN/PIK3CG/CYP1B1/DPP4/FERMT3/FOXC2/LPXN/SERPINE1/PODXL/SKAP1/SFRP2/NEXMIF/CCL21/MUC1/P2RY12/CIB1/RET/TESC/LIF
GOBP_REACTIVE_NITROGEN_SPECIES_METABOLIC_PROCESS	GOBP_REACTIVE_NITROGEN_SPECIES_METABOLIC_PROCESS	GOBP_REACTIVE_NITROGEN_SPECIES_METABOLIC_PROCESS	74	0.597153937966882	1.79322885223729	4.63440953686198e-06	6.7441953851055e-05	4.5223593645877e-05	3453	tags=49%, list=20%, signal=39%	AIF1/CLEC7A/TNF/EDN1/CX3CR1/PTK2B/ZC3H12A/TLR2/CD34/IL1B/IFNG/GCH1/IL10/CYP1B1/TLR4/ASS1/KLF2/RGN/CLU/KLRC4-KLRK1/KLRK1/DDAH2/DDAH1/RORA/KLF4/NOS3/GCHFR/NOS1/CD36/JAK2/TMEM106A/TLR6/PTX3/CD47/PTGIS/PTGS2
GOBP_LEUKOCYTE_HOMEOSTASIS	GOBP_LEUKOCYTE_HOMEOSTASIS	GOBP_LEUKOCYTE_HOMEOSTASIS	88	0.568265902391263	1.72948591205919	4.74197500093094e-06	6.89055128453859e-05	4.62049916252796e-05	2570	tags=39%, list=15%, signal=33%	CD74/NCKAP1L/TNFSF14/GAPT/CORO1A/RIPK3/AXL/CCR2/LGALS2/LGALS9/FLT3/SIT1/SPNS2/FOXP3/GPR183/IL2RA/JAK3/LYN/TNFSF13B/GPR174/HCAR2/TNFRSF17/TNFRSF13B/IL6/SLC46A2/TCIRG1/IL2/TNFAIP3/DOCK11/SLC40A1/TSC22D3/FAS/SKIL/LAT
GOBP_POSITIVE_REGULATION_OF_JNK_CASCADE	GOBP_POSITIVE_REGULATION_OF_JNK_CASCADE	GOBP_POSITIVE_REGULATION_OF_JNK_CASCADE	95	0.573400502724829	1.74678656685288	4.8122252070095e-06	6.98233324587004e-05	4.68204408948013e-05	3160	tags=40%, list=18%, signal=33%	NOD2/TNF/GADD45B/CARD9/NCF1/PTK2B/GADD45G/CCR7/CD27/IL1B/SLAMF1/RASGRP1/SERPINF2/TLR4/CCN2/FCGR2B/F2RL1/WNT5A/NAIP/MYD88/CCL19/FLT4/TRAF1/CCL21/SH3RF3/MAP3K5/EDAR/IL1A/SH3RF2/WNT16/WNT7A/TNFSF11/RASSF2/WNT7B/TLR9/AGER/NOD1/SEMA3A
GOBP_DETECTION_OF_OTHER_ORGANISM	GOBP_DETECTION_OF_OTHER_ORGANISM	GOBP_DETECTION_OF_OTHER_ORGANISM	20	0.781770723311889	1.98896843330467	4.87933657583307e-06	7.06929763898639e-05	4.74035856810037e-05	3157	tags=85%, list=18%, signal=70%	CLEC7A/HLA-DRB1/NOD2/TLR2/NLRC4/HLA-B/TLR4/CD1D/NAIP/CLEC6A/SSC5D/HLA-A/TLR1/PGLYRP2/PGLYRP4/NOD1/TLR6
GOBP_POSITIVE_REGULATION_OF_COLLAGEN_METABOLIC_PROCESS	GOBP_POSITIVE_REGULATION_OF_COLLAGEN_METABOLIC_PROCESS	GOBP_POSITIVE_REGULATION_OF_COLLAGEN_METABOLIC_PROCESS	25	0.738148083859457	1.93101251246791	4.90347325422692e-06	7.0938353158067e-05	4.75681244972999e-05	1153	tags=44%, list=7%, signal=41%	VSIR/RGCC/ARRB2/PDGFRB/TGFB1/ENG/SERPINF2/CREB3L1/RUNX1/CCN2/TGFB3
GOBP_NEGATIVE_REGULATION_OF_ALPHA_BETA_T_CELL_ACTIVATION	GOBP_NEGATIVE_REGULATION_OF_ALPHA_BETA_T_CELL_ACTIVATION	GOBP_NEGATIVE_REGULATION_OF_ALPHA_BETA_T_CELL_ACTIVATION	42	0.675664605195683	1.92050998214207	5.08043068478495e-06	7.33906203907644e-05	4.92125065252513e-05	2577	tags=48%, list=15%, signal=41%	VSIR/SOCS1/CD300A/LILRB1/TBX21/LGALS9/ZC3H12A/FOXP3/IL4R/JAK3/XCL1/RUNX1/CD274/ADORA2A/LGALS9C/SMAD7/IL2/BCL6/TNFSF4/LGALS9B
GOBP_REGULATION_OF_EPITHELIAL_CELL_APOPTOTIC_PROCESS	GOBP_REGULATION_OF_EPITHELIAL_CELL_APOPTOTIC_PROCESS	GOBP_REGULATION_OF_EPITHELIAL_CELL_APOPTOTIC_PROCESS	81	0.571390472975801	1.72642600410089	5.10358882282702e-06	7.36172138835897e-05	4.93644501072087e-05	4271	tags=51%, list=24%, signal=38%	GATA3/CCL2/RGCC/TNF/ECSCR/ARRB2/FASLG/CD40LG/CD248/THBS1/CDH5/TEK/CD40/IL10/ZFP36/AKR1C3/GAS6/HMOX1/CFLAR/SERPINE1/IL6/SFRP4/PLA2R1/TNFAIP3/ITGA4/KDR/RAMP2/HLA-G/IL11/GATA2/JAK2/ANGPTL4/ZFP36L1/CD160/GSN/NDNF/IL13/ICAM1/TNIP2/MDK/NUPR1
GOBP_NEGATIVE_REGULATION_OF_VASCULATURE_DEVELOPMENT	GOBP_NEGATIVE_REGULATION_OF_VASCULATURE_DEVELOPMENT	GOBP_NEGATIVE_REGULATION_OF_VASCULATURE_DEVELOPMENT	102	0.548976668446896	1.67764701855807	5.29322944502706e-06	7.62410767432844e-05	5.11238965789317e-05	3583	tags=40%, list=21%, signal=32%	ALOX5/RGCC/TNF/CCR2/ECSCR/STAB1/FASLG/SEMA4A/DCN/SULF1/CXCL10/GHRL/THBS1/TEK/CLDN5/CREB3L1/KLF2/TIE1/GPR4/SERPINE1/VASH1/COL4A2/PPARG/THBS2/ANGPT4/STAT1/COL4A3/HHEX/ADAMTS9/KLF4/PML/ADAMTS1/HLA-G/FOXC1/EMILIN1/NPR1/CD160/ANGPT2/SPARC/CCN6/TNMD
GOBP_REGULATION_OF_TRANSLATIONAL_INITIATION	GOBP_REGULATION_OF_TRANSLATIONAL_INITIATION	GOBP_REGULATION_OF_TRANSLATIONAL_INITIATION	81	-0.399379	-1.86425	5.49721978942665e-06	7.9063663307199e-05	5.30165983840824e-05	3987	tags=51%, list=23%, signal=39%	DAZ4/EIF2S1/EIF5B/NCBP1/EIF3K/EIF4G3/EIF2B5/EIF4H/CSDE1/GLE1/DAZ2/EIF2AK1/TPR/UHMK1/EIF4EBP3/C8orf88/EIF2AK4/KHDRBS1/YTHDF1/EIF4EBP1/POLR2D/AGO2/PAIP1/RPL13A/EIF3H/EIF1/MTOR/IMPACT/NCK2/DDX1/YTHDF3/EIF3E/EIF4A2/BZW2/MTIF2/LARP1/EIF4G1/YTHDF2/EIF3B/NPM1/EIF4B
GOBP_NEGATIVE_T_CELL_SELECTION	GOBP_NEGATIVE_T_CELL_SELECTION	GOBP_NEGATIVE_T_CELL_SELECTION	12	0.864840532951309	1.98116985687937	5.53759719619481e-06	7.95282909284421e-05	5.33281571326049e-05	1323	tags=75%, list=8%, signal=69%	CD74/DOCK2/CD3E/PTPRC/CCR7/THEMIS/ZAP70/CD28/AIRE
GOBP_COLLAGEN_CATABOLIC_PROCESS	GOBP_COLLAGEN_CATABOLIC_PROCESS	GOBP_COLLAGEN_CATABOLIC_PROCESS	42	0.673156733574141	1.91338160447353	5.67375566943164e-06	8.1365124971238e-05	5.45598568625649e-05	3517	tags=57%, list=20%, signal=46%	VSIR/MMP19/MRC2/MMP28/CTSS/ADAMTS2/MMP25/ADAMTS14/CST3/MMP9/PRSS2/FAP/MMP7/TMPRSS6/MMP11/MMP23B/MMP2/MMP1/MMP3/MMP10/MMP13/MMP27/MMP12/CTSB
GOBP_NEGATIVE_REGULATION_OF_NATURAL_KILLER_CELL_MEDIATED_IMMUNITY	GOBP_NEGATIVE_REGULATION_OF_NATURAL_KILLER_CELL_MEDIATED_IMMUNITY	GOBP_NEGATIVE_REGULATION_OF_NATURAL_KILLER_CELL_MEDIATED_IMMUNITY	20	0.780319243095375	1.98527560080772	5.68582143116336e-06	8.14196406102055e-05	5.45964126407302e-05	1963	tags=65%, list=11%, signal=58%	HAVCR2/ARRB2/LILRB1/LGALS9/KLRD1/CD96/HLA-B/HLA-E/KIR2DL4/HLA-F/KLRC1/HLA-A/SERPINB9
GOBP_POSITIVE_REGULATION_OF_I_KAPPAB_KINASE_NF_KAPPAB_SIGNALING	GOBP_POSITIVE_REGULATION_OF_I_KAPPAB_KINASE_NF_KAPPAB_SIGNALING	GOBP_POSITIVE_REGULATION_OF_I_KAPPAB_KINASE_NF_KAPPAB_SIGNALING	188	0.50055061539527	1.56235742620879	5.84718708356776e-06	8.36088347566176e-05	5.60643894835708e-05	4277	tags=45%, list=24%, signal=35%	CLEC7A/CD74/HLA-DRB1/NOD2/APOL3/TNFSF10/CARD11/TNF/CD4/SECTM1/CARD9/LGALS9/FASLG/CCR7/TRIM22/IL1B/UBD/CLEC4D/CD40/CASP10/TLR4/HMOX1/F2RL1/S100A4/CFLAR/MYD88/CLEC6A/CCL19/PRKCB/LPAR1/BIRC3/PIM2/GJA1/TRIM21/TRIM14/MAP3K14/LTF/TICAM2/SLC44A2/S100A12/LURAP1L/CCL21/TNFRSF1A/AKAP13/EDAR/CASP1/IL1A/TRIM8/TIFA/INAVA/LITAF/TNFSF11/TRADD/IKBKE/IRF3/PLEKHG5/CARD16/ALPK1/TLR9/CD36/IFIT5/BST2/NOD1/TRIM38/TMEM…
GOBP_NADH_DEHYDROGENASE_COMPLEX_ASSEMBLY	GOBP_NADH_DEHYDROGENASE_COMPLEX_ASSEMBLY	GOBP_NADH_DEHYDROGENASE_COMPLEX_ASSEMBLY	53	-0.49392	-2.16654	5.8836836082955e-06	8.40087694332279e-05	5.63325680025363e-05	3916	tags=38%, list=22%, signal=29%	NDUFA5/DMAC2/NDUFAF5/NDUFS3/NDUFB10/NDUFAF6/NDUFB9/NDUFS7/NDUFA8/NDUFAF8/TIMM21/NDUFB5/NDUFA10/NDUFAB1/OXA1L/TMEM186/BCS1L/NUBPL/NDUFS2/NDUFS1
GOBP_NATURAL_KILLER_CELL_CHEMOTAXIS	GOBP_NATURAL_KILLER_CELL_CHEMOTAXIS	GOBP_NATURAL_KILLER_CELL_CHEMOTAXIS	10	0.887895406554777	1.96563631509984	5.94528287038714e-06	8.47654512866195e-05	5.68399654117597e-05	1701	tags=90%, list=10%, signal=81%	CCL2/CCL4/CCL5/CCL3/XCL1/PIK3CG/CCL7/KLRC4-KLRK1/KLRK1
GOBP_VIRAL_LIFE_CYCLE	GOBP_VIRAL_LIFE_CYCLE	GOBP_VIRAL_LIFE_CYCLE	312	0.459055305203488	1.46108802180208	6.0487284148404e-06	8.61157114783347e-05	5.77453902213847e-05	3623	tags=34%, list=21%, signal=27%	SELPLG/CD74/HLA-DRB1/CD86/CCL2/CCR5/CIITA/TNF/CD4/AXL/LGALS9/CCL5/SIGLEC1/CLEC5A/CXCR6/ANPEP/ZC3H12A/CH25H/CD80/PCSK5/CCL8/LAMP3/TRIM22/SLAMF1/LRRC15/FCN1/APOBEC3H/OASL/APOBEC3G/APOBEC3A/GAS6/NRP1/CD28/ITGB7/IFITM1/CXCR4/RSAD2/ITGA5/DYNLT1/TNFRSF4/TNIP1/CD209/VAMP8/EGFR/MRC1/TRIM21/OAS2/TRIM14/OAS1/ISG15/LTF/APOBEC3D/CR1/FCN3/HAVCR1/TRIM31/GRK2/IFI27/TRIM59/GPR15/ATG16L2/APOBEC3F/IFITM3/MX1/CHMP4…
GOBP_REGULATION_OF_CHLORIDE_TRANSPORT	GOBP_REGULATION_OF_CHLORIDE_TRANSPORT	GOBP_REGULATION_OF_CHLORIDE_TRANSPORT	11	0.861344981460531	1.93851289922094	6.13995055557559e-06	8.72883014048062e-05	5.85316772032998e-05	1240	tags=55%, list=7%, signal=51%	PTAFR/ANO9/ATP8B1/GABRE/ABCB1/CA2
GOBP_REGULATION_OF_CELL_SUBSTRATE_ADHESION	GOBP_REGULATION_OF_CELL_SUBSTRATE_ADHESION	GOBP_REGULATION_OF_CELL_SUBSTRATE_ADHESION	211	0.486036088181268	1.52876158311667	6.18698357636868e-06	8.78302048910435e-05	5.88950537316697e-05	3735	tags=38%, list=21%, signal=31%	PLAU/PDGFB/PDPN/EPHA1/THY1/CASS4/ACVRL1/CSF1/CD3E/NPNT/PTPRO/PTK2B/SPOCK2/RAC2/CCR7/THBS1/TEK/GBP1/FBLN2/ECM2/ABI3BP/COL1A1/CCN1/CCL25/NRP1/COL8A1/EGFL6/FAM107A/RRAS/CCDC80/EGFLAM/AJAP1/ITGA5/VIT/CDH13/TACSTD2/SERPINE1/UNC13D/SKAP1/FUT1/GREM1/WNT1/NEXMIF/BCL6/EDIL3/CCL21/RIN2/FZD4/FOXF1/FBLN1/FN1/ALOX15/CIB1/ARHGAP6/KDR/LIMCH1/PHLDB2/ARPC2/EFEMP2/CD36/VWC2/EMP2/EPHA3/COL26A1/EMILIN1/JAK2/UTRN/SPO…
GOBP_STRESS_ACTIVATED_PROTEIN_KINASE_SIGNALING_CASCADE	GOBP_STRESS_ACTIVATED_PROTEIN_KINASE_SIGNALING_CASCADE	GOBP_STRESS_ACTIVATED_PROTEIN_KINASE_SIGNALING_CASCADE	248	0.471095240225837	1.49402430147832	6.53262161639603e-06	9.260343620825e-05	6.20957716993586e-05	4816	tags=42%, list=28%, signal=31%	SPI1/SH2D3C/CLEC7A/NOD2/MAPK13/TNF/TLR7/GADD45B/CARD9/TREM2/NCF1/LGALS9/ROR2/PTK2B/PTGER4/PTPN22/ZC3H12A/SCIMP/GADD45G/CCR7/CD27/IL1B/SLAMF1/LYN/RASGRP1/ZFP36/HGF/SERPINF2/MAP4K1/TLR4/CCN2/FCGR2B/F2RL1/CCDC88C/WNT5A/DUSP1/NAIP/ARHGEF6/MYD88/CYLD/CCL19/CCM2/SH2D3A/FLT4/TRAF1/EGFR/MARVELD3/IL26/SFRP2/IGFBP6/GREM1/MECOM/DACT1/CCL21/SH3RF3/MAP3K5/EDAR/IL1A/BMP2/SH3RF2/WNT16/WNT7A/INAVA/FAS/TNFSF11/RA…
GOBP_PROTEIN_LOCALIZATION_TO_NUCLEOPLASM	GOBP_PROTEIN_LOCALIZATION_TO_NUCLEOPLASM	GOBP_PROTEIN_LOCALIZATION_TO_NUCLEOPLASM	14	-0.793693	-2.48537	6.67979512226785e-06	9.45536516445156e-05	6.34034999808727e-05	957	tags=57%, list=5%, signal=54%	CCT6A/CCT5/CCT7/CCT2/DKC1/CCT4/CCT8/CCT3
GOBP_POSITIVE_REGULATION_OF_TELOMERE_MAINTENANCE	GOBP_POSITIVE_REGULATION_OF_TELOMERE_MAINTENANCE	GOBP_POSITIVE_REGULATION_OF_TELOMERE_MAINTENANCE	52	-0.476957	-2.12113	6.69327919796152e-06	9.46085891797947e-05	6.34403386640588e-05	2327	tags=40%, list=13%, signal=35%	POT1/ATM/HNRNPA1/MAP2K7/XRCC5/NEK2/PARN/TNKS/MAPK1/CCT6A/RTEL1/GNL3/CCT5/CCT7/CCT2/DKC1/CTNNB1/CCT4/NAF1/CCT8/CCT3
GOBP_REGULATION_OF_STRESS_ACTIVATED_PROTEIN_KINASE_SIGNALING_CASCADE	GOBP_REGULATION_OF_STRESS_ACTIVATED_PROTEIN_KINASE_SIGNALING_CASCADE	GOBP_REGULATION_OF_STRESS_ACTIVATED_PROTEIN_KINASE_SIGNALING_CASCADE	198	0.492027491535426	1.53924580281384	6.94738748805398e-06	9.80596870090369e-05	6.57544923465944e-05	2549	tags=29%, list=15%, signal=25%	SPI1/CLEC7A/NOD2/TNF/GADD45B/CARD9/TREM2/NCF1/LGALS9/PTK2B/PTPN22/ZC3H12A/SCIMP/GADD45G/CCR7/CD27/IL1B/SLAMF1/LYN/RASGRP1/HGF/SERPINF2/TLR4/CCN2/FCGR2B/F2RL1/WNT5A/DUSP1/NAIP/MYD88/CYLD/CCL19/FLT4/TRAF1/EGFR/MARVELD3/IL26/SFRP2/IGFBP6/GREM1/MECOM/DACT1/CCL21/SH3RF3/MAP3K5/EDAR/IL1A/BMP2/SH3RF2/WNT16/WNT7A/INAVA/FAS/TNFSF11/RASSF2/MAP3K4/SPHK1
GOMF_INHIBITORY_MHC_CLASS_I_RECEPTOR_ACTIVITY	GOMF_INHIBITORY_MHC_CLASS_I_RECEPTOR_ACTIVITY	GOMF_INHIBITORY_MHC_CLASS_I_RECEPTOR_ACTIVITY	10	0.886007099507615	1.9614559523245	7.01809719948918e-06	9.89160137473067e-05	6.63287072117975e-05	2001	tags=100%, list=11%, signal=89%	LILRB3/LILRA2/LILRA1/LILRB2/LILRB1/LILRA6/LILRA4/LILRA5/KIR3DL1/LILRB5
GOBP_ASTROCYTE_DEVELOPMENT	GOBP_ASTROCYTE_DEVELOPMENT	GOBP_ASTROCYTE_DEVELOPMENT	40	0.663299556020804	1.87648620806545	7.23899627549017e-06	0.000101883701865899	6.83187077067313e-05	3303	tags=52%, list=19%, signal=43%	TSPAN2/TNF/TREM2/C1QA/ROR2/C5AR1/IL1B/IFNG/FPR2/TTBK1/TLR4/DLL1/ADORA2A/S100A8/S100A9/IL6/IFNGR1/GFAP/DRD1/AGER/LRP1
GOBP_SUPEROXIDE_METABOLIC_PROCESS	GOBP_SUPEROXIDE_METABOLIC_PROCESS	GOBP_SUPEROXIDE_METABOLIC_PROCESS	64	0.609279399073037	1.80745663101321	7.2933869879527e-06	0.000102502779750799	6.87338339761111e-05	3465	tags=44%, list=20%, signal=35%	NCF4/CLEC7A/TYROBP/NCF2/ITGB2/EDN1/NCF1/CYBB/ITGAM/SYK/HVCN1/TGFB1/GCH1/FPR2/GNAI2/F2RL1/MPO/CYBA/FBLN5/SOD3/CYB5R4/PON3/CD177/NOS3/CD36/PREX1/TAFA4/CRP
GOBP_REGULATION_OF_EXTRACELLULAR_MATRIX_ORGANIZATION	GOBP_REGULATION_OF_EXTRACELLULAR_MATRIX_ORGANIZATION	GOBP_REGULATION_OF_EXTRACELLULAR_MATRIX_ORGANIZATION	48	0.645434587809898	1.87992928746045	7.31265496902422e-06	0.000102627174864425	6.88172478416494e-05	3336	tags=48%, list=19%, signal=39%	TNFRSF1B/PDPN/RGCC/TGFB1/RUNX1/CARMIL2/ZNF469/DPP4/CFLAR/TIE1/CST3/IL6/FAP/TNXB/TNFRSF1A/BMP2/ADTRP/ANTXR1/PHLDB2/EFEMP2/EMILIN1/LRP1/NOTCH1
GOBP_STRIATED_MUSCLE_CONTRACTION	GOBP_STRIATED_MUSCLE_CONTRACTION	GOBP_STRIATED_MUSCLE_CONTRACTION	170	0.501416697997025	1.55990451630637	7.44075792456083e-06	0.000104128333910189	6.98238587538035e-05	3998	tags=42%, list=23%, signal=33%	STAC3/TNF/RCSD1/TNNI2/KCNQ1/ZC3H12A/SLC8A1/GJA5/CACNA1C/MYL4/MYBPC3/KCND3/PIK3CG/MYL3/KCNJ5/CLIC2/DSC2/CCN2/CXCR4/PLN/PPP1R13L/JSRP1/TPM1/STAC/KCNE4/MYBPH/GJA1/SLC8A3/KCNJ2/SMAD7/SCN3B/GRK2/CHRNA1/MYLK2/MYH6/CACNA1G/CASQ1/TNNT3/KCNE5/PKP2/TNNT2/LMOD3/SCN2B/CACNB2/KCNA5/KCNE3/KCNJ8/MYL2/TNNC2/CHRNB1/ATP1A2/BIN1/RGS2/NOS1/TNNC1/KCNE1/SCN1B/PDE5A/ADORA1/HRC/GSN/PDE4B/CALM1/TCAP/MYH3/SCN4B/ADRA1B/DMP…
GOBP_ORGANIC_HYDROXY_COMPOUND_TRANSPORT	GOBP_ORGANIC_HYDROXY_COMPOUND_TRANSPORT	GOBP_ORGANIC_HYDROXY_COMPOUND_TRANSPORT	267	0.466384689921574	1.47963030781595	7.43332459996087e-06	0.000104128333910189	6.98238587538035e-05	5161	tags=47%, list=30%, signal=34%	ABCC3/CXCL12/TREM2/NFKBIA/SLCO2B1/LILRB1/SYK/KCNQ1/P2RX1/MSR1/LIPC/GHRL/EMB/CES1/ABCG1/AQP3/SNCG/AQP1/ATP8B1/NR1H3/AQP9/ADORA2A/SLC51A/SLC22A3/TTC39B/RBP4/GRM2/LIPG/SYT12/CLU/GRK2/BMP6/PPARG/ENPP7/ADRA2A/ACTB/STRA6/SYT17/SELENOM/SLC51B/ABCA1/ABAT/GRAMD1B/SLC10A3/VIP/HTR1B/STAR/CETP/MAOB/CYP8B1/HTR2A/OXTR/SLC6A3/SYT15/OXT/APOC2/LCAT/DRD1/ANXA2/NOS1/ABCB11/CD36/STARD5/APOC1/SLC10A6/POMC/SYT6/CNR1/S…
GOBP_INTERLEUKIN_15_MEDIATED_SIGNALING_PATHWAY	GOBP_INTERLEUKIN_15_MEDIATED_SIGNALING_PATHWAY	GOBP_INTERLEUKIN_15_MEDIATED_SIGNALING_PATHWAY	6	0.950813769231068	1.83189733885907	7.54973621711229e-06	0.000105503547817007	7.07460164219436e-05	695	tags=83%, list=4%, signal=80%	IL15RA/CD4/IL2RB/IL2RG/IL15
GOBP_REGULATION_OF_CATION_CHANNEL_ACTIVITY	GOBP_REGULATION_OF_CATION_CHANNEL_ACTIVITY	GOBP_REGULATION_OF_CATION_CHANNEL_ACTIVITY	163	0.502205608384158	1.56106361004597	7.71890914767173e-06	0.000107714862496971	7.2228826316964e-05	4730	tags=40%, list=27%, signal=30%	STAC3/P2RY6/TMSB4X/CCL2/EPHB2/TREM2/CCR2/EDN1/KCNQ1/PTK2B/REM1/CTSS/IFNG/GPR35/PLCG2/EDNRA/CLIC2/LRRC55/PLN/RRAD/JSRP1/RASGRF2/MMP9/JPH2/STAC/KCNE4/ANK3/ADRB2/FGF11/CACNG8/GEM/FGF14/CASQ1/KCNS2/KCNE5/CACNB4/CACNB2/CRHBP/KCNE3/NETO1/SHISA8/SHISA6/CACNG3/NOS1/IFNGR2/KCNE1/GALR2/RELN/HRC/KCNA1/SLC6A9/PDE4B/CALM1/AHNAK/LRRC26/EHD3/DRD3/STAC2/ABCC8/JPH3/SHISA9/PRKACA/NLGN2/LRRC38/PINK1/MEF2C
GOBP_NEGATIVE_REGULATION_OF_NF_KAPPAB_TRANSCRIPTION_FACTOR_ACTIVITY	GOBP_NEGATIVE_REGULATION_OF_NF_KAPPAB_TRANSCRIPTION_FACTOR_ACTIVITY	GOBP_NEGATIVE_REGULATION_OF_NF_KAPPAB_TRANSCRIPTION_FACTOR_ACTIVITY	87	0.56603946213631	1.72177550946099	7.84441986552005e-06	0.0001093114915348	7.32994551864868e-05	2487	tags=34%, list=14%, signal=30%	SPI1/TMSB4X/NOD2/HAVCR2/CMKLR1/NFKBIA/ARRB2/NLRP3/ZC3H12A/BCL3/FOXP3/NLRC3/NLRC5/TMIGD3/IL10/CYP1B1/NLRP12/IRAK2/ACOD1/CYLD/GFI1/AIM2/TRIM21/NLRP2/TCEAL7/IRAK3/TNFAIP3/KLF4/NFKBIB/NLRP2B
GOBP_POSITIVE_REGULATION_OF_TELOMERE_MAINTENANCE_VIA_TELOMERE_LENGTHENING	GOBP_POSITIVE_REGULATION_OF_TELOMERE_MAINTENANCE_VIA_TELOMERE_LENGTHENING	GOBP_POSITIVE_REGULATION_OF_TELOMERE_MAINTENANCE_VIA_TELOMERE_LENGTHENING	37	-0.54672	-2.25104	7.9368708961719e-06	0.000110443576368765	7.40585812434952e-05	2654	tags=54%, list=15%, signal=46%	POT1/ATM/HNRNPA1/MAP2K7/XRCC5/NEK2/PARN/TNKS/MAPK1/CCT6A/RTEL1/CCT5/CCT7/CCT2/DKC1/CTNNB1/CCT4/NAF1/CCT8/CCT3
GOCC_INTRINSIC_COMPONENT_OF_MITOCHONDRIAL_INNER_MEMBRANE	GOCC_INTRINSIC_COMPONENT_OF_MITOCHONDRIAL_INNER_MEMBRANE	GOCC_INTRINSIC_COMPONENT_OF_MITOCHONDRIAL_INNER_MEMBRANE	55	-0.472208	-2.09317	8.13576875714954e-06	0.000112897488206568	7.5704066070947e-05	2112	tags=36%, list=12%, signal=32%	COX11/APOOL/OXA1L/MTX1/IMMT/MCUR1/PPOX/CHCHD6/TIMM17A/TMEM177/DNAJC11/SAMM50/L2HGDH/HSPA9/SFXN4/MTX2/CHCHD3/SLC25A3/CCDC51/AFG3L2
GOBP_REGULATION_OF_EPITHELIAL_CELL_DIFFERENTIATION	GOBP_REGULATION_OF_EPITHELIAL_CELL_DIFFERENTIATION	GOBP_REGULATION_OF_EPITHELIAL_CELL_DIFFERENTIATION	142	0.515831096642007	1.59806672017442	8.13613648260895e-06	0.000112897488206568	7.5704066070947e-05	4805	tags=49%, list=27%, signal=36%	GATA3/TNF/ACVRL1/ZBED2/PROC/IL1B/CDH5/PLAAT4/MYCL/IFNG/AQP3/ID1/ZFP36/CLDN5/VDR/ALOX15B/MACROH2A2/DLL1/AJAP1/OSR1/S1PR3/SERPINE1/MMP9/WNT9B/TP63/GDF3/NOTCH4/SFRP4/BMP6/PTCH2/PRKCH/STAT1/CD24/TNFRSF1A/ZEB1/IL1A/CEBPB/FRZB/TMEM100/KRT36/SPRED3/PRLR/FOXC1/FGF2/LIF/PRKX/KRT84/ZFP36L1/BTG1/BMP4/NOTCH1/S1PR2/CYP27B1/ERRFI1/KLF7/NCOA3/IL13/KEAP1/GRHL2/KDF1/PAX8/MACROH2A1/GDNF/NKX6-3/OVOL2/FOXJ1/WNT10B/J…
GOBP_ARTERY_DEVELOPMENT	GOBP_ARTERY_DEVELOPMENT	GOBP_ARTERY_DEVELOPMENT	97	0.561294505843984	1.71280384553611	8.25165971867033e-06	0.000114339453654487	7.66709843724554e-05	3759	tags=46%, list=22%, signal=37%	ACVRL1/PRDM1/EDN1/LOXL1/APLNR/GJA5/PDGFRB/MYOCD/ENG/EDNRA/NRP1/COL3A1/MYLK/FOXC2/TBX1/COMP/EGR2/PDE2A/SMAD7/PRRX1/NOTCH3/ADGRF5/NGFR/STRA6/ADAMTS6/FOXF1/DLL4/PLXND1/LOX/EFNB2/ADAMTS9/SMAD6/PRICKLE1/NKX3-1/EFEMP2/FOXC1/NOG/CITED2/HAND2/LRP1/BMP4/NOTCH1/FOLR1/LEP/SIX1
GOBP_BIOLOGICAL_PROCESS_INVOLVED_IN_INTERACTION_WITH_HOST	GOBP_BIOLOGICAL_PROCESS_INVOLVED_IN_INTERACTION_WITH_HOST	GOBP_BIOLOGICAL_PROCESS_INVOLVED_IN_INTERACTION_WITH_HOST	191	0.491232905033873	1.53613703005849	8.26694543544129e-06	0.000114390374199393	7.67051294394286e-05	3582	tags=35%, list=20%, signal=28%	SELPLG/CD74/HLA-DRB1/CD86/CCR5/CIITA/CD4/AXL/LGALS9/SIGLEC1/CLEC5A/ANPEP/CH25H/CD80/LAMP3/TRIM22/SLAMF1/FCN1/GAS6/NRP1/ITGB7/IFITM1/CXCR4/ITGA5/DYNLT1/TNFRSF4/CD209/VAMP8/EGFR/MRC1/TRIM21/TRIM14/CR1/FCN3/HAVCR1/TRIM31/GRK2/TRIM59/GPR15/IFITM3/CHMP4C/SLC52A1/NECTIN2/EFNB2/ATG7/TRIM8/HYAL2/PGLYRP2/HTR2A/CHMP4A/IFITM2/CLEC4G/CR2/AVPR1B/IFIT1/TRIM38/NECTIN4/PTX3/CHMP4B/TRIM34/AGTR1/TRIM26/TRIM10/CTSB…
GOMF_COMPLEMENT_RECEPTOR_ACTIVITY	GOMF_COMPLEMENT_RECEPTOR_ACTIVITY	GOMF_COMPLEMENT_RECEPTOR_ACTIVITY	11	0.854015653789196	1.92201777062635	8.56004014901704e-06	0.000118279825453178	7.93132235553716e-05	1553	tags=82%, list=9%, signal=75%	C5AR2/CMKLR1/FPR3/FPR1/C3AR1/C5AR1/FPR2/GPR33/CR1
GOCC_TELOMERASE_HOLOENZYME_COMPLEX	GOCC_TELOMERASE_HOLOENZYME_COMPLEX	GOCC_TELOMERASE_HOLOENZYME_COMPLEX	21	-0.690871	-2.43082	8.68814484825392e-06	0.000119881796981789	8.03874348631013e-05	3761	tags=76%, list=22%, signal=60%	SNRPB/HNRNPC/TERT/PTGES3/GAR1/SNRPD3/NHP2/LSM11/HNRNPU/SMG7/NAT10/GNL3L/DKC1/SNRPE/SMG5/NVL
GOBP_NEGATIVE_REGULATION_OF_LEUKOCYTE_MIGRATION	GOBP_NEGATIVE_REGULATION_OF_LEUKOCYTE_MIGRATION	GOBP_NEGATIVE_REGULATION_OF_LEUKOCYTE_MIGRATION	48	0.643158073599517	1.87329858340733	8.70159030586407e-06	0.000119899395375347	8.03992355680573e-05	3180	tags=56%, list=18%, signal=46%	C5AR2/SLAMF8/CCL2/CXCL12/CD300A/PTGER4/CD200R1/MMP28/GCSAM/CCL25/HMOX1/STAP1/DPP4/GPR18/DUSP1/PADI2/TNFAIP6/SLIT2/GREM1/KLRC4-KLRK1/KLRK1/CCL21/ADTRP/IL27RA/CD200/EMILIN1/ADORA1
GOCC_TRANSLATION_PREINITIATION_COMPLEX	GOCC_TRANSLATION_PREINITIATION_COMPLEX	GOCC_TRANSLATION_PREINITIATION_COMPLEX	18	-0.72762	-2.42281	8.72960290412065e-06	0.000120117385211448	8.05454099180553e-05	3851	tags=83%, list=22%, signal=65%	EIF3F/EIF2S1/EIF3K/EIF3J/EIF3M/EIF3I/EIF3H/EIF1/EIF3E/EIF3CL/EIF3L/EIF3D/EIF3B/EIF3C/EIF3A
GOBP_REGULATION_OF_BIOLOGICAL_PROCESS_INVOLVED_IN_SYMBIOTIC_INTERACTION	GOBP_REGULATION_OF_BIOLOGICAL_PROCESS_INVOLVED_IN_SYMBIOTIC_INTERACTION	GOBP_REGULATION_OF_BIOLOGICAL_PROCESS_INVOLVED_IN_SYMBIOTIC_INTERACTION	56	0.633388182680008	1.86059916767047	8.78318197720898e-06	0.000120686065327005	8.09267416706504e-05	4207	tags=59%, list=24%, signal=45%	CD74/HLA-DRB1/CIITA/CD4/LGALS9/CH25H/TRIM22/FCN1/IFITM1/F2RL1/TRIM21/TRIM14/LTF/FCN3/TRIM31/TRIM59/IFITM3/NECTIN2/TRIM8/IFITM2/CXCL6/TRIM38/PTX3/ARG1/TRIM34/TRIM26/TRIM10/GSN/SFTPD/TMPRSS4/SNX3/TRIM5/LGALS1
GOBP_POSITIVE_REGULATION_OF_ENDOTHELIAL_CELL_MIGRATION	GOBP_POSITIVE_REGULATION_OF_ENDOTHELIAL_CELL_MIGRATION	GOBP_POSITIVE_REGULATION_OF_ENDOTHELIAL_CELL_MIGRATION	104	0.545017725039443	1.66822847078517	8.94783839734006e-06	0.000122777303468794	8.23290335459701e-05	2863	tags=37%, list=16%, signal=31%	PDGFB/GATA3/TMSB4X/EDN1/SMOC2/JCAD/PTK2B/ZC3H12A/VEGFC/THBS1/TEK/CD40/SRPX2/TGFB1/PIK3CG/HMOX1/NRP1/CCBE1/WNT5A/FOXC2/RRAS/FLT4/FOXP1/PLPP3/FGF1/HDAC7/LGMN/FUT1/FGF18/ANGPT4/RIN2/WNT7A/PRKD2/CIB1/KDR/NOS3/FGF2/GATA2
GOCC_CLATHRIN_COATED_ENDOCYTIC_VESICLE	GOCC_CLATHRIN_COATED_ENDOCYTIC_VESICLE	GOCC_CLATHRIN_COATED_ENDOCYTIC_VESICLE	88	0.563122677597849	1.71383279124843	8.96600659713161e-06	0.000122855489561809	8.23814616845004e-05	4077	tags=45%, list=23%, signal=35%	HLA-DPB1/HLA-DRA/FCGR1A/CD74/HLA-DRB1/HLA-DQA1/HLA-DPA1/CD4/HLA-DQB1/HLA-DRB5/HLA-DQB2/CD3D/ROR2/CD3G/IL7R/HLA-DQA2/SGIP1/WNT5A/VAMP8/EGFR/CTLA4/ADRB2/FZD4/TGFA/FZD2/RAB35/AREG/CD207/CLTB/SYT1/SFTPB/LMBRD1/EREG/CEMIP/SFTPD/AVPR2/KIAA0319/SLC2A8/SYT2/HBEGF
GOMF_PATTERN_RECOGNITION_RECEPTOR_ACTIVITY	GOMF_PATTERN_RECOGNITION_RECEPTOR_ACTIVITY	GOMF_PATTERN_RECOGNITION_RECEPTOR_ACTIVITY	26	0.731134320240736	1.92767388575199	9.0158519078163e-06	0.00012336690693862	8.27243955752268e-05	3557	tags=81%, list=20%, signal=64%	PTAFR/CLEC7A/NOD2/CLEC4E/TLR7/CD14/TLR8/TLR2/CLEC4D/FCN1/TLR4/CLEC6A/MARCO/COLEC12/PGLYRP2/PGLYRP4/TLR9/CD36/NOD1/CARD8/LY96
GOBP_ANTIGEN_PROCESSING_AND_PRESENTATION_OF_ENDOGENOUS_PEPTIDE_ANTIGEN	GOBP_ANTIGEN_PROCESSING_AND_PRESENTATION_OF_ENDOGENOUS_PEPTIDE_ANTIGEN	GOBP_ANTIGEN_PROCESSING_AND_PRESENTATION_OF_ENDOGENOUS_PEPTIDE_ANTIGEN	18	0.779514990277604	1.95747854232351	9.12400608471835e-06	0.00012450098053552	8.34848552087657e-05	2960	tags=78%, list=17%, signal=65%	HLA-DRA/HLA-DRB1/HLA-B/HLA-E/B2M/HLA-F/HLA-C/TAP1/TAPBP/HLA-A/TAP2/ERAP1/HLA-G/ERAP2
GOMF_SUPEROXIDE_GENERATING_NADPH_OXIDASE_ACTIVATOR_ACTIVITY	GOMF_SUPEROXIDE_GENERATING_NADPH_OXIDASE_ACTIVATOR_ACTIVITY	GOMF_SUPEROXIDE_GENERATING_NADPH_OXIDASE_ACTIVATOR_ACTIVITY	8	0.912673774574419	1.88332496867914	9.12233300367559e-06	0.00012450098053552	8.34848552087657e-05	279	tags=50%, list=2%, signal=49%	PDGFB/NCF4/NCF2/NCF1
GOBP_POSITIVE_REGULATION_OF_NATURAL_KILLER_CELL_ACTIVATION	GOBP_POSITIVE_REGULATION_OF_NATURAL_KILLER_CELL_ACTIVATION	GOBP_POSITIVE_REGULATION_OF_NATURAL_KILLER_CELL_ACTIVATION	25	0.729610009122299	1.90867671087153	9.22464453810538e-06	0.000125700135531693	8.42889555523759e-05	2510	tags=60%, list=14%, signal=51%	IL18/IL15RA/TYROBP/AXL/FCGR3A/TOX/IL15/RASGRP1/HLA-E/GAS6/IL12B/HLA-F/KLRC2/IL23A/IL12A
GOBP_REGULATION_OF_VIRAL_PROCESS	GOBP_REGULATION_OF_VIRAL_PROCESS	GOBP_REGULATION_OF_VIRAL_PROCESS	156	0.510256052498276	1.58610853730614	9.37844289951735e-06	0.000127619363875753	8.55759052593354e-05	3623	tags=43%, list=21%, signal=34%	CD74/HLA-DRB1/CIITA/TNF/CD4/AXL/LGALS9/CCL5/CH25H/LAMP3/TRIM22/FCN1/APOBEC3H/OASL/APOBEC3G/APOBEC3A/ZFP36/CD28/IFITM1/CXCR4/RSAD2/DYNLT1/TNIP1/CD209/TRIM21/OAS2/TRIM14/OAS1/ISG15/LTF/APOBEC3D/FCN3/TRIM31/TRIM59/STAT1/APOBEC3F/IFITM3/MX1/NECTIN2/TRIM8/GBP7/IFITM2/CLEC4G/ZNFX1/SHFL/BTBD17/OAS3/TRIM15/IFIH1/IFIT5/BST2/IFIT1/RESF1/NR5A2/TRIM38/FAM111A/PTX3/SLPI/NOTCH1/TRIM34/APOBEC3C/TRIM26/ISG20/TRI…
GOBP_HEART_MORPHOGENESIS	GOBP_HEART_MORPHOGENESIS	GOBP_HEART_MORPHOGENESIS	247	0.473759084629845	1.50190648925012	9.51738027186911e-06	0.000129331352328903	8.67238890544472e-05	3998	tags=36%, list=23%, signal=28%	GATA3/ALPK2/ACVRL1/EDN1/SOX17/PIM1/S1PR1/APLNR/SLIT3/GJA5/CCM2L/COL5A1/TEK/MYBPC3/TGFB1/ENG/HEG1/MYL3/CLDN5/CCN1/EDNRA/ELN/NRP1/DHRS3/SOX18/WNT2/WNT5A/FOXC2/DLL1/TGFB3/PPP1R13L/TBX1/TPM1/GJA1/CPE/RBP4/ACTC1/SLIT2/SMAD7/SFRP2/MICAL2/NRG1/FGFR2/MYLK2/NDRG4/BMP2/WNT16/FOXF1/MYH6/DLL4/PLXND1/TBX5/FLRT2/FZD2/JUN/PKP2/NPY1R/TNNT2/TMEM100/SMAD6/TGFBR2/ANKRD1/ADAMTS1/MYL2/NOS3/FOXC1/NOG/HEYL/TNNC1/NPY5R/…
GOBP_LYMPHOCYTE_APOPTOTIC_PROCESS	GOBP_LYMPHOCYTE_APOPTOTIC_PROCESS	GOBP_LYMPHOCYTE_APOPTOTIC_PROCESS	74	0.590103911951761	1.77205791245854	9.59899932762461e-06	0.000130260800793055	8.73471361174018e-05	2343	tags=41%, list=13%, signal=35%	CD74/GIMAP8/RIPK3/LGALS9/CCL5/FASLG/CD3G/IL7R/PDCD1/IL2RA/DOCK8/JAK3/CD27/ADAM8/LYN/IDO1/HSH2D/BTK/IL10/PRKCQ/CD274/WNT5A/FOXP1/SLC46A2/IL2/BCL6/ORMDL3/BLK/TSC22D3/FAS
GOBP_REGULATION_OF_T_CELL_MIGRATION	GOBP_REGULATION_OF_T_CELL_MIGRATION	GOBP_REGULATION_OF_T_CELL_MIGRATION	43	0.657187479338163	1.8677550919714	9.9555921102024e-06	0.000134914021278836	9.04673801254329e-05	1323	tags=40%, list=8%, signal=37%	AIF1/TNFSF14/CXCL12/RIPK3/CCR2/CCL5/SPN/CXCL13/CD200R1/DOCK8/CXCL10/ADAM8/XCL2/XCL1/WNT5A/CCR6/AIRE
GOBP_TRANSCRIPTION_BY_RNA_POLYMERASE_I	GOBP_TRANSCRIPTION_BY_RNA_POLYMERASE_I	GOBP_TRANSCRIPTION_BY_RNA_POLYMERASE_I	52	-0.467926	-2.08097	1.06117694680816e-05	0.000143608726372995	9.62976650978603e-05	1833	tags=38%, list=10%, signal=35%	LYAR/GTF2H1/UTP15/RRN3/MTOR/TAF1B/POLR2L/TCOF1/POLR1E/POLR1G/POLR1C/NOL11/ERCC2/SMARCA4/PWP1/NCL/DHX33/HEATR1/WDR43/POLR1A
GOBP_REGULATION_OF_OSSIFICATION	GOBP_REGULATION_OF_OSSIFICATION	GOBP_REGULATION_OF_OSSIFICATION	115	0.536157999950522	1.6451192877417	1.07578456110027e-05	0.000145385864142111	9.7489335144976e-05	3336	tags=42%, list=19%, signal=34%	ALOX5/TMEM119/CSF1/PTK2B/PTGER4/PHOSPHO1/SLC8A1/S1PR1/CCL3/CCR1/TGFB1/SRGN/GDF10/CCN1/RFLNA/DHRS3/TACR1/WNT5A/TGFB3/OSR1/COMP/EGR2/OMD/GJA1/ISG15/LTF/SMAD7/GREM1/BMP6/ADRB2/RUNX2/SIX2/OSR2/FAM20C/BMP2/KL/PTN/PBX1/SMAD6/ANKH/OXT/PKDCC/MGP/TENT5A/ZBTB16/SOST/BMP4/NOTCH1
GOBP_NEGATIVE_REGULATION_OF_LEUKOCYTE_DEGRANULATION	GOBP_NEGATIVE_REGULATION_OF_LEUKOCYTE_DEGRANULATION	GOBP_NEGATIVE_REGULATION_OF_LEUKOCYTE_DEGRANULATION	14	0.829394517270912	1.96225601468567	1.07860836567388e-05	0.000145567802994782	9.76113352987638e-05	1044	tags=64%, list=6%, signal=60%	SPI1/NCKAP1L/CCR2/CD84/CD300A/LGALS9/HMOX1/HLA-F/FCGR2B
GOCC_HISTONE_METHYLTRANSFERASE_COMPLEX	GOCC_HISTONE_METHYLTRANSFERASE_COMPLEX	GOCC_HISTONE_METHYLTRANSFERASE_COMPLEX	62	-0.44358	-2.03969	1.08303515842177e-05	0.000145620218622229	9.7646482902014e-05	4255	tags=48%, list=24%, signal=37%	SUZ12/RBBP7/CHD8/RBBP4/KANSL1/SETD1A/BOD1/WDR5/AEBP2/BOD1L1/MGA/KMT2B/MEN1/HCFC1/PHF20/TAF6/RUVBL1/PAXIP1/RUVBL2/PELP1/ASH2L/TEX10/TAF4/NCOA6/E2F6/RBBP5/SENP3/JARID2/PRMT5/RNF2
GOBP_CHAPERONE_MEDIATED_PROTEIN_FOLDING	GOBP_CHAPERONE_MEDIATED_PROTEIN_FOLDING	GOBP_CHAPERONE_MEDIATED_PROTEIN_FOLDING	68	-0.432779	-1.94245	1.08283427625234e-05	0.000145620218622229	9.7646482902014e-05	957	tags=28%, list=5%, signal=27%	CCT6A/UNC45A/CSNK2A1/PPID/CCT5/HSPH1/CCT7/CCT2/HSPA8/HSPA9/DFFA/CCT4/ST13/CCT8/PEX19/CRTAP/FKBP4/TRAP1/CCT3
GOCC_INTEGRIN_COMPLEX	GOCC_INTEGRIN_COMPLEX	GOCC_INTEGRIN_COMPLEX	31	0.700807920252544	1.89326497140277	1.08343098102004e-05	0.000145620218622229	9.7646482902014e-05	3776	tags=65%, list=22%, signal=51%	ITGB2/ITGAM/ITGAL/LYN/ITGA11/TSPAN32/ITGA8/ITGAX/ITGBL1/ITGB7/ITGAD/ITGA5/ITGAE/ITGA1/ITGB4/ITGA4/EMILIN1/ITGB8/ITGA2/ITGB6
GOBP_REACTIVE_OXYGEN_SPECIES_METABOLIC_PROCESS	GOBP_REACTIVE_OXYGEN_SPECIES_METABOLIC_PROCESS	GOBP_REACTIVE_OXYGEN_SPECIES_METABOLIC_PROCESS	217	0.480909484590647	1.51516654641847	1.09067557495137e-05	0.000146394220223718	9.81654941688629e-05	3946	tags=36%, list=23%, signal=29%	ALOX5/PDGFB/NCF4/CLEC7A/TYROBP/NCF2/VAV1/ITGB2/TNF/RIPK3/EDN1/NCF1/CYBB/ITGAM/SYK/PTK2B/ZC3H12A/RAC2/HVCN1/PDGFRB/THBS1/TGFB1/GCH1/FPR2/AKR1C3/PLCG2/CCN1/CYP1B1/TLR4/GNAI2/CCN2/F2RL1/ABCD2/MPO/CFLAR/ACOD1/GPX3/CYBA/PID1/TPO/FBLN5/PLA2R1/SOD3/PXDN/HP/GRB2/MAOB/INAVA/HBD/CYB5R4/TGFBR2/PON3/CD177/MMP3/NOS3/STK17A/CD36/GPX1/TLR6/BCO2/PREX1/PXDNL/AKR1C1/LRRK2/TAFA4/CRP/AGTR1/ATG5/CCN6/PRCP/LEP/RHOA/SF…
GOBP_BONE_CELL_DEVELOPMENT	GOBP_BONE_CELL_DEVELOPMENT	GOBP_BONE_CELL_DEVELOPMENT	35	0.694234902498681	1.92814613825693	1.14649884798294e-05	0.00015367764150106	0.00010304943458562	2684	tags=49%, list=15%, signal=41%	TYROBP/GPR68/PTPN6/FLI1/LILRB1/TAL1/ZNF385A/MPIG6B/FBN1/THPO/FOXP1/LTF/FAM20C/LRRK1/SIGLEC15/TNFSF11/ANXA2
GOBP_NEGATIVE_REGULATION_OF_SMOOTH_MUSCLE_CELL_PROLIFERATION	GOBP_NEGATIVE_REGULATION_OF_SMOOTH_MUSCLE_CELL_PROLIFERATION	GOBP_NEGATIVE_REGULATION_OF_SMOOTH_MUSCLE_CELL_PROLIFERATION	51	0.62817996692524	1.83401153565862	1.15777373190184e-05	0.000154978081612729	0.000103921452251372	3684	tags=55%, list=21%, signal=43%	PTGIR/AIF1/CNN1/IL15/IFNG/MYOCD/IL10/IL12B/HMOX1/TGFB3/TPM1/IGFBP5/PPARG/TNFAIP3/NDRG4/BMP2/VIP/OGN/IL12A/NOS3/NPR3/EFEMP2/NPR1/APLN/S1PR2/VIPR2/NDRG2/RHOA
GOBP_BLOOD_VESSEL_ENDOTHELIAL_CELL_PROLIFERATION_INVOLVED_IN_SPROUTING_ANGIOGENESIS	GOBP_BLOOD_VESSEL_ENDOTHELIAL_CELL_PROLIFERATION_INVOLVED_IN_SPROUTING_ANGIOGENESIS	GOBP_BLOOD_VESSEL_ENDOTHELIAL_CELL_PROLIFERATION_INVOLVED_IN_SPROUTING_ANGIOGENESIS	24	0.73976266736649	1.92875051979097	1.16030416710681e-05	0.000155106060438756	0.000104007269196063	3487	tags=75%, list=20%, signal=60%	ACVRL1/JCAD/APLNR/THBS1/MMRN2/IL12B/HMOX1/PPP1R16B/NGFR/APELA/NRARP/DLL4/IL12A/FGF2/GATA2/BMPER/BMP4/AGTR1
GOBP_REGULATION_OF_CELLULAR_EXTRAVASATION	GOBP_REGULATION_OF_CELLULAR_EXTRAVASATION	GOBP_REGULATION_OF_CELLULAR_EXTRAVASATION	39	0.661828792020338	1.86043754706238	1.17774137057856e-05	0.00015722368540569	0.000105427254910156	3988	tags=67%, list=23%, signal=52%	PTAFR/CXCL12/FUT7/RIPK3/THY1/CCR2/PTGER4/SELE/ADAM8/IL1R1/PLVAP/CCL25/SELP/CCL21/ELANE/ITGA4/CHST4/CHST2/FUT4/IL27RA/AGER/LYVE1/CD47/OLFM4/BST1/ICAM1
GOBP_NEGATIVE_REGULATION_OF_CD4_POSITIVE_ALPHA_BETA_T_CELL_ACTIVATION	GOBP_NEGATIVE_REGULATION_OF_CD4_POSITIVE_ALPHA_BETA_T_CELL_ACTIVATION	GOBP_NEGATIVE_REGULATION_OF_CD4_POSITIVE_ALPHA_BETA_T_CELL_ACTIVATION	31	0.699575996377607	1.88993687214412	1.2063715475429e-05	0.000160827773834812	0.00010784399732753	2577	tags=52%, list=15%, signal=44%	VSIR/TBX21/LGALS9/ZC3H12A/FOXP3/IL4R/JAK3/XCL1/RUNX1/CD274/LGALS9C/SMAD7/IL2/BCL6/TNFSF4/LGALS9B
GOMF_SIGNAL_SEQUENCE_BINDING	GOMF_SIGNAL_SEQUENCE_BINDING	GOMF_SIGNAL_SEQUENCE_BINDING	49	-0.493485	-2.14611	1.21157706346193e-05	0.000161303476070634	0.000108162982223145	2632	tags=43%, list=15%, signal=37%	TOMM20L/KPNA2/AP2B1/KDELR1/NUP153/NUP58/NUP98/SRP68/POM121C/TNPO2/TNPO1/TOMM70/PEX5/IPO4/TOMM40L/KPNB1/IPO5/POM121/PEX19/NOLC1/TOMM20
GOBP_RESPIRATORY_SYSTEM_DEVELOPMENT	GOBP_RESPIRATORY_SYSTEM_DEVELOPMENT	GOBP_RESPIRATORY_SYSTEM_DEVELOPMENT	200	0.48282915869574	1.51207873518741	1.21571957830383e-05	0.000161636562556672	0.000108386335299877	3981	tags=39%, list=23%, signal=30%	CRISPLD2/CEBPA/PDPN/TNF/BASP1/HOPX/HSD11B1/PDGFRA/ACE/PDGFRB/MYOCD/PGR/ADAMTS2/HEG1/ASS1/CHI3L1/COL3A1/CCN2/CCBE1/KLF2/WNT2/WNT5A/FGF7/TGFB3/RXFP1/FLT4/RBP4/ADAMTSL2/GLI2/FGF1/DPPA4/IGFBP5/FGF18/STRA6/FGFR2/EPAS1/RDH10/SLC23A1/FOXF1/TBX5/LOX/SMPD3/FGF10/PHEX/THRB/TGFBR2/KDR/WNT2B/MAN2A1/NOS3/WNT7B/FGF2/CTSZ/HS6ST1/PKDCC/CTSH/PDGFA/NOG/LIF/LIPA/ARG1/ZFPM2/LOXL3/BMP4/NOTCH1/MMP12/RCN3/GATA6/DLX5/AL…
GOBP_PSEUDOURIDINE_SYNTHESIS	GOBP_PSEUDOURIDINE_SYNTHESIS	GOBP_PSEUDOURIDINE_SYNTHESIS	18	-0.721889	-2.40373	1.22487756474865e-05	0.000162634686898972	0.000109055633371578	2797	tags=61%, list=16%, signal=51%	TRUB2/RPUSD1/GAR1/RPUSD2/RPUSD4/NHP2/RPUSD3/TRUB1/DKC1/NAF1/PUS7
GOBP_ANTIMICROBIAL_HUMORAL_RESPONSE	GOBP_ANTIMICROBIAL_HUMORAL_RESPONSE	GOBP_ANTIMICROBIAL_HUMORAL_RESPONSE	115	0.533888860660661	1.63815677890537	1.27265758060985e-05	0.000168751312034565	0.000113157171862399	5591	tags=55%, list=32%, signal=38%	NOD2/RNASE2/RNASE6/LYZ/CXCL13/BCL3/RARRES2/CXCL9/GNLY/CXCL11/CXCL10/HLA-E/SLC11A1/ACOD1/CXCL14/JCHAIN/PRSS2/CCL13/S100A9/CXCL2/LTF/S100A12/HLA-A/ELANE/DEFB1/AZU1/RNASE3/PGLYRP4/CTSG/CXCL5/CXCL3/CAMP/CXCL6/WFDC10B/PRSS3/SLPI/H2BC8/WFDC2/GATA6/DEFA4/SFTPD/PI3/DEFA3/CXCL1/PGLYRP3/WFDC3/IL17A/IL36RN/LEAP2/PGC/SEMG2/SPON2/RNASE7/KLK7/ANG/PF4V1/PLA2G1B/CXCL8/WFDC5/TF/H2BC10/REG1A/SPINK5
GOBP_FAT_CELL_DIFFERENTIATION	GOBP_FAT_CELL_DIFFERENTIATION	GOBP_FAT_CELL_DIFFERENTIATION	224	0.474843195045143	1.49889023176121	1.28518853282803e-05	0.000170183836363196	0.000114117759366564	4931	tags=47%, list=28%, signal=34%	FFAR4/ALOX5/GATA3/CEBPA/CMKLR1/SOCS1/MAFB/TNF/MEDAG/CCDC3/PIM1/ZC3H12A/RARRES2/PDGFRA/RUNX1T1/ZNF385A/WNT5B/TGFB1/ID2/CCN4/ZFP36/GDF10/PLAC8/WNT5A/JDP2/LRG1/CEBPD/EGR2/DIO2/IL6/PSMB8/TFE3/GDF3/SFRP2/ADGRF5/WNT1/PID1/ATF5/ZBTB7C/PPARG/ADRB2/ADRB1/RETN/PRDM16/STEAP4/ZFP36L2/RORA/MMP11/BMP2/CEBPB/FRZB/FGF10/HTR2A/KLF4/SMAD6/RORC/ZBTB7A/MB/GRK5/ERAP1/RGS2/IL11/GATA2/EBF2/METRNL/GPX1/ZBTB16/ZFP36L1/CD…
GOBP_LYMPH_VESSEL_DEVELOPMENT	GOBP_LYMPH_VESSEL_DEVELOPMENT	GOBP_LYMPH_VESSEL_DEVELOPMENT	29	0.713147104950263	1.90676293840858	1.29465394644783e-05	0.000171207123226899	0.000114803930313056	2818	tags=62%, list=16%, signal=52%	PDPN/ACVRL1/SYK/CLEC14A/VEGFC/HEG1/CCBE1/SOX18/FOXC2/TBX1/TIE1/SVEP1/FLT4/VASH1/EFNB2/KDR/TMEM204/FOXC1
GOBP_REGULATION_OF_T_HELPER_17_TYPE_IMMUNE_RESPONSE	GOBP_REGULATION_OF_T_HELPER_17_TYPE_IMMUNE_RESPONSE	GOBP_REGULATION_OF_T_HELPER_17_TYPE_IMMUNE_RESPONSE	25	0.724298563213571	1.89478184514834	1.30090353490974e-05	0.00017161105995067	0.000115074792427977	3889	tags=80%, list=22%, signal=62%	CLEC7A/CARD9/EPHB2/TBX21/IL12RB1/ZC3H12A/FOXP3/ARID5A/PRKCQ/IL12B/NFKBID/CLEC6A/SMAD7/IL2/IL23A/IL27RA/LOXL3/NFKBIZ/MALT1/IL23R
GOBP_REGULATION_OF_LIPID_KINASE_ACTIVITY	GOBP_REGULATION_OF_LIPID_KINASE_ACTIVITY	GOBP_REGULATION_OF_LIPID_KINASE_ACTIVITY	69	0.586972506378133	1.75760849954331	1.30119226332877e-05	0.00017161105995067	0.000115074792427977	2976	tags=42%, list=17%, signal=35%	PDGFB/FGR/PIK3R5/NOD2/SOCS1/PIK3R6/SLA2/AGAP2/TNFAIP8L3/FLT3/PTK2B/PDGFRA/CCR7/PDGFRB/PIK3IP1/TEK/LYN/TGFB1/FPR2/CISH/SOCS3/CCL19/CD19/CCL21/P2RY12/DGKZ/FGF2/FLT1/VAV3
GOBP_POSITIVE_REGULATION_OF_SIGNALING_RECEPTOR_ACTIVITY	GOBP_POSITIVE_REGULATION_OF_SIGNALING_RECEPTOR_ACTIVITY	GOBP_POSITIVE_REGULATION_OF_SIGNALING_RECEPTOR_ACTIVITY	45	0.636834269622759	1.82866936947694	1.31359976450611e-05	0.000173015840640564	0.000116016776274139	4077	tags=51%, list=23%, signal=39%	CCL2/EPHB2/CCR2/EDN1/NCF1/IFNG/IL10/NRP1/GREM1/ADRA2A/ADRB2/TGFA/AREG/CACNG3/IFNGR2/JAK2/RELN/ADORA1/EREG/FBXW7/NCOA3/NEURL1/HBEGF
GOBP_OSTEOCLAST_DEVELOPMENT	GOBP_OSTEOCLAST_DEVELOPMENT	GOBP_OSTEOCLAST_DEVELOPMENT	18	0.774103472449033	1.94388941297648	1.32338248193005e-05	0.000174071618317422	0.000116724734123997	2684	tags=61%, list=15%, signal=52%	TYROBP/GPR68/LILRB1/FBN1/FOXP1/LTF/FAM20C/LRRK1/SIGLEC15/TNFSF11/ANXA2
GOBP_MAST_CELL_ACTIVATION_INVOLVED_IN_IMMUNE_RESPONSE	GOBP_MAST_CELL_ACTIVATION_INVOLVED_IN_IMMUNE_RESPONSE	GOBP_MAST_CELL_ACTIVATION_INVOLVED_IN_IMMUNE_RESPONSE	55	0.61563360983504	1.80799462934026	1.32697188064186e-05	0.000174311026241114	0.000116885270496958	2570	tags=42%, list=15%, signal=36%	FGR/LAT2/PTPN6/PTGDR/CD84/CD300A/LGALS9/SYK/RAC2/IL4R/MILR1/LYN/RASGRP1/CLNK/PIK3CG/BTK/HMOX1/VAMP8/UNC13D/FOXF1/BLK/STXBP2/LAT
GOBP_MACROPHAGE_CHEMOTAXIS	GOBP_MACROPHAGE_CHEMOTAXIS	GOBP_MACROPHAGE_CHEMOTAXIS	38	0.66943324729282	1.87862932538766	1.34277309867785e-05	0.000175917560746997	0.000117962541535585	1002	tags=42%, list=6%, signal=40%	SLAMF8/CCL2/CMKLR1/CSF1R/C3AR1/CSF1/CCL5/IL34/PTK2B/RARRES2/C5AR1/MMP28/CCL3/THBS1/SLAMF1/STAP1
GOBP_RESPONSE_TO_BMP	GOBP_RESPONSE_TO_BMP	GOBP_RESPONSE_TO_BMP	167	0.494024131298133	1.53562766094537	1.34210448685076e-05	0.000175917560746997	0.000117962541535585	3656	tags=37%, list=21%, signal=29%	GATA3/SPINT2/ACVRL1/ROR2/SULF1/CDH5/TGFB1/ENG/CHRD/CCN1/ZNF423/ADAMTS12/CRB2/WNT5A/TGFB3/FBN1/COMP/HTRA3/HTRA1/TNFAIP6/CRIM1/GDF3/SMAD7/SFRP2/SFRP4/GREM1/WNT1/BMP6/PPARG/TMPRSS6/RUNX2/FST/BMP2/RGMA/GDF5/SMPD3/LEFTY2/TMEM100/SMAD6/SORL1/GREM2/SKIL/KDR/ADAMTS7/NOG/HEYL/VWC2/SOST/BMP8A/FSTL1/BMPER/BMP4/NOTCH1/CHRDL1/GDF6/GDF7/UBE2D1/GATA6/DLX5/SMAD1/USP15
GOBP_RHO_PROTEIN_SIGNAL_TRANSDUCTION	GOBP_RHO_PROTEIN_SIGNAL_TRANSDUCTION	GOBP_RHO_PROTEIN_SIGNAL_TRANSDUCTION	138	0.521337597068329	1.6144712235643	1.36991987750391e-05	0.000179235732180193	0.000120187560651633	4026	tags=43%, list=23%, signal=33%	PDPN/WAS/GPR65/ARHGDIB/P2RY8/P2RY10/PDGFRB/GPR35/HEG1/RHOG/NRP1/COL3A1/GPR174/F2RL1/GPR18/COL1A2/F2RL3/CDH13/ARHGEF3/RASGRF2/GPR4/LPAR1/RHOU/GPR55/NGFR/ADRA2A/LPAR4/BCL6/AKAP13/ABCA1/CDC42SE2/CNKSR1/F2RL2/PLEKHG7/RASIP1/ARHGAP4/GPR20/ARHGAP6/LPAR6/PLEKHG5/CDC42EP2/ARHGEF1/TAX1BP3/ARHGAP1/CDC42EP5/AGTR1/ABRA/NTN1/LIMK1/RHOA/STARD8/NET1/STARD13/APOA1/ARHGAP29/RHOB/ADRA1A/C15orf62/RHOD
GOBP_REGULATION_OF_OSTEOBLAST_DIFFERENTIATION	GOBP_REGULATION_OF_OSTEOBLAST_DIFFERENTIATION	GOBP_REGULATION_OF_OSTEOBLAST_DIFFERENTIATION	123	0.532293329554102	1.64157165780281	1.37266520791975e-05	0.000179356732472485	0.000120268698100019	3922	tags=46%, list=22%, signal=36%	FFAR4/CEBPA/TMEM119/TNF/ID3/SEMA4D/NPNT/VEGFC/CHRD/CCN4/HGF/GDF10/CCN1/IFITM1/SMOC1/CEBPD/TNFAIP6/IL6/TWIST2/TP63/CRIM1/LTF/HDAC7/SFRP2/GREM1/IGFBP5/BMP6/PPARG/IGF1/RUNX2/TCIRG1/FGFR2/FAM20C/BMP2/CEBPB/HEMGN/GDPD2/SMAD6/RANBP3L/TNN/RASSF2/AREG/WNT7B/FGF2/NOG/PDLIM7/TENT5A/JUND/HAND2/BMP4/NOTCH1/FBN2/SMAD1/CLIC1/NPPC/CTHRC1/SOX11
GOBP_PROTEIN_LOCALIZATION_TO_CHROMOSOME_TELOMERIC_REGION	GOBP_PROTEIN_LOCALIZATION_TO_CHROMOSOME_TELOMERIC_REGION	GOBP_PROTEIN_LOCALIZATION_TO_CHROMOSOME_TELOMERIC_REGION	30	-0.611323	-2.40997	1.3753233832862e-05	0.000179466039366036	0.000120341994472	3566	tags=57%, list=20%, signal=45%	TPP1/TERT/ZNF827/POT1/XRCC5/PINX1/TNKS/CCT6A/GNL3/CCT5/CCT7/GNL3L/CCT2/DKC1/CCT4/CCT8/CCT3
GOBP_NEGATIVE_REGULATION_OF_CHEMOTAXIS	GOBP_NEGATIVE_REGULATION_OF_CHEMOTAXIS	GOBP_NEGATIVE_REGULATION_OF_CHEMOTAXIS	63	0.59886580961919	1.77541251535103	1.40228767482121e-05	0.000182742568417177	0.000122539090047033	2231	tags=41%, list=13%, signal=36%	AIF1/C5AR2/SLAMF8/CCL2/SEMA4D/PTPRO/CXCL13/SEMA4A/MMP28/THBS1/SEMA3G/NRP1/SEMA3F/STAP1/DPP4/GPR18/WNT5A/DUSP1/PADI2/TNFAIP6/SLIT2/GREM1/KLRC4-KLRK1/KLRK1/ELANE/SEMA5B
GOMF_LYSINE_N_METHYLTRANSFERASE_ACTIVITY	GOMF_LYSINE_N_METHYLTRANSFERASE_ACTIVITY	GOMF_LYSINE_N_METHYLTRANSFERASE_ACTIVITY	59	-0.460844	-2.07366	1.42369769576206e-05	0.000185287578581874	0.000124245661386397	4839	tags=56%, list=28%, signal=41%	METTL22/KMT2D/KMT5B/NSD2/SETD4/SETD5/CAMKMT/SETMAR/KMT5C/PRDM7/SETD1A/WDR5/DOT1L/KMT2B/EEF1AKMT3/N6AMT1/METTL21A/SMYD1/SETD9/SUV39H2/EHMT2/EEF2KMT/ASH2L/SETD6/ASH1L/CSKMT/SMYD5/TTLL12/SMYD2/SETDB2/RBBP5/SMYD3/SETDB1
GOBP_HYPERSENSITIVITY	GOBP_HYPERSENSITIVITY	GOBP_HYPERSENSITIVITY	12	0.853397946479906	1.95495727023693	1.43352314944024e-05	0.00018632018559743	0.000124938082014816	1044	tags=75%, list=6%, signal=71%	FCGR1A/GATA3/FUT7/C3/FCGR3A/CCR7/BTK/HLA-E/FCGR2B
GOBP_SEQUESTERING_OF_CALCIUM_ION	GOBP_SEQUESTERING_OF_CALCIUM_ION	GOBP_SEQUESTERING_OF_CALCIUM_ION	124	0.52512569704463	1.61898035306481	1.44392717578003e-05	0.000187425171749471	0.000125679036893357	2819	tags=34%, list=16%, signal=29%	P2RY6/PTPN6/CORO1A/CCR5/THY1/LCK/XCR1/PTK2B/FASLG/SLC8A1/CXCL9/APLNR/PTPRC/CCR7/CXCL11/CCL3/CACNA1C/CXCL10/LYN/SLC8B1/XCL1/PLCG2/CLIC2/PLN/JSRP1/F2RL3/CCL19/JPH2/CYBA/TRPM2/CD19/CCL21/BDKRB1/CASQ1/HTR2A/GP5/UBASH3B/DRD1/ATP1A2/GP1BA/NOS1/FGF2
GOBP_NEGATIVE_REGULATION_OF_INTERLEUKIN_1_BETA_PRODUCTION	GOBP_NEGATIVE_REGULATION_OF_INTERLEUKIN_1_BETA_PRODUCTION	GOBP_NEGATIVE_REGULATION_OF_INTERLEUKIN_1_BETA_PRODUCTION	31	0.697241783927062	1.88363088937663	1.45225315067201e-05	0.000188257868952903	0.000126237406836808	3850	tags=65%, list=22%, signal=50%	FFAR4/TREM2/LILRB4/CX3CR1/ARRB2/NLRP3/MEFV/ZC3H12A/CD33/GHRL/NLRP7/IGF1/TNFAIP3/SERPINB1/PML/NLRP2B/CARD16/CARD8/ERRFI1/APOA1
GOBP_ESTABLISHMENT_OF_PROTEIN_LOCALIZATION_TO_MITOCHONDRIAL_MEMBRANE	GOBP_ESTABLISHMENT_OF_PROTEIN_LOCALIZATION_TO_MITOCHONDRIAL_MEMBRANE	GOBP_ESTABLISHMENT_OF_PROTEIN_LOCALIZATION_TO_MITOCHONDRIAL_MEMBRANE	30	-0.609995	-2.40473	1.45767712043223e-05	0.000188712680558454	0.000126542383399027	1800	tags=50%, list=10%, signal=45%	NMT1/TIMM13/MAIP1/TIMM10B/BBC3/OXA1L/TOMM22/TOMM70/MOAP1/BCS1L/HSPA4/SAMM50/HSP90AA1/TIMM9/TIMM8A
GOCC_ORGANELLE_ENVELOPE_LUMEN	GOCC_ORGANELLE_ENVELOPE_LUMEN	GOCC_ORGANELLE_ENVELOPE_LUMEN	93	-0.373972	-1.7948	1.46397142191585e-05	0.000189278824786285	0.000126922014697387	3328	tags=46%, list=19%, signal=38%	PRELID3B/COA4/FKBP10/CEP89/DIABLO/BCHE/NBR1/CIAPIN1/CHCHD2/MIX23/UQCC2/TUBB/AIFM1/NDUFA8/IGF2R/PRELID3A/TIMM13/CAPN2/TIMM10B/CHCHD4/CLPB/STOML2/NLN/IMMT/AK2/PNPT1/SDHAF3/PPOX/COA6/CYCS/OPA1/CPOX/PRELID2/SIRT5/THEM4/TIMM9/TIMM8A/HAX1/CACYBP/NME4/COA7/NDUFS1/TRAP1
GOMF_ACTIN_BINDING	GOMF_ACTIN_BINDING	GOMF_ACTIN_BINDING	438	0.434245187473407	1.39016638210536	1.46608175131601e-05	0.00018930324264699	0.000126938388235625	4670	tags=37%, list=27%, signal=28%	TAGLN/AIF1/MYO1F/HCLS1/PARVG/ABI3/TMSB4X/GMFG/MYO1G/LSP1/NOD2/PSTPIP1/WAS/CORO1A/FMNL1/CCR5/LMOD1/RCSD1/TNNI2/LCP1/MEFV/MYH11/CNN1/PDLIM1/ERMN/PSTPIP2/KCNMA1/MYO1A/CNN2/NEXN/MYL4/MYBPC3/GBP1/EVL/GCSAM/NEBL/MYL3/CCIN/SYNPO2/TNS4/MYOM3/MYLK/CXCR4/S100A4/FAM107A/PALLD/TMSB10/MYO7A/TPM1/XIRP1/SNTG2/EGFR/CORO7/SYN1/VASH1/SYNPO/TPM4/VASP/FMNL3/SYNE1/ZNF185/PPP1R18/CAPZB/MICAL2/KLHL3/TPM2/MAP1A/MYO7B/MA…
[truncated: 1,702 more rows]
