# Supplementary material for: Identification and validation of prognostic genes and prognostic models associated with cutaneous melanoma and integrative stress response
Source: Front Immunol. 2025 Dec 2;16:1689103. doi: 10.3389/fimmu.2025.1689103 (PMC12705592; doi:10.3389/fimmu.2025.1689103)
Supplement: Supplementary file 12 [file Table10.xlsx]

## Sheet: Supplementary Tables 10
Tables S10. The table of enrichment pathway information for MBTPS2.
	ID	Description	setSize	enrichmentScore	NES	pvalue	p.adjust	qvalue	rank	leading_edge	core_enrichment
GOMF_OXIDOREDUCTION_DRIVEN_ACTIVE_TRANSMEMBRANE_TRANSPORTER_ACTIVITY	GOMF_OXIDOREDUCTION_DRIVEN_ACTIVE_TRANSMEMBRANE_TRANSPORTER_ACTIVITY	GOMF_OXIDOREDUCTION_DRIVEN_ACTIVE_TRANSMEMBRANE_TRANSPORTER_ACTIVITY	59	-0.614399	-2.87713	1e-10	1.12891748579071e-07	1.01087211817072e-07	1544	tags=54%, list=9%, signal=50%	NDUFC2/CYB561D2/NDUFA1/NDUFS3/COX6A2/NDUFA8/NDUFB9/NDUFA12/COX5A/NDUFV1/COX7A1/NDUFB8/SURF1/UQCR10/UQCRC1/COX4I2/NDUFA7/COX8A/COX6A1/NDUFB4/NDUFS7/NDUFB10/NDUFA2/COX4I1/COX5B/NDUFS5/NDUFS6/NDUFS8/COX6B1/NDUFA3/NDUFB7/NDUFA13
GOCC_CYTOSOLIC_LARGE_RIBOSOMAL_SUBUNIT	GOCC_CYTOSOLIC_LARGE_RIBOSOMAL_SUBUNIT	GOCC_CYTOSOLIC_LARGE_RIBOSOMAL_SUBUNIT	56	-0.616717	-2.85213	1e-10	1.12891748579071e-07	1.01087211817072e-07	2355	tags=46%, list=13%, signal=40%	RPL24/RPL13A/RPL14/RPL3L/RPL36A/RPL19/RPL36AL/RPL7A/RPL10/RPL32/RPL27A/RPL37A/RPL38/RPL29/RPL12/RPL8/RPL37/RPL13/RPL18A/RPLP1/RPL35/RPL36/UBA52/RPL18/RPLP2/RPL28
GOBP_KERATINIZATION	GOBP_KERATINIZATION	GOBP_KERATINIZATION	59	-0.599912	-2.80929	1e-10	1.12891748579071e-07	1.01087211817072e-07	4958	tags=75%, list=28%, signal=54%	LIPM/LCE1E/CASP14/KRTAP6-1/LCE1C/SPRR2A/PPL/LCE1B/SPRR2D/LCE3A/LCE1F/LIPN/CERS3/LCE4A/SPRR2E/TGM3/LCE2C/SPRR2B/SPRR2F/SPRR1A/KRT16/LCE2D/SPRR1B/LCE3E/LCE6A/IVL/LCE2B/KLK5/LCE1A/LCE3D/LCE2A/SPRR2G/LCE5A/SPRR4/TGM1/KRT2/EVPL/SFN/CDH3/LORICRIN/CYP26B1/KRT17/CNFN/SHARPIN
GOCC_RESPIRASOME	GOCC_RESPIRASOME	GOCC_RESPIRASOME	86	-0.506192	-2.6095	1e-10	1.12891748579071e-07	1.01087211817072e-07	2589	tags=55%, list=15%, signal=47%	NDUFV2/COX7A2/NDUFB2/COX6C/NDUFC1/NDUFA9/BCS1L/COX6B2/CYC1/COX7C/NDUFC2/NDUFA1/NDUFS3/COX6A2/NDUFA8/NDUFB9/UQCR11/NDUFA12/COX5A/UQCRQ/NDUFV1/COX7A1/NDUFB8/SURF1/UQCR10/UQCRC1/COX4I2/NDUFA7/NDUFA4L2/COX8A/COX6A1/NDUFB4/NDUFS7/NDUFB10/NDUFA2/COX4I1/COX5B/NDUFB11/NDUFS5/NDUFS6/NDUFS8/HIGD2A/COX6B1/NDUFA11/NDUFA3/NDUFB7/NDUFA13
GOMF_HELICASE_ACTIVITY	GOMF_HELICASE_ACTIVITY	GOMF_HELICASE_ACTIVITY	153	0.567764928446808	1.87251918336294	1e-10	1.12891748579071e-07	1.01087211817072e-07	5156	tags=63%, list=30%, signal=45%	RECQL/ATRX/SMARCAD1/SHPRH/CHD9/WRN/ERCC6L2/DHX36/DDX21/HLTF/DDX18/DHX15/HELZ/DDX3X/DHX29/CHD6/DDX52/MTREX/DHX40/SMARCA1/ASCC3/DHX9/SMARCA5/SETX/MCM8/HELQ/CHD1/AQR/RAD50/DHX57/DDX46/DDX1/DDX10/DDX59/DHX32/BTAF1/FANCM/DICER1/DDX60/ZRANB3/DDX6/CHD1L/ERCC3/RAD54B/RAD54L2/XRCC5/MCM9/DDX50/DDX42/TTF2/DDX60L/YTHDC2/IFIH1/BRIP1/SMARCAL1/DDX20/MRE11/ERCC6L/ERCC6/RFC3/HELB/DDX17/ZGRF1/DHX8/G3BP1/DDX55/CHD7…
GOMF_ATP_HYDROLYSIS_ACTIVITY	GOMF_ATP_HYDROLYSIS_ACTIVITY	GOMF_ATP_HYDROLYSIS_ACTIVITY	310	0.52218791334122	1.77216581932454	1e-10	1.12891748579071e-07	1.01087211817072e-07	3737	tags=46%, list=21%, signal=37%	HSPA13/RECQL/ATRX/PIKFYVE/SMARCAD1/KIF16B/CHD9/WRN/DHX36/KIF2A/PEX1/ABCB10/DDX21/RFC1/DDX18/BBS10/DHX15/HSPA8/KIF3B/ABCD3/PMS2/DDX3X/KIF3A/DHX29/CHD6/NUBPL/KIF5B/VWA8/DDX52/ATAD1/MTREX/DHX40/BBS12/KATNAL1/ASCC3/VPS4B/DHX9/SMARCA5/SMCHD1/MCM8/HELQ/YME1L1/SMC4/CHD1/AQR/RAD50/DHX57/CLPX/SMC1A/KIF27/MSH2/DDX46/DDX1/SPAST/HSPD1/KIF21A/DDX10/LONP2/SMC2/NVL/SMC3/DDX59/DHX32/BTAF1/FANCM/RSF1/HSP90AA1/KIF…
GOBP_GOLGI_VESICLE_TRANSPORT	GOBP_GOLGI_VESICLE_TRANSPORT	GOBP_GOLGI_VESICLE_TRANSPORT	295	0.516095687114737	1.74773561132373	1e-10	1.12891748579071e-07	1.01087211817072e-07	3571	tags=46%, list=20%, signal=37%	ARFGEF2/SEC24B/USO1/PREPL/SEC23A/TRAPPC11/MON2/KLHL20/COPB1/STX17/TRAPPC8/GOLGA4/KIF16B/LMAN1/BLZF1/GCC2/SEC24A/TMED7/EXOC5/COG6/EXOC8/COG5/TRIP11/SEC23IP/YIPF4/RP2/VPS13C/ARL1/YIPF5/CNST/VPS54/RABEP1/SPIRE1/AP1G1/ACSL3/TMED5/COPB2/ERGIC2/PGAP1/TMED10/GOSR1/ANKFY1/ZW10/CUL3/SEC24D/TMED2/CCDC93/ATP2C1/MIA3/EXOC1/LYPLA1/AP1AR/ARCN1/VAMP4/SCAMP1/RINT1/TRAPPC10/ATL2/VAMP7/RAB29/NBAS/VAPB/PITPNB/GOLGA…
GOBP_PROTEASOME_MEDIATED_UBIQUITIN_DEPENDENT_PROTEIN_CATABOLIC_PROCESS	GOBP_PROTEASOME_MEDIATED_UBIQUITIN_DEPENDENT_PROTEIN_CATABOLIC_PROCESS	GOBP_PROTEASOME_MEDIATED_UBIQUITIN_DEPENDENT_PROTEIN_CATABOLIC_PROCESS	408	0.459672878947734	1.57143004745813	1.02867848254697e-10	1.12891748579071e-07	1.01087211817072e-07	4506	tags=48%, list=26%, signal=36%	UBR3/ITCH/KLHL15/LTN1/UBR1/UBE4A/CLOCK/CUL4B/CDC27/NEMF/ZYG11B/SEL1L/ERLEC1/EDEM3/KLHL20/NEDD4/ANKIB1/DNAJC10/APPBP2/ANAPC1/UBXN2A/ARIH1/TAF1/DNAJB14/CUL5/PSMD10/BBS7/MTM1/UBQLN2/NFE2L2/SOCS5/HECTD1/TRIM2/FEM1B/CCDC47/CANX/ERLIN2/STT3B/FBXL4/CSNK1A1/KLHDC10/EDEM1/CUL3/USP14/FBXW11/SPOPL/UBXN4/KLHL42/JKAMP/ASCC3/DNAJB9/FAM8A1/UBXN7/UFL1/HUWE1/GSK3B/UCHL5/XPO1/WDR26/UBE2W/MARCHF6/KBTBD6/UBQLN1/PCNP…
GOMF_UBIQUITIN_LIKE_PROTEIN_TRANSFERASE_ACTIVITY	GOMF_UBIQUITIN_LIKE_PROTEIN_TRANSFERASE_ACTIVITY	GOMF_UBIQUITIN_LIKE_PROTEIN_TRANSFERASE_ACTIVITY	448	0.4523445148604	1.54776581704273	1e-10	1.12891748579071e-07	1.01087211817072e-07	5072	tags=47%, list=29%, signal=34%	RLIM/UBR3/ITCH/LTN1/FBXO11/TRIP12/UBR1/UBE4A/RNF111/UBE3A/XIAP/RANBP2/KLHL20/NEDD4/UBE3C/ANKIB1/SHPRH/MIB1/PJA2/BIRC6/TRIM23/ARIH1/TAF1/CUL5/RNF6/HLTF/ZFP91/HECTD1/TRIM2/UBR5/RNF169/RNF13/FBXO21/TRIM37/RNF170/CUL3/RC3H2/FBXW11/TRIM44/KLHL42/WDSUB1/TRIM33/RNF11/UFL1/HUWE1/UBE2W/MARCHF6/CBLL1/RMND5A/KLHL9/DZIP3/RAD18/BRCA1/PEX12/UBE2Q2/RNF2/HERC3/G2E3/KIAA1586/HECTD2/RSPRY1/UBE2K/CNOT4/HACE1/RNF141…
GOMF_CATALYTIC_ACTIVITY_ACTING_ON_RNA	GOMF_CATALYTIC_ACTIVITY_ACTING_ON_RNA	GOMF_CATALYTIC_ACTIVITY_ACTING_ON_RNA	386	0.458738858243175	1.56589247429984	1.22461179158114e-10	1.2095490665447e-07	1.08307244977524e-07	5128	tags=51%, list=29%, signal=37%	PDE12/IARS2/POLR1F/ERI2/METTL15/POLR2B/RNMT/THUMPD3/DHX36/EPRS1/TRMT61B/PNPT1/DIS3/DDX21/DDX18/TSNAX/DHX15/XRN2/TRMT1L/TFB2M/IARS1/DDX3X/NSUN3/DHX29/TYW1/CNOT1/DDX52/MTREX/DHX40/CMTR2/ANGEL2/DHX9/DTD2/POLR1B/TYW5/CNOT6L/TYW3/METTL8/AQR/XRN1/DHX57/DTWD2/TGS1/POLR2M/MED21/QTRT2/DDX46/DDX1/TRNT1/NUDT12/RNASEH1/ZCCHC4/ALKBH8/METTL6/DDX10/DARS1/METTL14/DDX59/DHX32/POLR3F/DARS2/METTL2A/ZC3H12C/FANCM/PO…
GOCC_SPINDLE	GOCC_SPINDLE	GOCC_SPINDLE	399	0.457140705870135	1.56104109086171	2.46131819572894e-10	2.21003998356498e-07	1.97894693593441e-07	4826	tags=49%, list=28%, signal=36%	RIF1/STAG2/CDC27/XIAP/EVI5/CEP350/CEP170/CLTC/BRCC3/KIF16B/BIRC6/BOD1L1/PAFAH1B1/STAG1/TOGARAM1/PKD2/KIF2A/CLASP2/NEK7/CHMP2B/CCDC117/ATM/KIF3B/KIF3A/MAPK1/TUBGCP5/CSNK1A1/SEPTIN7/ZW10/CUL3/ALMS1/KATNAL1/TOPBP1/KLHL42/TTL/VPS4B/CEP295/MAP7D3/WAPL/TERF1/ARL2BP/RB1/TPR/PARP4/POC1B/ECT2/TNKS/SMC1A/PHLPP2/SPAST/CEP44/CSPP1/SEPTIN2/KIFAP3/CCSAP/ARL8B/NCOR1/RAD21/DCTN4/SMC3/NR3C1/NIN/MAPK14/SBDS/MICAL3…
GOBP_GOLGI_ORGANIZATION	GOBP_GOLGI_ORGANIZATION	GOBP_GOLGI_ORGANIZATION	157	0.547266652222151	1.8092418259568	4.0803795935594e-10	3.35849243713219e-07	3.00731134606018e-07	4670	tags=55%, list=27%, signal=41%	USO1/TRAPPC11/CAMSAP2/STX17/TRAPPC8/LMAN1/BLZF1/UBXN2A/GCC2/TMED7/COG6/AKAP9/COG5/TRIP11/CLASP2/SEC23IP/YIPF4/ARL1/YIPF5/ARFGEF1/DYNC2H1/TMED5/MAPK1/GOLGB1/CSNK1A1/TMED10/ZW10/TMED2/VAMP4/HUWE1/ARHGAP21/ATL2/LYSMD3/RAB29/GOLGA5/VCPIP1/RBSN/RAB33B/HACE1/COG3/UBXN2B/ATP8B2/PDCD10/DYM/MYO5A/FBXW8/CLASP1/SEC22B/ATL3/RAB1A/USP6NL/GOLPH3/RAB2A/PI4K2B/GOLPH3L/COG2/ZFP69B/TMED4/BAG5/YWHAZ/BET1/PRKD1/STX6…
GOMF_ATP_DEPENDENT_ACTIVITY_ACTING_ON_DNA	GOMF_ATP_DEPENDENT_ACTIVITY_ACTING_ON_DNA	GOMF_ATP_DEPENDENT_ACTIVITY_ACTING_ON_DNA	102	0.599712739471466	1.92470078140807	6.01797330980507e-10	4.57227095238036e-07	4.09417099182042e-07	4302	tags=62%, list=25%, signal=47%	RECQL/ATRX/SMARCAD1/CHD9/WRN/DHX36/RFC1/HLTF/BPTF/DDX3X/CHD6/SMARCA1/ASCC3/DHX9/SMARCA5/SETX/MCM8/HELQ/CHD1/RAD50/TOP2B/MSH2/DDX1/SMC3/MSH6/BTAF1/FANCM/ZRANB3/INO80/TOP2A/CHD1L/ERCC3/RAD54B/RAD54L2/XRCC5/MCM9/TTF2/ATAD5/BRIP1/RAD17/XRCC2/SMARCAL1/MRE11/ERCC6L/ERCC6/RFC3/HELB/G3BP1/CHD7/DSCC1/POLQ/RTEL1/GTF2F2/CHD8/SMARCA2/CHD2/CHD4/RAD51B/DNA2/SUPV3L1/RAD51C/MCM6/RAD51D
GOMF_CATALYTIC_ACTIVITY_ACTING_ON_DNA	GOMF_CATALYTIC_ACTIVITY_ACTING_ON_DNA	GOMF_CATALYTIC_ACTIVITY_ACTING_ON_DNA	218	0.49835567559392	1.6708296653853	3.95221274523863e-09	2.43975033029512e-06	2.18463759772993e-06	5156	tags=55%, list=30%, signal=39%	ERCC4/RECQL/ATRX/SMARCAD1/CHD9/WRN/POLA1/DHX36/RFC1/HLTF/POLK/BPTF/DDX3X/CHD6/TOP1/SMARCA1/ASCC3/DHX9/SMARCA5/SETX/MCM8/HELQ/TENT4B/TERF1/APLF/CHD1/RAD50/DCLRE1A/TOP2B/MSH2/DDX1/REV3L/SMC3/FAN1/MSH6/BTAF1/REV1/N6AMT1/FANCM/LIG4/DICER1/THAP9/ZRANB3/PRIMPOL/RBBP8/RAG1/DKC1/INO80/CRY1/RAD1/TOP2A/METTL4/CHD1L/ERCC3/RAD54B/RAD54L2/XRCC5/MCM9/FTO/TTF2/ATAD5/REXO2/EXD2/TEFM/LIG3/BRIP1/RAD17/XRCC2/POLI/D…
GOBP_PROTEIN_POLYUBIQUITINATION	GOBP_PROTEIN_POLYUBIQUITINATION	GOBP_PROTEIN_POLYUBIQUITINATION	241	0.487798782741084	1.63769	3.63090202790161e-09	2.43975033029512e-06	2.18463759772993e-06	4851	tags=53%, list=28%, signal=39%	ITCH/TRIP12/UBE4A/RNF111/UBE3A/CDC27/XIAP/KLHL20/NEDD4/UBE3C/ANKIB1/SHPRH/ANAPC1/ARIH1/FBXO28/TAF1/RNF6/ZFP91/HECTD1/TRIM2/DDX3X/NPEPPS/TNKS2/UBR5/CUL3/RC3H2/FBXW11/TRIM44/KLHL42/MARCHF7/HUWE1/UBE2W/MARCHF6/KBTBD6/TNKS/RMND5A/SASH1/DZIP3/BRCA1/UBE2Q2/FBXL17/UBE2K/TPP2/HACE1/WWP1/RNF20/UBE2D3/TTC3/RNF14/UBE2V2/KBTBD7/BIRC2/FBXO38/TOPORS/CTNNB1/CUL1/LNPEP/UBE2G1/RNF19A/CBFB/UBE2A/BTRC/SMURF2/MKRN2/…
GOCC_CHROMOSOMAL_REGION	GOCC_CHROMOSOMAL_REGION	GOCC_CHROMOSOMAL_REGION	364	0.456441098819019	1.5563409192214	3.88795055083622e-09	2.43975033029512e-06	2.18463759772993e-06	4718	tags=48%, list=27%, signal=36%	ERCC4/ATRX/RIF1/STAG2/CDC73/THOC2/WRN/DYNC1LI2/BOD1L1/PAFAH1B1/STAG1/POLR2B/APC/DHX36/FBXO28/CLASP2/ATR/PDS5A/NUP133/POT1/CLIP1/AHCTF1/CHMP2B/ATM/TP53BP1/ORC4/TNKS2/PPP1R12A/CSNK1A1/SEPTIN7/ZW10/FBXW11/PHF6/PRKDC/NBN/SETX/NUP160/FMR1/SMCHD1/WAPL/GPATCH11/TERF1/SMC4/XPO1/TPR/RAD50/TNKS/PURA/HAT1/SMC1A/MSH2/CENPN/CENPC/SEPTIN2/ESCO2/RAD21/DCTN4/SMC3/SGO2/PDS5B/ZBTB10/LIG4/ORC5/KNL1/CENPI/CKAP5/MAD2…
GOBP_PROTEASOMAL_PROTEIN_CATABOLIC_PROCESS	GOBP_PROTEASOMAL_PROTEIN_CATABOLIC_PROCESS	GOBP_PROTEASOMAL_PROTEIN_CATABOLIC_PROCESS	487	0.432116260265168	1.48287901316515	6.26566157330117e-09	3.64034937408798e-06	3.25969588476015e-06	4506	tags=44%, list=26%, signal=34%	UBR3/ITCH/KLHL15/LTN1/UBR1/UBE4A/CLOCK/CUL4B/CDC27/NEMF/ZYG11B/SEL1L/ERLEC1/EDEM3/TMF1/KLHL20/NEDD4/ANKIB1/DNAJC10/APPBP2/ANAPC1/UBXN2A/ARIH1/TAF1/DNAJB14/CUL5/ATE1/PSMD10/BBS7/TMTC3/MTM1/UBQLN2/NFE2L2/UGGT2/SOCS5/UGGT1/HECTD1/TRIM2/FEM1B/CCDC47/CANX/ERLIN2/STT3B/FBXL4/CSNK1A1/KLHDC10/EDEM1/CUL3/USP14/FBXW11/SPOPL/UBXN4/KLHL42/JKAMP/ASCC3/DNAJB9/MARCHF7/FAM8A1/UBXN7/FMR1/UFL1/HUWE1/GSK3B/UCHL5/XP…
GOMF_UBIQUITIN_LIKE_PROTEIN_SPECIFIC_PROTEASE_ACTIVITY	GOMF_UBIQUITIN_LIKE_PROTEIN_SPECIFIC_PROTEASE_ACTIVITY	GOMF_UBIQUITIN_LIKE_PROTEIN_SPECIFIC_PROTEASE_ACTIVITY	122	0.553748326629452	1.80628143634668	7.06758846502007e-09	3.87814284827796e-06	3.47262446099992e-06	4819	tags=59%, list=28%, signal=43%	USP9X/USP37/USP46/USP34/BRCC3/MINDY2/USP8/OTUD6B/OTUD4/USP38/USP47/COPS4/USP12/USP14/DESI2/USP16/USP32/SENP2/UCHL5/USP33/USP25/VCPIP1/USP24/ZRANB1/USP10/SENP1/SENP6/STAMBP/USP28/SENP5/USP1/USP40/UFSP2/YOD1/MINDY3/PSMD7/PSMD14/USP31/USP27X/USP45/TANK/MYSM1/USP13/USP48/USP30/ATG4A/USP15/OTULIN/USP54/SENP7/ALG13/STAMBPL1/USP42/USP22/USP53/SENP8/USP7/ZUP1/CYLD/OTUD7B/USP51/USPL1/COPS5/EIF3H/USP17L7/A…
GOCC_NUCLEAR_ENVELOPE	GOCC_NUCLEAR_ENVELOPE	GOCC_NUCLEAR_ENVELOPE	476	0.428852559245884	1.46966473656636	9.3642109593346e-09	4.86791113922884e-06	4.35889753353625e-06	4790	tags=42%, list=27%, signal=32%	MTDH/GTF3C3/WDFY3/ATF6/RIF1/TOR1AIP1/IPO11/IPO7/INTS2/RANBP2/LRPPRC/OSBPL8/ANKRD17/DPY19L1/DPY19L4/LEMD3/NAPEPLD/XPOT/PAFAH1B1/HACD3/POLA1/MTMR6/IPO8/DNAJB14/RNF6/BNIP2/NUP133/AHCTF1/CLCC1/NUP58/CHMP2B/XPO4/RB1CC1/ITSN1/TMEM33/ATP11B/PUM2/TXLNG/TNKS2/KPNA3/RNF13/FBXW11/VRK2/NUP205/NUP155/AGFG1/UBXN4/LYPLA1/NUP160/AGPAT5/SENP2/XPO1/TMX4/ERBIN/TPR/KPNA4/DPY19L3/PHF20/TNKS/POLR2M/IPO5/PCM1/SPAST/EIF…
GOCC_CYTOSOLIC_SMALL_RIBOSOMAL_SUBUNIT	GOCC_CYTOSOLIC_SMALL_RIBOSOMAL_SUBUNIT	GOCC_CYTOSOLIC_SMALL_RIBOSOMAL_SUBUNIT	42	-0.623069	-2.61678	1.30175526516801e-08	6.42871837703221e-06	5.75649880944295e-06	2795	tags=60%, list=16%, signal=50%	RPS17/RPS13/RPS21/MRPS11/RPS4X/RPS29/RPSA/RPS10/ISG15/RPS5/RPS20/HBA2/B3GALT4/HBA1/RPS3/RPS26/RPS14/RPS16/RPS11/RPS19/RPS28/RPS9/RPS2/RPS15/UBA52
GOBP_ATP_SYNTHESIS_COUPLED_ELECTRON_TRANSPORT	GOBP_ATP_SYNTHESIS_COUPLED_ELECTRON_TRANSPORT	GOBP_ATP_SYNTHESIS_COUPLED_ELECTRON_TRANSPORT	76	-0.465784	-2.39653	1.78286893513928e-08	7.65625933581335e-06	6.85568182747838e-06	2719	tags=51%, list=16%, signal=44%	NDUFB1/DGUOK/NDUFV2/PARK7/NDUFB2/NDUFC1/NDUFA9/CYC1/COX7C/NDUFC2/SDHAF2/TAFAZZIN/NDUFA1/NDUFS3/COX6A2/NDUFA8/NDUFB9/NDUFA12/COX5A/UQCRQ/NDUFV1/COX7A1/NDUFB8/UQCR10/UQCC3/COX4I2/NDUFA7/COX6A1/NDUFB4/NDUFS7/NDUFB10/NDUFA2/COX4I1/COX5B/NDUFS5/NDUFS6/NDUFS8/NDUFA3/NDUFB7
GOBP_POST_GOLGI_VESICLE_MEDIATED_TRANSPORT	GOBP_POST_GOLGI_VESICLE_MEDIATED_TRANSPORT	GOBP_POST_GOLGI_VESICLE_MEDIATED_TRANSPORT	105	0.569579556831306	1.83056992230833	1.6617363006225e-08	7.65625933581335e-06	6.85568182747838e-06	2716	tags=46%, list=16%, signal=39%	ARFGEF2/PREPL/MON2/KLHL20/GOLGA4/KIF16B/BLZF1/GCC2/EXOC5/EXOC8/RP2/VPS13C/CNST/VPS54/RABEP1/AP1G1/ACSL3/ANKFY1/CCDC93/ATP2C1/EXOC1/LYPLA1/AP1AR/VAMP4/SCAMP1/EXOC4/SNAP23/RBSN/CCDC91/EXOC6B/RAB14/EXOC6/GOPC/EPS15/MYO5A/RAB10/KIF13A/SCFD1/NSF/VPS13A/GOLGA7/GOLPH3/GOLPH3L/MACF1/SPTBN1/DOP1A/EXOC2/MYO1B
GOMF_HISTONE_BINDING	GOMF_HISTONE_BINDING	GOMF_HISTONE_BINDING	242	0.481619427661711	1.61734064709794	1.72633391416151e-08	7.65625933581335e-06	6.85568182747838e-06	4659	tags=49%, list=27%, signal=36%	ATRX/IPO7/KDM5A/SPTY2D1/MORC3/TAF1/PHC3/KMT2C/BPTF/TP53BP1/SUZ12/KDM1B/PHF6/USP16/KAT6A/AASS/SMARCA5/SPIN3/ZZZ3/BAZ1B/FMR1/SBNO1/ZMYND11/MORC4/KMT2E/CHD1/TNKS/HAT1/MCM3AP/PHIP/MSH6/PSME4/RNF20/RSF1/SIRT1/MPHOSPH8/SPIN4/RBBP5/YEATS4/RAG1/DEK/INO80/SMARCC1/ZMYND8/CBX3/ZCWPW2/ATAD2/TBL1XR1/KAT6B/TRIM24/PHF8/NCAPD3/MLLT10/SPIN1/ING3/YEATS2/MYSM1/DNAJC2/KDM5B/RNF8/CDYL/JAK2/USP15/KDM7A/PRMT6/SFMBT1/AT…
GOBP_DNA_GEOMETRIC_CHANGE	GOBP_DNA_GEOMETRIC_CHANGE	GOBP_DNA_GEOMETRIC_CHANGE	93	0.583821547674587	1.86605771150602	2.11085383107843e-08	8.68704303731734e-06	7.77868153014076e-06	5159	tags=66%, list=30%, signal=46%	RECQL/ATRX/SMARCAD1/CHD9/WRN/DHX36/POT1/DDX3X/CHD6/ASCC3/NBN/DHX9/SETX/MCM8/HELQ/CHD1/RAD50/PURA/DDX1/FANCM/MNAT1/ZRANB3/TOP2A/CHD1L/ERCC3/RAD54B/RAD54L2/XRCC5/MCM9/MTERF1/BRIP1/MRE11/ERCC6L/RFC3/HELB/MCMDC2/GINS4/G3BP1/CHD7/DSCC1/POLQ/RTEL1/GTF2F2/CHD8/CHD2/CHD4/RPA1/DNA2/SUPV3L1/GTF2H2/GINS1/MCM6/HNRNPA2B1/HFM1/NAV2/WRNIP1/HMGB1/BLM/RFC5/MCM4/ANXA1
GOBP_ANTIMICROBIAL_HUMORAL_IMMUNE_RESPONSE_MEDIATED_BY_ANTIMICROBIAL_PEPTIDE	GOBP_ANTIMICROBIAL_HUMORAL_IMMUNE_RESPONSE_MEDIATED_BY_ANTIMICROBIAL_PEPTIDE	GOBP_ANTIMICROBIAL_HUMORAL_IMMUNE_RESPONSE_MEDIATED_BY_ANTIMICROBIAL_PEPTIDE	76	-0.461253	-2.37321	2.39491206505443e-08	9.46181858661702e-06	8.47244259814201e-06	4849	tags=55%, list=28%, signal=40%	SPAG11A/DEFB126/CXCL5/IL17A/DEFA4/KLK7/IL17F/SEMG1/REG3A/CCL13/CXCL1/RPL30/CXCL2/CXCL3/KRT6A/NOD2/CAMP/SPINK5/REG1A/PGC/S100A7/PGLYRP3/KLK3/ELANE/DEFA6/PPBP/DEFB4A/DEFA3/KLK5/ANG/CXCL14/DEFB1/FAM3A/PF4/LTF/S100A9/PGLYRP4/GNLY/GAPDH/S100A12/ROMO1/RPS19
GOCC_CHROMOSOME_CENTROMERIC_REGION	GOCC_CHROMOSOME_CENTROMERIC_REGION	GOCC_CHROMOSOME_CENTROMERIC_REGION	226	0.479799482646477	1.60999070405174	2.68709141927678e-08	1.02078469031526e-05	9.14046239059253e-06	4718	tags=51%, list=27%, signal=38%	ATRX/STAG2/DYNC1LI2/BOD1L1/PAFAH1B1/STAG1/APC/FBXO28/CLASP2/PDS5A/NUP133/CLIP1/AHCTF1/CHMP2B/TP53BP1/PPP1R12A/CSNK1A1/SEPTIN7/ZW10/FBXW11/PHF6/NUP160/FMR1/WAPL/GPATCH11/SMC4/XPO1/TPR/SMC1A/CENPN/CENPC/SEPTIN2/ESCO2/RAD21/DCTN4/SMC3/SGO2/PDS5B/KNL1/CENPI/CKAP5/MAD2L1/MIS18BP1/CLASP1/TOP2A/CBX3/SMC6/KIF18A/NUP98/CHMP3/SMC5/KAT2B/CTCF/CENPE/CENPQ/NCAPD3/PPP2CB/ORC2/SUV39H2/CENPF/NSL1/DYNC1LI1/ZWILCH…
GOBP_CYTOSOLIC_TRANSPORT	GOBP_CYTOSOLIC_TRANSPORT	GOBP_CYTOSOLIC_TRANSPORT	172	0.508112893251614	1.68876177682998	2.89579122850108e-08	1.02149035585376e-05	9.14678116611506e-06	4475	tags=51%, list=26%, signal=38%	PREPL/SPAG9/RDX/PIKFYVE/EEA1/EVI5/MON2/KLHL20/CLTC/VPS50/KIF16B/LMAN1/GCC2/VPS13C/ARL1/DNAJC13/VPS54/VPS35/PIK3C3/BECN1/AP1G1/HEATR5B/TMEM87A/VPS26A/ARFIP1/MAPK1/KIF5B/TBC1D23/GOSR1/PIK3R4/ANKFY1/LMTK2/AP1AR/MTMR2/TRAPPC10/HOOK3/RIC1/RAB29/SNX6/TBC1D14/HEATR5A/RAB9B/ACTR2/RBSN/RAB21/ARL8B/CCDC91/RAB14/CLN5/DENND5A/EPS15/TBC1D5/DENND10/RAB9A/ERC1/TMEM87B/RAB6A/SNX2/CHMP3/VPS13A/SRSF10/ATG14/DOP1A/…
GOBP_REGULATION_OF_CELL_CYCLE_PHASE_TRANSITION	GOBP_REGULATION_OF_CELL_CYCLE_PHASE_TRANSITION	GOBP_REGULATION_OF_CELL_CYCLE_PHASE_TRANSITION	381	0.438844053675228	1.49749416709603	2.89579122850108e-08	1.02149035585376e-05	9.14678116611506e-06	5239	tags=48%, list=30%, signal=35%	TAOK1/PTPN11/RDX/CLOCK/CUL4B/CDC27/CDC73/SDE2/ANKRD17/BRCC3/EIF2AK4/PKD2/APC/TAF1/ATR/USP47/ATM/TP53BP1/FEM1B/RRM2B/GIGYF2/DDX3X/APPL1/ZW10/CUL3/ATF2/TOPBP1/PRKDC/NBN/VPS4B/RBL2/SENP2/DLG1/RINT1/TAOK3/KMT2E/STXBP4/RB1/TPR/ABRAXAS1/TIPRL/NAE1/MSH2/BRCA1/TMOD3/ADAM17/RAD21/MAPK14/ANLN/ACVR1/CDC5L/CUL4A/MNAT1/KIF14/RBL1/ETAA1/USP28/MAD2L1/CEP63/HUS1/INO80/CRY1/RAD1/APPL2/PAXIP1/WEE1/WAC/PLRG1/ERCC3/…
GOBP_ENDOPLASMIC_RETICULUM_TO_GOLGI_VESICLE_MEDIATED_TRANSPORT	GOBP_ENDOPLASMIC_RETICULUM_TO_GOLGI_VESICLE_MEDIATED_TRANSPORT	GOBP_ENDOPLASMIC_RETICULUM_TO_GOLGI_VESICLE_MEDIATED_TRANSPORT	131	0.535923187828542	1.75673796110654	3.42781555028639e-08	1.16746669621306e-05	1.04539042662455e-05	4136	tags=53%, list=24%, signal=41%	SEC24B/USO1/SEC23A/TRAPPC11/COPB1/STX17/TRAPPC8/LMAN1/SEC24A/TMED7/TRIP11/SEC23IP/YIPF4/YIPF5/TMED5/COPB2/ERGIC2/PGAP1/TMED10/GOSR1/ZW10/CUL3/SEC24D/TMED2/MIA3/ARCN1/VAMP4/RINT1/ATL2/VAMP7/RAB29/VAPB/SEC23B/SPAST/COG3/GOPC/SEC22B/ATL3/RAB1A/SEC22C/BCAP29/SCFD1/KLHL12/RNF139/RAB2A/STEEP1/SEC24C/TRAPPC6B/SAR1A/CREB3L2/TMED4/MIA2/SEC31A/BET1/GOSR2/ARF4/KDELR2/SAR1B/COPA/LRRK2/IER3IP1/SEC22A/VTI1A/CN…
GOCC_NADH_DEHYDROGENASE_COMPLEX	GOCC_NADH_DEHYDROGENASE_COMPLEX	GOCC_NADH_DEHYDROGENASE_COMPLEX	41	-0.606656	-2.61412	3.919541967927e-08	1.2904438672405e-05	1.15550847770255e-05	2719	tags=63%, list=16%, signal=54%	NDUFB1/NDUFV2/NDUFB2/NDUFC1/NDUFA9/NDUFC2/NDUFA1/NDUFS3/NDUFA8/NDUFB9/NDUFA12/NDUFV1/NDUFB8/NDUFA7/NDUFB4/NDUFS7/NDUFB10/NDUFA2/NDUFB11/NDUFS5/NDUFS6/NDUFS8/NDUFA11/NDUFA3/NDUFB7/NDUFA13
GOBP_CILIUM_ORGANIZATION	GOBP_CILIUM_ORGANIZATION	GOBP_CILIUM_ORGANIZATION	401	0.435437608618145	1.48748927925608	5.19150527078242e-08	1.60239054873494e-05	1.43483642385243e-05	5198	tags=45%, list=30%, signal=32%	OCRL/RO60/EVI5/CEP350/NEK1/CPLANE1/TTC21B/TBC1D15/EXOC5/TOGARAM1/PKD2/RPGRIP1L/WDR35/RP2/BBS7/DYNC2H1/BBS10/TBC1D19/CEP97/KIF3B/KIF3A/CDKL5/MPHOSPH9/RAB23/CCP110/SEPTIN7/WDPCP/BBS12/TMEM17/KIAA0586/ASAP1/YAP1/CC2D2A/ARL6/GSK3B/AHI1/GALNT11/ATMIN/TMEM237/ARL13B/POC1B/TBC1D14/WDR11/RPGR/KIF27/DNAL1/PCM1/EXOC4/TTBK2/DYNC2LI1/ACTR2/SEPTIN2/KIFAP3/CCDC88A/CILK1/TRAF3IP1/PTPDC1/ARHGAP35/SSX2IP/DYNC2I1/…
GOBP_MITOTIC_CELL_CYCLE_PHASE_TRANSITION	GOBP_MITOTIC_CELL_CYCLE_PHASE_TRANSITION	GOBP_MITOTIC_CELL_CYCLE_PHASE_TRANSITION	409	0.430975700419402	1.47375405617828	5.19150527078242e-08	1.60239054873494e-05	1.43483642385243e-05	4615	tags=42%, list=26%, signal=32%	TAOK1/USP37/RDX/CUL4B/CDC27/CDC73/SDE2/ITGB1/ANKRD17/BRCC3/ANAPC1/PKD2/APC/EPS8/NPAT/CLASP2/CUL5/TAF2/BACH1/USP47/ATM/RRM2B/GSPT1/ARPP19/GIGYF2/DDX3X/APPL1/EIF4E/ZW10/CUL3/TOPBP1/PRKDC/NBN/VPS4B/RBL2/SENP2/DLG1/RINT1/TAOK3/KMT2E/RB1/TPR/ABRAXAS1/NAE1/RPS6KB1/SPAST/CUL2/BRCA1/TMOD3/ADAM17/FBXL17/RAD21/ANLN/ACVR1/FBXL3/CUL4A/MNAT1/KIF14/RBL1/CCNE2/RBBP8/MAD2L1/CDK6/HUS1/CLASP1/INO80/APPL2/CDK17/E2F…
GOCC_NUCLEAR_MEMBRANE	GOCC_NUCLEAR_MEMBRANE	GOCC_NUCLEAR_MEMBRANE	300	0.452630899685225	1.53485783002062	6.44937479677294e-08	1.93031742023413e-05	1.72847358987197e-05	4790	tags=44%, list=27%, signal=32%	MTDH/GTF3C3/WDFY3/RIF1/TOR1AIP1/INTS2/RANBP2/LRPPRC/OSBPL8/ANKRD17/DPY19L1/DPY19L4/LEMD3/PAFAH1B1/HACD3/DNAJB14/RNF6/NUP133/AHCTF1/CLCC1/NUP58/RB1CC1/ATP11B/PUM2/TXLNG/RNF13/NUP205/NUP155/LYPLA1/SENP2/XPO1/TMX4/ERBIN/TPR/KPNA4/DPY19L3/PHF20/TNKS/PCM1/SPAST/GNAQ/WDR3/MCM3AP/ZMPSTE24/TMEM38B/SLC30A1/UTP18/KPNB1/SIRT1/NUP54/NUP153/NEMP2/NDC1/SENP1/YEATS4/INPP4A/UNC50/SUN1/TEX2/BRAP/ARL6IP6/NUP35/CBX…
GOBP_REGULATION_OF_CHROMOSOME_ORGANIZATION	GOBP_REGULATION_OF_CHROMOSOME_ORGANIZATION	GOBP_REGULATION_OF_CHROMOSOME_ORGANIZATION	211	0.482161740425045	1.61454102998514	7.60289802259483e-08	2.2086418755638e-05	1.97769502123349e-05	4493	tags=50%, list=26%, signal=37%	ERCC4/ATRX/CDC27/ANAPC1/GNL3L/APC/DHX36/NEK7/ATR/POT1/NAF1/BECN1/TASOR/ATM/TNKS2/MAPK1/ZW10/CUL3/ACTR8/NBN/SMG1/SMARCA5/BAZ1B/WAPL/TENT4B/UCHL5/TERF1/SMC4/RB1/TPR/SLF2/RAD50/XRN1/TNKS/RAD21/SMC2/GNL3/MPHOSPH8/MNAT1/LIG4/ATF7IP/SENP6/MAD2L1/DKC1/CTNNB1/INO80/CCT6A/TOP2A/CCT4/ZNF304/SMC5/CTCF/INO80D/XRCC5/CENPE/MCPH1/CCT8/CCT2/CENPF/RIOK2/MAPKAPK5/DYNC1LI1/ZWILCH/HNRNPU/BUB1/SETDB2/MRE11/SLF1/SIN3A…
GOBP_MACROAUTOPHAGY	GOBP_MACROAUTOPHAGY	GOBP_MACROAUTOPHAGY	306	0.44989364829747	1.52553195390246	9.38562094622765e-08	2.64862223102544e-05	2.37166878767533e-05	4888	tags=48%, list=28%, signal=35%	VPS41/RAB3GAP2/WDFY3/PIKFYVE/NEDD4/STX17/TRAPPC8/NBR1/PIK3CA/UBXN2A/EXOC8/STAM2/SPTLC1/VPS13C/VPS35/MTM1/UBQLN2/CHMP2B/LAMP2/RB1CC1/PIK3C3/BECN1/SCOC/ATP6V1C1/VPS26A/VPS37A/RAB23/RAB3GAP1/PIK3R4/ATP6V1A/EXOC1/ACBD5/VPS4B/SMG1/UFL1/HUWE1/ATG2B/VAMP7/SMCR8/TBK1/HIF1A/UBQLN1/SNX6/TBC1D14/ATP6V0A2/EXOC4/UBA5/SNX30/ARL8B/RAB33B/LRBA/SNX4/SIRT1/VPS36/TBC1D12/UBXN2B/ATP2A2/UFM1/PAFAH1B2/TMEM39A/ATP6V1H/…
GOCC_CONDENSED_CHROMOSOME	GOCC_CONDENSED_CHROMOSOME	GOCC_CONDENSED_CHROMOSOME	252	0.46600823028272	1.5690654582271	1.05391496073294e-07	2.89153279643311e-05	2.58917938598776e-05	4116	tags=44%, list=24%, signal=34%	ATRX/RIF1/STAG2/LRPPRC/DYNC1LI2/BOD1L1/PAFAH1B1/STAG1/APC/FBXO28/CLASP2/NUP133/CLIP1/AHCTF1/CHMP2B/TP53BP1/PPP1R12A/CSNK1A1/SEPTIN7/ZW10/FBXW11/PHF6/TOPBP1/SMARCA5/NUP160/BAZ1B/WAPL/GPATCH11/XPO1/TPR/RAD50/SMC1A/CENPN/BRCA1/CENPC/SEPTIN2/KIFAP3/RAD21/SMC2/DCTN4/SMC3/SGO2/LIG4/KNL1/CENPI/CKAP5/MAD2L1/HUS1/CLASP1/RAD1/ADD3/TOP2A/CBX3/SMC6/KIF18A/BRCA2/NUP98/CHMP3/SMC5/KAT2B/CTCF/CENPE/CENPQ/NCAPD3/…
GOCC_UBIQUITIN_LIGASE_COMPLEX	GOCC_UBIQUITIN_LIGASE_COMPLEX	GOCC_UBIQUITIN_LIGASE_COMPLEX	297	0.455741417404319	1.54449412620636	1.08547816793543e-07	2.89763996343196e-05	2.59464795647041e-05	4540	tags=47%, list=26%, signal=35%	MKLN1/UBR3/FBXO11/UBR1/UBE4A/CUL4B/CDC27/ZYG11B/SEL1L/CAND1/KLHL20/NEDD4/BRCC3/ANKIB1/APPBP2/ANAPC1/ARIH1/CUL5/KLHL8/PHC3/DCAF17/USP47/DCUN1D1/FEM1B/FBXL4/FBXO21/KLHDC10/CUL3/FBXW11/SPOPL/KLHL42/RNF11/FAM8A1/DCAF10/WDR26/KLHL7/USP33/MARCHF6/KBTBD6/CBLL1/RMND5A/KLHL9/DCAF6/KLHL2/DCUN1D4/RAD18/CUL2/FEM1C/BRCA1/RNF2/FBXL17/DCAF1/DCAF16/WWP1/RNF20/KLHL24/RANBP9/FBXL3/UBR2/CUL4A/RNF14/BMI1/KBTBD7/FBXO…
GOCC_SMALL_RIBOSOMAL_SUBUNIT	GOCC_SMALL_RIBOSOMAL_SUBUNIT	GOCC_SMALL_RIBOSOMAL_SUBUNIT	68	-0.462754	-2.24286	1.21833073867477e-07	3.16669808049756e-05	2.83557198513724e-05	2795	tags=49%, list=16%, signal=41%	RPS17/RPS13/RPS21/MRPS24/MRPS11/RPS4X/MRPS15/MRPS21/RPS29/RPSA/RPS10/ISG15/RPS5/MRPS2/RPS20/HBA2/B3GALT4/HBA1/RPS3/RPS26/MRPS26/RACK1/RPS14/MRPS12/RPS16/RPS11/MRPS34/RPS19/RPS28/RPS9/RPS2/RPS15/UBA52
GOMF_OXIDOREDUCTASE_ACTIVITY_ACTING_ON_NAD_P_H_QUINONE_OR_SIMILAR_COMPOUND_AS_ACCEPTOR	GOMF_OXIDOREDUCTASE_ACTIVITY_ACTING_ON_NAD_P_H_QUINONE_OR_SIMILAR_COMPOUND_AS_ACCEPTOR	GOMF_OXIDOREDUCTASE_ACTIVITY_ACTING_ON_NAD_P_H_QUINONE_OR_SIMILAR_COMPOUND_AS_ACCEPTOR	50	-0.539698	-2.43739	1.44298042612845e-07	3.65444042791557e-05	3.27231350616229e-05	2719	tags=58%, list=16%, signal=49%	NDUFB1/NDUFV2/NDUFB2/AKR1C1/AKR1C3/AKR1C2/NDUFC1/NDUFA9/DHRS4/NDUFC2/NDUFA1/NDUFS3/NDUFA8/NDUFB9/NDUFA12/NDUFV1/NDUFB8/NDUFA7/NDUFB4/NDUFS7/NDUFB10/NDUFA2/DCXR/NDUFS5/NDUFS6/NDUFS8/NDUFA3/NDUFB7/NDUFA13
GOBP_HISTONE_MODIFICATION	GOBP_HISTONE_MODIFICATION	GOBP_HISTONE_MODIFICATION	493	0.418686155636408	1.43682142257367	1.50701169625389e-07	3.72118863097491e-05	3.33208217682241e-05	4659	tags=43%, list=27%, signal=32%	TRIP12/ATRX/CLOCK/RIF1/CUL4B/CDC73/SMARCAD1/KDM5A/BRCC3/TAF1/KDM6A/TAF2/ASH1L/KMT2C/ATM/PHF20L1/REST/SETD7/RIOX2/PPP4R3B/PRKAA1/SUZ12/UBR5/TRIM37/EPC2/VRK2/KDM1B/HLCS/ATF2/USP16/MORF4L2/NIPBL/KAT6A/MIER3/PPP4R2/BRMS1L/AASS/SMARCA5/ZZZ3/BAZ1B/FMR1/NAA50/UFL1/HUWE1/ARID4B/KMT2E/ARID4A/PARG/JMJD1C/PHF20/HAT1/TADA1/RYBP/BRCA1/CTR9/RNF2/MCM3AP/DCAF1/EID1/ZMPSTE24/IWS1/RTF1/N6AMT1/RNF20/CAMK2D/SETD2/SI…
GOBP_DNA_REPLICATION	GOBP_DNA_REPLICATION	GOBP_DNA_REPLICATION	281	0.453167380111795	1.53053397942179	1.59131870510344e-07	3.79181667545523e-05	3.39532499290482e-05	5325	tags=52%, list=30%, signal=36%	USP37/RECQL/ATRX/SRPK2/SDE2/ANKRD17/WRN/BOD1L1/POLA1/ZBTB38/ATR/PDS5A/DDX21/RFC1/POLK/ORC4/RRM2B/TOP1/ACTR8/TOPBP1/NBN/DHX9/SMARCA5/SENP2/WAPL/MCM8/NOC3L/UCHL5/TERF1/NUCKS1/PURA/REV3L/RNASEH1/ATF1/ESCO2/CCDC88A/ZMPSTE24/SMC3/REV1/FANCM/ESCO1/LIG4/ETAA1/ORC5/RBBP6/ZRANB3/CCNE2/PRIMPOL/DNAJA3/INO80/OBI1/RMI1/METTL4/BRCA2/MMS22L/INO80D/SUPT16H/MCM9/RBMS1/WDHD1/MCMBP/ATAD5/ORC2/GTPBP4/BRPF3/EXD2/TEFM…
GOCC_GOLGI_APPARATUS_SUBCOMPARTMENT	GOCC_GOLGI_APPARATUS_SUBCOMPARTMENT	GOCC_GOLGI_APPARATUS_SUBCOMPARTMENT	379	0.429589728558349	1.46568387019424	1.61239546794694e-07	3.79181667545523e-05	3.39532499290482e-05	3590	tags=34%, list=21%, signal=27%	YIPF6/ARFGEF2/USO1/OCRL/PREPL/ASAP2/PIK3C2A/KLHL20/CLTC/GOLGA4/BPNT2/ATP7A/BIRC6/GCC2/COG6/AKAP9/COG5/CLASP2/FUT10/YIPF4/ARL1/YIPF5/ATP11C/CNST/VPS54/ARFGEF1/BECN1/AP1G1/SCOC/ATP11B/TMEM87A/PLEKHA8/ARL5A/ARFIP1/TOM1L1/FAM91A1/GOLGB1/TBC1D23/GOSR1/TMED2/MOB4/ATP2C1/GALNT1/VAMP4/AP4E1/SCAMP1/RIC1/VAMP7/B4GALT6/RAB29/GOLGA5/GOLIM4/WDR11/VCPIP1/B4GALT4/MBTPS1/BACE1/ARL5B/RAB21/CCDC91/TGOLN2/RELCH/HAC…
GOBP_NUCLEAR_TRANSPORT	GOBP_NUCLEAR_TRANSPORT	GOBP_NUCLEAR_TRANSPORT	305	0.445974461594655	1.51210791989542	1.92854730936313e-07	4.42982831966968e-05	3.96662288696916e-05	4365	tags=42%, list=25%, signal=32%	PTPN11/TNPO1/SDAD1/NF1/IPO11/NEMF/IPO7/ABCE1/RANBP2/NEDD4/THOC2/NMD3/MED1/XPOT/IPO8/NUP133/NUP58/WASHC4/XPO4/APPL1/KPNA3/UBR5/RAB23/PPP1R12A/ATF2/NUP205/NUP155/AGFG1/UHMK1/SMG1/DHX9/NUP160/GSK3B/PPM1A/XPO1/TPR/KPNA4/STK3/ZC3H11A/ECT2/IPO5/CTDSPL2/MCM3AP/EFCAB7/KPNA1/STYX/PHAX/MAPK14/IWS1/KPNB1/SETD2/NUP54/NUP153/UFM1/FYTTD1/RSRC1/RANBP6/XPO7/NCBP1/PTPN14/SSB/NUP88/APPL2/NUP35/CSE1L/DNAJC27/PIK3R1…
GOBP_ORGANELLE_FISSION	GOBP_ORGANELLE_FISSION	GOBP_ORGANELLE_FISSION	490	0.4143939876449	1.42202167305296	2.0550082080459e-07	4.61302637974303e-05	4.13066482392384e-05	4770	tags=41%, list=27%, signal=31%	ERCC4/ATRX/OPA1/STAG2/WASHC5/CDC27/ANAPC1/STAG1/TOGARAM1/APC/KIF2A/EPS8/CLASP2/PDS5A/VPS35/SPIRE1/TMEM135/CHMP2B/BECN1/ATM/CEP97/KIF3B/TOM1L1/SLC25A46/MTFR1/ZW10/CUL3/USP16/NIPBL/VPS4B/SMARCA5/BAZ1B/NAA50/PDCD6IP/TERF1/SMC4/CDK13/RB1/TPR/REEP3/ABRAXAS1/SLF2/RAD50/DNM1L/TNKS/SMC1A/TOP2B/SPAST/CENPC/ACTR2/CCSAP/RAD21/SMC2/PHIP/SMC3/CEP192/SGO2/ANLN/FANCM/KPNB1/PDS5B/NDC1/UBXN2B/UBR2/ASPM/KIF14/FIGN…
GOBP_ESTABLISHMENT_OF_RNA_LOCALIZATION	GOBP_ESTABLISHMENT_OF_RNA_LOCALIZATION	GOBP_ESTABLISHMENT_OF_RNA_LOCALIZATION	159	0.50839928549818	1.68282159764813	2.43828104283073e-07	5.35175596889759e-05	4.79214908113773e-05	5434	tags=58%, list=31%, signal=40%	G3BP2/RANBP2/LRPPRC/THOC2/XPOT/ATR/NUP133/PNPT1/AHCTF1/NUP58/ATM/NUP205/NUP155/AGFG1/SMG1/DHX9/NUP160/SENP2/FMR1/TERF1/XPO1/TOMM20/TPR/ZC3H11A/TNKS/EIF5A2/MCM3AP/PHAX/IWS1/KPNB1/SETD2/NUP54/NUP153/NDC1/FYTTD1/CKAP5/NCBP1/QKI/SSB/NUP88/NUP35/NUP98/NUP50/IGF2BP3/UPF2/CPSF6/YTHDC1/POLR2D/RFTN2/NCBP2/SEH1L/POM121/ZC3H11B/NUP42/PCID2/NCBP3/KHDRBS1/PEG10/SMG7/TSC1/PARP11/TGFBR2/SMG6/ATXN2/NUP107/SLBP/U…
GOCC_CONDENSED_CHROMOSOME_CENTROMERIC_REGION	GOCC_CONDENSED_CHROMOSOME_CENTROMERIC_REGION	GOCC_CONDENSED_CHROMOSOME_CENTROMERIC_REGION	156	0.499490778303412	1.65006041315594	3.62922209625911e-07	7.79257100972854e-05	6.9777400578419e-05	4604	tags=55%, list=26%, signal=41%	ATRX/DYNC1LI2/BOD1L1/PAFAH1B1/APC/FBXO28/CLASP2/NUP133/CLIP1/AHCTF1/CHMP2B/TP53BP1/PPP1R12A/CSNK1A1/SEPTIN7/ZW10/FBXW11/PHF6/NUP160/GPATCH11/XPO1/TPR/SMC1A/CENPN/CENPC/SEPTIN2/DCTN4/SGO2/KNL1/CENPI/CKAP5/MAD2L1/CLASP1/CBX3/KIF18A/NUP98/CHMP3/KAT2B/CENPE/CENPQ/NCAPD3/ORC2/CENPF/NSL1/DYNC1LI1/ZWILCH/CHAMP1/HNRNPU/BUB1/CHMP5/SEH1L/SIN3A/MIS12/DCTN6/ERCC6L/KANSL1/DCTN5/ZNF207/MTBP/NCAPG/PPP1CC/KNTC1/…
GOMF_SINGLE_STRANDED_DNA_BINDING	GOMF_SINGLE_STRANDED_DNA_BINDING	GOMF_SINGLE_STRANDED_DNA_BINDING	118	0.534242645550592	1.73700179143943	3.94609837397839e-07	8.29268375314565e-05	7.42555846319517e-05	4430	tags=49%, list=25%, signal=37%	ERCC4/RECQL/LRPPRC/POLA1/DHX36/POT1/PMS2/TOP1/SMARCA1/SPRTN/DHX9/MCM8/TERF1/SMC4/NUCKS1/RAD50/PURA/MSH2/RAD18/MSH3/HSPD1/PURB/SMC2/TSN/RTF1/FUBP3/ZRANB3/RBBP8/WDR48/NUP35/MYEF2/SMC6/BRCA2/MCM9/RBMS1/XPC/HNRNPU/SMARCAL1/RAD51AP1/TDP2/RAD52/FUBP1/RAD23B/RNF138/MLH1/MCM10/POLR3C/RAD51B/TERF2IP/RADX/RPA1/RPA4/WBP11/NEIL3/CNBP/MCM6/RAD51D/HNRNPA2B1
GOMF_OMEGA_PEPTIDASE_ACTIVITY	GOMF_OMEGA_PEPTIDASE_ACTIVITY	GOMF_OMEGA_PEPTIDASE_ACTIVITY	114	0.531072854091386	1.72226278264323	4.49248152592597e-07	9.24421667324392e-05	8.27759425018202e-05	3654	tags=46%, list=21%, signal=37%	USP9X/USP37/USP46/USP34/BRCC3/MINDY2/USP8/OTUD6B/OTUD4/USP38/USP47/USP12/USP14/DESI2/USP16/USP32/UCHL5/USP33/USP25/VCPIP1/USP24/BACE1/ZRANB1/USP10/STAMBP/USP28/USP1/USP40/YOD1/MINDY3/PSMD14/USP31/USP27X/USP45/TANK/MYSM1/USP13/USP48/USP30/USP15/OTULIN/USP54/ALG13/STAMBPL1/USP42/USP22/USP53/GGH/USP7/ZUP1/CYLD/OTUD7B/USP51
GOMF_CHEMOKINE_ACTIVITY	GOMF_CHEMOKINE_ACTIVITY	GOMF_CHEMOKINE_ACTIVITY	47	-0.532859	-2.32846	5.36793892542515e-07	0.000108202311768213	9.68881264262559e-05	4644	tags=70%, list=27%, signal=52%	CXCL5/CCL20/CCL7/CCL13/CXCL1/CCL11/CXCL2/CXCL3/CCL27/CXCL16/CCL25/CCL4/CCL23/PPBP/CCL15/CCL2/XCL2/XCL1/CCL17/CXCL14/CCL16/CCL19/CCL5/CCL21/PF4/CCL3L3/CCL3L1/CCL26/CCL3/CCL18/CCL1/CCL14/CCL22
GOCC_TRANS_GOLGI_NETWORK	GOCC_TRANS_GOLGI_NETWORK	GOCC_TRANS_GOLGI_NETWORK	257	0.455056047186217	1.53404629948129	5.49173732851105e-07	0.000108483779187407	9.71401621771576e-05	3571	tags=35%, list=20%, signal=29%	YIPF6/ARFGEF2/OCRL/PREPL/PIK3C2A/KLHL20/CLTC/GOLGA4/BPNT2/ATP7A/BIRC6/GCC2/COG6/COG5/CLASP2/YIPF4/ARL1/YIPF5/ATP11C/CNST/VPS54/ARFGEF1/BECN1/AP1G1/SCOC/ATP11B/PLEKHA8/ARL5A/ARFIP1/FAM91A1/TBC1D23/ATP2C1/VAMP4/AP4E1/SCAMP1/RIC1/VAMP7/RAB29/WDR11/BACE1/ARL5B/RAB21/CCDC91/TGOLN2/RELCH/RAB14/SLC10A7/COG3/DENND5A/AP1S2/ATP8B2/AFTPH/CCDC186/NBEA/OSBP/RAB10/KIF13A/RAB9A/USP6NL/RAB6A/GOLPH3/PI4K2B/GOLPH3…
GOMF_GTPASE_BINDING	GOMF_GTPASE_BINDING	GOMF_GTPASE_BINDING	295	0.439425435342165	1.48809513631567	6.17287015350234e-07	0.000119547918639495	0.000107047378802325	2997	tags=33%, list=17%, signal=27%	CHM/NCKAP1/RAB3GAP2/OCRL/TNPO1/DOCK7/IPO11/EVI5/IPO7/RANBP2/ALS2/GOLGA4/ATP7A/XPOT/GCC2/EXOC5/EXOC8/ROCK2/IPO8/EPS8/TRIP11/RAB11FIP2/EPRS1/ROCK1/BECN1/AP1G1/IQGAP1/BRAF/PKN2/IARS1/KIF3B/DMXL2/KIF3A/DIAPH2/CDKL5/RAB3GAP1/ANKFY1/STRN3/FER/AP3M1/RIC1/XPO1/RAB29/GAPVD1/USP33/FGD4/ABI2/CHML/GOLGA5/DNM1L/PAK2/ECT2/RASA1/GARRE1/IPO5/EXOC4/RBSN/HACE1/MICAL3/KPNB1/HSP90AA1/MYCBP2/RANBP9/PICALM/DENND5A/AIM…
GOCC_SPINDLE_POLE	GOCC_SPINDLE_POLE	GOCC_SPINDLE_POLE	169	0.488139411673609	1.6217458778302	6.34315356337415e-07	0.000120483322587397	0.000107884972144675	4651	tags=53%, list=27%, signal=39%	STAG2/BRCC3/BIRC6/BOD1L1/STAG1/KIF2A/NEK7/TUBGCP5/ZW10/CUL3/ALMS1/KATNAL1/TOPBP1/VPS4B/POC1B/TNKS/SMC1A/CEP44/CSPP1/RAD21/DCTN4/SMC3/NIN/MAPK14/SBDS/NEDD1/DYNC2I1/UBXN2B/ASPM/CKAP2L/CKAP5/KIF20B/RMDN1/MAD2L1/CEP63/TOPORS/CTNNB1/TUBGCP3/CKAP2/SMC6/LATS1/ABRAXAS2/TUBGCP4/RMDN2/CDC14A/PPP2CB/CENPF/CEP19/DYNC1LI1/HNRNPU/RALBP1/CEP104/FAM161A/TBCCD1/GPSM2/KIF11/PLK4/LATS2/KNTC1/CDC14B/PKP4/CALM2/CEP12…
GOMF_NADH_DEHYDROGENASE_ACTIVITY	GOMF_NADH_DEHYDROGENASE_ACTIVITY	GOMF_NADH_DEHYDROGENASE_ACTIVITY	38	-0.589111	-2.46275	6.7523542206932e-07	0.00012583585403356	0.000112677815615222	2719	tags=63%, list=16%, signal=53%	NDUFB1/NDUFV2/NDUFB2/NDUFC1/NDUFA9/NDUFC2/NDUFA1/NDUFS3/NDUFA8/NDUFB9/NDUFA12/NDUFV1/NDUFB8/NDUFA7/NDUFB4/NDUFS7/NDUFB10/NDUFA2/NDUFS5/NDUFS6/NDUFS8/NDUFA3/NDUFB7/NDUFA13
GOBP_REGULATION_OF_MRNA_METABOLIC_PROCESS	GOBP_REGULATION_OF_MRNA_METABOLIC_PROCESS	GOBP_REGULATION_OF_MRNA_METABOLIC_PROCESS	290	0.439705179907169	1.48779605617369	9.155353587064e-07	0.000167458198850798	0.000149947915864545	4354	tags=42%, list=25%, signal=32%	SON/SRPK2/CDC73/PDE12/YTHDF3/VIRMA/FASTKD2/ROCK2/DHX36/ROCK1/PNPT1/DIS3/NSRP1/HSPA8/DCP1A/PUM2/REST/GIGYF2/CNOT1/RBM7/RC3H2/ANGEL2/ZC3H14/CCNT1/RBFOX2/DHX9/FMR1/PAIP1/PTCD2/TENT4B/MBNL2/CNOT6L/NBAS/NUDT21/PAPOLA/PUM1/CTR9/METTL14/MAPK14/IWS1/RNF20/FXR1/CWC22/SRPK1/RNASEL/DYRK1A/NCBP1/TUT4/RBMXL1/QKI/SLTM/MYEF2/NUP98/METTL16/SRSF10/LARP7/FTO/ZC3HAV1/FASTKD1/TNRC6A/NOCT/CPSF6/TTC5/MBNL3/CSDE1/TNRC6…
GOBP_NUCLEOBASE_CONTAINING_COMPOUND_TRANSPORT	GOBP_NUCLEOBASE_CONTAINING_COMPOUND_TRANSPORT	GOBP_NUCLEOBASE_CONTAINING_COMPOUND_TRANSPORT	215	0.468561888625274	1.57092620599489	9.49760001196767e-07	0.000170559627851281	0.000152725043637421	5490	tags=52%, list=31%, signal=36%	G3BP2/RANBP2/LRPPRC/THOC2/XPOT/NUP133/SLC33A1/PNPT1/SLC25A24/AHCTF1/NUP58/SLC35A5/SLC35B4/SLC35A3/SLC35D1/NUP205/NUP155/AGFG1/SMG1/SLC25A32/DHX9/NUP160/SENP2/FMR1/SLC35B3/XPO1/TOMM20/TPR/ZC3H11A/TNKS/EIF5A2/MCM3AP/PHAX/IWS1/KPNB1/SETD2/NUP54/NUP153/NDC1/FYTTD1/SLC25A36/CKAP5/NCBP1/SLC35E3/QKI/SSB/NUP88/NUP35/NUP98/NUP50/IGF2BP3/UPF2/CPSF6/YTHDC1/POLR2D/LRRC8D/RFTN2/NCBP2/SEH1L/POM121/ZC3H11B/NUP4…
GOMF_DNA_HELICASE_ACTIVITY	GOMF_DNA_HELICASE_ACTIVITY	GOMF_DNA_HELICASE_ACTIVITY	72	0.577027889119134	1.80514032434075	1.04858805801802e-06	0.000176184606171126	0.000157761845547583	5156	tags=65%, list=30%, signal=46%	RECQL/ATRX/SMARCAD1/CHD9/WRN/DHX36/DDX3X/CHD6/ASCC3/DHX9/SETX/MCM8/HELQ/CHD1/RAD50/FANCM/ZRANB3/CHD1L/ERCC3/RAD54B/RAD54L2/XRCC5/MCM9/BRIP1/MRE11/ERCC6L/ERCC6/RFC3/HELB/G3BP1/CHD7/DSCC1/POLQ/RTEL1/GTF2F2/CHD8/CHD2/CHD4/DNA2/SUPV3L1/MCM6/HFM1/NAV2/WRNIP1/BLM/RFC5/MCM4
GOBP_SISTER_CHROMATID_SEGREGATION	GOBP_SISTER_CHROMATID_SEGREGATION	GOBP_SISTER_CHROMATID_SEGREGATION	199	0.472275169730731	1.57843757090601	1.01820938301051e-06	0.000176184606171126	0.000157761845547583	4752	tags=52%, list=27%, signal=38%	ATRX/STAG2/CDC27/ANAPC1/STAG1/APC/PDS5A/CHMP2B/BECN1/ATM/ZW10/CUL3/NIPBL/VPS4B/SMARCA5/BAZ1B/WAPL/NAA50/PDCD6IP/SMC4/RB1/TPR/SLF2/TNKS/SMC1A/TOP2B/CENPC/ESCO2/RAD21/SMC2/SMC3/SGO2/KPNB1/PDS5B/ESCO1/KIF14/RMDN1/MAD2L1/PIBF1/CTNNB1/INO80/TOP2A/KIF18A/CHMP3/SMC5/CTCF/LATS1/CENPE/MCMBP/NCAPD3/CENPF/RIOK2/NSL1/DYNC1LI1/ZWILCH/CHAMP1/HNRNPU/BUB1/CHMP5/MRE11/SLF1/KIF23/SEH1L/MIS12/PCID2/NCAPG2/ZNF207/NC…
GOBP_CHROMOSOME_SEGREGATION	GOBP_CHROMOSOME_SEGREGATION	GOBP_CHROMOSOME_SEGREGATION	340	0.434108211324058	1.47782046021724	1.03532174630377e-06	0.000176184606171126	0.000157761845547583	4752	tags=46%, list=27%, signal=34%	USP9X/ERCC4/ATRX/STAG2/CDC27/SMARCAD1/ANAPC1/STAG1/APC/PDS5A/CHMP2B/BECN1/ATM/PUM2/DDX3X/TOP1/ZW10/CUL3/NIPBL/TTL/TLK1/VPS4B/SMARCA5/BAZ1B/WAPL/NAA50/PDCD6IP/TERF1/SMC4/RB1/TPR/ABRAXAS1/SLF2/ECT2/TNKS/SMC1A/TOP2B/PUM1/RAD18/CENPN/BRCA1/CENPC/ACTR2/TLK2/ESCO2/ARL8B/RAD21/SMC2/SMC3/NR3C1/SGO2/FANCM/KPNB1/CSNK2A1/PDS5B/NDC1/ESCO1/KIF14/SRPK1/KNL1/SPICE1/CCNE2/RMDN1/MAD2L1/SUN1/PIBF1/CTNNB1/INO80/RIO…
GOBP_DEPHOSPHORYLATION	GOBP_DEPHOSPHORYLATION	GOBP_DEPHOSPHORYLATION	418	0.415488719245425	1.42144452542807	1.0524341160369e-06	0.000176184606171126	0.000157761845547583	5790	tags=48%, list=33%, signal=33%	OCRL/PDP2/PTPN11/BPNT2/SACM1L/BOD1L1/ROCK2/MTMR6/ROCK1/MTM1/IQGAP1/ARPP19/PPP4R3B/PIP4P2/MINPP1/PPP2R3A/PPP1R12A/SLC39A10/RPRD1A/SYNJ1/IMPA1/FBXW11/RPRD1B/PPP4R2/MTMR2/MTMR12/DUSP19/DLG1/BPNT1/GSK3B/HDHD2/BAG4/URI1/PPM1A/PTPN12/TIPRL/PPTC7/PPP2R5E/PPP2R2A/CTDSPL2/PHLPP2/NANP/NT5C2/PHOSPHO2/CTTNBP2NL/INPP5F/STYX/MTMR9/LRRC40/PTPRG/PTPDC1/RNGTT/PTPN13/ENOPH1/MTMR4/PTPN4/PPM1B/INPP4A/PPP1R15B/HSP90B…
GOBP_VESICLE_CARGO_LOADING	GOBP_VESICLE_CARGO_LOADING	GOBP_VESICLE_CARGO_LOADING	24	0.739902127771973	2.03345027947852	1.09198299530419e-06	0.000179758600743658	0.000160962125027119	2926	tags=62%, list=17%, signal=52%	SEC24B/SEC23A/SEC24A/TMED10/SEC24D/TMED2/MIA3/SEC23B/PICALM/KIF13A/RAB1A/SEC24C/SAR1A/MIA2/SEC31A
GOMF_OXIDOREDUCTASE_ACTIVITY_ACTING_ON_NAD_P_H	GOMF_OXIDOREDUCTASE_ACTIVITY_ACTING_ON_NAD_P_H	GOMF_OXIDOREDUCTASE_ACTIVITY_ACTING_ON_NAD_P_H	81	-0.408343	-2.10412	1.19888702672484e-06	0.000194121428901004	0.000173823102649562	2719	tags=43%, list=16%, signal=37%	NDUFB1/NDUFV2/NDUFB2/AKR1C1/AKR1C3/AKR1C2/NDUFC1/NDUFA9/GMPR/DHRS4/NDUFC2/NDOR1/POR/NCF1/NDUFA1/NDUFS3/MICAL1/NDUFA8/NDUFB9/NDUFA12/NDUFV1/NDUFB8/NDUFA7/NDUFB4/NDUFS7/NDUFB10/NDUFA2/DCXR/NDUFS5/NDUFS6/CYBA/NDUFS8/NDUFA3/NDUFB7/NDUFA13
GOBP_NUCLEAR_CHROMOSOME_SEGREGATION	GOBP_NUCLEAR_CHROMOSOME_SEGREGATION	GOBP_NUCLEAR_CHROMOSOME_SEGREGATION	281	0.441872308652403	1.49238584381606	1.25778295947837e-06	0.000200372940173676	0.000179420924032891	4628	tags=45%, list=26%, signal=34%	ERCC4/ATRX/STAG2/CDC27/ANAPC1/STAG1/APC/PDS5A/CHMP2B/BECN1/ATM/ZW10/CUL3/NIPBL/TTL/VPS4B/SMARCA5/BAZ1B/WAPL/NAA50/PDCD6IP/TERF1/SMC4/RB1/TPR/ABRAXAS1/SLF2/ECT2/TNKS/SMC1A/TOP2B/CENPC/ACTR2/ESCO2/RAD21/SMC2/SMC3/SGO2/FANCM/KPNB1/PDS5B/NDC1/ESCO1/KIF14/KNL1/SPICE1/CCNE2/RMDN1/MAD2L1/SUN1/PIBF1/CTNNB1/INO80/TOP2A/RMI1/KIF18A/CHMP3/SMC5/CTCF/LATS1/ABRAXAS2/CENPE/CENPQ/MCMBP/NCAPD3/CENPF/RIOK2/NSL1/BR…
GOBP_DOUBLE_STRAND_BREAK_REPAIR	GOBP_DOUBLE_STRAND_BREAK_REPAIR	GOBP_DOUBLE_STRAND_BREAK_REPAIR	272	0.448405679078133	1.5142026050633	1.34334514834812e-06	0.000210606667146577	0.000188584560341201	5303	tags=53%, list=30%, signal=37%	KLHL15/ERCC4/RECQL/TRIP12/RIF1/SMARCAD1/BRCC3/WRN/POLA1/POT1/SPIRE1/PALB2/ATM/TP53BP1/PPP4R3B/ARID2/UBR5/RNF169/EPC2/ACTR8/MORF4L2/FANCB/PRKDC/NIPBL/PPP4R2/NBN/SETX/SMCHD1/MCM8/HELQ/NUCKS1/APLF/ABRAXAS1/SLF2/RAD50/DCLRE1A/MSH2/DDX1/REV3L/BRCA1/ACTR2/ESCO2/RAD21/SHLD2/FAN1/FANCM/SETD2/MORF4L1/LIG4/FIGNL1/UBE2V2/YEATS4/RBBP8/DEK/HUS1/WDR48/INO80/PARPBP/RMI1/SMC6/BRCA2/MMS22L/SMC5/RAD54B/XRCC5/MCM9/…
GOCC_TRANSFERASE_COMPLEX_TRANSFERRING_PHOSPHORUS_CONTAINING_GROUPS	GOCC_TRANSFERASE_COMPLEX_TRANSFERRING_PHOSPHORUS_CONTAINING_GROUPS	GOCC_TRANSFERASE_COMPLEX_TRANSFERRING_PHOSPHORUS_CONTAINING_GROUPS	252	0.449574309439708	1.51373189143073	1.54869468016157e-06	0.00023900714618681	0.000214015340505222	5097	tags=50%, list=29%, signal=36%	CDC73/PIK3C2A/PRKAR1A/POLR1F/PIK3CA/CDK12/POLR2B/POLA1/TAF1/GTF2H3/TAF2/GTF2A1/RB1CC1/PIK3C3/BECN1/SOCS5/CAB39/PRKAA1/RPRD1A/PIK3R4/TGFBR1/GTF2H1/RPRD1B/PRKAB2/PRKDC/CCNT1/CHUK/POLR1B/SMCR8/TAF9B/CDK13/POLR2M/REV3L/PRKCI/CTR9/PIK3CB/SOCS4/RTF1/POLR3F/PRKAR2A/ACVR1/POLR3B/MNAT1/TAF4B/CCNE2/PHKB/GTF2E1/CDK6/CRCP/ERC1/GTF2H2C/PIK3R1/TAF5L/ERCC3/CCNT2/XRCC5/TCEA1/RPAP2/CCNG1/CCNI/ATG14/ACVR2B/LEO1/PO…
GOBP_MICROTUBULE_ORGANIZING_CENTER_ORGANIZATION	GOBP_MICROTUBULE_ORGANIZING_CENTER_ORGANIZATION	GOBP_MICROTUBULE_ORGANIZING_CENTER_ORGANIZATION	146	0.495909742145534	1.63130641579854	1.65633359512989e-06	0.000247872832107544	0.000221953985108155	4461	tags=53%, list=26%, signal=40%	PAFAH1B1/GCC2/ROCK2/PKD2/CLASP2/CHMP2B/KIF3B/KIF3A/MPDZ/PPP1R12A/CCP110/TRIM37/ALMS1/FBXW11/VPS4B/CEP295/PDCD6IP/XPO1/USP33/POC1B/PCM1/CEP44/BRCA1/KIAA0753/NIN/CEP192/SSX2IP/SIRT1/TMEM67/HAUS2/UBXN2B/CEP120/SDCCAG8/SPICE1/CNTLN/CKAP5/CEP63/CLASP1/CTNNB1/HAUS3/BBS4/CEP135/BRCA2/CHMP3/HAUS6/KAT2B/CEP152/MCPH1/CEP76/ARHGEF10/XRCC2/SLC16A1/CHMP5/CENPJ/MAP9/KIF11/SASS6/PLK4/STIL/CHORDC1/NEK2/NDEL1/CEP…
GOBP_REGULATION_OF_CELLULAR_AMIDE_METABOLIC_PROCESS	GOBP_REGULATION_OF_CELLULAR_AMIDE_METABOLIC_PROCESS	GOBP_REGULATION_OF_CELLULAR_AMIDE_METABOLIC_PROCESS	440	0.414549210879811	1.41902850659461	1.63425707440382e-06	0.000247872832107544	0.000221953985108155	5036	tags=44%, list=29%, signal=32%	SECISBP2L/RPS6KA3/LARP4/PDE12/ABCE1/LRPPRC/YTHDF3/EIF2AK4/MTPN/IREB2/FASTKD2/ROCK2/EIF2AK2/DHX36/DNAJC3/EPRS1/EIF2AK3/IMPACT/ROCK1/PNPT1/DIS3/NFE2L2/DCP1A/PUM2/GSPT1/GIGYF2/DNAJC24/DDX3X/SLC2A13/NSUN3/EIF4E/DHX29/PRKAA1/CNOT1/TMED10/RC3H2/LARP1B/TMED2/USP16/SAMD8/UHMK1/PRKDC/DHX9/FMR1/CAPRIN1/PAIP1/TENT4B/CNOT6L/EIF4G3/TPR/MTIF2/EIF2S3/XRN1/PURA/PUM1/EIF4G2/DDX1/RPS6KB1/ZCCHC4/EIF5A2/BZW1/EIF5/ME…
GOBP_CELL_CYCLE_G1_S_PHASE_TRANSITION	GOBP_CELL_CYCLE_G1_S_PHASE_TRANSITION	GOBP_CELL_CYCLE_G1_S_PHASE_TRANSITION	224	0.458377232093754	1.53732600349215	1.73693200113415e-06	0.000256054886197045	0.000229280481909335	4677	tags=44%, list=27%, signal=32%	USP37/RDX/CUL4B/CDC73/SDE2/ITGB1/ANKRD17/PKD2/APC/NPAT/TAF1/CUL5/BACH1/ATM/GSPT1/GIGYF2/DDX3X/APPL1/EIF4E/CUL3/PRKDC/RBL2/SENP2/DLG1/KMT2E/STXBP4/RB1/RPS6KB1/CUL2/ADAM17/ACVR1/CUL4A/MNAT1/KIF14/RBL1/CCNE2/RBBP8/CDK6/INO80/APPL2/CDK17/E2F6/WEE1/WAC/PLRG1/CUL1/LATS1/LSM11/ATP2B4/PPP3CA/PHF8/ZNF655/CACUL1/KLF11/DBF4/CPSF3/RFWD3/CENPJ/ECD/SASS6/BRD7/RRM1/MDM2/MTBP/LATS2/KHDRBS1/PLCB1/STIL/CCNA2/METTL…
GOBP_KILLING_OF_CELLS_OF_ANOTHER_ORGANISM	GOBP_KILLING_OF_CELLS_OF_ANOTHER_ORGANISM	GOBP_KILLING_OF_CELLS_OF_ANOTHER_ORGANISM	44	-0.545739	-2.37641	2.02610005297967e-06	0.00028185620032789	0.000252383879097631	4570	tags=55%, list=26%, signal=40%	DEFA4/CST11/SEMG1/CCL13/SYK/LCE3A/RPL30/PGLYRP3/DEFA6/DEFB4A/PRF1/DEFA3/NOS2/FCER2/BCL2L1/CHGA/HAMP/LTF/PGLYRP4/GNLY/GAPDH/S100A12/ROMO1/RPS19
GOCC_CILIARY_BASAL_BODY	GOCC_CILIARY_BASAL_BODY	GOCC_CILIARY_BASAL_BODY	154	0.491251939609155	1.62196832879534	2.01610936100748e-06	0.00028185620032789	0.000252383879097631	4242	tags=47%, list=24%, signal=36%	CAMSAP2/TOGARAM1/PKD2/BLOC1S6/RPGRIP1L/WDR35/RP2/BBS7/CDKL5/CSNK1A1/KIAA0586/AHI1/POC1B/WDR11/RPGR/PCM1/TTBK2/DYNC2LI1/KIFAP3/CCDC88A/CCSAP/CILK1/TRAF3IP1/PTK2/NEDD1/ARHGAP35/SSX2IP/CEP290/SDCCAG8/LCA5/INTU/TOPORS/RAB28/BBS4/ERC1/CEP20/IFT81/IFT88/DLG5/IFT80/TAPT1/CDC14A/CENPF/MAPRE1/DISC1/CEP19/DAAM1/TTC8/FAM161A/CENPJ/CEP41/CEP78/BBOF1/SPATA7/EVC/BBS2/EXOC7/IFT52/TTLL11/IFT57/CYLD/MKKS/IFT46/ML…
GOBP_POSITIVE_REGULATION_OF_CELL_CYCLE	GOBP_POSITIVE_REGULATION_OF_CELL_CYCLE	GOBP_POSITIVE_REGULATION_OF_CELL_CYCLE	312	0.432447502632299	1.46788160991389	1.97768746527125e-06	0.00028185620032789	0.000252383879097631	5225	tags=42%, list=30%, signal=30%	PTPN11/ZBED6/RDX/ATRX/CUL4B/CDC27/SRPK2/CDC73/ANKRD17/MED1/PAFAH1B1/ROCK2/PKD2/PSMD10/LRP6/BECN1/PKN2/KIF3B/RRM2B/DDX3X/EIF4E/CUL3/TTL/CCNT1/VPS4B/CEP295/KMT2E/STXBP4/RB1/TPR/SLF2/ECT2/RPS6KB1/SPAST/CSPP1/TMOD3/ADAM17/RAD21/PHIP/UBXN2B/CUL4A/MNAT1/CEP120/KIF14/KIF20B/MAD2L1/INO80/CCPG1/PRKCE/PLRG1/BRCA2/SMC5/CCNT2/LSM11/CDC14A/CCNYL1/ATAD5/MAP3K20/YTHDC2/DYNC1LI1/C6orf89/HNRNPU/RAD51AP1/DBF4/CPSF…
GOBP_REGULATION_OF_MITOTIC_CELL_CYCLE	GOBP_REGULATION_OF_MITOTIC_CELL_CYCLE	GOBP_REGULATION_OF_MITOTIC_CELL_CYCLE	447	0.408758507432013	1.39850479189006	1.97768746527125e-06	0.00028185620032789	0.000252383879097631	4615	tags=40%, list=26%, signal=30%	TAOK1/PTPN11/RDX/CUL4B/CDC27/CDC73/SDE2/ANKRD17/BRCC3/PAFAH1B1/PKD2/APC/NEK7/USP47/ATM/IQGAP1/PKN2/RRM2B/GIGYF2/DDX3X/TOM1L1/APPL1/EIF4E/ZW10/CUL3/ATF2/ANGEL2/TOPBP1/PRKDC/TTL/NBN/VPS4B/RBL2/SENP2/DLG1/RINT1/TAOK3/KMT2E/CDK13/RB1/TPR/ABRAXAS1/INTS13/NAE1/MSH2/RPS6KB1/BRCA1/TMOD3/ADAM17/RAD21/PHIP/ZMPSTE24/ANLN/ACVR1/RNF20/SIRT1/THAP1/CUL4A/MNAT1/KIF14/RBL1/FZD3/KIF20B/MAD2L1/HUS1/CTNNB1/INO80/APP…
GOBP_RNA_LOCALIZATION	GOBP_RNA_LOCALIZATION	GOBP_RNA_LOCALIZATION	194	0.477064371589839	1.59186418038642	2.35601890650416e-06	0.000323199982493633	0.000289404544626432	4184	tags=47%, list=24%, signal=36%	G3BP2/RANBP2/LRPPRC/THOC2/XPOT/DHX36/ATR/NUP133/PNPT1/AHCTF1/NUP58/NAF1/ATM/NUP205/NUP155/AGFG1/SMG1/DHX9/NUP160/SENP2/FMR1/TERF1/XPO1/TOMM20/TPR/ZC3H11A/TNKS/ZNHIT6/EIF5A2/MCM3AP/PHAX/IWS1/KPNB1/SETD2/NUP54/NUP153/NDC1/FYTTD1/CKAP5/NCBP1/DKC1/QKI/SSB/CCT6A/NUP88/NUP35/CCT4/NUP98/NUP50/IGF2BP3/UPF2/CCT8/SHQ1/CCT2/CPSF6/YTHDC1/BICD1/POLR2D/HNRNPU/RFTN2/NCBP2/SEH1L/POM121/ZC3H11B/NUP42/PCID2/NCBP3/…
GOMF_PROTEIN_SERINE_KINASE_ACTIVITY	GOMF_PROTEIN_SERINE_KINASE_ACTIVITY	GOMF_PROTEIN_SERINE_KINASE_ACTIVITY	356	0.421311160492556	1.43509045933965	2.6999575534908e-06	0.000365307955559296	0.000327109493358755	5675	tags=48%, list=32%, signal=33%	TAOK1/NEK4/RPS6KA3/PIKFYVE/SRPK2/NEK1/EIF2AK4/AKT3/PIK3CA/TRPM7/CDK12/ROCK2/EIF2AK2/RPS6KC1/CDC42BPA/NEK7/TAF1/ATR/EIF2AK3/ROCK1/MAP4K3/MAPK6/SLK/ATM/BRAF/PKN2/CDKL5/MAPK1/PRKAA1/CSNK1A1/PIK3R4/MAP3K2/VRK2/PRKACB/MAP2K4/LMTK2/UHMK1/PRKDC/TLK1/SMG1/TAOK3/GSK3B/TBK1/CDK13/STK3/PAK2/CASK/CSNK1G3/RPS6KB1/PRPF4B/TTBK2/PRKCI/TLK2/HIPK3/BMP2K/SNRK/CILK1/DCAF1/MAPK14/CAMK2D/CSNK2A1/CSNK1G1/SRPK1/DYRK1A/M…
GOBP_NEGATIVE_REGULATION_OF_INTERLEUKIN_1_PRODUCTION	GOBP_NEGATIVE_REGULATION_OF_INTERLEUKIN_1_PRODUCTION	GOBP_NEGATIVE_REGULATION_OF_INTERLEUKIN_1_PRODUCTION	37	-0.553018	-2.2694	2.99894145517833e-06	0.000394940596703951	0.000353643594475906	2178	tags=35%, list=12%, signal=31%	GHRL/CARD18/TREM2/APOA1/IL1R2/ACP5/PYDC1/PML/ZC3H12A/GAS6/ARRB2/GSTP1/CPTP
GOMF_MODIFICATION_DEPENDENT_PROTEIN_BINDING	GOMF_MODIFICATION_DEPENDENT_PROTEIN_BINDING	GOMF_MODIFICATION_DEPENDENT_PROTEIN_BINDING	165	0.481653623047798	1.59629862511658	2.97808402359482e-06	0.000394940596703951	0.000353643594475906	3241	tags=41%, list=19%, signal=34%	TAB3/ATRX/KDM5A/BRCC3/MINDY2/MORC3/TAF1/UBQLN2/BPTF/TP53BP1/SUZ12/RNF169/SPRTN/SPIN3/ZZZ3/FMR1/ZMYND11/MORC4/KMT2E/AGL/ABRAXAS1/CHD1/UBQLN1/IDE/DZIP3/RAD18/PHIP/FAN1/MSH6/PSME4/ZRANB1/MPHOSPH8/SPIN4/RBBP5/YEATS4/EPS15/ZRANB3/ZMYND8/CBX3/ZCWPW2/ZBTB1/ABRAXAS2/ANK2/TRIM24/PHF8/NCAPD3/SPIN1/ING3/YEATS2/DNAJC2/ZFAND6/CDYL/USP15/KDM7A/ATAD2B/TAB2/PYGO1/BRD7/GLYR1/RAD23B/PWP1/BAZ2A/NCAPG2/CBX1/TAF7/MSL…
GOBP_NON_MOTILE_CILIUM_ASSEMBLY	GOBP_NON_MOTILE_CILIUM_ASSEMBLY	GOBP_NON_MOTILE_CILIUM_ASSEMBLY	63	0.582816990260801	1.80717071305729	3.1250128209446e-06	0.000400853917304803	0.000358938588128182	3547	tags=49%, list=20%, signal=39%	CEP350/EXOC5/TOGARAM1/RPGRIP1L/BBS7/DYNC2H1/BBS10/SEPTIN7/TMEM17/CC2D2A/ATMIN/ARL13B/PCM1/CEP290/INTU/GORAB/PIBF1/BBS4/CEP135/IFT88/TBC1D32/IFT80/MAPRE1/DISC1/IFT74/TTC8/CENPJ/BBS2/IFT52/IFT57/MKKS
GOBP_METHYLATION	GOBP_METHYLATION	GOBP_METHYLATION	361	0.424386492797862	1.44661946253822	3.11268470719906e-06	0.000400853917304803	0.000358938588128182	5495	tags=48%, list=31%, signal=34%	FBXO11/ATRX/RIF1/MTR/VIRMA/PIK3CA/METTL15/RNMT/THUMPD3/TRMT61B/KDM6A/ASH1L/TRMT1L/KMT2C/TFB2M/PRMT3/GSPT1/SETD7/NSUN3/MTRR/SUZ12/PRMT9/KDM1B/CMTR2/PRDM10/AASS/ARID4B/KMT2E/BMT2/ARID4A/TYW3/METTL8/CBLL1/PHF20/TGS1/BRCA1/ZCCHC4/ALKBH8/CTR9/METTL6/ZMPSTE24/CARNMT1/METTL14/IWS1/RTF1/METTL2A/N6AMT1/RNF20/SETD2/SIRT1/MPHOSPH8/TRMT5/RLF/TET1/ATF7IP/RBBP5/SMAD4/KDM3A/NSD3/TRDMT1/ETF1/ARMT1/CTNNB1/METTL4/…
GOBP_CELL_CYCLE_CHECKPOINT_SIGNALING	GOBP_CELL_CYCLE_CHECKPOINT_SIGNALING	GOBP_CELL_CYCLE_CHECKPOINT_SIGNALING	169	0.47626743715626	1.58230360934135	3.21586659270006e-06	0.000407219414565365	0.0003646384765434	5364	tags=54%, list=31%, signal=38%	TAOK1/PTPN11/CLOCK/SDE2/BRCC3/EIF2AK4/APC/ATR/ATM/TP53BP1/FEM1B/GIGYF2/ZW10/ATF2/TOPBP1/PRKDC/NBN/RINT1/TAOK3/TPR/ABRAXAS1/TIPRL/NAE1/MSH2/BRCA1/MAPK14/CDC5L/CUL4A/ETAA1/USP28/MAD2L1/CEP63/HUS1/CRY1/RAD1/WAC/CCNG1/INTS7/CENPF/MAP3K20/XPC/BRIP1/RAD17/DYNC1LI1/ZWILCH/BUB1/MRE11/RFWD3/CLSPN/PCID2/ERCC6/MDM2/INIP/ZNF207/KNTC1/CDC14B/DONSON/WDR76/CRADD/SPDL1/ZNF830/RAD9B/BUB1B/PABIR1/DTL/NSUN2/CDK1/TT…
GOBP_NEGATIVE_REGULATION_OF_CELLULAR_MACROMOLECULE_BIOSYNTHETIC_PROCESS	GOBP_NEGATIVE_REGULATION_OF_CELLULAR_MACROMOLECULE_BIOSYNTHETIC_PROCESS	GOBP_NEGATIVE_REGULATION_OF_CELLULAR_MACROMOLECULE_BIOSYNTHETIC_PROCESS	255	0.4480072774312	1.50906787799489	3.42223045560691e-06	0.000427865445696575	0.00038312565340452	5100	tags=47%, list=29%, signal=34%	ERCC4/PDE12/YTHDF3/EIF2AK4/IREB2/GNL3L/ROCK2/EIF2AK2/DHX36/EPRS1/ATR/PDS5A/EIF2AK3/ROCK1/PNPT1/POT1/DIS3/DCP1A/GIGYF2/DDX3X/EIF4E/CNOT1/RC3H2/DHX9/FMR1/WAPL/CAPRIN1/PAIP1/GSK3B/TENT4B/TERF1/CNOT6L/BMPR2/TPR/XRN1/PURA/PUM1/METTL14/EIF2S1/FXR1/CPEB4/PUS7/ACER2/ZRANB3/TUT4/SRP9/DDX6/BRCA2/IGF2BP3/METTL16/RNF139/FTO/TNRC6A/CPEB2/NOCT/CSDE1/GTPBP4/TNRC6B/CNOT7/AGO2/LIG3/DNAJC2/NCL/RAD17/TUT7/POLR2D/HN…
GOBP_REGULATION_OF_MITOTIC_CELL_CYCLE_PHASE_TRANSITION	GOBP_REGULATION_OF_MITOTIC_CELL_CYCLE_PHASE_TRANSITION	GOBP_REGULATION_OF_MITOTIC_CELL_CYCLE_PHASE_TRANSITION	291	0.434869591472277	1.47156884396143	3.83665303934798e-06	0.0004736827758705	0.000424152089955286	5217	tags=48%, list=30%, signal=35%	TAOK1/RDX/CUL4B/CDC27/CDC73/SDE2/ANKRD17/BRCC3/PKD2/APC/USP47/ATM/RRM2B/GIGYF2/DDX3X/APPL1/ZW10/CUL3/TOPBP1/PRKDC/NBN/VPS4B/RBL2/SENP2/DLG1/RINT1/TAOK3/KMT2E/RB1/TPR/ABRAXAS1/NAE1/BRCA1/TMOD3/ADAM17/RAD21/ANLN/ACVR1/CUL4A/MNAT1/KIF14/RBL1/MAD2L1/HUS1/INO80/APPL2/WEE1/WAC/PLRG1/ERCC3/LSM11/CENPE/CCNG1/CDC14A/ATAD5/ZNF655/CENPF/RIOK2/XPC/RAD17/DYNC1LI1/ZWILCH/BUB1/CPSF3/MRE11/RFWD3/CENPJ/SIN3A/ECD/…
GOBP_NEGATIVE_REGULATION_OF_CELL_CYCLE_PROCESS	GOBP_NEGATIVE_REGULATION_OF_CELL_CYCLE_PROCESS	GOBP_NEGATIVE_REGULATION_OF_CELL_CYCLE_PROCESS	276	0.434454996312136	1.46747678001008	3.90578006947933e-06	0.000476264070941326	0.000426463471653871	5239	tags=49%, list=30%, signal=35%	TAOK1/PTPN11/ATRX/CLOCK/CDC73/SDE2/BRCC3/EIF2AK4/PKD2/APC/ATR/USP47/ATM/TP53BP1/FEM1B/GIGYF2/TOM1L1/CCP110/TRIM37/ZW10/ATF2/TOPBP1/PRKDC/NBN/SMARCA5/RBL2/BAZ1B/WAPL/DLG1/RINT1/TAOK3/TERF1/RB1/TPR/ABRAXAS1/TIPRL/TNKS/NAE1/MSH2/BRCA1/RAD21/MAPK14/ACVR1/CDC5L/TMEM67/CUL4A/RBL1/ETAA1/USP28/MAD2L1/CEP63/HUS1/CRY1/RAD1/WEE1/WAC/KAT2B/CCNG1/INTS7/ZNF655/CENPF/MAP3K20/XPC/BRIP1/RAD17/DYNC1LI1/ZWILCH/BUB1…
GOBP_PROTEIN_MODIFICATION_BY_SMALL_PROTEIN_REMOVAL	GOBP_PROTEIN_MODIFICATION_BY_SMALL_PROTEIN_REMOVAL	GOBP_PROTEIN_MODIFICATION_BY_SMALL_PROTEIN_REMOVAL	162	0.489436451613581	1.62013658449818	4.04807825814884e-06	0.000487595962874831	0.000436610443195977	4617	tags=52%, list=26%, signal=39%	USP9X/ITCH/USP37/USP46/USP34/BRCC3/MINDY2/USP8/OTUD6B/TAF2/OTUD4/USP38/COPS2/USP47/COPS4/USP12/USP14/DESI2/USP16/USP32/SENP2/UCHL5/USP33/ABRAXAS1/USP25/VCPIP1/USP24/TADA1/ZRANB1/USP10/SENP1/SENP6/STAMBP/USP28/ATXN7/SENP5/USP1/WDR48/USP40/YOD1/MINDY3/TAF5L/ABRAXAS2/PSMD14/USP31/USP27X/USP45/TANK/MYSM1/USP13/USP48/USP30/USP15/OTULIN/USP54/COPS3/SENP7/STAMBPL1/SUPT20H/USP42/SUPT7L/TAF7/USP22/USP53/S…
GOMF_TUBULIN_BINDING	GOMF_TUBULIN_BINDING	GOMF_TUBULIN_BINDING	368	0.419311734142332	1.42898542858382	4.18228849357121e-06	0.000497692330734974	0.000445651083360625	4541	tags=39%, list=26%, signal=30%	VPS41/TAOK1/OPA1/CAMSAP2/CEP350/LRPPRC/KIF16B/VBP1/GAS2L3/PAFAH1B1/TOGARAM1/APC/KIF2A/CLASP2/CLIP1/KRIT1/TBCEL/KIF3B/DDX3X/KIF3A/APPL1/KIF5B/TUBGCP5/ALMS1/FBXW11/KATNAL1/PHF6/DIP2B/CEP295/MAP7D3/ADNP/FMR1/HOOK3/TERF1/VAPB/TPR/REEP3/ABRAXAS1/DNM1L/KIF27/DNAL1/SPAST/TTBK2/CEP44/BRCA1/KIF21A/CCDC88A/CCSAP/ARL8B/SMC3/NIN/TRAF3IP1/FMN1/SBDS/SETD2/CEP290/KIF14/CKAP5/KIF20B/CEP57/RMDN1/MAP4K4/CLASP1/KIF…
GOBP_RECOMBINATIONAL_REPAIR	GOBP_RECOMBINATIONAL_REPAIR	GOBP_RECOMBINATIONAL_REPAIR	164	0.475713591213764	1.57683399011476	4.25566708375108e-06	0.000500395521264398	0.000448071614507225	4655	tags=52%, list=27%, signal=38%	KLHL15/ERCC4/RECQL/RIF1/WRN/PALB2/ATM/TP53BP1/ARID2/EPC2/MORF4L2/FANCB/NIPBL/PPP4R2/NBN/SMCHD1/MCM8/HELQ/NUCKS1/REV3L/BRCA1/ACTR2/RAD21/SHLD2/FAN1/FANCM/SETD2/MORF4L1/FIGNL1/YEATS4/RBBP8/HUS1/WDR48/INO80/PARPBP/RMI1/SMC6/BRCA2/MMS22L/SMC5/RAD54B/MCM9/PSMD14/ING3/EXD2/LIG3/XRCC2/RAD51AP1/MRE11/RFWD3/RAD52/ERCC6/RNF138/HELB/INIP/MCMDC2/GINS4/ACTL6A/MBTD1/POLQ/YY1/RTEL1/TRRAP/SPIDR/EPC1/USP51/RAD51B…
GOBP_DNA_INTEGRITY_CHECKPOINT_SIGNALING	GOBP_DNA_INTEGRITY_CHECKPOINT_SIGNALING	GOBP_DNA_INTEGRITY_CHECKPOINT_SIGNALING	122	0.503374511671079	1.6419662005949	4.61549542796353e-06	0.000535905254953558	0.00047986826941057	5239	tags=56%, list=30%, signal=39%	TAOK1/PTPN11/CLOCK/SDE2/BRCC3/EIF2AK4/ATR/ATM/TP53BP1/FEM1B/GIGYF2/ATF2/TOPBP1/PRKDC/NBN/RINT1/TAOK3/ABRAXAS1/TIPRL/NAE1/MSH2/BRCA1/MAPK14/CDC5L/CUL4A/ETAA1/USP28/CEP63/HUS1/CRY1/RAD1/WAC/CCNG1/INTS7/MAP3K20/XPC/BRIP1/RAD17/MRE11/RFWD3/CLSPN/ERCC6/MDM2/CDC14B/DONSON/WDR76/CRADD/ZNF830/RAD9B/DTL/CDK1/CHEK1/CDKN1B/DNA2/RPA4/TIPIN/FOXN3/CDC6/FBXO4/TRIAP1/PLK2/HMGA2/ATRIP/BLM/CHEK2/NEK11/THOC1/FANCD2
GOBP_ENDOSOMAL_TRANSPORT	GOBP_ENDOSOMAL_TRANSPORT	GOBP_ENDOSOMAL_TRANSPORT	230	0.445071959670627	1.49411391891601	4.66617919672025e-06	0.000535905254953558	0.00047986826941057	3571	tags=38%, list=20%, signal=30%	PREPL/SPAG9/PIKFYVE/EEA1/EVI5/CLTC/ACAP2/VPS50/ALS2/LMAN1/ZFYVE16/GCC2/BLOC1S6/ARL1/VPS54/VPS35/LEPROT/CHMP2B/WASHC4/ANKRD50/ITSN1/HEATR5B/TMEM87A/VPS26A/ARFIP1/TBC1D23/GOSR1/ANKFY1/ALMS1/CCDC93/LMTK2/VPS26C/VPS4B/VAMP4/TRAPPC10/RIC1/RAB29/ZFYVE9/SNX6/TBC1D14/HEATR5A/RAB9B/RBSN/ARL8B/INPP5F/ITSN2/RAB14/SNX4/CLN5/VPS36/PICALM/DENND5A/AP3B1/EPS15/TBC1D5/DENND10/RAB10/RAB9A/ERC1/TMEM87B/LYST/RAB6A/S…
GOMF_ATP_DEPENDENT_ACTIVITY_ACTING_ON_RNA	GOMF_ATP_DEPENDENT_ACTIVITY_ACTING_ON_RNA	GOMF_ATP_DEPENDENT_ACTIVITY_ACTING_ON_RNA	75	0.555316882857059	1.7438367575725	4.93255210239234e-06	0.000559986403624473	0.000501431370408959	4855	tags=57%, list=28%, signal=42%	DHX36/DDX21/DDX18/DHX15/DDX3X/DHX29/DDX52/MTREX/DHX40/DHX9/AQR/DHX57/DDX46/DDX1/DDX10/DDX59/DHX32/FANCM/DDX60/DDX6/RAD54B/DDX50/DDX42/DDX60L/YTHDC2/IFIH1/BRIP1/DDX20/DDX17/DHX8/G3BP1/DDX55/DHX33/DDX5/EIF4A2/DHX35/SUPV3L1/DDX19A/SNRNP200/DDX31/DDX47/DHX38/DHX16
GOBP_DNA_CONFORMATION_CHANGE	GOBP_DNA_CONFORMATION_CHANGE	GOBP_DNA_CONFORMATION_CHANGE	336	0.421549929294426	1.43514820099549	5.01181599684212e-06	0.000562519393191018	0.000503699497673056	5711	tags=47%, list=33%, signal=32%	RECQL/ATRX/RIF1/SMARCAD1/SHPRH/CHD9/WRN/SPTY2D1/PIK3CA/DHX36/POT1/LIN54/TASOR/DDX3X/CHD6/TOP1/KAT6A/ASCC3/NBN/DHX9/SMARCA5/SETX/BAZ1B/SMCHD1/WAPL/MCM8/HELQ/SMC4/RB1/TPR/CHD1/RAD50/PURA/HAT1/TOP2B/DDX1/CTR9/SMC2/PSME4/FANCM/RSF1/SIRT1/UBR2/MPHOSPH8/MNAT1/TET1/ATF7IP/SRPK1/ZRANB3/TOP2A/ZNF445/CBX3/ZNF304/SMC5/CHD1L/CTCF/ERCC3/SELENOF/RAD54B/RAD54L2/XRCC5/MCM9/MCPH1/KAT6B/MTERF1/PHF8/NCAPD3/BAZ1A/BR…
GOBP_POSITIVE_REGULATION_OF_MRNA_METABOLIC_PROCESS	GOBP_POSITIVE_REGULATION_OF_MRNA_METABOLIC_PROCESS	GOBP_POSITIVE_REGULATION_OF_MRNA_METABOLIC_PROCESS	121	0.504431759703495	1.64344607764583	5.3202151151555e-06	0.000590424322386414	0.000528686545210366	4270	tags=50%, list=24%, signal=38%	CDC73/PDE12/YTHDF3/ROCK2/DHX36/ROCK1/PNPT1/DIS3/HSPA8/DCP1A/GIGYF2/CNOT1/RC3H2/DHX9/PAIP1/TENT4B/CNOT6L/NUDT21/PUM1/METTL14/NCBP1/TUT4/RBMXL1/NUP98/METTL16/FTO/ZC3HAV1/TNRC6A/NOCT/TTC5/CSDE1/TNRC6B/CNOT7/AGO2/LEO1/NCL/TUT7/POLR2D/HNRNPU/CNOT6/SAMD4A/NCBP2/RBMX/RC3H1/CNOT2/SYNCRIP/YTHDF2/TRA2B/PAN3/CELF1/RBM3/MLH1/DCP2/THRAP3/CNOT8/SNW1/EIF4ENIF1/CPEB3/TOB1/TNRC6C
GOBP_NADH_DEHYDROGENASE_COMPLEX_ASSEMBLY	GOBP_NADH_DEHYDROGENASE_COMPLEX_ASSEMBLY	GOBP_NADH_DEHYDROGENASE_COMPLEX_ASSEMBLY	53	-0.467064	-2.12601	5.52145906577921e-06	0.000599290672447266	0.000536625784507541	2250	tags=47%, list=13%, signal=41%	NDUFC1/NDUFA9/BCS1L/NDUFAF8/NDUFC2/TAFAZZIN/NDUFA1/NDUFS3/NDUFA8/NDUFB9/NDUFA12/DMAC2/NDUFAF3/NDUFB8/NDUFB4/NDUFS7/NDUFB10/NDUFA2/NDUFB11/NDUFS5/NDUFS8/NDUFA11/NDUFA3/NDUFB7/NDUFA13
GOBP_VESICLE_ORGANIZATION	GOBP_VESICLE_ORGANIZATION	GOBP_VESICLE_ORGANIZATION	303	0.430640779851475	1.46049122887217	5.4957081387931e-06	0.000599290672447266	0.000536625784507541	3147	tags=33%, list=18%, signal=27%	ARFGEF2/VPS41/SEC24B/USO1/SEC23A/CLCN3/WASL/PIKFYVE/EEA1/WASHC5/TMF1/STX17/ALS2/ZFYVE16/PAFAH1B1/SEC24A/USP8/EXOC8/BLOC1S6/STAM2/YIPF4/YIPF5/DNAJC13/CHMP2B/WASHC4/PIK3C3/SCARB2/AP1G1/SPG11/VPS37A/TMED10/GOSR1/SYNJ1/ANKFY1/CUL3/SEC24D/TMED2/MIA3/VPS4B/SNX19/VAMP4/CREB1/PDCD6IP/HOOK3/VAMP7/RAB29/VAPB/ZEB2/CD2AP/SEC23B/PRKCI/SNAP23/ARL8B/RAB14/RAB8B/VPS36/PICALM/BLOC1S5/KNL1/FNBP1L/RAB22A/AP3B1/EPS1…
GOMF_UBIQUITIN_LIKE_PROTEIN_LIGASE_ACTIVITY	GOMF_UBIQUITIN_LIKE_PROTEIN_LIGASE_ACTIVITY	GOMF_UBIQUITIN_LIKE_PROTEIN_LIGASE_ACTIVITY	319	0.428209400562138	1.45493695811607	6.0487284148404e-06	0.000649383592971507	0.000581480733884314	5072	tags=44%, list=29%, signal=32%	RLIM/UBR3/ITCH/LTN1/TRIP12/UBR1/UBE4A/RNF111/UBE3A/XIAP/RANBP2/NEDD4/UBE3C/ANKIB1/SHPRH/ARIH1/RNF6/HLTF/HECTD1/TRIM2/UBR5/RNF13/TRIM37/RNF170/CUL3/RC3H2/TRIM44/RNF11/UFL1/HUWE1/MARCHF6/CBLL1/RMND5A/DZIP3/RAD18/RNF2/KIAA1586/UBE2K/HACE1/WWP1/RNF20/UBE2D3/RNFT1/MYCBP2/MEX3C/UBR2/RNF14/PIAS1/PJA1/BIRC2/RBBP6/RCHY1/SH3RF1/RAG1/TOPORS/BRAP/RNF103/GID4/PIAS2/ZNF451/RNF139/RNF19A/TRIM24/COP1/BTRC/LONRF1…
GOBP_REGULATION_OF_ORGANELLE_ASSEMBLY	GOBP_REGULATION_OF_ORGANELLE_ASSEMBLY	GOBP_REGULATION_OF_ORGANELLE_ASSEMBLY	226	0.449142650549948	1.50712019985935	6.39436637829742e-06	0.000679109212026276	0.000608098090667289	3618	tags=40%, list=21%, signal=32%	RAB3GAP2/G3BP2/RDX/PIKFYVE/EVI5/TBC1D15/MTM1/UBQLN2/CHMP2B/BECN1/TBC1D19/CEP97/CDKL5/MPHOSPH9/PRKAA1/CNOT1/RAB3GAP1/CCP110/TRIM37/SEPTIN7/ALMS1/VPS4B/CEP295/ASAP1/YAP1/PDCD6IP/GSK3B/ATMIN/SMCR8/IL1RAP/CNOT6L/TPR/TBC1D14/BRCA1/DYNC2LI1/CCDC88A/SNX30/CCSAP/ARHGAP35/SNX4/TBC1D12/CEP120/TMEM39A/SDCCAG8/SPICE1/SENP6/SMAD4/TBC1D5/SEC22B/BBS4/SH3GLB1/SCFD1/USP6NL/CEP135/FEZ2/CHMP3/IFT88/KAT2B/STAM/TAPT1…
GOBP_NEGATIVE_REGULATION_OF_INTERLEUKIN_1_BETA_PRODUCTION	GOBP_NEGATIVE_REGULATION_OF_INTERLEUKIN_1_BETA_PRODUCTION	GOBP_NEGATIVE_REGULATION_OF_INTERLEUKIN_1_BETA_PRODUCTION	31	-0.572725	-2.27518	1.00769405782003e-05	0.00104768360095667	0.000938132462471343	2178	tags=35%, list=12%, signal=31%	GHRL/CARD18/TREM2/APOA1/ACP5/PYDC1/PML/ZC3H12A/ARRB2/GSTP1/CPTP
GOBP_VACUOLE_ORGANIZATION	GOBP_VACUOLE_ORGANIZATION	GOBP_VACUOLE_ORGANIZATION	184	0.46828467242299	1.55956714516147	1.00731301065996e-05	0.00104768360095667	0.000938132462471343	4843	tags=48%, list=28%, signal=35%	RAB3GAP2/TMEM106B/PIKFYVE/WASHC5/GNPTAB/STX17/TRAPPC8/UBXN2A/VPS35/MTM1/UBQLN2/CHMP2B/RB1CC1/PIK3C3/BECN1/SCARB2/SPG11/ATP6AP2/RAB23/RAB3GAP1/ATF2/HOOK3/ATG2B/SMCR8/UBQLN1/TBC1D14/MBTPS1/SNX30/ARL8B/RAB33B/LRBA/RAB14/SNX4/CLN5/TBC1D12/UBXN2B/ATP2A2/TMEM39A/AP3B1/SEC22B/RAB1A/SH3GLB1/SCFD1/FEZ2/LYST/MFSD8/ARSB/CHMP3/IFT88/ULK2/MAP1LC3B/STX12/ATG14/MTOR/SNX18/TMEM165/HEXB/RAB5A/SNX7/ATG5/MOAP1/C9or…
GOBP_MITOCHONDRIAL_ELECTRON_TRANSPORT_NADH_TO_UBIQUINONE	GOBP_MITOCHONDRIAL_ELECTRON_TRANSPORT_NADH_TO_UBIQUINONE	GOBP_MITOCHONDRIAL_ELECTRON_TRANSPORT_NADH_TO_UBIQUINONE	42	-0.517637	-2.17399	1.04844085461758e-05	0.00105723637860178	0.000946686352985104	2719	tags=55%, list=16%, signal=46%	NDUFB1/NDUFV2/PARK7/NDUFB2/NDUFC1/NDUFA9/NDUFC2/NDUFA1/NDUFS3/NDUFA8/NDUFB9/NDUFV1/NDUFB8/NDUFA7/NDUFB4/NDUFS7/NDUFB10/NDUFA2/NDUFS5/NDUFS6/NDUFS8/NDUFA3/NDUFB7
GOBP_SIGNAL_TRANSDUCTION_IN_RESPONSE_TO_DNA_DAMAGE	GOBP_SIGNAL_TRANSDUCTION_IN_RESPONSE_TO_DNA_DAMAGE	GOBP_SIGNAL_TRANSDUCTION_IN_RESPONSE_TO_DNA_DAMAGE	173	0.467050687609147	1.55259091985374	1.04899428068214e-05	0.00105723637860178	0.000946686352985104	5383	tags=53%, list=31%, signal=37%	TAOK1/PTPN11/ATRX/CLOCK/SDE2/BRCC3/EIF2AK4/ATR/PSMD10/ATM/TP53BP1/FEM1B/GIGYF2/SPRED1/ATF2/TOPBP1/PRKDC/NBN/MARCHF7/RINT1/TAOK3/ABRAXAS1/TIPRL/MSH2/BRCA1/ZMPSTE24/MAPK14/USP10/SIRT1/CDC5L/CUL4A/ETAA1/ACER2/USP28/DYRK1A/CEP63/HUS1/CRY1/RAD1/PAXIP1/WAC/BRCA2/CCNG1/SP100/ATAD5/INTS7/MAP3K20/XPC/BRIP1/RAD17/SPRED2/MRE11/RFWD3/COPS3/PPM1D/CLSPN/ERCC6/MDM2/CDC14B/SMYD2/DONSON/DDX5/WDR76/CRADD/ZNF830/E2…
GOBP_PROTEIN_LOCALIZATION_TO_NUCLEUS	GOBP_PROTEIN_LOCALIZATION_TO_NUCLEUS	GOBP_PROTEIN_LOCALIZATION_TO_NUCLEUS	293	0.426029672500567	1.44170075396744	1.04899428068214e-05	0.00105723637860178	0.000946686352985104	5338	tags=45%, list=31%, signal=32%	TNPO1/PIKFYVE/NF1/TOR1AIP1/IPO11/IPO7/RANBP2/OSBPL8/WRN/NMD3/MED1/IPO8/MORC3/EIF2AK3/NUP133/NUP58/UTP25/APPL1/KPNA3/UBR5/RAB23/ATF2/NUP155/YAP1/GSK3B/ARL2BP/XPO1/TPR/KPNA4/STK3/ECT2/CD2AP/INTS13/IPO5/FERMT2/EFCAB7/NVL/KPNA1/MAPK14/KPNB1/NUP54/NUP153/UFM1/WWTR1/RANBP6/SUN1/TOPORS/DKC1/BBS4/CCT6A/NUP88/APPL2/NUP35/CCT4/PLRG1/CSE1L/PIK3R1/NUP98/NUP50/LATS1/STK4/NOL8/LARP7/PPP3CA/CCT8/SP100/CCT2/TNPO…
GOBP_ESTABLISHMENT_OF_ORGANELLE_LOCALIZATION	GOBP_ESTABLISHMENT_OF_ORGANELLE_LOCALIZATION	GOBP_ESTABLISHMENT_OF_ORGANELLE_LOCALIZATION	402	0.410617045438444	1.40258923359497	1.09067557495137e-05	0.00108814168220148	0.000974360040482874	5345	tags=45%, list=31%, signal=32%	OPA1/WASL/SDAD1/DOCK7/ARMCX3/ABCE1/LRPPRC/ITGB1/NMD3/PAFAH1B1/BLOC1S6/TRIP11/RHOT1/CLASP2/BBS7/STARD3NL/SPIRE1/CHMP2B/BECN1/ATM/KIF3B/SPG11/KIF3A/FAM91A1/KIF5B/TBC1D23/TMED10/SYNJ1/ZW10/CUL3/FBXW11/TMED2/TTL/AP1AR/FER/VPS4B/AP3M1/C12orf4/DLG1/ARL6/PDCD6IP/HOOK3/ARHGAP21/VAMP7/TERF1/XPO1/HIF1A/SNX6/WDR11/PCM1/SPAST/CENPC/ACTR2/SNAP23/KIFAP3/SNX4/KPNB1/TRAK2/UBXN2B/PICALM/NLGN1/CEP120/KIF14/BLOC1S5…
GOMF_OXIDOREDUCTASE_ACTIVITY_ACTING_ON_A_HEME_GROUP_OF_DONORS	GOMF_OXIDOREDUCTASE_ACTIVITY_ACTING_ON_A_HEME_GROUP_OF_DONORS	GOMF_OXIDOREDUCTASE_ACTIVITY_ACTING_ON_A_HEME_GROUP_OF_DONORS	16	-0.7441	-2.53183	1.12221323225928e-05	0.0011084100095025	0.000992509008151843	1427	tags=69%, list=8%, signal=63%	POR/COX6A2/COX5A/COX7A1/SURF1/COX4I2/COX8A/COX6A1/COX4I1/COX5B/COX6B1
GOBP_TELOMERE_MAINTENANCE	GOBP_TELOMERE_MAINTENANCE	GOBP_TELOMERE_MAINTENANCE	131	0.493198861070529	1.61668907278985	1.13576076921957e-05	0.00111068407104769	0.000994545282228539	4493	tags=50%, list=26%, signal=37%	ERCC4/ATRX/RIF1/WRN/GNL3L/DHX36/NEK7/ATR/POT1/RFC1/NAF1/ATM/TNKS2/MAPK1/PRKDC/NBN/SMG1/TENT4B/TERF1/RAD50/XRN1/DCLRE1A/TNKS/GNL3/HSP90AA1/CCNE2/HUS1/DKC1/CTNNB1/CCT6A/SMC6/CCT4/BRCA2/SMC5/XRCC5/CCT8/SP100/CCT2/MAPKAPK5/DCLRE1C/HNRNPU/SMARCAL1/MRE11/PTGES3/ZNF827/YLPM1/NEK2/USP7/RTEL1/SMG6/EXO1/MYC/HDAC8/DCP2/TERF2IP/NSMCE2/RPA1/DNA2/RAD51C/CCT5/TEP1/RAD51D/PARP1/HNRNPA2B1/FBXO4
GOMF_PROTEIN_SERINE_THREONINE_KINASE_ACTIVITY	GOMF_PROTEIN_SERINE_THREONINE_KINASE_ACTIVITY	GOMF_PROTEIN_SERINE_THREONINE_KINASE_ACTIVITY	428	0.400527370152059	1.36995307721435	1.27129473879674e-05	0.00123103707206818	0.00110231355989373	5544	tags=45%, list=32%, signal=32%	TAOK1/NEK4/RPS6KA3/PIKFYVE/SRPK2/NEK1/EIF2AK4/AKT3/CPNE3/PIK3CA/TRPM7/CDK12/ROCK2/EIF2AK2/RPS6KC1/CDC42BPA/NEK7/TAF1/ATR/EIF2AK3/ROCK1/MAP4K3/MAPK6/SLK/ATM/BRAF/PKN2/CDKL5/MAPK1/PRKAA1/CSNK1A1/TOP1/PIK3R4/MAP3K2/TGFBR1/VRK2/PRKACB/MAP2K4/LMTK2/UHMK1/PRKAB2/PRKDC/TLK1/SMG1/TAOK3/GSK3B/CHUK/TBK1/CDK13/BMPR2/STK3/PAK2/CASK/CSNK1G3/RPS6KB1/PRPF4B/TTBK2/PRKCI/BMPR1A/TLK2/HIPK3/BMP2K/SNRK/CILK1/DCAF1/M…
GOCC_CORNIFIED_ENVELOPE	GOCC_CORNIFIED_ENVELOPE	GOCC_CORNIFIED_ENVELOPE	45	-0.487477	-2.13774	1.3127844872758e-05	0.00125887110493428	0.00112723712438337	4539	tags=62%, list=26%, signal=46%	DSG3/SPRR2A/PPL/SPRR2D/DSG4/KRT10/SPRR2E/DSC3/SPRR2B/SPRR2F/SPRR1A/PKP2/SPRR1B/IVL/KRT1/EVPLL/PKP3/PKP1/SPRR2G/CSTA/PI3/TGM1/KRT2/CST6/EVPL/LORICRIN/JUP/CNFN
GOMF_MRNA_BINDING	GOMF_MRNA_BINDING	GOMF_MRNA_BINDING	307	0.426627232956709	1.44729165035078	1.32686992351561e-05	0.00126014367640036	0.00112837662928929	4196	tags=40%, list=24%, signal=31%	G3BP2/SECISBP2L/LARP4/YTHDF3/THOC2/IREB2/DHX36/EIF3A/HNRNPLL/NSRP1/GRSF1/DCP1A/PUM2/DDX3X/RC3H2/UTP23/ANGEL2/RBFOX2/DHX9/FMR1/SLC4A1AP/EIF4G3/DHFR2/TPR/NUDT21/AQR/ZC3H11A/DENR/PUM1/EIF4G2/PURB/HNRNPR/EIF2S2/TSN/METTL14/GNL3/ZC3H12C/RNF20/FXR1/CPEB4/SF3B1/CDC40/FYTTD1/STRAP/FUBP3/NCBP1/SCAF8/ETF1/QKI/SRBD1/SSB/PUM3/MYEF2/GEMIN5/DDX6/NUP98/IGF2BP3/MARF1/RBMS1/CPEB2/NOCT/CPSF6/EIF2A/PABPC5/PCF11/YTH…
GOBP_DEFENSE_RESPONSE_TO_FUNGUS	GOBP_DEFENSE_RESPONSE_TO_FUNGUS	GOBP_DEFENSE_RESPONSE_TO_FUNGUS	47	-0.474319	-2.07266	1.52305387774941e-05	0.00141917010854065	0.00127077444695636	3934	tags=43%, list=23%, signal=33%	TRIM62/JAGN1/ZBP1/CLEC4E/ELANE/DEFA6/COTL1/DEFA3/FAM3A/CHGA/HAMP/LTF/S100A9/CARD9/GNLY/GAPDH/S100A8/RARRES2/S100A12/SPI1
GOBP_NEGATIVE_REGULATION_OF_CELL_CYCLE_PHASE_TRANSITION	GOBP_NEGATIVE_REGULATION_OF_CELL_CYCLE_PHASE_TRANSITION	GOBP_NEGATIVE_REGULATION_OF_CELL_CYCLE_PHASE_TRANSITION	232	0.443510529808824	1.48839530472592	1.52193082727817e-05	0.00141917010854065	0.00127077444695636	5239	tags=50%, list=30%, signal=36%	TAOK1/PTPN11/CLOCK/CDC73/SDE2/BRCC3/EIF2AK4/PKD2/APC/ATR/USP47/ATM/TP53BP1/FEM1B/GIGYF2/ZW10/ATF2/TOPBP1/PRKDC/NBN/RBL2/DLG1/RINT1/TAOK3/RB1/TPR/ABRAXAS1/TIPRL/NAE1/MSH2/BRCA1/RAD21/MAPK14/ACVR1/CDC5L/CUL4A/RBL1/ETAA1/USP28/MAD2L1/CEP63/HUS1/CRY1/RAD1/WEE1/WAC/CCNG1/INTS7/ZNF655/CENPF/MAP3K20/XPC/BRIP1/RAD17/DYNC1LI1/ZWILCH/BUB1/MRE11/RFWD3/CLSPN/PCID2/BRD7/ERCC6/MDM2/INIP/ZNF207/KNTC1/CDC14B/DON…
GOBP_RIBONUCLEOPROTEIN_COMPLEX_BIOGENESIS	GOBP_RIBONUCLEOPROTEIN_COMPLEX_BIOGENESIS	GOBP_RIBONUCLEOPROTEIN_COMPLEX_BIOGENESIS	416	0.401068832781384	1.37214344629584	1.54985538723361e-05	0.00143064688408471	0.00128105115234007	4132	tags=40%, list=24%, signal=31%	UTP20/SDAD1/HEATR1/CUL4B/SRPK2/CDC73/ABCE1/WDR43/NMD3/ERI2/ESF1/METTL15/UTP14C/SRFBP1/GNL3L/FASTKD2/TRMT61B/ATR/EIF3A/DIS3/DDX21/NAF1/RRP15/DDX18/XRN2/ATM/TFB2M/GTPBP10/DDX3X/RIOX2/UTP25/NSUN3/DHX29/WDR12/DDX52/TSR1/MTREX/UTP23/RRN3/KRR1/PRKDC/DHX9/SETX/SCAF11/GCFC2/HELQ/WDR36/TENT4B/XPO1/NUDT21/EIF2S3/TGS1/DENR/DDX1/CRNKL1/ZNHIT6/NOL11/ZCCHC4/DDX10/WDR3/NVL/EIF2S2/EIF5/URB1/SBDS/UTP18/SF3B1/HSP9…
GOBP_VACUOLAR_TRANSPORT	GOBP_VACUOLAR_TRANSPORT	GOBP_VACUOLAR_TRANSPORT	154	0.47364476182195	1.56383464538834	1.69286071679739e-05	0.00154818382405628	0.00138629783065611	3801	tags=40%, list=22%, signal=32%	VPS41/TMEM106B/SCYL2/UEVLD/GNPTAB/NEDD4/ALS2/ZFYVE16/GCC2/HMGXB4/VPS13C/VPS54/VPS35/MTM1/LEPROT/CHMP2B/LAMP2/BECN1/SCARB2/AP1G1/HSPA8/VPS37A/PIK3R4/ANKFY1/VPS4B/AP3M1/NDFIP2/HOOK3/VAMP7/RBSN/ARL8B/CCDC91/VPS36/AP3B1/KIF13A/NCOA4/LYST/ARSB/CHMP3/VPS13A/STAM/MON1B/ATG14/SNX27/VTA1/TSG101/TMEM50B/CHMP5/M6PR/C9orf72/VPS13D/TGFBRAP1/NDFIP1/EPG5/LRRK2/SNX16/IGF2R/NPC1/DTX3L/VTI1A/SORT1/RAB12
GOMF_CYSTEINE_TYPE_PEPTIDASE_ACTIVITY	GOMF_CYSTEINE_TYPE_PEPTIDASE_ACTIVITY	GOMF_CYSTEINE_TYPE_PEPTIDASE_ACTIVITY	186	0.45838107682096	1.52736734950999	1.71740300959495e-05	0.00155621922254764	0.00139349300691615	3673	tags=39%, list=21%, signal=31%	USP9X/USP37/USP46/USP34/CAPN7/BRCC3/MINDY2/USP8/OTUD6B/SCRN3/OTUD4/USP38/USP47/COPS4/USP12/USP14/DESI2/USP16/USP32/SENP2/UCHL5/USP33/PIGK/USP25/VCPIP1/USP24/ZRANB1/USP10/SENP1/CAPN2/SENP6/STAMBP/USP28/SENP5/USP1/USP40/UFSP2/YOD1/MINDY3/PSMD7/PSMD14/USP31/USP27X/USP45/TANK/MYSM1/USP13/ATG4C/CASP3/USP48/USP30/ATG4A/USP15/OTULIN/CTSO/USP54/SENP7/ALG13/STAMBPL1/MALT1/USP42/USP22/USP53/SENP8/GGH/CASP7…
GOBP_REGULATION_OF_MACROAUTOPHAGY	GOBP_REGULATION_OF_MACROAUTOPHAGY	GOBP_REGULATION_OF_MACROAUTOPHAGY	157	0.479458925926283	1.58507217476505	1.83093073425905e-05	0.00164400935111606	0.00147210335208082	4888	tags=50%, list=28%, signal=37%	RAB3GAP2/NEDD4/PIK3CA/EXOC8/SPTLC1/VPS13C/VPS35/MTM1/UBQLN2/PIK3C3/BECN1/SCOC/ATP6V1C1/VPS26A/RAB3GAP1/PIK3R4/ATP6V1A/EXOC1/SMG1/SMCR8/TBK1/HIF1A/UBQLN1/SNX6/ATP6V0A2/EXOC4/SNX30/SNX4/SIRT1/PAFAH1B2/TMEM39A/ATP6V1H/SEC22B/SH3GLB1/SCFD1/FEZ2/WAC/MAP3K7/ATG14/MTOR/SNX18/CASP3/USP30/BNIP3L/SNX7/ATG5/MOAP1/GNAI3/C9orf72/VPS13D/ATG12/RHEB/EXOC7/TIGAR/SESN3/SPTLC2/ERN1/RALB/LRRK2/MAPK8/TSC1/NPC1/CALCOC…
GOBP_REGULATION_OF_PROTEIN_STABILITY	GOBP_REGULATION_OF_PROTEIN_STABILITY	GOBP_REGULATION_OF_PROTEIN_STABILITY	292	0.423751968873518	1.43360577509086	1.85702631009712e-05	0.00165241881665128	0.0014796334810276	5082	tags=44%, list=29%, signal=32%	USP9X/ASPH/CDC73/SEL1L/NAA15/GNL3L/USP8/MORC3/TAF1/VPS35/LAMP2/HSPA8/USP47/UTP25/MAPK1/CUL3/FBXW11/TRIM44/PRKDC/MARCHF7/CREB1/SENP2/MCM8/BAG4/MOSMO/STXBP4/TAF9B/USP33/TPR/STK3/HSPD1/GNAQ/RAB21/MTMR9/COG3/SIRT1/HSP90AA1/FBXL3/RABL3/ATF7IP/PDCD10/CDKN2AIP/CREBL2/MFSD1/USP28/GET1/EP300/DDI2/USP40/SH3GLB1/CCT6A/KRAS/CCT4/PIK3R1/CMTM6/GOLGA7/STK4/USP27X/ANK2/RNF139/B4GALT5/CCT8/TRIM24/STX12/CCT2/BTRC/…
GOBP_NEGATIVE_REGULATION_OF_TUMOR_NECROSIS_FACTOR_SUPERFAMILY_CYTOKINE_PRODUCTION	GOBP_NEGATIVE_REGULATION_OF_TUMOR_NECROSIS_FACTOR_SUPERFAMILY_CYTOKINE_PRODUCTION	GOBP_NEGATIVE_REGULATION_OF_TUMOR_NECROSIS_FACTOR_SUPERFAMILY_CYTOKINE_PRODUCTION	62	-0.42482	-1.97646	1.94005793509499e-05	0.00169639694145341	0.00151901302889664	3240	tags=37%, list=19%, signal=30%	LILRA4/MC1R/CIDEA/LBP/ORM1/GHRL/VSIR/LTF/RARA/TREM2/CACTIN/LGALS9/ACP5/NFKBIL1/POMC/PTPN6/ZC3H12A/GAS6/FOXP3/ARRB2/BCL3/TSPO/GSTP1
GOBP_NCRNA_PROCESSING	GOBP_NCRNA_PROCESSING	GOBP_NCRNA_PROCESSING	381	0.404466868918206	1.38018681560365	1.94080038862241e-05	0.00169639694145341	0.00151901302889664	4191	tags=41%, list=24%, signal=32%	UTP20/TRUB1/HEATR1/INTS2/WDR43/ERI2/ESF1/METTL15/UTP14C/SRFBP1/THUMPD3/TRMT61B/DIS3/DDX21/NAF1/RRP15/DDX18/XRN2/TRMT1L/TFB2M/GRSF1/DDX3X/UTP25/NSUN3/TYW1/ADAT1/WDR12/DDX52/TSR1/MTREX/UTP23/INTS6/KRR1/PRKDC/HELQ/WDR36/TENT4B/TYW5/TYW3/METTL8/DTWD2/ELP1/QTRT2/DDX1/TRNT1/ZNHIT6/NOL11/ZCCHC4/ALKBH8/METTL6/DDX10/WDR3/NVL/URB1/SBDS/UTP18/METTL2A/FCF1/TRMT5/C1D/MAK16/DICER1/PUS7/THUMPD1/RNASEL/INTS8/UTP…
GOBP_GOLGI_TO_PLASMA_MEMBRANE_TRANSPORT	GOBP_GOLGI_TO_PLASMA_MEMBRANE_TRANSPORT	GOBP_GOLGI_TO_PLASMA_MEMBRANE_TRANSPORT	61	0.565701543818321	1.75112358064358	2.13127775428732e-05	0.00183478026536305	0.00164292628696976	2701	tags=46%, list=15%, signal=39%	ARFGEF2/PREPL/GOLGA4/BLZF1/GCC2/EXOC5/EXOC8/CNST/RABEP1/ACSL3/CCDC93/ATP2C1/EXOC1/LYPLA1/VAMP4/EXOC4/EXOC6B/EXOC6/GOPC/RAB10/KIF13A/NSF/GOLGA7/GOLPH3/GOLPH3L/MACF1/SPTBN1/EXOC2
GOBP_PROTEIN_DEPHOSPHORYLATION	GOBP_PROTEIN_DEPHOSPHORYLATION	GOBP_PROTEIN_DEPHOSPHORYLATION	287	0.42466591098185	1.43633842348859	2.13627346883416e-05	0.00183478026536305	0.00164292628696976	4608	tags=42%, list=26%, signal=31%	PDP2/PTPN11/BOD1L1/ROCK2/MTMR6/ROCK1/MTM1/ARPP19/PPP4R3B/MINPP1/PPP2R3A/PPP1R12A/SLC39A10/RPRD1A/FBXW11/RPRD1B/PPP4R2/MTMR2/DUSP19/DLG1/GSK3B/PPM1A/PTPN12/TIPRL/PPTC7/PPP2R5E/PPP2R2A/CTDSPL2/PHLPP2/CTTNBP2NL/STYX/LRRC40/PTPRG/PTPDC1/RNGTT/PTPN13/MTMR4/PTPN4/PPM1B/PPP1R15B/HSP90B1/PTPN14/PPP1CB/PTPN9/MTMR1/DNAJC6/SWAP70/PTP4A1/FAM220A/RPAP2/PPP3CA/CDC14A/PPP2CB/PPP3CB/BTRC/NCK1/PPP6R3/CNEP1R1/MTOR…
GOMF_DOUBLE_STRANDED_RNA_BINDING	GOMF_DOUBLE_STRANDED_RNA_BINDING	GOMF_DOUBLE_STRANDED_RNA_BINDING	74	0.541470280229222	1.69969606643039	2.19774896434018e-05	0.00187130745868862	0.00167563401074285	4710	tags=53%, list=27%, signal=39%	MTDH/ZFR/CLTC/EIF2AK2/DHX36/DDX21/DHX15/RC3H2/DHX9/DDX1/HSPD1/DICER1/DDX60/LRRFIP1/STAU1/STAU2/AGO2/IFIH1/MBNL1/HNRNPU/ADAR/TLR3/RC3H1/PRKRA/LSM14A/EIF4H/AGO4/DHX33/EIF4B/DROSHA/AGO3/MSN/SUPV3L1/AGO1/STRBP/MRPL44/ILF2/TFRC/YRDC
GOMF_TRANSFERASE_ACTIVITY_TRANSFERRING_ONE_CARBON_GROUPS	GOMF_TRANSFERASE_ACTIVITY_TRANSFERRING_ONE_CARBON_GROUPS	GOMF_TRANSFERASE_ACTIVITY_TRANSFERRING_ONE_CARBON_GROUPS	216	0.442672750442496	1.48372327619504	2.35967158552559e-05	0.00199200651711421	0.00178371216028664	5456	tags=50%, list=31%, signal=35%	FBXO11/MTR/METTL15/RNMT/THUMPD3/TRMT61B/GART/ASH1L/TRMT1L/KMT2C/TFB2M/PRMT3/SETD7/NSUN3/SUZ12/PRMT9/CMTR2/PRDM10/KMT2E/BMT2/TYW3/METTL8/TGS1/ZCCHC4/ALKBH8/METTL6/CARNMT1/METTL14/METTL2A/N6AMT1/SETD2/TRMT5/RBBP5/NSD3/TRDMT1/ARMT1/METTL4/TRMT10A/FAM98A/FAM98B/TRMT10C/MTFMT/METTL16/TPMT/PCMTD2/SUV39H2/TARBP1/DIMT1/SETD5/SETDB2/PCMTD1/TRMT2B/PRDM5/PRMT6/PRDM4/METTL2B/ATPSCKMT/NSD1/GCSH/METTL18/SMYD2/…
GOCC_CYTOCHROME_COMPLEX	GOCC_CYTOCHROME_COMPLEX	GOCC_CYTOCHROME_COMPLEX	35	-0.550748	-2.20715	2.39568250426033e-05	0.00200526746564231	0.00179558647643134	3028	tags=63%, list=17%, signal=52%	C15orf48/UQCRH/COX7A2/COX6C/BCS1L/COX6B2/CYC1/COX7C/COX6A2/UQCR11/COX5A/UQCRQ/COX7A1/UQCR10/UQCRC1/COX4I2/NDUFA4L2/COX8A/COX6A1/COX4I1/COX5B/COX6B1
GOBP_DEFENSE_RESPONSE_TO_GRAM_NEGATIVE_BACTERIUM	GOBP_DEFENSE_RESPONSE_TO_GRAM_NEGATIVE_BACTERIUM	GOBP_DEFENSE_RESPONSE_TO_GRAM_NEGATIVE_BACTERIUM	83	-0.362471	-1.83845	2.45032161958509e-05	0.00203376694425562	0.00182110590426837	5300	tags=51%, list=30%, signal=35%	DEFB103B/IL12B/TREM1/RNASE6/ADGRB1/DEFB107A/DEFB107B/DEFB126/IL17A/DEFA4/CST11/IL17F/LCE3A/RPL30/CAMP/S100A7/ELANE/DEFA6/CD4/FCN2/TNFRSF14/DEFB4A/DEFA3/SELP/SSC5D/RNASE2/NOS2/LBP/AQP1/DEFB1/SLC11A1/CHGA/LTF/TREM2/GSDMD/IL23A/TUSC2/PYCARD/RARRES2/AZU1/ROMO1/RPS19
GOBP_MRNA_3_END_PROCESSING	GOBP_MRNA_3_END_PROCESSING	GOBP_MRNA_3_END_PROCESSING	63	0.558090678591847	1.73050056267258	2.68221267760495e-05	0.002207684551392	0.00197683779975761	3963	tags=63%, list=23%, signal=49%	CDC73/VIRMA/DHX36/PNPT1/GRSF1/CPSF2/RPRD1A/RPRD1B/FIP1L1/ZC3H14/CCNT1/TENT4B/NUDT21/PAPOLA/CTR9/RNF20/NCBP1/SCAF8/PAPOLG/LSM11/CPSF6/PCF11/YTHDC1/LEO1/POLR2D/TENT2/AHCYL1/CPSF3/NCBP2/CSTF2/CSTF2T/MTPAP/RPRD2/CSTF1/CSTF3/APP/SLBP/BARD1/ZNF473/WDR33
GOMF_CCR_CHEMOKINE_RECEPTOR_BINDING	GOMF_CCR_CHEMOKINE_RECEPTOR_BINDING	GOMF_CCR_CHEMOKINE_RECEPTOR_BINDING	41	-0.486323	-2.09559	2.96887154331524e-05	0.00232726541534322	0.00208391467894191	4585	tags=68%, list=26%, signal=50%	CCL20/CCL7/CCL13/CCL11/CCL27/CCRL2/CCL25/CCL4/CCL23/CCL15/DEFB4A/CCL2/XCL2/XCL1/CCL17/DEFB1/CCL16/CCL19/CCL5/CCL21/CCL3L3/CCL3L1/CCL26/CCL3/CCL18/CCL1/CCL14/CCL22
GOBP_MRNA_TRANSPORT	GOBP_MRNA_TRANSPORT	GOBP_MRNA_TRANSPORT	123	0.488317846381428	1.5917866767047	2.90502875498315e-05	0.00232726541534322	0.00208391467894191	4168	tags=48%, list=24%, signal=37%	G3BP2/RANBP2/LRPPRC/THOC2/NUP133/AHCTF1/NUP58/NUP205/NUP155/AGFG1/SMG1/DHX9/NUP160/SENP2/FMR1/XPO1/TPR/ZC3H11A/TNKS/EIF5A2/MCM3AP/IWS1/SETD2/NUP54/NUP153/NDC1/FYTTD1/NCBP1/QKI/NUP88/NUP35/NUP98/NUP50/IGF2BP3/UPF2/YTHDC1/POLR2D/NCBP2/SEH1L/POM121/ZC3H11B/NUP42/PCID2/NCBP3/PEG10/SMG7/PARP11/SMG6/NUP107/SLBP/UPF3B/SRSF1/NSUN2/THOC7/NUP43/DDX19A/CETN3/UPF3A/IGF2BP2
GOBP_MICROTUBULE_CYTOSKELETON_ORGANIZATION_INVOLVED_IN_MITOSIS	GOBP_MICROTUBULE_CYTOSKELETON_ORGANIZATION_INVOLVED_IN_MITOSIS	GOBP_MICROTUBULE_CYTOSKELETON_ORGANIZATION_INVOLVED_IN_MITOSIS	152	0.469756147949352	1.54782148736575	2.9525421259135e-05	0.00232726541534322	0.00208391467894191	5260	tags=54%, list=30%, signal=38%	STAG2/ITGB1/CLTC/PAFAH1B1/STAG1/TOGARAM1/KIF2A/CLASP2/CHMP2B/CEP97/KIF3B/ZW10/FBXW11/VPS4B/PDCD6IP/TPR/ABRAXAS1/TNKS/SMC1A/INTS13/SPAST/CCSAP/TACC1/SMC3/CEP192/SBDS/KPNB1/SETD2/UBXN2B/SPICE1/CKAP5/RMDN1/MAD2L1/PIBF1/CLASP1/CHMP3/MZT1/ABRAXAS2/CENPE/MCPH1/ARHGEF10/HNRNPU/CHMP5/KIF23/GPSM2/MAP9/DCTN6/KIF11/KIF15/SPRY2/ZNF207/BORA/STIL/LSM14A/NEK2/NDEL1/SPDL1/DLGAP5/MECP2/RACGAP1/NDE1/KIF4B/NUF2/TTK…
GOBP_RNA_CATABOLIC_PROCESS	GOBP_RNA_CATABOLIC_PROCESS	GOBP_RNA_CATABOLIC_PROCESS	278	0.422292913528908	1.42653926497282	2.94664294084674e-05	0.00232726541534322	0.00208391467894191	4354	tags=42%, list=25%, signal=32%	PDE12/LRPPRC/YTHDF3/SMG8/FASTKD2/ROCK2/DHX36/ROCK1/PNPT1/DIS3/NAF1/XRN2/ATM/GRSF1/DCP1A/PUM2/GSPT1/GIGYF2/CNOT1/RBM7/RC3H2/MTREX/ANGEL2/ZC3H14/SMG1/DHX9/FMR1/PAIP1/TENT4B/CNOT6L/NBAS/XRN1/PUM1/NUDT12/RNASEH1/METTL14/PHAX/MAPK14/FXR1/DIS3L/DICER1/RNASEL/TRDMT1/NCBP1/TUT4/ETF1/DKC1/ERI1/SSB/MYEF2/METTL16/UPF2/FTO/ZC3HAV1/FASTKD1/TNRC6A/NOCT/TTC5/CSDE1/TNRC6B/TIRAP/CNOT7/AGO2/TUT7/POLR2D/TENT2/HNRNP…
GOBP_DNA_RECOMBINATION	GOBP_DNA_RECOMBINATION	GOBP_DNA_RECOMBINATION	317	0.410900403439559	1.39596018833609	2.89051812184138e-05	0.00232726541534322	0.00208391467894191	5303	tags=46%, list=30%, signal=33%	KLHL15/ERCC4/RECQL/RIF1/SMARCAD1/WRN/PALB2/ATM/TP53BP1/ARID2/EPC2/ACTR8/MORF4L2/FANCB/PRKDC/NIPBL/PPP4R2/NBN/SETX/SMCHD1/MCM8/HELQ/UCHL5/NUCKS1/APLF/RAD50/TOP2B/MSH2/REV3L/BRCA1/MSH3/HSPD1/ACTR2/DCAF1/RAD21/KPNA1/SHLD2/TSN/FAN1/MSH6/FANCM/SETD2/UBR2/MORF4L1/LIG4/FIGNL1/YEATS4/THAP9/ZRANB3/RBBP8/RAG1/HUS1/WDR48/INO80/PARPBP/TOP2A/RMI1/SMC6/PAXIP1/BRCA2/MMS22L/SWAP70/SMC5/INO80D/RAD54B/XRCC5/MCM9/P…
GOBP_ESTABLISHMENT_OF_PROTEIN_LOCALIZATION_TO_ORGANELLE	GOBP_ESTABLISHMENT_OF_PROTEIN_LOCALIZATION_TO_ORGANELLE	GOBP_ESTABLISHMENT_OF_PROTEIN_LOCALIZATION_TO_ORGANELLE	419	0.39832424974407	1.36263976097446	2.89051812184138e-05	0.00232726541534322	0.00208391467894191	5224	tags=43%, list=30%, signal=31%	VPS41/RAB3GAP2/TNPO1/NF1/IPO11/IPO7/RANBP2/GNPTAB/NEDD4/LMAN1/SRP72/MED1/ZFYVE16/GCC2/IPO8/PEX1/VPS13C/TOMM70/NUP133/POT1/LEPROT/NUP58/LAMP2/SCARB2/HSPA8/VPS37A/NPEPPS/APPL1/KPNA3/PRKAA1/UBR5/RAB23/RAB3GAP1/PIK3R4/EDEM1/SEC62/ATF2/NUP155/NIPBL/AP3M1/HUWE1/BAG4/TRAM1/SSR3/TERF1/TOMM20/TPR/KPNA4/STK3/ECT2/IPO5/SGTB/PEX13/SEC63/HSPD1/PEX12/EFCAB7/LONP2/KPNA1/MAPK14/KPNB1/TIMM8A/NUP54/UBE2D3/HSP90AA1…
GOBP_PROTEIN_LOCALIZATION_TO_CHROMOSOME	GOBP_PROTEIN_LOCALIZATION_TO_CHROMOSOME	GOBP_PROTEIN_LOCALIZATION_TO_CHROMOSOME	93	0.522107806902265	1.66880325535795	3.0897594013342e-05	0.00240295697692739	0.0021516915449656	4184	tags=54%, list=24%, signal=41%	ATRX/GNL3L/ATR/POT1/TASOR/TNKS2/ZW10/NIPBL/WAPL/MCM8/TERF1/RB1/SLF2/TNKS/VCPIP1/MSH2/ESCO2/RAD21/GNL3/SETD2/KNL1/DKC1/CCT6A/CCT4/BRCA2/SMC5/CTCF/XRCC5/MCM9/CENPQ/CCT8/CCT2/ZWILCH/CHAMP1/XRCC4/SLF1/MIS12/ZNF827/MTBP/KNTC1/PPHLN1/SPDL1/SPIDR/HDAC8/CDK1/TTK/TERF2IP/RPA1/MAU2/CCT5
GOBP_PROTEIN_CONTAINING_COMPLEX_DISASSEMBLY	GOBP_PROTEIN_CONTAINING_COMPLEX_DISASSEMBLY	GOBP_PROTEIN_CONTAINING_COMPLEX_DISASSEMBLY	242	0.43442464328564	1.45885442598965	3.17114252294084e-05	0.00244698239836615	0.00219111344389383	3587	tags=36%, list=21%, signal=29%	TAOK1/ASPH/RDX/CAMSAP2/ABCE1/STX17/CAPZA2/MTPN/PIK3CA/APC/KIF2A/EPS8/CLASP2/CHMP2B/LAMP2/PIK3C3/BECN1/GFM2/HSPA8/GSPT1/ARID2/KIF5B/PIK3R4/CFL2/SYNJ1/VPS4B/SETX/GSK3B/VAMP7/SMCR8/TWF1/UBQLN1/SPAST/TTBK2/EIF5A2/TMOD3/CCSAP/ZMPSTE24/MICAL3/ATP2A2/KIF14/ZFAND1/TMEM39A/CKAP5/DSTN/ATXN7/SCAF8/ETF1/CRACD/CLASP1/SNX14/SMARCC1/CKAP2/ADD3/NSF/KIF18A/DNAJC6/MFSD8/SWAP70/CHMP3/SUPT16H/TMOD2/MAP1LC3B/ATG14/VT…
GOMF_NEUROPEPTIDE_RECEPTOR_BINDING	GOMF_NEUROPEPTIDE_RECEPTOR_BINDING	GOMF_NEUROPEPTIDE_RECEPTOR_BINDING	34	-0.542487	-2.19049	3.19696054903984e-05	0.00244778134440826	0.00219182884806469	4221	tags=53%, list=24%, signal=40%	GNAS/EDN1/HCRT/GHRH/GAL/UCN/AGRP/EDN2/UCN3/NPY/PRLH/NMB/NMU/QRFP/PPY/PYY/ASIP/POMC
GOMF_CATALYTIC_ACTIVITY_ACTING_ON_A_TRNA	GOMF_CATALYTIC_ACTIVITY_ACTING_ON_A_TRNA	GOMF_CATALYTIC_ACTIVITY_ACTING_ON_A_TRNA	123	0.487230385650996	1.58824184311943	3.3562821337082e-05	0.00253053424691877	0.00226592868520822	5128	tags=56%, list=29%, signal=40%	IARS2/THUMPD3/EPRS1/TRMT61B/TRMT1L/IARS1/NSUN3/TYW1/DTD2/TYW5/TYW3/METTL8/DTWD2/QTRT2/TRNT1/ALKBH8/METTL6/DARS1/DARS2/METTL2A/GATC/SEPSECS/TRMT5/LARS1/TRDMT1/DUS4L/TRMT10A/TRMT10C/MTFMT/NARS1/FTO/TARS1/TARBP1/RPP14/MARS2/TRMT2B/RARS1/METTL2B/FARSB/NT5C3A/PRORP/WARS2/TRMT13/PUS10/GARS1/ELAC1/RARS2/LARS2/LCMT2/QRSL1/NSUN2/PUS3/TRMT11/TYW1B/CDKAL1/DTWD1/TARS3/TSEN2/THUMPD2/POP1/BCDIN3D/TRIT1/TRMT10B…
GOBP_MITOTIC_NUCLEAR_DIVISION	GOBP_MITOTIC_NUCLEAR_DIVISION	GOBP_MITOTIC_NUCLEAR_DIVISION	294	0.41641286855769	1.40933892721397	3.33951748768568e-05	0.00253053424691877	0.00226592868520822	4770	tags=46%, list=27%, signal=34%	ATRX/STAG2/CDC27/ANAPC1/STAG1/TOGARAM1/APC/KIF2A/EPS8/CLASP2/PDS5A/CHMP2B/BECN1/ATM/CEP97/KIF3B/TOM1L1/ZW10/CUL3/USP16/NIPBL/VPS4B/SMARCA5/BAZ1B/NAA50/PDCD6IP/SMC4/CDK13/RB1/TPR/REEP3/ABRAXAS1/SLF2/TNKS/SMC1A/SPAST/CENPC/CCSAP/RAD21/SMC2/PHIP/SMC3/CEP192/SGO2/ANLN/KPNB1/PDS5B/UBXN2B/KIF14/SPICE1/KIF20B/RMDN1/MAD2L1/PIBF1/CLASP1/INO80/KIF18A/CHMP3/SMC5/MZT1/ABRAXAS2/CENPE/NCAPD3/CDC14A/CENPF/RIOK2…
GOBP_NUCLEAR_TRANSCRIBED_MRNA_CATABOLIC_PROCESS	GOBP_NUCLEAR_TRANSCRIBED_MRNA_CATABOLIC_PROCESS	GOBP_NUCLEAR_TRANSCRIBED_MRNA_CATABOLIC_PROCESS	121	0.485324967003626	1.58119586656187	3.47258225612246e-05	0.00259838598058497	0.00232668549568907	4270	tags=52%, list=24%, signal=40%	PDE12/SMG8/DHX36/DIS3/XRN2/ATM/DCP1A/GSPT1/CNOT1/RC3H2/SMG1/DHX9/PAIP1/TENT4B/CNOT6L/NBAS/XRN1/NCBP1/TUT4/ETF1/ERI1/SSB/UPF2/TNRC6A/NOCT/CSDE1/TNRC6B/CNOT7/AGO2/TUT7/POLR2D/TENT2/HNRNPU/GSPT2/CNOT6/SAMD4A/NCBP2/MTPAP/PRPF18/PCID2/SECISBP2/RC3H1/CNOT2/SYNCRIP/SMG7/DDX5/EIF3E/SMG6/PAN3/MLH1/UPF3B/DCP2/THRAP3/CNOT8/AGO1/UPF3A/PNRC2/EIF4ENIF1/CASC3/CPEB3/MAGOHB/TOB1/TNRC6C
GOBP_RNA_3_END_PROCESSING	GOBP_RNA_3_END_PROCESSING	GOBP_RNA_3_END_PROCESSING	114	0.493726546375027	1.60114916263139	3.63831626815406e-05	0.00270192855492915	0.00241940113059204	4054	tags=50%, list=23%, signal=39%	CDC73/INTS2/VIRMA/ERI2/DHX36/PNPT1/GRSF1/CPSF2/RPRD1A/INTS6/RPRD1B/FIP1L1/ZC3H14/CCNT1/TENT4B/NUDT21/PAPOLA/TRNT1/CTR9/RNF20/INTS8/NCBP1/SCAF8/TUT4/DKC1/ERI1/SSB/INTS14/PAPOLG/TRMT10C/LSM11/LARP7/CPSF6/INTS7/PCF11/YTHDC1/LEO1/TUT7/INTS12/POLR2D/TENT2/AHCYL1/CPSF3/NCBP2/CSTF2/CSTF2T/MTPAP/RPRD2/CSTF1/ELAC1/CSTF3/APP/SLBP/BARD1/ZNF473/WDR33/SUPV3L1
GOBP_PHOSPHATIDYLINOSITOL_3_PHOSPHATE_BIOSYNTHETIC_PROCESS	GOBP_PHOSPHATIDYLINOSITOL_3_PHOSPHATE_BIOSYNTHETIC_PROCESS	GOBP_PHOSPHATIDYLINOSITOL_3_PHOSPHATE_BIOSYNTHETIC_PROCESS	21	0.70825067045309	1.88281671123253	4.10538753174419e-05	0.00301816945140776	0.00270257426671512	2572	tags=62%, list=15%, signal=53%	OCRL/PIKFYVE/PIK3C2A/PIK3CA/PIK3C3/BECN1/ATM/PIK3R4/SYNJ1/PIK3CB/INPP4A/ATG14/INPP4B
GOBP_MRNA_CATABOLIC_PROCESS	GOBP_MRNA_CATABOLIC_PROCESS	GOBP_MRNA_CATABOLIC_PROCESS	232	0.43596688139877	1.46307926346109	4.12526957517513e-05	0.00301816945140776	0.00270257426671512	5036	tags=48%, list=29%, signal=35%	PDE12/YTHDF3/SMG8/FASTKD2/ROCK2/DHX36/ROCK1/PNPT1/DIS3/XRN2/ATM/DCP1A/PUM2/GSPT1/GIGYF2/CNOT1/RC3H2/ANGEL2/ZC3H14/SMG1/DHX9/FMR1/PAIP1/TENT4B/CNOT6L/NBAS/XRN1/PUM1/NUDT12/METTL14/MAPK14/FXR1/RNASEL/NCBP1/TUT4/ETF1/ERI1/SSB/MYEF2/METTL16/UPF2/FTO/ZC3HAV1/FASTKD1/TNRC6A/NOCT/TTC5/CSDE1/TNRC6B/TIRAP/CNOT7/AGO2/TUT7/POLR2D/TENT2/HNRNPU/GSPT2/CNOT6/SAMD4A/NCBP2/MTPAP/PRPF18/PCID2/SECISBP2/RC3H1/CNOT2/…
GOBP_NUCLEAR_PORE_ORGANIZATION	GOBP_NUCLEAR_PORE_ORGANIZATION	GOBP_NUCLEAR_PORE_ORGANIZATION	14	0.778815303439007	1.90020759235077	4.38181741605979e-05	0.00318229489841342	0.00284953792025808	3715	tags=93%, list=21%, signal=73%	NUP133/AHCTF1/NUP205/TPR/NUP54/NUP153/NDC1/NUP35/NUP98/TMEM170A/SEH1L/NUP107/RTN4
GOCC_CILIARY_TRANSITION_ZONE	GOCC_CILIARY_TRANSITION_ZONE	GOCC_CILIARY_TRANSITION_ZONE	70	0.54423597035212	1.70073662941382	4.60462195680154e-05	0.00329697488286547	0.00295222638088869	4310	tags=54%, list=25%, signal=41%	CPLANE1/RPGRIP1L/TMEM17/CC2D2A/AHI1/TMEM237/PCM1/TTBK2/DYNC2LI1/SEPTIN2/KIFAP3/CCSAP/TRAF3IP1/BBS9/TMEM67/CEP290/WDR19/LCA5/TOPORS/BBS4/TTC8/FAM161A/UNC119B/SPATA7/TMEM231/CFAP36/IFT52/CDKL1/TCTN1/IFT57/NPHP1/IQCB1/CCDC66/CIBAR1/CETN3/KIAA1549/MACIR/TCTN2
GOBP_POSITIVE_REGULATION_OF_MITOTIC_CELL_CYCLE	GOBP_POSITIVE_REGULATION_OF_MITOTIC_CELL_CYCLE	GOBP_POSITIVE_REGULATION_OF_MITOTIC_CELL_CYCLE	117	0.490912602793948	1.5954137249394	4.60648510514766e-05	0.00329697488286547	0.00295222638088869	4615	tags=46%, list=26%, signal=34%	PTPN11/RDX/CUL4B/CDC27/ANKRD17/PAFAH1B1/PKN2/RRM2B/DDX3X/EIF4E/CUL3/TTL/VPS4B/KMT2E/RB1/RPS6KB1/TMOD3/ADAM17/CUL4A/PLRG1/BRCA2/LSM11/CPSF3/CENPJ/SIN3A/SASS6/RRM1/MDM2/MTBP/PLCB1/STIL/PRKCA/USP22/ANAPC4/DLGAP5/CDC23/MECP2/APP/DTL/FBXO5/RAD51B/CDK1/DUSP3/NSMCE2/DYNLT3/TFDP1/RAD51C/CDC7/ANAPC5/RRM2/KLHL18/CDC6/MEIS2/ADAMTS1
GOBP_REGULATION_OF_DNA_METABOLIC_PROCESS	GOBP_REGULATION_OF_DNA_METABOLIC_PROCESS	GOBP_REGULATION_OF_DNA_METABOLIC_PROCESS	398	0.397840145660669	1.35852732884538	4.91102405788506e-05	0.0034896535697648	0.00312475760199548	5160	tags=45%, list=30%, signal=33%	USP9X/KLHL15/ERCC4/TRIP12/ATRX/RIF1/SMARCAD1/BRCC3/WRN/PIK3CA/GNL3L/DHX36/NEK7/ATR/APAF1/POT1/SPIRE1/OTUD4/NAF1/CCDC117/ATM/TP53BP1/PPP4R3B/TOM1L1/TNKS2/ARID2/MAPK1/UBR5/RNF169/EPC2/KDM1B/ACTR8/MORF4L2/FANCB/PRKDC/PPP4R2/NBN/SMG1/DHX9/SMCHD1/TENT4B/UCHL5/TERF1/PARG/NUCKS1/APLF/BMPR2/ABRAXAS1/SLF2/PARP4/RAD50/XRN1/TNKS/MSH2/BRCA1/MSH3/ACTR2/NVL/KPNA1/SHLD2/ZMPSTE24/MSH6/GNL3/SETD2/SIRT1/HSP90AA1/M…
GOBP_CYTOKINESIS	GOBP_CYTOKINESIS	GOBP_CYTOKINESIS	173	0.456743138772815	1.51832610202174	5.07940022335463e-05	0.00353304478916012	0.00316361161427914	4716	tags=42%, list=27%, signal=31%	SON/WASHC5/BIRC6/PRPF40A/USP8/ROCK2/APC/ROCK1/AHCTF1/SPIRE1/CHMP2B/PIK3C3/BECN1/PKN2/KIF3B/SEPTIN10/CCP110/SEPTIN7/PIK3R4/CUL3/VPS4B/PDCD6IP/ECT2/RASA1/KLHL9/SPAST/SEPTIN11/CSPP1/ACTR2/SEPTIN2/ANLN/SETD2/TTC19/KIF14/STAMBP/KIF20B/KIF13A/BBS4/SH3GLB1/CKAP2/PRKCE/BRCA2/CHMP3/CDC14A/SNX18/SPTBN1/CHMP5/KIF23/ACTR3/MAP9/SNX9/PLK4/CDC14B/PKP4/CALM2/SVIL/FLCN/E2F7/TRIM36/RACGAP1/KIF4B/EFHC1/KIF4A/MYH10/…
GOBP_REGULATION_OF_AUTOPHAGY	GOBP_REGULATION_OF_AUTOPHAGY	GOBP_REGULATION_OF_AUTOPHAGY	334	0.408344455107058	1.38983861509843	5.07940022335463e-05	0.00353304478916012	0.00316361161427914	5357	tags=47%, list=31%, signal=33%	MTDH/RAB3GAP2/TAB3/ERCC4/ATF6/PIK3C2A/NEDD4/PIK3CA/EXOC8/SPTLC1/VPS13C/ROCK1/VPS35/MTM1/UBQLN2/PIK3C3/BECN1/SCOC/ATP6V1C1/ATM/VPS26A/EIF4E/PRKAA1/RAB3GAP1/PIK3R4/ATP6V1A/EXOC1/SMG1/UFL1/GSK3B/SMCR8/TBK1/EIF4G3/USP33/HIF1A/UBQLN1/DNM1L/SNX6/TBC1D14/EIF4G2/ATP6V0A2/EXOC4/TLK2/SNX30/PIK3CB/ZMPSTE24/MTMR9/USP10/SNX4/SIRT1/MTMR4/PAFAH1B2/TMEM39A/ACER2/ATP6V1H/EP300/SEC22B/SH3GLB1/SCFD1/FEZ2/WAC/MAP3K7…
GOBP_NEGATIVE_REGULATION_OF_CELL_CYCLE	GOBP_NEGATIVE_REGULATION_OF_CELL_CYCLE	GOBP_NEGATIVE_REGULATION_OF_CELL_CYCLE	357	0.406693262610642	1.38557886822467	5.07940022335463e-05	0.00353304478916012	0.00316361161427914	5239	tags=44%, list=30%, signal=32%	TAOK1/PTPN11/ATRX/CLOCK/IPO7/CDC73/SDE2/BRCC3/EIF2AK4/THAP5/PKD2/APC/ATR/USP47/ATM/TP53BP1/FEM1B/GIGYF2/TOM1L1/CCP110/TRIM37/ZW10/ATF2/ANGEL2/TOPBP1/PRKDC/NBN/SMARCA5/RBL2/BAZ1B/WAPL/DLG1/RINT1/TAOK3/TERF1/RB1/TPR/ABRAXAS1/TIPRL/TP53BP2/TNKS/NAE1/IPO5/MSH2/BRCA1/RAD21/MAPK14/ACVR1/SIRT1/CDC5L/TMEM67/CUL4A/RBL1/ETAA1/FZD3/USP28/MAD2L1/CEP63/CDK6/HUS1/CTNNB1/CRY1/RAD1/WEE1/WAC/KAT2B/LATS1/CCNG1/INT…
GOBP_PEPTIDYL_LYSINE_MODIFICATION	GOBP_PEPTIDYL_LYSINE_MODIFICATION	GOBP_PEPTIDYL_LYSINE_MODIFICATION	389	0.398191295566051	1.35969833217414	5.13552562475321e-05	0.00354710395774038	0.00317620068451796	4659	tags=41%, list=27%, signal=31%	ATRX/CLOCK/RIF1/RANBP2/ATP7A/GNL3L/UBA2/TAF1/KDM6A/TAF2/ASH1L/KMT2C/PHF20L1/SETD7/HMG20A/PRKAA1/EPC2/ATF2/MORF4L2/KAT6A/DIP2B/ZZZ3/SENP2/NAA50/ARID4B/KMT2E/ARID4A/PHF20/HAT1/TADA1/BRCA1/CTR9/MCM3AP/EID1/ZMPSTE24/KIAA1586/IWS1/RTF1/GNL3/N6AMT1/SETD2/SIRT1/ESCO1/MORF4L1/RLF/SENP1/PIAS1/NCOA3/GTF3C4/RBBP5/YEATS4/SENP6/SMAD4/KDM3A/NSD3/ATXN7/EP300/SENP5/TOPORS/CTNNB1/RPS6KA5/PAXIP1/MAP3K7/BRCA2/TAF5L…
GOBP_REGULATION_OF_DNA_REPLICATION	GOBP_REGULATION_OF_DNA_REPLICATION	GOBP_REGULATION_OF_DNA_REPLICATION	131	0.479046055302376	1.57029665739573	5.65761036543975e-05	0.00388057066523947	0.00347479841304275	4688	tags=50%, list=27%, signal=37%	USP37/ATRX/ANKRD17/ZBTB38/ATR/PDS5A/ACTR8/NBN/DHX9/SMARCA5/SENP2/WAPL/UCHL5/TERF1/NUCKS1/ATF1/ESCO2/CCDC88A/ZMPSTE24/SMC3/ESCO1/ORC5/RBBP6/ZRANB3/INO80/OBI1/METTL4/BRCA2/INO80D/ATAD5/GTPBP4/BRPF3/LIG3/BAZ1A/RAD17/SMARCAL1/LPIN1/DBF4/JADE3/RFC3/GINS4/ACTL6A/CCNA2/DSCC1/DONSON/YY1/ZNF830/ORC3/E2F7/BCAR3/TTF1/FBXO5/CDK1/DNA2/JADE1/GINS1/TIPIN/CDC7/POLG2/E2F8/GMNN/CDC42/CDC6/KAT7/EGF/NFRKB
GOCC_CYTOPLASMIC_STRESS_GRANULE	GOCC_CYTOPLASMIC_STRESS_GRANULE	GOCC_CYTOPLASMIC_STRESS_GRANULE	79	0.528169536100367	1.66671602596392	5.81885380072684e-05	0.00396364268895028	0.00354918400244696	4176	tags=51%, list=24%, signal=39%	G3BP2/LARP4/YTHDF3/NUFIP2/DHX36/ROCK1/PUM2/GIGYF2/DDX3X/EIF4E/PRRC2C/RC3H2/LARP1B/FMR1/CAPRIN1/PUM1/DDX1/EIF2S1/KPNB1/ZFAND1/DDX6/STAU1/STAU2/PABPC5/CSDE1/OGFOD1/MBNL1/C9orf72/RC3H1/LSM14A/G3BP1/YTHDF2/ATXN2/CELF1/TIA1/HNRNPK/LARP4B/DDX19A/TIAL1/CASC3
GOBP_RETROGRADE_TRANSPORT_ENDOSOME_TO_GOLGI	GOBP_RETROGRADE_TRANSPORT_ENDOSOME_TO_GOLGI	GOBP_RETROGRADE_TRANSPORT_ENDOSOME_TO_GOLGI	94	0.508177000933379	1.62596798846957	6.20377402572505e-05	0.00419689562000591	0.00375804681789054	4415	tags=52%, list=25%, signal=39%	PREPL/SPAG9/PIKFYVE/EVI5/CLTC/VPS50/LMAN1/GCC2/ARL1/VPS54/VPS35/HEATR5B/TMEM87A/VPS26A/ARFIP1/TBC1D23/GOSR1/ANKFY1/TRAPPC10/RIC1/RAB29/SNX6/TBC1D14/HEATR5A/RAB9B/RBSN/CLN5/DENND5A/TBC1D5/RAB9A/ERC1/TMEM87B/RAB6A/SNX2/RAB6D/RHOBTB3/ATP9A/STX6/LRRK2/USP7/SNX1/STX16/VTI1A/WASHC2A/SNX12/RAB7A/WASHC2C/RAB6C/SNX5
GOBP_DNA_DEPENDENT_DNA_REPLICATION	GOBP_DNA_DEPENDENT_DNA_REPLICATION	GOBP_DNA_DEPENDENT_DNA_REPLICATION	160	0.468087826262748	1.54934609700383	6.26706076467892e-05	0.00421086797093427	0.00377055814857374	5225	tags=53%, list=30%, signal=38%	RECQL/ATRX/SRPK2/WRN/BOD1L1/POLA1/ATR/DDX21/RFC1/ORC4/RRM2B/TOPBP1/NBN/SENP2/NOC3L/TERF1/NUCKS1/PURA/REV3L/ZMPSTE24/FANCM/ETAA1/ORC5/ZRANB3/CCNE2/PRIMPOL/DNAJA3/INO80/METTL4/BRCA2/MMS22L/MCM9/WDHD1/MCMBP/ATAD5/ORC2/EXD2/TEFM/LIG3/BAZ1A/SMARCAL1/DBF4/MRE11/RFWD3/RRM1/PRIM1/RFC3/HELB/ZGRF1/GINS4/DSCC1/DONSON/POLQ/RTEL1/ZNF830/ORC3/E2F7/MCM10/FBXO5/GEN1/RPA1/DNA2/RPA4/GINS1/TIPIN/CDC7/POLD3/MCM6/POL…
GOMF_PROTEIN_SERINE_THREONINE_TYROSINE_KINASE_ACTIVITY	GOMF_PROTEIN_SERINE_THREONINE_TYROSINE_KINASE_ACTIVITY	GOMF_PROTEIN_SERINE_THREONINE_TYROSINE_KINASE_ACTIVITY	442	0.394887054802297	1.3514753581373	6.48640838088012e-05	0.00432880105256439	0.00387615954595696	5675	tags=45%, list=32%, signal=31%	TAOK1/NEK4/RPS6KA3/PIKFYVE/SRPK2/NEK1/EIF2AK4/AKT3/PIK3CA/TRPM7/CDK12/ROCK2/EIF2AK2/RPS6KC1/CDC42BPA/NEK7/TAF1/ATR/EIF2AK3/ROCK1/MAP4K3/MAPK6/SLK/ATM/BRAF/PKN2/CDKL5/MAPK1/PRKAA1/CSNK1A1/PIK3R4/MAP3K2/VRK2/PRKACB/MAP2K4/LMTK2/UHMK1/PRKDC/FER/TLK1/SMG1/YES1/BAZ1B/TAOK3/GSK3B/DDR2/TBK1/CDK13/STK3/PAK2/CASK/CSNK1G3/RPS6KB1/PRPF4B/TTBK2/PRKCI/TLK2/HIPK3/BMP2K/SNRK/CILK1/DCAF1/MAPK14/PTK2/CAMK2D/CSNK2…
GOBP_POSITIVE_REGULATION_OF_CELL_CYCLE_PROCESS	GOBP_POSITIVE_REGULATION_OF_CELL_CYCLE_PROCESS	GOBP_POSITIVE_REGULATION_OF_CELL_CYCLE_PROCESS	235	0.430232667515393	1.44446443241804	6.8248213701975e-05	0.00452407789754635	0.00405101724849165	5409	tags=44%, list=31%, signal=31%	RDX/ATRX/CUL4B/CDC27/CDC73/ANKRD17/MED1/ROCK2/BECN1/PKN2/KIF3B/RRM2B/DDX3X/CUL3/VPS4B/CEP295/KMT2E/STXBP4/RB1/TPR/SLF2/ECT2/SPAST/CSPP1/TMOD3/ADAM17/RAD21/PHIP/UBXN2B/CUL4A/CEP120/KIF14/KIF20B/MAD2L1/INO80/PRKCE/PLRG1/SMC5/LSM11/CDC14A/ATAD5/MAP3K20/DYNC1LI1/HNRNPU/RAD51AP1/DBF4/CPSF3/SLF1/KIF23/CENPJ/GPSM2/SIN3A/SASS6/PCID2/RRM1/MDM2/PLK4/MTBP/PLCB1/STIL/CDC14B/PKP4/ANKRD31/ANAPC4/SVIL/DLGAP5/CD…
GOBP_MONOCYTE_CHEMOTAXIS	GOBP_MONOCYTE_CHEMOTAXIS	GOBP_MONOCYTE_CHEMOTAXIS	68	-0.376978	-1.82712	7.04226275852722e-05	0.00463709528439822	0.00415221696120321	4450	tags=54%, list=25%, signal=41%	CCL20/CCL7/FOLR2/CCL13/CCL11/CCN3/PLA2G7/AIF1/S100A7/CCL25/CCL4/CCL23/CCL15/CCL2/XCL2/XCL1/CREB3/CCL17/S100A14/CCL16/PDGFB/SLAMF8/CCL19/CCL5/CCL21/CCL3L3/CCL3L1/CCL26/CCL3/CCL18/MICOS10-NBL1/NBL1/CCL1/CCL14/CCL22/S100A12/RPS19
GOCC_MIDBODY	GOCC_MIDBODY	GOCC_MIDBODY	204	0.439690080773446	1.47057755912135	7.27603927567627e-05	0.00475930065734136	0.00426164391733928	5348	tags=51%, list=31%, signal=36%	RDX/SPART/BIRC6/USP8/EXOC5/CHMP2B/PIK3C3/IQGAP1/PKN2/KIF3B/SEPTIN7/UHMK1/EXOC1/VPS4B/PDCD6IP/CLIC4/ARL2BP/ECT2/KLHL9/SPAST/EXOC4/CEP44/CENPC/SEPTIN2/PIK3CB/ARL8B/TACC1/TXNDC9/MICAL3/ANLN/GNL3/MBD5/RAP2A/TTC19/TBCK/ASPM/KIF14/EXOC6/HSP90B1/KIF20B/TOPORS/KIF13A/SH3GLB1/CHMP3/LATS1/ABRAXAS2/CENPE/URB2/RALA/CENPF/TSG101/C6orf89/CHAMP1/HNRNPU/RNF8/SHCBP1/CHMP5/HSPA5/EXOC2/KIF23/GNAI3/C9orf72/EXOC7/PPP…
GOBP_NUCLEAR_EXPORT	GOBP_NUCLEAR_EXPORT	GOBP_NUCLEAR_EXPORT	154	0.45704980532389	1.50904301672015	7.51666676092509e-05	0.00488434984195112	0.00437361732169616	4430	tags=47%, list=25%, signal=35%	PTPN11/SDAD1/NEMF/ABCE1/THOC2/NMD3/XPOT/NUP133/WASHC4/XPO4/NUP155/AGFG1/UHMK1/SMG1/DHX9/NUP160/GSK3B/PPM1A/XPO1/TPR/ZC3H11A/CTDSPL2/MCM3AP/STYX/PHAX/IWS1/SETD2/NUP153/FYTTD1/XPO7/NCBP1/PTPN14/SSB/NUP88/CSE1L/DNAJC27/UPF2/HSPA9/SP100/CPSF6/LSG1/RIOK2/YTHDC1/POLR2D/AHCYL1/NCBP2/POM121/ZC3H11B/NUP42/PCID2/ATXN1/NCBP3/MALT1/KHDRBS1/STRADB/SMG7/TCF7L2/TSC1/YWHAE/SMG6/NUP107/BARD1/NSUN2/NRDE2/THOC7/LTV…
GOBP_MITOCHONDRIAL_RESPIRATORY_CHAIN_COMPLEX_ASSEMBLY	GOBP_MITOCHONDRIAL_RESPIRATORY_CHAIN_COMPLEX_ASSEMBLY	GOBP_MITOCHONDRIAL_RESPIRATORY_CHAIN_COMPLEX_ASSEMBLY	87	-0.345561	-1.73811	7.76961094628253e-05	0.00499589010920133	0.00447349436996207	2719	tags=41%, list=16%, signal=35%	NDUFB1/COA3/COX17/NDUFB2/NDUFC1/NDUFA9/BCS1L/COX14/NDUFAF8/NDUFC2/SDHAF2/TAFAZZIN/NDUFA1/NDUFS3/NDUFA8/NDUFB9/NDUFA12/DMAC2/NDUFAF3/UQCC2/NDUFB8/SURF1/UQCC3/NDUFB4/NDUFS7/NDUFB10/NDUFA2/NDUFB11/SDHAF1/NDUFS5/PET100/NDUFS8/NDUFA11/NDUFA3/NDUFB7/NDUFA13
GOBP_RNA_DESTABILIZATION	GOBP_RNA_DESTABILIZATION	GOBP_RNA_DESTABILIZATION	92	0.511308636972824	1.63238115152257	7.81311616308715e-05	0.00499589010920133	0.00447349436996207	5022	tags=54%, list=29%, signal=39%	PDE12/YTHDF3/ROCK2/DHX36/ROCK1/PNPT1/DIS3/DCP1A/GIGYF2/CNOT1/RC3H2/DHX9/PAIP1/TENT4B/CNOT6L/PUM1/METTL14/TUT4/METTL16/FTO/TNRC6A/NOCT/CSDE1/TNRC6B/CNOT7/AGO2/TUT7/POLR2D/HNRNPU/CNOT6/SAMD4A/RC3H1/CNOT2/SYNCRIP/YTHDF2/PAN3/CELF1/MLH1/DCP2/CNOT8/EIF4ENIF1/CPEB3/TOB1/TNRC6C/RIDA/TENT4A/PAN2/PARN/TARDBP/EXOSC2
GOMF_MICROTUBULE_BINDING	GOMF_MICROTUBULE_BINDING	GOMF_MICROTUBULE_BINDING	270	0.418412188763146	1.41217179175057	7.84006243724012e-05	0.00499589010920133	0.00447349436996207	5662	tags=48%, list=32%, signal=33%	VPS41/OPA1/CAMSAP2/CEP350/LRPPRC/KIF16B/GAS2L3/PAFAH1B1/TOGARAM1/APC/KIF2A/CLASP2/CLIP1/KRIT1/KIF3B/KIF3A/KIF5B/TUBGCP5/ALMS1/FBXW11/KATNAL1/CEP295/MAP7D3/FMR1/HOOK3/TERF1/VAPB/REEP3/ABRAXAS1/DNM1L/KIF27/SPAST/TTBK2/CEP44/KIF21A/CCDC88A/CCSAP/NIN/TRAF3IP1/FMN1/SBDS/CEP290/KIF14/CKAP5/KIF20B/CEP57/RMDN1/MAP4K4/CLASP1/KIF13A/CCSER2/TUBGCP3/DST/KIF1B/KIF18A/HAUS6/ABRAXAS2/CENPE/TUBGCP4/JMY/RMDN2/MAP…
GOBP_POSITIVE_REGULATION_OF_CHROMOSOME_ORGANIZATION	GOBP_POSITIVE_REGULATION_OF_CHROMOSOME_ORGANIZATION	GOBP_POSITIVE_REGULATION_OF_CHROMOSOME_ORGANIZATION	90	0.511411126293175	1.63108532699449	7.93518958511361e-05	0.00502409407257482	0.00449874918313931	3569	tags=46%, list=20%, signal=36%	ATRX/DHX36/NEK7/ATR/POT1/NAF1/TASOR/ATM/TNKS2/MAPK1/NBN/SMC4/TPR/SLF2/RAD50/TNKS/RAD21/SMC2/GNL3/MPHOSPH8/LIG4/ATF7IP/DKC1/CTNNB1/CCT6A/CCT4/ZNF304/SMC5/XRCC5/CCT8/CCT2/MAPKAPK5/SETDB2/MRE11/SLF1/SIN3A/NCAPG/NEK2/PPHLN1/RTEL1/RESF1
GOBP_SUPEROXIDE_ANION_GENERATION	GOBP_SUPEROXIDE_ANION_GENERATION	GOBP_SUPEROXIDE_ANION_GENERATION	40	-0.45374	-1.88798	8.37939160905953e-05	0.00526145108243476	0.00471128693398452	4408	tags=48%, list=25%, signal=36%	DUOX2/AGT/SYK/CRP/EDN1/AATF/ITGB2/NCF2/SOD1/HVCN1/TGFB1/GNAI2/NCF1/ACP5/NCF4/NOXA1/TYROBP/GSTP1/CYBA
GOBP_POSITIVE_REGULATION_OF_ORGANELLE_ASSEMBLY	GOBP_POSITIVE_REGULATION_OF_ORGANELLE_ASSEMBLY	GOBP_POSITIVE_REGULATION_OF_ORGANELLE_ASSEMBLY	81	0.522377886930141	1.65110349984691	8.58417386599266e-05	0.00526145108243476	0.00471128693398452	3964	tags=51%, list=23%, signal=39%	RAB3GAP2/G3BP2/BECN1/CNOT1/RAB3GAP1/CCP110/SEPTIN7/VPS4B/CEP295/ASAP1/PDCD6IP/GSK3B/ATMIN/CNOT6L/CCDC88A/SNX30/ARHGAP35/SNX4/CEP120/BBS4/SH3GLB1/CEP135/TAPT1/SNX18/CNOT6/SNX7/CENPJ/GPSM2/MOAP1/SASS6/PLK4/MAPK9/CNOT2/STIL/G3BP1/RALB/PAN3/MNS1/PIP4K2B/STX18/MSN
GOCC_SPINDLE_MICROTUBULE	GOCC_SPINDLE_MICROTUBULE	GOCC_SPINDLE_MICROTUBULE	82	0.513567722197975	1.62615018411627	8.56669082349573e-05	0.00526145108243476	0.00471128693398452	4091	tags=49%, list=23%, signal=38%	XIAP/CLTC/BOD1L1/PAFAH1B1/TOGARAM1/KIF2A/CLASP2/CHMP2B/KIF3B/KIF3A/ZW10/CUL3/TTL/CEP295/PARP4/KIFAP3/CCSAP/HAUS2/RMDN1/CLASP1/HAUS3/TUBGCP3/KIF18A/CHMP3/HAUS6/CENPE/RMDN2/MAPRE1/HNRNPU/CHMP5/FAM161A/MAP9/KIF11/KNTC1/CALM2/SKA2/RMDN3/CDK1/DYNLT3/KIF4A
GOBP_MITOTIC_SISTER_CHROMATID_SEGREGATION	GOBP_MITOTIC_SISTER_CHROMATID_SEGREGATION	GOBP_MITOTIC_SISTER_CHROMATID_SEGREGATION	171	0.455429282170727	1.51370318526409	8.62969601452294e-05	0.00526145108243476	0.00471128693398452	4752	tags=51%, list=27%, signal=38%	ATRX/CDC27/ANAPC1/APC/PDS5A/CHMP2B/BECN1/ATM/ZW10/CUL3/NIPBL/VPS4B/SMARCA5/BAZ1B/NAA50/PDCD6IP/SMC4/RB1/TPR/SLF2/TNKS/SMC1A/CENPC/RAD21/SMC2/SMC3/SGO2/KPNB1/PDS5B/KIF14/RMDN1/MAD2L1/PIBF1/INO80/KIF18A/CHMP3/SMC5/CENPE/NCAPD3/CENPF/RIOK2/NSL1/DYNC1LI1/ZWILCH/CHAMP1/HNRNPU/BUB1/CHMP5/SLF1/KIF23/SEH1L/MIS12/PCID2/NCAPG2/ZNF207/NCAPG/KNTC1/ANAPC4/DSCC1/NEK2/SPDL1/DLGAP5/CDC23/RACGAP1/EML4/HECW2/BUB1B…
GOBP_PROTEIN_CONTAINING_COMPLEX_LOCALIZATION	GOBP_PROTEIN_CONTAINING_COMPLEX_LOCALIZATION	GOBP_PROTEIN_CONTAINING_COMPLEX_LOCALIZATION	151	0.459027652632142	1.51227470558586	8.53394198065332e-05	0.00526145108243476	0.00471128693398452	3441	tags=38%, list=20%, signal=31%	WASL/SDAD1/WASHC5/ABCE1/TTC21B/NMD3/ADAM10/AKAP9/WDR35/ATR/VPS35/DYNC2H1/ATM/KIF3B/SYNJ2BP/KIF5B/BBS12/NPTN/DLG1/MIOS/TERF1/XPO1/PURA/RPGR/PCM1/DYNC2LI1/OPHN1/CILK1/TRAF3IP1/SSX2IP/DYNC2I1/NDC1/NLGN1/WDR19/LCA5/NUP88/GPHN/IFT81/NUMB/IFT88/MZT1/STAU2/LSG1/RIOK2/ITGB3/IFT74/LCA5L/HNRNPU/HIP1/SGCD/SEH1L/STX7/CEP112/IFT52/RALB/STX3/IFT57
GOBP_NEGATIVE_REGULATION_OF_CELLULAR_AMIDE_METABOLIC_PROCESS	GOBP_NEGATIVE_REGULATION_OF_CELLULAR_AMIDE_METABOLIC_PROCESS	GOBP_NEGATIVE_REGULATION_OF_CELLULAR_AMIDE_METABOLIC_PROCESS	193	0.447457061921369	1.49349665914885	8.62969601452294e-05	0.00526145108243476	0.00471128693398452	5027	tags=48%, list=29%, signal=35%	PDE12/YTHDF3/EIF2AK4/IREB2/ROCK2/EIF2AK2/DHX36/EPRS1/EIF2AK3/ROCK1/PNPT1/DIS3/DCP1A/GIGYF2/DDX3X/EIF4E/PRKAA1/CNOT1/RC3H2/DHX9/FMR1/CAPRIN1/PAIP1/TENT4B/CNOT6L/TPR/XRN1/PURA/PUM1/METTL14/EIF2S1/FXR1/CPEB4/PUS7/TUT4/SRP9/DDX6/IGF2BP3/METTL16/RNF139/FTO/TNRC6A/CPEB2/NOCT/CSDE1/TNRC6B/CNOT7/AGO2/NCL/TUT7/POLR2D/PRNP/HNRNPU/MRPL13/CNOT6/SAMD4A/RC3H1/CNOT2/SYNCRIP/DHFR/LSM14A/CAPRIN2/YTHDF2/AGO4/EIF3E…
GOBP_ANTIBACTERIAL_HUMORAL_RESPONSE	GOBP_ANTIBACTERIAL_HUMORAL_RESPONSE	GOBP_ANTIBACTERIAL_HUMORAL_RESPONSE	54	-0.419997	-1.90663	8.90738464269102e-05	0.00539743792121835	0.00483305429563383	4570	tags=63%, list=26%, signal=47%	H2BC6/SPON2/H2BC8/CTSG/WFDC3/H2BC10/RPL39/RNASE6/DEFA4/KLK7/SFTPD/SEMG1/NOD2/CAMP/SPINK5/WFDC5/PGC/KLK3/FGA/ELANE/DEFA6/WFDC2/DEFA3/KLK5/ANG/FGB/RNASE2/HLA-E/WFDC12/DEFB1/PI3/HLA-A/SLPI/LTF
GOBP_RESPONSE_TO_TOPOLOGICALLY_INCORRECT_PROTEIN	GOBP_RESPONSE_TO_TOPOLOGICALLY_INCORRECT_PROTEIN	GOBP_RESPONSE_TO_TOPOLOGICALLY_INCORRECT_PROTEIN	154	0.455251591259228	1.50310584675478	9.21212649616528e-05	0.00551443475167421	0.00493781734103864	3492	tags=38%, list=20%, signal=30%	KLHL15/HSPA13/ATF6/ERLEC1/EDEM3/EIF2AK2/DNAJC3/DNAJB14/EIF2AK3/ABCB10/NFE2L2/UGGT2/HSPA8/TMEM33/UGGT1/STT3B/EDEM1/CUL3/TMED2/UBXN4/JKAMP/DNAJB9/UFL1/TRAM1/TM7SF3/UBE2W/VAPB/KBTBD6/MBTPS1/HSPD1/DNAJB4/EIF2S1/HSP90AA1/HERPUD2/PPP1R15B/EP300/YOD1/PIK3R1/CREBRF/NGLY1/HSPA14/HSPH1/HSPA9/TMTC4/HSPA4/NCK1/DNAJC18/HSPA4L/CREB3L2/HSPA5/FAF2/AMFR/ERMP1/DNAJA1/ERN1/ERO1A/TMBIM6/BFAR
GOBP_POSITIVE_REGULATION_OF_ORGANELLE_ORGANIZATION	GOBP_POSITIVE_REGULATION_OF_ORGANELLE_ORGANIZATION	GOBP_POSITIVE_REGULATION_OF_ORGANELLE_ORGANIZATION	485	0.381209613461701	1.30760072289697	9.19372064902009e-05	0.00551443475167421	0.00493781734103864	5401	tags=41%, list=31%, signal=29%	NCKAP1/RAB3GAP2/G3BP2/ATRX/WASL/CDC27/LNPK/LMAN1/ROCK2/TOGARAM1/AKAP9/DHX36/NEK7/ATR/SLAIN2/POT1/CLIP1/VPS35/SPIRE1/NAF1/BECN1/TASOR/ATM/TNKS2/MAPK1/CNOT1/RAB3GAP1/CCP110/SEPTIN7/CFL2/SYNJ1/CUL3/TGFBR1/RICTOR/NBN/FER/VPS4B/CEP295/ASAP1/DLG1/PDCD6IP/GSK3B/BAG4/ATMIN/SMCR8/SMC4/CNOT6L/RB1/HIF1A/TPR/ABI2/SLF2/RAD50/DNM1L/TNKS/SPAST/FERMT2/CCDC88A/SNX30/RAD21/SMC2/PHIP/NIN/FMN1/GNL3/ARHGAP35/SNX4/MPH…
GOBP_GLYCOSYLATION	GOBP_GLYCOSYLATION	GOBP_GLYCOSYLATION	245	0.419256314227531	1.40918031244847	9.30652563073903e-05	0.00553738275028972	0.0049583657799283	5569	tags=47%, list=32%, signal=33%	MAGT1/FKTN/B3GALNT2/GALNT4/ALG11/EDEM3/POMK/DPY19L1/DPY19L4/GFPT1/COG6/ALG10/COG5/TRIP11/FUT10/B3GALT9/ARFGEF1/TMTC3/MAN1A2/UGGT2/UGGT1/STT3B/GXYLT1/POGLUT3/ALG10B/GALNT7/PIGM/GALNT1/EXTL2/GALNT11/B4GALT6/DPY19L3/PGM3/ENTPD5/B4GALT4/EOGT/C1GALT1C1/NUS1/CLN5/COG3/C1GALT1/RXYLT1/TET1/POFUT1/ACER2/OSTC/MGAT2/RPN2/B3GNT2/CRPPA/B4GALT5/DPM1/TMTC4/TMEM165/TET2/COG2/EXT2/B3GALT2/PIGB/OGA/B3GALT1/FUT8/AL…
GOMF_METHYLATED_HISTONE_BINDING	GOMF_METHYLATED_HISTONE_BINDING	GOMF_METHYLATED_HISTONE_BINDING	78	0.525063011839338	1.65544104440509	9.39072894864195e-05	0.00555402573806806	0.00497326849205734	3241	tags=46%, list=19%, signal=38%	ATRX/KDM5A/MORC3/TAF1/BPTF/TP53BP1/SUZ12/SPIN3/ZZZ3/FMR1/ZMYND11/MORC4/KMT2E/CHD1/MSH6/MPHOSPH8/SPIN4/RBBP5/ZMYND8/CBX3/ZCWPW2/TRIM24/PHF8/NCAPD3/SPIN1/ING3/CDYL/KDM7A/PYGO1/GLYR1/PWP1/NCAPG2/CBX1/TAF7/MSL3/MBTD1
GOBP_TRANSPORT_ALONG_MICROTUBULE	GOBP_TRANSPORT_ALONG_MICROTUBULE	GOBP_TRANSPORT_ALONG_MICROTUBULE	152	0.457947312181831	1.50891200247337	9.66424986453358e-05	0.00568177356619037	0.0050876583560032	2566	tags=34%, list=15%, signal=29%	OPA1/ARMCX3/LRPPRC/TTC21B/PAFAH1B1/DYNC1I2/BLOC1S6/RHOT1/WDR35/DYNC2H1/HSPA8/KIF3B/SPG11/KIF3A/KIF5B/FBXW11/BBS12/AP3M1/ARHGAP21/HIF1A/PURA/RPGR/PCM1/SPAST/DYNC2LI1/KIFAP3/RAB21/CILK1/ARL8B/TRAF3IP1/SSX2IP/DYNC2I1/TRAK2/BLOC1S5/WDR19/LCA5/AP3B1/ACTR10/SUN1/KIF13A/RAB1A/DST/KIF1B/RAB6A/IFT81/IFT88/STAU2/AGTPBP1/BICD1/IFT74/LCA5L/HNRNPU
GOMF_MICROTUBULE_PLUS_END_BINDING	GOMF_MICROTUBULE_PLUS_END_BINDING	GOMF_MICROTUBULE_PLUS_END_BINDING	21	0.692804033114935	1.84175330229284	9.94053591546313e-05	0.00580032975045463	0.0051938177012325	3806	tags=62%, list=22%, signal=48%	PAFAH1B1/APC/CLASP2/CLIP1/FBXW11/TTBK2/CKAP5/CLASP1/DST/KIF18A/MAPRE1/CLIP4/MAPRE2
GOBP_PROTEIN_METHYLATION	GOBP_PROTEIN_METHYLATION	GOBP_PROTEIN_METHYLATION	196	0.441135004802214	1.47313634212756	9.98335585276184e-05	0.00580032975045463	0.0051938177012325	5495	tags=51%, list=31%, signal=35%	FBXO11/ATRX/RIF1/KDM6A/ASH1L/KMT2C/PRMT3/GSPT1/SETD7/SUZ12/PRMT9/AASS/ARID4B/KMT2E/ARID4A/PHF20/BRCA1/CTR9/IWS1/RTF1/N6AMT1/RNF20/SETD2/SIRT1/RLF/TET1/RBBP5/SMAD4/KDM3A/NSD3/ETF1/ARMT1/CTNNB1/PAXIP1/FAM98A/RAB6A/ZNF304/FAM98B/CTCF/PCMTD2/SUV39H2/SETD5/TET2/SETDB2/PCMTD1/PRDM5/PRMT6/NFYA/WDR5B/PRDM4/KANSL1/PWP1/ATPSCKMT/PAXBP1/NSD1/METTL18/SMYD2/KMT2A/BCOR/KANSL3/MECP2/ETFBKMT/METTL21A/EEF1AKMT3/A…
GOCC_NUCLEAR_SPECK	GOCC_NUCLEAR_SPECK	GOCC_NUCLEAR_SPECK	408	0.391334775696963	1.33781054595439	0.000104345762791253	0.00602703566718831	0.00539681809154881	5769	tags=50%, list=33%, signal=34%	TRIP12/SON/HBP1/SRPK2/SDE2/THOC2/WRN/VIRMA/CDK12/PRPF40A/DHX36/TRIP11/SCAPER/NSRP1/DHX15/TCF12/API5/PPP4R3B/FBXL4/COPS4/PRKAA1/GPATCH2/CSNK1A1/MTREX/KAT6A/ASCC3/ZC3H14/SPRTN/NOC3L/KMT2E/NRIP1/SMC4/ZNF106/CDK13/ERBIN/HIF1A/CBLL1/PPIG/DDX46/PRPF4B/CRNKL1/CTR9/BMP2K/BCLAF1/NR3C1/MAPK14/PSME4/DOCK1/EAF1/PIP5K1A/CDC5L/SF3B1/NAMPT/CWC22/CDC40/MORF4L1/FYTTD1/PIAS1/RSRC1/SRPK1/SLU7/RBBP6/RCHY1/DYRK1A/TOP…
GOCC_SPLICEOSOMAL_TRI_SNRNP_COMPLEX	GOCC_SPLICEOSOMAL_TRI_SNRNP_COMPLEX	GOCC_SPLICEOSOMAL_TRI_SNRNP_COMPLEX	32	-0.529594	-2.08124	0.000108270434680935	0.00621736676362555	0.00556724719822042	1193	tags=41%, list=7%, signal=38%	SNU13/TXNL4A/PRPF6/PPIH/SNRPD2/LSM2/LSM7/PRPF31/CD2BP2/SNRPB/SNRPF/SART1/LSM4
GOMF_RNA_POLYMERASE_CORE_ENZYME_BINDING	GOMF_RNA_POLYMERASE_CORE_ENZYME_BINDING	GOMF_RNA_POLYMERASE_CORE_ENZYME_BINDING	41	0.589002156975858	1.74125052663848	0.000110740545818491	0.00632245301184531	0.00566134509258877	3249	tags=56%, list=19%, signal=46%	CDC73/WDR43/SPTY2D1/RPRD1A/RRN3/RPRD1B/DHX9/URI1/ELP2/CTR9/RTF1/NCOA3/SCAF8/ZNF326/WAC/RPAP2/PCF11/AGO2/LEO1/HNRNPU/UVSSA/SMYD2/RPRD2
GOBP_POSITIVE_REGULATION_OF_GLUCOSE_IMPORT	GOBP_POSITIVE_REGULATION_OF_GLUCOSE_IMPORT	GOBP_POSITIVE_REGULATION_OF_GLUCOSE_IMPORT	36	0.610347887474164	1.78157825331356	0.00011388310300719	0.00646450234713801	0.00578854102520513	2079	tags=36%, list=12%, signal=32%	PTPN11/OSBPL8/NFE2L2/ARPP19/APPL1/MEF2A/OPN3/PRKCI/MAPK14/RNASEL/CREBL2/PIK3R1/RHOQ
GOCC_EARLY_ENDOSOME	GOCC_EARLY_ENDOSOME	GOCC_EARLY_ENDOSOME	387	0.395630662571463	1.3506383511802	0.00011676544730752	0.00659024184603645	0.00590113256106939	5191	tags=38%, list=30%, signal=27%	MMGT1/VPS41/ITCH/OCRL/CLCN3/SNX13/PIKFYVE/EEA1/WASHC5/MON2/ALS2/KIF16B/NIPA2/ATP7A/ATP13A3/NAPEPLD/ZFYVE16/USP8/RPS6KC1/SLC9A6/STAM2/ATP11C/DNAJC13/LRP6/VPS35/RABEP1/ATP11B/SLC2A13/VPS26A/APPL1/DIAPH2/MAPK1/WDFY1/TMEM30A/ANKFY1/CCDC93/LMTK2/AP1AR/SNX19/RNF11/MTMR2/CLCN5/PRDX3/RAB29/ZFYVE9/SNX6/BACE1/HSPD1/RBSN/RAB21/SNX30/INPP5F/USP10/RAB14/SNX4/TRAK2/PICALM/MTMR4/NIPA1/INPP4A/RAB22A/STAMBP/EPS15…
GOCC_T_CELL_RECEPTOR_COMPLEX	GOCC_T_CELL_RECEPTOR_COMPLEX	GOCC_T_CELL_RECEPTOR_COMPLEX	13	-0.737861	-2.34456	0.000117973929756248	0.00662061650115033	0.0059283310873923	4328	tags=85%, list=25%, signal=64%	SYK/CD8A/APBB1IP/SKAP1/CD4/CD8B/CD247/CD3D/ZAP70/CD3E/PTPN6
GOMF_RNA_POLYMERASE_BINDING	GOMF_RNA_POLYMERASE_BINDING	GOMF_RNA_POLYMERASE_BINDING	57	0.553680575229692	1.70295563688686	0.00011914004909684	0.00664828398265246	0.00595310551597768	3481	tags=53%, list=20%, signal=42%	CDC73/NEDD4/WDR43/SPTY2D1/PKN2/RPRD1A/RRN3/RPRD1B/CCNT1/DHX9/URI1/BRCA1/ELP2/CTR9/RTF1/NCOA3/SCAF8/ZNF326/WAC/CCNT2/RPAP2/PCF11/AGO2/LEO1/YTHDC2/HNRNPU/UVSSA/SMYD2/RPRD2/TCERG1
GOBP_PROTEIN_TARGETING_TO_VACUOLE	GOBP_PROTEIN_TARGETING_TO_VACUOLE	GOBP_PROTEIN_TARGETING_TO_VACUOLE	36	0.609113546486961	1.77797526704114	0.000119908609199682	0.00665358052283853	0.00595784822291974	2850	tags=50%, list=16%, signal=42%	VPS41/GNPTAB/NEDD4/ZFYVE16/GCC2/VPS13C/LAMP2/SCARB2/HSPA8/VPS37A/PIK3R4/AP3M1/AP3B1/NCOA4/VPS13A/MON1B/M6PR/VPS13D
GOBP_NEGATIVE_REGULATION_OF_ORGANELLE_ORGANIZATION	GOBP_NEGATIVE_REGULATION_OF_ORGANELLE_ORGANIZATION	GOBP_NEGATIVE_REGULATION_OF_ORGANELLE_ORGANIZATION	342	0.39768566698477	1.35369288770931	0.000125834333614197	0.00694338387210854	0.00621734825655094	4491	tags=38%, list=26%, signal=29%	TAOK1/ERCC4/RDX/ATRX/OPA1/CAMSAP2/CAPZA2/MTPN/PIK3CA/GNL3L/APC/EPS8/CLASP2/PSMD10/POT1/ARFGEF1/MTM1/BECN1/ATM/CEP97/TOM1L1/TNKS2/GMFB/MPHOSPH9/CCP110/TRIM37/ZW10/NBN/SMARCA5/BAZ1B/YAP1/WAPL/HUWE1/TENT4B/TERF1/SMCR8/TWF1/TPR/RAD50/XRN1/PAK2/TNKS/TTBK2/BRCA1/TMOD3/RAD21/TMEM67/MNAT1/TMEM39A/PPFIA1/SMAD4/ATXN7/DYRK1A/MAD2L1/CRACD/CLASP1/SEC22B/BBS4/RAD1/BCL2L2/CKAP2/SCFD1/ADD3/TOP2A/FEZ2/PIK3R1/SWAP…
GOMF_S_ADENOSYLMETHIONINE_DEPENDENT_METHYLTRANSFERASE_ACTIVITY	GOMF_S_ADENOSYLMETHIONINE_DEPENDENT_METHYLTRANSFERASE_ACTIVITY	GOMF_S_ADENOSYLMETHIONINE_DEPENDENT_METHYLTRANSFERASE_ACTIVITY	151	0.454012303558547	1.49575154951848	0.000128358017690654	0.00700437646812481	0.00627196315578294	5456	tags=54%, list=31%, signal=38%	FBXO11/METTL15/RNMT/THUMPD3/TRMT61B/ASH1L/TRMT1L/KMT2C/TFB2M/PRMT3/SETD7/NSUN3/PRMT9/CMTR2/KMT2E/METTL8/ZCCHC4/METTL6/CARNMT1/METTL14/METTL2A/N6AMT1/SETD2/TRMT5/RBBP5/NSD3/TRDMT1/ARMT1/METTL4/TRMT10A/TRMT10C/METTL16/TPMT/PCMTD2/SUV39H2/TARBP1/DIMT1/SETD5/SETDB2/PCMTD1/TRMT2B/PRMT6/METTL2B/ATPSCKMT/NSD1/METTL18/SMYD2/NSUN4/KMT2A/ETFBKMT/METTL21A/EEF1AKMT3/ASH2L/HNMT/NSUN2/EEF1AKMT2/TRMT11/MECOM/SE…
GOCC_RIBONUCLEOPROTEIN_GRANULE	GOCC_RIBONUCLEOPROTEIN_GRANULE	GOCC_RIBONUCLEOPROTEIN_GRANULE	259	0.419903715094782	1.41531510712918	0.000128101558114849	0.00700437646812481	0.00627196315578294	5101	tags=43%, list=29%, signal=31%	G3BP2/CLOCK/LARP4/YTHDF3/NUFIP2/FASTKD2/ROCK2/DHX36/ROCK1/BTBD1/IQGAP1/HELZ/GRSF1/DCP1A/PUM2/PMS2/GIGYF2/DDX3X/EIF4E/PRRC2C/CNOT1/TOP1/RC3H2/LARP1B/UHMK1/DHX9/FMR1/CAPRIN1/XRN1/GARRE1/PUM1/DDX1/EID1/EIF2S1/ZC3H12C/FXR1/KPNB1/LIG4/ZFAND1/TUT4/DDX6/TAF5L/STAU1/STAU2/UPF2/FASTKD1/TNRC6A/NOCT/PABPC5/CSDE1/TNRC6B/CNOT7/AGO2/YTHDC2/OGFOD1/NCL/MBNL1/POLI/POLR2D/HNRNPU/SAMD4A/C9orf72/TRIM5/TDRD7/RC3H1/CN…
GOMF_ANTIGEN_BINDING	GOMF_ANTIGEN_BINDING	GOMF_ANTIGEN_BINDING	61	-0.396431	-1.81831	0.00013566370785007	0.00736236506832494	0.0065925186428935	4400	tags=56%, list=25%, signal=42%	CD1B/HLA-B/SLC7A5/CD209/HLA-DRA/SLC7A8/HLA-DRB5/LILRA2/CD1C/HLA-F/HLA-DPA1/HLA-DQA1/PLG/KIR2DL3/IGLL5/HLA-G/FCN2/TSPAN4/FCN1/HLA-E/HLA-DRB1/CD40/IGLL1/HLA-DQB1/LAG3/HLA-DPB1/TGFB1/HLA-A/TAPBP/MFAP4/CD1A/FCN3/FCGRT/PPP2R1A
GOBP_REGULATION_OF_TELOMERE_MAINTENANCE	GOBP_REGULATION_OF_TELOMERE_MAINTENANCE	GOBP_REGULATION_OF_TELOMERE_MAINTENANCE	80	0.517917283737487	1.63608551429773	0.000137653558540968	0.00742953113502261	0.00665266148323963	4493	tags=52%, list=26%, signal=39%	ERCC4/ATRX/GNL3L/DHX36/NEK7/ATR/POT1/NAF1/ATM/TNKS2/MAPK1/NBN/SMG1/TENT4B/TERF1/RAD50/XRN1/TNKS/GNL3/DKC1/CTNNB1/CCT6A/CCT4/XRCC5/CCT8/CCT2/MAPKAPK5/HNRNPU/MRE11/YLPM1/NEK2/USP7/RTEL1/SMG6/MYC/HDAC8/DCP2/TERF2IP/CCT5/PARP1/HNRNPA2B1/FBXO4
GOBP_STRESS_GRANULE_ASSEMBLY	GOBP_STRESS_GRANULE_ASSEMBLY	GOBP_STRESS_GRANULE_ASSEMBLY	27	0.655897932473819	1.83071482755967	0.000143273362763088	0.00769082067397292	0.0068866292559237	3564	tags=63%, list=20%, signal=50%	G3BP2/YTHDF3/PUM2/DDX3X/PRRC2C/PRKAA1/EIF2S1/DDX6/CSDE1/BICD1/OGFOD1/C9orf72/LSM14A/G3BP1/YTHDF2/ATXN2/TIA1
GOBP_RIBOSOME_BIOGENESIS	GOBP_RIBOSOME_BIOGENESIS	GOBP_RIBOSOME_BIOGENESIS	296	0.406059983841705	1.37548395398387	0.000146239387740484	0.00780760233898791	0.00699119963468306	3494	tags=36%, list=20%, signal=29%	UTP20/SDAD1/HEATR1/CUL4B/ABCE1/WDR43/NMD3/ERI2/ESF1/METTL15/UTP14C/SRFBP1/GNL3L/FASTKD2/TRMT61B/DIS3/DDX21/NAF1/RRP15/DDX18/XRN2/TFB2M/GTPBP10/DDX3X/RIOX2/UTP25/NSUN3/DHX29/WDR12/DDX52/TSR1/MTREX/UTP23/RRN3/KRR1/PRKDC/HELQ/WDR36/TENT4B/XPO1/ZNHIT6/NOL11/ZCCHC4/DDX10/WDR3/NVL/URB1/SBDS/UTP18/FCF1/CUL4A/C1D/MAK16/RNASEL/UTP15/GPATCH4/DKC1/NOP14/ERI1/RIOK3/NUP88/ZNF658/PAK1IP1/NOM1/KAT2B/NOL10/METTL…
GOBP_VESICLE_TARGETING	GOBP_VESICLE_TARGETING	GOBP_VESICLE_TARGETING	41	0.584188496307334	1.72702003686038	0.000149600356918705	0.00794410067358091	0.00711342500753231	3147	tags=49%, list=18%, signal=40%	TRIP11/CLASP2/STARD3NL/FAM91A1/TBC1D23/TMED10/CUL3/TMED2/AP1AR/WDR11/SNAP23/NLGN1/CLASP1/ARFGAP3/KLHL12/CEP19/SAR1A/C17orf75/SNAP29/SAR1B
GOCC_MEMBRANE_COAT	GOCC_MEMBRANE_COAT	GOCC_MEMBRANE_COAT	84	0.507838940728542	1.60872678298275	0.000153378685766545	0.00810118331185115	0.00725408228432599	3150	tags=40%, list=18%, signal=33%	SEC24B/SEC23A/CLTC/COPB1/SEC24A/TMED7/AP1G1/COPB2/SYNJ1/SEC24D/ARCN1/AP3M1/AP4E1/ARL6/SEC23B/PICALM/AP1S2/AFTPH/AP2B1/AP3B1/EPS15/CLINT1/NECAP1/KLHL12/SYNRG/AP5M1/SEC24C/SAR1A/EPN2/SCLT1/SEC31A/AP3M2/SAR1B/COPA
GOBP_REGULATION_OF_TRANSLATIONAL_INITIATION	GOBP_REGULATION_OF_TRANSLATIONAL_INITIATION	GOBP_REGULATION_OF_TRANSLATIONAL_INITIATION	81	0.513156825746883	1.62195807318757	0.000158636356157738	0.00833431537111692	0.00746283686695026	3723	tags=49%, list=21%, signal=39%	YTHDF3/EIF2AK4/EIF2AK2/DNAJC3/EIF2AK3/IMPACT/DDX3X/DHX29/TMED2/UHMK1/FMR1/PAIP1/EIF4G3/TPR/MTIF2/EIF4G2/DDX1/RPS6KB1/BZW1/EIF5/EIF2S1/PPP1R15B/NCBP1/EIF5B/NCK1/CSDE1/MTOR/AGO2/POLR2D/NCBP2/KHDRBS1/EIF4H/YTHDF2/EIF3E/EIF4B/EIF1B/EIF4A2/PAIP2/C8orf88/BZW2
GOCC_HIGH_DENSITY_LIPOPROTEIN_PARTICLE	GOCC_HIGH_DENSITY_LIPOPROTEIN_PARTICLE	GOCC_HIGH_DENSITY_LIPOPROTEIN_PARTICLE	27	-0.53816	-2.09499	0.000163277848518035	0.00848787005164545	0.00760033508724949	5732	tags=81%, list=33%, signal=55%	APOH/APOF/PON1/APOA4/SAA4/APOC2/APOA2/PLA2G7/SAA2/CETP/LIPC/APOC1/APOB/HPR/APOC3/CLU/LCAT/PLTP/SAA1/APOA1/APOE/APOM
GOMF_CYSTEINE_TYPE_ENDOPEPTIDASE_ACTIVITY	GOMF_CYSTEINE_TYPE_ENDOPEPTIDASE_ACTIVITY	GOMF_CYSTEINE_TYPE_ENDOPEPTIDASE_ACTIVITY	108	0.481286606139316	1.55231425567588	0.000163087574622378	0.00848787005164545	0.00760033508724949	3369	tags=35%, list=19%, signal=29%	USP9X/USP37/USP46/USP34/CAPN7/USP8/USP38/USP47/USP12/USP14/USP16/SENP2/USP33/PIGK/USP25/USP24/USP10/SENP1/CAPN2/SENP6/USP28/SENP5/USP1/USP40/USP27X/USP13/ATG4C/CASP3/USP48/USP30/ATG4A/USP15/CTSO/SENP7/MALT1/USP42/CASP7/USP7
GOBP_LYMPHOCYTE_CHEMOTAXIS	GOBP_LYMPHOCYTE_CHEMOTAXIS	GOBP_LYMPHOCYTE_CHEMOTAXIS	59	-0.385339	-1.80448	0.000173903973553715	0.00899292956434576	0.00805258300247071	3611	tags=56%, list=21%, signal=45%	TNFSF14/S100A7/CXCL16/PTK2B/CCL25/CCL4/CCL23/CCL15/CCL2/PLEC/XCL2/PIK3CD/XCL1/CCL17/CCL16/CCL19/CCL5/CCL21/CCL3L3/CCL3L1/ADAM8/CCL26/CCL3/CCL18/CCL1/SAA1/PADI2/CCL14/CCL22/TMEM102/GAS6/HSD3B7/SLC8B1
GOBP_CENTROSOME_DUPLICATION	GOBP_CENTROSOME_DUPLICATION	GOBP_CENTROSOME_DUPLICATION	75	0.515458012270971	1.61866972990041	0.000175743747891925	0.00904073436421119	0.00809538908874977	4380	tags=56%, list=25%, signal=42%	ROCK2/PKD2/CHMP2B/CCP110/TRIM37/ALMS1/VPS4B/CEP295/PDCD6IP/XPO1/USP33/POC1B/CEP44/BRCA1/KIAA0753/CEP192/SIRT1/TMEM67/CEP120/SPICE1/CKAP5/CEP63/CEP135/BRCA2/CHMP3/KAT2B/CEP152/CEP76/ARHGEF10/CHMP5/CENPJ/SASS6/PLK4/STIL/CHORDC1/MDM1/NDE1/GEN1/OFD1/NPM1/RAB6C/CDK5RAP2
GOBP_PROTEIN_LOCALIZATION_TO_MICROTUBULE_ORGANIZING_CENTER	GOBP_PROTEIN_LOCALIZATION_TO_MICROTUBULE_ORGANIZING_CENTER	GOBP_PROTEIN_LOCALIZATION_TO_MICROTUBULE_ORGANIZING_CENTER	35	0.609531256378194	1.76884831340198	0.000181222560694542	0.00927427581336781	0.00830451025337081	3160	tags=54%, list=18%, signal=45%	CEP350/APC/GOLGB1/HOOK3/GSK3B/PCM1/KIAA0753/CEP192/NEDD1/UBXN2B/PIBF1/BBS4/MCPH1/MAPRE1/DISC1/BICD1/SNX10/STIL/CEP83
GOBP_PROTEIN_K48_LINKED_UBIQUITINATION	GOBP_PROTEIN_K48_LINKED_UBIQUITINATION	GOBP_PROTEIN_K48_LINKED_UBIQUITINATION	67	0.535668783599618	1.67163321390935	0.000184048214838912	0.00937033102043266	0.00839052143828834	4506	tags=60%, list=26%, signal=44%	ITCH/UBE3A/UBE3C/RNF6/UBR5/CUL3/TRIM44/MARCHF6/KBTBD6/UBE2Q2/UBE2K/HACE1/UBE2D3/TTC3/KBTBD7/BIRC2/FBXO38/TOPORS/CUL1/UBE2G1/UBE2A/BTRC/RNF8/AMFR/UBE2H/RNF115/ARIH2/SKP1/TRIM38/BFAR/DTX3L/SKP2/UBE2E3/UBE2D1/RNF216/RNF146/UBE2B/RNF4/UBE2E1/PELI1
GOBP_NUCLEOTIDE_SUGAR_METABOLIC_PROCESS	GOBP_NUCLEOTIDE_SUGAR_METABOLIC_PROCESS	GOBP_NUCLEOTIDE_SUGAR_METABOLIC_PROCESS	33	0.616252739881845	1.76977306237535	0.0001860479415794	0.00937548734173333	0.0083951385883465	3064	tags=52%, list=18%, signal=43%	GFPT1/UGGT2/UGGT1/SLC35A3/GNPNAT1/GNE/EXTL2/PARG/PGM3/UGDH/TGDS/DPM1/CSGALNACT1/UAP1/UXS1/FUT8/PMM2
GOBP_AUTOPHAGOSOME_ORGANIZATION	GOBP_AUTOPHAGOSOME_ORGANIZATION	GOBP_AUTOPHAGOSOME_ORGANIZATION	108	0.480492033115225	1.54975148534997	0.00018589667664006	0.00937548734173333	0.0083951385883465	3520	tags=44%, list=20%, signal=35%	RAB3GAP2/PIKFYVE/STX17/TRAPPC8/UBXN2A/MTM1/UBQLN2/RB1CC1/PIK3C3/BECN1/RAB23/RAB3GAP1/ATG2B/SMCR8/UBQLN1/TBC1D14/SNX30/RAB33B/LRBA/SNX4/TBC1D12/UBXN2B/ATP2A2/TMEM39A/SEC22B/RAB1A/SH3GLB1/SCFD1/FEZ2/IFT88/ULK2/MAP1LC3B/STX12/ATG14/SNX18/RAB5A/SNX7/ATG5/MOAP1/C9orf72/TMEM41B/ATG12/MAP1LC3B2/RALB/LRRK2/ATG3/GABARAPL2
GOCC_PROTEIN_KINASE_COMPLEX	GOCC_PROTEIN_KINASE_COMPLEX	GOCC_PROTEIN_KINASE_COMPLEX	113	0.475401195960091	1.54064303022411	0.000188177589016077	0.00938702043793836	0.00840546572521574	5528	tags=52%, list=32%, signal=36%	PRKAR1A/CDK12/GTF2H3/RB1CC1/CAB39/PRKAA1/TGFBR1/GTF2H1/PRKAB2/PRKDC/CCNT1/CHUK/SMCR8/CDK13/PRKCI/PRKAR2A/ACVR1/MNAT1/CCNE2/PHKB/CDK6/ERC1/GTF2H2C/ERCC3/CCNT2/XRCC5/CCNG1/CCNI/ACVR2B/CCNJ/ACVR2A/CCNC/PARD3/CALM2/CCNA2/ERN1/CCNB3/CCNG2/TGFBR2/CDK1/GTF2H2/CDK14/ACVR1C/PHKA2/CCNH/INSR/CDK7/PRKAG1/BCCIP/NEK10/CDK4/DAPK1/CCNY/IGF1R/IRS1/IKBKB/CCNK/PHKA1/ACVR1B
GOBP_RESPONSE_TO_UV	GOBP_RESPONSE_TO_UV	GOBP_RESPONSE_TO_UV	143	0.462790082371888	1.52462981310741	0.000187236701070997	0.00938702043793836	0.00840546572521574	4402	tags=45%, list=25%, signal=34%	ERCC4/CUL4B/RO60/SDE2/NEDD4/EIF2AK4/WRN/POLA1/DHX36/TAF1/ATR/IMPACT/MAP4K3/POLK/USP47/PRKAA1/SPRTN/FMR1/OPN3/MSH2/MSH6/EIF2S1/REV1/SIRT1/PPID/USP28/ZRANB3/PRIMPOL/EP300/USP1/HUS1/INO80/BRCA2/PIK3R1/ERCC3/ZBTB1/UBE2A/XPC/CASP3/CAT/PBK/ERCC6/UVSSA/ERCC8/CASP7/MAPK8/YY1/MYC/N4BP1/DTL/PTPRK/RHBDD1/POLH/CHEK1/UBE4B/GTF2H2/TIPIN/CREBBP/UBE2B/BCL2/POLD3/NPM1/PARP1/OPN1SW
GOBP_INTRACILIARY_RETROGRADE_TRANSPORT	GOBP_INTRACILIARY_RETROGRADE_TRANSPORT	GOBP_INTRACILIARY_RETROGRADE_TRANSPORT	13	0.766589693969674	1.83396492381184	0.000196081658860389	0.00973215349027166	0.00871450990608298	1672	tags=54%, list=10%, signal=49%	TTC21B/WDR35/DYNC2H1/DYNC2LI1/CILK1/DYNC2I1/WDR19
GOBP_TRANSLATIONAL_INITIATION	GOBP_TRANSLATIONAL_INITIATION	GOBP_TRANSLATIONAL_INITIATION	120	0.467112219730272	1.52002635447108	0.000199582155741729	0.00985636476130531	0.008825733013379	5456	tags=58%, list=31%, signal=40%	ABCE1/YTHDF3/EIF2AK4/EIF2AK2/DNAJC3/EIF2AK3/EIF3A/IMPACT/EIF1AX/DDX3X/DHX29/TMED2/UHMK1/FMR1/PAIP1/EIF4G3/TPR/MTIF2/EIF2S3/DENR/EIF4G2/DDX1/RPS6KB1/BZW1/EIF2S2/EIF5/EIF2S1/EIF3J/PPP1R15B/NCBP1/EIF5B/MTFMT/EIF2A/NCK1/CSDE1/MTOR/AGO2/POLR2D/NCBP2/EIF2S3B/KHDRBS1/EIF4H/YTHDF2/DHX33/EIF3E/EIF4B/EIF1B/EIF4A2/SLBP/PAIP2/C8orf88/BZW2/COPS5/NPM1/EIF3H/EIF2B1/EIF3C/CDC123/EIF2B3/EIF4EBP2/RPS3A/ALKBH1/MCTS…
GOCC_PROTEASOME_CORE_COMPLEX_BETA_SUBUNIT_COMPLEX	GOCC_PROTEASOME_CORE_COMPLEX_BETA_SUBUNIT_COMPLEX	GOCC_PROTEASOME_CORE_COMPLEX_BETA_SUBUNIT_COMPLEX	11	-0.78225	-2.31773	0.000208417730037772	0.010241502087478	0.00917059841726821	3697	tags=91%, list=21%, signal=72%	PSMB2/PSMB8/PSMB4/PSMB5/PSMB7/PSMB9/PSMB1/PSMB10/PSMB6/PSMB3
GOBP_MICROTUBULE_ANCHORING	GOBP_MICROTUBULE_ANCHORING	GOBP_MICROTUBULE_ANCHORING	27	0.647909893770557	1.8084189486231	0.000211738781253579	0.0103246911726386	0.00924508882758023	2483	tags=52%, list=14%, signal=45%	CEP350/GCC2/CLASP2/KIF3A/HOOK3/GSK3B/PCM1/NIN/CEP57/CLASP1/BBS4/CEP20/BICD1/CEP19
GOBP_NUCLEUS_ORGANIZATION	GOBP_NUCLEUS_ORGANIZATION	GOBP_NUCLEUS_ORGANIZATION	140	0.4570809662383	1.50381239559205	0.000212201306879177	0.0103246911726386	0.00924508882758023	4675	tags=48%, list=27%, signal=35%	TOR1AIP1/SRPK2/TMF1/LEMD3/PAFAH1B1/UBXN2A/NUP133/AHCTF1/CHMP2B/NUP205/NUP155/RRN3/VPS4B/PDCD6IP/POLR1B/TPR/REEP3/PITPNB/SPAST/ZMPSTE24/PSME4/SIRT1/NUP54/NUP153/NDC1/UBXN2B/SRPK1/KDM3A/ATXN7/SUN1/NUP35/NUP98/CHMP3/SELENOF/FAM118B/PHF8/TMEM170A/NEMP1/RNF8/CHMP5/LPIN1/SEH1L/PYGO1/BAZ2A/TMEM43/PRKCA/GOLM1/SERBP1/WDR73/NDEL1/PARP11/NUP107/SYNE1/RTN4/USPL1/NOLC1/CDK1/CHEK1/BEND3/ANKLE2/TOR1B/CEP55/ETS1…
GOMF_NEUROPEPTIDE_HORMONE_ACTIVITY	GOMF_NEUROPEPTIDE_HORMONE_ACTIVITY	GOMF_NEUROPEPTIDE_HORMONE_ACTIVITY	28	-0.553359	-2.15435	0.000215128930731981	0.0104158257296068	0.00932669389066102	4867	tags=79%, list=28%, signal=57%	CALCB/PENK/NPPA/CRH/AVP/VGF/HCRT/GHRH/CCK/GAL/UCN/AGRP/NPY/PRLH/NMB/PNOC/QRFP/CORT/PPY/PYY/ASIP/OXT
GOBP_ENDOPLASMIC_RETICULUM_ORGANIZATION	GOBP_ENDOPLASMIC_RETICULUM_ORGANIZATION	GOBP_ENDOPLASMIC_RETICULUM_ORGANIZATION	89	0.493592661406771	1.57027582932738	0.000219817778351111	0.0105909277891411	0.00948348638616708	4663	tags=51%, list=27%, signal=37%	MMGT1/RAB3GAP2/LNPK/LMAN1/EIF2AK3/TMEM33/CCDC47/RAB3GAP1/TMED2/MIA3/EMC2/ATL2/TRAM1/CERT1/VAPB/REEP3/DNM1L/POLR2M/VCPIP1/TMEM38B/ESYT2/RAB18/GET1/RAB10/ATL3/TMEM170A/STEEP1/CAV2/TMCC1/EMC1/SEC31A/TOR1AIP2/DOP1B/LRRK2/TRAM1L1/TRAM2/RTN4/STX18/EMC7/ATL1/SHTN1/TOR1B/VAPA/ARL6IP1/PEX5
GOCC_ENDOPLASMIC_RETICULUM_EXIT_SITE	GOCC_ENDOPLASMIC_RETICULUM_EXIT_SITE	GOCC_ENDOPLASMIC_RETICULUM_EXIT_SITE	31	0.620279902653598	1.7633788891001	0.000221508467359532	0.0106205783112141	0.0095100364984915	5402	tags=68%, list=31%, signal=47%	SEC24B/SEC23A/SEC24A/YIPF5/TMED5/SEC24D/MIA3/PDCD6IP/VAPB/SEC23B/SEC24C/SAR1A/MIA2/SEC31A/SAR1B/LRRK2/TFG/VAPA/MPPE1/SEC16B/PLPP3
GOCC_RNA_POLYMERASE_COMPLEX	GOCC_RNA_POLYMERASE_COMPLEX	GOCC_RNA_POLYMERASE_COMPLEX	100	0.484704790974284	1.55510776910422	0.000222615043157016	0.0106220714070621	0.00951137346862573	4677	tags=53%, list=27%, signal=39%	CDC73/POLR1F/POLR2B/POLA1/TAF1/GTF2H3/TAF2/GTF2A1/RPRD1A/GTF2H1/RPRD1B/POLR1B/TAF9B/POLR2M/CTR9/RTF1/POLR3F/POLR3B/MNAT1/TAF4B/GTF2E1/CRCP/GTF2H2C/TAF5L/ERCC3/TCEA1/RPAP2/LEO1/POLR2D/TENT2/POLR3G/POLR3D/PRIM1/PEX2/TAF7/RPRD2/POLR1A/TAF3/GTF2F2/POLR3A/TAF13/TAF4/TRRAP/MYO6/POLR3C/POLR2K/GTF2H2/CCNH/TAF5/POLR3E/GTF2B/TBPL1/CDK7
GOBP_PROTEIN_ACETYLATION	GOBP_PROTEIN_ACETYLATION	GOBP_PROTEIN_ACETYLATION	211	0.423150026603503	1.41693755955916	0.000227860029549989	0.0108200649608906	0.00968866380708	4659	tags=46%, list=27%, signal=34%	TAOK1/CLOCK/NAA15/NAA25/TAF1/TAF2/PHF20L1/NAA30/DDX3X/PRKAA1/EPC2/ATF2/MORF4L2/KAT6A/DIP2B/CEP295/ZZZ3/NAA50/GSK3B/PHF20/HAT1/TADA1/BRCA1/ESCO2/MCM3AP/EID1/ZMPSTE24/IWS1/SIRT1/ESCO1/MORF4L1/NAA35/NCOA3/GTF3C4/YEATS4/SMAD4/ATXN7/EP300/RPS6KA5/PAXIP1/MAP3K7/BRCA2/TAF5L/SMC5/KAT2B/CTCF/ZNF451/KAT6B/NCOA1/ING3/DR1/BRPF3/YEATS2/MSL1/SETD5/HDAC2/JADE3/FAM161A/MBIP/NFYA/ATG5/SIN3A/KANSL1/BRD7/GLYR1/SUPT…
GOMF_OXYGEN_CARRIER_ACTIVITY	GOMF_OXYGEN_CARRIER_ACTIVITY	GOMF_OXYGEN_CARRIER_ACTIVITY	14	-0.720437	-2.34897	0.000232755055687604	0.0108516323969359	0.00971693039107929	3724	tags=71%, list=21%, signal=56%	HBB/NGB/HBQ1/CYGB/HBM/HBD/MB/HBZ/HBA2/HBA1
GOCC_AXON_CYTOPLASM	GOCC_AXON_CYTOPLASM	GOCC_AXON_CYTOPLASM	62	0.527698756378979	1.63567663104665	0.000231897162789727	0.0108516323969359	0.00971693039107929	2234	tags=34%, list=13%, signal=30%	OPA1/ARMCX3/PAFAH1B1/BLOC1S6/KIF3B/KIF3A/KIF5B/FBXW11/ZC3H14/AP3M1/HIF1A/SPAST/RAB21/ARL8B/TRAK2/BLOC1S5/AP3B1/ACTR10/DST/KIF1B/AGTPBP1
GOBP_REGULATION_OF_CYTOKINESIS	GOBP_REGULATION_OF_CYTOKINESIS	GOBP_REGULATION_OF_CYTOKINESIS	90	0.498665551229354	1.59043482214258	0.000232919516872574	0.0108516323969359	0.00971693039107929	5409	tags=51%, list=31%, signal=35%	BIRC6/PRPF40A/AHCTF1/PIK3C3/BECN1/PKN2/KIF3B/CCP110/PIK3R4/CUL3/ECT2/KLHL9/SPAST/CSPP1/SETD2/KIF14/KIF20B/KIF13A/BBS4/SH3GLB1/PRKCE/BRCA2/CDC14A/KIF23/MAP9/PLK4/CDC14B/PKP4/CALM2/SVIL/FLCN/E2F7/RACGAP1/E2F8/CDC42/CDC6/PLK2/PRC1/UVRAG/KLHL13/IGF1R/DCDC1/RAB11A/ZFYVE26/CIT/CDC14C
GOBP_GLYCOPROTEIN_BIOSYNTHETIC_PROCESS	GOBP_GLYCOPROTEIN_BIOSYNTHETIC_PROCESS	GOBP_GLYCOPROTEIN_BIOSYNTHETIC_PROCESS	303	0.406499864249178	1.37861882583069	0.000230127274912064	0.0108516323969359	0.00971693039107929	5569	tags=46%, list=32%, signal=32%	MAGT1/FAM20B/FKTN/B3GALNT2/GALNT4/ALG11/EDEM3/POMK/DPY19L1/DPY19L4/GFPT1/ATP7A/ALG10/TRIP11/FUT10/B3GALT9/ARFGEF1/TMTC3/MAN1A2/UGGT2/GLCE/UGGT1/STT3B/GXYLT1/POGLUT3/ALG10B/GALNT7/HS2ST1/GALNT1/TM9SF2/EXTL2/GALNT11/B4GALT6/BMPR2/DPY19L3/PGM3/ENTPD5/B4GALT4/EOGT/C1GALT1C1/NUS1/UGDH/COG3/C1GALT1/RXYLT1/TET1/POFUT1/ACER2/OSTC/CTNNB1/MGAT2/RPN2/CSGALNACT2/GOLPH3/B3GNT2/PHLDA1/CRPPA/B4GALT5/DPM1/CSGALN…
GOBP_MRNA_PROCESSING	GOBP_MRNA_PROCESSING	GOBP_MRNA_PROCESSING	460	0.383728558202324	1.31384013387823	0.0002346841032123	0.0108825112085816	0.00974458035675681	4898	tags=45%, list=28%, signal=34%	SON/SRPK2/CDC73/PDE12/RBM41/THOC2/VIRMA/CDK12/PRPF40A/RNMT/DHX36/PNPT1/HNRNPLL/NSRP1/DHX15/XRN2/HSPA8/GRSF1/REST/CPSF2/RPRD1A/PRMT9/RBM7/MTREX/CMTR2/RPRD1B/FIP1L1/ZC3H14/PPP4R2/CCNT1/RBFOX2/DHX9/SETX/FMR1/SCAF11/GCFC2/PTCD2/TENT4B/MBNL2/CNOT6L/HTATSF1/CDK13/NUDT21/AQR/PAPOLA/TGS1/DDX46/DDX1/PRPF4B/CRNKL1/CTR9/HNRNPR/METTL14/CWF19L2/IWS1/RNF20/FXR1/RNGTT/CDC5L/SF3B1/CWC22/CDC40/RSRC1/STRAP/SRPK1/R…
GOBP_GENE_SILENCING_BY_RNA	GOBP_GENE_SILENCING_BY_RNA	GOBP_GENE_SILENCING_BY_RNA	112	0.475325258841329	1.53723538045824	0.000245514653687685	0.0113315338059498	0.0101466508621935	5068	tags=48%, list=29%, signal=34%	TSNAX/HELZ/PUM2/DDX3X/CNOT1/DHX9/FMR1/CNOT6L/PUM1/NCOR1/ZMPSTE24/TSN/FXR1/ZC3H7A/DICER1/TUT4/ERI1/DDX6/PPP3CA/TNRC6A/TNRC6B/CNOT7/AGO2/TUT7/SMAD2/CNOT6/ADAR/DDX17/CNOT2/PRKRA/AGO4/PUS10/DDX5/DROSHA/RIPK1/CELF1/MAP2K1/AGO3/NRDE2/CNOT8/TIAL1/AGO1/EIF4ENIF1/TNRC6C/XPO5/HNRNPA2B1/STAT3/BCDIN3D/TDRKH/CNOT10/ZC3H7B/SMAD1/RAN/ESR1
GOBP_POSITIVE_REGULATION_OF_GLUCOSE_TRANSMEMBRANE_TRANSPORT	GOBP_POSITIVE_REGULATION_OF_GLUCOSE_TRANSMEMBRANE_TRANSPORT	GOBP_POSITIVE_REGULATION_OF_GLUCOSE_TRANSMEMBRANE_TRANSPORT	43	0.584937057793598	1.7364138395923	0.000250713753805242	0.0115176732387645	0.0103133266069603	2454	tags=35%, list=14%, signal=30%	PTPN11/OSBPL8/NFE2L2/BRAF/ARPP19/APPL1/MEF2A/OPN3/PRKCI/MAPK14/RNASEL/CREBL2/PIK3R1/RHOQ/C2CD5
GOBP_SISTER_CHROMATID_COHESION	GOBP_SISTER_CHROMATID_COHESION	GOBP_SISTER_CHROMATID_COHESION	57	0.542024048842647	1.66710365253811	0.00025368146129476	0.0115465981253841	0.0103392269599737	4752	tags=60%, list=27%, signal=44%	ATRX/STAG2/STAG1/PDS5A/NIPBL/WAPL/NAA50/RB1/SLF2/TNKS/SMC1A/ESCO2/RAD21/SMC3/SGO2/PDS5B/ESCO1/CTNNB1/SMC5/CTCF/MCMBP/BUB1/MRE11/SLF1/DSCC1/BUB1B/SGO1/HDAC8/NSMCE2/RAD51C/MAU2/FBXW7/BOD1/TENT4A
GOBP_RNA_METHYLATION	GOBP_RNA_METHYLATION	GOBP_RNA_METHYLATION	80	0.507346360195219	1.60269227676094	0.000253417898864909	0.0115465981253841	0.0103392269599737	3881	tags=49%, list=22%, signal=38%	VIRMA/METTL15/RNMT/THUMPD3/TRMT61B/TRMT1L/TFB2M/NSUN3/CMTR2/TYW3/METTL8/CBLL1/TGS1/ZCCHC4/ALKBH8/METTL6/METTL14/METTL2A/TRMT5/TRDMT1/METTL4/TRMT10A/TRMT10C/METTL16/TRMT6/LARP7/TARBP1/DIMT1/RBM15/TRMT2B/METTL2B/THADA/NSUN4/MTO1/TRMT13/ZC3H13/LCMT2/NSUN2/TRMT11
GOCC_COPII_COATED_ER_TO_GOLGI_TRANSPORT_VESICLE	GOCC_COPII_COATED_ER_TO_GOLGI_TRANSPORT_VESICLE	GOCC_COPII_COATED_ER_TO_GOLGI_TRANSPORT_VESICLE	90	0.497199994352588	1.58576060174597	0.000255980135647766	0.0115977788981329	0.0103850560102005	3700	tags=40%, list=21%, signal=32%	YIPF6/SEC24B/USO1/SEC23A/MCFD2/STX17/LMAN1/CNIH1/SEC24A/TMED7/SEC23IP/YIPF5/TMED5/ERGIC2/TMED10/SEC24D/TMED2/VMA21/SEC23B/SEC22B/KLHL12/SEC24C/SAR1A/TMED4/DDHD2/F8/SEC31A/GOSR2/ECPAS/SAR1B/IER3IP1/APP/VTI1A/CD59/CNIH4/TMED6
GOBP_PROTEIN_IMPORT	GOBP_PROTEIN_IMPORT	GOBP_PROTEIN_IMPORT	209	0.425262164922049	1.42357483381087	0.000257468283464926	0.0116119371496944	0.0103977338027989	5105	tags=44%, list=29%, signal=31%	TNPO1/NF1/IPO11/IPO7/RANBP2/MED1/IPO8/PEX1/TOMM70/NUP133/NUP58/LAMP2/HSPA8/APPL1/KPNA3/UBR5/RAB23/ATF2/NUP155/TOMM20/TPR/KPNA4/STK3/ECT2/IPO5/PEX13/HSPD1/PEX12/EFCAB7/LONP2/KPNA1/MAPK14/KPNB1/NUP54/HSP90AA1/RAB8B/NUP153/TIMM23B/UFM1/RANBP6/NUP88/APPL2/NUP35/CSE1L/PIK3R1/NUP98/NUP50/STK4/PPP3CA/TNPO3/HSPA4/RGPD8/TIMM17A/MDFIC/JAK2/KPNA6/PEX19/POM121/NXT2/RGPD3/PEX2/PRKD1/HEATR3/PEX3/TIMM21/GRPEL2/…
GOBP_REGULATION_OF_RESPONSE_TO_DNA_DAMAGE_STIMULUS	GOBP_REGULATION_OF_RESPONSE_TO_DNA_DAMAGE_STIMULUS	GOBP_REGULATION_OF_RESPONSE_TO_DNA_DAMAGE_STIMULUS	245	0.410749732045768	1.38058847559361	0.00026658197117744	0.0119141634810841	0.010668357808206	5163	tags=50%, list=30%, signal=36%	KLHL15/ERCC4/TRIP12/NEK4/RIF1/BRCC3/ATR/PSMD10/POT1/SPIRE1/CCDC117/USP47/ATM/TP53BP1/FEM1B/PPP4R3B/ARID2/UBR5/RNF169/SPRED1/EPC2/MORF4L2/FANCB/PRKDC/PPP4R2/SMG1/MARCHF7/DHX9/FMR1/SMCHD1/PARG/TAF9B/ABRAXAS1/SLF2/BRCA1/ACTR2/BCLAF1/SHLD2/ZMPSTE24/FXR1/SETD2/SIRT1/CUL4A/MORF4L1/FIGNL1/UBE2V2/ETAA1/YEATS4/RBBP8/DYRK1A/USP1/DEK/WDR48/ARMT1/CRY1/PARPBP/PAXIP1/ATAD5/ING3/MAP3K20/RNF8/RAD51AP1/SPRED2/RFW…
GOMF_PHOSPHATASE_ACTIVITY	GOMF_PHOSPHATASE_ACTIVITY	GOMF_PHOSPHATASE_ACTIVITY	280	0.408726483740775	1.38054876750254	0.00026658197117744	0.0119141634810841	0.010668357808206	5790	tags=49%, list=33%, signal=33%	OCRL/PDP2/PTPN11/PIKFYVE/BPNT2/SACM1L/MTMR6/MTM1/PIP4P2/MINPP1/SYNJ1/IMPA1/MTMR2/MTMR12/DUSP19/DLG1/BPNT1/HDHD2/PPM1A/PTPN12/PPTC7/CTDSPL2/PHLPP2/NANP/NT5C2/PHOSPHO2/INPP5F/STYX/MTMR9/LRRC40/PTPRG/PTPDC1/RNGTT/PTPN13/ENOPH1/MTMR4/PTPN4/PPM1B/INPP4A/PTPN14/PPP1CB/ARMT1/PTPN9/MTMR1/DNAJC6/PTP4A1/SGPP1/RPAP2/PPP3CA/CDC14A/NOCT/PPP2CB/PPP3CB/PPA2/PTPRA/PPP3R1/PDP1/PPP1R3D/NT5C1B/INPP4B/LPIN1/PPP2R5A/…
GOCC_SPLICEOSOMAL_SNRNP_COMPLEX	GOCC_SPLICEOSOMAL_SNRNP_COMPLEX	GOCC_SPLICEOSOMAL_SNRNP_COMPLEX	57	-0.382515	-1.75255	0.000272941562631581	0.0120889857135073	0.0108248997367503	1548	tags=32%, list=9%, signal=29%	SNRPC/SNRNP70/SNU13/TXNL4A/PRPF6/PPIH/SNRPD2/LSM2/LSM7/PRPF31/CD2BP2/SNRPB/SNRPF/SF3B5/SART1/LSM4/SF3A2/SNRPA
GOBP_ESTABLISHMENT_OF_PROTEIN_LOCALIZATION_TO_VACUOLE	GOBP_ESTABLISHMENT_OF_PROTEIN_LOCALIZATION_TO_VACUOLE	GOBP_ESTABLISHMENT_OF_PROTEIN_LOCALIZATION_TO_VACUOLE	49	0.561149917691075	1.70554697531064	0.000272149685056379	0.0120889857135073	0.0108248997367503	2850	tags=41%, list=16%, signal=34%	VPS41/GNPTAB/NEDD4/ZFYVE16/GCC2/VPS13C/LAMP2/SCARB2/HSPA8/VPS37A/PIK3R4/AP3M1/VPS36/AP3B1/NCOA4/VPS13A/STAM/MON1B/M6PR/VPS13D
GOCC_RESPIRATORY_CHAIN_COMPLEX_IV	GOCC_RESPIRATORY_CHAIN_COMPLEX_IV	GOCC_RESPIRATORY_CHAIN_COMPLEX_IV	23	-0.578081	-2.13061	0.000280913136445556	0.0123865136101462	0.0110913165996972	2562	tags=61%, list=15%, signal=52%	COX7A2/COX6C/COX6B2/COX7C/COX6A2/COX5A/COX7A1/COX4I2/NDUFA4L2/COX8A/COX6A1/COX4I1/COX5B/COX6B1
GOBP_NUCLEAR_TRANSCRIBED_MRNA_CATABOLIC_PROCESS_DEADENYLATION_DEPENDENT_DECAY	GOBP_NUCLEAR_TRANSCRIBED_MRNA_CATABOLIC_PROCESS_DEADENYLATION_DEPENDENT_DECAY	GOBP_NUCLEAR_TRANSCRIBED_MRNA_CATABOLIC_PROCESS_DEADENYLATION_DEPENDENT_DECAY	63	0.527603427601536	1.63596717048945	0.000295740848572872	0.0129359400219573	0.0115832921848724	5022	tags=59%, list=29%, signal=42%	PDE12/DHX36/DIS3/DCP1A/CNOT1/RC3H2/DHX9/PAIP1/TENT4B/CNOT6L/TUT4/TNRC6A/NOCT/CSDE1/TNRC6B/CNOT7/AGO2/TUT7/POLR2D/HNRNPU/CNOT6/SAMD4A/RC3H1/CNOT2/SYNCRIP/PAN3/MLH1/DCP2/CNOT8/EIF4ENIF1/CPEB3/TOB1/TNRC6C/TENT4A/PAN2/PARN/EXOSC2
GOBP_PROTEIN_DEPOLYMERIZATION	GOBP_PROTEIN_DEPOLYMERIZATION	GOBP_PROTEIN_DEPOLYMERIZATION	118	0.465811055329214	1.51450776967694	0.000295992957878136	0.0129359400219573	0.0115832921848724	2603	tags=31%, list=15%, signal=27%	TAOK1/ASPH/RDX/CAMSAP2/CAPZA2/MTPN/PIK3CA/APC/KIF2A/EPS8/CLASP2/HSPA8/CFL2/SYNJ1/VPS4B/TWF1/SPAST/TTBK2/TMOD3/CCSAP/MICAL3/KIF14/CKAP5/DSTN/ATXN7/CRACD/CLASP1/CKAP2/ADD3/KIF18A/DNAJC6/SWAP70/TMOD2/NAV3/LIMA1/SPTBN1/HDGFL3
GOBP_MICROTUBULE_ANCHORING_AT_MICROTUBULE_ORGANIZING_CENTER	GOBP_MICROTUBULE_ANCHORING_AT_MICROTUBULE_ORGANIZING_CENTER	GOBP_MICROTUBULE_ANCHORING_AT_MICROTUBULE_ORGANIZING_CENTER	13	0.7562122877931	1.80913834568576	0.000310250434014265	0.0134993107346207	0.0120877539837137	2483	tags=62%, list=14%, signal=53%	KIF3A/HOOK3/GSK3B/PCM1/NIN/BBS4/BICD1/CEP19
GOBP_COPII_COATED_VESICLE_BUDDING	GOBP_COPII_COATED_VESICLE_BUDDING	GOBP_COPII_COATED_VESICLE_BUDDING	31	0.612810665859996	1.74214477459279	0.000315873051619693	0.0136836760124899	0.0122528410882209	4440	tags=61%, list=25%, signal=46%	SEC24B/SEC23A/SEC24A/TMED10/CUL3/SEC24D/TMED2/MIA3/VAPB/SEC23B/RAB1A/KLHL12/SEC24C/SAR1A/SEC31A/SAR1B/TFG/INSIG1/VAPA
GOCC_PERICENTRIOLAR_MATERIAL	GOCC_PERICENTRIOLAR_MATERIAL	GOCC_PERICENTRIOLAR_MATERIAL	22	0.655782039547363	1.76840699204494	0.000317704155458944	0.0137028993164541	0.0122700543055208	4675	tags=77%, list=27%, signal=57%	NEK1/TNKS2/HOOK3/TNKS/PCM1/NIN/CEP192/NEDD1/DYNC2I1/BBS9/BBS4/CEP152/CEP85L/TUBE1/CEP85/CDK5RAP2/DYRK3
GOCC_INTRACILIARY_TRANSPORT_PARTICLE	GOCC_INTRACILIARY_TRANSPORT_PARTICLE	GOCC_INTRACILIARY_TRANSPORT_PARTICLE	21	0.669789638516482	1.78057173401963	0.000322822519298329	0.0138631218396069	0.0124135231448264	3753	tags=57%, list=21%, signal=45%	TTC21B/WDR35/TRAF3IP1/WDR19/IFT81/IFT88/IFT80/IFT74/CLUAP1/IFT52/IFT57/IFT46
GOBP_REGULATION_OF_VACUOLE_ORGANIZATION	GOBP_REGULATION_OF_VACUOLE_ORGANIZATION	GOBP_REGULATION_OF_VACUOLE_ORGANIZATION	50	0.562839207564873	1.71029961664304	0.000325477001866345	0.0139166075646489	0.0124614161297837	3325	tags=52%, list=19%, signal=42%	RAB3GAP2/TMEM106B/PIKFYVE/MTM1/UBQLN2/BECN1/SCARB2/RAB3GAP1/SMCR8/TBC1D14/SNX30/SNX4/TBC1D12/TMEM39A/SEC22B/SH3GLB1/SCFD1/FEZ2/IFT88/SNX18/RAB5A/SNX7/MOAP1/C9orf72/RALB/LRRK2
GOCC_COPII_VESICLE_COAT	GOCC_COPII_VESICLE_COAT	GOCC_COPII_VESICLE_COAT	15	0.732578279410196	1.82383094696127	0.00033169634873852	0.0140607932896582	0.0125905250603164	3147	tags=73%, list=18%, signal=60%	SEC24B/SEC23A/SEC24A/TMED7/SEC24D/SEC23B/KLHL12/SEC24C/SAR1A/SEC31A/SAR1B
GOBP_REGULATION_OF_MRNA_CATABOLIC_PROCESS	GOBP_REGULATION_OF_MRNA_CATABOLIC_PROCESS	GOBP_REGULATION_OF_MRNA_CATABOLIC_PROCESS	171	0.442580293428064	1.47099720225288	0.000330377962607867	0.0140607932896582	0.0125905250603164	4354	tags=42%, list=25%, signal=31%	PDE12/YTHDF3/FASTKD2/ROCK2/DHX36/ROCK1/PNPT1/DIS3/DCP1A/PUM2/GIGYF2/CNOT1/RC3H2/ANGEL2/ZC3H14/DHX9/FMR1/PAIP1/TENT4B/CNOT6L/NBAS/PUM1/METTL14/MAPK14/FXR1/RNASEL/TUT4/MYEF2/METTL16/FTO/ZC3HAV1/FASTKD1/TNRC6A/NOCT/TTC5/CSDE1/TNRC6B/TIRAP/CNOT7/AGO2/TUT7/POLR2D/HNRNPU/CNOT6/SAMD4A/PCID2/SECISBP2/RC3H1/CNOT2/SYNCRIP/PRKCA/YTHDF2/FASTKD3/SERBP1/PAN3/CELF1/MLH1/LARP4B/DCP2/THRAP3/TENT5D/CNOT8/TENT5A/EI…
GOBP_PROTEIN_AUTOUBIQUITINATION	GOBP_PROTEIN_AUTOUBIQUITINATION	GOBP_PROTEIN_AUTOUBIQUITINATION	75	0.506369297779311	1.59012884648967	0.000348544806758387	0.0147118677621905	0.0131735198667745	5041	tags=61%, list=29%, signal=44%	ITCH/LTN1/UBE3A/TAF1/HECTD1/RNF13/TRIM37/CUL3/MARCHF7/RNF11/SASH1/RAD18/BRCA1/CNOT4/RNF141/UBE2D3/RNFT1/KLHL24/SH3RF1/RAG1/OBI1/UBE2A/MARCHF5/RNF8/AMFR/TRAF6/MDM2/CBL/RNF115/ERCC8/LRRK2/BFAR/UHRF2/DTX3L/RNF41/RNF185/RNF146/NFX1/UBE2B/TRIM68/RNF4/TRIM13/RNF213/RNF19B/RNF157/RNF133
GOBP_COPII_COATED_VESICLE_CARGO_LOADING	GOBP_COPII_COATED_VESICLE_CARGO_LOADING	GOBP_COPII_COATED_VESICLE_CARGO_LOADING	15	0.731214751737433	1.82043630090566	0.000359108669883519	0.0150932609891043	0.013515032673511	2926	tags=67%, list=17%, signal=56%	SEC24B/SEC23A/SEC24A/SEC24D/MIA3/SEC23B/RAB1A/SEC24C/SAR1A/SEC31A
GOBP_LYSOSOMAL_TRANSPORT	GOBP_LYSOSOMAL_TRANSPORT	GOBP_LYSOSOMAL_TRANSPORT	121	0.462750522687367	1.50764799561022	0.000391966732198419	0.0164044720928974	0.0146891368596392	3801	tags=39%, list=22%, signal=31%	VPS41/TMEM106B/SCYL2/UEVLD/GNPTAB/NEDD4/ALS2/ZFYVE16/GCC2/HMGXB4/VPS54/VPS35/MTM1/CHMP2B/LAMP2/SCARB2/AP1G1/HSPA8/ANKFY1/VPS4B/AP3M1/HOOK3/VAMP7/RBSN/ARL8B/CCDC91/AP3B1/KIF13A/NCOA4/LYST/ARSB/CHMP3/ATG14/SNX27/TSG101/CHMP5/M6PR/C9orf72/TGFBRAP1/EPG5/LRRK2/SNX16/IGF2R/NPC1/DTX3L/SORT1/RAB12
GOCC_MITOTIC_SPINDLE	GOCC_MITOTIC_SPINDLE	GOCC_MITOTIC_SPINDLE	159	0.446606947232942	1.47828653167134	0.000399129764120182	0.0166337750220044	0.0148944627054753	4933	tags=48%, list=28%, signal=35%	STAG2/CDC27/CEP170/CLTC/STAG1/TOGARAM1/PKD2/CLASP2/CCDC117/MAPK1/CUL3/CEP295/WAPL/TPR/ECT2/TNKS/SMC1A/PHLPP2/CCSAP/NCOR1/SMC3/NIN/HAUS2/TBCK/ASPM/CKAP2L/KIF20B/RMDN1/MAD2L1/CLASP1/HAUS3/SMC6/KIF18A/HAUS6/CENPE/TBL1XR1/RMDN2/CDC14A/MAPRE1/HNRNPU/FAM161A/KIF23/GPSM2/MAP9/KIF11/TFDP2/LSM14A/CDC14B/PKP4/IL17RB/CNTRL/FLCN/ARHGEF7/IQCB1/RACGAP1/EML4/HECW2/KATNBL1/RMDN3/CDK1/DYNLT3/EFHC1/YPEL5/CDC7/CDC4…
GOBP_RNA_EXPORT_FROM_NUCLEUS	GOBP_RNA_EXPORT_FROM_NUCLEUS	GOBP_RNA_EXPORT_FROM_NUCLEUS	83	0.494356449889785	1.56430243199176	0.000420380923324414	0.0174458083179632	0.0156215856602023	5225	tags=54%, list=30%, signal=38%	THOC2/XPOT/NUP133/NUP155/AGFG1/SMG1/DHX9/NUP160/TPR/ZC3H11A/MCM3AP/PHAX/IWS1/SETD2/NUP153/FYTTD1/NCBP1/SSB/NUP88/UPF2/CPSF6/YTHDC1/POLR2D/NCBP2/POM121/ZC3H11B/PCID2/NCBP3/KHDRBS1/SMG7/TSC1/SMG6/NUP107/NSUN2/NRDE2/THOC7/DDX19A/NPM1/XPO5/HNRNPA2B1/SRSF3/RAN/POM121C/SUPT6H/THOC1
GOBP_BLASTOCYST_GROWTH	GOBP_BLASTOCYST_GROWTH	GOBP_BLASTOCYST_GROWTH	21	0.665122075086879	1.76816346277808	0.000422554367807517	0.0174626338528655	0.0156366518313973	4183	tags=71%, list=24%, signal=54%	PALB2/COPS2/NBN/CTR9/RTF1/SBDS/BRCA2/NCAPG2/GINS4/NDEL1/ZNF830/RAD51B/CHEK1/GINS1/ACVR1C
GOCC_MHC_CLASS_II_PROTEIN_COMPLEX	GOCC_MHC_CLASS_II_PROTEIN_COMPLEX	GOCC_MHC_CLASS_II_PROTEIN_COMPLEX	15	-0.691366	-2.30953	0.000428430312644232	0.0176316924916128	0.0157880328370037	3909	tags=80%, list=22%, signal=62%	HLA-DQA2/HLA-DRA/HLA-DRB5/HLA-DPA1/HLA-DQA1/HLA-DRB1/HLA-DOB/HLA-DQB1/HLA-DMA/HLA-DPB1/HLA-DQB2/CD74
GOBP_TELOMERE_ORGANIZATION	GOBP_TELOMERE_ORGANIZATION	GOBP_TELOMERE_ORGANIZATION	158	0.438136057831188	1.44972428433243	0.00043105981059448	0.0176662977146958	0.015819019561541	4532	tags=42%, list=26%, signal=32%	ERCC4/ATRX/RIF1/WRN/GNL3L/DHX36/NEK7/ATR/POT1/RFC1/NAF1/ATM/TNKS2/MAPK1/PRKDC/NBN/SMG1/TENT4B/TERF1/RAD50/XRN1/DCLRE1A/TNKS/GNL3/HSP90AA1/CCNE2/HUS1/DKC1/CTNNB1/CCT6A/SMC6/CCT4/BRCA2/SMC5/XRCC5/CCT8/SP100/CCT2/MAPKAPK5/DCLRE1C/HNRNPU/SMARCAL1/MRE11/PTGES3/ZNF827/YLPM1/NEK2/USP7/RTEL1/SMG6/H3C6/EXO1/MYC/HDAC8/DCP2/TERF2IP/NSMCE2/RPA1/DNA2/RAD51C/CCT5/TEP1/RAD51D/PARP1/HNRNPA2B1/FBXO4/EZH1
GOBP_LEUKOCYTE_MIGRATION_INVOLVED_IN_INFLAMMATORY_RESPONSE	GOBP_LEUKOCYTE_MIGRATION_INVOLVED_IN_INFLAMMATORY_RESPONSE	GOBP_LEUKOCYTE_MIGRATION_INVOLVED_IN_INFLAMMATORY_RESPONSE	19	-0.616944	-2.24245	0.00044169352307898	0.0178795365879143	0.0160099610910681	4463	tags=68%, list=26%, signal=51%	TRIM55/MDK/ALOX5/FFAR2/ELANE/LBP/TNF/SLAMF8/ADAM8/NINJ1/S100A9/S100A8/FUT7
GOBP_MICROTUBULE_ANCHORING_AT_CENTROSOME	GOBP_MICROTUBULE_ANCHORING_AT_CENTROSOME	GOBP_MICROTUBULE_ANCHORING_AT_CENTROSOME	11	0.791609643697599	1.81471897873371	0.000438716701906851	0.0178795365879143	0.0160099610910681	2483	tags=64%, list=14%, signal=55%	KIF3A/HOOK3/GSK3B/PCM1/NIN/BBS4/CEP19
GOMF_DNA_SECONDARY_STRUCTURE_BINDING	GOMF_DNA_SECONDARY_STRUCTURE_BINDING	GOMF_DNA_SECONDARY_STRUCTURE_BINDING	36	0.585175572322547	1.70810138843038	0.000440569975138287	0.0178795365879143	0.0160099610910681	5141	tags=67%, list=29%, signal=47%	WRN/POT1/LIN54/MSH2/RAD18/MSH6/FANCM/RBBP8/XPC/XRCC2/RAD51AP1/CLSPN/KMT2A/YY1/RAD51B/GEN1/RAD51C/NEIL3/MEF2C/RAD51D/HMGA2/HMGB1/BLM/H1-0
GOBP_REGULATION_OF_TELOMERE_MAINTENANCE_VIA_TELOMERE_LENGTHENING	GOBP_REGULATION_OF_TELOMERE_MAINTENANCE_VIA_TELOMERE_LENGTHENING	GOBP_REGULATION_OF_TELOMERE_MAINTENANCE_VIA_TELOMERE_LENGTHENING	61	0.524670235015085	1.62411156666702	0.000447157479869792	0.0180268344027508	0.01614185669545	4493	tags=51%, list=26%, signal=38%	ERCC4/GNL3L/DHX36/NEK7/ATR/POT1/NAF1/ATM/TNKS2/MAPK1/TENT4B/TERF1/XRN1/TNKS/DKC1/CTNNB1/CCT6A/CCT4/XRCC5/CCT8/CCT2/MAPKAPK5/HNRNPU/NEK2/RTEL1/SMG6/DCP2/CCT5/PARP1/HNRNPA2B1/FBXO4
GOBP_CYTOSKELETON_DEPENDENT_INTRACELLULAR_TRANSPORT	GOBP_CYTOSKELETON_DEPENDENT_INTRACELLULAR_TRANSPORT	GOBP_CYTOSKELETON_DEPENDENT_INTRACELLULAR_TRANSPORT	190	0.432590449445931	1.44196473202609	0.000462527351907379	0.01857066119833	0.0166288181888139	4625	tags=42%, list=26%, signal=31%	OPA1/WASL/ARMCX3/LRPPRC/TTC21B/PAFAH1B1/DYNC1I2/BLOC1S6/RHOT1/WDR35/DYNC2H1/HSPA8/KIF3B/SPG11/KIF3A/KIF5B/FBXW11/BBS12/AP3M1/HOOK3/ARHGAP21/HIF1A/PURA/RPGR/PCM1/SPAST/DYNC2LI1/KIFAP3/RAB21/CCDC88A/CILK1/ARL8B/TRAF3IP1/SSX2IP/DYNC2I1/TRAK2/BLOC1S5/WDR19/CCDC186/FNBP1L/LCA5/AP3B1/MYO5A/ACTR10/SUN1/KIF13A/RAB1A/DST/KIF1B/RAB6A/IFT81/IFT88/STAU2/AGTPBP1/BICD1/IFT74/LCA5L/HNRNPU/MYO1B/AP3M2/IFT52/NDEL…
GOMF_PLUS_END_DIRECTED_MICROTUBULE_MOTOR_ACTIVITY	GOMF_PLUS_END_DIRECTED_MICROTUBULE_MOTOR_ACTIVITY	GOMF_PLUS_END_DIRECTED_MICROTUBULE_MOTOR_ACTIVITY	17	0.701268143940207	1.80220079245779	0.000469012648789873	0.0187548094416906	0.0167937109530472	2810	tags=59%, list=16%, signal=49%	KIF16B/KIF3B/KIF3A/KIF5B/KIF14/KIF20B/KIF1B/KIF18A/CENPE/KIF11
GOBP_CELLULAR_RESPONSE_TO_STARVATION	GOBP_CELLULAR_RESPONSE_TO_STARVATION	GOBP_CELLULAR_RESPONSE_TO_STARVATION	156	0.43604453017927	1.44046666900612	0.000472630329375941	0.0188232651743797	0.0168550086053339	4904	tags=42%, list=28%, signal=31%	VPS41/EIF2AK4/WRN/EIF2AK2/FNIP1/EIF2AK3/IMPACT/NFE2L2/LAMP2/PIK3C3/BECN1/HSPA8/MAPK1/PRKAA1/PIK3R4/ATF2/KICS2/MIOS/BMT2/USP33/BMPR2/XPR1/SLC38A2/PPARA/EIF2S1/CPEB4/SIRT1/LARS1/SH3GLB1/JMY/TNRC6A/MAP1LC3B/ATG14/TTC5/SIK2/RRAGB/MTOR/FADS1/HSPA5/IFI16/ATG5/SEH1L/PPM1D/PRKD1/MAP1LC3B2/SESN3/FBXO22/RALB/LRRK2/MAPK8/FLCN/GABARAPL2/FOXO1/FAS/SESN1/RRAGC/GABARAPL1/BCL2/TBL2/FOXO3/PRKAG1/MARS1/GCN1/WDR45B…
GOBP_PROGESTERONE_RECEPTOR_SIGNALING_PATHWAY	GOBP_PROGESTERONE_RECEPTOR_SIGNALING_PATHWAY	GOBP_PROGESTERONE_RECEPTOR_SIGNALING_PATHWAY	8	0.82654324765856	1.76469860813693	0.000488730655560759	0.0193398864190695	0.0173176092989052	899	tags=50%, list=5%, signal=47%	UBE3A/NEDD4/UBR5/YAP1
GOBP_REGULATION_OF_MRNA_PROCESSING	GOBP_REGULATION_OF_MRNA_PROCESSING	GOBP_REGULATION_OF_MRNA_PROCESSING	137	0.453555691801549	1.48871699244235	0.000491476307703397	0.0193398864190695	0.0173176092989052	4014	tags=44%, list=23%, signal=34%	SON/SRPK2/CDC73/VIRMA/DHX36/NSRP1/HSPA8/REST/RBM7/ZC3H14/CCNT1/RBFOX2/DHX9/FMR1/PTCD2/MBNL2/NUDT21/PAPOLA/CTR9/IWS1/RNF20/FXR1/CWC22/SRPK1/DYRK1A/NCBP1/RBMXL1/QKI/SLTM/NUP98/METTL16/SRSF10/LARP7/CPSF6/MBNL3/YTHDC1/RAVER2/LEO1/NCL/MBNL1/HNRNPU/RBM15/AHCYL1/NCBP2/RBMX/DDX17/RBM25/KHDRBS1/DDX5/TRA2B/CELF1/TIA1/SRRM1/RBM3/HNRNPK/BARD1/KHDRBS3/THRAP3/SRSF6/SNW1
GOMF_GLYCOSYLTRANSFERASE_ACTIVITY	GOMF_GLYCOSYLTRANSFERASE_ACTIVITY	GOMF_GLYCOSYLTRANSFERASE_ACTIVITY	273	0.402594396989517	1.35955802706813	0.000490003351736254	0.0193398864190695	0.0173176092989052	4960	tags=38%, list=28%, signal=28%	B3GALNT2/GALNT4/ALG11/DPY19L1/DPY19L4/ALG10/FUT10/B3GALT9/TMTC3/UGGT2/PPAT/UGGT1/STT3B/GXYLT1/TNKS2/POGLUT3/ALG10B/GALNT7/PIGM/GALNT1/EXTL2/GALNT11/AGL/B4GALT6/PARP4/DPY19L3/TNKS/QTRT2/B4GALT4/EOGT/PIGA/C1GALT1C1/SIRT1/C1GALT1/NAMPT/RXYLT1/POFUT1/OSTC/MGAT2/RPN2/CSGALNACT2/B3GNT2/B4GALT5/ZC3HAV1/GBE1/DPM1/CSGALNACT1/TMTC4/HEXB/ALG13/EXT2/GLT8D1/B3GALT2/PIGB/B3GALT1/FUT8/LACC1/ALG6/POGLUT1/MGAT5/P…
GOCC_PROTEIN_ACETYLTRANSFERASE_COMPLEX	GOCC_PROTEIN_ACETYLTRANSFERASE_COMPLEX	GOCC_PROTEIN_ACETYLTRANSFERASE_COMPLEX	96	0.481214469964213	1.54123801397315	0.000503183475063421	0.0197219967587358	0.0176597642334289	5104	tags=61%, list=29%, signal=44%	NAA15/NAA25/TAF2/KANSL1L/PHF20L1/NAA30/EPC2/ATF2/MORF4L2/KAT6A/ZZZ3/NAA50/TAF9B/PHF20/TADA1/MORF4L1/NAA35/YEATS4/EP300/MAP3K7/PHF14/TAF5L/KAT2B/KAT6B/ING3/DR1/BRPF3/YEATS2/MSL1/JADE3/MBIP/KANSL1/SUPT20H/SUPT7L/TAF7/USP22/ACTL6A/MSL3/MBTD1/NAA16/KANSL3/TAF4/TRRAP/EPC1/KAT14/MSL2/OGT/JADE1/KANSL2/ACTBL2/CREBBP/TAF5/BRD8/KAT7/EP400/HCFC1/POLE3/TAF9/NAA20
GOMF_CHEMOKINE_RECEPTOR_BINDING	GOMF_CHEMOKINE_RECEPTOR_BINDING	GOMF_CHEMOKINE_RECEPTOR_BINDING	64	-0.348243	-1.62801	0.000507150158635097	0.0197664710889515	0.0176995881009438	4644	tags=58%, list=27%, signal=43%	CXCL5/CCL20/CCL7/CCL13/CXCL1/CCL11/CXCL2/CXCL3/CCL27/CXCL16/CCRL2/CCL25/CCL4/CCL23/PPBP/CCL15/DEFB4A/CCL2/XCL2/XCL1/CCL17/S100A14/CXCL14/DEFB1/CCL16/CCL19/CCL5/CCL21/PF4/CCL3L3/CCL3L1/CCL26/CCL3/CCL18/CCL1/CCL14/CCL22
GOBP_PEPTIDYL_SERINE_MODIFICATION	GOBP_PEPTIDYL_SERINE_MODIFICATION	GOBP_PEPTIDYL_SERINE_MODIFICATION	331	0.392339486320222	1.33445783348725	0.000508320710397255	0.0197664710889515	0.0176995881009438	5224	tags=41%, list=30%, signal=29%	RPS6KA3/PIKFYVE/GALNT4/DOCK7/SRPK2/AKT3/PIK3CA/ROCK2/FNIP1/AKAP9/MORC3/TAF1/ATR/EIF2AK3/ROCK1/GPD1L/ATM/BRAF/PKN2/CAB39/PAQR3/POGLUT3/MAPK1/PRKAA1/CSNK1A1/TOP1/TGFBR1/VRK2/LMTK2/RICTOR/UHMK1/PRKDC/TLK1/SMG1/GALNT1/FNIP2/GSK3B/BAG4/CHUK/TBK1/PAK2/TNKS/CSNK1G3/RPS6KB1/TTBK2/PRKCI/TLK2/HIPK3/INPP5F/MAPK14/CAMK2D/CSNK2A1/HSP90AA1/CSNK1G1/PDCD10/CREBL2/DYRK1A/PDPK1/HIPK1/STK38L/RPS6KA5/PRKCE/GGNBP2/LA…
GOBP_PROTEIN_LOCALIZATION_TO_VACUOLE	GOBP_PROTEIN_LOCALIZATION_TO_VACUOLE	GOBP_PROTEIN_LOCALIZATION_TO_VACUOLE	67	0.521204681597137	1.62649585654041	0.000525649825524435	0.0203187671275411	0.0181941332500919	3807	tags=43%, list=22%, signal=34%	VPS41/GNPTAB/NEDD4/ZFYVE16/GCC2/ROCK2/VPS13C/LAMP2/SCARB2/HSPA8/VPS37A/PIK3R4/KICS2/AP3M1/VPS36/AP3B1/MFSD1/SH3GLB1/NCOA4/VPS13A/STAM/MON1B/LMBRD1/M6PR/VPS13D/SNX16/RTN4/SORT1/GPR137B
GOBP_PHOSPHOLIPID_BIOSYNTHETIC_PROCESS	GOBP_PHOSPHOLIPID_BIOSYNTHETIC_PROCESS	GOBP_PHOSPHOLIPID_BIOSYNTHETIC_PROCESS	251	0.407400087636786	1.37105737892207	0.000526638086934343	0.0203187671275411	0.0181941332500919	3407	tags=33%, list=19%, signal=27%	OCRL/PIKFYVE/PIK3C2A/BPNT2/PIK3CA/SACM1L/MTMR6/SPTLC1/SELENOI/MTM1/PIGN/PIK3C3/BECN1/SOCS5/ATM/ACSL3/LPGAT1/EFR3A/PGAP1/PIK3R4/SYNJ1/IMPA1/SAMD8/GPAM/PIGM/SMG1/MTMR2/AGPAT5/BPNT1/ETNK1/PIGK/PIGX/PIGA/PIK3CB/NUS1/INPP5F/SOCS4/TMEM38B/FAR1/SERINC1/LCLAT1/PIP5K1A/MBOAT1/PIGF/SLC44A1/MTMR4/CAPN2/SGMS2/INPP4A/OSBP/FITM2/SERINC5/MTMR1/GNPAT/PIK3R1/HMGCS1/LPCAT2/PI4K2B/ATG14/DPM1/PIGG/FADS1/IDI1/PCYT1A/…
GOMF_PHOSPHATIDYLINOSITOL_BINDING	GOMF_PHOSPHATIDYLINOSITOL_BINDING	GOMF_PHOSPHATIDYLINOSITOL_BINDING	268	0.406182339904087	1.37082538831518	0.000535796781333576	0.0205916918647149	0.0184385195853562	4525	tags=35%, list=26%, signal=26%	WDFY3/SNX13/EEA1/PIK3C2A/SBF2/OSBPL8/KIF16B/ZFYVE16/EXOC8/RPS6KC1/AIDA/STAM2/MTM1/KRIT1/IQGAP1/PLEKHA8/ARFIP1/TOM1L1/APPL1/WDFY1/ANKFY1/EXOC1/SNX19/ASAP1/ATG2B/TWF1/CERT1/PLEKHB2/PIGK/PITPNB/ZFYVE9/SNX6/SNX25/FERMT2/CCDC88A/SNX30/PLEKHA3/SNX4/ESYT2/VPS36/PICALM/SESTD1/OSBP/SNX14/APPL2/FCHO2/SNX2/GOLPH3/STAM/PHLDA1/PXK/GOLPH3L/PLEKHF2/SNX27/TIRAP/SNX18/ARHGAP32/TTPAL/ITPR1/HIP1/SNX10/MYO1B/SNX7/SG…
GOCC_HEMOGLOBIN_COMPLEX	GOCC_HEMOGLOBIN_COMPLEX	GOCC_HEMOGLOBIN_COMPLEX	12	-0.718223	-2.2407	0.000545774891576951	0.0208131992436507	0.0186368650234893	3867	tags=75%, list=22%, signal=58%	CYB5R3/HBB/HBQ1/HBM/AHSP/HBD/HBZ/HBA2/HBA1
GOBP_VESICLE_LOCALIZATION	GOBP_VESICLE_LOCALIZATION	GOBP_VESICLE_LOCALIZATION	187	0.436113228242159	1.45292340079633	0.000544955479545218	0.0208131992436507	0.0186368650234893	5345	tags=49%, list=31%, signal=34%	USO1/WASL/PAFAH1B1/BLOC1S6/TRIP11/CLASP2/BBS7/STARD3NL/KIF3B/SPG11/KIF3A/FAM91A1/KIF5B/TBC1D23/TMED10/SYNJ1/CUL3/FBXW11/TMED2/AP1AR/VPS4B/AP3M1/ARL6/PDCD6IP/WDR11/SNAP23/KIFAP3/TRAK2/PICALM/NLGN1/BLOC1S5/CCDC186/FNBP1L/AP3B1/MYO5A/CLASP1/KIF13A/CTNNB1/RAB1A/BBS4/ARFGAP3/CHMP3/KLHL12/STAM/TSG101/CEP19/SAR1A/MYO1B/C17orf75/SNAP29/ATP9A/PCDH17/BBS2/AP3M2/SAR1B/NDEL1/LRRK2/MKKS/SYN3/NDE1/MYO6/MREG/CO…
GOMF_GDP_BINDING	GOMF_GDP_BINDING	GOMF_GDP_BINDING	72	0.505393252723042	1.58104271447397	0.0005800783534451	0.0219920293025845	0.0196924306016972	5090	tags=54%, list=29%, signal=39%	TRIM23/RAP1B/RAB29/RAB9B/RAB21/ARL8B/NRAS/RAB14/RAB18/RAB8B/RAP2A/RAB22A/RAP2C/RAB28/RAB10/RAB9A/KRAS/SRP54/MIEF1/RIT1/RAB2A/RALA/DYNC1LI1/RAB5A/PRPS2/GNAI3/RHEB/RALB/RAB12/RAP1A/RRAGC/RAB7A/RAB4A/RAB27A/RRAS2/MRAS/GNAI1/RAN/RRAGD
GOBP_NEGATIVE_REGULATION_OF_CHROMOSOME_ORGANIZATION	GOBP_NEGATIVE_REGULATION_OF_CHROMOSOME_ORGANIZATION	GOBP_NEGATIVE_REGULATION_OF_CHROMOSOME_ORGANIZATION	88	0.490405409121673	1.55929679024552	0.000581139986633041	0.0219920293025845	0.0196924306016972	3931	tags=44%, list=22%, signal=35%	ERCC4/ATRX/GNL3L/APC/POT1/ATM/TNKS2/ZW10/NBN/SMARCA5/BAZ1B/WAPL/TENT4B/TERF1/TPR/RAD50/XRN1/TNKS/RAD21/MNAT1/MAD2L1/TOP2A/CENPF/DYNC1LI1/ZWILCH/HNRNPU/BUB1/PCID2/ZNF207/KNTC1/RTEL1/SMG6/SPDL1/BUB1B/FBXO5/DCP2/TTK/GEN1/TERF2IP
GOMF_1_PHOSPHATIDYLINOSITOL_BINDING	GOMF_1_PHOSPHATIDYLINOSITOL_BINDING	GOMF_1_PHOSPHATIDYLINOSITOL_BINDING	15	0.717571685628416	1.78647044786249	0.00058953528255768	0.0221400759917194	0.0198249967742631	2891	tags=60%, list=17%, signal=50%	WDFY3/EEA1/ZFYVE16/WDFY1/ZFYVE9/PICALM/SESTD1/SNX10/SNX9
GOBP_HISTONE_UBIQUITINATION	GOBP_HISTONE_UBIQUITINATION	GOBP_HISTONE_UBIQUITINATION	48	0.554366574080753	1.67389959095108	0.000589445585081444	0.0221400759917194	0.0198249967742631	4515	tags=60%, list=26%, signal=45%	TRIP12/CUL4B/CDC73/SUZ12/UBR5/TRIM37/HUWE1/RYBP/CTR9/RNF2/RNF20/UBR2/BMI1/RAG1/WAC/UBE2A/LEO1/RNF8/PCGF5/PCGF6/USP22/BCOR/SKP1/DTX3L/RNF168/WDR70/UBE2B/UBE2E1/PHC1
GOMF_TRANSCRIPTION_COREGULATOR_ACTIVITY	GOMF_TRANSCRIPTION_COREGULATOR_ACTIVITY	GOMF_TRANSCRIPTION_COREGULATOR_ACTIVITY	491	0.372140242922074	1.27704537092417	0.000609066459329393	0.0227869296166531	0.0204042120864656	4648	tags=39%, list=27%, signal=29%	RLIM/SLC30A9/MTDH/UBE3A/MED13/KDM5A/ZXDB/TMF1/MED14/MED1/ZXDA/TRIP11/NPAT/CEBPZ/COPS2/KMT2C/TFB2M/TP53BP1/RIOX2/TRIM37/USP16/KAT6A/MIER3/NCOA2/RBFOX2/AASS/DHX9/YAP1/ZMYND11/NRIP1/NAB1/URI1/ARL2BP/NUCKS1/TAF9B/JMJD1C/RB1/HCFC2/DCAF6/MED21/DDX1/TADA1/RYBP/MED23/BRCA1/BCLAF1/NCOR1/EID1/TACC1/SERTAD2/MRTFB/BTAF1/AEBP2/RNF20/RSF1/SIRT1/BCLAF3/RNF14/C1D/PIAS1/LCOR/WWTR1/NCOA3/ATF7IP/BIRC2/CASP8AP2/KDM3…
GOBP_WATER_HOMEOSTASIS	GOBP_WATER_HOMEOSTASIS	GOBP_WATER_HOMEOSTASIS	65	-0.341838	-1.64356	0.000621587172923978	0.0231676094602647	0.0207450861048948	2946	tags=37%, list=17%, signal=31%	CLDN4/KRT1/PLEC/ALOXE3/INPP5K/ELOVL1/SCNN1A/AQP1/ALOX12B/HYAL2/AKR1B1/AQP3/CYP4F12/SFN/ACER1/SCNN1G/CYP26B1/FA2H/KDF1/CLN3/SCT/SCNN1B/PRKACA/LSR
GOBP_CHRONIC_INFLAMMATORY_RESPONSE	GOBP_CHRONIC_INFLAMMATORY_RESPONSE	GOBP_CHRONIC_INFLAMMATORY_RESPONSE	17	-0.628002	-2.17809	0.000631898528440447	0.0232882901694265	0.0208531478238674	2048	tags=41%, list=12%, signal=36%	TNF/LTA/CCL5/S100A9/S100A8/UNC13D/FOXP3
GOBP_CELL_CYCLE_DNA_REPLICATION	GOBP_CELL_CYCLE_DNA_REPLICATION	GOBP_CELL_CYCLE_DNA_REPLICATION	44	0.564961259894167	1.68402356580163	0.000629754814276794	0.0232882901694265	0.0208531478238674	5156	tags=59%, list=30%, signal=42%	ATRX/WRN/POLA1/SENP2/TERF1/ZMPSTE24/INO80/BRCA2/ATAD5/DBF4/DONSON/RTEL1/ZNF830/E2F7/FBXO5/DNA2/RPA4/GINS1/TIPIN/CDC7/MCM6/E2F8/GMNN/TERF2/BLM/MCM4
GOBP_PROTEIN_MONOUBIQUITINATION	GOBP_PROTEIN_MONOUBIQUITINATION	GOBP_PROTEIN_MONOUBIQUITINATION	78	0.50261293388991	1.58465948171724	0.000631472864630096	0.0232882901694265	0.0208531478238674	3555	tags=47%, list=20%, signal=38%	CUL4B/CDC73/TRIM37/CUL3/FANCB/MARCHF7/HUWE1/UBE2W/RAD18/RYBP/PEX12/CTR9/RNF2/RNF20/FANCM/UBE2D3/BMI1/BIRC2/RAG1/TOPORS/WDR48/OBI1/WAC/FBXL2/CUL1/KLHL12/LEO1/TSG101/FANCL/CBL/PCGF5/PCGF6/BCOR/SKP1/TRIM56/DTX3L/RNF168
GOMF_ANTIOXIDANT_ACTIVITY	GOMF_ANTIOXIDANT_ACTIVITY	GOMF_ANTIOXIDANT_ACTIVITY	84	-0.321623	-1.64137	0.000637442732105774	0.023324377270107	0.020885461473326	2532	tags=32%, list=14%, signal=28%	PARK7/MGST2/HBM/HBD/HP/SELENOW/PRXL2B/LTC4S/PTGES/PRDX1/MGST3/TXNRD2/S100A9/GPX3/APOE/GSTK1/HBZ/HBA2/HBA1/TXN/GSTZ1/GPX1/APOM/CCS/GSTP1/PRDX5/GPX4
GOMF_RNA_METHYLTRANSFERASE_ACTIVITY	GOMF_RNA_METHYLTRANSFERASE_ACTIVITY	GOMF_RNA_METHYLTRANSFERASE_ACTIVITY	64	0.507694594827759	1.57981235444231	0.000639962158570315	0.023324377270107	0.020885461473326	5128	tags=58%, list=29%, signal=41%	METTL15/RNMT/THUMPD3/TRMT61B/TRMT1L/TFB2M/NSUN3/CMTR2/TYW3/METTL8/TGS1/ZCCHC4/ALKBH8/METTL6/METTL14/METTL2A/TRMT5/TRDMT1/METTL4/TRMT10A/TRMT10C/METTL16/TARBP1/DIMT1/TRMT2B/METTL2B/NSUN4/TRMT13/LCMT2/NSUN2/TRMT11/THUMPD2/BCDIN3D/METTL5/TRMT10B/TRMT12/NSUN6
GOBP_PHOSPHATIDYLINOSITOL_METABOLIC_PROCESS	GOBP_PHOSPHATIDYLINOSITOL_METABOLIC_PROCESS	GOBP_PHOSPHATIDYLINOSITOL_METABOLIC_PROCESS	156	0.43212574656605	1.42752102518491	0.000637816994775213	0.023324377270107	0.020885461473326	3301	tags=34%, list=19%, signal=28%	OCRL/PIKFYVE/PIK3C2A/BPNT2/PIK3CA/SACM1L/MTMR6/MTM1/PIGN/PIK3C3/BECN1/SOCS5/ATM/LPGAT1/PIP4P2/EFR3A/PGAP1/PIK3R4/SYNJ1/IMPA1/PIGM/SMG1/MTMR2/MTMR12/BPNT1/PIGK/PIGX/PIGA/PIK3CB/INPP5F/SOCS4/MTMR9/LCLAT1/PIP5K1A/PIGF/MTMR4/INPP4A/MTMR1/PIK3R1/PI4K2B/ATG14/DPM1/PIGG/INPP4B/PIGW/IPMK/PIGB/PIGS/SOCS7/MTMR10/PLCB1/PI4KA/SOCS6
GOBP_NEGATIVE_REGULATION_OF_MITOTIC_CELL_CYCLE_PHASE_TRANSITION	GOBP_NEGATIVE_REGULATION_OF_MITOTIC_CELL_CYCLE_PHASE_TRANSITION	GOBP_NEGATIVE_REGULATION_OF_MITOTIC_CELL_CYCLE_PHASE_TRANSITION	164	0.429715773801856	1.42436636399306	0.000646347066466256	0.0234704778510559	0.0210162850326992	5163	tags=49%, list=30%, signal=35%	TAOK1/CDC73/SDE2/BRCC3/PKD2/APC/USP47/ATM/GIGYF2/ZW10/TOPBP1/PRKDC/NBN/RBL2/DLG1/RINT1/TAOK3/RB1/TPR/ABRAXAS1/NAE1/BRCA1/RAD21/ACVR1/RBL1/MAD2L1/HUS1/WEE1/WAC/CCNG1/ZNF655/CENPF/RAD17/DYNC1LI1/ZWILCH/BUB1/MRE11/RFWD3/CLSPN/PCID2/BRD7/MDM2/INIP/ZNF207/KNTC1/CDC14B/DONSON/CRADD/SPDL1/ZNF830/E2F7/CTDSPL/BUB1B/BTN2A2/PABIR1/CRLF3/DTL/FBXO5/CDK1/TTK/CHEK1/GEN1/CDKN1B/JADE1/PTEN/FOXN3/BCL2/CDK5RAP2/INT…
GOBP_PROTEIN_TARGETING_TO_LYSOSOME	GOBP_PROTEIN_TARGETING_TO_LYSOSOME	GOBP_PROTEIN_TARGETING_TO_LYSOSOME	22	0.640611161686194	1.72749662111794	0.000648928682695559	0.0234779069559855	0.0210229373125432	4207	tags=64%, list=24%, signal=48%	GNPTAB/NEDD4/ZFYVE16/GCC2/LAMP2/SCARB2/HSPA8/AP3M1/AP3B1/NCOA4/M6PR/SNX16/SORT1/RAB7A
GOMF_PEPTIDE_ANTIGEN_BINDING	GOMF_PEPTIDE_ANTIGEN_BINDING	GOMF_PEPTIDE_ANTIGEN_BINDING	25	-0.525617	-1.99097	0.000665220694259011	0.0237537833992713	0.0212699667084804	4377	tags=80%, list=25%, signal=60%	SLC7A9/CLEC4M/HLA-C/HLA-B/SLC7A5/CD209/HLA-DRA/SLC7A8/HLA-DRB5/HLA-F/HLA-DPA1/HLA-DQA1/HLA-G/HLA-E/HLA-DRB1/HLA-DQB1/HLA-DPB1/HLA-A/TAPBP/FCGRT
GOBP_INTRACILIARY_TRANSPORT	GOBP_INTRACILIARY_TRANSPORT	GOBP_INTRACILIARY_TRANSPORT	36	0.578250377882746	1.68788705482307	0.00066045187549359	0.0237537833992713	0.0212699667084804	3753	tags=58%, list=21%, signal=46%	TTC21B/WDR35/DYNC2H1/KIF3B/BBS12/RPGR/PCM1/DYNC2LI1/CILK1/TRAF3IP1/SSX2IP/DYNC2I1/WDR19/LCA5/IFT81/IFT88/IFT74/LCA5L/IFT52/IFT57/IFT46
GOBP_ENDOSOME_ORGANIZATION	GOBP_ENDOSOME_ORGANIZATION	GOBP_ENDOSOME_ORGANIZATION	84	0.490043932891973	1.55235594684914	0.000666173737126471	0.0237537833992713	0.0212699667084804	3118	tags=38%, list=18%, signal=31%	ARFGEF2/CLCN3/EEA1/WASHC5/ALS2/USP8/EXOC8/BLOC1S6/STAM2/DNAJC13/CHMP2B/WASHC4/PIK3C3/SCARB2/VPS37A/SYNJ1/VPS4B/VAMP4/PDCD6IP/HOOK3/VPS36/RAB22A/CHMP3/STAM/PI4K2B/VTA1/TSG101/CORO1C/CHMP5/SNX10/TMCC1/STX6
GOMF_RIBONUCLEOPROTEIN_COMPLEX_BINDING	GOMF_RIBONUCLEOPROTEIN_COMPLEX_BINDING	GOMF_RIBONUCLEOPROTEIN_COMPLEX_BINDING	149	0.446479112879943	1.46986652270708	0.000665348198487289	0.0237537833992713	0.0212699667084804	3851	tags=46%, list=22%, signal=36%	ITCH/LTN1/SECISBP2L/NEMF/ABCE1/NAA15/YTHDF3/SRP72/NMD3/IMPACT/PRMT3/CCDC47/DDX3X/DHX29/WDR12/PHF6/RICTOR/UHMK1/DHX9/FMR1/MTIF2/EIF5A2/NVL/SBDS/EIF2S1/CPEB4/NOMO2/GUF1/STRAP/RNASEL/CKAP5/ETF1/ERI1/SRP9/GEMIN5/TMCO1/RPN2/MAIP1/SRP54/STAU2/EFL1/PTCD3/CPEB2/CPSF6/EIF2A/TTC5/MTOR/DNAJC2/IFIH1/HNRNPU/HSPA5/MDM2/SECISBP2/NOMO3/OLA1/EIF4H/SERBP1/DHX33/DDX5/SRP68/NAA16/SMG6/EIF4B/EIF1B/RBM3/CBX5/NOLC1/SNR…
GOBP_KILLING_BY_HOST_OF_SYMBIONT_CELLS	GOBP_KILLING_BY_HOST_OF_SYMBIONT_CELLS	GOBP_KILLING_BY_HOST_OF_SYMBIONT_CELLS	28	-0.522656	-2.03482	0.000691909870207197	0.0244287681302843	0.0218743715948961	1744	tags=64%, list=10%, signal=58%	CFHR5/CFHR1/APOL1/DCD/F2/CTSG/DEFB103B/TREM1/NLRP6/KRT6A/CAMP/ELANE/PF4/GAPDH/TUSC2/SCNN1B/AZU1/ROMO1
GOCC_DNA_REPAIR_COMPLEX	GOCC_DNA_REPAIR_COMPLEX	GOCC_DNA_REPAIR_COMPLEX	39	0.575658925915578	1.69052698360857	0.000694996845662641	0.0244287681302843	0.0218743715948961	3225	tags=59%, list=18%, signal=48%	ERCC4/PALB2/ATM/TP53BP1/PMS2/PRKDC/MSH2/BRCA1/MSH3/MSH6/LIG4/PMS1/BRCA2/ERCC3/XRCC5/RCOR1/XPC/DCLRE1C/MLH3/XRCC4/RAD23B/ERCC8/FANCI
GOBP_POSITIVE_REGULATION_OF_MITOTIC_CELL_CYCLE_PHASE_TRANSITION	GOBP_POSITIVE_REGULATION_OF_MITOTIC_CELL_CYCLE_PHASE_TRANSITION	GOBP_POSITIVE_REGULATION_OF_MITOTIC_CELL_CYCLE_PHASE_TRANSITION	89	0.479006891349409	1.52387383844704	0.000692716675593678	0.0244287681302843	0.0218743715948961	4615	tags=47%, list=26%, signal=35%	RDX/CUL4B/CDC27/ANKRD17/RRM2B/DDX3X/CUL3/VPS4B/KMT2E/RB1/TMOD3/ADAM17/CUL4A/PLRG1/LSM11/CPSF3/CENPJ/SIN3A/SASS6/RRM1/MDM2/MTBP/PLCB1/STIL/ANAPC4/DLGAP5/CDC23/MECP2/APP/DTL/FBXO5/RAD51B/CDK1/NSMCE2/TFDP1/RAD51C/CDC7/ANAPC5/RRM2/KLHL18/CDC6/ADAMTS1
GOCC_CENTRIOLE	GOCC_CENTRIOLE	GOCC_CENTRIOLE	143	0.448194375672959	1.47654527019217	0.000692186540868406	0.0244287681302843	0.0218743715948961	4242	tags=44%, list=24%, signal=34%	CEP350/CEP170/KIF2A/RP2/ROCK1/CEP97/KIF3A/MPHOSPH9/CCP110/ALMS1/KIAA0586/CEP295/AHI1/POC1B/PCM1/TTBK2/CEP44/CCDC88A/CCSAP/KIAA0753/NIN/CEP192/NEDD1/LRRCC1/CEP120/CEP290/SDCCAG8/SPICE1/CNTLN/CEP63/TOPORS/TUBGCP3/BBS4/TOP2A/CEP135/CEP20/IFT88/CEP152/CEP76/CEP19/CEP104/SCLT1/CENPJ/SASS6/CEP41/CEP78/PLK4/STIL/TSGA10/CEP83/IFT52/CEP162/CEP128/MDM1/IQCB1/HERC2/ODF2L/ARMC9/CIBAR1/TUBD1/CETN3/DZIP1L/OFD1
GOBP_POSITIVE_REGULATION_OF_HUMORAL_IMMUNE_RESPONSE	GOBP_POSITIVE_REGULATION_OF_HUMORAL_IMMUNE_RESPONSE	GOBP_POSITIVE_REGULATION_OF_HUMORAL_IMMUNE_RESPONSE	21	-0.566067	-2.12531	0.000708928568408167	0.0247106661537081	0.0221267929238535	4593	tags=62%, list=26%, signal=46%	IL17A/KLK7/IL17F/NOD2/IL1B/PGC/KLK3/KLK5/CCR7/FCER2/TNF/LTA/TREM2
GOBP_RESPONSE_TO_STARVATION	GOBP_RESPONSE_TO_STARVATION	GOBP_RESPONSE_TO_STARVATION	192	0.425362843790699	1.4187705982536	0.000710522343591486	0.0247106661537081	0.0221267929238535	4904	tags=41%, list=28%, signal=30%	VPS41/EIF2AK4/WRN/EIF2AK2/FNIP1/EIF2AK3/IMPACT/NFE2L2/LAMP2/PIK3C3/BECN1/HSPA8/MAPK1/PRKAA1/PIK3R4/ATF2/KICS2/MIOS/BMT2/USP33/BMPR2/XPR1/SLC38A2/PPARA/ACADM/EIF2S1/CPEB4/SIRT1/LARS1/TBC1D5/SH3GLB1/GNPAT/ULK2/ACAT1/JMY/TNRC6A/MAP1LC3B/ATG14/EIF2A/TTC5/SIK2/RRAGB/MTOR/FADS1/OXCT1/HSPA5/IFI16/ATG5/SEH1L/PPM1D/PRKD1/CBL/MAP1LC3B2/SESN3/FBXO22/RALB/LRRK2/MAPK8/FLCN/GABARAPL2/LRP11/FOXO1/HFE/ADSL/FAS/S…
GOMF_HEXOSYLTRANSFERASE_ACTIVITY	GOMF_HEXOSYLTRANSFERASE_ACTIVITY	GOMF_HEXOSYLTRANSFERASE_ACTIVITY	197	0.420963629337984	1.40546599142092	0.000710522343591486	0.0247106661537081	0.0221267929238535	4960	tags=40%, list=28%, signal=29%	B3GALNT2/GALNT4/ALG11/DPY19L1/DPY19L4/ALG10/FUT10/B3GALT9/TMTC3/UGGT2/UGGT1/STT3B/POGLUT3/ALG10B/GALNT7/PIGM/GALNT1/EXTL2/GALNT11/AGL/B4GALT6/DPY19L3/B4GALT4/EOGT/PIGA/C1GALT1C1/C1GALT1/POFUT1/OSTC/MGAT2/RPN2/CSGALNACT2/B3GNT2/B4GALT5/GBE1/DPM1/CSGALNACT1/TMTC4/HEXB/ALG13/EXT2/B3GALT2/PIGB/B3GALT1/FUT8/ALG6/POGLUT1/MGAT5/POGLUT2/MGAT4A/B3GNT5/CHSY1/MTAP/GYG1/B3GLCT/ALG5/OGT/STT3A/LARGE1/PLOD2/PIG…
GOBP_RNA_POLYADENYLATION	GOBP_RNA_POLYADENYLATION	GOBP_RNA_POLYADENYLATION	48	0.549649233304756	1.65965566795046	0.000725843402906872	0.025145944880387	0.0225165566877873	2834	tags=54%, list=16%, signal=46%	CDC73/VIRMA/PNPT1/GRSF1/CPSF2/FIP1L1/ZC3H14/CCNT1/TENT4B/NUDT21/PAPOLA/CTR9/RNF20/NCBP1/SCAF8/PAPOLG/CPSF6/PCF11/YTHDC1/LEO1/TENT2/AHCYL1/CPSF3/NCBP2/CSTF2/MTPAP
GOBP_RESPONSE_TO_ENDOPLASMIC_RETICULUM_STRESS	GOBP_RESPONSE_TO_ENDOPLASMIC_RETICULUM_STRESS	GOBP_RESPONSE_TO_ENDOPLASMIC_RETICULUM_STRESS	252	0.40313369885652	1.35736478632435	0.00072813002286025	0.025145944880387	0.0225165566877873	3492	tags=33%, list=20%, signal=26%	UBE4A/ATF6/OPA1/SEL1L/ERLEC1/EDEM3/EIF2AK4/DNAJC10/EIF2AK2/DNAJC3/DNAJB14/EIF2AK3/APAF1/TMTC3/UBQLN2/NFE2L2/UGGT2/TMEM33/UGGT1/SERINC3/CCDC47/DDX3X/CANX/ERLIN2/STT3B/EDEM1/USP14/TMED2/UBXN4/JKAMP/DNAJB9/FAM8A1/UFL1/GSK3B/CERT1/TMX1/VAPB/MARCHF6/USP25/UBQLN1/SGTB/MBTPS1/UBA5/ERLIN1/EIF2S1/SIRT1/RNFT1/TMEM67/ATP2A2/TMEM117/UFM1/HERPUD2/PPP1R15B/HSP90B1/EP300/RNF103/TMCO1/YOD1/PIK3R1/UBXN8/NGLY1/RNF…
GOBP_RESPIRATORY_BURST	GOBP_RESPIRATORY_BURST	GOBP_RESPIRATORY_BURST	33	-0.464009	-1.84788	0.000731890141841098	0.0251877314667753	0.0225539738556718	3723	tags=55%, list=21%, signal=43%	PRDX2/CAMK1D/NCF2/HCK/CD24/PIK3CD/LBP/GRN/SLC11A1/SLAMF8/RAC2/TREM2/NCF1/CD52/NOXA1/CYBC1/RPS19/CYBA
GOBP_HIGH_DENSITY_LIPOPROTEIN_PARTICLE_REMODELING	GOBP_HIGH_DENSITY_LIPOPROTEIN_PARTICLE_REMODELING	GOBP_HIGH_DENSITY_LIPOPROTEIN_PARTICLE_REMODELING	16	-0.619888	-2.1092	0.000739760840220429	0.0253702007599208	0.0227173632292838	3753	tags=81%, list=21%, signal=64%	CETP/SCARB1/LIPC/ABCG1/APOC1/LIPG/APOC3/PLA2G3/LCAT/PLTP/APOA1/APOE/APOM
GOMF_STRUCTURAL_CONSTITUENT_OF_NUCLEAR_PORE	GOMF_STRUCTURAL_CONSTITUENT_OF_NUCLEAR_PORE	GOMF_STRUCTURAL_CONSTITUENT_OF_NUCLEAR_PORE	27	0.626560252069779	1.74882872323958	0.000783636247348248	0.0267597719821304	0.0239616338003612	4134	tags=59%, list=24%, signal=45%	NUP133/NUP58/NUP205/NUP155/NUP160/TPR/NUP54/NUP153/NDC1/NUP88/NUP35/NUP98/POM121/NUP107/UPF3B/UPF3A
GOBP_TRNA_MODIFICATION	GOBP_TRNA_MODIFICATION	GOBP_TRNA_MODIFICATION	86	0.481738179173291	1.53097420677246	0.000785697466317486	0.0267597719821304	0.0239616338003612	5128	tags=60%, list=29%, signal=43%	TRUB1/THUMPD3/TRMT61B/TRMT1L/NSUN3/TYW1/TYW5/TYW3/METTL8/DTWD2/ELP1/QTRT2/ALKBH8/METTL6/METTL2A/TRMT5/PUS7/THUMPD1/TRDMT1/DUS4L/SSB/TRMT10A/OSGEPL1/TRMT10C/MTFMT/TRMT6/DPH3/TARBP1/TRMT2B/METTL2B/MOCS3/THADA/ELP3/MTO1/TRMT13/PUS10/LCMT2/NSUN2/PUS3/TRMT11/TYW1B/CDKAL1/DTWD1/THUMPD2/ELP4/RPUSD4/BCDIN3D/TRIT1/TRMT10B/TRMT12/ALKBH1/NSUN6
GOMF_GTPASE_ACTIVATOR_ACTIVITY	GOMF_GTPASE_ACTIVATOR_ACTIVITY	GOMF_GTPASE_ACTIVATOR_ACTIVITY	272	0.399846095659215	1.3502237547845	0.000792241289264359	0.0268899216978147	0.0240781743982606	4329	tags=35%, list=25%, signal=26%	CHM/RAB3GAP2/OCRL/SEC23A/ASAP2/NF1/EVI5/ARHGAP5/RANBP2/TBC1D8B/ACAP2/ALS2/MYO9A/TBC1D15/HACD3/ARHGEF12/RP2/BNIP2/RALGAPB/ARFGEF1/RABEP1/TBC1D19/IQGAP1/ARHGAP42/ARHGAP12/RAB3GAP1/AGFG1/RASAL2/RAPGEF2/ASAP1/ARHGAP21/RALGAPA1/GAPVD1/CHML/DNM1L/ECT2/RASA1/TBC1D14/SEC23B/GNAQ/OPHN1/RAP1GDS1/DOCK1/ARHGAP35/GIT2/TBC1D12/ELMOD2/SOS1/TBCK/LARS1/TBC1D5/DOCK4/DEPDC1/ARHGAP11A/USP6NL/ARFGAP3/ARHGAP29/RASA2/R…
GOBP_PHOSPHATIDYLINOSITOL_BIOSYNTHETIC_PROCESS	GOBP_PHOSPHATIDYLINOSITOL_BIOSYNTHETIC_PROCESS	GOBP_PHOSPHATIDYLINOSITOL_BIOSYNTHETIC_PROCESS	128	0.450000578817529	1.47098811672638	0.000804615292605359	0.0272163878255587	0.024370503563339	3301	tags=36%, list=19%, signal=29%	OCRL/PIKFYVE/PIK3C2A/BPNT2/PIK3CA/SACM1L/MTMR6/MTM1/PIGN/PIK3C3/BECN1/SOCS5/ATM/EFR3A/PGAP1/PIK3R4/SYNJ1/IMPA1/PIGM/SMG1/MTMR2/BPNT1/PIGK/PIGX/PIGA/PIK3CB/INPP5F/SOCS4/PIP5K1A/PIGF/MTMR4/INPP4A/MTMR1/PIK3R1/PI4K2B/ATG14/DPM1/PIGG/INPP4B/PIGW/IPMK/PIGB/PIGS/SOCS7/PI4KA/SOCS6
GOBP_PEPTIDE_CROSS_LINKING	GOBP_PEPTIDE_CROSS_LINKING	GOBP_PEPTIDE_CROSS_LINKING	36	-0.452147	-1.7774	0.000816800887180222	0.0275342742753551	0.0246551501853358	4178	tags=50%, list=24%, signal=38%	KRT10/SPRR2E/TGM3/SPRR1A/SPRR1B/RNF113A/IVL/KRT1/CSTA/PI3/SPOCK2/TGM5/TGM1/KRT2/EVPL/LORICRIN/BGN/ABCA7
GOCC_MICROTUBULE	GOCC_MICROTUBULE	GOCC_MICROTUBULE	426	0.374207043655159	1.27991355601312	0.000819717564893581	0.0275386067634486	0.0246590296463869	5693	tags=43%, list=33%, signal=30%	ARFGEF2/OPA1/CAMSAP2/XIAP/LRPPRC/CEP170/CLTC/KIF16B/APPBP2/DYNC1LI2/GAS2L3/BOD1L1/PAFAH1B1/DYNC1I2/TOGARAM1/APC/KIF2A/CLASP2/RPGRIP1L/NEK7/EIF3A/SLAIN2/CLIP1/DYNC2H1/CHMP2B/IQGAP1/KIF3B/KIF3A/KIF5B/WDR47/TUBGCP5/SYNJ1/ZW10/CUL3/FBXW11/SNTB2/KATNAL1/TTL/CEP295/DLG1/ARL6/HOOK3/REEP3/PARP4/DNM1L/KIF27/DNAL1/SPAST/CSPP1/DYNC2LI1/KIF21A/TCP11L1/KIFAP3/CCSAP/NIN/HAUS2/INVS/ASPM/KIF14/CKAP5/KIF20B/CEP57…
GOBP_MODULATION_OF_PROCESS_OF_ANOTHER_ORGANISM	GOBP_MODULATION_OF_PROCESS_OF_ANOTHER_ORGANISM	GOBP_MODULATION_OF_PROCESS_OF_ANOTHER_ORGANISM	23	-0.548797	-2.02268	0.000849532392556176	0.0278912812286239	0.0249748266715227	4570	tags=61%, list=26%, signal=45%	DEFA4/REG3A/SYK/REG1A/DEFA6/PRF1/DEFA3/NOS2/FCER2/BCL2L1/SLPI/LTF/S100A9/GSDMD
GOMF_UBIQUITIN_LIKE_MODIFIER_ACTIVATING_ENZYME_ACTIVITY	GOMF_UBIQUITIN_LIKE_MODIFIER_ACTIVATING_ENZYME_ACTIVITY	GOMF_UBIQUITIN_LIKE_MODIFIER_ACTIVATING_ENZYME_ACTIVITY	10	0.776477061298095	1.74486	0.000833988495333903	0.0278912812286239	0.0249748266715227	2885	tags=60%, list=17%, signal=50%	UBA2/UBA6/NAE1/UBA5/UBA3/MOCS3
GOMF_DYNEIN_COMPLEX_BINDING	GOMF_DYNEIN_COMPLEX_BINDING	GOMF_DYNEIN_COMPLEX_BINDING	24	0.633775558114219	1.7417858895132	0.000838538667507392	0.0278912812286239	0.0249748266715227	2807	tags=50%, list=16%, signal=42%	PAFAH1B1/APC/FBXW11/FMR1/ATMIN/RAB29/TPR/SMC3/CENPF/BICD1/GPSM2/DCTN6
GOBP_MICROTUBULE_NUCLEATION	GOBP_MICROTUBULE_NUCLEATION	GOBP_MICROTUBULE_NUCLEATION	35	0.582504810933367	1.69041807386612	0.000840156072411741	0.0278912812286239	0.0249748266715227	3712	tags=51%, list=21%, signal=41%	AKAP9/CLASP2/SLAIN2/TUBGCP5/NIN/CEP192/HAUS2/RANBP9/CKAP5/CLASP1/TUBGCP3/MZT1/TUBGCP4/CENPJ/NDEL1/ARHGEF7/MECP2/NDE1
GOCC_ORGANELLE_MEMBRANE_CONTACT_SITE	GOCC_ORGANELLE_MEMBRANE_CONTACT_SITE	GOCC_ORGANELLE_MEMBRANE_CONTACT_SITE	41	0.555617776632685	1.64255722107826	0.000849982347860261	0.0278912812286239	0.0249748266715227	3028	tags=46%, list=17%, signal=38%	MOSPD2/STX17/PDZD8/SACM1L/ACSL4/STARD3NL/CLCC1/CANX/PIK3R4/OSBPL1A/TOMM20/ESYT2/ATG14/SERAC1/AHCYL1/ATG5/TMEM41B/TMCC1/SARAF
GOBP_TELOMERE_MAINTENANCE_VIA_TELOMERE_LENGTHENING	GOBP_TELOMERE_MAINTENANCE_VIA_TELOMERE_LENGTHENING	GOBP_TELOMERE_MAINTENANCE_VIA_TELOMERE_LENGTHENING	80	0.490349816403002	1.54900069324996	0.000845774925525716	0.0278912812286239	0.0249748266715227	5067	tags=52%, list=29%, signal=37%	ERCC4/GNL3L/DHX36/NEK7/ATR/POT1/RFC1/NAF1/ATM/TNKS2/MAPK1/TENT4B/TERF1/RAD50/XRN1/TNKS/HSP90AA1/DKC1/CTNNB1/CCT6A/CCT4/XRCC5/CCT8/CCT2/MAPKAPK5/HNRNPU/MRE11/PTGES3/NEK2/RTEL1/SMG6/DCP2/TERF2IP/RPA1/CCT5/PARP1/HNRNPA2B1/FBXO4/PARN/HSP90AB1/DCLRE1B/TERF2
GOBP_SPINDLE_ORGANIZATION	GOBP_SPINDLE_ORGANIZATION	GOBP_SPINDLE_ORGANIZATION	204	0.416877281480886	1.39427838348071	0.000847193850113918	0.0278912812286239	0.0249748266715227	5251	tags=48%, list=30%, signal=34%	ATRX/STAG2/WASHC5/CLTC/STAG1/TOGARAM1/KIF2A/CLASP2/NEK7/CHMP2B/CEP97/KIF3B/TUBGCP5/VPS4B/DLG1/PDCD6IP/TPR/ABRAXAS1/TNKS/SMC1A/INTS13/SPAST/CCSAP/NCOR1/TACC1/SMC3/CEP192/SBDS/KPNB1/HAUS2/CEP120/ASPM/SPICE1/SENP6/CKAP5/RMDN1/CEP63/PIBF1/CLASP1/INO80/HAUS3/TUBGCP3/CHMP3/MZT1/HAUS6/ABRAXAS2/CENPE/TUBGCP4/ARHGEF10/MAPRE1/HNRNPU/CHMP5/KIF23/CENPJ/GPSM2/MAP9/DCTN6/KIF11/KIF15/ZNF207/BORA/STIL/LSM14A/NEK…
GOMF_TRNA_METHYLTRANSFERASE_ACTIVITY	GOMF_TRNA_METHYLTRANSFERASE_ACTIVITY	GOMF_TRNA_METHYLTRANSFERASE_ACTIVITY	33	0.586972045223267	1.68568388710559	0.00086105703643173	0.0281611269829013	0.025216455978039	5128	tags=76%, list=29%, signal=54%	THUMPD3/TRMT61B/TRMT1L/NSUN3/TYW3/METTL8/ALKBH8/METTL6/METTL2A/TRMT5/TRDMT1/TRMT10A/TRMT10C/TARBP1/TRMT2B/METTL2B/TRMT13/LCMT2/NSUN2/TRMT11/THUMPD2/BCDIN3D/TRMT10B/TRMT12/NSUN6
GOBP_TRNA_METABOLIC_PROCESS	GOBP_TRNA_METABOLIC_PROCESS	GOBP_TRNA_METABOLIC_PROCESS	181	0.426230299118408	1.41710377535264	0.00086551137847149	0.0282133857596136	0.0252632503106391	5031	tags=49%, list=29%, signal=35%	GTF3C3/TRUB1/IARS2/THUMPD3/EPRS1/TRMT61B/TRMT1L/IARS1/GRSF1/NSUN3/TYW1/ADAT1/DTD2/TYW5/TYW3/METTL8/DTWD2/ELP1/QTRT2/DDX1/TRNT1/ALKBH8/METTL6/DARS1/DARS2/METTL2A/GATC/SEPSECS/TRMT5/LARS1/DICER1/PUS7/THUMPD1/GTF3C4/TRDMT1/DUS4L/SSB/TRMT10A/OSGEPL1/TRMT10C/MTFMT/NARS1/TRMT6/DPH3/TARS1/TSEN15/TARBP1/RPP14/MARS2/TRMT2B/RARS1/METTL2B/FARSB/MOCS3/PRORP/THADA/ELP3/WARS2/MTO1/TRMT13/PUS10/GARS1/ELAC1/RARS…
GOBP_REGULATION_OF_TRANSLATION_IN_RESPONSE_TO_ENDOPLASMIC_RETICULUM_STRESS	GOBP_REGULATION_OF_TRANSLATION_IN_RESPONSE_TO_ENDOPLASMIC_RETICULUM_STRESS	GOBP_REGULATION_OF_TRANSLATION_IN_RESPONSE_TO_ENDOPLASMIC_RETICULUM_STRESS	11	0.777486248681787	1.7823419186721	0.000870087442210658	0.028269255482614	0.0253132780105746	2348	tags=64%, list=13%, signal=55%	EIF2AK4/DNAJC3/EIF2AK3/DDX3X/TMED2/PPP1R15B/NCK1
GOBP_THYMIC_T_CELL_SELECTION	GOBP_THYMIC_T_CELL_SELECTION	GOBP_THYMIC_T_CELL_SELECTION	22	-0.549458	-2.03866	0.000877732004655831	0.0284241279015923	0.0254519561798733	2550	tags=50%, list=15%, signal=43%	CARD11/AIRE/CCR7/FOXN1/GATA3/CD3D/ZAP70/CD3E/CD74/JAG2/STK11
GOBP_PROTEIN_DEGLYCOSYLATION	GOBP_PROTEIN_DEGLYCOSYLATION	GOBP_PROTEIN_DEGLYCOSYLATION	25	0.623305737194745	1.72299078080708	0.00089034566784411	0.0287383796120793	0.0257333481294331	4000	tags=60%, list=23%, signal=46%	EDEM3/MAN1A2/UGGT2/UGGT1/EDEM1/MARCHF6/RNF103/NGLY1/RNF139/AMFR/OGA/AGA/MAN2A1/MAN2A2/RNF185
GOMF_PHOSPHATIDYLINOSITOL_PHOSPHATE_PHOSPHATASE_ACTIVITY	GOMF_PHOSPHATIDYLINOSITOL_PHOSPHATE_PHOSPHATASE_ACTIVITY	GOMF_PHOSPHATIDYLINOSITOL_PHOSPHATE_PHOSPHATASE_ACTIVITY	34	0.585003744358564	1.68980286482233	0.000896978596692678	0.0288581680766566	0.0258406109014637	2982	tags=47%, list=17%, signal=39%	OCRL/PIKFYVE/SACM1L/MTMR6/MTM1/PIP4P2/SYNJ1/MTMR2/MTMR12/INPP5F/MTMR9/MTMR4/INPP4A/MTMR1/INPP4B/MTMR10
GOBP_PEPTIDE_ANTIGEN_ASSEMBLY_WITH_MHC_CLASS_II_PROTEIN_COMPLEX	GOBP_PEPTIDE_ANTIGEN_ASSEMBLY_WITH_MHC_CLASS_II_PROTEIN_COMPLEX	GOBP_PEPTIDE_ANTIGEN_ASSEMBLY_WITH_MHC_CLASS_II_PROTEIN_COMPLEX	14	-0.68006	-2.21732	0.000901332177432216	0.028904084144474	0.0258817257511466	3909	tags=79%, list=22%, signal=61%	HLA-DQA2/HLA-DRA/HLA-DRB5/HLA-DPA1/HLA-DQA1/HLA-DRB1/HLA-DOB/HLA-DQB1/HLA-DMA/HLA-DPB1/HLA-DQB2
GOBP_PROTEIN_LOCALIZATION_TO_CHROMOSOME_TELOMERIC_REGION	GOBP_PROTEIN_LOCALIZATION_TO_CHROMOSOME_TELOMERIC_REGION	GOBP_PROTEIN_LOCALIZATION_TO_CHROMOSOME_TELOMERIC_REGION	30	0.608917862630066	1.72662944977364	0.000914801660254876	0.0292410873732602	0.0261834902042632	2894	tags=53%, list=17%, signal=45%	ATRX/GNL3L/ATR/POT1/TNKS2/TERF1/TNKS/GNL3/DKC1/CCT6A/CCT4/BRCA2/XRCC5/CCT8/CCT2/ZNF827
GOBP_HISTONE_METHYLATION	GOBP_HISTONE_METHYLATION	GOBP_HISTONE_METHYLATION	158	0.428446457480688	1.41766289910171	0.000930552377572559	0.029648599462207	0.0265483907516626	5724	tags=51%, list=33%, signal=35%	ATRX/RIF1/KDM6A/ASH1L/KMT2C/SETD7/SUZ12/AASS/ARID4B/KMT2E/ARID4A/PHF20/BRCA1/CTR9/IWS1/RTF1/N6AMT1/RNF20/SETD2/SIRT1/RLF/TET1/RBBP5/SMAD4/KDM3A/NSD3/CTNNB1/PAXIP1/ZNF304/CTCF/SUV39H2/SETD5/TET2/SETDB2/PRDM5/PRMT6/NFYA/WDR5B/PRDM4/KANSL1/PWP1/PAXBP1/NSD1/SMYD2/KMT2A/BCOR/KANSL3/MECP2/ASH2L/OGT/PRDM2/MTF2/BEND3/MECOM/SNW1/SETD3/KANSL2/PRMT5/KMT5B/NFYB/NSD2/CREBBP/PRMT2/WDR82/EZH1/TET3/ZNF274/KDM4D/…
GOBP_NUCLEAR_PORE_COMPLEX_ASSEMBLY	GOBP_NUCLEAR_PORE_COMPLEX_ASSEMBLY	GOBP_NUCLEAR_PORE_COMPLEX_ASSEMBLY	10	0.774429897085434	1.74025765149929	0.00093896445272156	0.0298204241142471	0.0267022485421105	3715	tags=90%, list=21%, signal=71%	AHCTF1/NUP205/TPR/NUP153/NDC1/NUP98/TMEM170A/NUP107/RTN4
GOBP_REGULATION_OF_TRANSLATION_INITIATION_IN_RESPONSE_TO_ENDOPLASMIC_RETICULUM_STRESS	GOBP_REGULATION_OF_TRANSLATION_INITIATION_IN_RESPONSE_TO_ENDOPLASMIC_RETICULUM_STRESS	GOBP_REGULATION_OF_TRANSLATION_INITIATION_IN_RESPONSE_TO_ENDOPLASMIC_RETICULUM_STRESS	8	0.810843846833894	1.73117984083424	0.000946569029718324	0.0299655843157945	0.0268322300529466	2348	tags=75%, list=13%, signal=65%	EIF2AK4/DNAJC3/EIF2AK3/TMED2/PPP1R15B/NCK1
GOBP_HYDROGEN_PEROXIDE_METABOLIC_PROCESS	GOBP_HYDROGEN_PEROXIDE_METABOLIC_PROCESS	GOBP_HYDROGEN_PEROXIDE_METABOLIC_PROCESS	52	-0.372206	-1.72171	0.000966980404441243	0.030416768963905	0.0272362365340775	3737	tags=40%, list=21%, signal=32%	MAOB/HBB/PRDX2/HBQ1/MT3/SOD1/PARK7/HBM/HBD/HP/PRDX1/RAC2/GPX3/NOXA1/HBZ/HBA2/HBA1/GPX1/PRDX5/ZNF205/CYBA
GOBP_PHOSPHATIDYLINOSITOL_PHOSPHATE_BIOSYNTHETIC_PROCESS	GOBP_PHOSPHATIDYLINOSITOL_PHOSPHATE_BIOSYNTHETIC_PROCESS	GOBP_PHOSPHATIDYLINOSITOL_PHOSPHATE_BIOSYNTHETIC_PROCESS	63	0.50856468393029	1.57693275565421	0.000965303296237094	0.030416768963905	0.0272362365340775	3301	tags=43%, list=19%, signal=35%	OCRL/PIKFYVE/PIK3C2A/BPNT2/PIK3CA/PIK3C3/BECN1/SOCS5/ATM/EFR3A/PIK3R4/SYNJ1/IMPA1/SMG1/BPNT1/PIK3CB/SOCS4/PIP5K1A/INPP4A/PIK3R1/PI4K2B/ATG14/INPP4B/IPMK/SOCS7/PI4KA/SOCS6
GOBP_MICROTUBULE_ORGANIZING_CENTER_LOCALIZATION	GOBP_MICROTUBULE_ORGANIZING_CENTER_LOCALIZATION	GOBP_MICROTUBULE_ORGANIZING_CENTER_LOCALIZATION	33	0.583288203118231	1.67510451909372	0.00098050878639372	0.0307443977244787	0.0275296067611697	4512	tags=61%, list=26%, signal=45%	RANBP2/DYNC1LI2/PAFAH1B1/AKAP9/KIF5B/DLG1/INTS13/NIN/ASPM/MAD2L1/SUN1/TBCCD1/GPSM2/PARD3/CEP83/NDEL1/DLGAP5/NDE1/ARPC5/SYNE2
GOCC_NUCLEAR_PORE	GOCC_NUCLEAR_PORE	GOCC_NUCLEAR_PORE	92	0.478874565569247	1.52883358162469	0.000995788849837943	0.0311247040185106	0.0278701462902678	2878	tags=39%, list=16%, signal=33%	IPO7/RANBP2/XPOT/NUP133/NUP58/CHMP2B/XPO4/KPNA3/NUP205/NUP155/AGFG1/NUP160/SENP2/TPR/TNKS/IPO5/EIF5A2/MCM3AP/KPNA1/KPNB1/NUP54/NUP153/NDC1/XPO7/MAD2L1/NUP88/NUP35/NUP98/CHMP3/RGPD8/CHMP5/SEH1L/POM121/NXT2/RGPD3/PCID2
GOCC_VESICLE_COAT	GOCC_VESICLE_COAT	GOCC_VESICLE_COAT	52	0.536190076027658	1.63511880319226	0.00101832079571424	0.0317285630891784	0.0284108627779879	3150	tags=44%, list=18%, signal=36%	SEC24B/SEC23A/CLTC/COPB1/SEC24A/TMED7/AP1G1/COPB2/SEC24D/ARCN1/SEC23B/AFTPH/AP2B1/CLINT1/NECAP1/KLHL12/SYNRG/SEC24C/SAR1A/EPN2/SEC31A/SAR1B/COPA
GOBP_REGULATION_OF_DNA_TEMPLATED_TRANSCRIPTION_INITIATION	GOBP_REGULATION_OF_DNA_TEMPLATED_TRANSCRIPTION_INITIATION	GOBP_REGULATION_OF_DNA_TEMPLATED_TRANSCRIPTION_INITIATION	56	0.519633260466393	1.5961863817462	0.00102583866944804	0.0318622910004348	0.0285306074170884	5281	tags=57%, list=30%, signal=40%	MED13/CAND1/MED14/MED1/DHX36/TAF1/TAF2/GTF2A1/RRN3/SETX/BCLAF1/ATF7IP/TAF4B/PAXIP1/MITF/ZNF451/MED17/PPM1D/ERCC6/TAF7/PSMC6/TAF3/TAF13/TAF4/TAF5/MED12/CDK4/HMGB1/MED4/ESR1/TAF9/TAF11
GOBP_GOLGI_TO_PLASMA_MEMBRANE_PROTEIN_TRANSPORT	GOBP_GOLGI_TO_PLASMA_MEMBRANE_PROTEIN_TRANSPORT	GOBP_GOLGI_TO_PLASMA_MEMBRANE_PROTEIN_TRANSPORT	41	0.552470250985633	1.63325227944837	0.00103687540828352	0.03200238973154	0.0286560567106355	2587	tags=44%, list=15%, signal=37%	PREPL/GOLGA4/BLZF1/GCC2/CNST/ACSL3/ATP2C1/LYPLA1/VAMP4/GOPC/RAB10/KIF13A/NSF/GOLGA7/GOLPH3/GOLPH3L/MACF1/SPTBN1
GOBP_POSITIVE_REGULATION_OF_MACROAUTOPHAGY	GOBP_POSITIVE_REGULATION_OF_MACROAUTOPHAGY	GOBP_POSITIVE_REGULATION_OF_MACROAUTOPHAGY	73	0.497985286809903	1.5599775518934	0.00103425043952474	0.03200238973154	0.0286560567106355	5480	tags=58%, list=31%, signal=40%	RAB3GAP2/SPTLC1/BECN1/SCOC/RAB3GAP1/SMCR8/TBK1/HIF1A/SNX30/SNX4/SIRT1/PAFAH1B2/SH3GLB1/WAC/MAP3K7/SNX18/BNIP3L/SNX7/MOAP1/GNAI3/C9orf72/VPS13D/SESN3/SPTLC2/RALB/TSC1/CALCOCO2/PIP4K2B/SESN1/SLC25A4/HTT/TRIM13/EPM2A/UVRAG/FYCO1/KDR/RIPK2/LARP1/SLC25A5/PIP4K2A/PIP4K2C/OPTN
GOBP_PROTEIN_ACYLATION	GOBP_PROTEIN_ACYLATION	GOBP_PROTEIN_ACYLATION	253	0.399851526492498	1.34641181164467	0.00104006956604479	0.03200238973154	0.0286560567106355	4235	tags=41%, list=24%, signal=31%	TAOK1/CLOCK/NAA15/NAA25/TAF1/TAF2/PHF20L1/NAA30/DDX3X/DLD/PRKAA1/EPC2/ATF2/MORF4L2/KAT6A/DIP2B/CEP295/ZZZ3/NAA50/GSK3B/PPM1A/PHF20/HAT1/TADA1/BRCA1/ESCO2/MCM3AP/EID1/ZMPSTE24/IWS1/SIRT1/ZDHHC20/ESCO1/MORF4L1/NAA35/PPM1B/NCOA3/GTF3C4/YEATS4/SMAD4/ATXN7/EP300/RPS6KA5/PAXIP1/MAP3K7/BRCA2/TAF5L/SMC5/KAT2B/CTCF/GOLGA7/ZNF451/KAT6B/NCOA1/ING3/DR1/BRPF3/YEATS2/ZDHHC17/MSL1/SETD5/CDYL/HDAC2/JADE3/FAM161A…
GOBP_HISTONE_MONOUBIQUITINATION	GOBP_HISTONE_MONOUBIQUITINATION	GOBP_HISTONE_MONOUBIQUITINATION	29	0.605209432490033	1.70993169957031	0.0010451305739311	0.0320582443438431	0.0287060708799251	3555	tags=59%, list=20%, signal=47%	CUL4B/CDC73/TRIM37/RYBP/CTR9/RNF2/RNF20/BMI1/RAG1/WAC/LEO1/PCGF5/PCGF6/BCOR/SKP1/DTX3L/RNF168
GOMF_GLUTATHIONE_PEROXIDASE_ACTIVITY	GOMF_GLUTATHIONE_PEROXIDASE_ACTIVITY	GOMF_GLUTATHIONE_PEROXIDASE_ACTIVITY	21	-0.551814	-2.0718	0.00104945212785828	0.0320911413834559	0.0287355280373645	2473	tags=48%, list=14%, signal=41%	MGST2/LTC4S/PTGES/MGST3/GPX3/GSTK1/GSTZ1/GPX1/GSTP1/GPX4
GOBP_REGULATION_OF_CELL_CYCLE_G1_S_PHASE_TRANSITION	GOBP_REGULATION_OF_CELL_CYCLE_G1_S_PHASE_TRANSITION	GOBP_REGULATION_OF_CELL_CYCLE_G1_S_PHASE_TRANSITION	157	0.437239141665147	1.44549524410801	0.00105953587803204	0.032200110360992	0.0288331026630774	5163	tags=46%, list=30%, signal=33%	RDX/CUL4B/CDC73/SDE2/ANKRD17/PKD2/APC/TAF1/ATM/GIGYF2/DDX3X/APPL1/PRKDC/RBL2/SENP2/DLG1/KMT2E/STXBP4/RB1/ADAM17/ACVR1/CUL4A/MNAT1/KIF14/RBL1/INO80/APPL2/WEE1/WAC/PLRG1/LSM11/ATP2B4/ZNF655/CPSF3/RFWD3/CENPJ/ECD/SASS6/BRD7/RRM1/MDM2/MTBP/PLCB1/STIL/METTL13/CRADD/E2F7/CTDSPL/BTN2A2/CRLF3/MLF1/CDKN1B/JADE1/TFDP1/PTEN/RRM2/BCL2/CCNH/TMEM14B/FBXW7/PRMT2/PSME3/CDC6/TRIAP1/CTDSP2/PLK2/ADAMTS1/CDK7/DCUN1D…
GOCC_EARLY_ENDOSOME_MEMBRANE	GOCC_EARLY_ENDOSOME_MEMBRANE	GOCC_EARLY_ENDOSOME_MEMBRANE	171	0.429166808213451	1.42641501114281	0.0010584774006314	0.032200110360992	0.0288331026630774	5191	tags=42%, list=30%, signal=29%	MMGT1/ITCH/OCRL/CLCN3/SNX13/PIKFYVE/EEA1/MON2/KIF16B/ATP7A/ATP13A3/NAPEPLD/ZFYVE16/SLC9A6/STAM2/ATP11C/DNAJC13/LRP6/RABEP1/ATP11B/APPL1/TMEM30A/SNX19/MTMR2/ZFYVE9/SNX6/RBSN/RAB21/SNX30/INPP5F/RAB14/SNX4/MTMR4/INPP4A/EPS15/SLC39A14/APPL2/SNX2/CMTM6/STAM/STX12/PLEKHF2/SNX27/TSG101/TMEM165/RAB5A/SNX7/STX7/ATP9A/DOP1B/SNX16/MR1/SNX1/DTX3L/INPP5B/SNX12/NEU3/RAB4A/SNX5/SLC1A1/TICAM2/MARCHF1/PSEN1/TMEM9…
GOMF_PHOSPHOTRANSFERASE_ACTIVITY_FOR_OTHER_SUBSTITUTED_PHOSPHATE_GROUPS	GOMF_PHOSPHOTRANSFERASE_ACTIVITY_FOR_OTHER_SUBSTITUTED_PHOSPHATE_GROUPS	GOMF_PHOSPHOTRANSFERASE_ACTIVITY_FOR_OTHER_SUBSTITUTED_PHOSPHATE_GROUPS	22	0.627523347615518	1.69220351987787	0.00107472090728136	0.0324280352071598	0.029037194525352	2676	tags=45%, list=15%, signal=39%	FKTN/GNPTAB/SELENOI/PIGN/AASDHPPT/SAMD8/PIGF/SGMS2/PIGG/CEPT1
GOBP_LYTIC_VACUOLE_ORGANIZATION	GOBP_LYTIC_VACUOLE_ORGANIZATION	GOBP_LYTIC_VACUOLE_ORGANIZATION	72	0.496839683312789	1.55428422783813	0.00107110044815929	0.0324280352071598	0.029037194525352	4790	tags=47%, list=27%, signal=34%	TMEM106B/PIKFYVE/WASHC5/GNPTAB/VPS35/CHMP2B/BECN1/SCARB2/SPG11/ATP6AP2/HOOK3/MBTPS1/ARL8B/RAB14/CLN5/AP3B1/LYST/MFSD8/ARSB/CHMP3/MTOR/TMEM165/HEXB/LRRK2/ZKSCAN3/RAB39A/ATP10B/RAB7A/PPT1/VPS33A/ABCA1/AKTIP/SRPX/P2RX7
GOCC_NUCLEAR_CHROMOSOME	GOCC_NUCLEAR_CHROMOSOME	GOCC_NUCLEAR_CHROMOSOME	225	0.403232417212291	1.35234599598042	0.00107688524328728	0.0324280352071598	0.029037194525352	4688	tags=40%, list=27%, signal=29%	ATRX/STAG2/SMARCAD1/LRPPRC/POLA1/PBRM1/ORC4/TOP1/ACTR8/TOPBP1/BRMS1L/DHX9/SMARCA5/SETX/BAZ1B/SMCHD1/WAPL/UCHL5/CHD1/RAD50/SMC1A/BRCA1/KIFAP3/RAD21/SMC2/SMC3/CSNK2A1/ACTR6/MORF4L1/FIGNL1/ETAA1/ORC5/ZRANB3/HUS1/INO80/RAD1/ADD3/TOP2A/BRCA2/MMS22L/INO80D/WDHD1/SINHCAF/TRIM24/NUFIP1/CPSF6/ING3/ORC2/LRIF1/BAZ1A/HNRNPU/MLH3/SMARCAL1/HDAC2/SIN3A/SUDS3/PRIM1/ANP32E/NIFK/GINS4/ACTL6A/NEK2/SMARCE1/YY1/H3C6/…
GOMF_OXYGEN_BINDING	GOMF_OXYGEN_BINDING	GOMF_OXYGEN_BINDING	37	-0.428696	-1.75922	0.00108886679035881	0.0326891710892827	0.0292710247083499	3724	tags=46%, list=21%, signal=36%	HBB/CYP2C18/NGB/HBQ1/CYP2E1/CYGB/CYP8B1/CYP4B1/PARK7/TH/HBM/HBD/MB/HBZ/HBA2/HBA1/EGLN2
GOCC_ER_TO_GOLGI_TRANSPORT_VESICLE_MEMBRANE	GOCC_ER_TO_GOLGI_TRANSPORT_VESICLE_MEMBRANE	GOCC_ER_TO_GOLGI_TRANSPORT_VESICLE_MEMBRANE	58	0.524555766169315	1.61524	0.00110024494084324	0.0329306644869959	0.0294872663252468	3599	tags=41%, list=21%, signal=33%	SEC24B/USO1/SEC23A/MCFD2/STX17/LMAN1/CNIH1/SEC24A/TMED7/SEC23IP/TMED10/SEC24D/TMED2/VMA21/SEC23B/SEC22B/KLHL12/SEC24C/SAR1A/SEC31A/GOSR2/SAR1B/VTI1A/CD59
GOBP_RNA_INTERFERENCE	GOBP_RNA_INTERFERENCE	GOBP_RNA_INTERFERENCE	17	0.680223244436923	1.74811715142868	0.00111513344433542	0.0331328026941959	0.0296682679309863	4365	tags=76%, list=25%, signal=57%	TSNAX/DHX9/TSN/DICER1/AGO2/ADAR/PRKRA/AGO4/CELF1/AGO3/NRDE2/AGO1/XPO5
GOBP_NLS_BEARING_PROTEIN_IMPORT_INTO_NUCLEUS	GOBP_NLS_BEARING_PROTEIN_IMPORT_INTO_NUCLEUS	GOBP_NLS_BEARING_PROTEIN_IMPORT_INTO_NUCLEUS	20	0.654858491015187	1.72578938037486	0.00111968143047283	0.0331328026941959	0.0296682679309863	4329	tags=70%, list=25%, signal=53%	RANBP2/KPNA3/KPNA4/IPO5/KPNA1/KPNB1/NUP54/NUP35/RGPD8/KPNA6/RGPD3/RGPD4/KPNA5/RGPD5
GOCC_SITE_OF_DNA_DAMAGE	GOCC_SITE_OF_DNA_DAMAGE	GOCC_SITE_OF_DNA_DAMAGE	97	0.471262119949327	1.51187515321168	0.00112041673583694	0.0331328026941959	0.0296682679309863	4655	tags=55%, list=27%, signal=40%	RIF1/SMARCAD1/CUL5/POLK/TP53BP1/RNF169/ATF2/NBN/SMCHD1/UFL1/APLF/SLF2/RAD50/RAD18/ACTR2/ESCO2/SHLD2/RBBP8/HUS1/CBX3/SMC6/SMC5/XRCC5/EXD2/XPC/RNF8/XRCC4/SMARCAL1/MRE11/RFWD3/SLF1/ACTR3/ERCC6/RNF138/HELB/ELOA/INIP/HPF1/CBX1/WDR76/RNF168/CBX5/WDR70/POLH/RPA1/RPA4/ARPC5/PARP9/PARP1/INTS3/SHLD3/KAT7/KDM4D
GOBP_MICROTUBULE_BASED_TRANSPORT	GOBP_MICROTUBULE_BASED_TRANSPORT	GOBP_MICROTUBULE_BASED_TRANSPORT	191	0.420765636744268	1.40255880826433	0.00111481465215775	0.0331328026941959	0.0296682679309863	5146	tags=44%, list=29%, signal=31%	OPA1/ARMCX3/LRPPRC/TTC21B/PAFAH1B1/DYNC1I2/BLOC1S6/RHOT1/WDR35/DYNC2H1/HSPA8/KIF3B/SPG11/KIF3A/KIF5B/FBXW11/BBS12/AP3M1/ARHGAP21/HIF1A/PURA/RPGR/KIF27/PCM1/SPAST/DYNC2LI1/KIFAP3/RAB21/CILK1/ARL8B/TRAF3IP1/SSX2IP/DYNC2I1/TRAK2/BLOC1S5/WDR19/LCA5/AP3B1/ACTR10/SUN1/KIF13A/RAB1A/DST/KIF1B/RAB6A/IFT81/IFT88/STAU2/AGTPBP1/BICD1/IFT74/LCA5L/HNRNPU/DNAAF2/AP3M2/IFT52/JHY/NDEL1/IFT57/RFX3/APP/NDE1/IFT46/H…
GOBP_PEPTIDE_ANTIGEN_ASSEMBLY_WITH_MHC_PROTEIN_COMPLEX	GOBP_PEPTIDE_ANTIGEN_ASSEMBLY_WITH_MHC_PROTEIN_COMPLEX	GOBP_PEPTIDE_ANTIGEN_ASSEMBLY_WITH_MHC_PROTEIN_COMPLEX	18	-0.594541	-2.15495	0.00112758653141815	0.0332452900621404	0.0297689930462695	3909	tags=72%, list=22%, signal=56%	TAPBPL/HLA-DQA2/HLA-DRA/HLA-DRB5/HLA-DPA1/HLA-DQA1/HLA-DRB1/HLA-DOB/HLA-DQB1/HLA-DMA/HLA-DPB1/HLA-DQB2/TAPBP
GOBP_PEPTIDYL_LYSINE_METHYLATION	GOBP_PEPTIDYL_LYSINE_METHYLATION	GOBP_PEPTIDYL_LYSINE_METHYLATION	141	0.439306506263112	1.44543564516464	0.0011885197801103	0.034868725901419	0.0312226741577958	5300	tags=50%, list=30%, signal=35%	ATRX/RIF1/KDM6A/ASH1L/KMT2C/SETD7/ARID4B/KMT2E/ARID4A/PHF20/BRCA1/CTR9/IWS1/RTF1/N6AMT1/SETD2/SIRT1/RLF/RBBP5/SMAD4/KDM3A/NSD3/CTNNB1/PAXIP1/ZNF304/SUV39H2/SETD5/TET2/SETDB2/PRDM5/PRMT6/NFYA/WDR5B/KANSL1/PWP1/ATPSCKMT/NSD1/METTL18/SMYD2/KMT2A/BCOR/KANSL3/MECP2/ETFBKMT/METTL21A/EEF1AKMT3/ASH2L/OGT/EEF1AKMT2/MTF2/BEND3/MECOM/SNW1/SETD3/KANSL2/KMT5B/NFYB/NSD2/WDR82/EZH1/TET3/ZNF274/KDM4D/HCFC1/SETD6…
GOCC_GOLGI_STACK	GOCC_GOLGI_STACK	GOCC_GOLGI_STACK	150	0.432486292245293	1.42450867275675	0.0011897094895999	0.034868725901419	0.0312226741577958	4619	tags=40%, list=26%, signal=30%	YIPF6/USO1/OCRL/ASAP2/AKAP9/FUT10/TMEM87A/TOM1L1/GOLGB1/GOSR1/TMED2/MOB4/ATP2C1/GALNT1/B4GALT6/GOLGA5/GOLIM4/VCPIP1/B4GALT4/MBTPS1/RAB21/HACE1/RAB14/SLC10A7/COG3/SCFD1/NSF/MGAT2/GOLGA7/CSGALNACT2/GOLPH3/LPCAT2/B4GALT5/CSGALNACT1/GOLPH3L/GOLGA3/COG2/BET1/UXS1/FUT8/SAR1B/MGAT4A/RAB30/MAN2A1/CHSY1/STX16/GOLGA8R/TMBIM4/GOLGA8O/TMEM59/SORT1/GOLGA8Q/DNMBP/ATL1/SGMS1/FUT11/GCC1/CHSY3/GOLGA8K/VRK1
GOMF_MHC_CLASS_II_RECEPTOR_ACTIVITY	GOMF_MHC_CLASS_II_RECEPTOR_ACTIVITY	GOMF_MHC_CLASS_II_RECEPTOR_ACTIVITY	9	-0.764308	-2.11773	0.00121294796885735	0.0354446363562251	0.0317383644794129	3909	tags=89%, list=22%, signal=69%	HLA-DQA2/HLA-DRA/HLA-DPA1/HLA-DQA1/HLA-DRB1/HLA-DOB/HLA-DQB1/HLA-DQB2
GOBP_NUCLEAR_TRANSCRIBED_MRNA_POLY_A_TAIL_SHORTENING	GOBP_NUCLEAR_TRANSCRIBED_MRNA_POLY_A_TAIL_SHORTENING	GOBP_NUCLEAR_TRANSCRIBED_MRNA_POLY_A_TAIL_SHORTENING	28	0.607338971342402	1.69986513314136	0.0012182093185547	0.0354933729774771	0.0317820049510839	4903	tags=75%, list=28%, signal=54%	CNOT1/TENT4B/CNOT6L/TUT4/TNRC6A/TNRC6B/CNOT7/AGO2/TUT7/CNOT6/SAMD4A/CNOT2/PAN3/MLH1/EIF4ENIF1/CPEB3/TOB1/TNRC6C/TENT4A/PAN2/PARN
GOBP_MITOTIC_DNA_INTEGRITY_CHECKPOINT_SIGNALING	GOBP_MITOTIC_DNA_INTEGRITY_CHECKPOINT_SIGNALING	GOBP_MITOTIC_DNA_INTEGRITY_CHECKPOINT_SIGNALING	84	0.478865877973968	1.51694622363561	0.0012452971337219	0.0360697941049008	0.0322981525467862	5364	tags=54%, list=31%, signal=37%	TAOK1/SDE2/BRCC3/ATM/GIGYF2/ATF2/TOPBP1/PRKDC/NBN/RINT1/TAOK3/ABRAXAS1/NAE1/MSH2/BRCA1/HUS1/WAC/CCNG1/MAP3K20/XPC/RAD17/MRE11/RFWD3/CLSPN/MDM2/CDC14B/DONSON/CRADD/ZNF830/RAD9B/DTL/CDK1/CHEK1/CDKN1B/TIPIN/FOXN3/CDC6/TRIAP1/PLK2/HMGA2/BLM/CHEK2/NEK11/FANCD2/SYF2
GOBP_SMALL_GTPASE_MEDIATED_SIGNAL_TRANSDUCTION	GOBP_SMALL_GTPASE_MEDIATED_SIGNAL_TRANSDUCTION	GOBP_SMALL_GTPASE_MEDIATED_SIGNAL_TRANSDUCTION	499	0.362005691057783	1.24243094507328	0.00124255613114105	0.0360697941049008	0.0322981525467862	5425	tags=39%, list=31%, signal=28%	CHM/NCKAP1/ARFGEF2/USO1/G3BP2/RDX/DOCK7/NF1/ARHGAP5/ITGB1/ALS2/ITGAV/MYO9A/HACD3/DENND4C/USP8/ROCK2/EPS8/RHOT1/ARHGEF12/RALGAPB/ROCK1/ARFGEF1/KRIT1/ITSN1/ARHGAP42/SYNJ2BP/ARHGAP12/FARP2/SOS2/CUL3/RAP1B/CRK/RAPGEF2/DENND4A/RALGPS2/ARHGAP21/RALGAPA1/FGD4/ERBIN/RB1/ABI2/KBTBD6/CHML/ECT2/RASA1/GARRE1/CD2AP/RAB9B/SHOC2/RAB21/CCDC88A/PIK3CB/OPHN1/RAB33B/NRAS/GNA13/HACE1/DOCK1/ARHGAP35/SSX2IP/KPNB1/NKIR…
GOBP_MITOTIC_SPINDLE_ORGANIZATION	GOBP_MITOTIC_SPINDLE_ORGANIZATION	GOBP_MITOTIC_SPINDLE_ORGANIZATION	125	0.450278551108378	1.46744629300408	0.00126856783915073	0.0366363875651805	0.0328055001063232	5217	tags=52%, list=30%, signal=37%	STAG2/CLTC/STAG1/TOGARAM1/KIF2A/CLASP2/CHMP2B/CEP97/KIF3B/VPS4B/PDCD6IP/TPR/ABRAXAS1/TNKS/SMC1A/INTS13/SPAST/CCSAP/TACC1/SMC3/CEP192/SBDS/KPNB1/SPICE1/CKAP5/RMDN1/PIBF1/CLASP1/CHMP3/MZT1/ABRAXAS2/CENPE/ARHGEF10/HNRNPU/CHMP5/KIF23/GPSM2/MAP9/DCTN6/KIF11/KIF15/ZNF207/BORA/STIL/LSM14A/NEK2/DLGAP5/MECP2/RACGAP1/KIF4B/NUF2/TTK/EFHC1/KIF4A/CEP126/OFD1/PLK2/PRC1/BCCIP/PCNT/GNAI1/DRG1/RAN/CHEK2/RAB11A
GOBP_REGULATION_OF_CHROMOSOME_SEGREGATION	GOBP_REGULATION_OF_CHROMOSOME_SEGREGATION	GOBP_REGULATION_OF_CHROMOSOME_SEGREGATION	87	0.47263061687602	1.5042377606797	0.00127755566797062	0.0367883887246234	0.0329416072496214	4481	tags=48%, list=26%, signal=36%	CDC27/ANAPC1/APC/BECN1/ATM/PUM2/ZW10/CUL3/WAPL/RB1/TPR/PUM1/RAD18/RAD21/CSNK2A1/MAD2L1/SMC6/SMC5/CENPE/CENPF/RIOK2/DYNC1LI1/ZWILCH/HNRNPU/BUB1/PCID2/ZNF207/KNTC1/ANAPC4/SPDL1/DLGAP5/CDC23/HECW2/BUB1B/FBXO5/TTK/GEN1/NSMCE2/ANAPC5/CDK5RAP2/CDC6/CDCA2
GOBP_ARACHIDONIC_ACID_METABOLIC_PROCESS	GOBP_ARACHIDONIC_ACID_METABOLIC_PROCESS	GOBP_ARACHIDONIC_ACID_METABOLIC_PROCESS	56	-0.352675	-1.63101	0.00129492823577352	0.0371802505370206	0.0332924939931736	4158	tags=43%, list=24%, signal=33%	PTGS1/ALOX5/CYP2C8/CYP4A11/CYP2C18/CYP2E1/CYP2C9/CYP2B6/FAAH2/PLA2G2F/ALOXE3/AKR1C3/ALOX12B/DAGLB/CYP4F12/EPHX1/FAAH/PTGDS/ALOX15B/ABHD12/CYP2S1/GPX1/PTGES2/GPX4
GOMF_RNA_POLYMERASE_I_CORE_BINDING	GOMF_RNA_POLYMERASE_I_CORE_BINDING	GOMF_RNA_POLYMERASE_I_CORE_BINDING	3	0.950608847206037	1.56659091062398	0.00133061521909663	0.0380941638232388	0.0341108438469866	782	tags=67%, list=4%, signal=64%	SPTY2D1/RRN3
GOCC_HAPTOGLOBIN_HEMOGLOBIN_COMPLEX	GOCC_HAPTOGLOBIN_HEMOGLOBIN_COMPLEX	GOCC_HAPTOGLOBIN_HEMOGLOBIN_COMPLEX	11	-0.722897	-2.14187	0.00133481837942515	0.0381040495190238	0.0341196958440223	3724	tags=73%, list=21%, signal=57%	HBB/HBQ1/HBM/HBD/HP/HBZ/HBA2/HBA1
GOMF_PHOSPHATIDYLINOSITOL_PHOSPHATE_4_PHOSPHATASE_ACTIVITY	GOMF_PHOSPHATIDYLINOSITOL_PHOSPHATE_4_PHOSPHATASE_ACTIVITY	GOMF_PHOSPHATIDYLINOSITOL_PHOSPHATE_4_PHOSPHATASE_ACTIVITY	10	0.766316577025529	1.72202583043137	0.00134801002294152	0.0383697262149666	0.0343575920301977	2572	tags=70%, list=15%, signal=60%	OCRL/SACM1L/PIP4P2/SYNJ1/INPP5F/INPP4A/INPP4B
GOBP_REGULATION_OF_HELICASE_ACTIVITY	GOBP_REGULATION_OF_HELICASE_ACTIVITY	GOBP_REGULATION_OF_HELICASE_ACTIVITY	12	0.738947231095929	1.72755173922625	0.00138432877108488	0.0391776941891272	0.0350810747538989	4121	tags=67%, list=24%, signal=51%	POT1/MSH2/MSH3/MSH6/SIRT1/MNAT1/IFIT1/GTF2H2
GOCC_CILIARY_TIP	GOCC_CILIARY_TIP	GOCC_CILIARY_TIP	44	0.550637199491722	1.64132673508406	0.00138346926458959	0.0391776941891272	0.0350810747538989	3873	tags=50%, list=22%, signal=39%	TTC21B/WDR35/DYNC2H1/KIF3B/KIF3A/CDKL5/DYNC2LI1/KIFAP3/CILK1/TRAF3IP1/DYNC2I1/WDR19/IFT81/IFT88/IFT80/IFT74/CLUAP1/IFT52/IFT57/CYLD/IFT46/ARMC9
GOCC_NEURON_PROJECTION_CYTOPLASM	GOCC_NEURON_PROJECTION_CYTOPLASM	GOCC_NEURON_PROJECTION_CYTOPLASM	89	0.467655560081955	1.48776162991223	0.00139227481708484	0.0391780580294786	0.0350814005492483	2234	tags=31%, list=13%, signal=28%	OPA1/ARMCX3/PAFAH1B1/BLOC1S6/KIF3B/CANX/KIF3A/CDKL5/KIF5B/FBXW11/UHMK1/ZC3H14/AP3M1/FMR1/HIF1A/PURA/SPAST/RAB21/ABHD13/ARL8B/TRAK2/BLOC1S5/AP3B1/ACTR10/DST/KIF1B/STAU2/AGTPBP1
GOBP_NON_MEMBRANE_BOUNDED_ORGANELLE_ASSEMBLY	GOBP_NON_MEMBRANE_BOUNDED_ORGANELLE_ASSEMBLY	GOBP_NON_MEMBRANE_BOUNDED_ORGANELLE_ASSEMBLY	392	0.379914156451672	1.29715712171307	0.00138981949238136	0.0391780580294786	0.0350814005492483	3806	tags=34%, list=22%, signal=27%	G3BP2/STAG2/WASHC5/ITGB1/YTHDF3/PRKAR1A/STAG1/FASTKD2/TOGARAM1/KIF2A/CLASP2/NEK7/CHMP2B/CEP97/KIF3B/PUM2/DDX3X/DHX29/FARP2/PRRC2C/PRKAA1/CNOT1/CCP110/TUBGCP5/TRIM37/CFL2/ALMS1/MEF2A/PRKDC/VPS4B/CEP295/ASAP1/PDCD6IP/CNOT6L/TPR/ABRAXAS1/POC1B/TNKS/SMC1A/CENPN/CEP44/BRCA1/CENPC/TMOD3/CCSAP/NCOR1/SMC3/KIAA0753/CEP192/SBDS/ANLN/EIF2S1/KPNB1/HAUS2/CEP120/ASPM/SPICE1/SENP6/SMAD4/CEP63/PIBF1/CLASP1/FITM2…
GOBP_REGULATION_OF_TRANSLATION_IN_RESPONSE_TO_STRESS	GOBP_REGULATION_OF_TRANSLATION_IN_RESPONSE_TO_STRESS	GOBP_REGULATION_OF_TRANSLATION_IN_RESPONSE_TO_STRESS	20	0.648695392975356	1.70954738413707	0.00141825506896105	0.0394969082304598	0.0353669101476928	2348	tags=55%, list=13%, signal=48%	RPS6KA3/EIF2AK4/EIF2AK2/DNAJC3/EIF2AK3/IMPACT/DDX3X/TMED2/EIF2S1/PPP1R15B/NCK1
GOMF_GLUCOSYLTRANSFERASE_ACTIVITY	GOMF_GLUCOSYLTRANSFERASE_ACTIVITY	GOMF_GLUCOSYLTRANSFERASE_ACTIVITY	19	0.652677502765816	1.70533080257258	0.00141163283872995	0.0394969082304598	0.0353669101476928	4006	tags=58%, list=23%, signal=45%	ALG10/UGGT2/UGGT1/POGLUT3/ALG10B/ALG6/POGLUT1/POGLUT2/GYG1/ALG5/PLOD2
GOCC_PRERIBOSOME	GOCC_PRERIBOSOME	GOCC_PRERIBOSOME	76	0.483107522867318	1.52120716919676	0.00141960133864668	0.0394969082304598	0.0353669101476928	3296	tags=43%, list=19%, signal=35%	UTP20/HEATR1/UTP14C/SRFBP1/RRP15/UTP25/WDR12/TSR1/UTP23/KRR1/PRKDC/WDR36/WDR3/UTP18/FCF1/MAK16/NOP14/RIOK3/NOL10/XRCC5/NIP7/UTP14A/RIOK1/UTP3/RIOK2/DCAF13/MDN1/BMS1/RRP1B/UTP6/NOP58/MPHOSPH10/RSL1D1
GOBP_REGULATION_OF_PROTEIN_DEPOLYMERIZATION	GOBP_REGULATION_OF_PROTEIN_DEPOLYMERIZATION	GOBP_REGULATION_OF_PROTEIN_DEPOLYMERIZATION	87	0.471138787309547	1.49948972640884	0.00140810659096533	0.0394969082304598	0.0353669101476928	2603	tags=31%, list=15%, signal=27%	TAOK1/ASPH/RDX/CAMSAP2/CAPZA2/MTPN/PIK3CA/APC/EPS8/CLASP2/CFL2/TWF1/SPAST/TTBK2/TMOD3/DSTN/ATXN7/CRACD/CLASP1/CKAP2/ADD3/SWAP70/TMOD2/NAV3/LIMA1/SPTBN1/HDGFL3
GOBP_POSITIVE_REGULATION_OF_INTERLEUKIN_17_PRODUCTION	GOBP_POSITIVE_REGULATION_OF_INTERLEUKIN_17_PRODUCTION	GOBP_POSITIVE_REGULATION_OF_INTERLEUKIN_17_PRODUCTION	23	-0.528026	-1.94612	0.00143172081875655	0.0396574444235236	0.0355106598579843	5254	tags=74%, list=30%, signal=52%	IL12B/OSM/IL2/SLC7A5/NOD2/SLAMF6/PRKCQ/RFTN1/IL18/ZBTB7B/LY9/SPHK1/TGFB1/CCL1/CARD9/IL23A/ARID5A
GOCC_SMALL_SUBUNIT_PROCESSOME	GOCC_SMALL_SUBUNIT_PROCESSOME	GOCC_SMALL_SUBUNIT_PROCESSOME	38	0.560608691025474	1.64366214184363	0.00143340160566953	0.0396574444235236	0.0355106598579843	3179	tags=53%, list=18%, signal=43%	UTP20/HEATR1/UTP14C/UTP25/UTP23/KRR1/PRKDC/WDR36/WDR3/UTP18/FCF1/NOP14/NOL10/XRCC5/UTP14A/UTP3/DCAF13/UTP6/NOP58/MPHOSPH10
GOBP_SMOOTHENED_SIGNALING_PATHWAY	GOBP_SMOOTHENED_SIGNALING_PATHWAY	GOBP_SMOOTHENED_SIGNALING_PATHWAY	138	0.440581471805861	1.44753417329785	0.00148482589977499	0.0409654341119485	0.0366818794763583	5604	tags=51%, list=32%, signal=35%	RO60/TTC21B/RPGRIP1L/BBS7/DYNC2H1/WDPCP/PRKACB/TMEM17/KIAA0586/CC2D2A/UCHL5/MOSMO/ARL13B/RB1/WDR11/TTBK2/SEPTIN2/FBXL17/WDR19/INTU/GORAB/HIPK1/HERC4/IFT81/DLG5/TBC1D32/IFT80/BTRC/TCTN3/CENPJ/CDON/EVC/TMEM231/PDCL/STIL/TXNDC15/IFT52/CHSY1/TCTN1/HHAT/IQUB/IFT57/TGFBR2/SERPINE2/PTCH1/TTC23/ARMC9/CIBAR1/TUBD1/DZIP1L/CREBBP/TCTN2/SHOX2/CTNNA1/DYRK2/EXT1/TULP3/SFRP1/C2CD3/ENPP1/PAX6/KCTD6/IFT20/RFX4/ME…
GOBP_POSITIVE_REGULATION_OF_DEFENSE_RESPONSE_TO_BACTERIUM	GOBP_POSITIVE_REGULATION_OF_DEFENSE_RESPONSE_TO_BACTERIUM	GOBP_POSITIVE_REGULATION_OF_DEFENSE_RESPONSE_TO_BACTERIUM	13	-0.654215	-2.07878	0.00150824069500133	0.0409967003250917	0.0367098763348577	5334	tags=77%, list=31%, signal=53%	HAVCR2/SIGLEC16/EMILIN2/KLK7/NOD2/PGC/KLK3/KLK5/GRN/CYBA
GOCC_POLYSOMAL_RIBOSOME	GOCC_POLYSOMAL_RIBOSOME	GOCC_POLYSOMAL_RIBOSOME	31	-0.446588	-1.7741	0.00150858423144663	0.0409967003250917	0.0367098763348577	2726	tags=48%, list=16%, signal=41%	RPL11/RPS21/RPL24/RPS29/RPL36A/RPL19/RPL7A/RPS26/RPL32/RPL38/RPL8/RPL18A/RPL36/RPS28/RPL18
GOBP_PROTEIN_REFOLDING	GOBP_PROTEIN_REFOLDING	GOBP_PROTEIN_REFOLDING	21	0.637118911970666	1.69371973023795	0.00149491097750245	0.0409967003250917	0.0367098763348577	2789	tags=43%, list=16%, signal=36%	HSPA13/HSPA8/HSPD1/HSP90AA1/HSPA14/HSPA9/DNAJA2/HSPA5/BAG5
GOBP_PROTEIN_K63_LINKED_DEUBIQUITINATION	GOBP_PROTEIN_K63_LINKED_DEUBIQUITINATION	GOBP_PROTEIN_K63_LINKED_DEUBIQUITINATION	35	0.568969710875104	1.65113946647846	0.00151086351304378	0.0409967003250917	0.0367098763348577	3614	tags=54%, list=21%, signal=43%	BRCC3/USP8/OTUD4/DESI2/USP16/USP33/ABRAXAS1/USP25/ZRANB1/STAMBP/YOD1/ABRAXAS2/PSMD14/USP27X/USP13/STAMBPL1/USP7/CYLD/OTUD7B
GOBP_REGULATION_OF_STEM_CELL_DIFFERENTIATION	GOBP_REGULATION_OF_STEM_CELL_DIFFERENTIATION	GOBP_REGULATION_OF_STEM_CELL_DIFFERENTIATION	62	0.500619479900382	1.55174059900892	0.00150050659690944	0.0409967003250917	0.0367098763348577	3454	tags=37%, list=20%, signal=30%	ITCH/CDK12/EIF2AK2/DHX36/NFE2L2/REST/PRKDC/YAP1/GSK3B/CDK13/NUDT21/OCIAD1/BMPR1A/PUS7/KDM3A/CDK6/SOX5/HSPA9/HNRNPU/PWP1/YTHDF2/N4BP2L2/SOX6
GOBP_REGULATION_OF_MRNA_SPLICING_VIA_SPLICEOSOME	GOBP_REGULATION_OF_MRNA_SPLICING_VIA_SPLICEOSOME	GOBP_REGULATION_OF_MRNA_SPLICING_VIA_SPLICEOSOME	101	0.456157502626715	1.46329591124975	0.00149379765747756	0.0409967003250917	0.0367098763348577	4807	tags=47%, list=28%, signal=34%	SON/SRPK2/NSRP1/HSPA8/REST/RBM7/RBFOX2/FMR1/MBNL2/FXR1/CWC22/SRPK1/DYRK1A/NCBP1/RBMXL1/QKI/NUP98/METTL16/SRSF10/LARP7/MBNL3/YTHDC1/RAVER2/NCL/MBNL1/HNRNPU/RBM15/RBMX/DDX17/RBM25/KHDRBS1/DDX5/TRA2B/CELF1/TIA1/SRRM1/RBM3/HNRNPK/KHDRBS3/THRAP3/SRSF6/SNW1/RBM39/HNRNPA2B1/SRSF3/CELF2/SRSF7
GOBP_REGULATION_OF_SUPEROXIDE_ANION_GENERATION	GOBP_REGULATION_OF_SUPEROXIDE_ANION_GENERATION	GOBP_REGULATION_OF_SUPEROXIDE_ANION_GENERATION	22	-0.527473	-1.95708	0.00151620318226787	0.0410132451308787	0.036724691131405	4331	tags=59%, list=25%, signal=45%	AGT/SYK/CRP/AATF/ITGB2/SOD1/HVCN1/TGFB1/GNAI2/ACP5/TYROBP/GSTP1/CYBA
GOBP_REGULATION_OF_HEMATOPOIETIC_PROGENITOR_CELL_DIFFERENTIATION	GOBP_REGULATION_OF_HEMATOPOIETIC_PROGENITOR_CELL_DIFFERENTIATION	GOBP_REGULATION_OF_HEMATOPOIETIC_PROGENITOR_CELL_DIFFERENTIATION	34	0.573998854167407	1.65801487175151	0.00152393044072415	0.0410132451308787	0.036724691131405	3488	tags=50%, list=20%, signal=40%	ITCH/EIF2AK2/FNIP1/DHX36/NFE2L2/SOS2/PRKDC/NUDT21/METTL14/SOS1/PUS7/CDK6/ZBTB1/HSPA9/YTHDF2/N4BP2L2/FLCN
GOBP_ER_NUCLEUS_SIGNALING_PATHWAY	GOBP_ER_NUCLEUS_SIGNALING_PATHWAY	GOBP_ER_NUCLEUS_SIGNALING_PATHWAY	44	0.548547462710584	1.63509769561609	0.00152083280819579	0.0410132451308787	0.036724691131405	4533	tags=55%, list=26%, signal=40%	ATF6/EIF2AK3/NFE2L2/TMEM33/CCDC47/ERLIN2/TMED2/GSK3B/MBTPS1/ERLIN1/EIF2S1/ATP2A2/PPP1R15B/TMCO1/EIF2A/NCK1/HSPA5/INSIG2/AMFR/INSIG1/SPRING1/ATG10/FBXW7/PTPN1
GOBP_AMYGDALA_DEVELOPMENT	GOBP_AMYGDALA_DEVELOPMENT	GOBP_AMYGDALA_DEVELOPMENT	5	0.874385894655444	1.64684470633453	0.00154435835033032	0.0414500745277516	0.0371158434195519	886	tags=40%, list=5%, signal=38%	NF1/UBA6
GOBP_INTRA_GOLGI_VESICLE_MEDIATED_TRANSPORT	GOBP_INTRA_GOLGI_VESICLE_MEDIATED_TRANSPORT	GOBP_INTRA_GOLGI_VESICLE_MEDIATED_TRANSPORT	34	0.573241215784497	1.65582640796425	0.00156377119937373	0.041857366222803	0.0374805466185653	3571	tags=56%, list=20%, signal=45%	COPB1/COG6/COG5/COPB2/GOSR1/TRAPPC10/GOLGA5/RAB33B/COG3/NSF/RAB6A/NAPG/COG2/RAB6D/GOSR2/COPA/COG7/GABARAPL2/VTI1A
GOBP_NEGATIVE_REGULATION_OF_MITOTIC_CELL_CYCLE	GOBP_NEGATIVE_REGULATION_OF_MITOTIC_CELL_CYCLE	GOBP_NEGATIVE_REGULATION_OF_MITOTIC_CELL_CYCLE	212	0.408827203605202	1.36941466393597	0.00159230697767204	0.0425059892390994	0.0380613463055491	5364	tags=47%, list=31%, signal=33%	TAOK1/CDC73/SDE2/BRCC3/PKD2/APC/USP47/ATM/GIGYF2/TOM1L1/ZW10/ATF2/ANGEL2/TOPBP1/PRKDC/NBN/RBL2/DLG1/RINT1/TAOK3/RB1/TPR/ABRAXAS1/NAE1/MSH2/BRCA1/RAD21/ACVR1/RBL1/FZD3/MAD2L1/HUS1/CTNNB1/WEE1/WAC/CCNG1/ZNF655/CENPF/MAP3K20/XPC/YTHDC2/RAD17/DYNC1LI1/ZWILCH/BUB1/MRE11/RFWD3/CLSPN/PCID2/BRD7/MDM2/INIP/ZNF207/MTBP/KNTC1/CDC14B/DONSON/CRADD/SPDL1/ZNF830/E2F7/CTDSPL/RAD9B/BUB1B/BTN2A2/PABIR1/CRLF3/DTL/F…
GOMF_MAGNESIUM_ION_TRANSMEMBRANE_TRANSPORTER_ACTIVITY	GOMF_MAGNESIUM_ION_TRANSMEMBRANE_TRANSPORTER_ACTIVITY	GOMF_MAGNESIUM_ION_TRANSMEMBRANE_TRANSPORTER_ACTIVITY	17	0.671391089626985	1.72541924830115	0.00161314097490676	0.0428306274439626	0.038352038684682	4178	tags=76%, list=24%, signal=58%	MMGT1/MAGT1/NIPA2/NIPA1/MRS2/ZDHHC17/SLC41A2/ZDHHC13/NIPAL3/SLC41A1/TUSC3/NIPAL2/NIPAL1
GOBP_TRNA_METHYLATION	GOBP_TRNA_METHYLATION	GOBP_TRNA_METHYLATION	41	0.542636028574849	1.60417964406147	0.00160961139932916	0.0428306274439626	0.038352038684682	5128	tags=68%, list=29%, signal=48%	THUMPD3/TRMT61B/TRMT1L/NSUN3/TYW3/METTL8/ALKBH8/METTL6/METTL2A/TRMT5/TRDMT1/TRMT10A/TRMT10C/TRMT6/TARBP1/TRMT2B/METTL2B/THADA/MTO1/TRMT13/LCMT2/NSUN2/TRMT11/THUMPD2/BCDIN3D/TRMT10B/TRMT12/NSUN6
GOBP_VESICLE_BUDDING_FROM_MEMBRANE	GOBP_VESICLE_BUDDING_FROM_MEMBRANE	GOBP_VESICLE_BUDDING_FROM_MEMBRANE	62	0.4990952295093	1.54701597020429	0.00165342249444991	0.0436116071938175	0.0390513552103989	3147	tags=40%, list=18%, signal=33%	SEC24B/SEC23A/WASL/SEC24A/TMED10/CUL3/SEC24D/TMED2/MIA3/VAPB/SEC23B/PRKCI/PICALM/FNBP1L/AP3B1/RAB1A/ARFGAP3/KLHL12/GOLPH3/GOLPH3L/SEC24C/SAR1A/CHMP5/SEC31A/SAR1B
GOBP_MITOTIC_CELL_CYCLE_CHECKPOINT_SIGNALING	GOBP_MITOTIC_CELL_CYCLE_CHECKPOINT_SIGNALING	GOBP_MITOTIC_CELL_CYCLE_CHECKPOINT_SIGNALING	129	0.442833095359856	1.44922527732994	0.00165248339007577	0.0436116071938175	0.0390513552103989	5364	tags=51%, list=31%, signal=36%	TAOK1/SDE2/BRCC3/APC/ATM/GIGYF2/ZW10/ATF2/TOPBP1/PRKDC/NBN/RINT1/TAOK3/TPR/ABRAXAS1/NAE1/MSH2/BRCA1/MAD2L1/HUS1/WAC/CCNG1/CENPF/MAP3K20/XPC/RAD17/DYNC1LI1/ZWILCH/BUB1/MRE11/RFWD3/CLSPN/PCID2/MDM2/INIP/ZNF207/KNTC1/CDC14B/DONSON/CRADD/SPDL1/ZNF830/RAD9B/BUB1B/PABIR1/DTL/CDK1/TTK/CHEK1/GEN1/CDKN1B/TIPIN/FOXN3/CDK5RAP2/INTS3/CDC6/TRIAP1/PLK2/HMGA2/TRIP13/BLM/CHEK2/NEK11/FANCD2/NDC80/SYF2
GOBP_REGULATION_OF_PROTEIN_CONTAINING_COMPLEX_DISASSEMBLY	GOBP_REGULATION_OF_PROTEIN_CONTAINING_COMPLEX_DISASSEMBLY	GOBP_REGULATION_OF_PROTEIN_CONTAINING_COMPLEX_DISASSEMBLY	123	0.442424508844897	1.44218656730567	0.00165580162981488	0.0436116071938175	0.0390513552103989	3474	tags=34%, list=20%, signal=28%	TAOK1/ASPH/RDX/CAMSAP2/CAPZA2/MTPN/PIK3CA/APC/EPS8/CLASP2/GSPT1/CFL2/SETX/SMCR8/TWF1/SPAST/TTBK2/EIF5A2/TMOD3/ZMPSTE24/TMEM39A/DSTN/ATXN7/SCAF8/ETF1/CRACD/CLASP1/CKAP2/ADD3/SWAP70/TMOD2/NAV3/OGFOD1/LIMA1/SPTBN1/HDGFL3/ATG5/ATG12/CAMSAP1/SVIL/CALCOCO2/MTRF1
GOCC_CULLIN_RING_UBIQUITIN_LIGASE_COMPLEX	GOCC_CULLIN_RING_UBIQUITIN_LIGASE_COMPLEX	GOCC_CULLIN_RING_UBIQUITIN_LIGASE_COMPLEX	172	0.418533899714652	1.3910374279672	0.00168434684638379	0.0442454622386507	0.0396189311403039	4540	tags=44%, list=26%, signal=33%	CUL4B/CDC27/ZYG11B/CAND1/KLHL20/APPBP2/ANAPC1/CUL5/KLHL8/DCAF17/USP47/FEM1B/FBXL4/KLHDC10/CUL3/FBXW11/SPOPL/KLHL42/DCAF10/KLHL7/KBTBD6/KLHL9/DCAF6/KLHL2/CUL2/FEM1C/FBXL17/DCAF1/DCAF16/KLHL24/FBXL3/CUL4A/KBTBD7/FBXO38/FBXW8/FBXL5/FBXL13/FBXO45/FBXL2/CUL1/KLHL12/AMN1/COP1/FBXL20/BTRC/FBXO33/DCAF13/CRBN/KLHDC2/SPOP/CACYBP/DCAF5/FBXO9/ANAPC10/ERCC8/ANAPC4/ZSWIM6/SKP1/DCAF7/KLHDC1/CDC23/FBXO48/SKP2/GA…
GOCC_COHESIN_COMPLEX	GOCC_COHESIN_COMPLEX	GOCC_COHESIN_COMPLEX	10	0.758396215466409	1.70422761543764	0.00172310003960711	0.0450239658497339	0.0403160304449427	1409	tags=60%, list=8%, signal=55%	STAG2/STAG1/SMC1A/RAD21/SMC3/SGO2
GOBP_AXO_DENDRITIC_TRANSPORT	GOBP_AXO_DENDRITIC_TRANSPORT	GOBP_AXO_DENDRITIC_TRANSPORT	77	0.479173894301979	1.50959463885391	0.00172043999309201	0.0450239658497339	0.0403160304449427	4625	tags=44%, list=26%, signal=33%	OPA1/ARMCX3/PAFAH1B1/BLOC1S6/HSPA8/KIF3B/SPG11/KIF3A/KIF5B/FBXW11/AP3M1/HIF1A/PURA/SPAST/RAB21/ARL8B/TRAK2/BLOC1S5/AP3B1/ACTR10/DST/KIF1B/STAU2/AGTPBP1/HNRNPU/AP3M2/NDEL1/APP/HSBP1/WASF1/KIF4A/TRAK1/MAP2/BORCS5
GOBP_EOSINOPHIL_CHEMOTAXIS	GOBP_EOSINOPHIL_CHEMOTAXIS	GOBP_EOSINOPHIL_CHEMOTAXIS	18	-0.580184	-2.10292	0.00174665419082562	0.0455190064453422	0.0407593070721202	4450	tags=61%, list=25%, signal=46%	CCL7/CCL13/CCL11/CCL4/CCL2/DAPK2/CCL5/CCL21/CCL26/CCL3/CCL1
GOMF_MAGNESIUM_ION_BINDING	GOMF_MAGNESIUM_ION_BINDING	GOMF_MAGNESIUM_ION_BINDING	217	0.409045996463795	1.37183729344003	0.00175797877787988	0.0456935694450515	0.0409156168746447	5058	tags=42%, list=29%, signal=31%	RPS6KA3/OPA1/SRPK2/WRN/UBA2/CDC42BPA/DHX36/IDH3A/RP2/ATP11C/ATP11B/AASDHPPT/GTPBP10/ADSS2/SUCLA2/IMPA1/PRKACB/PPM1A/PGM2/STK3/PAPOLA/PGM3/MSH2/ATP10D/NUDT12/RNASEH1/SNRK/CILK1/FAN1/SUCLG2/MSH6/RAP2A/ENOPH1/FIGNL1/ATP8B2/PPM1B/SRPK1/STK38L/RPS6KA5/TOP2A/WEE1/MAP3K7/LATS1/STK4/REXO2/SIK2/NLK/MAP3K20/EXD2/PPA2/ABL2/NT5C1B/TDG/OXSR1/TDP2/PRPS2/PSPH/MTPAP/FARSB/PRIM1/RHEB/ATP9A/IRAK4/PRPS1/NT5C3A/MTHF…
GOMF_NUCLEOCYTOPLASMIC_CARRIER_ACTIVITY	GOMF_NUCLEOCYTOPLASMIC_CARRIER_ACTIVITY	GOMF_NUCLEOCYTOPLASMIC_CARRIER_ACTIVITY	30	0.595462962504468	1.68847713362993	0.00177835555235121	0.0461018839647583	0.0412812359465531	4365	tags=63%, list=25%, signal=48%	TNPO1/IPO11/XPO4/KPNA3/XPO1/KPNA4/IPO5/KPNA1/KPNB1/RANBP6/XPO7/CSE1L/TNPO3/KPNA6/NUP42/KPNA5/IPO9/EIF4ENIF1/XPO5
GOBP_ASPARTATE_FAMILY_AMINO_ACID_BIOSYNTHETIC_PROCESS	GOBP_ASPARTATE_FAMILY_AMINO_ACID_BIOSYNTHETIC_PROCESS	GOBP_ASPARTATE_FAMILY_AMINO_ACID_BIOSYNTHETIC_PROCESS	21	0.632222981229355	1.68070436632608	0.0017917681671892	0.0463279952547846	0.0414837038873619	4006	tags=48%, list=23%, signal=37%	MTR/AASDHPPT/ASNSD1/MTRR/AASS/ENOPH1/APIP/MTAP/MTHFD2L/PLOD2
GOBP_CELLULAR_RESPONSE_TO_TOPOLOGICALLY_INCORRECT_PROTEIN	GOBP_CELLULAR_RESPONSE_TO_TOPOLOGICALLY_INCORRECT_PROTEIN	GOBP_CELLULAR_RESPONSE_TO_TOPOLOGICALLY_INCORRECT_PROTEIN	112	0.449498395689469	1.45370948515852	0.00180743415410902	0.046611036919412	0.0417371492725683	3492	tags=38%, list=20%, signal=30%	KLHL15/HSPA13/ATF6/ERLEC1/EIF2AK2/DNAJB14/EIF2AK3/ABCB10/NFE2L2/UGGT2/HSPA8/TMEM33/UGGT1/CUL3/TMED2/DNAJB9/UFL1/TM7SF3/UBE2W/VAPB/MBTPS1/HSPD1/EIF2S1/HERPUD2/PPP1R15B/EP300/YOD1/PIK3R1/NGLY1/HSPA14/HSPA9/TMTC4/NCK1/DNAJC18/CREB3L2/HSPA5/AMFR/ERMP1/ERN1/ERO1A/TMBIM6/BFAR
GOBP_REGULATION_OF_RNA_SPLICING	GOBP_REGULATION_OF_RNA_SPLICING	GOBP_REGULATION_OF_RNA_SPLICING	151	0.424578206559682	1.39878039730597	0.00181683278073952	0.046731399415011	0.0418449260520105	4014	tags=39%, list=23%, signal=30%	SON/SRPK2/CDK12/HNRNPLL/RBM12/NSRP1/HSPA8/GRSF1/REST/RBM7/RBM12B/RBFOX2/SETX/FMR1/MBNL2/SLC38A2/FXR1/CWC22/HNRNPH2/SRPK1/DYRK1A/NCBP1/RBMXL1/QKI/METTL4/ZNF326/PIK3R1/NUP98/METTL16/SRSF10/LARP7/MBNL3/YTHDC1/RAVER2/NCL/MBNL1/RRP1B/HNRNPU/RBM15/RBMX/DDX17/RBM25/KHDRBS1/ERN1/DDX5/TMBIM6/TRA2B/CELF1/HNRNPH3/TIA1/PTBP3/SRRM1/RBM3/HNRNPK/SRSF1/KHDRBS3/THRAP3/SRSF6/SNW1
GOBP_GAS_TRANSPORT	GOBP_GAS_TRANSPORT	GOBP_GAS_TRANSPORT	21	-0.532342	-1.99869	0.00183489899071849	0.0468302256623424	0.0419334185230974	3724	tags=57%, list=21%, signal=45%	HBB/NGB/HBQ1/CYGB/AQP5/HBM/AQP1/HBD/MB/HBZ/HBA2/HBA1
GOBP_MITOCHONDRIAL_FISSION	GOBP_MITOCHONDRIAL_FISSION	GOBP_MITOCHONDRIAL_FISSION	39	0.557387736146551	1.63687031654995	0.00183275008735243	0.0468302256623424	0.0419334185230974	4827	tags=56%, list=28%, signal=41%	OPA1/VPS35/SPIRE1/TMEM135/SLC25A46/MTFR1/DNM1L/AP3B1/MIEF1/RALA/MARCHF5/RALBP1/DDHD2/GDAP1/LRRK2/COX10/MFF/DDHD1/C11orf65/CYRIB/MCU/KDR
GOBP_PROTEIN_LOCALIZATION_TO_CILIUM	GOBP_PROTEIN_LOCALIZATION_TO_CILIUM	GOBP_PROTEIN_LOCALIZATION_TO_CILIUM	73	0.488086907412749	1.52897011037118	0.00183126998153108	0.0468302256623424	0.0419334185230974	4894	tags=49%, list=28%, signal=36%	TTC21B/BLOC1S6/TRIP11/WDR35/RABEP1/DYNC2H1/CC2D2A/ARL6/GSK3B/RAB29/ARL13B/EXOC4/LZTFL1/CCDC88A/EFCAB7/BBS9/INVS/WDR19/BBS4/TBC1D32/IFT80/SNX10/SPATA7/ARF4/EXOC7/TCTN1/GDI2/FAM149B1/CCDC66/DZIP1L/TCTN2/FSIP2/BBIP1/TULP3/ATP6V1D/ARL13A
GOBP_VESICLE_MEDIATED_TRANSPORT_TO_THE_PLASMA_MEMBRANE	GOBP_VESICLE_MEDIATED_TRANSPORT_TO_THE_PLASMA_MEMBRANE	GOBP_VESICLE_MEDIATED_TRANSPORT_TO_THE_PLASMA_MEMBRANE	137	0.435464945595234	1.42933729162473	0.00185557991010017	0.0472359865259263	0.0422967509621857	3395	tags=34%, list=19%, signal=28%	ARFGEF2/PREPL/ACAP2/VPS50/GOLGA4/BLZF1/GCC2/EXOC5/EXOC8/CNST/VPS35/RABEP1/ANKRD50/ACSL3/VPS26A/CCDC93/LMTK2/ATP2C1/EXOC1/LYPLA1/VPS26C/VAMP4/EXOC4/INPP5F/EXOC6B/RAB14/SNX4/EXOC6/GOPC/EPS15/RAB10/KIF13A/NSF/CMTM6/GOLGA7/GOLPH3/GOLPH3L/SNX27/MACF1/SPTBN1/EXOC2/DENND1B/ATP9A/BBS2/STX6/EPG5/STX3
GOBP_POSITIVE_THYMIC_T_CELL_SELECTION	GOBP_POSITIVE_THYMIC_T_CELL_SELECTION	GOBP_POSITIVE_THYMIC_T_CELL_SELECTION	14	-0.651049	-2.12273	0.00186369668021242	0.0473206480988639	0.0423725598894459	1969	tags=43%, list=11%, signal=38%	FOXN1/CD3D/ZAP70/CD3E/CD74/STK11
GOBP_IMPORT_INTO_NUCLEUS	GOBP_IMPORT_INTO_NUCLEUS	GOBP_IMPORT_INTO_NUCLEUS	162	0.434372309117101	1.43786280521906	0.00187029515373272	0.047366423675431	0.0424135489383599	5105	tags=42%, list=29%, signal=30%	TNPO1/NF1/IPO11/IPO7/RANBP2/MED1/IPO8/NUP133/NUP58/APPL1/KPNA3/UBR5/RAB23/ATF2/NUP155/TPR/KPNA4/STK3/ECT2/IPO5/EFCAB7/KPNA1/MAPK14/KPNB1/NUP54/NUP153/UFM1/RANBP6/NUP88/APPL2/NUP35/CSE1L/PIK3R1/NUP98/NUP50/STK4/PPP3CA/TNPO3/RGPD8/MDFIC/JAK2/KPNA6/POM121/NXT2/RGPD3/PRKD1/HEATR3/LRRK2/RGPD4/E2F3/NUP107/KPNA5/NOLC1/CDK1/IPO9/EIF4ENIF1/ANGPT1/RGPD5/STAT3/PSEN1/PRKAG1/MAVS/RPAIN/HSP90AB1/TARDBP/RAN/SUM…
GOBP_POSITIVE_REGULATION_OF_CALCIUM_MEDIATED_SIGNALING	GOBP_POSITIVE_REGULATION_OF_CALCIUM_MEDIATED_SIGNALING	GOBP_POSITIVE_REGULATION_OF_CALCIUM_MEDIATED_SIGNALING	34	-0.441284	-1.78185	0.0019305860600615	0.0487423400837294	0.0436455925124819	4328	tags=47%, list=25%, signal=35%	SYK/SLC9A1/CHP2/CCL4/CD4/ADA/P2RX5/TNF/P2RX2/ZAP70/CD3E/CCL3/TREM2/CAMTA1/PTBP1/CIB1
GOCC_REPLICATION_FORK	GOCC_REPLICATION_FORK	GOCC_REPLICATION_FORK	59	0.512374575140355	1.5794905085908	0.00194014020096756	0.0487423400837294	0.0436455925124819	4302	tags=54%, list=25%, signal=41%	SMARCAD1/WRN/POLA1/RFC1/TP53BP1/NBN/SMARCA5/BAZ1B/RAD18/ETAA1/ZRANB3/PRIMPOL/MMS22L/WDHD1/XRCC2/SMARCAL1/MRE11/PRIM1/RFC3/DONSON/MCM10/RAD51B/POLH/CHEK1/RADX/RPA1/RPA4/RAD51C/TIPIN/UBE2B/POLD3/RAD51D
GOBP_AXONAL_TRANSPORT	GOBP_AXONAL_TRANSPORT	GOBP_AXONAL_TRANSPORT	65	0.489018060115977	1.52149077688708	0.00194014020096756	0.0487423400837294	0.0436455925124819	2234	tags=31%, list=13%, signal=27%	OPA1/ARMCX3/PAFAH1B1/BLOC1S6/KIF3B/KIF3A/KIF5B/FBXW11/AP3M1/HIF1A/SPAST/RAB21/ARL8B/TRAK2/BLOC1S5/AP3B1/ACTR10/DST/KIF1B/AGTPBP1
GOBP_RNA_MODIFICATION	GOBP_RNA_MODIFICATION	GOBP_RNA_MODIFICATION	161	0.427737577164028	1.41579845045565	0.00194436387496096	0.0487423400837294	0.0436455925124819	5031	tags=47%, list=29%, signal=34%	TRUB1/VIRMA/METTL15/RNMT/THUMPD3/TRMT61B/NAF1/TRMT1L/TFB2M/NSUN3/TYW1/CMTR2/TYW5/TYW3/METTL8/CBLL1/DTWD2/PUS7L/TGS1/ELP1/QTRT2/ZCCHC4/ALKBH8/METTL6/METTL14/METTL2A/TRMT5/PUS7/THUMPD1/TRDMT1/DUS4L/DKC1/SSB/METTL4/TRMT10A/OSGEPL1/TRMT10C/MTFMT/METTL16/TRMT6/DPH3/LARP7/FTO/TARBP1/DIMT1/RBM15/TRMT2B/ADAR/METTL2B/MOCS3/THADA/ELP3/NSUN4/MTO1/TRMT13/PUS10/ZC3H13/LCMT2/NSUN2/PUS3/TRMT11/TYW1B/CDKAL1/DTWD…
GOBP_HISTONE_H2A_UBIQUITINATION	GOBP_HISTONE_H2A_UBIQUITINATION	GOBP_HISTONE_H2A_UBIQUITINATION	26	0.59890486025359	1.66520089419335	0.0019669946372419	0.0491848253975652	0.0440418093060799	3555	tags=62%, list=20%, signal=49%	TRIP12/CUL4B/UBR5/TRIM37/RYBP/RNF2/UBR2/BMI1/UBE2A/RNF8/PCGF5/PCGF6/BCOR/SKP1/DTX3L/RNF168
