# Supplementary material for: Identification and validation of prognostic genes and prognostic models associated with cutaneous melanoma and integrative stress response
Source: Front Immunol. 2025 Dec 2;16:1689103. doi: 10.3389/fimmu.2025.1689103 (PMC12705592; doi:10.3389/fimmu.2025.1689103)
Supplement: Supplementary file 13 [file Table11.xlsx]

## Sheet: Supplementary Tables 11
Tables S11. The table of enrichment pathway information for NDRG1.
	ID	Description	setSize	enrichmentScore	NES	pvalue	p.adjust	qvalue	rank	leading_edge	core_enrichment
GOCC_MITOCHONDRIAL_PROTEIN_CONTAINING_COMPLEX	GOCC_MITOCHONDRIAL_PROTEIN_CONTAINING_COMPLEX	GOCC_MITOCHONDRIAL_PROTEIN_CONTAINING_COMPLEX	262	-0.64772	-3.47633	1e-10	1.67616666666667e-08	1.31087719298246e-08	3071	tags=62%, list=18%, signal=52%	SDHC/TIMM13/MRPS33/COX5B/DLD/IDH3B/NDUFB6/MRPL16/MRPS10/GRPEL1/COX6A2/IDH3A/TIMM8A/ATP5MG/SLC25A5/MRPS18B/MRPL3/COX7C/TIMM17A/NDUFAB1/MRPS26/COX7A2L/MICOS10/MRPL11/PRORP/ATP5PO/MRPL30/UQCR11/MRPL28/NDUFA11/MRPL35/SLC25A6/AFG3L2/MICU1/MRPL34/DAP3/NDUFB3/ROMO1/UQCRH/POLRMT/SMDT1/CHCHD10/DNAJC15/SUCLG1/TOMM5/NDUFA13/MICOS13/TIMM29/NDUFV1/COX7B/NDUFV3/MRPS36/ATP5PF/NDUFA2/MRPL22/NDUFV2/ATP5MC3/MRPL21…
GOCC_INNER_MITOCHONDRIAL_MEMBRANE_PROTEIN_COMPLEX	GOCC_INNER_MITOCHONDRIAL_MEMBRANE_PROTEIN_COMPLEX	GOCC_INNER_MITOCHONDRIAL_MEMBRANE_PROTEIN_COMPLEX	136	-0.683884	-3.35337	1e-10	1.67616666666667e-08	1.31087719298246e-08	2770	tags=63%, list=16%, signal=54%	GRPEL1/COX6A2/ATP5MG/COX7C/TIMM17A/NDUFAB1/COX7A2L/MICOS10/ATP5PO/UQCR11/NDUFA11/SLC25A6/AFG3L2/MICU1/NDUFB3/ROMO1/UQCRH/SMDT1/CHCHD10/DNAJC15/NDUFA13/MICOS13/TIMM29/NDUFV1/COX7B/NDUFV3/ATP5PF/NDUFA2/NDUFV2/ATP5MC3/COX8A/TIMM9/NDUFB2/NDUFA1/NDUFA8/PAM16/TIMM10/NDUFA7/SDHA/DNAJC11/COX4I1/NDUFS8/ATP5MF/NDUFS6/NDUFB11/CHCHD6/ATP5MC2/APOO/ATP5PB/UQCRQ/NDUFS3/UQCRFS1/NDUFA6/IMMT/PHB2/SDHB/NDUFB8/IMMP2…
GOBP_ATP_SYNTHESIS_COUPLED_ELECTRON_TRANSPORT	GOBP_ATP_SYNTHESIS_COUPLED_ELECTRON_TRANSPORT	GOBP_ATP_SYNTHESIS_COUPLED_ELECTRON_TRANSPORT	76	-0.706567	-3.19303	1e-10	1.67616666666667e-08	1.31087719298246e-08	3071	tags=68%, list=18%, signal=57%	SDHC/COX5B/DLD/NDUFB6/CHCHD2/COX6A2/AFG1L/COX7C/NDUFAB1/COX7A2L/CYCS/PARK7/NDUFB3/UQCRH/DNAJC15/NDUFV1/NDUFV3/NDUFA2/NDUFV2/NDUFB2/NDUFA1/NDUFA8/NDUFA7/SDHA/COX4I1/NDUFS8/NDUFS6/CDK1/UQCRQ/COA6/NDUFS3/UQCRFS1/NDUFA6/GHITM/CCNB1/NDUFB8/NDUFS2/NDUFB7/TAFAZZIN/NDUFA3/NDUFB4/COX15/NDUFS5/NDUFB10/NDUFS7/NDUFA9/UQCR10/NDUFB1/SNCA/NDUFA12/COX6A1/COX5A
GOBP_OXIDATIVE_PHOSPHORYLATION	GOBP_OXIDATIVE_PHOSPHORYLATION	GOBP_OXIDATIVE_PHOSPHORYLATION	120	-0.637449	-3.10992	1e-10	1.67616666666667e-08	1.31087719298246e-08	3360	tags=62%, list=19%, signal=51%	UQCC3/DGUOK/FXN/ATP5F1D/ANTKMT/SDHC/COX5B/DLD/NDUFB6/SLC25A23/CHCHD2/COX6A2/ATP5MG/AFG1L/COX7C/NDUFAB1/COX7A2L/ATP5PO/SLC25A33/CYCS/PARK7/NDUFB3/UQCRH/CHCHD10/DNAJC15/NDUFV1/STOML2/NDUFV3/ATP5PF/NDUFA2/NDUFV2/NDUFB2/NDUFA1/NDUFA8/NDUFA7/SDHA/COX4I1/SLC25A51/NDUFS8/ATP5MF/NDUFS6/CDK1/ATP5PB/UQCRQ/COA6/NDUFS3/UQCRFS1/NDUFA6/GHITM/CCNB1/NDUFB8/NDUFS2/COX7A2/NDUFB7/TAFAZZIN/NDUFA3/NDUFB4/COX15/ATP5ME…
GOBP_AEROBIC_RESPIRATION	GOBP_AEROBIC_RESPIRATION	GOBP_AEROBIC_RESPIRATION	168	-0.613332	-3.10906	1e-10	1.67616666666667e-08	1.31087719298246e-08	3633	tags=61%, list=21%, signal=49%	COQ9/NDUFA5/ATP5F1A/OGDH/CBFA2T3/IDH2/UQCC3/DGUOK/FXN/ATP5F1D/ANTKMT/SDHC/COX5B/DLD/DHTKD1/IDH3B/SURF1/NDUFB6/SLC25A23/CHCHD2/COX6A2/IDH3A/ATP5MG/AFG1L/MDH1/BLOC1S1/COX7C/OGDHL/COX10/NDUFAB1/COX7A2L/ATP5PO/MDH2/SLC25A33/CYCS/PARK7/NDUFB3/UQCRH/CHCHD10/DNAJC15/SUCLG1/NDUFV1/STOML2/NDUFV3/MRPS36/ATP5PF/NDUFA2/NDUFV2/NDUFB2/NDUFA1/NDUFA8/NDUFA7/ACO2/ARL2/SDHA/COX4I1/SLC25A51/NDUFS8/IDH1/ATP5MF/NDUFS…
GOCC_RESPIRASOME	GOCC_RESPIRASOME	GOCC_RESPIRASOME	86	-0.677343	-3.08989	1e-10	1.67616666666667e-08	1.31087719298246e-08	3071	tags=65%, list=18%, signal=54%	SDHC/COX5B/SURF1/NDUFB6/COX6A2/HIGD1A/COX7C/NDUFAB1/COX7A2L/UQCR11/NDUFA11/CYCS/NDUFB3/UQCRH/NDUFA13/NDUFV1/COX7B/NDUFV3/NDUFA2/NDUFV2/COX8A/RAB5IF/NDUFB2/NDUFA1/NDUFA8/NDUFA7/SDHA/COX4I1/NDUFS8/NDUFS6/NDUFB11/UQCRQ/COA6/NDUFS3/UQCRFS1/NDUFA6/SDHB/NDUFB8/HIGD2A/NDUFS2/COX7A2/NDUFB7/NDUFA3/NDUFB4/COX15/NDUFS5/NDUFB10/NDUFS7/NDUFA9/UQCR10/NDUFB1/COX6B1/NDUFA12/COX6A1/UQCRC1/COX5A
GOMF_OXIDOREDUCTION_DRIVEN_ACTIVE_TRANSMEMBRANE_TRANSPORTER_ACTIVITY	GOMF_OXIDOREDUCTION_DRIVEN_ACTIVE_TRANSMEMBRANE_TRANSPORTER_ACTIVITY	GOMF_OXIDOREDUCTION_DRIVEN_ACTIVE_TRANSMEMBRANE_TRANSPORTER_ACTIVITY	59	-0.716889	-3.05557	1e-10	1.67616666666667e-08	1.31087719298246e-08	2063	tags=64%, list=12%, signal=57%	NDUFB3/UQCRH/NDUFA13/NDUFV1/CYB5A/COX7B/NDUFV3/NDUFA2/NDUFV2/COX8A/NDUFB2/NDUFA1/NDUFA8/NDUFA7/COX4I1/NDUFS8/NDUFS6/NDUFS3/UQCRFS1/NDUFA6/NDUFB8/NDUFS2/NDUFB7/NDUFA3/NDUFB4/COX15/NDUFS5/CYB561A3/NDUFB10/NDUFS7/NDUFA9/UQCR10/NDUFB1/COX6B1/NDUFA12/COX6A1/UQCRC1/COX5A
GOBP_RESPIRATORY_ELECTRON_TRANSPORT_CHAIN	GOBP_RESPIRATORY_ELECTRON_TRANSPORT_CHAIN	GOBP_RESPIRATORY_ELECTRON_TRANSPORT_CHAIN	94	-0.648644	-3.04103	1e-10	1.67616666666667e-08	1.31087719298246e-08	3071	tags=63%, list=18%, signal=52%	SDHC/COX5B/DLD/NDUFB6/CHCHD2/COX6A2/AFG1L/COX7C/NDUFAB1/COX7A2L/ETFA/CYCS/PARK7/NDUFB3/UQCRH/DNAJC15/NDUFV1/NDUFV3/NDUFA2/NDUFV2/PPARGC1A/AIFM2/NDUFB2/NDUFA1/NDUFA8/NDUFA7/SDHA/COX4I1/SLC25A51/NDUFS8/NDUFS6/CDK1/UQCRQ/SLC25A13/COA6/NDUFS3/UQCRFS1/NDUFA6/GHITM/CCNB1/SDHB/NDUFB8/IMMP2L/NDUFS2/NDUFB7/TAFAZZIN/NDUFA3/NDUFB4/COX15/NDUFS5/NDUFB10/NDUFS7/NDUFA9/UQCR10/NDUFB1/SNCA/NDUFA12/COX6A1/COX5A
GOBP_CELLULAR_RESPIRATION	GOBP_CELLULAR_RESPIRATION	GOBP_CELLULAR_RESPIRATION	208	-0.550572	-2.89156	1e-10	1.67616666666667e-08	1.31087719298246e-08	3633	tags=55%, list=21%, signal=44%	COQ9/NDUFA5/ATP5F1A/OGDH/CBFA2T3/IDH2/TRAP1/UQCC3/DGUOK/FXN/ATP5F1D/ANTKMT/SDHC/COX5B/DLD/DHTKD1/IDH3B/SURF1/NDUFB6/SLC25A23/CHCHD2/COX6A2/IDH3A/ATP5MG/AFG1L/MDH1/NFATC4/BLOC1S1/COX7C/OGDHL/COX10/NDUFAB1/COX7A2L/NOA1/ATP5PO/MDH2/SLC25A33/ETFA/CYCS/PARK7/NDUFB3/UQCRH/CHCHD10/PRELID1/DNAJC15/SUCLG1/NDUFV1/STOML2/NDUFV3/MRPS36/ATP5PF/NDUFA2/NDUFV2/PPARGC1A/AIFM2/NDUFB2/NDUFA1/NDUFA8/NDUFA7/ACO2/ARL2…
GOCC_ORGANELLAR_RIBOSOME	GOCC_ORGANELLAR_RIBOSOME	GOCC_ORGANELLAR_RIBOSOME	81	-0.634218	-2.87416	1e-10	1.67616666666667e-08	1.31087719298246e-08	3410	tags=67%, list=20%, signal=54%	MRPL54/MRPL20/MRPL36/MRPL23/MRPS33/MRPL16/MRPS10/MRPS18B/MRPL3/MRPS26/MRPL11/MRPL30/MTG1/MRPL28/MRPL35/MRPL34/DAP3/MRPL22/MRPL21/MRPS24/MRPL40/MRPL58/MRPL57/MRPL39/MRPL18/NDUFA7/MRPS21/MRPL46/MRPL14/MRPS18C/MRPL24/MRPL4/MRPL10/MRPL47/MRPS34/MRPL38/MRPL44/MRPS7/MRPS11/MRPL41/MRPS5/MPV17L2/MRPL43/MRPS2/MRPL9/MRPL55/MRPL37/MRPS15/MRPL2/MRPS12/MRPL12/MRPL52/MRPS16/MRPL27
GOMF_NADH_DEHYDROGENASE_ACTIVITY	GOMF_NADH_DEHYDROGENASE_ACTIVITY	GOMF_NADH_DEHYDROGENASE_ACTIVITY	38	-0.758123	-2.8605	1e-10	1.67616666666667e-08	1.31087719298246e-08	2063	tags=68%, list=12%, signal=60%	NDUFB3/NDUFA13/NDUFV1/NDUFV3/NDUFA2/NDUFV2/NDUFB2/NDUFA1/NDUFA8/NDUFA7/NDUFS8/NDUFS6/NDUFS3/NDUFA6/NDUFB8/NDUFS2/NDUFB7/NDUFA3/NDUFB4/NDUFS5/NDUFB10/NDUFS7/NDUFA9/NDUFB1/AIFM1/NDUFA12
GOBP_MITOCHONDRIAL_TRANSLATION	GOBP_MITOCHONDRIAL_TRANSLATION	GOBP_MITOCHONDRIAL_TRANSLATION	72	-0.633859	-2.85127	1e-10	1.67616666666667e-08	1.31087719298246e-08	4314	tags=69%, list=25%, signal=53%	MRPS18A/GARS1/COA3/TRUB2/RPUSD4/MRPL51/RMND1/C1QBP/QRSL1/MTRF1L/MTG2/MTIF2/FASTKD2/MRPL23/WARS2/MRPL16/MRPS18B/NOA1/RPUSD3/MALSU1/MTG1/LARS2/PTCD3/MRPS24/MRPL58/MRPL57/ALKBH1/CDK5RAP1/NDUFA7/MRPS21/GATB/MRPL47/MRPS34/MRPL44/DARS2/MRPS7/MRPS11/TSFM/TUFM/MPV17L2/MRPS2/SARS2/YARS2/MRPS15/MRPL2/MRPS12/MRPS16/TACO1/UQCC2/TARS2
GOCC_NADH_DEHYDROGENASE_COMPLEX	GOCC_NADH_DEHYDROGENASE_COMPLEX	GOCC_NADH_DEHYDROGENASE_COMPLEX	41	-0.73747	-2.84283	1e-10	1.67616666666667e-08	1.31087719298246e-08	2525	tags=68%, list=14%, signal=59%	NDUFAB1/NDUFA11/NDUFB3/NDUFA13/NDUFV1/NDUFV3/NDUFA2/NDUFV2/NDUFB2/NDUFA1/NDUFA8/NDUFA7/NDUFS8/NDUFS6/NDUFB11/NDUFS3/NDUFA6/NDUFB8/NDUFS2/NDUFB7/NDUFA3/NDUFB4/NDUFS5/NDUFB10/NDUFS7/NDUFA9/NDUFB1/NDUFA12
GOBP_NADH_DEHYDROGENASE_COMPLEX_ASSEMBLY	GOBP_NADH_DEHYDROGENASE_COMPLEX_ASSEMBLY	GOBP_NADH_DEHYDROGENASE_COMPLEX_ASSEMBLY	53	-0.675504	-2.82402	1e-10	1.67616666666667e-08	1.31087719298246e-08	2254	tags=55%, list=13%, signal=48%	NDUFAB1/NDUFA11/NDUFAF3/NDUFB3/NDUFA13/NDUFA2/NDUFB2/NDUFA1/NDUFA8/DMAC2/NDUFS8/NDUFB11/NDUFS3/NDUFA6/NDUFB8/NDUFAF8/NDUFS2/NDUFB7/NDUFAF4/TAFAZZIN/NDUFA3/NDUFB4/NDUFS5/NDUFB10/NDUFS7/NDUFA9/NDUFB1/NDUFA12/OXA1L
GOBP_MITOCHONDRIAL_GENE_EXPRESSION	GOBP_MITOCHONDRIAL_GENE_EXPRESSION	GOBP_MITOCHONDRIAL_GENE_EXPRESSION	104	-0.596115	-2.80545	1e-10	1.67616666666667e-08	1.31087719298246e-08	4045	tags=61%, list=23%, signal=47%	MTRES1/TRUB2/RPUSD4/MRPL51/RMND1/C1QBP/PNPT1/QRSL1/MTRF1L/MTG2/MTIF2/FASTKD2/MRPL23/FASTKD1/WARS2/FASTKD5/MRPL16/MRPS18B/NOA1/PRORP/RPUSD3/SLC25A33/MALSU1/MTG1/POLRMT/CHCHD10/ELAC2/TWNK/LARS2/PTCD3/MRPS24/MRPL58/MRPL57/TBRG4/ALKBH1/CDK5RAP1/NDUFA7/MRPS21/HSD17B10/GATB/MRPL47/MRPS34/MRPL44/DARS2/MRPS7/SUPV3L1/MRPS11/FASTK/TSFM/TUFM/PUS1/MPV17L2/MRPS2/SARS2/YARS2/MRPS15/MRPL2/MRPS12/MRPL12/MRPS16/T…
GOBP_MITOCHONDRIAL_RESPIRATORY_CHAIN_COMPLEX_ASSEMBLY	GOBP_MITOCHONDRIAL_RESPIRATORY_CHAIN_COMPLEX_ASSEMBLY	GOBP_MITOCHONDRIAL_RESPIRATORY_CHAIN_COMPLEX_ASSEMBLY	87	-0.608923	-2.79964	1e-10	1.67616666666667e-08	1.31087719298246e-08	2335	tags=45%, list=13%, signal=39%	SLC25A33/NDUFA11/NDUFAF3/NDUFB3/NDUFA13/COX14/NDUFA2/COX16/NDUFB2/NDUFA1/NDUFA8/PET100/DMAC2/NDUFS8/NDUFB11/NDUFS3/UQCRFS1/SDHAF1/NDUFA6/NDUFB8/NDUFAF8/IMMP2L/NDUFS2/NDUFB7/NDUFAF4/TAFAZZIN/NDUFA3/NDUFB4/NDUFS5/NDUFB10/NDUFS7/NDUFA9/NDUFB1/AIFM1/NDUFA12/OXA1L/TACO1/UQCC2/SAMM50
GOBP_MITOCHONDRIAL_ELECTRON_TRANSPORT_NADH_TO_UBIQUINONE	GOBP_MITOCHONDRIAL_ELECTRON_TRANSPORT_NADH_TO_UBIQUINONE	GOBP_MITOCHONDRIAL_ELECTRON_TRANSPORT_NADH_TO_UBIQUINONE	42	-0.72151	-2.79375	1e-10	1.67616666666667e-08	1.31087719298246e-08	2090	tags=62%, list=12%, signal=55%	PARK7/NDUFB3/DNAJC15/NDUFV1/NDUFV3/NDUFA2/NDUFV2/NDUFB2/NDUFA1/NDUFA8/NDUFA7/NDUFS8/NDUFS6/NDUFS3/NDUFA6/NDUFB8/NDUFS2/NDUFB7/NDUFA3/NDUFB4/NDUFS5/NDUFB10/NDUFS7/NDUFA9/NDUFB1/SNCA
GOCC_PROTON_TRANSPORTING_TWO_SECTOR_ATPASE_COMPLEX	GOCC_PROTON_TRANSPORTING_TWO_SECTOR_ATPASE_COMPLEX	GOCC_PROTON_TRANSPORTING_TWO_SECTOR_ATPASE_COMPLEX	47	-0.685463	-2.74614	1e-10	1.67616666666667e-08	1.31087719298246e-08	3581	tags=68%, list=20%, signal=54%	ATP5F1A/ATP6V0A1/TCIRG1/ATP6V0E2/ATP5F1D/ATP5MG/ATP5PO/ATP6V1E1/ATP6V0A2/ATP5PF/ATP5MC3/ATP6V1B2/ATP6AP1/ATP6V0D1/RNASEK/TMEM199/ATP5MF/ATP5MC2/ATP5PB/ATP6V1D/CCDC115/ATP6V0C/ATP6V0D2/ATP6V0A4/ATP5ME/ATP6V0B/ATP5F1B/ATP5MK/ATP5PD/ATP5MC1/ATP5MJ/ATP6V1F
GOCC_INTRINSIC_COMPONENT_OF_MITOCHONDRIAL_INNER_MEMBRANE	GOCC_INTRINSIC_COMPONENT_OF_MITOCHONDRIAL_INNER_MEMBRANE	GOCC_INTRINSIC_COMPONENT_OF_MITOCHONDRIAL_INNER_MEMBRANE	55	-0.639916	-2.69389	1e-10	1.67616666666667e-08	1.31087719298246e-08	2645	tags=56%, list=15%, signal=48%	TMEM11/TIMM17A/MICOS10/CCDC51/AFG3L2/L2HGDH/SMDT1/CHCHD10/MICOS13/MPC2/COX16/MPC1/PET100/SFXN2/COQ2/DNAJC11/CHCHD6/APOO/GHITM/IMMT/TMEM177/CHCHD3/MCUR1/PPOX/TIMM23/SLC25A19/TIMM17B/MTX1/SLC25A3/OXA1L/SAMM50
GOMF_STRUCTURAL_CONSTITUENT_OF_RIBOSOME	GOMF_STRUCTURAL_CONSTITUENT_OF_RIBOSOME	GOMF_STRUCTURAL_CONSTITUENT_OF_RIBOSOME	158	-0.534549	-2.67963	1e-10	1.67616666666667e-08	1.31087719298246e-08	3678	tags=48%, list=21%, signal=38%	RPS27/RPSA/RPL37/RPS28/RPL14/RPL18A/MRPL54/RPL19/MRPL20/MRPL36/RPL18/RPL35/MRPL23/RPL10/RPL26L1/MRPS33/MRPL16/RPL3L/RPL41/RPL27A/RPS15/MRPS18B/MRPL3/RPS2/RPL29/MRPL11/MRPL30/RPLP0/MRPL28/MRPL35/MRPL34/DAP3/RPS29/RPL28/RPLP2/RPS26/RPS19/MRPL22/MRPL21/MRPS24/RPS16/MRPL57/UBA52/MRPL18/NDUFA7/MRPS21/MRPL46/MRPS23/MRPL14/MRPS18C/MRPL24/RPLP1/MRPL4/MRPL10/MRPL47/MRPS34/MRPL44/RPL38/RPL36AL/MRPS7/MRPS11…
GOCC_MITOCHONDRIAL_MATRIX	GOCC_MITOCHONDRIAL_MATRIX	GOCC_MITOCHONDRIAL_MATRIX	470	-0.468894	-2.6573	1e-10	1.67616666666667e-08	1.31087719298246e-08	3355	tags=46%, list=19%, signal=38%	ACADM/MRPL20/DGUOK/MRPL36/FASTKD2/FXN/ATP5F1D/ACSM2B/CARS2/MRPL23/ETHE1/PPA2/EXD2/PTPN1/LIAS/MYG1/MRPS33/DLD/DHX30/DHTKD1/IDH3B/FASTKD1/ADPRS/WARS2/FARS2/PRDX5/FASTKD5/MRPL16/MRPS10/GRPEL1/MRM1/BCL2L1/IDH3A/NUDT2/SLC25A5/MTHFS/HARS2/MRPS18B/MRPL3/ALDH1B1/ACOT13/BLOC1S1/OGDHL/NDUFAB1/MRPS26/CASQ1/TXN2/TOP3A/MRPL11/PRORP/HADH/RPUSD3/MDH2/MRPL30/MTG1/ACSF2/MRPL28/PYCR1/MRPL35/GLUD1/GCDH/GSTZ1/ALKBH7…
GOMF_ELECTRON_TRANSFER_ACTIVITY	GOMF_ELECTRON_TRANSFER_ACTIVITY	GOMF_ELECTRON_TRANSFER_ACTIVITY	111	-0.550916	-2.63801	1e-10	1.67616666666667e-08	1.31087719298246e-08	2139	tags=47%, list=12%, signal=41%	ETFA/CYCS/NDUFB3/UQCRH/ALDH4A1/AKR7A2/POR/GSR/NDUFA13/NDUFV1/CYB5A/COX7B/NDUFV3/GLRX2/NDUFA2/NDOR1/NDUFV2/COX8A/AIFM2/NDUFB2/NDUFA1/NDUFA8/NDUFA7/SDHA/FDX2/COX4I1/NDUFS8/NDUFS6/NDUFS3/UQCRFS1/NDUFA6/QDPR/SDHB/NDUFB8/NDUFS2/COX7A2/NDUFB7/NDUFA3/NDUFB4/COX15/NDUFS5/AKR1B1/NDUFB10/NDUFS7/NDUFA9/UQCR10/NDUFB1/COX6B1/NDUFA12/COX6A1/UQCRC1/COX5A
GOCC_RIBOSOMAL_SUBUNIT	GOCC_RIBOSOMAL_SUBUNIT	GOCC_RIBOSOMAL_SUBUNIT	175	-0.504	-2.57484	1e-10	1.67616666666667e-08	1.31087719298246e-08	3678	tags=46%, list=21%, signal=37%	RPS27/RPSA/RPL37/RPS28/RPL14/RPL18A/MRPL54/RPL19/MRPL20/MRPL36/RPL18/RPL35/MRPL23/B3GALT4/RPL10/RPL26L1/MRPS33/MRPL16/RPL3L/RPL41/RPL27A/MRPS10/RPS15/MRPS18B/MRPL3/MRPS26/RPS2/RPL29/MRPL11/MRPL30/RPLP0/MRPL28/MRPL35/MRPL34/DAP3/RPS29/RPL28/RPLP2/RPS26/RPS19/MRPL22/MRPL21/MRPS24/MRPL40/MRPL58/RPS16/MRPL57/UBA52/MRPL39/MRPL18/MRPS21/MRPL46/MRPL14/MRPS18C/MRPL24/RPLP1/MRPL4/MRPL10/MRPL47/MRPS34/MRPL…
GOBP_DNA_DEPENDENT_DNA_REPLICATION	GOBP_DNA_DEPENDENT_DNA_REPLICATION	GOBP_DNA_DEPENDENT_DNA_REPLICATION	160	-0.510492	-2.57236	1e-10	1.67616666666667e-08	1.31087719298246e-08	3140	tags=47%, list=18%, signal=39%	ZPR1/MGME1/GEN1/GMNC/EXD2/RFWD3/CIZ1/MCM4/POLB/ORC5/MCMBP/MMS22L/WRNIP1/HMGA1/CDC7/MCM2/POLQ/TIPIN/LIG3/POLD2/TONSL/MCM10/RECQL5/CENPX/RFC4/MCM6/GINS1/STOML2/TWNK/MCM3/MCM7/PRIM1/SIRT7/SSBP1/TICRR/POLG/POLE4/POLA2/ENDOG/PNKP/PCNA/ALYREF/ORC6/DNA2/RTF2/LIG1/CDC6/CDC34/LRWD1/GMNN/CCNE1/DONSON/CDC45/CHTF18/GINS2/FEN1/E2F7/RFC5/RFC2/TIMELESS/POLD1/DDX11/BLM/WDHD1/PRIM2/ORC1/CDT1/EME1/POLE2/POLE/RAD51…
GOBP_ELECTRON_TRANSPORT_CHAIN	GOBP_ELECTRON_TRANSPORT_CHAIN	GOBP_ELECTRON_TRANSPORT_CHAIN	148	-0.505009	-2.51369	1e-10	1.67616666666667e-08	1.31087719298246e-08	3071	tags=49%, list=18%, signal=40%	SDHC/COX5B/DLD/IDH3B/SURF1/NDUFB6/CHCHD2/COX6A2/AFG1L/COX7C/NDUFAB1/COX7A2L/ETFA/CYCS/PARK7/NDUFB3/UQCRH/ALDH4A1/AKR7A2/DNAJC15/POR/GSR/NDUFA13/NDUFV1/CYB5A/NDUFV3/GLRX2/NDUFA2/NDOR1/NDUFV2/PPARGC1A/AIFM2/NDUFB2/NDUFA1/NDUFA8/NDUFA7/SDHA/FDX2/COX4I1/SLC25A51/NDUFS8/NDUFS6/CDK1/UQCRQ/SLC25A13/COA6/NDUFS3/UQCRFS1/NDUFA6/GHITM/CCNB1/QDPR/SDHB/NDUFB8/IMMP2L/NDUFS2/NDUFB7/TAFAZZIN/NDUFA3/NDUFB4/COX15/…
GOCC_OXIDOREDUCTASE_COMPLEX	GOCC_OXIDOREDUCTASE_COMPLEX	GOCC_OXIDOREDUCTASE_COMPLEX	107	-0.529662	-2.51119	1e-10	1.67616666666667e-08	1.31087719298246e-08	3071	tags=52%, list=18%, signal=43%	SDHC/DLD/IDH3B/NDUFB6/IDH3A/CYB5R3/OGDHL/NDUFAB1/GMPR2/UQCR11/NDUFA11/ETFA/NDUFB3/UQCRH/LDHB/NDUFA13/CYB5B/NDUFV1/NDUFV3/HSD17B8/RRM2/MRPS36/NDUFA2/NDUFV2/NDUFB2/NDUFA1/NDUFA8/NDUFA7/GMPR/SDHA/NDUFS8/PDK2/NDUFS6/NDUFB11/UQCRQ/NDUFS3/IDH3G/UQCRFS1/NDUFA6/SDHB/NDUFB8/NDUFS2/NOX3/NDUFB7/PDHA1/DLST/NDUFA3/NDUFB4/NDUFS5/NDUFB10/NDUFS7/NDUFA9/UQCR10/NDUFB1/NDUFA12/UQCRC1
GOBP_TRNA_METABOLIC_PROCESS	GOBP_TRNA_METABOLIC_PROCESS	GOBP_TRNA_METABOLIC_PROCESS	181	-0.48176	-2.49644	1e-10	1.67616666666667e-08	1.31087719298246e-08	3194	tags=38%, list=18%, signal=31%	CARS2/FTSJ1/EXOSC7/DTWD2/RPP14/WARS2/FARS2/TSEN15/RPP40/METTL2A/LRRC47/YARS1/RPP25L/WARS1/HARS2/DUS3L/KTI12/CTU1/PRORP/GTF3C2/TRMT44/FARSA/ADAT3/NARS1/PARS2/PSTK/EXOSC9/ELAC2/CLP1/NARS2/TRMT1/TRMU/POLR3K/RPP38/LARS2/DPH3/DALRD3/VARS1/METTL1/ALKBH1/RTCB/CDK5RAP1/TRMT61A/PTCD1/HSD17B10/RPP30/GTPBP3/GATB/POP5/POP4/MARS2/PUSL1/DARS2/BRF1/VARS2/MARS1/POP7/PUS1/RPP21/SARS2/QARS1/POLR2L/YARS2/RPP25/RTRA…
GOCC_LARGE_RIBOSOMAL_SUBUNIT	GOCC_LARGE_RIBOSOMAL_SUBUNIT	GOCC_LARGE_RIBOSOMAL_SUBUNIT	110	-0.515999	-2.46061	1e-10	1.67616666666667e-08	1.31087719298246e-08	3623	tags=50%, list=21%, signal=40%	RPL37/RPL14/RPL18A/MRPL54/RPL19/MRPL20/MRPL36/RPL18/RPL35/MRPL23/RPL10/RPL26L1/MRPL16/RPL3L/RPL41/RPL27A/MRPL3/RPL29/MRPL11/MRPL30/RPLP0/MRPL28/MRPL35/MRPL34/RPL28/RPLP2/MRPL22/MRPL21/MRPL40/MRPL58/MRPL57/UBA52/MRPL39/MRPL18/MRPL46/MRPL14/MRPL24/RPLP1/MRPL4/MRPL10/MRPL47/MRPL38/MRPL44/RPL38/RPL36AL/MRPL41/MPV17L2/MRPL43/MRPL9/MRPL55/MRPL37/MRPL2/MRPL12/MRPL52/MRPL27
GOBP_MITOCHONDRIAL_TRANSMEMBRANE_TRANSPORT	GOBP_MITOCHONDRIAL_TRANSMEMBRANE_TRANSPORT	GOBP_MITOCHONDRIAL_TRANSMEMBRANE_TRANSPORT	102	-0.517141	-2.44602	1e-10	1.67616666666667e-08	1.31087719298246e-08	3759	tags=57%, list=22%, signal=45%	TIMM21/TIMM23B/SFXN3/PNPT1/SLC25A4/ATP5F1A/SLC25A15/SFXN4/SFXN1/ATP5F1D/ANTKMT/UCP2/CHCHD4/SLC25A23/GRPEL1/ATP5MG/SLC25A5/TIMM17A/ATP5PO/SLC25A33/CCDC51/SLC25A6/SLC25A1/AFG3L2/SLC25A28/MICU1/MRS2/ROMO1/SMDT1/DNAJC15/MPC2/STOML2/SLC25A29/ATP5PF/MPC1/PAM16/TIMM44/SFXN2/TOMM40L/MRPL18/ABCB8/SLC25A51/ATP5MF/ATP5PB/SLC25A13/VDAC1/ATP5ME/LETM1/ATP5F1B/TIMM50/MCUR1/TIMM23/ATP5PD/TIMM17B/TOMM40/AIFM1/SLC…
GOBP_ATP_METABOLIC_PROCESS	GOBP_ATP_METABOLIC_PROCESS	GOBP_ATP_METABOLIC_PROCESS	250	-0.454917	-2.40128	1e-10	1.67616666666667e-08	1.31087719298246e-08	3588	tags=48%, list=21%, signal=39%	NDUFA5/ATP5F1A/OGDH/CBFA2T3/PGM1/NUDT5/ENTPD5/VPS9D1/UQCC3/DGUOK/FXN/ATP5F1D/ANTKMT/PGAM1/SDHC/COX5B/DLD/DHTKD1/NDUFB6/SLC25A23/CHCHD2/COX6A2/ATP5MG/AFG1L/NUDT2/PFKM/AK1/COX7C/OGDHL/AK5/NDUFAB1/COX7A2L/ATP5PO/SLC25A33/EIF6/CYCS/PARK7/SIRT6/NDUFB3/PFKP/UQCRH/CHCHD10/ATP5IF1/DNAJC15/IGF1/NDUFV1/FIGNL1/STOML2/NDUFV3/ATP5PF/NDUFA2/GPI/NDUFV2/PPARGC1A/ATP5MC3/NDUFB2/ATP6V1B2/NDUFA1/TSPO/NDUFA8/ENO3/BE…
GOMF_CATALYTIC_ACTIVITY_ACTING_ON_A_TRNA	GOMF_CATALYTIC_ACTIVITY_ACTING_ON_A_TRNA	GOMF_CATALYTIC_ACTIVITY_ACTING_ON_A_TRNA	123	-0.491477	-2.38879	1e-10	1.67616666666667e-08	1.31087719298246e-08	3194	tags=41%, list=18%, signal=33%	CARS2/FTSJ1/DTWD2/RPP14/WARS2/FARS2/RPP40/METTL2A/LRRC47/YARS1/WARS1/HARS2/DUS3L/PRORP/TRMT44/FARSA/NARS1/PTRHD1/PARS2/PSTK/ELAC2/NARS2/TRMT1/TRMU/RPP38/LARS2/DALRD3/VARS1/MRPL58/METTL1/ALKBH1/TRMT61A/PTRH2/RPP30/GATB/POP5/POP4/MARS2/DARS2/VARS2/MARS1/POP7/PUS1/RPP21/SARS2/QARS1/YARS2/RPP25/TARS2/DUS1L
GOBP_SISTER_CHROMATID_SEGREGATION	GOBP_SISTER_CHROMATID_SEGREGATION	GOBP_SISTER_CHROMATID_SEGREGATION	199	-0.447103	-2.34805	1e-10	1.67616666666667e-08	1.31087719298246e-08	2221	tags=36%, list=13%, signal=32%	SLF2/KNSTRN/MACROH2A1/RACGAP1/PSMG2/KNTC1/TTK/DSN1/NEK2/NCAPG/CHAMP1/ANAPC5/BUB1B/MAD2L2/ZWILCH/DLGAP5/KIF4A/PTTG1/BUB1/SGO1/PRC1/BUB3/RAD51C/CHMP6/LCMT1/DCTN2/KIF18B/NUP62/ANAPC7/NCAPG2/KPNB1/CDC6/CTNNB1/NCAPH2/TRIP13/CDCA5/CCNB1/CEP55/PHB2/NUDC/KIF22/KIF23/NCAPH/RAN/DIS3L2/HASPIN/FEN1/SPAG5/PLK1/KLHL22/KIF2C/TUBG1/ESPL1/DDX11/XRCC3/CDC20/ANAPC11/CDT1/KIFC1/NAA10/UBE2C/RMI2/CHFR/TACC3/CDC16/MAD2…
GOBP_MITOCHONDRION_ORGANIZATION	GOBP_MITOCHONDRION_ORGANIZATION	GOBP_MITOCHONDRION_ORGANIZATION	496	-0.402957	-2.31847	1e-10	1.67616666666667e-08	1.31087719298246e-08	3008	tags=36%, list=17%, signal=30%	CHCHD4/FMC1/SURF1/VPS11/NDUFB6/OPTN/CAMKMT/CISD2/TRAK1/GRPEL1/MPV17/CHCHD2/HIGD1A/BCL2L1/TIMM8A/AFG1L/SLC25A5/TMEM11/GCLM/MUL1/TIMM17A/COX10/NDUFAB1/ATP2A1/COX7A2L/MICOS10/TOP3A/UBE2J2/LIG3/SLC25A33/BCAP31/NDUFA11/NDUFAF3/AFG3L2/ALKBH7/SIRT5/PYCARD/PARK7/ZDHHC6/PMPCA/NDUFB3/ROMO1/GPX1/CHCHD10/ATP5IF1/PRELID1/DNAJC15/TOMM5/IGF1/ATG2A/NDUFA13/MICOS13/MFN2/TIMM29/COX14/STOML2/GSK3A/MTCH2/CDC37/TMEM1…
GOBP_MITOTIC_SISTER_CHROMATID_SEGREGATION	GOBP_MITOTIC_SISTER_CHROMATID_SEGREGATION	GOBP_MITOTIC_SISTER_CHROMATID_SEGREGATION	171	-0.456623	-2.31044	1e-10	1.67616666666667e-08	1.31087719298246e-08	2221	tags=46%, list=13%, signal=41%	GEN1/CHMP4A/NDC80/NCAPD2/CHMP2A/PINX1/CHMP4B/CHMP2B/RAD21L1/KIF14/POGZ/AKAP8L/PPP2R1A/WRAP73/NUSAP1/SLF2/KNSTRN/MACROH2A1/RACGAP1/PSMG2/KNTC1/TTK/DSN1/NEK2/NCAPG/CHAMP1/ANAPC5/BUB1B/MAD2L2/ZWILCH/DLGAP5/KIF4A/PTTG1/BUB1/SGO1/PRC1/BUB3/CHMP6/LCMT1/DCTN2/KIF18B/NUP62/ANAPC7/NCAPG2/KPNB1/CDC6/NCAPH2/TRIP13/CDCA5/CCNB1/CEP55/NUDC/KIF22/KIF23/NCAPH/RAN/DIS3L2/HASPIN/SPAG5/PLK1/KLHL22/KIF2C/TUBG1/ESPL1…
GOCC_RIBOSOME	GOCC_RIBOSOME	GOCC_RIBOSOME	205	-0.43476	-2.26557	1e-10	1.67616666666667e-08	1.31087719298246e-08	3678	tags=44%, list=21%, signal=35%	PNPT1/RPS27/RPSA/RPL37/MTG2/RPS28/RPL14/RPL18A/MRPL54/RPL19/MRPL20/MRPL36/RPL18/RPL35/MRPL23/B3GALT4/RPL10/RPL26L1/MRPS33/MRPL16/RPL3L/RPL41/RPL27A/MRPS10/RPS15/MRPS18B/MRPL3/MRPS26/RPS2/RPL29/MRPL11/HSPA14/MRPL30/RPLP0/MTG1/MRPL28/MRPL35/GCN1/MRPL34/DAP3/APEX1/RPS29/RPL28/RPLP2/RPS26/MRPS36/RPS19/MRPL22/MRPL21/MRPS24/MRPL40/MRPL58/RPS16/MRPL57/UBA52/RPS6KL1/MRPL39/MRPL18/NDUFA7/MRPS21/MRPL46/MRP…
GOBP_DNA_REPLICATION	GOBP_DNA_REPLICATION	GOBP_DNA_REPLICATION	281	-0.419582	-2.25602	1e-10	1.67616666666667e-08	1.31087719298246e-08	3187	tags=39%, list=18%, signal=33%	KIN/TNFAIP1/GMNC/EXD2/RFWD3/RPA2/HCRT/CIZ1/MCM4/POLB/ORC5/MCMBP/CCNA2/IGHMBP2/MCRS1/PPP2R1A/MMS22L/RUVBL1/WRNIP1/CDAN1/HMGA1/CDC7/MCM2/POLQ/TIPIN/LIG3/MEAF6/E4F1/POLD2/TONSL/SUPT16H/MCM10/RECQL5/GLI1/CHEK1/NPM2/FAF1/CENPX/RPA3/RFC4/REPIN1/MCM6/GINS1/STOML2/TWNK/MCM3/MCM7/RRM2/PRIM1/PCLAF/GRWD1/SIRT7/SSBP1/TICRR/ACTR5/RBBP7/POLG/POLL/EHMT2/POLE4/POLA2/ENDOG/PNKP/PCNA/ALYREF/ORC6/DNA2/RTF2/CDK1/JAD…
GOBP_CHROMOSOME_SEGREGATION	GOBP_CHROMOSOME_SEGREGATION	GOBP_CHROMOSOME_SEGREGATION	340	-0.403455	-2.24078	1e-10	1.67616666666667e-08	1.31087719298246e-08	2787	tags=35%, list=16%, signal=30%	KLHDC8B/KIF14/CCNB1IP1/BRCA1/MCMBP/POGZ/SLC25A5/AKAP8L/SIRT2/PPP2R1A/TOP3A/WRAP73/NUSAP1/RNF212B/SKA2/SLF2/SETDB2/KNSTRN/RECQL5/MACROH2A1/CIAO2B/RACGAP1/PSMG2/KNTC1/TTK/OIP5/DSN1/HJURP/NEK2/CENPH/CENPX/NCAPG/CHAMP1/MMS19/RGS14/ANAPC5/BUB1B/BRIP1/SKA3/FANCD2/MAD2L2/ZWILCH/DLGAP5/KIF4A/PTTG1/BUB1/CEP85/SIRT7/SGO1/PRC1/PSMC3IP/BUB3/NUP37/EHMT2/RAD51C/CHMP6/LCMT1/DCTN2/KIF18B/NUP62/ANAPC7/TRAPPC12/NC…
GOBP_ENERGY_DERIVATION_BY_OXIDATION_OF_ORGANIC_COMPOUNDS	GOBP_ENERGY_DERIVATION_BY_OXIDATION_OF_ORGANIC_COMPOUNDS	GOBP_ENERGY_DERIVATION_BY_OXIDATION_OF_ORGANIC_COMPOUNDS	294	-0.405957	-2.21797	1e-10	1.67616666666667e-08	1.31087719298246e-08	3588	tags=46%, list=21%, signal=37%	NDUFA5/ATP5F1A/OGDH/DYRK2/CBFA2T3/IDH2/PPP1R3A/TRAP1/UQCC3/ACADM/DGUOK/IGF2/FXN/ATP5F1D/ANTKMT/SDHC/COX5B/DLD/DHTKD1/IDH3B/SURF1/NDUFB6/PPP1CC/SLC25A23/MTOR/PPP1CA/CHCHD2/COX6A2/IDH3A/IRS1/ATP5MG/AFG1L/MDH1/PFKM/GYS1/NFATC4/BLOC1S1/COX7C/OGDHL/COX10/NDUFAB1/COX7A2L/NOA1/ATP5PO/MDH2/SLC25A33/PRLH/ETFA/CYCS/PARK7/NDUFB3/UQCRH/GYG2/CHCHD10/PRELID1/DNAJC15/SUCLG1/IGF1/NDUFV1/STOML2/NDUFV3/GSK3A/PASK/…
GOCC_COLLAGEN_CONTAINING_EXTRACELLULAR_MATRIX	GOCC_COLLAGEN_CONTAINING_EXTRACELLULAR_MATRIX	GOCC_COLLAGEN_CONTAINING_EXTRACELLULAR_MATRIX	423	0.47719974537939	2.18487746253555	1e-10	1.67616666666667e-08	1.31087719298246e-08	4245	tags=43%, list=24%, signal=33%	SERPINE2/NTN4/SDC2/LAMA4/COL9A3/SFRP1/ANGPTL7/GPC4/LTBP3/ANGPT2/SERPINA3/ITIH5/PTPRZ1/SOD3/EFNA5/HAPLN1/ENTPD2/VWA2/ANXA1/SPARCL1/MEGF9/SBSPON/AZGP1/NDP/BCAM/EDIL3/FREM2/HMCN1/ADAMTSL4/SERPINA5/PCSK6/VIT/EMILIN1/FRAS1/EMILIN3/FREM1/MGP/A2M/NID1/EFEMP2/ADAMTS1/CDH13/LAMA5/CTHRC1/SERPINE1/ANGPT1/COL8A2/TIMP1/MATN1/SPARC/ANGPTL4/COL19A1/LOXL2/THBS2/COL9A1/TECTA/F3/ITGB4/VWA1/SNORC/S100A4/NCAM1/MFGE8…
GOBP_RIBOSOME_BIOGENESIS	GOBP_RIBOSOME_BIOGENESIS	GOBP_RIBOSOME_BIOGENESIS	296	-0.398549	-2.1842	1e-10	1.67616666666667e-08	1.31087719298246e-08	3860	tags=41%, list=22%, signal=32%	ZNHIT3/NHP2/MRTO4/WDR74/RRP8/C1QBP/RPS27/RPSA/MTG2/RPS28/RPL14/GTF2H5/EXOSC3/ERI1/DROSHA/DKC1/GTPBP4/UTP18/TRAF7/MRPL20/MRPL36/FASTKD2/NOP56/UTP15/FDXACB1/RPL35/PINX1/LAS1L/RPL10/RPL26L1/EXOSC7/DHX30/NOP16/MPHOSPH6/EBNA1BP2/RPP40/RPL3L/LYAR/UTP4/MRM1/GAR1/RPS15/DDX56/EMG1/EXOSC5/RPUSD3/SLX9/UTP11/MALSU1/RPLP0/FBL/EIF6/EXOSC9/DDX28/METTL25B/GNL2/WDR46/RRP1B/RPP38/NOP9/RBFA/TBL3/RPS19/MRPL22/NGDN/S…
GOBP_NCRNA_PROCESSING	GOBP_NCRNA_PROCESSING	GOBP_NCRNA_PROCESSING	381	-0.380707	-2.168	1e-10	1.67616666666667e-08	1.31087719298246e-08	4040	tags=40%, list=23%, signal=32%	NVL/SART1/RPUSD4/TSEN34/ELP3/LIN28B/MOCS3/RCL1/INTS14/ZNHIT3/NHP2/CT45A2/MRTO4/WDR74/RRP8/RPS27/INTS7/RNF113B/NSUN2/RPS28/RPL14/GTF2H5/EXOSC3/ERI1/DROSHA/AGO4/ZCCHC8/DKC1/GTPBP4/UTP18/OSGEP/ZBTB8OS/NOP56/PARN/UTP15/FDXACB1/RPL35/FTSJ1/LAS1L/EXOSC7/DTWD2/RPP14/FARS2/MPHOSPH6/TSEN15/EBNA1BP2/RPP40/METTL2A/USB1/LYAR/UTP4/MRM1/DGCR8/GAR1/RPP25L/RPS15/DUS3L/KTI12/CTU1/DDX56/EMG1/PRORP/EXOSC5/RPUSD3/TR…
GOMF_EXTRACELLULAR_MATRIX_STRUCTURAL_CONSTITUENT	GOMF_EXTRACELLULAR_MATRIX_STRUCTURAL_CONSTITUENT	GOMF_EXTRACELLULAR_MATRIX_STRUCTURAL_CONSTITUENT	172	0.50567453530347	2.16176377823905	1e-10	1.67616666666667e-08	1.31087719298246e-08	3182	tags=38%, list=18%, signal=31%	LAMA4/COL9A3/COL22A1/HAPLN1/MEPE/SBSPON/EDIL3/HMCN1/EMILIN1/FRAS1/EMILIN3/MGP/NID1/EFEMP2/LAMA5/CTHRC1/COL8A2/MATN1/SPARC/COL19A1/THBS2/COL9A1/TECTA/VWA1/MFGE8/COL13A1/LAMB1/COL11A2/OTOL1/LAMA3/SRPX/COL9A2/COL8A1/TGFBI/LAMC1/FMOD/LTBP1/ACAN/TINAGL1/FGL2/COL16A1/POSTN/ZP1/CRELD1/LAMA2/FBN1/PCOLCE/COL4A3/CHI3L1/NPNT/PXDN/SRPX2/MATN2/VCAN/CHADL/AGRN/FBN2/LTBP4/COL4A2/COL4A5/FBN3/COL27A1/COL6A1/AMELX…
GOBP_NUCLEAR_CHROMOSOME_SEGREGATION	GOBP_NUCLEAR_CHROMOSOME_SEGREGATION	GOBP_NUCLEAR_CHROMOSOME_SEGREGATION	281	-0.395873	-2.12854	1e-10	1.67616666666667e-08	1.31087719298246e-08	3479	tags=40%, list=20%, signal=32%	ESCO2/AGO4/CDC42/CHMP1A/BAG6/GEN1/CHMP4A/NDC80/NCAPD2/SYCE2/CHMP2A/MLH1/PINX1/CHMP4B/CHMP2B/RAD21L1/KLHDC8B/KIF14/CCNB1IP1/MCMBP/POGZ/AKAP8L/SIRT2/PPP2R1A/WRAP73/NUSAP1/RNF212B/SLF2/KNSTRN/MACROH2A1/RACGAP1/PSMG2/KNTC1/TTK/DSN1/NEK2/CENPX/NCAPG/CHAMP1/ANAPC5/BUB1B/BRIP1/FANCD2/MAD2L2/ZWILCH/DLGAP5/KIF4A/PTTG1/BUB1/SIRT7/SGO1/PRC1/PSMC3IP/BUB3/EHMT2/RAD51C/CHMP6/LCMT1/DCTN2/KIF18B/NUP62/ANAPC7/TRA…
GOBP_RIBONUCLEOPROTEIN_COMPLEX_BIOGENESIS	GOBP_RIBONUCLEOPROTEIN_COMPLEX_BIOGENESIS	GOBP_RIBONUCLEOPROTEIN_COMPLEX_BIOGENESIS	416	-0.374342	-2.12826	1e-10	1.67616666666667e-08	1.31087719298246e-08	3773	tags=38%, list=22%, signal=30%	WDR74/RRP8/C1QBP/SF3A2/RPS27/RPSA/MTG2/CELF2/RPS28/RPL14/GTF2H5/EXOSC3/EIF2S3/ERI1/DDX23/DROSHA/AGO4/DKC1/GTPBP4/UTP18/TRAF7/EIF2D/MRPL20/COIL/MRPL36/FASTKD2/NOP56/UTP15/YJU2/FDXACB1/RPL35/PINX1/LAS1L/RPL10/RPL26L1/EXOSC7/DHX30/NOP16/GEMIN6/MPHOSPH6/EBNA1BP2/PRPF6/SNRPG/RPP40/RPL3L/LYAR/UTP4/MRM1/GAR1/XAB2/RPS15/RUVBL1/SFSWAP/DDX56/EMG1/PRMT5/EXOSC5/RPUSD3/SLX9/UTP11/MALSU1/SNRPD1/SF3A3/RPLP0/FBL…
GOBP_RRNA_METABOLIC_PROCESS	GOBP_RRNA_METABOLIC_PROCESS	GOBP_RRNA_METABOLIC_PROCESS	257	-0.393227	-2.1043	1e-10	1.67616666666667e-08	1.31087719298246e-08	3591	tags=39%, list=21%, signal=31%	RPS28/RPL14/GTF2H5/EXOSC3/ERI1/GTF3C5/DROSHA/DKC1/GTPBP4/UTP18/NOP56/UTP15/FDXACB1/RPL35/LAS1L/EXOSC7/MPHOSPH6/EBNA1BP2/MTOR/RPP40/POLR1G/LYAR/UTP4/MRM1/GAR1/RPS15/DDX56/EMG1/EXOSC5/RPUSD3/GTF3C2/SLX9/UTP11/FBL/EIF6/MACROH2A1/EXOSC9/METTL25B/WDR46/RRP1B/RPP38/NOP9/RBFA/TBL3/SMARCA4/RPS19/NGDN/TCOF1/SIRT7/PPAN/EIF4A3/SNU13/DDX51/TSR3/ERI3/RRP9/MRM2/RPS16/SMARCB1/FTSJ3/TRIR/RPUSD1/IMP3/ABT1/ISG20/R…
GOBP_VASCULAR_PROCESS_IN_CIRCULATORY_SYSTEM	GOBP_VASCULAR_PROCESS_IN_CIRCULATORY_SYSTEM	GOBP_VASCULAR_PROCESS_IN_CIRCULATORY_SYSTEM	257	0.473756944982442	2.10009582345806	1e-10	1.67616666666667e-08	1.31087719298246e-08	3025	tags=37%, list=17%, signal=31%	SLC5A3/VEGFA/BMP6/SOD3/AKAP12/ATP1B2/EDN3/ITGA1/CAV1/ATP2B1/DOCK4/SLC1A1/P2RY1/SLC2A1/KCNMB4/CTNNBIP1/ADORA1/EXT1/ABCA2/NPR3/BCR/SLC38A2/ADRB1/TRPV4/ANGPT1/INSR/ADRA2B/TJP1/LRP2/ADM/SLC4A3/ROCK2/SLC15A2/ABCC4/SLC12A2/F2R/CHRM3/GPER1/ADRA1D/SLC6A6/HTR2A/KCNMA1/LRP3/HTR7/LEPR/SLIT2/EDN2/OXTR/SLC13A3/ABCC8/SLC2A10/ADORA2B/OCLN/EXT2/ZDHHC21/SLC16A12/SLC6A9/SLC6A4/CD36/BDKRB2/TBXAS1/SLC27A1/YES1/ECE1/…
GOCC_ENDOPLASMIC_RETICULUM_LUMEN	GOCC_ENDOPLASMIC_RETICULUM_LUMEN	GOCC_ENDOPLASMIC_RETICULUM_LUMEN	310	0.459621217269407	2.07646565318717	1e-10	1.67616666666667e-08	1.31087719298246e-08	5412	tags=51%, list=31%, signal=36%	SPP1/APLP2/PDGFA/SDC2/COL9A3/APP/IGFBP3/COL22A1/TF/ARSJ/F5/MEPE/FAM20C/SPARCL1/PDGFC/GOLM1/PDGFD/ADAMTSL4/PRSS23/P4HA1/TSPAN5/COL8A2/TIMP1/STC2/COL19A1/COL9A1/MBTPS1/ERP44/QSOX1/VWA1/IGFBP1/ADAM17/C4A/MFGE8/CHRDL1/BACE1/CST3/NUCB1/COL13A1/FKBP14/LAMB1/COL11A2/SERPINH1/COL9A2/IGFBP5/COL8A1/LAMC1/TGOLN2/FGF23/FKBP10/LTBP1/PDIA6/VCPIP1/POGLUT1/FKBP7/ADAMTS5/CES2/CDH2/COL16A1/TOR1B/CP/POGLUT3/ERLEC1/…
GOBP_MITOTIC_NUCLEAR_DIVISION	GOBP_MITOTIC_NUCLEAR_DIVISION	GOBP_MITOTIC_NUCLEAR_DIVISION	294	-0.373428	-2.04025	1e-10	1.67616666666667e-08	1.31087719298246e-08	2589	tags=34%, list=15%, signal=29%	AKAP8L/SIRT2/PPP2R1A/PRMT5/WRAP73/NUSAP1/CCDC61/FLNA/SLF2/KNSTRN/MACROH2A1/BORA/RACGAP1/PSMG2/KNTC1/CHEK1/NPM2/TTK/ANKLE2/DSN1/NEK2/IGF1/FBXW5/NCAPG/CHAMP1/ANAPC5/BUB1B/MAD2L2/ZWILCH/DLGAP5/KIF4A/PTTG1/BUB1/CEP85/SIRT7/SGO1/PIN1/PPP1R9B/PRC1/BUB3/CTDP1/CHMP6/LCMT1/DCTN2/KIF18B/NUP62/ANAPC7/AAAS/PDXP/NCAPG2/KPNB1/CDC6/NCAPH2/TRIP13/RCC1/CDCA5/CCNB1/CEP55/PHB2/POLDIP2/NUDC/KIF22/KIF23/RANBP1/TPX2/M…
GOBP_EXTERNAL_ENCAPSULATING_STRUCTURE_ORGANIZATION	GOBP_EXTERNAL_ENCAPSULATING_STRUCTURE_ORGANIZATION	GOBP_EXTERNAL_ENCAPSULATING_STRUCTURE_ORGANIZATION	310	0.451493487751062	2.03974639274157	1e-10	1.67616666666667e-08	1.31087719298246e-08	3573	tags=35%, list=20%, signal=28%	MMP16/NTN4/CSGALNACT1/COL9A3/APP/LOXL4/ANGPTL7/LTBP3/COL22A1/LOXL3/FSCN1/CAV1/HPN/BMP2/HMCN1/ADAMTSL4/EXT1/VIT/EMILIN1/MIA/P4HA1/NID1/MPZL3/EFEMP2/ADAMTS1/ITGA8/LOX/COL8A2/CAV2/COL19A1/DDR2/LOXL2/COL9A1/TNFRSF1A/QSOX1/GSN/VWA1/CST3/RECK/TGFB2/PHLDB1/COL13A1/PTX3/LAMB1/COL11A2/SERPINH1/OTOL1/COL9A2/HPSE2/ADAMTS9/COL8A1/TGFBI/LAMC1/FKBP10/FMOD/RUNX1/CFLAR/SLC2A10/HAS3/ADAMTS5/BCL3/COL16A1/POSTN/GPM…
GOBP_CELL_CELL_ADHESION_VIA_PLASMA_MEMBRANE_ADHESION_MOLECULES	GOBP_CELL_CELL_ADHESION_VIA_PLASMA_MEMBRANE_ADHESION_MOLECULES	GOBP_CELL_CELL_ADHESION_VIA_PLASMA_MEMBRANE_ADHESION_MOLECULES	274	0.449649596353749	2.00907138157934	1e-10	1.67616666666667e-08	1.31087719298246e-08	3843	tags=39%, list=22%, signal=31%	FGFRL1/GPC4/EFNA5/CDH19/PTPRG/FLRT3/PCDH9/PALLD/SPARCL1/BMP2/NPTN/PCDHB10/HMCN1/OBSL1/MPZL2/AMIGO1/PCDHB14/CDH13/CADM1/CNTN4/PKD1/MYOT/DCHS1/PCDHGC5/IL1RAP/PCDH7/UNC5D/CDH8/CLDN1/SDK2/ADGRL1/PCDHB7/CLDN11/PCDHB12/TGFB2/CLDN2/KLF4/PCDHB11/CNTN6/ACVR1/PCDHB6/PCDHB13/IGSF21/CDH2/PCDHB4/VSTM2L/PCDHB16/PTPRF/ROBO3/ADGRL3/DCHS2/DAB1/PCDHB15/CLDN7/TGFBR2/MYADM/PCDHB8/PCDHGA5/GPC6/PCDHGA9/PCDHGA2/ITGB1/P…
GOMF_CATALYTIC_ACTIVITY_ACTING_ON_RNA	GOMF_CATALYTIC_ACTIVITY_ACTING_ON_RNA	GOMF_CATALYTIC_ACTIVITY_ACTING_ON_RNA	386	-0.352942	-2.00368	1e-10	1.67616666666667e-08	1.31087719298246e-08	3215	tags=33%, list=18%, signal=28%	PARN/FDXACB1/CARS2/HELZ2/FTSJ1/DDX42/EXD2/EXOSC7/DTWD2/RPP14/DHX30/WARS2/FARS2/DDX19B/CPSF3/RPP40/METTL2A/POLR1G/USB1/LRRC47/DXO/MRM1/YARS1/JMJD6/WARS1/HARS2/IGHMBP2/EXOG/DUS3L/DDX55/RPAP1/POLR1C/DDX56/EMG1/PRORP/EXOSC5/TRMT44/INTS11/FARSA/NARS1/FBL/PTRHD1/PARS2/PSTK/EXOSC9/RTCA/APEX1/POLR2I/POLRMT/DDX28/ELAC2/DCPS/POLR1H/METTL25B/PCIF1/NARS2/TRMT1/KHNYN/TRMU/DHX16/POLR3K/RPP38/LARS2/BRIP1/DHX34/…
GOBP_DNA_RECOMBINATION	GOBP_DNA_RECOMBINATION	GOBP_DNA_RECOMBINATION	317	-0.36414	-2.00356	1e-10	1.67616666666667e-08	1.31087719298246e-08	2888	tags=32%, list=17%, signal=27%	RAD21L1/MCM4/POLB/RAD51AP1/CCNB1IP1/BRCA1/POGZ/EP400/XRCC2/HDGFL2/IGHMBP2/HMCES/MCRS1/PALB2/ANKLE1/MMS22L/RUVBL1/PARPBP/CDC7/TOP3A/UBQLN4/MCM2/KMT5C/POLQ/LIG3/MEAF6/H1-10/TONSL/RNF212B/RECQL5/AP5Z1/CHEK1/SIRT6/APEX1/KDM1A/CYREN/CENPX/RADX/RPA3/MMS19/MCM6/FIGNL1/MCM3/INTS3/BRIP1/MCM7/FANCD2/MAD2L2/SWSAP1/RAD51D/BATF/H2AX/ACTR5/XRCC1/PSMC3IP/MND1/ACTB/POLL/RAD51C/ENDOG/WRAP53/ALYREF/NHEJ1/HUS1B/AUN…
GOCC_RECEPTOR_COMPLEX	GOCC_RECEPTOR_COMPLEX	GOCC_RECEPTOR_COMPLEX	403	0.435462150513984	1.9905317041245	1e-10	1.67616666666667e-08	1.31087719298246e-08	4721	tags=41%, list=27%, signal=31%	GRIK3/EPHB3/APP/AHR/LOXL4/TF/IL6ST/ITGB3/ITGA2/OSMR/ITGA1/GPR37/TRIL/FLT1/IL13RA1/GRIA2/LRP1B/BMP2/ITGA6/TLR2/DLG4/ITGAV/GRIK4/EMILIN1/GRIA1/ITGA10/ITGA8/LIFR/PLA2R1/RXRA/DDR2/INSR/OLFM3/LRP2/NBR1/TNFRSF1A/ITGB4/IL31RA/LTK/CHRNA9/MUSK/GRIA4/PEX5L/ACVR2A/CNIH3/HTR2A/FGFR1/GABRB2/EPHA3/GABRG2/LEPR/TRPV3/PTPRA/ACVR1/GFRA1/GFRA3/LY96/EPHA2/LDLR/IL13RA2/ROS1/IL27RA/BIRC2/GABRD/GABRB1/GABRE/NRP1/ALK/CD…
GOCC_CHROMOSOMAL_REGION	GOCC_CHROMOSOMAL_REGION	GOCC_CHROMOSOMAL_REGION	364	-0.354009	-1.97992	1e-10	1.67616666666667e-08	1.31087719298246e-08	2997	tags=33%, list=17%, signal=28%	ERCC6L/CHMP4B/CHMP2B/PPP1CC/RNF8/MCM4/PPP1CA/ORC5/RAD51AP1/NUP107/GAR1/TOX4/SIRT2/PPP2R1A/WRNIP1/ZBTB48/DAXX/MCM2/KMT5C/MEAF6/SKA2/XRCC6/KNSTRN/MACROH2A1/CENPL/KNTC1/TINF2/CHEK1/SIRT6/TTK/ACD/OIP5/DSN1/APEX1/HJURP/NEK2/CENPU/KDM1A/THOC3/CENPH/CENPX/SS18L1/NCAPG/CHAMP1/H4C2/MCM6/MCM3/BUB1B/TELO2/H4C3/GATAD2B/ZNF330/MCM7/SKA3/NGDN/ZWILCH/BUB1/RAD51D/SGO1/H2AX/SUV39H2/TFIP11/EZH2/XRCC1/RBBP7/TERT/CH…
GOBP_OSSIFICATION	GOBP_OSSIFICATION	GOBP_OSSIFICATION	402	0.426502344542301	1.95081685759229	1e-10	1.67616666666667e-08	1.31087719298246e-08	3211	tags=35%, list=18%, signal=30%	SPP1/MMP16/CSGALNACT1/NELL1/SLC26A2/SFRP1/XYLT1/LTBP3/BMP6/IL6ST/ATP2B1/PHEX/FGF2/SOX8/NAB1/ZHX3/CRIM1/FAM20C/BMP2/BPNT2/CTNNBIP1/ANKH/EXT1/STC1/ID4/PTCH1/MGP/FZD1/ALOX15/WWTR1/LOX/CTHRC1/PTK2/DHRS3/MATN1/DCHS1/MRC2/DDR2/HOXA2/YAP1/RBPJ/RSPO2/AREG/CDK6/LGR4/NBR1/TENT5A/SNX10/CHRDL1/ACVR2A/TGFB2/TNFRSF11A/LRRC17/GLI2/COL13A1/TAPT1/SMAD7/LRP3/SMAD5/MDK/REST/TGFB3/IGFBP5/BCAP29/SOX11/ACVR1/SBDS/FGF2…
GOBP_UROGENITAL_SYSTEM_DEVELOPMENT	GOBP_UROGENITAL_SYSTEM_DEVELOPMENT	GOBP_UROGENITAL_SYSTEM_DEVELOPMENT	350	0.429548058792588	1.95005566339315	1e-10	1.67616666666667e-08	1.31087719298246e-08	4051	tags=39%, list=23%, signal=30%	PDGFA/EPHB3/VEGFA/SFRP1/GDNF/ANGPT2/BMP6/MTSS1/SDC4/NFIA/EYA1/PLCE1/FGF2/POU3F3/SOX8/ANXA1/WNK4/SPRY1/BMP2/PDGFD/RRM2B/CTNNBIP1/FREM2/EXT1/FRAS1/CYP26A1/ID4/PROX1/PTCH1/NID1/GCNT1/ADAMTS1/WWTR1/HOXA10/ITGA8/LAMA5/ANGPT1/PKD1/DCHS1/YAP1/LRP2/LGR4/SALL1/FOXJ1/TIPARP/LRRK2/TFAP2B/BMPER/ARG2/TGFB2/TNS2/RIDA/GDF11/GLI2/RARG/SMAD7/SMAD5/EFNB2/PKD2/STRA6/SOX11/ACVR1/GFRA1/CFLAR/SLIT2/LGR5/FGF1/NRP1/OSR1…
GOBP_GENERATION_OF_PRECURSOR_METABOLITES_AND_ENERGY	GOBP_GENERATION_OF_PRECURSOR_METABOLITES_AND_ENERGY	GOBP_GENERATION_OF_PRECURSOR_METABOLITES_AND_ENERGY	466	-0.339426	-1.93041	1e-10	1.67616666666667e-08	1.31087719298246e-08	3030	tags=39%, list=17%, signal=33%	ME2/NDUFA5/ATP5F1A/OGDH/DYRK2/CBFA2T3/TALDO1/PGM1/IDH2/PPP1R3A/ENTPD5/TRAP1/CYBA/UQCC3/ACADM/DGUOK/IGF2/FXN/ATP5F1D/ANTKMT/PGAM1/ASIP/SDHC/COX5B/DLD/DHTKD1/IDH3B/SURF1/NDUFB6/PPP1CC/SLC25A23/MTOR/PPP1CA/PGLS/CHCHD2/COX6A2/IDH3A/IRS1/ATP5MG/AFG1L/MDH1/PFKM/G6PD/GYS1/SHPK/NFATC4/BLOC1S1/COX7C/OGDHL/COX10/NDUFAB1/COX7A2L/NOA1/ATP5PO/MDH2/UQCR11/SLC25A33/PPARD/PRLH/EIF6/ETFA/CYCS/PARK7/SIRT6/NDUFB3/P…
GOBP_AXON_DEVELOPMENT	GOBP_AXON_DEVELOPMENT	GOBP_AXON_DEVELOPMENT	473	0.418176792249917	1.92914218859476	1e-10	1.67616666666667e-08	1.31087719298246e-08	3498	tags=34%, list=20%, signal=28%	SPP1/CSPG5/APLP2/EPHB3/SEMA4B/VEGFA/TNFRSF21/DIXDC1/APP/GDNF/MT3/PTPRZ1/EFNA5/EDN3/KALRN/ETV1/CHL1/TIAM1/BDNF/FLRT3/FEZ1/PALLD/MAP1B/MAP2/SEMA3D/APOD/NPTN/SPRY3/ADGRB1/EXT1/NPTX1/PTCH1/AMIGO1/LAMA5/NRCAM/EFNB1/PTK2/SLITRK6/CNTN4/GAP43/MYOT/INPP5F/RGMA/HOXA2/SCN1B/PARD3/PGRMC1/UNC5D/NCAM1/TIAM2/NR4A2/BOC/GLI2/SEMA3A/S100B/LHX2/KLF4/LAMA3/EFNB2/EPHA3/NFASC/CNTN6/PAFAH1B1/GFRA3/FEZ2/SLIT2/EPHA2/EFNA…
GOBP_CELL_JUNCTION_ASSEMBLY	GOBP_CELL_JUNCTION_ASSEMBLY	GOBP_CELL_JUNCTION_ASSEMBLY	415	0.406472682489713	1.85955724989528	1e-10	1.67616666666667e-08	1.31087719298246e-08	4396	tags=41%, list=25%, signal=32%	EPHB3/VEGFA/PRKCA/SFRP1/APP/GPC4/EFNA5/CDH19/ITGA2/SDC4/FSCN1/CAV1/BDNF/FLRT3/MAP1B/APOD/ITGA6/NPTN/CORO2B/TLR2/ARHGAP6/PCDHB10/ADGRB1/OBSL1/NPTX1/NEGR1/FZD1/AMIGO1/BCR/PCDHB14/NRCAM/TRPV4/PTK2/SLITRK6/GAP43/DCHS1/DLC1/THBS2/TJP1/PARD3/IL1RAP/RAPGEF2/ITGB4/ROCK2/CDH8/MUSK/CLDN1/ARMCX5-GPRASP2/PDLIM5/SDK2/CLDN11/CLDN2/GJB2/SMAD7/EFNB2/GABRB2/EPHA3/GABRG2/PCDHB11/PTPRA/LAMC1/MAP4K4/EPHA2/TPBG/PKP4/…
GOBP_ORGANELLE_FISSION	GOBP_ORGANELLE_FISSION	GOBP_ORGANELLE_FISSION	490	-0.319567	-1.83281	1e-10	1.67616666666667e-08	1.31087719298246e-08	2301	tags=26%, list=13%, signal=23%	CCDC61/RNF212B/FLNA/ZSCAN21/SLF2/KNSTRN/MACROH2A1/BORA/RACGAP1/PSMG2/KNTC1/CHEK1/NPM2/TTK/ANKLE2/DSN1/NEK2/PEX19/CENPX/IGF1/FBXW5/NCAPG/CHAMP1/ANAPC5/FIGNL1/BUB1B/BRIP1/STAT2/FANCD2/MAD2L2/ZWILCH/DLGAP5/KIF4A/PTTG1/BUB1/CEP85/SIRT7/RAD51D/SGO1/PIN1/PPP1R9B/PRC1/CORO1C/PSMC3IP/BUB3/MND1/EHMT2/CTDP1/RAD51C/CHMP6/LCMT1/DCTN2/KIF18B/NUP62/UBB/CCNB2/ANAPC7/AAAS/PDXP/NCAPG2/KPNB1/CDC6/CKS2/NCAPH2/MYO19…
GOBP_KIDNEY_EPITHELIUM_DEVELOPMENT	GOBP_KIDNEY_EPITHELIUM_DEVELOPMENT	GOBP_KIDNEY_EPITHELIUM_DEVELOPMENT	140	0.518320034051646	2.16310451456868	1.0377667881677e-10	1.71095419485288e-08	1.33808342384625e-08	3504	tags=41%, list=20%, signal=33%	VEGFA/SFRP1/GDNF/MTSS1/SDC4/EYA1/FGF2/POU3F3/SOX8/WNK4/SPRY1/BMP2/CTNNBIP1/EXT1/PTCH1/WWTR1/LAMA5/PKD1/DCHS1/YAP1/LGR4/SALL1/FOXJ1/TFAP2B/BMPER/ARG2/GDF11/SMAD7/SMAD5/EFNB2/PKD2/SLIT2/FGF1/OSR1/CER1/BMP7/NOG/CALB1/CRLF1/KIF26B/KLHL3/NPNT/LIF/MAGI2/SOX9/FOXC1/KLF15/NOTCH1/BMP4/SMAD4/AHI1/SMAD1/GREB1L/GPC3/EDNRA/RARB/WNT2B/HOXD11
GOBP_CELL_SUBSTRATE_ADHESION	GOBP_CELL_SUBSTRATE_ADHESION	GOBP_CELL_SUBSTRATE_ADHESION	358	0.41561437107817	1.89192700391827	1.3237974118496e-10	2.147327511447e-08	1.67935725998984e-08	4234	tags=38%, list=24%, signal=29%	SPRY4/CSPG5/RIN2/NTN4/EPHB3/VEGFA/ST6GAL1/SNED1/SFRP1/FZD7/ANGPT2/ATP1B2/EFNA5/ITGB3/ITGA2/SDC4/BCL6/ITGA1/VWA2/TIAM1/SGCE/APOD/ITGA6/MEGF9/CORO2B/BCAM/ARHGAP6/EDIL3/ITGAV/VIT/EMILIN1/FREM1/NID1/BCR/ALOX15/EFEMP2/ITGA10/ITGA8/CDH13/LAMA5/PTK2/SERPINE1/UTRN/ANGPT1/PKD1/DLC1/CDK6/TECTA/EMP2/ITGB4/RASA1/ROCK2/COL13A1/LAMB1/FUT1/MDK/EPHA3/ADAMTS9/COL8A1/PTPRA/LAMC1/MAP4K4/EFNA1/ATRN/NRP1/SEMA3E/CASK/…
GOCC_MITOCHONDRIAL_LARGE_RIBOSOMAL_SUBUNIT	GOCC_MITOCHONDRIAL_LARGE_RIBOSOMAL_SUBUNIT	GOCC_MITOCHONDRIAL_LARGE_RIBOSOMAL_SUBUNIT	54	-0.640579	-2.68158	1.54236378878023e-10	2.46215121012108e-08	1.92557096570859e-08	3410	tags=67%, list=20%, signal=54%	MRPL54/MRPL20/MRPL36/MRPL23/MRPL16/MRPL3/MRPL11/MRPL30/MRPL28/MRPL35/MRPL34/MRPL22/MRPL21/MRPL40/MRPL58/MRPL57/MRPL39/MRPL18/MRPL46/MRPL14/MRPL24/MRPL4/MRPL10/MRPL47/MRPL38/MRPL44/MRPL41/MPV17L2/MRPL43/MRPL9/MRPL55/MRPL37/MRPL2/MRPL12/MRPL52/MRPL27
GOMF_GROWTH_FACTOR_BINDING	GOMF_GROWTH_FACTOR_BINDING	GOMF_GROWTH_FACTOR_BINDING	139	0.52624573924128	2.19561472404879	1.74829445632785e-10	2.74728083551394e-08	2.14856187132923e-08	4134	tags=49%, list=24%, signal=38%	IGFBP2/PDGFA/FGFRL1/IGFBP3/LTBP3/IL6ST/ITGB3/OSMR/FGFBP2/FLT1/GLG1/CRIM1/ITGA6/ESM1/ITGAV/PCSK6/A2M/LIFR/INSR/LRP2/CCN6/ITGB4/IGFBP1/HTRA1/ACVR2A/HAP1/SHC1/FGFR1/TGFB3/IGFBP5/ACVR1/LTBP1/EPHA2/NRP1/CD36/KDR/FGFR3/CCN2/TGFBR2/ERBB2/IGF1R/GPC1/EGFR/PXDN/SRPX2/IGFBP6/IL1R1/TRIM16/NTRK2/ACVR1B/IL36RN/KL/CCN4/GHRHR/LTBP4/COL6A1/IL1RN/TGFBR3/PDGFB/NGFR/NKD2/NTRK3/ENG/LTBP2/THBS1/RHBDF1/WFIKKN1/ACVRL1
GOBP_CONNECTIVE_TISSUE_DEVELOPMENT	GOBP_CONNECTIVE_TISSUE_DEVELOPMENT	GOBP_CONNECTIVE_TISSUE_DEVELOPMENT	257	0.447071451058921	1.98180289935585	1.88419760806833e-10	2.91528851451433e-08	2.27995538906665e-08	3502	tags=38%, list=20%, signal=31%	PDGFA/ARRDC3/CSGALNACT1/LTBP3/BMP6/ZEB1/FGF2/GLG1/SOX8/BMP2/TRPS1/SORL1/PDGFD/BPNT2/PRRX1/EXT1/STC1/HOXA3/ID4/MGP/LOX/TRPV4/TIMP1/MATN1/PKD1/LOXL2/OXCT1/RSPO2/SNORC/WNT9A/TAPT1/RARG/OTOR/SMAD7/COL11A2/SMAD5/SERPINH1/SOX5/MDK/ZNF516/DLX2/TGFBI/PTHLH/RUNX1/CFLAR/BMP8B/GPLD1/SNAI1/OSR1/CER1/BMP7/NOG/FGFR3/DGAT2/LRP5/CCN2/TGFBR2/RORC/WNT5A/ATF2/FGF9/RXFP1/EGR1/ZBTB16/GDF5/HOXA5/TRPM4/CHI3L1/BMPR1A/PI…
GOCC_BASEMENT_MEMBRANE	GOCC_BASEMENT_MEMBRANE	GOCC_BASEMENT_MEMBRANE	94	0.585083334465634	2.31370114812727	2.85180793060835e-10	4.34555035729214e-08	3.3985181590918e-08	3086	tags=48%, list=18%, signal=40%	NTN4/LAMA4/COL9A3/EFNA5/ENTPD2/VWA2/MEGF9/FREM2/HMCN1/FRAS1/FREM1/NID1/EFEMP2/ADAMTS1/LAMA5/COL8A2/TIMP1/SPARC/LOXL2/THBS2/COL9A1/ITGB4/VWA1/LAMB1/OTOL1/LAMA3/COL8A1/TGFBI/LAMC1/ATRN/CASK/NTN3/LAMA2/FBN1/COL4A3/THBS4/NPNT/P3H2/EGFLAM/LAD1/AGRN/COL4A2/COL4A5/CCDC80/SERPINF1
GOBP_SYNAPSE_ASSEMBLY	GOBP_SYNAPSE_ASSEMBLY	GOBP_SYNAPSE_ASSEMBLY	178	0.485189732287432	2.08733394198841	4.45285753799211e-10	6.59371660732314e-08	5.15673822264864e-08	3685	tags=42%, list=21%, signal=34%	EPHB3/APP/GPC4/EFNA5/BDNF/FLRT3/MAP1B/NPTN/TLR2/PCDHB10/ADGRB1/OBSL1/NPTX1/NEGR1/FZD1/AMIGO1/PCDHB14/NRCAM/SLITRK6/GAP43/THBS2/IL1RAP/MUSK/ARMCX5-GPRASP2/PDLIM5/SDK2/EFNB2/GABRB2/GABRG2/PCDHB11/TPBG/NLGN2/OXTR/PCDHB6/PCDHB13/LRRTM2/CDH2/PCDHB4/PCDHB16/ADGRL3/LRP4/NLGN4X/IL1RAPL2/WNT5A/VSTM5/LRRN3/STAU2/GPC6/CLSTN1/PCDHB5/NLGN3/PCDHB2/SLITRK3/PCDHB3/SRPX2/NTRK2/SLIT1/PCDHB9/EPHB1/LRRTM1/NRXN1/AGRN…
GOBP_SYNAPSE_ORGANIZATION	GOBP_SYNAPSE_ORGANIZATION	GOBP_SYNAPSE_ORGANIZATION	414	0.394172411849445	1.80508849257613	4.45831489806079e-10	6.59371660732314e-08	5.15673822264864e-08	4404	tags=38%, list=25%, signal=29%	EPHB3/DAB2IP/APP/GDNF/GPC4/EFNA5/NGEF/NFIA/TANC2/BDNF/FLRT3/SLC1A1/PPFIBP1/ARC/MAP1B/SPARCL1/NPTN/PRNP/TLR2/DLG4/PCDHB10/ADGRB1/OBSL1/NPTX1/NEGR1/FZD1/AMIGO1/PCDHB14/CAMK2B/NRCAM/SLITRK6/PPFIA4/GAP43/MYOT/INSR/THBS2/PCDHGC5/IL1RAP/PGRMC1/CDH8/MUSK/ARMCX5-GPRASP2/PDLIM5/LRRK2/SDK2/ADGRL1/F2R/EFNB2/GABRB2/CAMK1/NFASC/REST/GABRG2/PCDHB11/PAFAH1B1/ABI2/EFNA1/TPBG/NLGN2/OXTR/ELFN1/PCDHB6/PCDHB13/IGSF2…
GOBP_POSITIVE_REGULATION_OF_MAPK_CASCADE	GOBP_POSITIVE_REGULATION_OF_MAPK_CASCADE	GOBP_POSITIVE_REGULATION_OF_MAPK_CASCADE	475	0.384001347888332	1.77112472258196	5.56368167172095e-10	8.10926761920255e-08	6.34200296736826e-08	4412	tags=35%, list=25%, signal=27%	PDGFA/VEGFA/PRKCA/DIXDC1/DAB2IP/APP/MT3/FZD7/RELL1/AKAP12/TPD52L1/EDN3/ITGA1/TNFRSF19/GPR37/PLCE1/STK3/LPAR1/FLT1/FGF2/TGFA/P2RY1/BMP2/SH3RF1/PDGFC/NPTN/PDGFD/SPRY2/SASH1/PJA2/ADORA1/GAREM1/ALOX15/FBXW7/TRPV4/PLA2G5/ANGPT1/CAV2/INSR/RB1CC1/ADRA2B/WNT16/RAPGEF2/ROCK2/XIAP/LRRK2/BMPER/NOD2/TGFB2/F2R/TNFRSF11A/DOK4/GPER1/ADRA1D/HTR2A/SHC1/SEMA3A/RASGRP1/FGFR1/PLCB1/TGFB3/FGF23/CFLAR/EFNA1/TPBG/FGF1/…
GOBP_SENSORY_ORGAN_MORPHOGENESIS	GOBP_SENSORY_ORGAN_MORPHOGENESIS	GOBP_SENSORY_ORGAN_MORPHOGENESIS	265	0.434585718985734	1.9336775443014	5.70351476344861e-10	8.19432113942895e-08	6.40852064849443e-08	3845	tags=36%, list=22%, signal=29%	VEGFA/FZD6/THRB/ZEB1/EYA1/TTC39C/FGF2/HPN/SLC1A1/SOX8/ROM1/STAT3/SPRY2/PRRX1/OBSL1/PROX1/BCR/ITGA8/CTHRC1/MYO15A/SLITRK6/COL8A2/TBX3/HOXA2/WNT16/OLFM3/CABP4/HCN1/MYO3B/CHRNA9/TFAP2B/SDK2/TBC1D20/MEGF11/WNT9A/GDF11/ALDH1A3/VSX1/RARG/COL8A1/STRA6/SOX11/ABI2/INTU/EPHA2/MAFB/SKI/CITED2/HOXC13/ATP8A2/OSR1/INSIG2/PAX6/LHFPL5/BMP7/LCTL/KDR/NOG/LRP5/FOXE3/WNT5A/FGF9/CALB1/FBN1/SP3/STAU2/DLX5/CNTF/NTRK2/S…
GOMF_METAL_CLUSTER_BINDING	GOMF_METAL_CLUSTER_BINDING	GOMF_METAL_CLUSTER_BINDING	66	-0.601617	-2.62577	6.36846074596638e-10	9.02079010171604e-08	7.05487601095045e-08	1898	tags=50%, list=11%, signal=45%	GLRX3/NDUFV1/RSAD1/BRIP1/CIAO3/GLRX2/NUBP2/CISD3/NDUFV2/KIF4A/CDK5RAP1/ACO2/FDX2/NDUFS8/DNA2/NTHL1/NFS1/UQCRFS1/FECH/SDHB/ERCC2/CISD1/NDUFS2/MUTYH/BOLA2/BOLA2B/POLD1/ISCA2/DDX11/PRIM2/NDUFS7/POLE/GLRX5
GOBP_MITOTIC_CELL_CYCLE_PHASE_TRANSITION	GOBP_MITOTIC_CELL_CYCLE_PHASE_TRANSITION	GOBP_MITOTIC_CELL_CYCLE_PHASE_TRANSITION	409	-0.317012	-1.80468	6.50737708917244e-10	9.089540470251e-08	7.10864351027726e-08	2253	tags=26%, list=13%, signal=23%	CDK15/CACUL1/PHOX2B/DNM2/KHDRBS1/PSMG2/ZFYVE19/KNTC1/CHEK1/NPM2/TTK/APEX1/E2F6/TAF10/CKS1B/MYO16/ANAPC5/STIL/INTS3/BUB1B/TMEM14B/RRM2/MAD2L2/CCNJ/ZWILCH/DLGAP5/BUB1/SIRT7/RPTOR/PPP1R9B/TICRR/PLK3/EZH2/CCND1/TERT/BUB3/CTDP1/RAD51C/CDK4/LCMT1/ECD/CASP2/CCNB2/ANAPC7/HUS1B/CLSPN/CDK1/BRSK2/MBLAC1/CDC6/CKS2/TRIP13/CDC34/RCC1/CDCA5/IQGAP3/CCNB1/CDKN2A/PHB2/ERCC2/CCNE1/DONSON/NABP2/BABAM1/CCNF/MELK/FBXL…
GOBP_REGULATION_OF_NERVOUS_SYSTEM_DEVELOPMENT	GOBP_REGULATION_OF_NERVOUS_SYSTEM_DEVELOPMENT	GOBP_REGULATION_OF_NERVOUS_SYSTEM_DEVELOPMENT	428	0.389546043896175	1.78272569561223	9.10206842730753e-10	1.2539657831977e-07	9.80687170711491e-08	3685	tags=35%, list=21%, signal=28%	SPP1/SERPINE2/EPHB3/SEMA4B/VEGFA/TNFRSF21/DIXDC1/MT3/PTPRZ1/EFNA5/IL6ST/NCMAP/TIAM1/BDNF/FLRT3/SOX8/MAP1B/MAP2/SEMA3D/BMP2/SORL1/NPTN/LGI4/TLR2/ADGRB1/OBSL1/OLIG2/ID4/AMIGO1/CAMK2B/SLITRK6/TG/THBS2/YAP1/LRP2/PARD3/IL1RAP/RAPGEF2/ARMCX5-GPRASP2/TIAM2/TLX2/APPL2/HAP1/GPER1/BHLHE40/RARG/SEMA3A/LHX2/CTDSP1/MDK/DLX2/REST/SOX11/PAFAH1B1/SLIT2/LDLR/DLX1/TPBG/NLGN2/OXTR/ABCC8/NRP1/NDEL1/LRRTM2/SKI/SEMA3E…
GOCC_NUCLEOID	GOCC_NUCLEOID	GOCC_NUCLEOID	43	-0.664823	-2.61667	9.78665511153533e-10	1.33005933049609e-07	1.04019753902407e-07	1998	tags=58%, list=11%, signal=52%	FASTKD2/DHX30/FASTKD5/SLC25A5/POLRMT/DDX28/ELAC2/TWNK/SSBP1/POLG/TERT/HADHB/HSD17B10/LONP1/DNA2/LRRC59/POLDIP2/HADHA/SUPV3L1/ATAD3A/VDAC2/VDAC1/TUFM/ATP5F1B/UQCC2
GOBP_NEURON_PROJECTION_GUIDANCE	GOBP_NEURON_PROJECTION_GUIDANCE	GOBP_NEURON_PROJECTION_GUIDANCE	234	0.450320141760855	1.98527470013196	1.09301905013014e-09	1.46566567828784e-07	1.14625099544876e-07	3685	tags=40%, list=21%, signal=32%	EPHB3/SEMA4B/VEGFA/APP/GDNF/EFNA5/EDN3/KALRN/ETV1/CHL1/BDNF/FLRT3/FEZ1/PALLD/SEMA3D/NPTN/EXT1/PTCH1/LAMA5/NRCAM/EFNB1/PTK2/CNTN4/GAP43/MYOT/HOXA2/SCN1B/PGRMC1/UNC5D/NCAM1/BOC/GLI2/SEMA3A/LHX2/LAMA3/EFNB2/EPHA3/NFASC/CNTN6/GFRA3/FEZ2/SLIT2/EPHA2/EFNA1/NRP1/SEMA3E/NTN3/DPYSL2/EPHB4/VSTM2L/PAX6/DCC/BMP7/ROBO3/PLXNA3/NOG/ECE1/ERBB2/WNT5A/EFNB3/LAMA2/NIBAN2/DLX5/CHN1/ARHGAP35/ROBO1/NFIB/UNC5B/SLIT1/SE…
GOBP_CELL_MATRIX_ADHESION	GOBP_CELL_MATRIX_ADHESION	GOBP_CELL_MATRIX_ADHESION	231	0.448529485740459	1.97428695730125	1.20368299876303e-09	1.59282104191577e-07	1.24569520315199e-07	4234	tags=42%, list=24%, signal=33%	RIN2/VEGFA/SNED1/SFRP1/EFNA5/ITGB3/ITGA2/SDC4/BCL6/ITGA1/VWA2/TIAM1/SGCE/APOD/ITGA6/CORO2B/BCAM/ARHGAP6/ITGAV/EMILIN1/FREM1/NID1/BCR/EFEMP2/ITGA10/ITGA8/CDH13/PTK2/SERPINE1/UTRN/PKD1/DLC1/CDK6/TECTA/EMP2/ITGB4/RASA1/ROCK2/COL13A1/FUT1/EPHA3/ADAMTS9/PTPRA/MAP4K4/NRP1/SEMA3E/CASK/LYVE1/COL16A1/CD36/JAM3/ITGA9/GPM6B/HOXA7/ITGA2B/KDR/ITGB5/NEXMIF/CCN2/MACF1/THSD1/PPM1F/RHOD/ADAMTS13/PTPRJ/ITGB1/LIMCH…
GOMF_CATALYTIC_ACTIVITY_ACTING_ON_DNA	GOMF_CATALYTIC_ACTIVITY_ACTING_ON_DNA	GOMF_CATALYTIC_ACTIVITY_ACTING_ON_DNA	218	-0.381652	-2.02851	1.34054346470819e-09	1.75088904215198e-07	1.36931521097739e-07	2677	tags=32%, list=15%, signal=28%	CECR2/XRCC2/IGHMBP2/HMCES/EXOG/RUVBL1/WRNIP1/TOP3A/MCM2/POLQ/LIG3/XRCC6/RECQL5/RAD9A/APEX1/ALKBH4/CHD8/RFC4/MCM6/APTX/TWNK/MCM3/BRIP1/SMARCA4/MCM7/RAD51D/XRCC1/POLG/TERT/CHD4/ALKBH1/POLL/RAD51C/POLE4/MAP1S/ENDOG/PCNA/ISG20/TTF2/DNA2/NAV2/NTHL1/LIG1/EXO1/ALKBH2/RUVBL2/ERCC2/SMUG1/TOP3B/DCLRE1B/CHTF18/SUPV3L1/NME1/UNG/RAD54L/MUTYH/FEN1/TDP1/RFC5/RFC2/POLD1/DDX11/XRCC3/BLM/RAD51B/POLE2/POLE/RAD51/AP…
GOBP_RECOMBINATIONAL_REPAIR	GOBP_RECOMBINATIONAL_REPAIR	GOBP_RECOMBINATIONAL_REPAIR	164	-0.419801	-2.11626	2.04243237110303e-09	2.63342850720297e-07	2.05952154883695e-07	3125	tags=42%, list=18%, signal=35%	EXD2/RFWD3/RPA2/RAD21L1/MCM4/RAD51AP1/BRCA1/POGZ/EP400/XRCC2/HDGFL2/PALB2/MMS22L/RUVBL1/PARPBP/CDC7/TOP3A/UBQLN4/MCM2/POLQ/LIG3/MEAF6/TONSL/RECQL5/AP5Z1/CHEK1/SIRT6/KDM1A/RADX/RPA3/MMS19/MCM6/FIGNL1/MCM3/INTS3/MCM7/MAD2L2/SWSAP1/RAD51D/H2AX/XRCC1/ACTB/POLL/RAD51C/WRAP53/HUS1B/AUNIP/FUS/RUVBL2/UBE2N/VPS72/CDC45/NABP2/GINS2/RAD54L/FEN1/PARP1/PPP4C/SLX4/TIMELESS/XRCC3/RHNO1/BLM/RAD51B/RMI2/ZFYVE26/R…
GOBP_REGULATION_OF_CELLULAR_RESPONSE_TO_GROWTH_FACTOR_STIMULUS	GOBP_REGULATION_OF_CELLULAR_RESPONSE_TO_GROWTH_FACTOR_STIMULUS	GOBP_REGULATION_OF_CELLULAR_RESPONSE_TO_GROWTH_FACTOR_STIMULUS	286	0.422650659421672	1.89768090479221	2.09730404683892e-09	2.66994769608341e-07	2.08808205702603e-07	3482	tags=35%, list=20%, signal=29%	SPRY4/SFRP1/DAB2IP/MT3/EPN2/ZEB1/ITGB3/CAV1/FGF2/GLG1/PRDM16/CRIM1/FAM20C/SPRY1/BMP2/SORL1/NPTN/SPRY3/SPRY2/DKK3/PCSK6/EMILIN1/FZD1/FST/ITGA8/LOX/SPRED3/CAV2/RGMA/CADM4/RBPJ/LRP2/XIAP/ADAM17/CHRDL1/TFAP2B/BMPER/HTRA1/SHISA2/PALS1/LRG1/SMAD7/FGFR1/SOSTDC1/TGFB3/SOX11/LDLRAD4/LTBP1/CFLAR/SLIT2/DLX1/FGF1/SLC2A10/SKI/CASK/CITED2/NREP/CER1/APLN/KDR/NOG/IL1B/HSPA5/WNT5A/NUMA1/HOXA13/FGF9/FBN1/TNFAIP6/N…
GOBP_MORPHOGENESIS_OF_A_BRANCHING_STRUCTURE	GOBP_MORPHOGENESIS_OF_A_BRANCHING_STRUCTURE	GOBP_MORPHOGENESIS_OF_A_BRANCHING_STRUCTURE	194	0.461280828932515	2.00103877264895	3.13458111551849e-09	3.94056028484618e-07	3.08178817041502e-07	3846	tags=41%, list=22%, signal=32%	PDGFA/NTN4/VEGFA/SFRP1/GDNF/CLIC4/EYA1/FGF2/SOX8/SPRY1/BMP2/SPRY2/CTNNBIP1/EXT1/PROX1/PTCH1/LAMA5/TBX3/PKD1/DCHS1/YAP1/RSPO2/AREG/LGR4/ADM/SALL1/LRRK2/RERE/GLI2/COL13A1/SEMA3A/MDK/PKD2/DLX2/ACVR1/SLIT2/EPHA2/FGF1/NRP1/SEMA3E/BMP7/KDR/NOG/LRP5/TGFBR2/WNT5A/SETD2/HOXA13/HOXD13/FOXF1/HOXA5/NPNT/SOX9/SEMA3C/DDR1/DLL4/NOTCH1/ABL1/CSF1/BMP4/NRARP/SMAD4/EGF/PRDM1/GREB1L/GPC3/EDNRA/HGF/DLG5/PKHD1/WNT2B/H…
GOBP_MITOCHONDRIAL_TRANSPORT	GOBP_MITOCHONDRIAL_TRANSPORT	GOBP_MITOCHONDRIAL_TRANSPORT	191	-0.399598	-2.08133	3.90009349369651e-09	4.78332198367144e-07	3.74088556930685e-07	3329	tags=42%, list=19%, signal=34%	HTRA2/BCL2/FBXO7/PDCD5/ATP5F1D/ANTKMT/HSPA4/MOAP1/TIMM13/CHCHD4/VPS11/GRPEL1/BCL2L1/TIMM8A/ATP5MG/SLC25A5/SLC25A10/MUL1/TIMM17A/UBE2J2/ATP5PO/BCAP31/ALKBH7/PMPCA/ROMO1/CHCHD10/ATP5IF1/DNAJC15/TOMM5/NDUFA13/MFN2/TIMM29/STOML2/GSK3A/ATP5PF/TMEM14A/HAX1/UBL5/TIMM9/TOMM22/NMT1/TSPO/RNF31/BAP1/ZNF205/PAM16/TIMM44/TIMM10/MIPEP/BLOC1S2/TOMM40L/ATP5MF/STARD3/BAK1/ATP5PB/SLC35F6/SLC25A13/PITRM1/FLVCR1/SLC…
GOBP_OSTEOBLAST_DIFFERENTIATION	GOBP_OSTEOBLAST_DIFFERENTIATION	GOBP_OSTEOBLAST_DIFFERENTIATION	225	0.441705111765276	1.93677335997879	3.86691467306851e-09	4.78332198367144e-07	3.74088556930685e-07	3653	tags=39%, list=21%, signal=31%	SPP1/NELL1/SFRP1/BMP6/IL6ST/FGF2/SOX8/ZHX3/CRIM1/FAM20C/BMP2/CTNNBIP1/ID4/PTCH1/FZD1/WWTR1/LOX/CTHRC1/PTK2/MRC2/DDR2/HOXA2/YAP1/RSPO2/AREG/CDK6/LGR4/NBR1/TENT5A/ACVR2A/LRRC17/GLI2/LRP3/SMAD5/REST/IGFBP5/BCAP29/SOX11/ACVR1/FGF23/PTHLH/EPHA2/SNAI1/SKI/CYP24A1/IFITM1/CEBPB/BMP7/NOG/LRP5/MAPK11/FGF9/TNFAIP6/DLX5/TRPM4/CEBPD/BMPR1A/SP7/OSTN/NPNT/TNN/GJA1/VCAN/SOX9/CLEC5A/SOX2/IFT80/CCN4/FBN2/GDPD2/NOT…
GOCC_PIGMENT_GRANULE	GOCC_PIGMENT_GRANULE	GOCC_PIGMENT_GRANULE	108	-0.477735	-2.26033	4.38559260457671e-09	5.31396443665398e-07	4.15588432991721e-07	2235	tags=38%, list=13%, signal=33%	SLC1A4/SLC24A5/ANXA11/RAB9A/CD63/RAB35/ANXA2/GNA13/AHCY/TMEM33/DCT/PRDX1/ATP6V1B2/GCHFR/CAPG/RAB38/RAB27A/CTSD/SYTL2/RAB5C/FLOT1/MFSD12/CTNS/RAN/MMP14/TYR/STX3/YWHAB/ERP29/DTNBP1/HPS4/TYRP1/MLANA/TRPV2/OCA2/SLC3A2/SLC45A2/RAB5B/GPR143/PMEL/RAB32
GOMF_OXIDOREDUCTASE_ACTIVITY_ACTING_ON_NAD_P_H	GOMF_OXIDOREDUCTASE_ACTIVITY_ACTING_ON_NAD_P_H	GOMF_OXIDOREDUCTASE_ACTIVITY_ACTING_ON_NAD_P_H	81	-0.535592	-2.4272	4.68956315399657e-09	5.61463531425518e-07	4.39102955973213e-07	2739	tags=49%, list=16%, signal=42%	NQO1/CYB5R3/DCXR/GMPR2/AIFM3/TP53I3/NDUFB3/POR/NDUFA13/NDUFV1/NDUFV3/NDUFA2/NDOR1/NDUFV2/AIFM2/NDUFB2/NDUFA1/NDUFA8/NDUFA7/GMPR/NDUFS8/NDUFS6/NDUFS3/NDUFA6/RNLS/NDUFB8/NDUFS2/NOX3/NDUFB7/NDUFA3/NDUFB4/COX15/NDUFS5/NDUFB10/NDUFS7/NDUFA9/NDUFB1/AIFM1/NDUFA12/MICAL1
GOBP_PROTON_TRANSMEMBRANE_TRANSPORT	GOBP_PROTON_TRANSMEMBRANE_TRANSPORT	GOBP_PROTON_TRANSMEMBRANE_TRANSPORT	140	-0.429558	-2.1172	4.80101235644878e-09	5.68044485515357e-07	4.44249713032635e-07	3218	tags=39%, list=18%, signal=32%	ATP6V0E2/ATP5F1D/ANTKMT/UCP2/COX5B/SURF1/SLC4A10/COX6A2/ATP5MG/SLC25A5/COX7A2L/ATP5PO/ATP6V1E1/PARK7/UQCRH/SLC9A4/CYB5A/COX7B/STOML2/ATP5PF/ATP5MC3/COX8A/ATP6V1B2/ATP6V0D1/SLC22A18/RNASEK/ATP1A3/COX4I1/ATP5MF/ATP5MC2/ATP5PB/UQCRFS1/ATP1A4/ATP6V0C/ATP6V0D2/PHB2/CTNS/SLC15A4/ATP6V0A4/COX15/ATP5ME/ATP5F1B/PPIF/NDUFS7/ATP5PD/UQCR10/ATP5MC1/COX6B1/SLC25A3/COX6A1/UQCRC1/TACO1/COX5A/ATP6V1F
GOBP_ARTERY_MORPHOGENESIS	GOBP_ARTERY_MORPHOGENESIS	GOBP_ARTERY_MORPHOGENESIS	70	0.59840948517147	2.25408292179161	4.88620777000632e-09	5.71402227243646e-07	4.46875697154067e-07	4158	tags=56%, list=24%, signal=43%	VEGFA/EYA1/PRRX1/PROX1/ZMIZ1/EFEMP2/RBPJ/LRP2/TFAP2B/TGFB2/MYLK/SMAD7/EFNB2/MDK/PKD2/ADAMTS9/STRA6/FKBP10/LDLR/NRP1/HEY2/CITED2/NOG/HOXA13/LRP1/FOXF1/BMPR1A/FOLR1/FOXC1/DLL4/NOTCH1/BMP4/PRDM1/EDNRA/HAND2/ENG/FOXH1/ACVRL1/ADGRF5
GOBP_NEGATIVE_REGULATION_OF_LOCOMOTION	GOBP_NEGATIVE_REGULATION_OF_LOCOMOTION	GOBP_NEGATIVE_REGULATION_OF_LOCOMOTION	317	0.410297814855217	1.85421184835509	5.31371701703179e-09	6.14253471727456e-07	4.80388306730327e-07	4312	tags=40%, list=25%, signal=31%	ARRDC3/SEMA4B/ST6GAL1/SFRP1/DAB2IP/IGFBP3/ANGPT2/ATP1B2/CLIC4/PTPRG/NFE2L2/TRIB1/FGF2/STARD13/SEMA3D/APOD/STAT3/ADGRB1/ADORA1/EMILIN1/STC1/DPYSL3/BCR/BMERB1/SERPINE1/TIMP1/C5/DLC1/S1PR2/RECK/SMAD7/SEMA3A/TPM1/KLF4/PLCB1/ADAMTS9/IGFBP5/LDLRAD4/SLIT2/ADARB1/IL27RA/NISCH/MEOX2/ABHD2/ABCC8/NDRG4/NRP1/SEMA3E/CITED2/MARVELD3/TAFA5/IFITM1/HOXA7/CTNNA1/RGCC/PLXNA3/NOG/CD200/NEXMIF/WNT5A/APOH/ZMYND8/GADD4…
GOBP_MESONEPHROS_DEVELOPMENT	GOBP_MESONEPHROS_DEVELOPMENT	GOBP_MESONEPHROS_DEVELOPMENT	99	0.547767003942765	2.19909042089264	5.47385185458062e-09	6.25574182971787e-07	4.89241878677349e-07	3504	tags=44%, list=20%, signal=36%	VEGFA/SFRP1/GDNF/SDC4/EYA1/FGF2/SOX8/SPRY1/BMP2/CTNNBIP1/PTCH1/LAMA5/PKD1/DCHS1/LGR4/SALL1/FOXJ1/BMPER/ARG2/GDF11/SMAD7/SMAD5/PKD2/SLIT2/FGF1/OSR1/CER1/BMP7/NOG/CALB1/CRLF1/ZBTB16/KIF26B/NPNT/SOX9/FOXC1/BMP4/SMAD4/SMAD1/GREB1L/GPC3/RARB/WNT2B/HOXD11
GOBP_DOUBLE_STRAND_BREAK_REPAIR	GOBP_DOUBLE_STRAND_BREAK_REPAIR	GOBP_DOUBLE_STRAND_BREAK_REPAIR	272	-0.349199	-1.88693	5.66457413600783e-09	6.40096877368885e-07	5.00599620866357e-07	3504	tags=40%, list=20%, signal=33%	DCLRE1C/SFR1/OTUB1/PML/CIB1/ESCO2/ATP23/DMAP1/GEN1/OTUB2/MLH1/EXD2/RFWD3/RPA2/IFFO1/BABAM2/RNF8/RAD21L1/MCM4/PPP5C/POLB/RAD51AP1/BRCA1/POGZ/EP400/XRCC2/HDGFL2/HMCES/PALB2/MMS22L/RUVBL1/PARPBP/CDC7/TOP3A/SPIRE2/UBQLN4/MCM2/KMT5C/MTA1/POLQ/LIG3/MEAF6/TONSL/XRCC6/SLF2/RECQL5/AP5Z1/CHEK1/SIRT6/KDM1A/CYREN/RADX/RPA3/MMS19/MCM6/FIGNL1/APTX/MCM3/INTS3/BRIP1/MCM7/FANCD2/MAD2L2/SWSAP1/SIRT7/RAD51D/H2AX/TF…
GOBP_VASOCONSTRICTION	GOBP_VASOCONSTRICTION	GOBP_VASOCONSTRICTION	81	0.567575495752105	2.19370431919656	6.00447863179748e-09	6.70967128888748e-07	5.24742272944922e-07	4383	tags=52%, list=25%, signal=39%	EDN3/CAV1/ATP2B1/DOCK4/KCNMB4/ADRA2B/ADM/F2R/CHRM3/ADRA1D/HTR2A/HTR7/EDN2/OXTR/ZDHHC21/SLC6A4/BDKRB2/TBXAS1/ECE1/KCNMB2/PER2/ADRA1B/ARHGAP42/TRPM4/GRIP2/PIK3C2A/HRH1/AVPR1A/PTGS2/SMTNL2/ABL1/TBXA2R/ACE2/EDNRA/ASIC2/CD38/HTR2B/FAAH/FGG/MTNR1B/P2RX1/ACE
GOBP_CHROMOSOME_SEPARATION	GOBP_CHROMOSOME_SEPARATION	GOBP_CHROMOSOME_SEPARATION	95	-0.506584	-2.38754	6.65326744877258e-09	7.11828837577721e-07	5.5669892919629e-07	2188	tags=40%, list=13%, signal=35%	RECQL5/PSMG2/KNTC1/TTK/CENPX/ANAPC5/BUB1B/MAD2L2/ZWILCH/DLGAP5/PTTG1/BUB1/BUB3/LCMT1/ANAPC7/CDC6/NCAPH2/TRIP13/CCNB1/NCAPH/DIS3L2/PLK1/KLHL22/SLX4/ESPL1/XRCC3/PLSCR1/ANAPC11/CDT1/EME1/UBE2C/CHFR/TACC3/CDC16/MAD2L1BP/ZWINT/AURKB/MAD1L1
GOBP_TRNA_PROCESSING	GOBP_TRNA_PROCESSING	GOBP_TRNA_PROCESSING	122	-0.460393	-2.233	6.47523444515294e-09	7.11828837577721e-07	5.5669892919629e-07	4521	tags=48%, list=26%, signal=35%	ELP5/TRPT1/TRMT1L/QTRT2/OSGEPL1/CDKAL1/CTU2/URM1/ANKRD16/RPUSD4/TSEN34/ELP3/MOCS3/NSUN2/OSGEP/ZBTB8OS/FTSJ1/DTWD2/RPP14/FARS2/TSEN15/RPP40/METTL2A/RPP25L/DUS3L/KTI12/CTU1/PRORP/TRMT44/ADAT3/ELAC2/CLP1/TRMT1/TRMU/POLR3K/RPP38/DPH3/DALRD3/METTL1/ALKBH1/RTCB/CDK5RAP1/TRMT61A/PTCD1/HSD17B10/RPP30/GTPBP3/POP5/POP4/PUSL1/POP7/PUS1/RPP21/RPP25/RTRAF/TSEN54/LAGE3/DUS1L
GOBP_REGULATION_OF_BLOOD_CIRCULATION	GOBP_REGULATION_OF_BLOOD_CIRCULATION	GOBP_REGULATION_OF_BLOOD_CIRCULATION	248	0.42767167417639	1.89406438436165	6.6483718842399e-09	7.11828837577721e-07	5.5669892919629e-07	4423	tags=41%, list=25%, signal=31%	ATP1B2/THRB/ATP1B1/EDN3/CAV1/ATP2B1/DOCK4/SLC1A1/KCNMB4/ADORA1/STC1/HSPB7/SCN4B/HBEGF/ADRB1/CYP2J2/ADRA2B/SCN1B/KCNE1/ADM/MEF2A/SLC4A3/TGFB2/KCNE3/F2R/CHRM3/ADRA1D/HTR2A/GPD1L/SMAD7/SEMA3A/TPM1/KCNE2/RGS4/NKX2-5/EHD3/EDN2/OXTR/ZDHHC21/HEY2/BIN1/BDKRB2/TBXAS1/APLN/PLN/FXYD1/CCN2/GAA/ECE1/KCNMB2/PER2/AKAP9/CALM2/ADRA1B/CLIC2/ARHGAP42/GLP1R/POPDC2/TRPM4/ABCC9/GJA1/DMD/HRH1/KCNH2/MC3R/ADM2/AVPR1A/PTG…
GOBP_TRANSMEMBRANE_RECEPTOR_PROTEIN_SERINE_THREONINE_KINASE_SIGNALING_PATHWAY	GOBP_TRANSMEMBRANE_RECEPTOR_PROTEIN_SERINE_THREONINE_KINASE_SIGNALING_PATHWAY	GOBP_TRANSMEMBRANE_RECEPTOR_PROTEIN_SERINE_THREONINE_KINASE_SIGNALING_PATHWAY	352	0.398928083773974	1.81355822240074	6.57183413720998e-09	7.11828837577721e-07	5.5669892919629e-07	3321	tags=32%, list=19%, signal=27%	SFRP1/LTBP3/BMP6/ZEB1/TF/CAV1/GLG1/PRDM16/CRIM1/STAT3/SPRY1/BMP2/SORL1/SPRY2/INHA/DKK3/EXT1/PCSK6/EMILIN1/ZMIZ1/FZD1/FST/WWTR1/ITGA8/LOX/PTK2/SPRED3/CAV2/RGMA/RBPJ/LRP2/XIAP/ADAM17/CHRDL1/TFAP2B/BMPER/TMEM100/HTRA1/ACVR2A/APPL2/PALS1/TGFB2/PDCD4/GDF11/LRG1/INHBB/SMAD7/SMAD5/SOSTDC1/TGFB3/SOX11/ACVR1/LDLRAD4/FMOD/LTBP1/BMP8B/DLX1/NOMO1/SLC2A10/SKI/CITED2/NREP/FUT8/CER1/BMP7/KDR/NOG/ITGB5/TGFBR2/HS…
GOMF_GLYCOSAMINOGLYCAN_BINDING	GOMF_GLYCOSAMINOGLYCAN_BINDING	GOMF_GLYCOSAMINOGLYCAN_BINDING	231	0.43784798685457	1.92727032939768	7.16750395977397e-09	7.58774603404704e-07	5.93413735040788e-07	3979	tags=37%, list=23%, signal=29%	SERPINE2/APLP2/VEGFA/FGFRL1/NELL1/SFRP1/APP/SOD3/HAPLN1/FGF2/PRNP/TLR2/SERPINA5/PCSK6/VIT/DPYSL3/PTCH1/EFEMP2/HBEGF/ADAMTS1/PGF/THBS2/RSPO2/CCN6/LPL/REG3G/NOD2/LIPH/COL13A1/FBLN7/FGFR1/LAYN/MDK/PAFAH1B1/SLIT2/ACAN/FGF1/NRP1/ADAMTS5/LYVE1/POSTN/PTPRF/BMP7/NDNF/CCN2/TGFBR2/CEMIP/APOH/F11/FGF9/FBN1/TNFAIP6/PCOLCE/PTN/THBS4/HK1/TENM1/EGFLAM/SLIT1/VCAN/SOST/CCN4/AGRN/LTBP4/KNG1/SAA1/BMP4/CCDC80/HAPLN3…
GOBP_REGULATION_OF_SYNAPSE_STRUCTURE_OR_ACTIVITY	GOBP_REGULATION_OF_SYNAPSE_STRUCTURE_OR_ACTIVITY	GOBP_REGULATION_OF_SYNAPSE_STRUCTURE_OR_ACTIVITY	210	0.447852781728388	1.96192024205583	7.32798525146557e-09	7.67682788270722e-07	6.00380546041127e-07	3240	tags=34%, list=19%, signal=28%	EPHB3/DAB2IP/APP/GPC4/EFNA5/NGEF/TANC2/BDNF/FLRT3/ARC/PRNP/TLR2/ADGRB1/NPTX1/NEGR1/FZD1/AMIGO1/CAMK2B/NRCAM/SLITRK6/THBS2/IL1RAP/PGRMC1/CDH8/MUSK/ARMCX5-GPRASP2/PDLIM5/LRRK2/ADGRL1/CAMK1/PAFAH1B1/ABI2/EFNA1/TPBG/NLGN2/OXTR/C1QL3/ABHD17C/LRRTM2/CDH2/LRP4/IL1RAPL2/WNT5A/VSTM5/LRRN3/STAU2/GPC6/ARHGAP22/CDKL5/CLSTN1/GRIN2B/NLGN3/SLITRK3/CRIPT/SRPX2/PAK3/NTRK2/CAPRIN2/SLIT1/EPHB1/LRRTM1/NRXN1/AGRN/SRG…
GOBP_NEPHRON_DEVELOPMENT	GOBP_NEPHRON_DEVELOPMENT	GOBP_NEPHRON_DEVELOPMENT	145	0.494737725117894	2.0771155420857	7.627610816654e-09	7.90833834877209e-07	6.18486250917403e-07	4036	tags=42%, list=23%, signal=33%	PDGFA/VEGFA/GDNF/ANGPT2/MTSS1/EYA1/PLCE1/FGF2/POU3F3/SOX8/WNK4/BMP2/PDGFD/CTNNBIP1/EXT1/PTCH1/NID1/WWTR1/LAMA5/ANGPT1/PKD1/DCHS1/YAP1/LGR4/SALL1/FOXJ1/TFAP2B/PKD2/CFLAR/FGF1/OSR1/BMP7/NOG/DCHS2/CALB1/EGR1/KIF26B/COL4A3/KLHL3/NPNT/LIF/MAGI2/SOX9/FOXC1/KLF15/NOTCH1/BMP4/SMAD4/AHI1/GREB1L/GPC3/EDNRA/PDGFB/WNT2B/HOXD11/SULF2/WNT6/MEF2C/PODXL/NUP160/GLI3
GOBP_REGULATION_OF_CHROMOSOME_ORGANIZATION	GOBP_REGULATION_OF_CHROMOSOME_ORGANIZATION	GOBP_REGULATION_OF_CHROMOSOME_ORGANIZATION	211	-0.374381	-1.96485	7.96217502015285e-09	8.17097899772216e-07	6.3902654941549e-07	2415	tags=30%, list=14%, signal=26%	MCM2/HNRNPC/RNF4/PPHLN1/TRIM28/SLF2/SETDB2/MACROH2A1/PSMG2/KNTC1/TINF2/SIRT6/TTK/ACD/NEK2/NCAPG/ANAPC5/BUB1B/HNRNPD/MAD2L2/ZWILCH/DLGAP5/PTTG1/BUB1/SSBP1/ACTR5/XRCC1/CCT3/BUB3/LCMT1/PNKP/ANAPC7/TRAPPC12/CDC6/CTNNB1/TRIP13/CDCA5/CCNB1/RUVBL2/NCAPH/NABP2/FEN1/PARP1/PLK1/KLHL22/SLX4/ESPL1/DDX11/XRCC3/ANAPC11/CDT1/TFPT/NAA10/UBE2C/RMI2/CHFR/TACC3/CDC16/MAD2L1BP/ZWINT/AURKB/MAD1L1/CDK2
GOBP_NEGATIVE_REGULATION_OF_CELLULAR_RESPONSE_TO_GROWTH_FACTOR_STIMULUS	GOBP_NEGATIVE_REGULATION_OF_CELLULAR_RESPONSE_TO_GROWTH_FACTOR_STIMULUS	GOBP_NEGATIVE_REGULATION_OF_CELLULAR_RESPONSE_TO_GROWTH_FACTOR_STIMULUS	101	0.534332082808458	2.15267010767215	9.36081387442576e-09	9.50926314495959e-07	7.43689540347786e-07	3482	tags=45%, list=20%, signal=36%	SPRY4/SFRP1/DAB2IP/EPN2/FGF2/CRIM1/SPRY1/SORL1/SPRY3/SPRY2/EMILIN1/FZD1/CADM4/LRP2/CHRDL1/BMPER/HTRA1/SHISA2/SMAD7/SOSTDC1/CFLAR/SLIT2/DLX1/SKI/CASK/CER1/APLN/NOG/WNT5A/FBN1/TNFAIP6/NIBAN2/GPC1/HHEX/SOST/CTDSPL2/LEMD3/SMURF2/NOTCH1/ABL1/NEDD4/TMPRSS6/XDH/NGFR/ADGRA2
GOBP_CARTILAGE_DEVELOPMENT	GOBP_CARTILAGE_DEVELOPMENT	GOBP_CARTILAGE_DEVELOPMENT	193	0.457416006965228	1.98638718096388	9.81489026362079e-09	9.87083513812343e-07	7.71966947892364e-07	4251	tags=45%, list=24%, signal=34%	CSGALNACT1/LTBP3/BMP6/ZEB1/FGF2/GLG1/BMP2/TRPS1/BPNT2/PRRX1/EXT1/STC1/HOXA3/MGP/TRPV4/TIMP1/MATN1/PKD1/LOXL2/RSPO2/SNORC/WNT9A/TAPT1/RARG/OTOR/SMAD7/COL11A2/SMAD5/SERPINH1/SOX5/MDK/DLX2/TGFBI/PTHLH/RUNX1/BMP8B/GPLD1/SNAI1/OSR1/CER1/BMP7/NOG/FGFR3/CCN2/TGFBR2/WNT5A/ATF2/FGF9/ZBTB16/GDF5/HOXA5/CHI3L1/BMPR1A/NFIB/HMGA2/CHADL/SOX9/MBOAT2/IFT80/CCN4/GDF6/PKDCC/BMP4/BMP8A/COL27A1/SMAD1/AMELX/LNPK/RUNX2…
GOBP_REGULATION_OF_OSTEOBLAST_DIFFERENTIATION	GOBP_REGULATION_OF_OSTEOBLAST_DIFFERENTIATION	GOBP_REGULATION_OF_OSTEOBLAST_DIFFERENTIATION	123	0.507606867922741	2.09382498938894	1.02722148995601e-08	1.02284817074135e-06	7.99937360390966e-07	3652	tags=45%, list=21%, signal=36%	NELL1/SFRP1/BMP6/IL6ST/FGF2/ZHX3/CRIM1/FAM20C/BMP2/CTNNBIP1/PTCH1/WWTR1/CTHRC1/PTK2/DDR2/HOXA2/YAP1/AREG/CDK6/NBR1/TENT5A/ACVR2A/LRP3/SMAD5/REST/IGFBP5/SOX11/ACVR1/FGF23/SKI/IFITM1/CEBPB/BMP7/NOG/LRP5/TNFAIP6/TRPM4/CEBPD/BMPR1A/OSTN/NPNT/TNN/SOX9/CCN4/FBN2/GDPD2/NOTCH1/BMP4/SEMA4D/SMAD1/RUNX2/HGF/TP63/RANBP3L/HAND2
GOBP_REGULATION_OF_TUBE_SIZE	GOBP_REGULATION_OF_TUBE_SIZE	GOBP_REGULATION_OF_TUBE_SIZE	138	0.499057970851882	2.08121040800673	1.04685825534869e-08	1.03218171314135e-06	8.07236830130593e-07	4399	tags=46%, list=25%, signal=34%	SOD3/EDN3/ITGA1/CAV1/ATP2B1/DOCK4/P2RY1/KCNMB4/ADORA1/EXT1/NPR3/ADRB1/ADRA2B/ADM/ROCK2/F2R/CHRM3/GPER1/ADRA1D/HTR2A/KCNMA1/HTR7/EDN2/OXTR/ADORA2B/EXT2/ZDHHC21/SLC6A4/BDKRB2/TBXAS1/ECE1/KCNMB2/PER2/ADRA1B/UTS2B/ARHGAP42/TRPM4/GRIP2/F2RL1/PIK3C2A/HRH1/FOXC1/AVPR1A/PTGS2/SMTNL2/ABL1/TBXA2R/KNG1/ACE2/VSTM4/EDNRA/ASIC2/ROCK1/CD38/DRD1/HTR2B/FAAH/FGG/ADRB3/MTNR1B/P2RX1/ACE/P2RY2
GOMF_PRIMARY_ACTIVE_TRANSMEMBRANE_TRANSPORTER_ACTIVITY	GOMF_PRIMARY_ACTIVE_TRANSMEMBRANE_TRANSPORTER_ACTIVITY	GOMF_PRIMARY_ACTIVE_TRANSMEMBRANE_TRANSPORTER_ACTIVITY	165	-0.408068	-2.05153	1.08736236662776e-08	1.06170906030829e-06	8.30329238982381e-07	2260	tags=36%, list=13%, signal=31%	ATP7B/ABCC5/ATP6V1E1/NDUFB3/UQCRH/NDUFA13/NDUFV1/CYB5A/ABCA7/COX7B/NDUFV3/NDUFA2/NDUFV2/COX8A/NDUFB2/ATP6V1B2/NDUFA1/TAP2/NDUFA8/ATP6V0D1/NDUFA7/ATP1A3/ABCB8/SLC26A6/COX4I1/NDUFS8/NDUFS6/ATP6V1D/NDUFS3/UQCRFS1/ATP1A4/NDUFA6/ATP6V0C/ATP13A2/NDUFB8/NDUFS2/NDUFB7/NDUFA3/NDUFB4/COX15/CLCN7/ATP5F1B/ABCC10/NDUFS5/CYB561A3/NDUFB10/NDUFS7/NDUFA9/UQCR10/NDUFB1/COX6B1/NDUFA12/COX6A1/ABCC2/UQCRC1/ABCD1/ABCB…
GOBP_RIBONUCLEOSIDE_TRIPHOSPHATE_METABOLIC_PROCESS	GOBP_RIBONUCLEOSIDE_TRIPHOSPHATE_METABOLIC_PROCESS	GOBP_RIBONUCLEOSIDE_TRIPHOSPHATE_METABOLIC_PROCESS	81	-0.527199	-2.38917	1.13240618911533e-08	1.09505856191662e-06	8.56410834521231e-07	3654	tags=52%, list=21%, signal=41%	GNAI3/ENTPD7/ATP5F1A/VPS9D1/UQCC3/CAD/DGUOK/ITPA/ATP5F1D/ANTKMT/ATP5MG/NUDT2/GTPBP1/IMPDH2/ATP5PO/ENTPD4/CTPS2/UCKL1/STOML2/ATP5PF/PPARGC1A/ATP5MC3/UCK1/RHOQ/ATP5MF/ATP5MC2/ATP5PB/SLC25A13/PRKAG2/ATP6V0C/NME2/RAN/NME1/TAFAZZIN/PARP1/ATP5ME/CTPS1/ATP5F1B/PKLR/NME4/ATP5PD/ATP5MC1
GOBP_CELL_CYCLE_CHECKPOINT_SIGNALING	GOBP_CELL_CYCLE_CHECKPOINT_SIGNALING	GOBP_CELL_CYCLE_CHECKPOINT_SIGNALING	169	-0.401366	-2.03657	1.2318858593234e-08	1.15967692708587e-06	9.06946824069712e-07	3655	tags=41%, list=21%, signal=33%	INTS7/NSUN2/TRIM39/VPS4A/PML/FBXO6/GEN1/NDC80/RAD1/ATRIP/CDK5RAP3/RFWD3/RPA2/BABAM2/GML/BRCA1/BRSK1/WDR76/TIPIN/MDC1/RAD9A/PSMG2/ZFYVE19/KNTC1/CHEK1/TTK/INTS3/BUB1B/BRIP1/FANCD2/MAD2L2/ZWILCH/BUB1/H2AX/TICRR/PLK3/CCND1/BUB3/LCMT1/CASP2/DNA2/HUS1B/CLSPN/CDK1/CDC6/TRIP13/CCNB1/DONSON/CDC45/NABP2/BABAM1/PLK1/KLHL22/DTL/TIMELESS/GTSE1/XRCC3/RHNO1/BLM/ORC1/E2F1/CDT1/EME1/CHFR/MAD2L1BP/ZWINT/AURKB/MAD1…
GOCC_SPLICEOSOMAL_COMPLEX	GOCC_SPLICEOSOMAL_COMPLEX	GOCC_SPLICEOSOMAL_COMPLEX	189	-0.38639	-2.0223	1.23382152926507e-08	1.15967692708587e-06	9.06946824069712e-07	2899	tags=30%, list=17%, signal=25%	SUGP1/PRPF6/SNRPG/RHEB/PDCD7/XAB2/HNRNPC/SNRPD1/SF3A3/ADAR/U2AF1L4/SNRPA1/RALY/HNRNPF/SNW1/SNRPE/ZMAT5/SNRPA/PPIL1/DHX16/CTNNBL1/DDX41/RNF113A/SNRPD3/SNRNP35/SMNDC1/USP39/EIF4A3/SNU13/TFIP11/TXNL4A/RBM28/PRPF31/SNRPB/U2AF2/TTF2/MAGOH/ALYREF/PHF5A/LSM3/SF3B5/YBX1/LSM8/CWF19L1/PPIH/LSM4/SNRPF/SNRPD2/LGALS3/ESS2/SF3B4/LSM2/IVNS1ABP/EFTUD2/SNRPC/WBP11/SNRNP25
GOCC_SPINDLE	GOCC_SPINDLE	GOCC_SPINDLE	399	-0.303819	-1.7207	1.22945545050074e-08	1.15967692708587e-06	9.06946824069712e-07	2969	tags=31%, list=17%, signal=26%	CHMP4B/CHMP2B/ARL3/RAE1/IKBKG/POLB/MAPRE1/KIF11/KIF14/MID1/DNAAF1/SLC25A5/EML2/ACOT13/SIRT2/CDC7/WRAP73/NUSAP1/RAB11FIP4/LATS2/E4F1/SKA2/FBF1/TRAPPC14/KNSTRN/PLK4/BORA/UNC119/CIAO2B/SAC3D1/RACGAP1/ANXA11/KNTC1/TTK/NEK2/EMD/CSNK1D/CRMP1/CHAMP1/MMS19/RGS14/UMOD/ANAPC5/BUB1B/HAUS4/NUBP2/SKA3/MAD2L2/TUBGCP2/JTB/DLGAP5/KIF4A/CEP85/SGO1/TMEM201/CEP89/HAUS7/MYH9/MZT2B/PLK3/PRC1/FAM161A/CTDP1/RANGAP1/CHM…
GOBP_ADENYLATE_CYCLASE_MODULATING_G_PROTEIN_COUPLED_RECEPTOR_SIGNALING_PATHWAY	GOBP_ADENYLATE_CYCLASE_MODULATING_G_PROTEIN_COUPLED_RECEPTOR_SIGNALING_PATHWAY	GOBP_ADENYLATE_CYCLASE_MODULATING_G_PROTEIN_COUPLED_RECEPTOR_SIGNALING_PATHWAY	240	0.430953123355444	1.9086441162453	1.25698971561349e-08	1.17051347869675e-06	9.15421750006237e-07	4661	tags=41%, list=27%, signal=31%	ARRDC3/GRIK3/PRKCA/MRAP2/AKAP12/RAPGEF4/GPR37/LPAR1/P2RY1/GNG2/ADGRB1/ADORA1/NPR3/ADGRE5/ADRB1/PDE4A/MC4R/ADRA2B/GPR12/LGR4/ADM/RAPGEF2/S1PR2/ADGRL1/PRKACB/CHRM3/GPER1/ADRA1D/PTHLH/GRK5/LGR5/CHRM4/ADCY8/ADORA2B/RIMS2/CNR1/GNAQ/S1PR5/ADGRD2/HTR4/MRAP/ADGRL3/ADGRG7/PLN/MCHR1/GPR26/LPAR3/ADRA1B/RXFP1/GLP1R/GNAS/GPR37L1/CHRM5/GPR62/GPR176/PTGDR2/MC3R/GRM8/ADCYAP1/ADM2/ADCY3/GHRHR/CRHR2/PALM/GNA15/TBX…
GOBP_HOMOPHILIC_CELL_ADHESION_VIA_PLASMA_MEMBRANE_ADHESION_MOLECULES	GOBP_HOMOPHILIC_CELL_ADHESION_VIA_PLASMA_MEMBRANE_ADHESION_MOLECULES	GOBP_HOMOPHILIC_CELL_ADHESION_VIA_PLASMA_MEMBRANE_ADHESION_MOLECULES	169	0.466243957304818	1.98985545034996	1.35582553895703e-08	1.25096673810008e-06	9.78341711935e-07	3843	tags=43%, list=22%, signal=34%	CDH19/PTPRG/PCDH9/PALLD/NPTN/PCDHB10/HMCN1/OBSL1/MPZL2/AMIGO1/PCDHB14/CDH13/CADM1/CNTN4/PKD1/MYOT/DCHS1/PCDHGC5/PCDH7/CDH8/SDK2/PCDHB7/PCDHB12/PCDHB11/CNTN6/PCDHB6/PCDHB13/IGSF21/CDH2/PCDHB4/VSTM2L/PCDHB16/ROBO3/DCHS2/PCDHB15/PCDHB8/PCDHGA5/PCDHGA9/PCDHGA2/ITGB1/PCDHGB1/CLSTN1/PCDHB5/PCDHGA6/CDH10/ROBO1/PCDHB2/PCDHB3/PCDHGA7/PCDHB9/PCDHGC3/PCDHGB2/PCDHGB3/NEXN/IGFN1/CDHR4/EMB/PCDHGB7/PCDHGB4/CNTN…
GOBP_REGULATION_OF_NEURON_PROJECTION_DEVELOPMENT	GOBP_REGULATION_OF_NEURON_PROJECTION_DEVELOPMENT	GOBP_REGULATION_OF_NEURON_PROJECTION_DEVELOPMENT	422	0.372902682696287	1.70627911794803	1.37586909321502e-08	1.25791958822395e-06	9.83779317177285e-07	3596	tags=33%, list=21%, signal=27%	SPP1/SDC2/EPHB3/SEMA4B/VEGFA/SFRP1/DIXDC1/DAB2IP/MT3/ATP1B2/EFNA5/NGEF/PTPRG/TANC2/NFE2L2/LPAR1/TIAM1/BDNF/FEZ1/ARC/MAP1B/MAP2/SEMA3D/ITGA6/NPTN/PRRX1/OBSL1/NEGR1/DPYSL3/FZD1/AMIGO1/CAMK2B/NRCAM/TRPV4/INPP5F/EFHC2/RGMA/SCN1B/RAPGEF2/ITM2C/LTK/ARMCX5-GPRASP2/TIAM2/PDLIM5/LRRK2/TLX2/NCK1/KIDINS220/SEMA3A/KLF4/EFNB2/MDK/CAMK1/EPHA3/PAFAH1B1/CFLAR/SLIT2/ABI2/EFNA1/TMEM30A/NDRG4/NRP1/NDEL1/CSMD3/SEMA3…
GOBP_REGULATION_OF_NEURON_DIFFERENTIATION	GOBP_REGULATION_OF_NEURON_DIFFERENTIATION	GOBP_REGULATION_OF_NEURON_DIFFERENTIATION	189	0.458772393244329	1.98457713448882	1.46212249185392e-08	1.32473566671846e-06	1.03603406914485e-06	3711	tags=38%, list=21%, signal=30%	SFRP1/DIXDC1/APP/BMP6/ZEB1/EYA1/BCL6/TIAM1/BDNF/FEZ1/SOX8/MOSMO/MAP1B/BMP2/OLIG2/ID4/PROX1/KCTD11/NRCAM/CNTN4/TCF12/ADRA2B/HOXA2/LTK/LRRK2/GDF11/CTDSP1/FGFR1/DLX2/REST/SOX11/NKX2-5/DLX1/HEY2/IMPACT/ZFHX3/BIN1/NREP/ALK/SLC6A4/DPYSL2/ZNF536/PAX6/S1PR5/BMP7/DAB1/MMD2/GDF5/ID2/GPR37L1/BEND6/CNTF/MAG/NCOA1/RNF112/SOX9/SOX2/GDF6/NOTCH1/BMP4/EPO/MYCL/TP73/CNTN2/TCF4/HOXD3/BRINP2/ISL2/ZHX2/SH3GL3/MEIS1
GOBP_REGULATION_OF_CHROMOSOME_SEPARATION	GOBP_REGULATION_OF_CHROMOSOME_SEPARATION	GOBP_REGULATION_OF_CHROMOSOME_SEPARATION	70	-0.539001	-2.40305	1.48348282854266e-08	1.33208810773692e-06	1.04178418184875e-06	2129	tags=44%, list=12%, signal=39%	PSMG2/KNTC1/TTK/ANAPC5/BUB1B/MAD2L2/ZWILCH/DLGAP5/PTTG1/BUB1/BUB3/LCMT1/ANAPC7/CDC6/TRIP13/CCNB1/PLK1/KLHL22/ESPL1/XRCC3/PLSCR1/ANAPC11/CDT1/UBE2C/CHFR/TACC3/CDC16/MAD2L1BP/ZWINT/AURKB/MAD1L1
GOBP_HEART_MORPHOGENESIS	GOBP_HEART_MORPHOGENESIS	GOBP_HEART_MORPHOGENESIS	247	0.420962980489462	1.86406231508546	1.66576609157567e-08	1.48253182150235e-06	1.15944147519827e-06	4320	tags=38%, list=25%, signal=29%	VEGFA/FGFRL1/EYA1/SPRY1/BMP2/CPE/TEAD2/EXT1/PROX1/ZMIZ1/PTCH1/FZD1/ADAMTS1/TNNI1/PTK2/DHRS3/TBX3/DCHS1/INSR/DLC1/WNT16/YAP1/RBPJ/LRP2/TMEM100/TGFB2/PDCD4/SMAD7/TPM1/PKD2/TGFB3/SOX11/DNAH11/ACVR1/PPP1R13L/SLIT2/NKX2-5/EFNA1/NDRG4/NRP1/SNAI1/HEY2/CITED2/EPHB4/BMP7/NOG/TGFBR2/GAA/WNT5A/ATF2/ZFPM2/FOXF1/PTCD2/BMPR1A/ROBO1/XIRP2/RYR1/IFT57/GJA1/SOX9/SEMA3C/FOLR1/TP53/FOXC1/NPHP3/DLL4/TTN/NOTCH1/BMP4/N…
GOCC_SYNAPTIC_MEMBRANE	GOCC_SYNAPTIC_MEMBRANE	GOCC_SYNAPTIC_MEMBRANE	371	0.389641568561969	1.77672812252406	1.72584606245016e-08	1.5225292850931e-06	1.19072223256026e-06	4830	tags=42%, list=28%, signal=31%	CSPG5/GRIK3/ITGB3/ATP2B1/FLRT3/GRIA2/SORCS2/P2RY1/ARC/GRIK1/NPTN/DLG4/DGKB/ADORA1/GRIK4/GRIA1/ITGA8/NRCAM/UTRN/IL31RA/CDH8/CHRNA9/MUSK/GRIA4/ADGRL1/KCTD12/F2R/LRRTM4/CHRM3/GPER1/COL13A1/CNIH3/SLC6A6/HTR2A/KCNMA1/EFNB2/GABRB2/GABRG2/CNTN6/DNM1/PTPRA/KCNA2/NLGN2/CHRM4/ADCY8/GABRD/GABRB1/GABRE/SLC6A5/ATP6AP2/PCDHB13/IGSF21/RIMS2/NRP1/ABHD17C/LRRTM2/CASK/CNR1/CDH2/SLC6A9/SLC6A4/CACNG5/NRGN/DCC/FCHO2/…
GOBP_MITOTIC_CELL_CYCLE_CHECKPOINT_SIGNALING	GOBP_MITOTIC_CELL_CYCLE_CHECKPOINT_SIGNALING	GOBP_MITOTIC_CELL_CYCLE_CHECKPOINT_SIGNALING	129	-0.440382	-2.14504	1.8424342358284e-08	1.61124879215011e-06	1.26010696660044e-06	2357	tags=34%, list=13%, signal=30%	TIPIN/MDC1/RAD9A/PSMG2/ZFYVE19/KNTC1/CHEK1/TTK/INTS3/BUB1B/FANCD2/MAD2L2/ZWILCH/BUB1/TICRR/PLK3/CCND1/BUB3/LCMT1/CASP2/HUS1B/CLSPN/CDK1/CDC6/TRIP13/CCNB1/DONSON/NABP2/BABAM1/PLK1/KLHL22/DTL/GTSE1/XRCC3/BLM/ORC1/CDT1/EME1/CHFR/MAD2L1BP/ZWINT/AURKB/MAD1L1/CDK2
GOBP_EPITHELIAL_CELL_PROLIFERATION	GOBP_EPITHELIAL_CELL_PROLIFERATION	GOBP_EPITHELIAL_CELL_PROLIFERATION	398	0.380172207946436	1.73886759725828	1.98927968674378e-08	1.72467119048122e-06	1.34881105438743e-06	3468	tags=33%, list=20%, signal=27%	ERRFI1/VEGFA/PRKCA/SFRP1/DAB2IP/FZD7/BMP6/MTSS1/ITGB3/NUPR1/EYA1/CAV1/FLT1/FGF2/TGFA/HPN/STAT3/BMP2/KLF9/PROX1/PTCH1/FST/FBXW7/CDH13/PGF/PEX2/PURA/ANGPT1/COL8A2/SPARC/CAV2/LOXL2/WNT16/YAP1/EHF/FABP7/AREG/BCL2L2/CDK6/LGR4/F3/ADAM17/REG3G/CLDN1/BMPER/NOD2/HTRA1/ACVR2A/TGFB2/RIDA/LRG1/LAMB1/FGFR1/FUT1/EFNB2/MDK/IGFBP5/COL8A1/SOX11/LAMC1/CFLAR/INTU/EPHA2/LGR5/EPB41L4B/FGF1/SP1/NRP1/CASK/MARVELD3/OSR1…
GOBP_REGULATION_OF_CHROMOSOME_SEGREGATION	GOBP_REGULATION_OF_CHROMOSOME_SEGREGATION	GOBP_REGULATION_OF_CHROMOSOME_SEGREGATION	87	-0.509063	-2.34051	2.17746197629025e-08	1.84022983996227e-06	1.4391858369607e-06	2129	tags=40%, list=12%, signal=36%	PSMG2/KNTC1/TTK/ANAPC5/BUB1B/MAD2L2/ZWILCH/DLGAP5/PTTG1/BUB1/BUB3/LCMT1/ANAPC7/CDC6/TRIP13/CCNB1/MKI67/CDCA2/PLK1/KLHL22/KIF2C/ESPL1/XRCC3/PLSCR1/ANAPC11/CDT1/UBE2C/RMI2/CHFR/TACC3/CDC16/MAD2L1BP/ZWINT/AURKB/MAD1L1
GOBP_POSITIVE_REGULATION_OF_NEURON_PROJECTION_DEVELOPMENT	GOBP_POSITIVE_REGULATION_OF_NEURON_PROJECTION_DEVELOPMENT	GOBP_POSITIVE_REGULATION_OF_NEURON_PROJECTION_DEVELOPMENT	144	0.488217840170293	2.04874310024434	2.1705458264237e-08	1.84022983996227e-06	1.4391858369607e-06	3596	tags=44%, list=21%, signal=36%	DAB2IP/ATP1B2/NFE2L2/BDNF/FEZ1/ITGA6/NPTN/NEGR1/DPYSL3/FZD1/AMIGO1/CAMK2B/SCN1B/RAPGEF2/LTK/ARMCX5-GPRASP2/NCK1/KIDINS220/MDK/CAMK1/EPHA3/PAFAH1B1/CFLAR/TMEM30A/NDRG4/NDEL1/CNR1/ALK/ATP8A2/BMP7/NDNF/VLDLR/HSPA5/WNT5A/AVIL/IGF1R/P3H1/STAU2/SETX/RAP1A/ARHGAP35/PTN/CNTF/MAGI2/ROR1/PAK3/FBXO38/NTRK2/CAPRIN2/TRIM67/SCARB2/PRKCI/COBL/ABL1/DHX36/EPO/SERPINF1/TMEM106B/HGF/PLXNB3/ELAVL4/SERPINI1/CX3CL1/NT…
GOBP_RESPONSE_TO_BMP	GOBP_RESPONSE_TO_BMP	GOBP_RESPONSE_TO_BMP	167	0.470967226894236	2.00822727765735	2.1704753941581e-08	1.84022983996227e-06	1.4391858369607e-06	3321	tags=37%, list=19%, signal=30%	SFRP1/BMP6/CRIM1/BMP2/SORL1/EXT1/PCSK6/FZD1/FST/RGMA/RBPJ/LRP2/XIAP/CHRDL1/TFAP2B/BMPER/TMEM100/HTRA1/ACVR2A/TGFB2/PDCD4/SMAD7/SMAD5/SOSTDC1/TGFB3/SOX11/ACVR1/BMP8B/DLX1/SKI/CER1/BMP7/KDR/NOG/WNT5A/GDF9/ATF2/NUMA1/HOXA13/FBN1/TNFAIP6/EGR1/GDF5/DLX5/BMPR1A/SOX9/SOST/CTDSPL2/GDF6/LEMD3/SMURF2/NOTCH1/ABL1/BMP4/BMP8A/SMAD4/TMPRSS6/SMAD1/RUNX2/GPC3/TGFBR3
GOBP_ARTERY_DEVELOPMENT	GOBP_ARTERY_DEVELOPMENT	GOBP_ARTERY_DEVELOPMENT	97	0.538603567345224	2.14510685328872	2.52593946069734e-08	2.11694776301943e-06	1.65559821494128e-06	5154	tags=56%, list=29%, signal=39%	VEGFA/EYA1/PRRX1/PROX1/ZMIZ1/EFEMP2/LOX/RBPJ/LRP2/TFAP2B/TGFB2/MYLK/SMAD7/EFNB2/MDK/PKD2/ADAMTS9/STRA6/FKBP10/LDLR/SLC2A10/NRP1/HEY2/CITED2/NOG/HOXA13/LRP1/FOXF1/BMPR1A/ROBO1/FOLR1/EGR2/FOXC1/CNTRL/DLL4/NOTCH1/BMP4/PRDM1/EDNRA/ADAMTS6/NGFR/HAND2/ENG/FOXH1/GLI3/ACVRL1/ADGRF5/PRICKLE1/NOTCH3/FOXC2/LUZP1/SEC24B/PLXND1/HECTD1
GOBP_CELL_CELL_SIGNALING_BY_WNT	GOBP_CELL_CELL_SIGNALING_BY_WNT	GOBP_CELL_CELL_SIGNALING_BY_WNT	432	0.372436220863745	1.70643006659509	2.67908535648103e-08	2.22674061406031e-06	1.74146374803187e-06	4201	tags=37%, list=24%, signal=29%	IGFBP2/FZD6/SFRP1/DIXDC1/DAB2IP/APP/FZD7/GPC4/PRICKLE2/TLE4/RBMS3/CAV1/STK3/TIAM1/FGF2/AMOTL1/FOXO1/BMP2/TLR2/NDP/CPE/CTNNBIP1/GID8/DKK3/AMFR/EXT1/HBP1/FZD1/WWTR1/CTHRC1/PLPP3/PKD1/CALCOCO1/FRMD8/WNT16/YAP1/RBPJ/RSPO2/TLE2/LGR4/VGLL4/CSNK1A1/XIAP/SALL1/JRK/IGFBP1/LRRK2/NR4A2/RECK/SHISA2/TTC21B/WNT9A/NXN/RARG/APCDD1L/KLF4/MDK/PKD2/SOSTDC1/WIF1/PRKAA2/UBR5/NKX2-5/GRK5/LGR5/JADE1/CSNK1G3/TPBG/ATP6AP…
GOBP_NUCLEOSIDE_TRIPHOSPHATE_BIOSYNTHETIC_PROCESS	GOBP_NUCLEOSIDE_TRIPHOSPHATE_BIOSYNTHETIC_PROCESS	GOBP_NUCLEOSIDE_TRIPHOSPHATE_BIOSYNTHETIC_PROCESS	77	-0.525223	-2.37859	2.74703048758719e-08	2.26449882079216e-06	1.77099325308468e-06	3376	tags=49%, list=19%, signal=40%	VPS9D1/UQCC3/CAD/DGUOK/ATP5F1D/ANTKMT/ATP5MG/NUDT2/AK1/AK5/IMPDH2/ATP5PO/CTPS2/UCKL1/STOML2/ADK/ATP5PF/PPARGC1A/ATP5MC3/TYMS/UCK1/ATP5MF/ATP5MC2/ATP5PB/SLC25A13/PRKAG2/ATP6V0C/NME2/NME1/TAFAZZIN/PARP1/ATP5ME/CTPS1/ATP5F1B/PKLR/NME4/ATP5PD/ATP5MC1
GOBP_MUSCLE_SYSTEM_PROCESS	GOBP_MUSCLE_SYSTEM_PROCESS	GOBP_MUSCLE_SYSTEM_PROCESS	416	0.376803832527301	1.72462512526982	3.05086800704693e-08	2.49451866234723e-06	1.95088453133544e-06	4387	tags=36%, list=25%, signal=28%	SNTB1/SYNM/ERRFI1/PRKCA/GDNF/IL6ST/ATP1B1/ITGA2/SMTN/EDN3/AKAP6/CAV1/PLCE1/ATP2B1/DOCK4/P2RY1/FOXO1/MYBPC1/ADORA1/ASPH/STC1/SCN4B/SORBS2/CAMK2B/TNNI1/TRPV4/UTRN/TBX3/MYOT/INPP5F/ADRA2B/STAC2/SCN1B/KCNE1/NMUR1/TNFRSF1A/MEF2A/GSN/ROCK2/SCN7A/PDLIM5/ARG2/KCNE3/F2R/MYLK/CHRM3/GPER1/HTR2A/GPD1L/SMAD7/KCNMA1/HTR7/TPM1/SMAD5/SCN1A/KCNE2/MYH14/IGFBP5/PPP1R13L/CFLAR/RGS4/NKX2-5/EHD3/EDN2/OXTR/ABCC8/ADORA2…
GOMF_GROWTH_FACTOR_ACTIVITY	GOMF_GROWTH_FACTOR_ACTIVITY	GOMF_GROWTH_FACTOR_ACTIVITY	159	0.46717168001701	1.98373878200157	3.24910780035698e-08	2.63518364098308e-06	2.06089418372389e-06	3713	tags=39%, list=21%, signal=31%	CSPG5/PDGFA/VEGFA/GDNF/BMP6/BDNF/FGF2/TGFA/BMP2/PDGFC/PDGFD/INHA/MIA/HBEGF/PGF/TIMP1/AREG/CCN6/TGFB2/GDF11/INHBB/MDK/TGFB3/FGF23/ENDOU/BMP8B/CD320/FGF1/HDGFL3/OSGIN2/BMP7/CCN2/GDF9/FGF9/GDF5/INHBA/PTN/THBS4/CNTF/LIF/CLCF1/FGF3/GDF6/FGF13/CSH2/CSF1/BMP4/NRG1/BMP8A/EGF/AMELX/FGF22/REG1A/HGF/PDGFB/BTC/NRG4/FGF14/LEFTY1/LEFTY2/ARTN/IL11
GOBP_MRNA_PROCESSING	GOBP_MRNA_PROCESSING	GOBP_MRNA_PROCESSING	460	-0.283243	-1.6151	3.44063006675749e-08	2.76819332651041e-06	2.16491687232101e-06	2921	tags=26%, list=17%, signal=22%	TSEN15/SUGP1/FASTKD5/CSTF2/PRPF6/SNRPG/CPSF3/JMJD6/XAB2/RBM15/RNPS1/AKAP8L/MTPAP/SFSWAP/PRMT5/PAF1/RPUSD3/ZC3H10/HNRNPC/RBM38/SNRPD1/SF3A3/ADAR/NBDY/ACIN1/KHDRBS1/U2AF1L4/PRMT7/SNRPA1/RALY/HNRNPF/SNW1/KDM1A/THOC3/SNRPE/ZMAT5/DCPS/CLP1/RBM14/SNRPA/PPIL1/DHX16/RRP1B/SUPT4H1/DDX41/SCAF1/PABPN1/DAZAP1/AHCYL1/RNF113A/SNRPD3/SUPT5H/SNRNP35/PPARGC1A/SMNDC1/CELF6/UBL5/RAMAC/USP39/CPSF2/HNRNPL/CMTR1/EIF4A…
GOBP_RNA_SPLICING	GOBP_RNA_SPLICING	GOBP_RNA_SPLICING	399	-0.298581	-1.69104	3.69478223639096e-08	2.94908134534792e-06	2.30638369843887e-06	2978	tags=27%, list=17%, signal=23%	GEMIN6/CLK2/TSEN15/SUGP1/PRPF6/SNRPG/USB1/JMJD6/PDCD7/XAB2/RBM15/RNPS1/AKAP8L/PPP2R1A/PRMT1/SFSWAP/PRMT5/ZC3H10/HNRNPC/RBM38/SNRPD1/SF3A3/ACIN1/KHDRBS1/U2AF1L4/PRMT7/SNRPA1/RALY/CLK3/HNRNPF/SNW1/KDM1A/THOC3/SNRPE/ZMAT5/DCPS/CLP1/RBM14/SNRPA/PPIL1/DHX16/RRP1B/RPS26/DDX41/SCAF1/DAZAP1/RNF113A/SNRPD3/SNRNP35/PPARGC1A/SMNDC1/CELF6/UBL5/RRAGC/USP39/HNRNPL/EIF4A3/SNU13/TFIP11/PPP1R9B/THRAP3/TXNL4A/RBM2…
GOBP_NUCLEOSIDE_TRIPHOSPHATE_METABOLIC_PROCESS	GOBP_NUCLEOSIDE_TRIPHOSPHATE_METABOLIC_PROCESS	GOBP_NUCLEOSIDE_TRIPHOSPHATE_METABOLIC_PROCESS	102	-0.466424	-2.20614	3.77373073333869e-08	2.98837873899112e-06	2.33711695312944e-06	3654	tags=47%, list=21%, signal=37%	GNAI3/ENTPD7/ATP5F1A/ADA/VPS9D1/UQCC3/CAD/DGUOK/ITPA/ATP5F1D/ANTKMT/ATP5MG/NUDT2/AK1/GTPBP1/AK5/IMPDH2/ATP5PO/ENTPD4/CTPS2/UCKL1/STOML2/ADK/ATP5PF/PPARGC1A/ATP5MC3/TYMS/UCK1/RHOQ/ATP5MF/DCTPP1/ATP5MC2/ATP5PB/SLC25A13/PRKAG2/ATP6V0C/NME2/RAN/NME1/TAFAZZIN/PARP1/ATP5ME/CTPS1/ATP5F1B/PKLR/NME4/ATP5PD/ATP5MC1
GOBP_RIBONUCLEOSIDE_TRIPHOSPHATE_BIOSYNTHETIC_PROCESS	GOBP_RIBONUCLEOSIDE_TRIPHOSPHATE_BIOSYNTHETIC_PROCESS	GOBP_RIBONUCLEOSIDE_TRIPHOSPHATE_BIOSYNTHETIC_PROCESS	66	-0.557009	-2.43108	4.04354880251519e-08	3.1770289302262e-06	2.48465432996657e-06	3376	tags=52%, list=19%, signal=42%	VPS9D1/UQCC3/CAD/DGUOK/ATP5F1D/ANTKMT/ATP5MG/NUDT2/IMPDH2/ATP5PO/CTPS2/UCKL1/STOML2/ATP5PF/PPARGC1A/ATP5MC3/UCK1/ATP5MF/ATP5MC2/ATP5PB/SLC25A13/PRKAG2/ATP6V0C/NME2/NME1/TAFAZZIN/PARP1/ATP5ME/CTPS1/ATP5F1B/PKLR/NME4/ATP5PD/ATP5MC1
GOBP_MUSCLE_ORGAN_DEVELOPMENT	GOBP_MUSCLE_ORGAN_DEVELOPMENT	GOBP_MUSCLE_ORGAN_DEVELOPMENT	326	0.394909033514701	1.78716990255187	4.190807217584e-08	3.26720528583273e-06	2.55517841940332e-06	4387	tags=39%, list=25%, signal=30%	FGFRL1/SMTN/NUPR1/ETV1/CAV1/SOX8/SGCB/SGCE/BMP2/JPH1/ADGRB1/FLNB/PROX1/FZD1/HIVEP3/EFEMP2/HBEGF/TNNI1/LAMA5/LOX/SAP30/UTRN/TCF12/SVIL/CAV2/COL19A1/RBPJ/LRP2/MEF2A/TGFB2/MYLK/FHL1/SMAD7/MEGF10/TPM1/MYH14/STRA6/SOX11/ACVR1/CFLAR/NKX2-5/ADARB1/MEOX2/SKI/HEY2/CITED2/RXRG/ZFHX3/NOG/HOXD10/WNT5A/CRYAB/LAMA2/ZFPM2/NIBAN2/EGR1/METTL21C/GPC1/POPDC2/SPEG/SMYD1/GPCPD1/USP2/PTCD2/BMPR1A/DISP1/CNTF/MAPK12/FOX…
GOBP_GLIOGENESIS	GOBP_GLIOGENESIS	GOBP_GLIOGENESIS	280	0.40915128155252	1.83473	4.23706336788846e-08	3.27785740698879e-06	2.56350910808604e-06	3024	tags=31%, list=17%, signal=26%	SERPINE2/CSPG5/TNFRSF21/DAB2IP/APP/MT3/PTPRZ1/ATP1B2/IL6ST/NCMAP/FGF2/SOX8/P2RY1/ANXA1/NAB1/STAT3/BMP2/LGI4/TLR2/OLIG2/ABCA2/ID4/ZMIZ1/BMERB1/SH3TC2/GAP43/LRP2/AREG/PARD3/CDK6/ITGB4/PALS1/TGFB2/OLIG1/TTC21B/LAMB1/MDK/DLX2/LEPR/SOX11/PAFAH1B1/LDLR/DLX1/ABCC8/PRX/SKI/CDH2/B4GALT6/BIN1/CSPG4/PAX6/NOG/DAB1/IL1B/TRPC4/ERBB2/SUN1/GJC2/KCNJ10/LRP1/BNIP3/ID2/GPC1/GPR37L1/PTN/PLP1/CNTF/MAG/LIF/NFIB/CLCF1/…
GOBP_AMEBOIDAL_TYPE_CELL_MIGRATION	GOBP_AMEBOIDAL_TYPE_CELL_MIGRATION	GOBP_AMEBOIDAL_TYPE_CELL_MIGRATION	413	0.375889699649461	1.72037022598098	4.73020614234654e-08	3.63142619645642e-06	2.84002412982028e-06	4254	tags=37%, list=24%, signal=29%	RIN2/SEMA4B/VEGFA/PRKCA/DAB2IP/GDNF/ANGPT2/AKAP12/ITGB3/ITGA2/SDC4/PTPRG/EDN3/NFE2L2/FGF2/STARD13/SOX8/AMOTL1/ANXA1/SEMA3D/AGO2/ADGRB1/SASH1/STC1/PROX1/ENPP2/HBEGF/FBXW7/CDH13/LAMA5/EFNB1/PTK2/PLPP3/ANGPT1/TIMP1/SPARC/DDR2/LOXL2/PLK2/EMP2/ITGB4/ROCK2/ADAM17/LGALS12/BMPER/APPL2/TGFB2/SEMA3A/KLF4/FGFR1/FUT1/EFNB2/ADAMTS9/PAFAH1B1/ACVR1/SLIT2/MAP4K4/EPHA2/EFNA1/EPB41L4B/TPBG/MEOX2/EDN2/FGF1/GPLD1/SP…
GOBP_METAPHASE_ANAPHASE_TRANSITION_OF_CELL_CYCLE	GOBP_METAPHASE_ANAPHASE_TRANSITION_OF_CELL_CYCLE	GOBP_METAPHASE_ANAPHASE_TRANSITION_OF_CELL_CYCLE	64	-0.550086	-2.39339	4.92413976476907e-08	3.723464181525e-06	2.91200414106486e-06	2129	tags=45%, list=12%, signal=40%	PSMG2/KNTC1/TTK/ANAPC5/BUB1B/MAD2L2/ZWILCH/DLGAP5/BUB1/BUB3/LCMT1/ANAPC7/CDC6/TRIP13/CCNB1/PLK1/KLHL22/ESPL1/XRCC3/ANAPC11/CDT1/UBE2C/CHFR/TACC3/CDC16/MAD2L1BP/ZWINT/AURKB/MAD1L1
GOBP_REGULATION_OF_TRANSMEMBRANE_RECEPTOR_PROTEIN_SERINE_THREONINE_KINASE_SIGNALING_PATHWAY	GOBP_REGULATION_OF_TRANSMEMBRANE_RECEPTOR_PROTEIN_SERINE_THREONINE_KINASE_SIGNALING_PATHWAY	GOBP_REGULATION_OF_TRANSMEMBRANE_RECEPTOR_PROTEIN_SERINE_THREONINE_KINASE_SIGNALING_PATHWAY	254	0.417173365434366	1.8481697347129	4.88907483264164e-08	3.723464181525e-06	2.91200414106486e-06	3321	tags=36%, list=19%, signal=29%	SFRP1/BMP6/ZEB1/CAV1/GLG1/PRDM16/CRIM1/SPRY1/BMP2/SORL1/SPRY2/INHA/DKK3/PCSK6/EMILIN1/FZD1/FST/ITGA8/LOX/SPRED3/CAV2/RGMA/RBPJ/LRP2/XIAP/ADAM17/CHRDL1/TFAP2B/BMPER/HTRA1/ACVR2A/PALS1/TGFB2/GDF11/LRG1/INHBB/SMAD7/SOSTDC1/TGFB3/SOX11/ACVR1/LDLRAD4/LTBP1/BMP8B/DLX1/NOMO1/SLC2A10/SKI/CITED2/NREP/CER1/BMP7/KDR/NOG/TGFBR2/HSPA5/WNT5A/GDF9/NUMA1/HOXA13/FGF9/FBN1/TNFAIP6/LRP1/GDF5/INHBA/BMPR1A/NPNT/MAGI2…
GOBP_NEURON_RECOGNITION	GOBP_NEURON_RECOGNITION	GOBP_NEURON_RECOGNITION	49	0.637742769447455	2.26398875341467	5.00284919239715e-08	3.75475032298046e-06	2.936472047572e-06	3296	tags=55%, list=19%, signal=45%	EPHB3/TNFRSF21/APP/PALLD/NPTN/EXT1/AMIGO1/NRCAM/CNTN4/GAP43/SEMA3A/EPHA3/CNTN6/OPCML/NRP1/CNR1/VSTM2L/ROBO3/EFNB3/NTM/ARHGAP35/ROBO1/TNN/NEXN/EMB/CRTAC1/CNTN2
GOBP_MITOCHONDRIAL_MEMBRANE_ORGANIZATION	GOBP_MITOCHONDRIAL_MEMBRANE_ORGANIZATION	GOBP_MITOCHONDRIAL_MEMBRANE_ORGANIZATION	110	-0.449545	-2.14372	5.55599799908876e-08	4.13901273161746e-06	3.23699158278294e-06	3450	tags=45%, list=20%, signal=37%	RHOT2/UQCC3/BCL2/PDCD5/HSPA4/MOAP1/TIMM13/BCL2L1/TIMM8A/SLC25A5/TMEM11/MUL1/MICOS10/AFG3L2/ALKBH7/ROMO1/CHCHD10/ATP5IF1/NDUFA13/MICOS13/MFN2/TIMM29/GSK3A/TMEM14A/TIMM9/TOMM22/NMT1/ZNF205/TIMM10/BLOC1S2/DNAJC11/CHCHD6/BAK1/APOO/SLC35F6/GHITM/IMMT/BAX/ADCK1/VDAC2/TAFAZZIN/CHCHD3/LETM1/TIMM50/BBC3/PPIF/MTX1/SNCA/OXA1L/SAMM50
GOCC_POSTSYNAPTIC_MEMBRANE	GOCC_POSTSYNAPTIC_MEMBRANE	GOCC_POSTSYNAPTIC_MEMBRANE	271	0.405066870914494	1.80517854925454	6.1783542735946e-08	4.56880212717213e-06	3.5731163415092e-06	4830	tags=44%, list=28%, signal=32%	CSPG5/GRIK3/ITGB3/FLRT3/GRIA2/SORCS2/P2RY1/ARC/GRIK1/NPTN/DLG4/DGKB/ADORA1/GRIK4/GRIA1/NRCAM/UTRN/CHRNA9/MUSK/GRIA4/KCTD12/F2R/LRRTM4/CHRM3/COL13A1/CNIH3/SLC6A6/HTR2A/KCNMA1/EFNB2/GABRB2/GABRG2/NLGN2/CHRM4/GABRD/GABRB1/GABRE/ATP6AP2/PCDHB13/IGSF21/NRP1/ABHD17C/LRRTM2/CDH2/SLC6A9/SLC6A4/CACNG5/NRGN/DCC/PDLIM4/GABRR1/HIP1/NLGN4X/SHISA9/GABRQ/AKAP9/EFNB3/CANX/GRIK5/GABRA3/STRN/CLSTN1/GRIN2B/NLGN3/GR…
GOBP_REGULATION_OF_SYNAPSE_ASSEMBLY	GOBP_REGULATION_OF_SYNAPSE_ASSEMBLY	GOBP_REGULATION_OF_SYNAPSE_ASSEMBLY	101	0.516247901109486	2.07981414671155	6.43155541590743e-08	4.7213250231957e-06	3.69239969786095e-06	2737	tags=38%, list=16%, signal=32%	EPHB3/APP/GPC4/EFNA5/BDNF/FLRT3/TLR2/ADGRB1/NPTX1/NEGR1/FZD1/AMIGO1/SLITRK6/THBS2/IL1RAP/MUSK/ARMCX5-GPRASP2/PDLIM5/TPBG/NLGN2/OXTR/LRRTM2/IL1RAPL2/WNT5A/VSTM5/LRRN3/STAU2/GPC6/CLSTN1/NLGN3/SLITRK3/SRPX2/NTRK2/SLIT1/EPHB1/LRRTM1/NRXN1/AGRN
GOBP_MUSCLE_TISSUE_DEVELOPMENT	GOBP_MUSCLE_TISSUE_DEVELOPMENT	GOBP_MUSCLE_TISSUE_DEVELOPMENT	382	0.373634195676799	1.70462088369335	8.77600323707527e-08	6.39567134458449e-06	5.0018532560966e-06	4371	tags=37%, list=25%, signal=29%	VEGFA/FZD7/NUPR1/EYA1/AKAP6/CAV1/FGF2/SOX8/SGCB/BMP2/CSRP1/OBSL1/FLNB/PROX1/PTCH1/HIVEP3/EFEMP2/SORBS2/TNNI1/ITGA8/LOX/SAP30/TBX3/SVIL/CAV2/COL19A1/YAP1/RBPJ/LRP2/MEF2A/VGLL4/TIPARP/PDLIM5/TFAP2B/TGFB2/MYLK/SMAD7/MEGF10/TPM1/SMAD5/EFNB2/PKD2/MYH14/ADAMTS9/IGFBP5/STRA6/SOX11/ACVR1/PPP1R13L/RUNX1/CFLAR/RGS4/NKX2-5/MEOX2/NDRG4/POGLUT1/SKI/HEY2/CITED2/RXRG/OSR1/BMP7/NOG/PLN/HOXD10/TGFBR2/WNT5A/MYL7/M…
GOMF_PROTON_TRANSMEMBRANE_TRANSPORTER_ACTIVITY	GOMF_PROTON_TRANSMEMBRANE_TRANSPORTER_ACTIVITY	GOMF_PROTON_TRANSMEMBRANE_TRANSPORTER_ACTIVITY	119	-0.434921	-2.11821	9.1321911647363e-08	6.60737025494625e-06	5.16741631070879e-06	2111	tags=33%, list=12%, signal=29%	ATP6V1E1/UQCRH/SLC9A4/CYB5A/COX7B/ATP6V0A2/ATP5PF/ATP5MC3/COX8A/ATP6V1B2/ATP6V0D1/SLC22A18/COX4I1/ATP5MF/ATP5MC2/ATP5PB/ATP6V1D/UQCRFS1/ATP6V0C/ATP6V0D2/CTNS/SLC15A4/ATP6V0A4/SLC45A3/COX15/ATP5ME/ATP6V0B/LETM1/ATP5F1B/ATP5PD/UQCR10/ATP5MC1/COX6B1/SLC25A3/COX6A1/SLC45A2/UQCRC1/COX5A/ATP6V1F
GOMF_OXIDOREDUCTASE_ACTIVITY_ACTING_ON_NAD_P_H_QUINONE_OR_SIMILAR_COMPOUND_AS_ACCEPTOR	GOMF_OXIDOREDUCTASE_ACTIVITY_ACTING_ON_NAD_P_H_QUINONE_OR_SIMILAR_COMPOUND_AS_ACCEPTOR	GOMF_OXIDOREDUCTASE_ACTIVITY_ACTING_ON_NAD_P_H_QUINONE_OR_SIMILAR_COMPOUND_AS_ACCEPTOR	50	-0.594457	-2.43385	9.23177775936063e-08	6.63171349470642e-06	5.18645439232651e-06	2739	tags=60%, list=16%, signal=51%	NDUFB6/NQO1/DCXR/TP53I3/NDUFB3/NDUFA13/NDUFV1/NDUFV3/NDUFA2/NDUFV2/AIFM2/NDUFB2/NDUFA1/NDUFA8/NDUFA7/NDUFS8/NDUFS6/NDUFS3/NDUFA6/NDUFB8/NDUFS2/NDUFB7/NDUFA3/NDUFB4/NDUFS5/NDUFB10/NDUFS7/NDUFA9/NDUFB1/NDUFA12
GOBP_REGULATION_OF_VASOCONSTRICTION	GOBP_REGULATION_OF_VASOCONSTRICTION	GOBP_REGULATION_OF_VASOCONSTRICTION	63	0.588235086545026	2.17770368579709	9.35747559903056e-08	6.65592323469096e-06	5.2053880679716e-06	4383	tags=57%, list=25%, signal=43%	EDN3/CAV1/ATP2B1/DOCK4/KCNMB4/ADRA2B/ADM/F2R/CHRM3/ADRA1D/HTR2A/EDN2/OXTR/ZDHHC21/BDKRB2/TBXAS1/ECE1/KCNMB2/PER2/ADRA1B/ARHGAP42/TRPM4/HRH1/AVPR1A/PTGS2/SMTNL2/ABL1/TBXA2R/ACE2/ASIC2/CD38/FAAH/FGG/MTNR1B/P2RX1/ACE
GOCC_VACUOLAR_MEMBRANE	GOCC_VACUOLAR_MEMBRANE	GOCC_VACUOLAR_MEMBRANE	444	-0.281671	-1.58644	9.39784328652796e-08	6.65592323469096e-06	5.2053880679716e-06	2111	tags=22%, list=12%, signal=20%	ATP6V1E1/STX7/SLC30A3/CD63/TOM1/PSAP/PI4K2A/ANXA2/DRAM2/ATP11A/SLC9A4/NPRL2/AP5B1/NEU1/CLN3/DEPDC5/GNB1/MARCHF2/LAMTOR4/KLC2/ATP6V0A2/DAGLB/VTI1B/NEU3/AP1S1/AP3M1/ATP6V1B2/RPTOR/WDR24/MMD/AP2A1/ATP6V0D1/LAMTOR2/UBA52/ABHD6/RNASEK/CHMP6/SEC13/SLC2A6/P2RX4/CD68/TMEM199/CTSD/STARD3/SLC35F6/ATP6V1D/GPR137B/TPCN2/CCDC115/WDR81/M6PR/RAB5C/ATP6V0C/ATP6V0D2/ATP13A2/FLOT1/RMC1/MFSD12/CTNS/TECPR1/SLC15A4/L…
GOMF_INTEGRIN_BINDING	GOMF_INTEGRIN_BINDING	GOMF_INTEGRIN_BINDING	155	0.465338344481133	1.96771225071592	9.63780804244155e-08	6.77814234145697e-06	5.30097178455085e-06	3024	tags=35%, list=17%, signal=30%	SPP1/PRKCA/PTPRZ1/ITGB3/ITGA2/ITGA1/FGF2/ITGA6/ESM1/EDIL3/ITGAV/EMILIN1/ITGA10/ITGA8/LAMA5/PTK2/PLPP3/UTRN/CCN6/EMP2/ITGB4/S1PR2/ADAM17/MFGE8/LGALS12/LAMB1/LAMA3/TGFBI/GFRA1/NISCH/FGF1/ADAMTS5/COL16A1/JAM3/ITGA9/ITGA2B/KDR/ITGB5/IL1B/CCN2/FBN1/ADAMTS13/ITGB1/COL4A3/PTN/THBS4/NPNT/TNN/TLN2/CCN4/LTBP4/ITGA11/ICAM5/ICAM1/NRG1
GOCC_INTRINSIC_COMPONENT_OF_MITOCHONDRIAL_MEMBRANE	GOCC_INTRINSIC_COMPONENT_OF_MITOCHONDRIAL_MEMBRANE	GOCC_INTRINSIC_COMPONENT_OF_MITOCHONDRIAL_MEMBRANE	88	-0.484293	-2.22275	9.78916469261894e-08	6.81020622963024e-06	5.32604794228657e-06	2645	tags=42%, list=15%, signal=36%	TMEM11/MUL1/TIMM17A/MICOS10/CCDC51/AFG3L2/MICU1/L2HGDH/SMDT1/CHCHD10/MICOS13/MFN2/MPC2/COX16/MPC1/PET100/SFXN2/COQ2/DNAJC11/CHCHD6/BAK1/APOO/GHITM/IMMT/ADCK1/TMEM177/CHCHD3/MCUR1/PPOX/TIMM23/SLC25A19/TIMM17B/TOMM40/MTX1/SLC25A3/OXA1L/SAMM50
GOBP_REGULATION_OF_CELL_JUNCTION_ASSEMBLY	GOBP_REGULATION_OF_CELL_JUNCTION_ASSEMBLY	GOBP_REGULATION_OF_CELL_JUNCTION_ASSEMBLY	197	0.435030548351124	1.89059359127439	9.81883169231764e-08	6.81020622963024e-06	5.32604794228657e-06	4383	tags=45%, list=25%, signal=34%	EPHB3/VEGFA/SFRP1/APP/GPC4/EFNA5/SDC4/CAV1/BDNF/FLRT3/APOD/TLR2/ARHGAP6/ADGRB1/NPTX1/NEGR1/FZD1/AMIGO1/PTK2/SLITRK6/DLC1/THBS2/TJP1/IL1RAP/RAPGEF2/ROCK2/MUSK/CLDN1/ARMCX5-GPRASP2/PDLIM5/EPHA3/PTPRA/MAP4K4/EPHA2/TPBG/NLGN2/OXTR/NRP1/SNAI1/LRRTM2/COL16A1/GPM6B/KDR/IL1B/MACF1/IL1RAPL2/WNT5A/VSTM5/PPM1F/LRRN3/STAU2/GPC6/RAP1A/PTPRJ/LIMCH1/CLSTN1/NLGN3/SLITRK3/SRPX2/NTRK2/SLIT1/EPHB1/LRRTM1/NRXN1/AGRN…
GOCC_CHROMOSOME_CENTROMERIC_REGION	GOCC_CHROMOSOME_CENTROMERIC_REGION	GOCC_CHROMOSOME_CENTROMERIC_REGION	226	-0.342465	-1.81872	1.00753319685439e-07	6.94024750737302e-06	5.42774913258544e-06	2392	tags=28%, list=14%, signal=24%	KMT5C/MEAF6/SKA2/KNSTRN/MACROH2A1/CENPL/KNTC1/TTK/OIP5/DSN1/HJURP/NEK2/CENPU/CENPH/CENPX/SS18L1/NCAPG/CHAMP1/H4C2/BUB1B/H4C3/ZNF330/SKA3/NGDN/ZWILCH/BUB1/SGO1/SUV39H2/EZH2/BUB3/HELLS/NUP37/RANGAP1/CHMP6/SEC13/DCTN2/BIRC5/NUP85/TRAPPC12/CENPO/INCENP/CDCA5/CCNB1/LRWD1/KIF22/CENPA/SKA1/SPAG5/PLK1/KIF2C/CENPI/CDT1/PMF1/CENPM/SPC24/CENPW/CDCA8/CHMP1B/ZWINT/AURKB/MAD1L1/PSEN2/SUV39H1
GOBP_ASTROCYTE_DIFFERENTIATION	GOBP_ASTROCYTE_DIFFERENTIATION	GOBP_ASTROCYTE_DIFFERENTIATION	76	0.558223296815252	2.13389267051318	1.31898491968986e-07	9.02383084171491e-06	7.05725407799687e-06	4063	tags=46%, list=23%, signal=36%	SERPINE2/APP/MT3/IL6ST/SOX8/STAT3/BMP2/ID4/CDK6/TTC21B/LDLR/BIN1/PAX6/NOG/DAB1/IL1B/LRP1/ID2/GPR37L1/PLP1/CNTF/MAG/LIF/CLCF1/ROR1/SOX9/NOTCH1/ABL1/IFNGR1/CNTN2/NTRK3/MAP2K1/TLR4/DRD1/LAMC3
GOBP_PIGMENTATION	GOBP_PIGMENTATION	GOBP_PIGMENTATION	99	-0.45997	-2.17526	1.39188101241742e-07	9.4582076634338e-06	7.39696651833783e-06	2309	tags=36%, list=13%, signal=32%	BBS5/SLC24A5/TRAPPC6A/CD63/CITED1/SNAI2/DCT/BLOC1S3/BLOC1S2/DCTN2/RAB38/RAB27A/HPS1/SNAPIN/KIT/MFSD12/BAX/FIG4/TYR/MLPH/HPS6/MC1R/DTNBP1/CDH3/MITF/LRMDA/AP1M1/HPS4/TYRP1/OCA2/SLC45A2/VPS33A/VPS33B/GPR143/PMEL/RAB32
GOMF_LIGASE_ACTIVITY	GOMF_LIGASE_ACTIVITY	GOMF_LIGASE_ACTIVITY	164	-0.388211	-1.95701	1.47817771168565e-07	9.97720352108899e-06	7.80285684331698e-06	3250	tags=38%, list=19%, signal=31%	UBA2/ATP5F1D/ACSM2B/CARS2/TRIM25/WARS2/FARS2/TPGS1/LRRC47/YARS1/ATP5MG/PFAS/WARS1/MTHFS/HARS2/GCLM/ATP5PO/LIG3/FARSA/NARS1/ACSF2/CTPS2/PARS2/RTCA/UBE2L5/SUCLG1/TTLL5/NARS2/SLC27A5/LARS2/ATP5PF/DALRD3/BTRC/VARS1/ACACB/ACSF3/PCCB/SLC27A4/RTCB/MTHFD1L/TTLL12/SLC27A3/GATB/ATP5MF/TTLL1/ATP5PB/LIG1/ATP6V0C/MARS2/DARS2/VARS2/MARS1/MTHFD1/ATP5ME/CTPS1/SARS2/QARS1/ATP5F1B/SAE1/YARS2/ATP5PD/TARS2
GOMF_LIGASE_ACTIVITY_FORMING_CARBON_OXYGEN_BONDS	GOMF_LIGASE_ACTIVITY_FORMING_CARBON_OXYGEN_BONDS	GOMF_LIGASE_ACTIVITY_FORMING_CARBON_OXYGEN_BONDS	41	-0.621833	-2.39707	1.49612054795115e-07	1.00309895671631e-05	7.84492121704632e-06	3194	tags=54%, list=18%, signal=44%	CARS2/WARS2/FARS2/LRRC47/YARS1/WARS1/HARS2/FARSA/NARS1/PARS2/NARS2/LARS2/DALRD3/VARS1/MARS2/DARS2/VARS2/MARS1/SARS2/QARS1/YARS2/TARS2
GOBP_PROTEIN_LOCALIZATION_TO_MITOCHONDRION	GOBP_PROTEIN_LOCALIZATION_TO_MITOCHONDRION	GOBP_PROTEIN_LOCALIZATION_TO_MITOCHONDRION	125	-0.417485	-2.01679	1.54443577609429e-07	1.02863513908479e-05	8.04463166188676e-06	3229	tags=42%, list=18%, signal=34%	FBXO7/PDCD5/HSPA4/MOAP1/TIMM13/CHCHD4/VPS11/GRPEL1/TIMM8A/TIMM17A/UBE2J2/BCAP31/PMPCA/ROMO1/ATP5IF1/DNAJC15/TOMM5/NDUFA13/MFN2/TIMM29/GSK3A/MTCH2/HAX1/UBL5/TIMM9/TOMM22/NMT1/TSPO/RNF31/BAP1/PAM16/TIMM44/TIMM10/MIPEP/TOMM40L/PITRM1/IMMP2L/BAX/TIMM50/SAE1/BBC3/USP36/TIMM23/PARL/AKT1/TIMM17B/HPS4/TOMM40/UBE2L3/AIFM1/OXA1L/SAMM50
GOCC_CELL_PROJECTION_MEMBRANE	GOCC_CELL_PROJECTION_MEMBRANE	GOCC_CELL_PROJECTION_MEMBRANE	338	0.382562448233444	1.73619466666242	1.74298905336381e-07	1.15323953353157e-05	9.01912341186593e-06	4312	tags=37%, list=25%, signal=28%	SPRY4/SLC26A2/ATP1B2/ITGB3/FSCN1/ATP2B1/ASAP1/BBS2/MOSMO/SGCE/ROM1/SPRY2/PDE6A/TESC/ITGAV/ADORA1/PTCH1/GRIA1/ITGA8/CNGA1/NAPEPLD/TRPV4/DHRS3/UTRN/TXNDC15/PDE4A/GAP43/PKD1/INSR/DLC1/LRP2/PSD3/SLC9A3/ADAM17/SLC26A4/APPL2/SLC12A2/GPER1/SLC6A6/TPM1/PKD2/GABRG2/FSCN3/CYBRD1/KCNA2/SPATA13/AIF1L/EPHA2/EHD3/GABRE/ATP6AP2/NDRG4/CASK/KSR1/CD36/CSPG4/CA9/CUBN/SH3YL1/SNTG1/MACF1/SHISA9/MCHR1/TMEM17/SEPTIN2/G…
GOCC_REPLICATION_FORK	GOCC_REPLICATION_FORK	GOCC_REPLICATION_FORK	59	-0.54595	-2.32698	1.85358743313147e-07	1.21489971759826e-05	9.50134830402937e-06	2674	tags=51%, list=15%, signal=43%	XRCC2/HMCES/MMS22L/TIPIN/POLD2/TONSL/MCM10/CHEK1/RADX/RPA3/RFC4/MCM3/PRIM1/RAD51D/H2AX/RAD51C/POLA2/PCNA/RTF2/UHRF1/DONSON/RFC5/RFC2/TIMELESS/POLD1/XRCC3/BLM/RAD51B/WDHD1/PRIM2
GOBP_PIGMENT_METABOLIC_PROCESS	GOBP_PIGMENT_METABOLIC_PROCESS	GOBP_PIGMENT_METABOLIC_PROCESS	87	-0.486377	-2.23621	1.86034161787941e-07	1.21489971759826e-05	9.50134830402937e-06	2190	tags=37%, list=13%, signal=32%	SLC24A5/UROD/ATP5IF1/CITED1/DCT/TMEM14B/TMEM14A/BLVRB/TSPO/ALAS1/GIPC1/HMOX2/FECH/SRRD/MFSD12/BLVRA/CTNS/FLVCR1/TYR/MC1R/COX15/CDH3/DDT/PPOX/TYRP1/UROS/OCA2/SLC45A2/ABCC2/SLC25A39/GPR143/PMEL
GOCC_PROTON_TRANSPORTING_TWO_SECTOR_ATPASE_COMPLEX_PROTON_TRANSPORTING_DOMAIN	GOCC_PROTON_TRANSPORTING_TWO_SECTOR_ATPASE_COMPLEX_PROTON_TRANSPORTING_DOMAIN	GOCC_PROTON_TRANSPORTING_TWO_SECTOR_ATPASE_COMPLEX_PROTON_TRANSPORTING_DOMAIN	24	-0.728197	-2.50734	1.97974726529003e-07	1.28453666109818e-05	1.00459569210507e-05	3564	tags=83%, list=20%, signal=66%	ATP6V0A1/TCIRG1/ATP6V0E2/ATP5MG/ATP5PO/ATP6V0A2/ATP5PF/ATP5MC3/ATP6V0D1/RNASEK/ATP5MF/ATP5MC2/ATP5PB/ATP6V0C/ATP6V0D2/ATP6V0A4/ATP5ME/ATP6V0B/ATP5PD/ATP5MC1
GOCC_NUCLEAR_CHROMOSOME	GOCC_NUCLEAR_CHROMOSOME	GOCC_NUCLEAR_CHROMOSOME	225	-0.339678	-1.79924	2.49485063241697e-07	1.60837902629599e-05	1.25786261305126e-05	3432	tags=35%, list=20%, signal=28%	BAZ1A/SFR1/CHMP1A/ZNHIT1/DMAP1/RAD1/NCAPD2/SYCE2/MLH1/PINX1/RPA2/RAD21L1/MCM4/ORC5/CCNB1IP1/BRCA1/EP400/MCRS1/RGS12/MMS22L/RUVBL1/MCM2/TIPIN/POLD2/TONSL/RNF212B/H3C11/MCM10/RAD9A/MACROH2A1/CHEK1/EXOSC9/NEK2/RPA3/H4C2/REPIN1/MCM6/GINS1/FIGNL1/MCM3/H4C3/MCM7/BRMS1/PRIM1/SIRT7/SAP130/H2AX/ACTR5/SMARCB1/PSMC3IP/POLE4/POLA2/PCNA/BIRC5/ORC6/HUS1B/INCENP/RCC1/RUVBL2/LRWD1/CDC45/GINS2/PLK1/SLX4/TUBG1/TIM…
GOBP_GLIAL_CELL_DIFFERENTIATION	GOBP_GLIAL_CELL_DIFFERENTIATION	GOBP_GLIAL_CELL_DIFFERENTIATION	211	0.420982896561634	1.84283034053744	2.64138433593513e-07	1.69200014436303e-05	1.32326005753317e-05	3024	tags=32%, list=17%, signal=27%	SERPINE2/CSPG5/TNFRSF21/APP/MT3/PTPRZ1/IL6ST/NCMAP/FGF2/SOX8/NAB1/STAT3/BMP2/LGI4/TLR2/OLIG2/ABCA2/ID4/SH3TC2/GAP43/PARD3/CDK6/ITGB4/PALS1/OLIG1/TTC21B/MDK/DLX2/SOX11/LDLR/DLX1/PRX/SKI/CDH2/B4GALT6/BIN1/PAX6/NOG/DAB1/IL1B/TRPC4/ERBB2/KCNJ10/LRP1/BNIP3/ID2/GPC1/GPR37L1/PTN/PLP1/CNTF/MAG/LIF/NFIB/CLCF1/ROR1/RNF112/NTRK2/SOX9/SOX2/EGR2/PLEC/KLF15/NOTCH1/ABL1/IFNGR1/NRG1
GOBP_CARDIAC_CHAMBER_DEVELOPMENT	GOBP_CARDIAC_CHAMBER_DEVELOPMENT	GOBP_CARDIAC_CHAMBER_DEVELOPMENT	165	0.450826097823378	1.92099570405606	2.80907954243172e-07	1.78803246571113e-05	1.39836391346101e-05	4472	tags=44%, list=26%, signal=33%	FGFRL1/BMP2/CPE/PROX1/FZD1/ADAMTS1/TNNI1/DHRS3/TBX3/RBPJ/LRP2/SALL1/TGFB2/SMAD7/TPM1/STRA6/SOX11/DNAH11/ACVR1/PPP1R13L/MATR3/SLIT2/NKX2-5/NRP1/HEY2/CITED2/BMP7/NOG/LMO4/TGFBR2/CRELD1/WNT5A/IGF1R/HOXA13/ZFPM2/FOXF1/PTCD2/BMPR1A/ROBO1/XIRP2/SEMA3C/TP53/FOXC1/CNTRL/NPHP3/DLL4/NOTCH1/BMP4/NRG1/SMAD4/PRDM1/GREB1L/TGFBR3/EDNRA/ADAMTS6/SOS1/LY6E/HAND2/FRS2/TNNC1/MEF2C/NPY5R/ENG/FOXH1/ADGRG6/TGFB1/MYBPC3…
GOBP_DNA_REPLICATION_INITIATION	GOBP_DNA_REPLICATION_INITIATION	GOBP_DNA_REPLICATION_INITIATION	38	-0.643227	-2.42698	2.97124763123511e-07	1.87936084448626e-05	1.46978896395821e-05	3140	tags=66%, list=18%, signal=54%	GMNC/CIZ1/MCM4/ORC5/WRNIP1/MCM2/MCM10/MCM6/MCM3/MCM7/PRIM1/TICRR/POLA2/ORC6/CDC6/CDC34/LRWD1/GMNN/CCNE1/CDC45/PRIM2/ORC1/CDT1/MCM5/CDK2
GOBP_POSITIVE_REGULATION_OF_SYNAPSE_ASSEMBLY	GOBP_POSITIVE_REGULATION_OF_SYNAPSE_ASSEMBLY	GOBP_POSITIVE_REGULATION_OF_SYNAPSE_ASSEMBLY	61	0.583986314330972	2.14213817588521	2.9922879061667e-07	1.8808399670199e-05	1.47094573913668e-05	3430	tags=48%, list=20%, signal=38%	EPHB3/EFNA5/BDNF/FLRT3/ADGRB1/AMIGO1/SLITRK6/THBS2/IL1RAP/ARMCX5-GPRASP2/TPBG/NLGN2/OXTR/LRRTM2/VSTM5/LRRN3/STAU2/CLSTN1/NLGN3/SLITRK3/SRPX2/NTRK2/EPHB1/LRRTM1/NRXN1/AGRN/SEMA4D/DLG5/ASIC2
GOBP_WOUND_HEALING	GOBP_WOUND_HEALING	GOBP_WOUND_HEALING	420	0.366814920056242	1.6789062599432	3.05803421411485e-07	1.91022671374864e-05	1.49392818881113e-05	4457	tags=36%, list=26%, signal=28%	SERPINE2/PDGFA/VEGFA/PRKCA/FZD6/FZD7/ENTPD2/IL6ST/ITGB3/ITGA2/SDC4/NFE2L2/CAV1/F5/FGF2/TGFA/PPL/P2RY1/ANXA1/DGKB/CSRP1/CD59/EXT1/VAV2/ELK3/ALOX15/HBEGF/LOX/DGKA/ARFGEF1/PTK2/PLPP3/SERPINE1/TIMP1/CADM4/ADRA2B/YAP1/CYP4F11/F3/ADAM17/REG3G/CLDN1/TGFB2/SLC12A2/F2R/MYLK/FUNDC2/TPM1/SERPINB2/TGFB3/FKBP10/CFLAR/EPB41L4B/ABCC8/FGF1/OCLN/PRCP/CASK/GNAQ/F2RL2/CD36/TAFA5/AXL/KDR/MYOF/NOG/NDNF/TGFBR2/MACF1/E…
GOBP_POSITIVE_REGULATION_OF_NERVOUS_SYSTEM_DEVELOPMENT	GOBP_POSITIVE_REGULATION_OF_NERVOUS_SYSTEM_DEVELOPMENT	GOBP_POSITIVE_REGULATION_OF_NERVOUS_SYSTEM_DEVELOPMENT	263	0.399818224804767	1.77566372789984	3.58115444937128e-07	2.22318952452635e-05	1.73868655267721e-05	3685	tags=35%, list=21%, signal=28%	SERPINE2/EPHB3/VEGFA/DIXDC1/PTPRZ1/EFNA5/IL6ST/TIAM1/BDNF/FLRT3/SOX8/MAP1B/BMP2/NPTN/TLR2/ADGRB1/OBSL1/OLIG2/AMIGO1/CAMK2B/SLITRK6/THBS2/LRP2/IL1RAP/ARMCX5-GPRASP2/TIAM2/HAP1/GPER1/MDK/SOX11/PAFAH1B1/SLIT2/TPBG/NLGN2/OXTR/NRP1/NDEL1/LRRTM2/ISLR2/BIN1/MAP6/PAX6/PLXNA3/IL1B/MACF1/VSTM5/GJC2/LPAR3/LRRN3/STAU2/ID2/CDKL5/OTP/PTN/CLSTN1/NLGN3/MAG/LIF/ROBO1/SLITRK3/CLCF1/SRPX2/RAB21/RNF112/PAK3/NTRK2/CA…
GOBP_RESPIRATORY_SYSTEM_DEVELOPMENT	GOBP_RESPIRATORY_SYSTEM_DEVELOPMENT	GOBP_RESPIRATORY_SYSTEM_DEVELOPMENT	200	0.426113468825326	1.8547486641704	3.82652476014901e-07	2.36094230139991e-05	1.84641866372834e-05	4176	tags=40%, list=24%, signal=30%	PDGFA/ERRFI1/VEGFA/FGFRL1/LTBP3/THRB/LOXL3/PHEX/FGF2/SPRY1/SPRY2/EXT1/PROX1/FBXW7/LAMA5/LOX/PKD1/YAP1/RBPJ/RSPO2/FOXJ1/RIDA/ALDH1A3/GLI2/RARG/TGFB3/IGFBP5/STRA6/SOX11/EDN2/FGF1/SKI/KDR/NOG/CCN2/TGFBR2/WNT5A/FGF9/SIM2/RXFP1/SP3/ZFPM2/SFTPD/FOXF1/DLX5/HOXA5/CHI3L1/BMPR1A/DISP1/LIF/NFIB/SOX9/ODAD4/HS6ST1/MMP12/NPHP3/NOTCH1/PKDCC/BMP4/EDA/NKIRAS1/SLC7A11/ATXN1L/GPC3/DLG5/WNT2B/MAN1A2/RDH10/EPAS1/AGR2…
GOBP_REGULATION_OF_WNT_SIGNALING_PATHWAY	GOBP_REGULATION_OF_WNT_SIGNALING_PATHWAY	GOBP_REGULATION_OF_WNT_SIGNALING_PATHWAY	317	0.387227963487917	1.74995491547298	4.01312580810423e-07	2.46097599098196e-05	1.92465186380968e-05	4286	tags=39%, list=25%, signal=30%	IGFBP2/FZD6/SFRP1/DIXDC1/DAB2IP/APP/FZD7/TLE4/RBMS3/CAV1/STK3/TIAM1/FGF2/FOXO1/BMP2/TLR2/CTNNBIP1/GID8/DKK3/AMFR/FZD1/WWTR1/CTHRC1/PLPP3/FRMD8/YAP1/RBPJ/RSPO2/TLE2/LGR4/VGLL4/CSNK1A1/XIAP/SALL1/JRK/IGFBP1/LRRK2/RECK/SHISA2/TTC21B/NXN/APCDD1L/MDK/SOSTDC1/WIF1/UBR5/NKX2-5/LGR5/JADE1/CSNK1G3/TPBG/ATP6AP2/SKI/CDH2/GNAQ/CDK14/CER1/NOG/LRP4/RNF43/SOX30/MACF1/WNT5A/CYLD/USP34/FGF9/TRABD2B/LRP1/EGR1/APC/…
GOCC_CONDENSED_CHROMOSOME_CENTROMERIC_REGION	GOCC_CONDENSED_CHROMOSOME_CENTROMERIC_REGION	GOCC_CONDENSED_CHROMOSOME_CENTROMERIC_REGION	156	-0.383712	-1.92813	4.89157691532497e-07	2.98149024469232e-05	2.33172967855236e-05	2392	tags=32%, list=14%, signal=28%	KMT5C/MEAF6/SKA2/KNSTRN/KNTC1/TTK/DSN1/HJURP/NEK2/CENPU/CENPH/CENPX/SS18L1/NCAPG/CHAMP1/BUB1B/SKA3/ZWILCH/BUB1/SGO1/BUB3/NUP37/RANGAP1/CHMP6/SEC13/DCTN2/BIRC5/NUP85/TRAPPC12/CENPO/INCENP/CCNB1/LRWD1/KIF22/CENPA/SKA1/SPAG5/PLK1/KIF2C/CENPI/CDT1/PMF1/CENPM/SPC24/CENPW/CHMP1B/ZWINT/AURKB/MAD1L1/PSEN2
GOBP_AMINO_ACID_ACTIVATION	GOBP_AMINO_ACID_ACTIVATION	GOBP_AMINO_ACID_ACTIVATION	45	-0.584915	-2.3192	5.04354701936741e-07	3.05559954058904e-05	2.38968822629761e-05	3194	tags=51%, list=18%, signal=42%	CARS2/WARS2/FARS2/LRRC47/YARS1/WARS1/HARS2/FARSA/NARS1/PARS2/NARS2/LARS2/DALRD3/VARS1/GATB/MARS2/DARS2/VARS2/MARS1/SARS2/QARS1/YARS2/TARS2
GOBP_REGULATION_OF_DNA_DEPENDENT_DNA_REPLICATION	GOBP_REGULATION_OF_DNA_DEPENDENT_DNA_REPLICATION	GOBP_REGULATION_OF_DNA_DEPENDENT_DNA_REPLICATION	52	-0.564204	-2.31937	5.11100213975841e-07	3.05960407854466e-05	2.39282004939065e-05	2543	tags=44%, list=15%, signal=38%	WRNIP1/CDC7/TIPIN/LIG3/RFC4/GINS1/STOML2/SSBP1/TICRR/ENDOG/PCNA/GMNN/DONSON/CHTF18/GINS2/E2F7/RFC5/RFC2/TIMELESS/BLM/CDT1/DBF4B/CDK2
GOBP_EAR_DEVELOPMENT	GOBP_EAR_DEVELOPMENT	GOBP_EAR_DEVELOPMENT	216	0.416800029655654	1.82688355965883	5.08899312473988e-07	3.05960407854466e-05	2.39282004939065e-05	3596	tags=34%, list=21%, signal=28%	PDGFA/FZD6/ZEB1/SDC4/EYA1/TTC39C/HPN/BMP2/SPRY2/FREM2/PRRX1/PROX1/BCR/ITGA8/CTHRC1/MYO15A/SLITRK6/TBX3/DCHS1/HOXA2/RBPJ/SLC4A7/MYO3B/CHRNA9/BMPER/TGFB2/GJB2/ALDH1A3/OTOL1/GABRB2/TGFB3/STRA6/PAFAH1B1/ATP8B1/TMC1/LGR5/MAFB/HEY2/ATP8A2/OSR1/INSIG2/LHFPL5/NOG/ECE1/WNT5A/HOXA13/FGF9/IFT88/CALB1/KCNK3/DLX5/CEBPD/LIN7A/ROR1/ADGRV1/SOX9/TSHZ1/SOX2/DDR1/LRIG1/NOTCH1/PJVK/BMP4/AHI1/GJB6/MYCL/MYO7A/NKX3-2/E…
GOCC_PROTON_TRANSPORTING_ATP_SYNTHASE_COMPLEX	GOCC_PROTON_TRANSPORTING_ATP_SYNTHASE_COMPLEX	GOCC_PROTON_TRANSPORTING_ATP_SYNTHASE_COMPLEX	19	-0.767544	-2.48665	5.443679903618e-07	3.22041698768742e-05	2.51858676407639e-05	3581	tags=79%, list=20%, signal=63%	ATP5F1A/ATP5F1D/ATP5MG/ATP5PO/ATP5PF/ATP5MC3/ATP5MF/ATP5MC2/ATP5PB/ATP5ME/ATP5F1B/ATP5MK/ATP5PD/ATP5MC1/ATP5MJ
GOBP_NEPHRON_EPITHELIUM_DEVELOPMENT	GOBP_NEPHRON_EPITHELIUM_DEVELOPMENT	GOBP_NEPHRON_EPITHELIUM_DEVELOPMENT	111	0.501097227412563	2.03755801616695	5.41887087526017e-07	3.22041698768742e-05	2.51858676407639e-05	3867	tags=41%, list=22%, signal=32%	VEGFA/GDNF/MTSS1/EYA1/FGF2/POU3F3/SOX8/WNK4/BMP2/CTNNBIP1/EXT1/PTCH1/WWTR1/LAMA5/PKD1/DCHS1/YAP1/LGR4/SALL1/FOXJ1/TFAP2B/PKD2/FGF1/OSR1/NOG/CALB1/KIF26B/KLHL3/NPNT/LIF/MAGI2/SOX9/FOXC1/KLF15/NOTCH1/BMP4/SMAD4/AHI1/GREB1L/GPC3/EDNRA/WNT2B/HOXD11/WNT6/MEF2C/PODXL
GOBP_INNER_MITOCHONDRIAL_MEMBRANE_ORGANIZATION	GOBP_INNER_MITOCHONDRIAL_MEMBRANE_ORGANIZATION	GOBP_INNER_MITOCHONDRIAL_MEMBRANE_ORGANIZATION	40	-0.615287	-2.3583	5.50855926080167e-07	3.23974154888201e-05	2.5336998951499e-05	2706	tags=57%, list=15%, signal=49%	TIMM13/TIMM8A/TMEM11/MICOS10/AFG3L2/ROMO1/CHCHD10/NDUFA13/MICOS13/TIMM29/TIMM9/TIMM10/DNAJC11/CHCHD6/APOO/GHITM/IMMT/ADCK1/TAFAZZIN/CHCHD3/LETM1/MTX1/SAMM50
GOCC_CHITOSOME	GOCC_CHITOSOME	GOCC_CHITOSOME	18	-0.789963	-2.51718	5.91110119613202e-07	3.45627585636626e-05	2.70304456165841e-05	1752	tags=67%, list=10%, signal=60%	DCT/RAB38/RAB27A/MFSD12/CTNS/TYR/DTNBP1/TYRP1/OCA2/SLC45A2/GPR143/RAB32
GOMF_4_IRON_4_SULFUR_CLUSTER_BINDING	GOMF_4_IRON_4_SULFUR_CLUSTER_BINDING	GOMF_4_IRON_4_SULFUR_CLUSTER_BINDING	41	-0.601084	-2.31708	6.48327155187838e-07	3.76891687845323e-05	2.94755126471769e-05	1839	tags=49%, list=11%, signal=44%	NDUFV1/RSAD1/BRIP1/CIAO3/NUBP2/CDK5RAP1/ACO2/NDUFS8/DNA2/NTHL1/SDHB/ERCC2/NDUFS2/MUTYH/POLD1/ISCA2/DDX11/PRIM2/NDUFS7/POLE
GOBP_KIDNEY_MORPHOGENESIS	GOBP_KIDNEY_MORPHOGENESIS	GOBP_KIDNEY_MORPHOGENESIS	94	0.517296671227937	2.04564005097771	7.3660808339293e-07	4.24878508872299e-05	3.32284108821174e-05	3504	tags=40%, list=20%, signal=32%	VEGFA/GDNF/EYA1/FGF2/SOX8/WNK4/BMP2/CTNNBIP1/FRAS1/PTCH1/GCNT1/WWTR1/LAMA5/PKD1/DCHS1/LGR4/SALL1/FOXJ1/LRRK2/PKD2/FGF1/OSR1/BMP7/NOG/CALB1/KIF26B/KLHL3/NPNT/LIF/SOX9/NPHP3/BMP4/SMAD4/AHI1/GREB1L/GPC3/WNT2B/HOXD11
GOBP_REGULATION_OF_MITOTIC_CELL_CYCLE_PHASE_TRANSITION	GOBP_REGULATION_OF_MITOTIC_CELL_CYCLE_PHASE_TRANSITION	GOBP_REGULATION_OF_MITOTIC_CELL_CYCLE_PHASE_TRANSITION	291	-0.309617	-1.68618	7.3932324801285e-07	4.24878508872299e-05	3.32284108821174e-05	2129	tags=25%, list=12%, signal=22%	PSMG2/ZFYVE19/KNTC1/CHEK1/NPM2/TTK/APEX1/MYO16/ANAPC5/STIL/INTS3/BUB1B/TMEM14B/RRM2/MAD2L2/ZWILCH/DLGAP5/BUB1/RPTOR/PPP1R9B/TICRR/PLK3/EZH2/CCND1/TERT/BUB3/RAD51C/CDK4/LCMT1/ECD/CASP2/ANAPC7/HUS1B/CLSPN/CDK1/MBLAC1/CDC6/TRIP13/CDCA5/CCNB1/CDKN2A/PHB2/ERCC2/DONSON/NABP2/BABAM1/E2F7/PLK1/KLHL22/DTL/LSM10/ESPL1/GTSE1/XRCC3/BLM/RAD51B/ORC1/E2F1/ANAPC11/CDT1/AURKA/CDC25A/UBE2C/AKT1/CHFR/CDC16/DBF4B/MA…
GOBP_MITOCHONDRIAL_RNA_METABOLIC_PROCESS	GOBP_MITOCHONDRIAL_RNA_METABOLIC_PROCESS	GOBP_MITOCHONDRIAL_RNA_METABOLIC_PROCESS	49	-0.559692	-2.27656	7.73332036185693e-07	4.41897743631791e-05	3.45594316649492e-05	3261	tags=59%, list=19%, signal=48%	PDE12/MTERF2/FASTKD3/GARS1/MTRES1/RPUSD4/PNPT1/FASTKD2/FASTKD1/WARS2/FASTKD5/PRORP/SLC25A33/POLRMT/CHCHD10/ELAC2/TWNK/TBRG4/CDK5RAP1/HSD17B10/DARS2/SUPV3L1/SLIRP/FASTK/PUS1/SARS2/YARS2/MRPL12/TARS2
GOBP_SENSORY_SYSTEM_DEVELOPMENT	GOBP_SENSORY_SYSTEM_DEVELOPMENT	GOBP_SENSORY_SYSTEM_DEVELOPMENT	385	0.366985088871532	1.67509553682818	7.77728522341363e-07	4.41899194869327e-05	3.45595451616691e-05	4380	tags=36%, list=25%, signal=27%	VEGFA/ANGPTL7/BMP6/THRB/ZEB1/CLIC4/ATP2B1/FLT1/FGF2/SLC1A1/SOX8/ROM1/STAT3/SPRY1/SPRY2/NDP/PDE6A/FREM2/OBSL1/PROX1/SIX5/SLITRK6/COL8A2/SPRED3/WNT16/OLFM3/BFSP1/PKNOX1/CABP4/HCN1/CHRDL1/TFAP2B/SDK2/TGFB2/TBC1D20/MEGF11/WNT9A/GDF11/ALDH1A3/VSX1/RARG/SEMA3A/LHX2/KLF4/DLX2/COL8A1/STRA6/SOX11/PPP1R13L/ABI2/EPHA2/CRYBG3/DLX1/NRP1/SKI/CITED2/ATP8A2/PAX6/RAB3GAP1/TMOD1/BMP7/LCTL/KDR/LRP5/TGFBR2/FOXE3/WNT…
GOBP_CANONICAL_WNT_SIGNALING_PATHWAY	GOBP_CANONICAL_WNT_SIGNALING_PATHWAY	GOBP_CANONICAL_WNT_SIGNALING_PATHWAY	294	0.389097370280364	1.7490244131802	8.08357472956248e-07	4.5672197222028e-05	3.57187879238858e-05	3648	tags=34%, list=21%, signal=28%	IGFBP2/FZD6/SFRP1/DIXDC1/DAB2IP/FZD7/TLE4/RBMS3/CAV1/STK3/FGF2/FOXO1/BMP2/CTNNBIP1/GID8/DKK3/AMFR/EXT1/FZD1/WWTR1/CTHRC1/PLPP3/FRMD8/WNT16/YAP1/RBPJ/RSPO2/TLE2/LGR4/CSNK1A1/XIAP/JRK/IGFBP1/LRRK2/NR4A2/RECK/TTC21B/WNT9A/RARG/KLF4/MDK/SOSTDC1/UBR5/NKX2-5/LGR5/JADE1/CSNK1G3/TPBG/ATP6AP2/CDH2/GNAQ/CDK14/NOG/LRP4/LRP5/RAB5A/WNT5A/CYLD/USP34/FGF9/EGR1/PYGO1/APC/DLX5/EGFR/TRPM4/TCF7L2/IGFBP6/USP47/TNN/C…
GOCC_CYTOCHROME_COMPLEX	GOCC_CYTOCHROME_COMPLEX	GOCC_CYTOCHROME_COMPLEX	35	-0.624078	-2.29215	8.21853002203021e-07	4.6175282922658e-05	3.61122354158246e-05	3030	tags=57%, list=17%, signal=47%	COX5B/COX6A2/COX7C/COX10/COX7A2L/UQCR11/UQCRH/COX7B/COX8A/COX4I1/UQCRQ/COA6/UQCRFS1/COX7A2/COX15/UQCR10/COX6B1/COX6A1/UQCRC1/COX5A
GOCC_SPLICEOSOMAL_TRI_SNRNP_COMPLEX	GOCC_SPLICEOSOMAL_TRI_SNRNP_COMPLEX	GOCC_SPLICEOSOMAL_TRI_SNRNP_COMPLEX	32	-0.651037	-2.39564	8.36424520415499e-07	4.66926009640932e-05	3.6516813573547e-05	4113	tags=72%, list=24%, signal=55%	PRPF4/CD2BP2/LSM5/SART1/DDX23/PRPF6/SNRPG/SNRPD1/SNRPE/SNRPD3/USP39/SNU13/TXNL4A/PRPF31/SNRPB/LSM3/LSM8/PPIH/LSM4/SNRPF/SNRPD2/LSM2/EFTUD2
GOBP_EYE_MORPHOGENESIS	GOBP_EYE_MORPHOGENESIS	GOBP_EYE_MORPHOGENESIS	154	0.454820004772027	1.92407844063943	8.40346104653561e-07	4.66926009640932e-05	3.6516813573547e-05	3845	tags=42%, list=22%, signal=33%	VEGFA/THRB/ZEB1/FGF2/SLC1A1/SOX8/ROM1/STAT3/OBSL1/PROX1/COL8A2/WNT16/OLFM3/CABP4/HCN1/TFAP2B/SDK2/TBC1D20/MEGF11/WNT9A/GDF11/ALDH1A3/VSX1/RARG/COL8A1/STRA6/SOX11/ABI2/EPHA2/SKI/CITED2/ATP8A2/PAX6/BMP7/LCTL/KDR/LRP5/FOXE3/WNT5A/CALB1/FBN1/SP3/STAU2/CNTF/NTRK2/SOX9/EPHB1/FSCN2/FBN2/PRKCI/IGFN1/BMP4/AHI1/PRDM1/MYO7A/RARB/NIPBL/WNT2B/ZHX2/CEP290/FZD5/FRS2/MEIS1/NECTIN3/TH
GOBP_MULTI_MULTICELLULAR_ORGANISM_PROCESS	GOBP_MULTI_MULTICELLULAR_ORGANISM_PROCESS	GOBP_MULTI_MULTICELLULAR_ORGANISM_PROCESS	210	0.416881305855347	1.82624269818269	8.4654031804192e-07	4.67783295524593e-05	3.65838592042176e-05	3406	tags=31%, list=19%, signal=26%	IGFBP2/SPP1/SERPINE2/VEGFA/ANGPT2/ITGA2/AGO2/NDP/SLC2A1/STC1/SLC38A2/PGF/TIMP1/STC2/ADRA2B/ADM/EMP2/ITGB4/POLR1B/RECK/ACVR2A/GJB2/TGFB3/IGFBP5/PTHLH/ENDOU/PAPPA/OXTR/ABCC8/CITED2/CNR1/COL16A1/SLC6A4/PRLR/IL1B/TGFBR2/DDO/RXFP1/SP3/SLC38A3/PLA2G4B/STAT5B/PTN/SLC38A1/NR2F2/LIF/STOX2/GJA1/ACVR1B/DDR1/HEXB/ADCYAP1/AVPR1A/PAM/PTGS2/SMURF2/ADCY7/CRHBP/EPO/ACE2/TAC1/CRHR1/PRDM1/DKKL1/ACSL4/ASH1L
GOMF_NUCLEASE_ACTIVITY	GOMF_NUCLEASE_ACTIVITY	GOMF_NUCLEASE_ACTIVITY	209	-0.345544	-1.80165	8.71557579964137e-07	4.78975660202149e-05	3.74591788179007e-05	3555	tags=37%, list=20%, signal=30%	G3BP1/EXOSC3/SND1/ERI1/DCLRE1C/DROSHA/REXO5/TATDN2/MGME1/GEN1/RAD1/PARN/HELZ2/EXD2/DNASE1L1/LAS1L/EXOSC7/MYG1/RPP14/EXO5/HARBI1/TSEN15/CPSF3/RPP40/USB1/DXO/EXOG/ANKLE1/PRORP/EXOSC5/INTS11/RAD9A/EXOSC9/APEX1/ELAC2/DCPS/KHNYN/APTX/RPP38/EDC3/ERI3/XRCC1/TRIR/ISG20L2/POLG/REXO1/RNASEK/RAD51C/MAP1S/ENDOG/PNKP/ISG20/RPP30/DNA2/NTHL1/MBLAC1/POP5/EXO1/POP4/MRPL44/DCLRE1B/DIS3L2/NME1/FEN1/POP7/AEN/TDP1/RP…
GOMF_TRANSMEMBRANE_RECEPTOR_PROTEIN_KINASE_ACTIVITY	GOMF_TRANSMEMBRANE_RECEPTOR_PROTEIN_KINASE_ACTIVITY	GOMF_TRANSMEMBRANE_RECEPTOR_PROTEIN_KINASE_ACTIVITY	83	0.529308378720562	2.04593056144325	9.32704995556253e-07	5.09794246755937e-05	3.98694034713748e-05	4414	tags=52%, list=25%, signal=39%	EPHB3/FGFRL1/FLT1/CRIM1/DDR2/INSR/LTK/MUSK/ACVR2A/FGFR1/EPHA3/SOSTDC1/ACVR1/LTBP1/EPHA2/ROS1/NRP1/ALK/EPHB4/AXL/KDR/FGFR3/TGFBR2/ERBB2/IGF1R/EFNB3/EGFR/BMPR1A/ROR1/NTRK2/ACVR1B/EPHB1/DDR1/LTBP4/TGFBR3/NTRK3/RYK/ENG/EPHA6/CSF1R/ACVRL1/MERTK/LMTK2
GOMF_INSULIN_LIKE_GROWTH_FACTOR_BINDING	GOMF_INSULIN_LIKE_GROWTH_FACTOR_BINDING	GOMF_INSULIN_LIKE_GROWTH_FACTOR_BINDING	29	0.688194295851908	2.18510600119709	9.70546544449246e-07	5.214458927819e-05	4.07806420337378e-05	2733	tags=62%, list=16%, signal=52%	IGFBP2/IGFBP3/ITGB3/CRIM1/ITGA6/ESM1/ITGAV/INSR/LRP2/CCN6/ITGB4/IGFBP1/HTRA1/IGFBP5/CCN2/IGF1R/IGFBP6/CCN4
GOBP_CARDIAC_VENTRICLE_DEVELOPMENT	GOBP_CARDIAC_VENTRICLE_DEVELOPMENT	GOBP_CARDIAC_VENTRICLE_DEVELOPMENT	124	0.475930116789629	1.96348720715143	9.74762134264663e-07	5.214458927819e-05	4.07806420337378e-05	4472	tags=48%, list=26%, signal=36%	FGFRL1/CPE/PROX1/FZD1/TNNI1/TBX3/RBPJ/LRP2/SALL1/TGFB2/SMAD7/TPM1/STRA6/SOX11/ACVR1/PPP1R13L/MATR3/SLIT2/NKX2-5/HEY2/CITED2/NOG/LMO4/TGFBR2/WNT5A/HOXA13/ZFPM2/FOXF1/PTCD2/BMPR1A/ROBO1/XIRP2/SEMA3C/FOXC1/CNTRL/DLL4/NOTCH1/BMP4/NRG1/SMAD4/PRDM1/GREB1L/TGFBR3/EDNRA/LY6E/HAND2/FRS2/TNNC1/MEF2C/NPY5R/ENG/FOXH1/TGFB1/MYBPC3/PKP2/TMEM65/TRIP11/PTK7/PAX8
GOBP_RIBONUCLEOPROTEIN_COMPLEX_SUBUNIT_ORGANIZATION	GOBP_RIBONUCLEOPROTEIN_COMPLEX_SUBUNIT_ORGANIZATION	GOBP_RIBONUCLEOPROTEIN_COMPLEX_SUBUNIT_ORGANIZATION	180	-0.364836	-1.88185	9.73135880430963e-07	5.214458927819e-05	4.07806420337378e-05	4070	tags=39%, list=23%, signal=31%	CD2BP2/SART1/GEMIN2/EIF3CL/ZNHIT3/MRTO4/SF3A2/RPS27/RPSA/CELF2/RPS28/EIF2S3/DDX23/AGO4/TRAF7/EIF2D/MRPL20/COIL/FASTKD2/YJU2/RPL10/DHX30/GEMIN6/PRPF6/SNRPG/RPL3L/XAB2/RPS15/RUVBL1/SFSWAP/PRMT5/KLC1/SNRPD1/SF3A3/RPLP0/ADAR/EIF6/PRMT7/DDX28/SNRPE/CLP1/RPS19/SNRPD3/CELF6/RAMAC/USP39/PPAN/SNU13/TFIP11/TXNL4A/STRAP/PRPF31/SNRPB/DDX20/ABT1/RRP7A/TARBP2/RUVBL2/RPL38/MRPS7/LSM4/MRPS11/ERAL1/SNRPF/DYRK3/SN…
GOBP_REGULATION_OF_ANATOMICAL_STRUCTURE_SIZE	GOBP_REGULATION_OF_ANATOMICAL_STRUCTURE_SIZE	GOBP_REGULATION_OF_ANATOMICAL_STRUCTURE_SIZE	480	0.346023463768024	1.59623924752292	9.70816625068969e-07	5.214458927819e-05	4.07806420337378e-05	4642	tags=37%, list=27%, signal=28%	SPP1/DEPTOR/SEMA4B/VEGFA/MT3/SOD3/EFNA5/EDN3/ITGA1/CAV1/ATP2B1/DOCK4/BDNF/P2RY1/MAP1B/RAB22A/MAP2/SEMA3D/KCNMB4/ADORA1/EXT1/VAV2/NPR3/ALOX15/ADRB1/CDC42EP5/ARFGEF1/NRCAM/TRPV4/KANK4/SVIL/RB1CC1/ADRA2B/SLC12A7/ADM/KCNN4/GSN/RASA1/ROCK2/LRRK2/TMEM123/SLC12A2/F2R/NCK1/CHRM3/GPER1/ADRA1D/HTR2A/RARG/SEMA3A/KCNMA1/HTR7/VILL/PAFAH1B1/SWAP70/SPTBN5/SLIT2/WASHC5/EDN2/OXTR/ADORA2B/NRP1/NDEL1/EXT2/SEMA3E/IS…
GOMF_GROWTH_FACTOR_RECEPTOR_BINDING	GOMF_GROWTH_FACTOR_RECEPTOR_BINDING	GOMF_GROWTH_FACTOR_RECEPTOR_BINDING	138	0.460053899011399	1.91855259065839	1.02253270063972e-06	5.44106421710775e-05	4.25528506776941e-05	4301	tags=42%, list=25%, signal=32%	SNX1/PDGFA/VEGFA/DAB2IP/APP/GDNF/IL6ST/ITGB3/FGF2/FLRT3/TGFA/PDGFC/NPTN/ESM1/PDGFD/VAV2/IL36B/HBEGF/PGF/CADM4/SOCS5/AREG/IL1RAP/ADAM17/SHC1/FGF23/IL27RA/FGF1/PIBF1/IL1B/TLR5/HIP1/FGF9/VAV3/PTPRJ/CNTF/IL1R1/FGF3/IL1A/IL36RN/KL/EGF/IL1RN/FGF22/IL37/FAM83B/PDGFB/BTC/ARTN/FRS2/IL11/AGR2/TSLP/EREG/SNX2/ERN1/SRC/IL1F10
GOBP_TRICARBOXYLIC_ACID_CYCLE	GOBP_TRICARBOXYLIC_ACID_CYCLE	GOBP_TRICARBOXYLIC_ACID_CYCLE	31	-0.654188	-2.37277	1.09962256597464e-06	5.82047586631944e-05	4.55201097671053e-05	3580	tags=65%, list=20%, signal=51%	OGDH/IDH2/SDHC/DHTKD1/IDH3B/IDH3A/MDH1/OGDHL/MDH2/SUCLG1/MRPS36/ACO2/SDHA/IDH1/IDH3G/CS/SDHB/PDHA1/DLST/FH
GOBP_POSITIVE_REGULATION_OF_CELL_JUNCTION_ASSEMBLY	GOBP_POSITIVE_REGULATION_OF_CELL_JUNCTION_ASSEMBLY	GOBP_POSITIVE_REGULATION_OF_CELL_JUNCTION_ASSEMBLY	103	0.490246422243275	1.9790166097831	1.10890440718873e-06	5.8388751953388e-05	4.56640051282129e-05	3484	tags=43%, list=20%, signal=34%	EPHB3/VEGFA/SFRP1/EFNA5/SDC4/CAV1/BDNF/FLRT3/ADGRB1/AMIGO1/SLITRK6/THBS2/IL1RAP/CLDN1/ARMCX5-GPRASP2/MAP4K4/EPHA2/TPBG/NLGN2/OXTR/NRP1/LRRTM2/COL16A1/KDR/VSTM5/PPM1F/LRRN3/STAU2/PTPRJ/CLSTN1/NLGN3/SLITRK3/SRPX2/NTRK2/EPHB1/LRRTM1/NRXN1/AGRN/ABL1/ACE2/SEMA4D/DLG5/ASIC2/CLDN3
GOBP_ENDOTHELIAL_CELL_MIGRATION	GOBP_ENDOTHELIAL_CELL_MIGRATION	GOBP_ENDOTHELIAL_CELL_MIGRATION	215	0.408185912425576	1.78751481179593	1.12217035107926e-06	5.8586903605311e-05	4.58189732983974e-05	4245	tags=40%, list=24%, signal=31%	RIN2/VEGFA/PRKCA/DAB2IP/ANGPT2/ITGB3/NFE2L2/FGF2/STARD13/ANXA1/ADGRB1/SASH1/STC1/PROX1/FBXW7/CDH13/PTK2/PLPP3/ANGPT1/SPARC/LOXL2/PLK2/EMP2/ROCK2/ADAM17/LGALS12/BMPER/KLF4/FGFR1/FUT1/EFNB2/ADAMTS9/SLIT2/EPHA2/EFNA1/MEOX2/EDN2/FGF1/GPLD1/SP1/NRP1/PRCP/EPHB4/RGCC/KDR/WNT5A/APOH/GADD45A/ITGB1/GLUL/SCG2/PTN/PIK3CA/NR2F2/ROBO1/SRPX2/PLEKHG5/PIK3C2A/EMC10/RHOJ/KRIT1/DLL4/PTGS2/NOTCH1/ABL1/TBXA2R/BMP4/VS…
GOBP_GLAND_DEVELOPMENT	GOBP_GLAND_DEVELOPMENT	GOBP_GLAND_DEVELOPMENT	423	0.353916951260922	1.62042242877667	1.12431862342896e-06	5.8586903605311e-05	4.58189732983974e-05	3682	tags=32%, list=21%, signal=26%	SERPINE2/PDGFA/NTN4/EPHB3/VEGFA/SFRP1/ITGA2/CAV1/FGF2/TGFA/HPN/PTPN3/ANXA1/BMP2/PCSK1/DKK3/EXT1/HOXA3/ID4/PROX1/PTCH1/NR0B1/FBXW7/HOXA10/LAMA5/CADM1/TG/TBX3/PKD1/INSR/RB1CC1/RBPJ/AREG/SALL1/CLDN1/TGFB2/TNFRSF11A/CPT1A/ALDH1A3/GLI2/RARG/INHBB/SEMA3A/MDK/PKD2/SOSTDC1/TGFB3/IGFBP5/STRA6/CCKBR/CFLAR/TFCP2L1/EPHA2/NKX2-5/MAFB/OXTR/FGF1/NRP1/ZDHHC21/CITED2/CYP7B1/PRLR/PAX6/CEBPB/BMP7/APLN/NOG/LMO4/LRP5…
GOBP_NEGATIVE_REGULATION_OF_METAPHASE_ANAPHASE_TRANSITION_OF_CELL_CYCLE	GOBP_NEGATIVE_REGULATION_OF_METAPHASE_ANAPHASE_TRANSITION_OF_CELL_CYCLE	GOBP_NEGATIVE_REGULATION_OF_METAPHASE_ANAPHASE_TRANSITION_OF_CELL_CYCLE	42	-0.585154	-2.26576	1.25116065810542e-06	6.46554913614029e-05	5.05650247748259e-05	2129	tags=48%, list=12%, signal=42%	PSMG2/KNTC1/TTK/BUB1B/MAD2L2/ZWILCH/BUB1/BUB3/LCMT1/TRIP13/CCNB1/PLK1/KLHL22/XRCC3/CDT1/CHFR/MAD2L1BP/ZWINT/AURKB/MAD1L1
GOBP_SKIN_DEVELOPMENT	GOBP_SKIN_DEVELOPMENT	GOBP_SKIN_DEVELOPMENT	272	0.39291138314365	1.75194514898063	1.25363635432769e-06	6.46554913614029e-05	5.05650247748259e-05	5699	tags=43%, list=33%, signal=29%	PDGFA/ARRDC3/ERRFI1/FZD6/CLIC4/ITGA2/TNFRSF19/PPL/PALLD/ANXA1/ITGA6/EXT1/FRAS1/FLNB/BCR/FST/LAMA5/PKD1/WNT16/YAP1/RBPJ/LGR4/ITGB4/ROCK2/REG3G/CLDN1/TFAP2B/OPN3/TGFB2/GLI2/NCOA3/LHX2/SOSTDC1/IGFBP5/INTU/EPHA2/LGR5/AKR1C3/SLC2A10/SNAI1/ZDHHC21/HOXC13/ATP8A2/PAX6/HOXA7/LRP4/GORAB/WNT5A/ZFP36L1/NUMA1/CDSN/EGFR/INHBA/RYR1/AQP3/TRIM16/ACVR1B/SOX9/IL1A/FOXE1/FOXC1/PLEC/NOTCH1/ALOXE3/SMAD4/EDA/DHCR24/LCE…
GOBP_POSITIVE_REGULATION_OF_CELL_PROJECTION_ORGANIZATION	GOBP_POSITIVE_REGULATION_OF_CELL_PROJECTION_ORGANIZATION	GOBP_POSITIVE_REGULATION_OF_CELL_PROJECTION_ORGANIZATION	334	0.376229654007125	1.70272862995915	1.26091991504979e-06	6.46993448247743e-05	5.05993211882495e-05	4066	tags=36%, list=23%, signal=28%	VEGFA/DIXDC1/DAB2IP/ATP1B2/EFNA5/ITGA2/NFE2L2/FSCN1/PLCE1/TIAM1/BDNF/FEZ1/MAP1B/ITGA6/NPTN/DLG4/OBSL1/NEGR1/DPYSL3/FZD1/AMIGO1/ENPP2/CAMK2B/CDC42EP5/SCN1B/RAPGEF2/LTK/ARMCX5-GPRASP2/TIAM2/NCK1/KIDINS220/HAP1/TAPT1/MDK/CAMK1/EPHA3/TGFB3/PAFAH1B1/CFLAR/SLIT2/DZIP1/ABI2/TMEM30A/NDRG4/OCLN/NRP1/NDEL1/ISLR2/CNR1/ALK/ATP8A2/MAP6/SEPTIN7/BMP7/PLXNA3/NDNF/VLDLR/HSPA5/MACF1/WNT5A/AVIL/IGF1R/LPAR3/P3H1/STA…
GOBP_CAMERA_TYPE_EYE_DEVELOPMENT	GOBP_CAMERA_TYPE_EYE_DEVELOPMENT	GOBP_CAMERA_TYPE_EYE_DEVELOPMENT	328	0.377512029706195	1.70944752735336	1.27959987094653e-06	6.53245477264428e-05	5.10882726995055e-05	4380	tags=36%, list=25%, signal=28%	VEGFA/ANGPTL7/THRB/ZEB1/CLIC4/ATP2B1/FLT1/FGF2/SLC1A1/SOX8/ROM1/SPRY1/SPRY2/NDP/PDE6A/OBSL1/PROX1/SIX5/SLITRK6/COL8A2/SPRED3/WNT16/BFSP1/PKNOX1/CABP4/HCN1/TFAP2B/SDK2/TGFB2/TBC1D20/MEGF11/WNT9A/GDF11/ALDH1A3/VSX1/RARG/LHX2/KLF4/DLX2/COL8A1/STRA6/SOX11/PPP1R13L/ABI2/EPHA2/CRYBG3/DLX1/NRP1/SKI/CITED2/ATP8A2/PAX6/RAB3GAP1/TMOD1/BMP7/LCTL/KDR/LRP5/TGFBR2/FOXE3/WNT5A/CRYAB/CALB1/FBN1/RCN1/SP3/EGFR/MTE…
GOCC_SPLICEOSOMAL_SNRNP_COMPLEX	GOCC_SPLICEOSOMAL_SNRNP_COMPLEX	GOCC_SPLICEOSOMAL_SNRNP_COMPLEX	57	-0.534273	-2.2633	1.31405949619904e-06	6.67449310771403e-05	5.21991098117983e-05	4113	tags=56%, list=24%, signal=43%	PRPF4/CD2BP2/LSM5/SART1/SF3A2/SF3B2/DDX23/SNRNP40/PRPF6/SNRPG/SNRPD1/SF3A3/SNRPA1/SNRPE/SNRPA/SNRPD3/USP39/SNU13/TXNL4A/PRPF31/SNRPB/PHF5A/LSM3/SF3B5/LSM8/PPIH/LSM4/SNRPF/SNRPD2/LSM2/EFTUD2/SNRPC
GOBP_REGULATION_OF_EPITHELIAL_CELL_DIFFERENTIATION	GOBP_REGULATION_OF_EPITHELIAL_CELL_DIFFERENTIATION	GOBP_REGULATION_OF_EPITHELIAL_CELL_DIFFERENTIATION	142	0.453615288215571	1.89363503018354	1.3231185579284e-06	6.6867353452693e-05	5.22948524984977e-05	3993	tags=39%, list=23%, signal=30%	ERRFI1/VEGFA/GDNF/BMP6/ZEB1/CAV1/FGF2/SPRY1/SPRY2/KEAP1/PTCH1/WWTR1/SERPINE1/TBX3/SPRED3/YAP1/TNFRSF1A/S1PR2/ROCK2/FOXJ1/REG3G/TMEM100/NCOA3/PLCB1/ZDHHC21/HEY2/OSR1/PRLR/PAX6/CEBPB/HOXA7/IL1B/FOXE3/ZFP36L1/NUMA1/STAT5B/LIF/AQP3/TRIM16/PPP1R12A/SOX9/IL1A/FOXC1/NOTCH1/BMP4/AHI1/MYCL/XDH/TP63/SPRED1/SPRED2/ROCK1/RFX3/PLAAT4/VCL
GOBP_REGULATION_OF_OSSIFICATION	GOBP_REGULATION_OF_OSSIFICATION	GOBP_REGULATION_OF_OSSIFICATION	115	0.483184185057168	1.97519940597381	1.3441302094179e-06	6.7589587580579e-05	5.28596890777396e-05	2990	tags=40%, list=17%, signal=33%	NELL1/SFRP1/LTBP3/BMP6/ATP2B1/FAM20C/BMP2/ANKH/MGP/DHRS3/MATN1/DDR2/RBPJ/NBR1/TENT5A/ACVR2A/TGFB2/SMAD7/MDK/TGFB3/SOX11/ACVR1/FGF23/INTU/OSR1/GPM6B/BMP7/LRP4/WNT5A/ZBTB16/TRPM4/PTN/BMPR1A/ANO6/ADGRV1/GJA1/SOX9/SOST/KL/FBN2/EGR2/NOTCH1/SRGN/CSF1/PKDCC/BMP4
GOBP_PIGMENT_BIOSYNTHETIC_PROCESS	GOBP_PIGMENT_BIOSYNTHETIC_PROCESS	GOBP_PIGMENT_BIOSYNTHETIC_PROCESS	66	-0.514638	-2.24615	1.35998900038262e-06	6.80468128201394e-05	5.3217270546525e-05	2190	tags=42%, list=13%, signal=37%	SLC24A5/UROD/ATP5IF1/CITED1/DCT/TMEM14B/TMEM14A/TSPO/ALAS1/GIPC1/FECH/SRRD/MFSD12/CTNS/FLVCR1/TYR/MC1R/COX15/CDH3/DDT/PPOX/TYRP1/UROS/OCA2/SLC45A2/SLC25A39/GPR143/PMEL
GOCC_CONDENSED_CHROMOSOME	GOCC_CONDENSED_CHROMOSOME	GOCC_CONDENSED_CHROMOSOME	252	-0.32273	-1.71107	1.4098305681777e-06	6.98456454392273e-05	5.46240809200092e-05	3332	tags=34%, list=19%, signal=28%	CHMP4A/NDC80/RAD1/NCAPD2/NSMCE3/SYCE2/CHMP2A/MLH1/PINX1/ERCC6L/CHMP4B/CHMP2B/PPP1CC/RAD21L1/CCNB1IP1/BRCA1/NUP107/NSMCE4A/RGS12/KMT5C/MEAF6/RNF212B/SKA2/KNSTRN/RAD9A/MACROH2A1/KNTC1/CHEK1/TTK/DSN1/HJURP/NEK2/CENPU/CENPH/CENPX/SS18L1/NCAPG/CHAMP1/BUB1B/SKA3/FANCD2/ZWILCH/BUB1/SGO1/H2AX/PSMC3IP/BUB3/NUP37/RANGAP1/CHMP6/SEC13/DCTN2/BIRC5/NUP85/TRAPPC12/CENPO/HUS1B/INCENP/RCC1/CCNB1/LRWD1/KIF22/TOP3B…
GOBP_EPITHELIAL_TUBE_MORPHOGENESIS	GOBP_EPITHELIAL_TUBE_MORPHOGENESIS	GOBP_EPITHELIAL_TUBE_MORPHOGENESIS	323	0.374888183253953	1.69286100322132	1.4039277073805e-06	6.98456454392273e-05	5.46240809200092e-05	5190	tags=42%, list=30%, signal=30%	VEGFA/FZD6/SFRP1/GDNF/MTSS1/CLIC4/SDC4/EYA1/STK3/FGF2/STARD13/SOX8/WNK4/SPRY1/BMP2/SPRY2/CTNNBIP1/TEAD2/EXT1/PROX1/PTCH1/FZD1/LAMA5/CTHRC1/TBX3/PKD1/DCHS1/RGMA/DLC1/YAP1/RBPJ/RSPO2/LRP2/AREG/LGR4/ADM/SALL1/TGFB2/PRKACB/GLI2/RARG/LHX2/EFNB2/MDK/PKD2/SOSTDC1/SOX11/ACVR1/SLIT2/EPHA2/NKX2-5/LGR5/SHROOM3/FGF1/NDRG4/NRP1/SKI/SEMA3E/CITED2/OSR1/BMP7/KDR/NOG/LMO4/LRP5/TGFBR2/WNT5A/SETD2/TCTN1/FOXF1/HOXA5…
GOBP_MESENCHYME_DEVELOPMENT	GOBP_MESENCHYME_DEVELOPMENT	GOBP_MESENCHYME_DEVELOPMENT	290	0.384749723224619	1.72871250269805	1.47767966318293e-06	7.26182617150141e-05	5.67924568417479e-05	3944	tags=34%, list=23%, signal=27%	SEMA4B/SFRP1/DAB2IP/GDNF/EDN3/LOXL3/TIAM1/HPN/SOX8/SEMA3D/SPRY1/BMP2/SPRY2/TEAD2/EXT1/WWTR1/LAMA5/EFNB1/TBX3/SPRED3/DCHS1/LOXL2/WNT16/YAP1/RBPJ/ROCK2/S100A4/POFUT2/POLR1B/TMEM100/TGFB2/PDCD4/PHLDB1/TAPT1/SMAD7/SEMA3A/FGFR1/MDK/PKD2/EPHA3/TGFB3/SOX11/ACVR1/LDLRAD4/NKX2-5/EFNA1/POGLUT1/NRP1/SNAI1/SEMA3E/HEY2/CITED2/CDH2/OSR1/CER1/BMP7/RGCC/NOG/IL1B/TGFBR2/CRELD1/WNT5A/ZFP36L1/FGF9/ZFPM2/FOXF1/HOXA5…
GOBP_REGULATION_OF_NEUROGENESIS	GOBP_REGULATION_OF_NEUROGENESIS	GOBP_REGULATION_OF_NEUROGENESIS	350	0.366323933452928	1.66303175266186	1.48023701417698e-06	7.26182617150141e-05	5.67924568417479e-05	3685	tags=33%, list=21%, signal=27%	SPP1/SERPINE2/SEMA4B/VEGFA/DIXDC1/MT3/PTPRZ1/EFNA5/IL6ST/TIAM1/BDNF/SOX8/MAP1B/MAP2/SEMA3D/BMP2/SORL1/NPTN/TLR2/OBSL1/OLIG2/ID4/AMIGO1/CAMK2B/YAP1/LRP2/RAPGEF2/ARMCX5-GPRASP2/TIAM2/TLX2/APPL2/HAP1/GPER1/BHLHE40/SEMA3A/LHX2/CTDSP1/MDK/DLX2/REST/SOX11/PAFAH1B1/SLIT2/LDLR/DLX1/ABCC8/NRP1/NDEL1/SKI/SEMA3E/ISLR2/HEY2/BIN1/HOOK3/MAP6/PAX6/DCC/BMP7/CTNNA1/PLXNA3/NOG/LRP4/DAB1/IL1B/MACF1/WNT5A/PER2/GJC2/…
GOBP_ROOF_OF_MOUTH_DEVELOPMENT	GOBP_ROOF_OF_MOUTH_DEVELOPMENT	GOBP_ROOF_OF_MOUTH_DEVELOPMENT	91	0.509019055702709	2.00878425514435	1.5108154894118e-06	7.34022771836449e-05	5.74056106630307e-05	4380	tags=46%, list=25%, signal=35%	EPHB3/LOXL3/PRRX1/FRAS1/ASPH/FZD1/DHRS3/TBX3/TIPARP/TGFB2/GDF11/COL11A2/TGFB3/SOX11/INTU/MEOX2/SNAI1/SKI/OSR1/INSIG2/TGFBR2/WNT5A/CSRNP1/DLX5/INHBA/BMPR1A/ARID5B/TSHZ1/FOXE1/PKDCC/SMAD4/TGFBR3/PLEKHA1/SOS1/DLX6/HAND2/GLI3/WFIKKN1/SATB2/ITGB8/TWIST1/TBC1D32
GOBP_ESTABLISHMENT_OF_PROTEIN_LOCALIZATION_TO_ORGANELLE	GOBP_ESTABLISHMENT_OF_PROTEIN_LOCALIZATION_TO_ORGANELLE	GOBP_ESTABLISHMENT_OF_PROTEIN_LOCALIZATION_TO_ORGANELLE	419	-0.271511	-1.54434	1.50511401658418e-06	7.34022771836449e-05	5.74056106630307e-05	3607	tags=33%, list=21%, signal=27%	RANGRF/POM121L2/STK4/KPNA3/VPS4A/PML/KPNA4/CCT7/DKC1/CCT2/ZPR1/NUP153/BAG6/DMAP1/CHMP4A/HTRA2/TCP1/ELAVL1/SIX2/FBXO7/PDCD5/CCT6A/HSPA4/MOAP1/TIMM13/VPS37B/POM121L12/CHCHD4/VPS11/CHMP4B/ZFAND2B/NXT1/RAB7A/GRPEL1/NUP107/TIMM8A/PTTG1IP/TRAF3IP2/PRKCD/TIMM17A/SPRN/SORT1/AP3D1/TNPO1/UBE2J2/GET4/CSE1L/FLNA/BCAP31/TRIM28/MACROH2A1/VPS25/SEC61B/ACD/PMPCA/ROMO1/SGTA/NUP188/ATP5IF1/PEX19/DNAJC15/TOMM5/NDUF…
GOBP_GLAND_MORPHOGENESIS	GOBP_GLAND_MORPHOGENESIS	GOBP_GLAND_MORPHOGENESIS	120	0.476579545186553	1.95422757098282	1.5298186420873e-06	7.39682023243847e-05	5.78482029032204e-05	3110	tags=40%, list=18%, signal=33%	PDGFA/NTN4/SFRP1/CAV1/TGFA/HPN/ID4/PROX1/PTCH1/FBXW7/LAMA5/TBX3/AREG/TGFB2/RARG/SEMA3A/MDK/SOSTDC1/TGFB3/IGFBP5/CFLAR/EPHA2/FGF1/NRP1/CYP7B1/PAX6/CEBPB/BMP7/NOG/LRP5/TGFBR2/WNT5A/HOXA13/HOXD13/EGFR/FGL1/PTN/NFIB/BSX/SOX9/SEMA3C/DDR1/CUL3/NOTCH1/CSF1/PLAG1/BMP4/EDA
GOMF_CYTOKINE_BINDING	GOMF_CYTOKINE_BINDING	GOMF_CYTOKINE_BINDING	142	0.452711114854882	1.88986052259167	1.54531766907118e-06	7.43600947265494e-05	5.81546896162168e-05	4412	tags=41%, list=25%, signal=31%	LTBP3/IL6ST/ITGB3/OSMR/IL13RA1/FGF2/ITGAV/A2M/LIFR/COPS5/TNFRSF1A/IL31RA/TNFRSF11A/IL1RL1/SOSTDC1/TGFB3/LEPR/ACVR1/LTBP1/ACKR4/IL13RA2/IL27RA/NRP1/CD36/PRLR/CER1/NOG/TGFBR2/CRLF1/GDF5/CCR10/ITGB1/BMPR1A/PXDN/IL1R1/TRIM16/IFNAR1/IL5RA/KLHL20/SOST/IL36RN/ACKR3/FZD4/LTBP4/IFNGR1/IL1RN/TGFBR3/IL22RA2/ELANE/ENG/THBS1/WFIKKN1/CSF1R/ACVRL1/IL20RB/IL1R2/IL22RA1/CCR1
GOBP_NEGATIVE_REGULATION_OF_TRANSMEMBRANE_RECEPTOR_PROTEIN_SERINE_THREONINE_KINASE_SIGNALING_PATHWAY	GOBP_NEGATIVE_REGULATION_OF_TRANSMEMBRANE_RECEPTOR_PROTEIN_SERINE_THREONINE_KINASE_SIGNALING_PATHWAY	GOBP_NEGATIVE_REGULATION_OF_TRANSMEMBRANE_RECEPTOR_PROTEIN_SERINE_THREONINE_KINASE_SIGNALING_PATHWAY	126	0.472244639642873	1.95676332253353	1.57107566497169e-06	7.52395617267631e-05	5.88424930760323e-05	3131	tags=39%, list=18%, signal=32%	SFRP1/CAV1/GLG1/PRDM16/CRIM1/SPRY1/BMP2/SORL1/SPRY2/EMILIN1/FZD1/FST/SPRED3/CAV2/LRP2/ADAM17/CHRDL1/BMPER/HTRA1/SMAD7/SOSTDC1/TGFB3/ACVR1/LDLRAD4/LTBP1/DLX1/NOMO1/SLC2A10/SKI/CER1/NOG/HSPA5/WNT5A/FBN1/TNFAIP6/LRP1/MAGI2/NOMO3/SOST/FBN2/TP53/CTDSPL2/PEG10/LEMD3/SMURF2/NOTCH1/ABL1/BCL9L/TMPRSS6
GOBP_FIBROBLAST_GROWTH_FACTOR_RECEPTOR_SIGNALING_PATHWAY	GOBP_FIBROBLAST_GROWTH_FACTOR_RECEPTOR_SIGNALING_PATHWAY	GOBP_FIBROBLAST_GROWTH_FACTOR_RECEPTOR_SIGNALING_PATHWAY	78	0.524833942926908	2.00681796177625	1.61794143491672e-06	7.67530047686673e-05	6.00261092437823e-05	3979	tags=44%, list=23%, signal=34%	SPRY4/FGFRL1/FGF2/FLRT3/KIF16B/FAM20C/SPRY1/NPTN/SPRY3/SPRY2/EXT1/RAB14/FLRT1/SHISA2/FGFR1/FGF23/FGF1/APLN/NOG/FGFR3/CCN2/WNT5A/FGF9/SETX/GPC1/FGF3/KL/FGF22/RUNX2/NGFR/FRS2/SULF2/DSTYK/THBS1
GOBP_MUSCLE_CONTRACTION	GOBP_MUSCLE_CONTRACTION	GOBP_MUSCLE_CONTRACTION	335	0.366271267635528	1.65736423500556	1.61583974252791e-06	7.67530047686673e-05	6.00261092437823e-05	4371	tags=35%, list=25%, signal=27%	SNTB1/SYNM/GDNF/ATP1B1/ITGA2/SMTN/EDN3/CAV1/PLCE1/ATP2B1/DOCK4/MYBPC1/ADORA1/ASPH/STC1/SCN4B/TNNI1/TRPV4/UTRN/TBX3/MYOT/ADRA2B/STAC2/SCN1B/KCNE1/NMUR1/GSN/ROCK2/SCN7A/ARG2/KCNE3/F2R/MYLK/CHRM3/GPER1/HTR2A/GPD1L/SMAD7/KCNMA1/HTR7/TPM1/SMAD5/SCN1A/KCNE2/MYH14/PPP1R13L/NKX2-5/EHD3/EDN2/OXTR/ADORA2B/ZDHHC21/BIN1/ATP8A2/BDKRB2/TMOD1/MYOF/PLN/FXYD1/CCN2/GAA/CRYAB/AKAP9/CALM2/ADRA1B/CLIC2/ARHGAP42/TRPM4…
GOBP_DNA_REPLICATION_CHECKPOINT_SIGNALING	GOBP_DNA_REPLICATION_CHECKPOINT_SIGNALING	GOBP_DNA_REPLICATION_CHECKPOINT_SIGNALING	17	-0.768753	-2.42265	1.66442919805187e-06	7.85876265014446e-05	6.14609091566277e-05	2357	tags=65%, list=13%, signal=56%	TIPIN/RAD9A/TICRR/DNA2/HUS1B/CLSPN/CDC6/CDC45/TIMELESS/ORC1/CDT1
GOBP_NEGATIVE_REGULATION_OF_BMP_SIGNALING_PATHWAY	GOBP_NEGATIVE_REGULATION_OF_BMP_SIGNALING_PATHWAY	GOBP_NEGATIVE_REGULATION_OF_BMP_SIGNALING_PATHWAY	56	0.573748971893697	2.0720442701563	1.74578698496426e-06	8.20438304102129e-05	6.41638974503342e-05	3131	tags=43%, list=18%, signal=35%	SFRP1/CRIM1/SORL1/FZD1/LRP2/CHRDL1/BMPER/HTRA1/SMAD7/SOSTDC1/DLX1/SKI/CER1/NOG/WNT5A/FBN1/TNFAIP6/SOST/CTDSPL2/LEMD3/SMURF2/NOTCH1/ABL1/TMPRSS6
GOBP_REGULATION_OF_CELL_CYCLE_PHASE_TRANSITION	GOBP_REGULATION_OF_CELL_CYCLE_PHASE_TRANSITION	GOBP_REGULATION_OF_CELL_CYCLE_PHASE_TRANSITION	381	-0.278605	-1.58656	1.80635418090092e-06	8.44953674293978e-05	6.60811673913912e-05	2518	tags=25%, list=14%, signal=22%	BRSK1/WDR76/PAF1/CDC7/MIIP/TIPIN/MDC1/PHOX2B/CCNQ/RAD9A/MACROH2A1/PSMG2/ZFYVE19/KNTC1/GLI1/CHEK1/NPM2/TTK/APEX1/MYO16/ANAPC5/STIL/INTS3/BUB1B/TMEM14B/BRIP1/RRM2/FANCD2/MAD2L2/ZWILCH/DLGAP5/BUB1/RPTOR/H2AX/PPP1R9B/TICRR/PLK3/EZH2/CCND1/TERT/BUB3/RAD51C/CDK4/LCMT1/ECD/CASP2/ANAPC7/DNA2/HUS1B/CLSPN/CDK1/MBLAC1/METTL13/CDC6/TRIP13/CDCA5/CCNB1/CDKN2A/PHB2/ERCC2/DONSON/CDC45/NABP2/BABAM1/E2F7/PLK1/KLHL…
GOBP_REGULATION_OF_CELL_SUBSTRATE_ADHESION	GOBP_REGULATION_OF_CELL_SUBSTRATE_ADHESION	GOBP_REGULATION_OF_CELL_SUBSTRATE_ADHESION	211	0.407993417371444	1.7859695831172	1.81679207256539e-06	8.45901753416208e-05	6.61553136754803e-05	4234	tags=40%, list=24%, signal=31%	SPRY4/CSPG5/RIN2/VEGFA/ST6GAL1/SFRP1/FZD7/ANGPT2/EFNA5/SDC4/BCL6/APOD/CORO2B/ARHGAP6/EDIL3/VIT/EMILIN1/NID1/ALOX15/EFEMP2/CDH13/PTK2/SERPINE1/UTRN/DLC1/CDK6/EMP2/RASA1/ROCK2/FUT1/MDK/EPHA3/COL8A1/PTPRA/MAP4K4/NRP1/SEMA3E/CASK/COL16A1/CD36/GPM6B/HOXA7/KDR/NDNF/NEXMIF/MACF1/MYADM/PPM1F/FOXF1/PTPRJ/LIMCH1/NPNT/EGFLAM/DDR1/MMP12/FZD4/NOTCH1/ABL1/CSF1/PREX1/CRK/MINK1/CCDC80/RRAS/SLK/KANK1/FAM107A/PKHD…
GOBP_RESPONSE_TO_TRANSFORMING_GROWTH_FACTOR_BETA	GOBP_RESPONSE_TO_TRANSFORMING_GROWTH_FACTOR_BETA	GOBP_RESPONSE_TO_TRANSFORMING_GROWTH_FACTOR_BETA	246	0.395438593918543	1.75157686110465	1.85778701444887e-06	8.6100294950748e-05	6.73363306910598e-05	4245	tags=39%, list=24%, signal=30%	PDGFA/SFRP1/LTBP3/ZEB1/CAV1/GLG1/PRDM16/STAT3/SPRY1/BMP2/PDGFD/SPRY2/NR3C1/DKK3/EMILIN1/ZMIZ1/ITGA8/LOX/PTK2/SPRED3/CAV2/ROCK2/ADAM17/CLDN1/HTRA1/APPL2/PALS1/TGFB2/FNDC4/LRG1/SMAD7/SMAD5/SOX5/TGFB3/SOX11/ACVR1/LDLRAD4/FMOD/LTBP1/CFLAR/DLX1/SLC2A10/SKI/CITED2/ZFHX3/NREP/FUT8/ITGB5/YES1/TGFBR2/HSPA5/WNT5A/GDF9/IGF1R/ZFP36L1/FBN1/GDF5/ITGB1/BMPR1A/NPNT/SOX9/FOLR1/FBN2/TP53/PEG10/LTBP4/LEMD3/SMURF2/A…
GOBP_VENTRICULAR_SEPTUM_DEVELOPMENT	GOBP_VENTRICULAR_SEPTUM_DEVELOPMENT	GOBP_VENTRICULAR_SEPTUM_DEVELOPMENT	71	0.536729555648187	2.02811631880971	1.974775525044e-06	9.04284886625939e-05	7.07212747640451e-05	3321	tags=45%, list=19%, signal=37%	FGFRL1/PROX1/FZD1/TBX3/RBPJ/LRP2/SALL1/TGFB2/SMAD7/STRA6/SOX11/ACVR1/MATR3/SLIT2/NKX2-5/HEY2/CITED2/NOG/LMO4/TGFBR2/WNT5A/HOXA13/ZFPM2/BMPR1A/ROBO1/XIRP2/CNTRL/NOTCH1/BMP4/SMAD4/PRDM1/TGFBR3
GOBP_PROTEIN_TARGETING_TO_MITOCHONDRION	GOBP_PROTEIN_TARGETING_TO_MITOCHONDRION	GOBP_PROTEIN_TARGETING_TO_MITOCHONDRION	101	-0.419364	-1.97935	1.97815128823413e-06	9.04284886625939e-05	7.07212747640451e-05	3329	tags=46%, list=19%, signal=37%	HTRA2/FBXO7/PDCD5/HSPA4/TIMM13/CHCHD4/VPS11/GRPEL1/TIMM8A/TIMM17A/UBE2J2/BCAP31/PMPCA/ROMO1/ATP5IF1/DNAJC15/TOMM5/NDUFA13/MFN2/TIMM29/GSK3A/HAX1/UBL5/TIMM9/TOMM22/TSPO/RNF31/BAP1/PAM16/TIMM44/TIMM10/MIPEP/TOMM40L/PITRM1/IMMP2L/TIMM50/SAE1/USP36/TIMM23/PARL/TIMM17B/HPS4/TOMM40/UBE2L3/AIFM1/SAMM50
GOBP_REGULATION_OF_RESPONSE_TO_WOUNDING	GOBP_REGULATION_OF_RESPONSE_TO_WOUNDING	GOBP_REGULATION_OF_RESPONSE_TO_WOUNDING	153	0.440190328579123	1.85904109058894	1.97805407453643e-06	9.04284886625939e-05	7.07212747640451e-05	4444	tags=42%, list=25%, signal=31%	SPP1/SERPINE2/PDGFA/NFE2L2/CAV1/FGF2/ANXA1/HBEGF/ARFGEF1/PTK2/PLPP3/SERPINE1/INPP5F/RGMA/CADM4/F3/REG3G/CLDN1/SLC12A2/F2R/MYLK/KLF4/SERPINB2/MDK/ABCC8/OCLN/NDEL1/CASK/CD36/TAFA5/PTPRF/APOH/IGF1R/F11/ITGB1/PTN/CNTF/TFPI/ANO6/F2RL1/ENPP4/PRDX2/CCN4/TBXA2R/KNG1/CRK/FAP/ABAT/KANK1/PDGFB/CLDN3/DMTN/PHLDB2/SCARF1/C1QTNF1/MAP2K1/THBS1/SERPING1/FGG/CLDN19/CLASP2/CLEC7A/KLKB1/FOXA2
GOBP_RESPONSE_TO_MECHANICAL_STIMULUS	GOBP_RESPONSE_TO_MECHANICAL_STIMULUS	GOBP_RESPONSE_TO_MECHANICAL_STIMULUS	201	0.415938333599145	1.81336162115976	2.0125958081381e-06	9.15867694228277e-05	7.16271296899639e-05	3022	tags=32%, list=17%, signal=27%	IGFBP2/SERPINE2/ANGPT2/BMP6/ITGA2/ANO3/ETV1/PPL/HPN/P2RY1/MAP1B/SLC2A1/PTCH1/SLC38A2/TRPV4/PTK2/SLITRK6/PKD1/TNFRSF1A/GSN/CHRNA9/BACE1/BAG3/CASP8/TMEM150C/HTR2A/SCN1A/MDK/PKD2/STRA6/FAS/TMC1/CITED2/CDH2/ATP8A2/LHFPL5/IL1B/TGFBR2/TLR5/IGF1R/GADD45A/PIEZO2/TMC2/BDKRB1/XPC/GDF5/BNIP3/PTN/CHI3L1/PIK3CA/MAG/TNFRSF10A/ADGRV1/DMD/SOX9/AQP1/NRXN1/SOST/PLEC/TTN/PTGS2/PKD2L2/PJVK/MAP2K4
GOBP_AMINOGLYCAN_METABOLIC_PROCESS	GOBP_AMINOGLYCAN_METABOLIC_PROCESS	GOBP_AMINOGLYCAN_METABOLIC_PROCESS	131	0.464296257726467	1.93010771695009	2.12400105970541e-06	9.62210750335917e-05	7.5251474244281e-05	4920	tags=48%, list=28%, signal=35%	ITIH6/CSGALNACT1/XYLT1/ST3GAL1/ITIH5/HS3ST1/GALNT5/FGF2/BPNT2/EXT1/B3GNT7/GLCE/ANGPT1/HPSE2/B3GNT3/CTBS/CHST6/HAS3/EXT2/HS6ST2/LYVE1/SLC10A7/NDNF/IL1B/CHST5/DSE/CEMIP/HS3ST3A1/HS3ST5/TNFAIP6/HS2ST1/CHI3L1/PXYLP1/EGFLAM/NDST3/LYG2/CHI3L2/CHST15/HEXB/HS6ST1/FOXC1/IL15/EGF/GNS/CHPF/CHST1/EDNRA/PDGFB/IDS/NFKB1/B4GALT4/CHST7/HS3ST3B1/TGFB1/ST3GAL6/IDUA/CHST3/HYAL1/HYAL4/GAL3ST3/CHSY1/PGLYRP2/CEMIP2
GOBP_MUSCLE_ORGAN_MORPHOGENESIS	GOBP_MUSCLE_ORGAN_MORPHOGENESIS	GOBP_MUSCLE_ORGAN_MORPHOGENESIS	77	0.528959180372831	2.02371761515803	2.19412239997343e-06	9.89519685046315e-05	7.73872200736441e-05	4320	tags=51%, list=25%, signal=38%	BMP2/PROX1/FZD1/EFEMP2/TNNI1/RBPJ/LRP2/TGFB2/MYLK/SMAD7/TPM1/NKX2-5/ADARB1/HEY2/NOG/WNT5A/ZFPM2/PTCD2/BMPR1A/CNTF/LIF/XIRP2/ARID5B/FOXC1/DLL4/TTN/NOTCH1/BMP4/NRG1/SMAD4/TGFBR3/EDNRA/LY6E/TNNC1/ENG/FOXH1/TGFB1/MYBPC3/PKP2
GOBP_RIBOSE_PHOSPHATE_BIOSYNTHETIC_PROCESS	GOBP_RIBOSE_PHOSPHATE_BIOSYNTHETIC_PROCESS	GOBP_RIBOSE_PHOSPHATE_BIOSYNTHETIC_PROCESS	183	-0.353354	-1.82784	2.33557185207609e-06	0.00010439487162813	8.16439432922226e-05	3786	tags=39%, list=22%, signal=31%	NPPC/ELOVL1/PAICS/ATIC/ADCY4/ATP5F1A/ADA/TECR/VPS9D1/UQCC3/CAD/DGUOK/ATP5F1D/ANTKMT/DLD/NPPA/HACD1/ATP5MG/PFAS/NUDT2/G6PD/AK1/AK5/IMPDH2/ATP5PO/CTPS2/SLC25A1/GCDH/PPCDC/UCKL1/COASY/MPC2/STOML2/ELOVL7/ADK/ATP5PF/ADCY1/PPARGC1A/ATP5MC3/ACACB/ACSF3/UCK1/NPR1/PDK3/TKT/ATP5MF/PDK2/ATP5MC2/ATP5PB/SLC25A13/PANK4/PRKAG2/ATP6V0C/ACOT7/NME2/SLC25A16/UPP1/NME1/PDHA1/AK2/TAFAZZIN/PARP1/ATP5ME/CTPS1/ATP5F1B/P…
GOBP_NUCLEIC_ACID_PHOSPHODIESTER_BOND_HYDROLYSIS	GOBP_NUCLEIC_ACID_PHOSPHODIESTER_BOND_HYDROLYSIS	GOBP_NUCLEIC_ACID_PHOSPHODIESTER_BOND_HYDROLYSIS	255	-0.315526	-1.6926	2.32847898022908e-06	0.00010439487162813	8.16439432922226e-05	3555	tags=38%, list=20%, signal=31%	RNASE7/CSTF2T/PPP1R8/RCL1/NHP2/EDC4/SETMAR/PNPT1/FANCM/G3BP1/EXOSC3/SND1/ERI1/DCLRE1C/DROSHA/REXO5/TATDN2/NEIL2/MGME1/GEN1/RAD1/PARN/HELZ2/EXD2/DNASE1L1/LAS1L/EXOSC7/MYG1/RPP14/EXO5/HARBI1/TSEN15/CSTF2/POLB/CPSF3/RPP40/USB1/DXO/CECR2/EXOG/ANKLE1/PRORP/EXOSC5/INTS11/DCP1B/RAD9A/EXOSC9/APEX1/POLR2I/ELAC2/DCPS/POLR1H/KHNYN/APTX/POLR3K/RPP38/NOP9/TBL3/CPSF2/EDC3/ERI3/TRIR/ISG20L2/POLG/ALKBH1/REXO1/RN…
GOBP_REGULATION_OF_NUCLEAR_DIVISION	GOBP_REGULATION_OF_NUCLEAR_DIVISION	GOBP_REGULATION_OF_NUCLEAR_DIVISION	139	-0.375804	-1.84885	2.3664496700692e-06	0.00010530701031808	8.23572982522454e-05	2168	tags=32%, list=12%, signal=28%	BORA/PSMG2/KNTC1/CHEK1/NPM2/TTK/NEK2/IGF1/FBXW5/ANAPC5/BUB1B/MAD2L2/ZWILCH/DLGAP5/BUB1/PIN1/BUB3/LCMT1/NUP62/ANAPC7/PDXP/TRIP13/RCC1/CCNB1/MKI67/CDCA2/PLK1/KLHL22/ESPL1/XRCC3/CDC20/AURKAIP1/ANAPC11/CDT1/GPR3/AURKA/DAPK3/CDC16/PRDM7/MAD2L1BP/ZWINT/PKMYT1/AURKB/MAD1L1
GOCC_EXTERNAL_SIDE_OF_PLASMA_MEMBRANE	GOCC_EXTERNAL_SIDE_OF_PLASMA_MEMBRANE	GOCC_EXTERNAL_SIDE_OF_PLASMA_MEMBRANE	369	0.361940758624839	1.6498494937927	2.39812324269227e-06	0.000106246367628882	8.30919400389363e-05	5330	tags=37%, list=30%, signal=27%	SERPINE2/GPC4/ATP1B2/EFNA5/TF/IL6ST/ITGA2/OSMR/ITGA1/IL13RA1/GRIA2/ANXA1/ITGA6/AZGP1/PRNP/BCAM/ITGAV/SERPINA5/CD59/CD302/ITGA10/ITGA8/CDH13/NRCAM/LIFR/CLEC2B/INSR/LRP2/F3/SLC4A3/IL31RA/NCAM1/MFGE8/TMEM123/ABCC4/TNFRSF11A/IL1RL1/MS4A2/LEPR/GFRA1/GFRA3/ACKR4/FAS/LDLR/IL13RA2/TMC1/IL27RA/ATP6AP2/IGSF21/TRPM8/CD36/ITGA9/PRLR/CUBN/ITGA2B/KDR/TGFBR2/ECE1/ERMAP/MPL/ULBP3/ICOSLG/CRLF1/ABCG1/CCR10/GFRA2/I…
GOBP_REGULATION_OF_CELL_DEVELOPMENT	GOBP_REGULATION_OF_CELL_DEVELOPMENT	GOBP_REGULATION_OF_CELL_DEVELOPMENT	488	0.337803167255971	1.55893215920692	2.50358272336589e-06	0.000110432155477591	8.63655129685591e-05	3685	tags=31%, list=21%, signal=25%	SPRY4/SPP1/SERPINE2/CSPG5/SEMA4B/VEGFA/DIXDC1/MT3/PTPRZ1/EFNA5/IL6ST/TRIB1/TIAM1/BDNF/SOX8/MAP1B/MAP2/SEMA3D/BMP2/SORL1/NPTN/TLR2/OBSL1/OLIG2/ID4/AMIGO1/FBXW7/CAMK2B/YAP1/LRP2/TNFRSF1A/RAPGEF2/S1PR2/ROCK2/ARMCX5-GPRASP2/TIAM2/LRRK2/RECK/TLX2/APPL2/HAP1/GPER1/BHLHE40/SMAD7/SEMA3A/LHX2/CTDSP1/MDK/PLCB1/DLX2/REST/SOX11/PAFAH1B1/PTHLH/SLIT2/LDLR/DLX1/ABCC8/NRP1/NDEL1/SKI/SEMA3E/ISLR2/ZDHHC21/HEY2/BIN…
GOBP_PEPTIDYL_TYROSINE_MODIFICATION	GOBP_PEPTIDYL_TYROSINE_MODIFICATION	GOBP_PEPTIDYL_TYROSINE_MODIFICATION	368	0.358259866743898	1.6333038946099	2.54684117214975e-06	0.000111849701608341	8.74741311804317e-05	5149	tags=38%, list=29%, signal=27%	PDGFA/EPHB3/ERRFI1/VEGFA/SFRP1/APP/BMP6/EFNA5/IL6ST/ITGB3/CAV1/FLT1/TGFA/AFAP1L2/PDGFC/PRNP/PDGFD/DLG4/ADORA1/BCR/ENPP2/HBEGF/FBXW7/PTK2/ANGPT1/INPP5F/DDR2/INSR/CADM4/SOCS5/AREG/HIPK3/TNFRSF1A/IL31RA/LTK/ADAM17/MUSK/TNK1/NOD2/HTR2A/SHC1/FGFR1/EPHA3/ACVR1/GFRA1/ABI2/EPHA2/EFNA1/ROS1/NRP1/CLK4/ALK/CD36/CSPG4/PIBF1/PRLR/EPHB4/AXL/KDR/LRP4/FGFR3/YES1/ERBB2/IGF1R/HSF1/CRLF1/EGFR/PTPRJ/THBS4/CNTF/WEE1/…
GOBP_POSITIVE_REGULATION_OF_ERK1_AND_ERK2_CASCADE	GOBP_POSITIVE_REGULATION_OF_ERK1_AND_ERK2_CASCADE	GOBP_POSITIVE_REGULATION_OF_ERK1_AND_ERK2_CASCADE	211	0.404839255116535	1.77216240484511	2.60824546612119e-06	0.000114048368055569	8.9193639006213e-05	4249	tags=36%, list=24%, signal=28%	PDGFA/PRKCA/APP/MT3/AKAP12/FGF2/P2RY1/BMP2/PDGFC/NPTN/PDGFD/SPRY2/GAREM1/ALOX15/FBXW7/TRPV4/PLA2G5/ANGPT1/RAPGEF2/BMPER/NOD2/F2R/TNFRSF11A/GPER1/HTR2A/SHC1/RASGRP1/FGF23/CFLAR/TPBG/FGF1/HCRTR1/NDRG4/NRP1/CD36/KDR/FGFR3/CCN2/CCL24/BRAF/C5AR2/PRXL2C/EGFR/RAP1A/CHI3L1/NPNT/F2RL1/ROR1/NTRK2/IL1A/TNFAIP8L3/ACKR3/ADCYAP1/NOTCH1/ABL1/BMP4/ICAM1/EPO/NRG1/DNAJC27/PDGFB/CX3CL1/TIRAP/NTRK3/HAND2/DSTYK/NPY5R…
GOBP_RENAL_TUBULE_DEVELOPMENT	GOBP_RENAL_TUBULE_DEVELOPMENT	GOBP_RENAL_TUBULE_DEVELOPMENT	94	0.50397183666867	1.99294724090727	2.62294668999682e-06	0.000114194696369255	8.93080777746923e-05	3813	tags=43%, list=22%, signal=33%	VEGFA/GDNF/MTSS1/EYA1/FGF2/POU3F3/SOX8/WNK4/BMP2/CTNNBIP1/PTCH1/WWTR1/LAMA5/PKD1/DCHS1/YAP1/LGR4/SALL1/TFAP2B/PKD2/LGR5/FGF1/OSR1/NOG/CALB1/KIF26B/KLHL3/NPNT/LIF/SOX9/NOTCH1/BMP4/SMAD4/AHI1/GREB1L/GPC3/WNT2B/HOXD11/WNT6/MEF2C
GOBP_POSITIVE_REGULATION_OF_TRANSCRIPTION_FROM_RNA_POLYMERASE_II_PROMOTER_INVOLVED_IN_CELLULAR_RESPONSE_TO_CHEMICAL_STIMULUS	GOBP_POSITIVE_REGULATION_OF_TRANSCRIPTION_FROM_RNA_POLYMERASE_II_PROMOTER_INVOLVED_IN_CELLULAR_RESPONSE_TO_CHEMICAL_STIMULUS	GOBP_POSITIVE_REGULATION_OF_TRANSCRIPTION_FROM_RNA_POLYMERASE_II_PROMOTER_INVOLVED_IN_CELLULAR_RESPONSE_TO_CHEMICAL_STIMULUS	23	0.718106505372389	2.17988108272075	2.65831620235333e-06	0.000115235715720118	9.01222262431219e-05	3301	tags=61%, list=19%, signal=49%	VEGFA/MT3/NFE2L2/BMP2/RBPJ/SMAD5/ATF2/CARF/DLX5/TP53/NOTCH1/SMAD4/SMAD1/RUNX2
GOBP_VENTRICULAR_SEPTUM_MORPHOGENESIS	GOBP_VENTRICULAR_SEPTUM_MORPHOGENESIS	GOBP_VENTRICULAR_SEPTUM_MORPHOGENESIS	40	0.619977644969702	2.11291785462993	2.88931081084276e-06	0.000124178627455751	9.71161960351646e-05	3321	tags=57%, list=19%, signal=47%	FGFRL1/PROX1/FZD1/TBX3/RBPJ/TGFB2/SMAD7/SOX11/ACVR1/SLIT2/NKX2-5/HEY2/CITED2/NOG/TGFBR2/WNT5A/ZFPM2/BMPR1A/ROBO1/NOTCH1/BMP4/SMAD4/TGFBR3
GOMF_ATP_DEPENDENT_ACTIVITY_ACTING_ON_DNA	GOMF_ATP_DEPENDENT_ACTIVITY_ACTING_ON_DNA	GOMF_ATP_DEPENDENT_ACTIVITY_ACTING_ON_DNA	102	-0.418311	-1.97856	2.87699615141455e-06	0.000124178627455751	9.71161960351646e-05	2677	tags=35%, list=15%, signal=30%	CECR2/XRCC2/IGHMBP2/RUVBL1/WRNIP1/MCM2/POLQ/XRCC6/RECQL5/CHD8/RFC4/MCM6/TWNK/MCM3/BRIP1/SMARCA4/MCM7/RAD51D/CHD4/RAD51C/TTF2/DNA2/NAV2/RUVBL2/ERCC2/CHTF18/SUPV3L1/RAD54L/RFC5/RFC2/DDX11/XRCC3/BLM/RAD51B/RAD51/MCM5
GOMF_SERINE_TYPE_ENDOPEPTIDASE_INHIBITOR_ACTIVITY	GOMF_SERINE_TYPE_ENDOPEPTIDASE_INHIBITOR_ACTIVITY	GOMF_SERINE_TYPE_ENDOPEPTIDASE_INHIBITOR_ACTIVITY	96	0.502880653016058	1.99786681436555	3.09201449936711e-06	0.000132325063064404	0.000103487266917228	4693	tags=44%, list=27%, signal=32%	SERPINE2/ITIH6/APLP2/APP/SERPINA3/ITIH5/CRIM1/SERPINA5/A2M/SERPINE1/RECK/SERPINB8/SPINK9/SERPINH1/SERPINB2/SERPINB10/SPINK13/SERPINB6/WFDC13/WFDC3/SPINK6/TFPI/EPPIN/CPAMD8/SERPINB1/WFDC8/SERPINF1/PAPLN/SERPINB9/SERPINI1/COL28A1/AMBP/WFDC9/WFDC10B/SERPINA11/SERPING1/WFIKKN1/SERPINA4/SPINK5/PZP/WFDC11/SPINT4
GOBP_REGULATION_OF_VASCULATURE_DEVELOPMENT	GOBP_REGULATION_OF_VASCULATURE_DEVELOPMENT	GOBP_REGULATION_OF_VASCULATURE_DEVELOPMENT	282	0.384740835639701	1.72236013669567	3.15596747372568e-06	0.000134293312339279	0.000105026572724846	4801	tags=41%, list=27%, signal=31%	VEGFA/PRKCA/SFRP1/DAB2IP/EPN2/ANGPTL7/ANGPT2/NFE2L2/FLT1/FGF2/STAT3/AGO2/SPRY2/MTDH/ADGRB1/SASH1/EMILIN1/ENPP2/ADAMTS1/PGF/RAPGEF3/SERPINE1/C5/SPARC/ANGPTL4/THBS2/TJP1/PLK2/ADM/F3/CAMP/CCN6/EMP2/ROCK2/RECK/BMPER/TGFB2/SLC12A2/LRG1/KLF4/FUT1/MDK/ADAMTS9/RUNX1/EPHA2/EFNA1/ABCC8/FGF1/SP1/NRP1/SEMA3E/TAFA5/RGCC/KDR/IL1B/TGFBR2/ERBB2/WNT5A/APOH/ATF2/CCL24/GAB1/GADD45A/NIBAN2/HOXA5/ITGB1/GLUL/COL4A3/TH…
GOBP_REGULATION_OF_MITOTIC_CELL_CYCLE	GOBP_REGULATION_OF_MITOTIC_CELL_CYCLE	GOBP_REGULATION_OF_MITOTIC_CELL_CYCLE	447	-0.263748	-1.49773	3.16471264039068e-06	0.000134293312339279	0.000105026572724846	2473	tags=25%, list=14%, signal=22%	PRMT5/CDC7/NUSAP1/MIIP/EIF4EBP1/TIPIN/E4F1/MDC1/PHOX2B/RAD9A/BORA/PSMG2/ZFYVE19/KNTC1/CHEK1/NPM2/BTG3/TTK/APEX1/NEK2/IGF1/FBXW5/RPA3/CKS1B/MYO16/ANAPC5/STIL/INTS3/BUB1B/TMEM14B/RRM2/FANCD2/GBF1/MAD2L2/ZWILCH/DLGAP5/BUB1/RPTOR/PIN1/AATF/PPP1R9B/TICRR/PLK3/EZH2/CCND1/TERT/BUB3/RAD51C/CDK4/LCMT1/TTLL12/NUP62/ECD/CASP2/ANAPC7/HUS1B/CLSPN/PDXP/CDK1/MBLAC1/CDC6/CKS2/CTNNB1/TRIP13/RCC1/CDCA5/CCNB1/CDKN2…
GOMF_CARBOHYDRATE_BINDING	GOMF_CARBOHYDRATE_BINDING	GOMF_CARBOHYDRATE_BINDING	268	0.385446625724888	1.71427070578138	3.18784593305625e-06	0.000134706582137591	0.00010534977802652	3487	tags=31%, list=20%, signal=25%	NPTX2/GALNT5/LGALSL/PLOD2/P4HA1/FREM1/CD302/ENPP2/CDIPT/PLA2R1/PPP1R3G/PKD1/CLEC2B/MRC2/LOXL2/COLEC12/CLEC1A/REG3G/LGALS12/ADGRL1/UGP2/C4B/PTX3/CRYBG1/PLOD1/LAYN/CLEC18B/ALDOB/ACAN/PPP1R3C/CRYBG3/ENDOU/GCKR/HKDC1/GBE1/NOMO1/ATRN/PYGL/SLC2A5/ADGRL3/NOMO2/GAA/OS9/GALNT9/CANX/GALNT6/ZG16B/P3H1/GANAB/SFTPD/STBD1/LMAN1/GPCPD1/GCK/CHI3L1/HK1/P3H2/MAG/SIGLEC11/CHI3L2/NOMO3/MANBA/VCAN/CLEC5A/CHID1/HK2/CL…
GOBP_CARDIAC_CHAMBER_MORPHOGENESIS	GOBP_CARDIAC_CHAMBER_MORPHOGENESIS	GOBP_CARDIAC_CHAMBER_MORPHOGENESIS	124	0.465322144851442	1.91972318285528	3.27794707366948e-06	0.000137359640499558	0.000107424651466923	4320	tags=44%, list=25%, signal=33%	FGFRL1/BMP2/CPE/PROX1/FZD1/ADAMTS1/TNNI1/DHRS3/TBX3/RBPJ/LRP2/TGFB2/SMAD7/TPM1/SOX11/DNAH11/ACVR1/PPP1R13L/SLIT2/NKX2-5/NRP1/HEY2/CITED2/BMP7/NOG/TGFBR2/WNT5A/ZFPM2/FOXF1/PTCD2/BMPR1A/ROBO1/SEMA3C/TP53/FOXC1/DLL4/NOTCH1/BMP4/NRG1/SMAD4/TGFBR3/EDNRA/SOS1/LY6E/HAND2/TNNC1/MEF2C/NPY5R/ENG/FOXH1/ADGRG6/TGFB1/MYBPC3/PKP2
GOBP_EPITHELIAL_CELL_DEVELOPMENT	GOBP_EPITHELIAL_CELL_DEVELOPMENT	GOBP_EPITHELIAL_CELL_DEVELOPMENT	205	0.411028694989565	1.79484279472618	3.27615694308503e-06	0.000137359640499558	0.000107424651466923	3550	tags=34%, list=20%, signal=28%	VEGFA/COL22A1/BMP6/IL6ST/CLIC4/SOX8/PALLD/ADAMTSL4/FLNB/STC1/PROX1/RAPGEF3/ARHGEF26/TJP1/YAP1/BFSP1/CDK6/TNFRSF1A/RAPGEF2/S1PR2/ROCK2/FOXJ1/CLDN1/TBC1D20/FRMD6/RARG/FNDC3A/PLCB1/ABI2/TFCP2L1/EPHA2/ROS1/SHROOM3/ZDHHC21/CDH2/MARVELD2/PAX6/ATRX/TMOD1/IL1B/WNT5A/YIPF6/ARID4B/MYADM/HOXA13/GSTM3/CDSN/HNF4A/HOXA5/RAP1A/MAGI2/F2RL1/GJA1/PPP1R12A/SOX9/IL1A/RDX/PLEC/NOTCH1/BMP4/ICAM1/PRDM1/NKX3-2/ARID4A/ED…
GOBP_CELLULAR_PIGMENTATION	GOBP_CELLULAR_PIGMENTATION	GOBP_CELLULAR_PIGMENTATION	53	-0.534972	-2.23651	3.32902665758538e-06	0.000138737220034764	0.000108502013062361	2596	tags=43%, list=15%, signal=37%	BLOC1S1/AP3D1/BBS5/TRAPPC6A/CD63/BLOC1S3/BLOC1S2/DCTN2/RAB38/RAB27A/HPS1/SNAPIN/MLPH/DTNBP1/CDH3/AP1M1/HPS4/TYRP1/VPS33A/VPS33B/GPR143/PMEL/RAB32
GOBP_VASCULOGENESIS	GOBP_VASCULOGENESIS	GOBP_VASCULOGENESIS	79	0.523514280002103	2.00757122529952	3.33841177770836e-06	0.000138737220034764	0.000108502013062361	3607	tags=46%, list=21%, signal=36%	RIN2/VEGFA/CAV1/ITGAV/TEAD2/ZMIZ1/FBXW7/YAP1/ADM/EMP2/RAPGEF2/RASA1/TIPARP/TMEM100/EPHA2/NKX2-5/HEY2/CITED2/QKI/KDR/TGFBR2/SETD2/ZFP36L1/HOXA13/ZFPM2/FOXF1/RAP1A/AGGF1/NTRK2/ACKR3/FZD4/NOTCH1/RRAS/TGFBR3/XDH/SPRED1
GOBP_REGULATION_OF_MITOTIC_NUCLEAR_DIVISION	GOBP_REGULATION_OF_MITOTIC_NUCLEAR_DIVISION	GOBP_REGULATION_OF_MITOTIC_NUCLEAR_DIVISION	111	-0.403977	-1.93441	3.52897460393003e-06	0.000145454498326739	0.000113755384989496	2168	tags=36%, list=12%, signal=32%	BORA/PSMG2/KNTC1/CHEK1/TTK/NEK2/IGF1/FBXW5/ANAPC5/BUB1B/MAD2L2/ZWILCH/DLGAP5/BUB1/PIN1/BUB3/LCMT1/NUP62/ANAPC7/PDXP/TRIP13/RCC1/CCNB1/MKI67/CDCA2/PLK1/KLHL22/ESPL1/XRCC3/AURKAIP1/ANAPC11/CDT1/AURKA/DAPK3/CDC16/MAD2L1BP/ZWINT/PKMYT1/AURKB/MAD1L1
GOBP_DEVELOPMENTAL_GROWTH_INVOLVED_IN_MORPHOGENESIS	GOBP_DEVELOPMENTAL_GROWTH_INVOLVED_IN_MORPHOGENESIS	GOBP_DEVELOPMENTAL_GROWTH_INVOLVED_IN_MORPHOGENESIS	232	0.393494133799772	1.7328790700765	3.52374244294921e-06	0.000145454498326739	0.000113755384989496	3742	tags=35%, list=21%, signal=28%	SPP1/SEMA4B/VEGFA/SFRP1/APP/MT3/EFNA5/EDN3/BDNF/FLRT3/MAP1B/MAP2/SEMA3D/SPRY1/SPRY2/EXT1/RNF157/NRCAM/YAP1/AREG/SALL1/SYT17/FLRT1/RARG/SEMA3A/LHX2/PAFAH1B1/SLIT2/EDN2/FGF1/RIMS2/NRP1/NDEL1/SEMA3E/ISLR2/IMPACT/DPYSL2/DCC/PLXNA3/SYT1/CPNE5/TGFBR2/MACF1/WNT5A/NRN1/LPAR3/HOXD13/CDKL5/KIF26B/ITGB1/C9orf72/NLGN3/OSTN/MAG/MAGI2/RAB21/TNN/SLIT1/SOX9/SEMA3C/DDR1/COBL/RND2/ULK2/FGF13/NOTCH1/ABL1/WNT3/CSF1/…
GOBP_REGULATION_OF_HORMONE_LEVELS	GOBP_REGULATION_OF_HORMONE_LEVELS	GOBP_REGULATION_OF_HORMONE_LEVELS	496	0.339428073869098	1.56898632567773	3.66146144754473e-06	0.000150299256236561	0.000117544317662961	5663	tags=41%, list=32%, signal=28%	SPP1/SFRP1/BMP6/EFNA5/EDN3/RAPGEF4/HPN/SOX8/P2RY1/ANXA1/C1QTNF3/CYP27C1/BMP2/PCSK1/INHA/KCNJ11/CPE/DKK3/ADORA1/PCSK6/CYP26A1/TRPV4/DHRS3/TG/SULT1A1/TBX3/MC4R/MAFA/STC2/OXCT1/HSD17B3/ADM/TIPARP/TFAP2B/HSD17B2/SLC30A8/RBP1/VAMP2/TTR/CPT1A/ALDH1A3/DHCR7/GPER1/BAIAP3/INHBB/REST/SOX11/FGF23/YIPF5/NLGN2/ADCY8/ABCC8/AKR1C3/ATP6AP2/CYP3A4/GPLD1/RIMS2/CNR1/SELENOT/CCDC186/PTPRN/CPA3/SLC22A9/ALDH1A1/RAB11F…
GOBP_REGULATION_OF_BMP_SIGNALING_PATHWAY	GOBP_REGULATION_OF_BMP_SIGNALING_PATHWAY	GOBP_REGULATION_OF_BMP_SIGNALING_PATHWAY	101	0.481855483129536	1.9412569975191	3.72835688043391e-06	0.000152423110351723	0.000119205317118537	3313	tags=38%, list=19%, signal=31%	SFRP1/CRIM1/SORL1/PCSK6/FZD1/FST/RGMA/RBPJ/LRP2/XIAP/CHRDL1/TFAP2B/BMPER/HTRA1/SMAD7/SOSTDC1/SOX11/DLX1/SKI/CER1/KDR/NOG/WNT5A/NUMA1/HOXA13/FBN1/TNFAIP6/GDF5/SOST/CTDSPL2/LEMD3/SMURF2/NOTCH1/ABL1/BMP4/SMAD4/TMPRSS6/GPC3
GOBP_REGULATION_OF_TRANSPORTER_ACTIVITY	GOBP_REGULATION_OF_TRANSPORTER_ACTIVITY	GOBP_REGULATION_OF_TRANSPORTER_ACTIVITY	271	0.378657496037782	1.68748529796733	3.80182097209394e-06	0.000154797220713963	0.000121062034108186	3415	tags=31%, list=20%, signal=25%	SLC5A3/APP/TCAF2/C4orf3/ATP1B2/ATP1B1/AKAP6/STIM2/CAV1/PTPN3/ARC/WNK4/CNKSR3/LRRC52/JPH1/PRNP/DLG4/TESC/AMIGO1/SCN4B/UTRN/NDFIP1/RXRA/STAC2/SCN1B/KCNE1/NDFIP2/KCNE3/VAMP2/CHRM3/HAP1/REM1/CNIH3/KCNG1/GPD1L/FHL1/PKD2/KCNE2/STOM/EHD3/NLGN2/ABCC8/WWP2/NTSR1/ATPSCKMT/CAB39/OSR1/SLC6A9/ATP1B3/CACNG5/TRPC6/GEM/PLN/FXYD1/AHNAK/KCNS2/SHISA9/AKAP9/CALM2/CLIC2/CRACR2A/ITGB1/NLGN3/DMD/HECW2/TCAF1/FGF13/CRHBP…
GOBP_ERK1_AND_ERK2_CASCADE	GOBP_ERK1_AND_ERK2_CASCADE	GOBP_ERK1_AND_ERK2_CASCADE	321	0.369483432578362	1.66889371625121	3.84012027760822e-06	0.000155726167870588	0.000121788534440953	4249	tags=36%, list=24%, signal=28%	SPRY4/PDGFA/ERRFI1/PRKCA/DAB2IP/APP/MT3/AKAP12/TF/FGF2/P2RY1/DUSP6/CNKSR3/SPRY1/BMP2/PDGFC/NPTN/SPRY3/PDGFD/SPRY2/ITGAV/EMILIN1/GAREM1/ALOX15/FBXW7/TRPV4/PLA2G5/ANGPT1/SPRED3/RAPGEF2/CHRNA9/BMPER/NOD2/F2R/TNFRSF11A/GPER1/HTR2A/SHC1/RASGRP1/FGF23/CFLAR/EPHA2/ROS1/TPBG/OXTR/FGF1/HCRTR1/NDRG4/NRP1/DUSP5/CD36/ARHGEF5/KDR/FGFR3/IL1B/CCN2/ERBB2/ZFP36L1/CCL24/BRAF/C5AR2/PRXL2C/NLRP6/EGFR/RAP1A/CHI3L1/NP…
GOBP_POSITIVE_REGULATION_OF_PEPTIDYL_TYROSINE_PHOSPHORYLATION	GOBP_POSITIVE_REGULATION_OF_PEPTIDYL_TYROSINE_PHOSPHORYLATION	GOBP_POSITIVE_REGULATION_OF_PEPTIDYL_TYROSINE_PHOSPHORYLATION	186	0.410079895088404	1.77590843053122	3.98916604180763e-06	0.000161120654146423	0.000126007392366885	5663	tags=45%, list=32%, signal=31%	VEGFA/BMP6/EFNA5/IL6ST/ITGB3/TGFA/AFAP1L2/PRNP/DLG4/ADORA1/ENPP2/HBEGF/FBXW7/ANGPT1/AREG/TNFRSF1A/IL31RA/ADAM17/NOD2/HTR2A/ACVR1/GFRA1/EFNA1/NRP1/CD36/CSPG4/PIBF1/LRP4/FGFR3/YES1/HSF1/CRLF1/PTPRJ/THBS4/CNTF/LIF/CLCF1/DOK7/TP53/CSH2/ABL1/IL15/EPO/NRG1/EGF/SEMA4D/OSBP/HGF/DOCK3/PDGFB/BTC/PAK2/IL11/TSLP/PARP9/EREG/CSF1R/SRC/TGFB1/LILRA5/CLEC7A/ACE/CASS4/TNFSF18/DLG3/KITLG/ITGA5/HES5/IL12A/HPX/ADNP/N…
GOCC_SMALL_RIBOSOMAL_SUBUNIT	GOCC_SMALL_RIBOSOMAL_SUBUNIT	GOCC_SMALL_RIBOSOMAL_SUBUNIT	68	-0.482703	-2.13259	4.05707742313271e-06	0.000163208110577783	0.000127639926339569	4491	tags=49%, list=26%, signal=36%	RPS12/RPS10/RPS5/MRPS18A/MRPS35/RPS4X/RPS27/RPSA/RPS28/B3GALT4/MRPS33/MRPS10/RPS15/MRPS18B/MRPS26/RPS2/DAP3/RPS29/RPS26/RPS19/MRPS24/RPS16/UBA52/MRPS21/MRPS18C/MRPS34/MRPS7/MRPS11/MRPS5/MRPS2/MRPS15/MRPS12/MRPS16
GOBP_APPENDAGE_DEVELOPMENT	GOBP_APPENDAGE_DEVELOPMENT	GOBP_APPENDAGE_DEVELOPMENT	175	0.41964533922822	1.80227795581021	4.15188734971595e-06	0.000166356697514316	0.000130102337081474	3701	tags=39%, list=21%, signal=31%	FZD6/ITGA6/BPNT2/FREM2/PRRX1/EXT1/FRAS1/ASPH/PTCH1/HOXA10/TBX3/RSPO2/KAT2B/ITGB4/SALL1/TFAP2B/RECK/TGFB2/RARG/MAP3K20/SOX11/INTU/MEOX2/SKI/HOXC13/OSR1/ATRX/BMP7/NOG/HOXD10/LRP4/LRP5/ECE1/WNT5A/HOXA13/FGF9/HOXD13/ZBTB16/GDF5/DLX5/BMPR1A/NR2F2/GJA1/SOX9/SEMA3C/TMEM231/IFT80/FBN2/MED31/PAM/NOTCH1/WNT3/PKDCC/BMP4/HOXC10/SMAD4/LNPK/SLC7A11/RUNX2/GPC3/MBNL1/RARB/NIPBL/TP63/DLX6/B9D1/HAND2/RDH10
GOMF_INSULIN_LIKE_GROWTH_FACTOR_I_BINDING	GOMF_INSULIN_LIKE_GROWTH_FACTOR_I_BINDING	GOMF_INSULIN_LIKE_GROWTH_FACTOR_I_BINDING	13	0.835048410870425	2.18117214925974	4.39114618837793e-06	0.000175245068319511	0.000137053652128488	2438	tags=92%, list=14%, signal=79%	IGFBP2/IGFBP3/ITGB3/ITGA6/ITGAV/INSR/LRP2/ITGB4/IGFBP1/IGFBP5/IGF1R/IGFBP6
GOBP_OUTFLOW_TRACT_MORPHOGENESIS	GOBP_OUTFLOW_TRACT_MORPHOGENESIS	GOBP_OUTFLOW_TRACT_MORPHOGENESIS	78	0.514145684378217	1.96595	4.5253007741909e-06	0.00017988517741517	0.000140682535405677	3930	tags=49%, list=22%, signal=38%	VEGFA/EYA1/FZD1/DHRS3/TBX3/RBPJ/LRP2/TGFB2/SOX11/ACVR1/NKX2-5/NRP1/HEY2/CITED2/BMP7/NOG/TGFBR2/WNT5A/ATF2/ZFPM2/BMPR1A/ROBO1/RYR1/SEMA3C/FOLR1/FOXC1/NOTCH1/BMP4/SMAD4/NPY1R/TGFBR3/EDNRA/NIPBL/HAND2/MEF2C/NPY5R/ENG/FOXH1
GOBP_POSITIVE_REGULATION_OF_OSTEOBLAST_DIFFERENTIATION	GOBP_POSITIVE_REGULATION_OF_OSTEOBLAST_DIFFERENTIATION	GOBP_POSITIVE_REGULATION_OF_OSTEOBLAST_DIFFERENTIATION	66	0.545750939294339	2.04191456181147	4.56145497478364e-06	0.000180608475123618	0.000141248203777801	3550	tags=50%, list=20%, signal=40%	NELL1/BMP6/IL6ST/FGF2/ZHX3/FAM20C/BMP2/CTNNBIP1/WWTR1/CTHRC1/DDR2/YAP1/TENT5A/ACVR2A/LRP3/SMAD5/SOX11/ACVR1/IFITM1/CEBPB/BMP7/LRP5/CEBPD/BMPR1A/NPNT/CCN4/FBN2/GDPD2/BMP4/SMAD1/RUNX2/HGF/TP63
GOCC_ORGANELLE_ENVELOPE_LUMEN	GOCC_ORGANELLE_ENVELOPE_LUMEN	GOCC_ORGANELLE_ENVELOPE_LUMEN	93	-0.441014	-2.05577	4.61188955834171e-06	0.0001817390700099	0.000142132406453109	3420	tags=45%, list=20%, signal=37%	TRAP1/HTRA2/NLN/TIMM13/CHCHD4/CHCHD5/CHCHD2/PLAAT1/IGF2R/TIMM8A/BLOC1S1/COA7/CAPN2/DIABLO/MIX23/CYCS/MICU1/SIRT5/PARK7/CHCHD10/PRELID1/TIMM29/STOML2/HAX1/TIMM9/THOP1/NDUFA8/CEP89/TIMM10/ARL2/COA6/IMMT/NDUFB7/AK2/HSD3B2/TUBB/NDUFS5/PPOX/NME4/TIMM23/AIFM1/UQCC2
GOBP_REGULATION_OF_EPITHELIAL_CELL_MIGRATION	GOBP_REGULATION_OF_EPITHELIAL_CELL_MIGRATION	GOBP_REGULATION_OF_EPITHELIAL_CELL_MIGRATION	225	0.394687993295429	1.7306143183697	4.62615113080784e-06	0.0001817390700099	0.000142132406453109	3109	tags=32%, list=18%, signal=27%	RIN2/VEGFA/PRKCA/DAB2IP/ANGPT2/ITGB3/ITGA2/PTPRG/NFE2L2/FGF2/STARD13/ANXA1/ADGRB1/SASH1/STC1/PROX1/ENPP2/HBEGF/FBXW7/PTK2/PLPP3/ANGPT1/SPARC/PLK2/EMP2/ROCK2/ADAM17/BMPER/TGFB2/SEMA3A/KLF4/FGFR1/FUT1/ADAMTS9/SLIT2/MAP4K4/EPHA2/EFNA1/EPB41L4B/MEOX2/FGF1/GPLD1/SP1/NRP1/PRCP/MARVELD3/RGCC/KDR/TGFBR2/MACF1/WNT5A/APOH/GADD45A/PPM1F/GLUL/PTN/NR2F2/SRPX2/MAPRE2/SOX9/PIK3C2A/EMC10/RHOJ/KRIT1/DLL4/PTGS2/NO…
GOBP_HEART_PROCESS	GOBP_HEART_PROCESS	GOBP_HEART_PROCESS	245	0.392301110669336	1.73755858209828	4.72851898194565e-06	0.000185037803118394	0.000144712241790284	4423	tags=39%, list=25%, signal=29%	ATP1B2/THRB/ATP1B1/EDN3/CAV1/ATP2B1/SLC1A1/ADORA1/EXT1/STC1/HSPB7/SCN4B/HBEGF/WWTR1/TNNI1/ADRB1/CYP2J2/YAP1/SCN1B/KCNE1/ADM/MEF2A/SLC4A3/GSN/TGFB2/KCNE3/ADRA1D/GPD1L/SMAD7/SEMA3A/TPM1/SMAD5/SCN1A/KCNE2/PPP1R13L/RGS4/NKX2-5/EHD3/EDN2/EXT2/HEY2/BIN1/APLN/PLN/FXYD1/CCN2/GAA/MYL7/AKAP9/CALM2/ADRA1B/CLIC2/GLP1R/POPDC2/TRPM4/ABCC9/PIK3CA/GJA1/DMD/KCNH2/MC3R/ADM2/AVPR1A/TTN/FGF13/SCN2B/ACE2/ASB3/EDNRA/D…
GOBP_BONE_MINERALIZATION	GOBP_BONE_MINERALIZATION	GOBP_BONE_MINERALIZATION	119	0.461058118631421	1.88980018015303	4.89489511263464e-06	0.000190806047084366	0.000149223403841722	2990	tags=37%, list=17%, signal=31%	NELL1/LTBP3/BMP6/ATP2B1/PHEX/FAM20C/BMP2/ANKH/MGP/ALOX15/LOX/MATN1/DDR2/RSPO2/LGR4/NBR1/TENT5A/SNX10/ACVR2A/TGFB3/ACVR1/SBDS/FGF23/PTHLH/OSR1/GPM6B/CER1/BMP7/FGFR3/KLF10/TRPM4/PTN/BMPR1A/ANO6/ADGRV1/GJA1/SOX9/KL/IFT80/FBN2/PTGS2/SRGN/PKDCC/BMP4
GOMF_HELICASE_ACTIVITY	GOMF_HELICASE_ACTIVITY	GOMF_HELICASE_ACTIVITY	153	-0.360052	-1.81498	5.00499811292373e-06	0.000194344656454339	0.000151990838852941	3257	tags=35%, list=19%, signal=28%	DDX59/HELZ2/DDX42/DHX30/ERCC6L/DDX19B/MCM4/EP400/IGHMBP2/DDX55/RUVBL1/WRNIP1/DDX56/MCM2/POLQ/XRCC6/RECQL5/DDX28/CHD8/RFC4/MCM6/DHX16/TWNK/MCM3/BRIP1/DHX34/SMARCA4/MCM7/DDX41/DHX33/EIF4A3/DDX51/CHD4/HELLS/DDX20/TTF2/DDX54/DNA2/NAV2/DHX37/RUVBL2/DDX39A/ERCC2/CHTF18/MOV10/SUPV3L1/RAD54L/RFC5/RFC2/DDX11/BLM/RAD51/MCM5
GOBP_CHLORIDE_TRANSPORT	GOBP_CHLORIDE_TRANSPORT	GOBP_CHLORIDE_TRANSPORT	110	0.472039747090267	1.92275375574574	5.12419924365334e-06	0.000198207968436237	0.000155012213556995	4256	tags=49%, list=24%, signal=37%	SLC26A2/CLIC4/ANO3/CA2/SLC1A1/WNK4/PRNP/CLCN4/ANO4/NMUR1/SLC12A7/CLCNKA/SLC26A4/SLC12A2/GABRB2/GABRG2/ATP8B1/GABRD/GABRB1/GABRE/FXYD1/GABRR1/GABRQ/CLIC2/BEST3/CLCNKB/GABRA3/CLCC1/SLC26A7/PCYOX1/ANO6/SLC4A8/GABRP/BEST2/BSND/SLC12A6/ANO1/GABRA2/GLRA2/SLC12A4/GABRR2/GABRA1/SLC26A3/SLC1A3/LRRC8A/CLDN17/GABRA4/CLCN2/P2RY4/CLCN1/CLIC6/TTYH1/CLNS1A/CLCA4
GOBP_REGULATION_OF_ENDOTHELIAL_CELL_MIGRATION	GOBP_REGULATION_OF_ENDOTHELIAL_CELL_MIGRATION	GOBP_REGULATION_OF_ENDOTHELIAL_CELL_MIGRATION	166	0.431936996652093	1.84201313349869	5.28925165710304e-06	0.000203808444120633	0.000159392169315886	4245	tags=42%, list=24%, signal=32%	RIN2/VEGFA/PRKCA/DAB2IP/ANGPT2/ITGB3/NFE2L2/FGF2/STARD13/ANXA1/ADGRB1/SASH1/STC1/PROX1/FBXW7/PTK2/PLPP3/ANGPT1/SPARC/PLK2/EMP2/ROCK2/ADAM17/BMPER/KLF4/FGFR1/FUT1/ADAMTS9/SLIT2/EPHA2/EFNA1/MEOX2/FGF1/GPLD1/SP1/NRP1/PRCP/RGCC/KDR/WNT5A/APOH/GADD45A/GLUL/PTN/NR2F2/SRPX2/PIK3C2A/EMC10/RHOJ/KRIT1/DLL4/PTGS2/NOTCH1/ABL1/TBXA2R/BMP4/SERPINF1/EGF/RRAS/PDGFB/ADGRA2/SPRED1/MEF2C/CARD10/JUP/THBS1/SP100/ACVR…
GOBP_TISSUE_REMODELING	GOBP_TISSUE_REMODELING	GOBP_TISSUE_REMODELING	160	0.427686478851706	1.81534476914599	5.35698363408573e-06	0.000205630474839695	0.000160817122193204	2941	tags=32%, list=17%, signal=27%	SPP1/PRKCA/SFRP1/LTBP3/TF/ITGB3/CAV1/EXT1/HOXA3/BCR/CTHRC1/RAB3D/TIMP1/MC4R/DDR2/WNT16/RBPJ/LGR4/SNX10/ROCK2/CST3/F2R/TNFRSF11A/MDK/TGFB3/IGFBP5/LEPR/RUNX1/EPHA2/DCSTAMP/CSPG4/AXL/NOL3/LRP5/TMBIM1/TNFRSF11B/GDF5/CLDN18/PTN/P3H4/THBS4/LIF/BSX/GJA1/SEMA3C/IL1A/PPARGC1B/TP53/FOXC1/DLL4/IL15
GOBP_CELL_CYCLE_G2_M_PHASE_TRANSITION	GOBP_CELL_CYCLE_G2_M_PHASE_TRANSITION	GOBP_CELL_CYCLE_G2_M_PHASE_TRANSITION	152	-0.36176	-1.81225	5.47471007978025e-06	0.00020935041548422	0.000163726370686884	2787	tags=37%, list=16%, signal=31%	ENSA/NDC80/CDK5RAP3/MASTL/PINX1/AVEN/BABAM2/KIF14/BRCA1/CCNA2/AKAP8L/BRSK1/CDC7/MIIP/PHOX2B/CCNQ/MACROH2A1/DNM2/KHDRBS1/ZFYVE19/CHEK1/INTS3/TICRR/PLK3/CCND1/RAD51C/CDK4/LCMT1/CCNB2/HUS1B/CLSPN/CDK1/BRSK2/CDC6/CCNB1/DONSON/NABP2/BABAM1/MELK/FBXL7/PLK1/FBXL15/DYRK3/DTL/BLM/RAD51B/ORC1/AURKA/CDC25A/CHFR/DBF4B/FOXM1/CIT/PKMYT1/AURKB/CDK2
GOBP_REGULATION_OF_DNA_REPLICATION	GOBP_REGULATION_OF_DNA_REPLICATION	GOBP_REGULATION_OF_DNA_REPLICATION	131	-0.380299	-1.85128	5.5031245473425e-06	0.000209639862017513	0.0001639527377103	2946	tags=34%, list=17%, signal=28%	HCRT/CIZ1/ORC5/CCNA2/MCRS1/PPP2R1A/RUVBL1/WRNIP1/CDAN1/CDC7/TIPIN/LIG3/MEAF6/GLI1/NPM2/FAF1/RFC4/GINS1/STOML2/SSBP1/TICRR/ACTR5/EHMT2/ENDOG/PCNA/DNA2/CDK1/JADE3/CDC6/RUVBL2/GMNN/DONSON/CHTF18/GINS2/E2F7/RFC5/S100A11/RFC2/TIMELESS/BLM/CDT1/TFPT/DBF4B/CDK2
GOBP_REGULATION_OF_ANIMAL_ORGAN_MORPHOGENESIS	GOBP_REGULATION_OF_ANIMAL_ORGAN_MORPHOGENESIS	GOBP_REGULATION_OF_ANIMAL_ORGAN_MORPHOGENESIS	129	0.446960289463451	1.85526784943914	5.57651979871101e-06	0.000211634187228817	0.000165512436687065	3682	tags=37%, list=21%, signal=30%	PDGFA/NTN4/VEGFA/FZD6/SFRP1/GDNF/FZD7/GPC4/PRICKLE2/TIAM1/FGF2/SOX8/SPRY1/BMP2/FZD1/CTHRC1/RSPO2/LGR4/FGF1/CITED2/BMP7/NOG/WNT5A/ARHGEF19/TNFRSF11B/GPC6/JHY/BMPR1A/ROBO1/MAGI2/ROR1/SOX9/NPHP3/SMURF2/ABL1/CSF1/BMP4/AHI1/RUNX2/GPC3/HGF/PKHD1/NGFR/GRHL3/WNT2B/NKD1/RYK/FRS2
GOBP_MUCOPOLYSACCHARIDE_METABOLIC_PROCESS	GOBP_MUCOPOLYSACCHARIDE_METABOLIC_PROCESS	GOBP_MUCOPOLYSACCHARIDE_METABOLIC_PROCESS	88	0.499528003942295	1.96285772217742	5.61182600296926e-06	0.000212173436510759	0.000165934166577706	4920	tags=49%, list=28%, signal=35%	ITIH6/CSGALNACT1/XYLT1/ST3GAL1/ITIH5/FGF2/BPNT2/EXT1/B3GNT7/GLCE/ANGPT1/B3GNT3/CHST6/HAS3/EXT2/SLC10A7/NDNF/IL1B/CHST5/DSE/CEMIP/TNFAIP6/EGFLAM/NDST3/CHST15/IL15/EGF/GNS/CHPF/CHST1/EDNRA/PDGFB/NFKB1/B4GALT4/CHST7/TGFB1/ST3GAL6/IDUA/CHST3/HYAL1/HYAL4/CHSY1/CEMIP2
GOMF_HEPARIN_BINDING	GOMF_HEPARIN_BINDING	GOMF_HEPARIN_BINDING	166	0.431379422070499	1.83963533370344	5.76646875038961e-06	0.000217203656264675	0.000169868143122062	3979	tags=37%, list=23%, signal=29%	SERPINE2/APLP2/VEGFA/FGFRL1/NELL1/SFRP1/APP/SOD3/FGF2/SERPINA5/PCSK6/PTCH1/EFEMP2/HBEGF/ADAMTS1/PGF/THBS2/RSPO2/CCN6/LPL/LIPH/COL13A1/FBLN7/FGFR1/MDK/PAFAH1B1/SLIT2/FGF1/NRP1/ADAMTS5/POSTN/PTPRF/BMP7/NDNF/CCN2/APOH/F11/FGF9/FBN1/PCOLCE/PTN/THBS4/TENM1/SLIT1/SOST/CCN4/KNG1/SAA1/BMP4/CCDC80/MPIG6B/TGFBR3/ADAMTS8/PCOLCE2/ADAMTS3/ELANE/ZNF207/NELL2/CCL7/ECM2/LTBP2/THBS1
GOCC_METHYLTRANSFERASE_COMPLEX	GOCC_METHYLTRANSFERASE_COMPLEX	GOCC_METHYLTRANSFERASE_COMPLEX	92	-0.425992	-1.98702	5.87636494785811e-06	0.00022051717268884	0.000172459540025121	3096	tags=41%, list=18%, signal=34%	RBM15B/LAS1L/SETD1A/HDAC9/SNRPG/HCFC1/CXXC1/RBM15/RBBP5/MCRS1/RUVBL1/PRMT1/RNF2/PRMT5/KMT2B/SNRPD1/NCOA6/SNRPE/E2F6/CHD8/SNRPD3/RAMAC/JARID2/EZH2/PRDM4/RBBP7/METTL1/PRPF31/SNRPB/TRMT61A/HSD17B10/ERH/TAF6/MAX/RUVBL2/SNRPF/SNRPD2/WDR77
GOBP_NEGATIVE_REGULATION_OF_WNT_SIGNALING_PATHWAY	GOBP_NEGATIVE_REGULATION_OF_WNT_SIGNALING_PATHWAY	GOBP_NEGATIVE_REGULATION_OF_WNT_SIGNALING_PATHWAY	165	0.425203844124316	1.81181782034042	5.93919458329798e-06	0.000222046393770364	0.000173655495701047	4165	tags=41%, list=24%, signal=31%	IGFBP2/FZD6/SFRP1/DAB2IP/TLE4/RBMS3/CAV1/STK3/FOXO1/BMP2/CTNNBIP1/DKK3/AMFR/FZD1/WWTR1/CTHRC1/FRMD8/TLE2/VGLL4/CSNK1A1/IGFBP1/SHISA2/NXN/APCDD1L/MDK/SOSTDC1/WIF1/NKX2-5/JADE1/TPBG/CDH2/CER1/NOG/LRP4/RNF43/SOX30/WNT5A/CYLD/FGF9/TRABD2B/LRP1/EGR1/APC/TCF7L2/IGFBP6/TNN/SOX9/SOX2/SOST/IFT80/FZD4/NPHP3/NOTCH1/NFATC1/HECW1/PRKN/DKKL1/GPC3/NKD2/CSNK1A1L/NKD1/TLE7/BARX1/GLI3/GRB10/ANKRD6/SHISA3
GOBP_TRABECULA_MORPHOGENESIS	GOBP_TRABECULA_MORPHOGENESIS	GOBP_TRABECULA_MORPHOGENESIS	46	0.588140348239909	2.06533383488607	6.18342773131107e-06	0.000229471338353489	0.000179462311160833	4680	tags=52%, list=27%, signal=38%	SFRP1/ADAMTS1/RBPJ/TGFB2/NKX2-5/HEY2/BMP7/NOG/BMPR1A/PPARGC1B/FBN2/DLL4/NOTCH1/NRG1/SEMA4D/TGFBR3/SOS1/SLC40A1/PLXNB1/ENG/FOXH1/ADGRG6/SBNO2/WNT10B
GOBP_REGULATION_OF_CANONICAL_WNT_SIGNALING_PATHWAY	GOBP_REGULATION_OF_CANONICAL_WNT_SIGNALING_PATHWAY	GOBP_REGULATION_OF_CANONICAL_WNT_SIGNALING_PATHWAY	242	0.382841997050006	1.69526584157308	6.18246445386869e-06	0.000229471338353489	0.000179462311160833	3638	tags=34%, list=21%, signal=28%	IGFBP2/FZD6/SFRP1/DAB2IP/FZD7/TLE4/RBMS3/CAV1/STK3/FGF2/FOXO1/BMP2/CTNNBIP1/GID8/DKK3/AMFR/FZD1/WWTR1/CTHRC1/FRMD8/YAP1/RBPJ/RSPO2/TLE2/LGR4/CSNK1A1/XIAP/JRK/IGFBP1/LRRK2/RECK/TTC21B/MDK/SOSTDC1/UBR5/NKX2-5/LGR5/JADE1/CSNK1G3/TPBG/ATP6AP2/CDH2/GNAQ/CDK14/NOG/LRP4/WNT5A/CYLD/USP34/FGF9/EGR1/APC/DLX5/EGFR/TRPM4/TCF7L2/IGFBP6/USP47/TNN/CAPRIN2/HHEX/TBL1XR1/SOX9/FOLR1/SOX2/SOST/FZD4/NPHP3/SMURF2/NOTC…
GOCC_PLASMA_MEMBRANE_SIGNALING_RECEPTOR_COMPLEX	GOCC_PLASMA_MEMBRANE_SIGNALING_RECEPTOR_COMPLEX	GOCC_PLASMA_MEMBRANE_SIGNALING_RECEPTOR_COMPLEX	181	0.419365695931124	1.80902752556025	6.39540812047726e-06	0.000236465512748676	0.000184932234815039	2370	tags=25%, list=14%, signal=22%	GRIK3/TF/IL6ST/ITGB3/ITGA2/OSMR/ITGA1/IL13RA1/GRIA2/BMP2/ITGA6/TLR2/DLG4/ITGAV/GRIK4/EMILIN1/GRIA1/ITGA10/ITGA8/INSR/OLFM3/ITGB4/CHRNA9/GRIA4/ACVR2A/CNIH3/ACVR1/IL27RA/BIRC2/CACNG5/ITGA9/ITGA2B/ITGB5/TGFBR2/ERBB2/SHISA9/IGF1R/GRIK5/CPT1C/ITGB1/PLP1/BMPR1A/GRIN2B/GPR156/CHRNA6
GOBP_BASE_EXCISION_REPAIR	GOBP_BASE_EXCISION_REPAIR	GOBP_BASE_EXCISION_REPAIR	43	-0.554332	-2.18179	6.63475347572185e-06	0.000244416541045182	0.000191150483788678	3043	tags=56%, list=17%, signal=46%	RPA2/ADPRS/POLB/POLQ/LIG3/SIRT6/APEX1/RPA3/XRCC1/POLG/POLL/PNKP/PCNA/DNA2/NTHL1/PARP2/LIG1/SMUG1/UNG/MUTYH/FEN1/POLD1/POLE/APEX2
GOBP_PATTERN_SPECIFICATION_PROCESS	GOBP_PATTERN_SPECIFICATION_PROCESS	GOBP_PATTERN_SPECIFICATION_PROCESS	452	0.343393154097005	1.57667728803991	6.68342292475237e-06	0.000245310891803776	0.00019184992736746	5146	tags=38%, list=29%, signal=28%	SFRP1/GDNF/PGAP1/ZEB1/EYA1/FGF2/ARC/SPRY1/BMP2/CTNNBIP1/EXT1/PCSK6/ASPH/STC1/HOXA3/PTCH1/FST/HOXA10/DRC1/ETS2/EFNB1/TBX3/DCHS1/DAW1/HOXA2/RBPJ/LRP2/FOXJ1/ACVR2A/PRKACB/TTC21B/GDF11/GLI2/BHLHE40/RARG/SEMA3A/LHX2/SMAD5/HOXA4/PKD2/DLX2/SOSTDC1/DNAH11/ACVR1/INTU/NKX2-5/CRAMP1/MAFB/DLX1/MEOX2/SHROOM3/FGF1/ATP6AP2/NDRG4/POGLUT1/NRP1/SNAI1/SKI/HEY2/CITED2/HOXC13/OSR1/PAX6/CER1/HOXA7/BMP7/NOG/HOXD10/LRP4…
GOBP_RNA_5_END_PROCESSING	GOBP_RNA_5_END_PROCESSING	GOBP_RNA_5_END_PROCESSING	23	-0.699782	-2.35916	6.73161286129762e-06	0.00024618120198571	0.000192530569567908	3035	tags=65%, list=17%, signal=54%	RPP14/RPP40/RPP25L/PRORP/RPP38/NOP9/TBL3/HSD17B10/ABT1/RPP30/POP5/POP4/POP7/RPP21/RPP25
GOBP_BIOMINERALIZATION	GOBP_BIOMINERALIZATION	GOBP_BIOMINERALIZATION	169	0.417566122281096	1.78210615126389	6.8556011135686e-06	0.000249807175359273	0.00019536632921657	5770	tags=54%, list=33%, signal=37%	SPP1/NELL1/LTBP3/BMP6/ATP2B1/PHEX/MEPE/FAM20C/BMP2/ANKH/MGP/FAM20A/ALOX15/LOX/MATN1/DDR2/RSPO2/LGR4/NBR1/TENT5A/SNX10/ROCK2/ACVR2A/FBLN7/OTOL1/TGFB3/ACVR1/SBDS/FGF23/PTHLH/HEY2/OSR1/GPM6B/CEBPB/CER1/BMP7/FGFR3/KLF10/TRPM4/PTN/BMPR1A/ANO6/ADGRV1/GJA1/SOX9/KL/IFT80/FBN2/PTGS2/NOTCH1/SRGN/PKDCC/BMP4/SLC24A3/AMELX/ENAM/GPC3/WNT6/MEF2C/ODAM/ROCK1/TSPEAR/PTH/TGFB1/EIF2AK3/TWIST1/CCR1/NOTUM/ADRB2/SBNO2/…
GOCC_PROTON_TRANSPORTING_ATP_SYNTHASE_COMPLEX_COUPLING_FACTOR_F_O	GOCC_PROTON_TRANSPORTING_ATP_SYNTHASE_COMPLEX_COUPLING_FACTOR_F_O	GOCC_PROTON_TRANSPORTING_ATP_SYNTHASE_COMPLEX_COUPLING_FACTOR_F_O	12	-0.825854	-2.29706	7.02533151665982e-06	0.00025506772224927	0.000199480437364553	2703	tags=83%, list=15%, signal=70%	ATP5MG/ATP5PO/ATP5PF/ATP5MC3/ATP5MF/ATP5MC2/ATP5PB/ATP5ME/ATP5PD/ATP5MC1
GOBP_ATP_BIOSYNTHETIC_PROCESS	GOBP_ATP_BIOSYNTHETIC_PROCESS	GOBP_ATP_BIOSYNTHETIC_PROCESS	50	-0.530325	-2.17127	7.31292131172352e-06	0.000264554135366919	0.000206899462480871	3581	tags=52%, list=20%, signal=41%	ATP5F1A/VPS9D1/UQCC3/DGUOK/ATP5F1D/ANTKMT/ATP5MG/NUDT2/ATP5PO/STOML2/ATP5PF/PPARGC1A/ATP5MC3/ATP5MF/ATP5MC2/ATP5PB/SLC25A13/PRKAG2/ATP6V0C/TAFAZZIN/PARP1/ATP5ME/ATP5F1B/PKLR/ATP5PD/ATP5MC1
GOCC_CHROMOSOME_TELOMERIC_REGION	GOCC_CHROMOSOME_TELOMERIC_REGION	GOCC_CHROMOSOME_TELOMERIC_REGION	164	-0.353269	-1.78087	7.63396050835459e-06	0.000274790766318271	0.000214905209351969	3117	tags=35%, list=18%, signal=29%	PINX1/RPA2/PPP1CC/RNF8/MCM4/PPP1CA/ORC5/RAD51AP1/GAR1/TOX4/SIRT2/WRNIP1/ZBTB48/MCM2/XRCC6/MACROH2A1/TINF2/CHEK1/SIRT6/ACD/APEX1/KDM1A/THOC3/H4C2/MCM6/MCM3/TELO2/H4C3/GATAD2B/MCM7/RAD51D/H2AX/TFIP11/EZH2/XRCC1/RBBP7/TERT/CHD4/WRAP53/PCNA/ALYREF/DNA2/CDK1/THOC6/LRWD1/DCLRE1B/NABP2/FEN1/PARP1/SLX4/POLD1/XRCC3/BLM/ORC1/RAD51/MCM5/CDK2
GOBP_HORMONE_TRANSPORT	GOBP_HORMONE_TRANSPORT	GOBP_HORMONE_TRANSPORT	291	0.369399186546578	1.66002989559608	7.65053341643788e-06	0.000274790766318271	0.000214905209351969	5663	tags=44%, list=32%, signal=30%	SPP1/SFRP1/BMP6/EFNA5/EDN3/RAPGEF4/P2RY1/ANXA1/C1QTNF3/INHA/KCNJ11/CPE/ADORA1/TRPV4/TBX3/MC4R/MAFA/OXCT1/ADM/TFAP2B/SLC30A8/VAMP2/TTR/CPT1A/GPER1/BAIAP3/INHBB/REST/SOX11/FGF23/NLGN2/ADCY8/ABCC8/GPLD1/RIMS2/CNR1/SELENOT/CCDC186/PTPRN/SLC22A9/RAB11FIP5/LRP5/IL1B/GDF9/PER2/SLC9B2/NIBAN2/SLC16A2/HNF4A/TRPM4/TCF7L2/GLUL/INHBA/GCK/SYTL4/LIF/GJA1/ANO1/ADCYAP1/GHRHR/FZD4/LTBP4/SLCO1C1/CRHBP/BMP8A/SMAD4/R…
GOBP_NEGATIVE_REGULATION_OF_TRANSPORT	GOBP_NEGATIVE_REGULATION_OF_TRANSPORT	GOBP_NEGATIVE_REGULATION_OF_TRANSPORT	410	0.345488706305797	1.5799001529865	7.69345542912862e-06	0.000275349043596963	0.000215341820439967	4383	tags=34%, list=25%, signal=26%	SERPINE2/PKIG/SFRP1/APP/TCAF2/C4orf3/ITGB3/CAV1/P2RY1/ANXA1/MAP1B/WNK4/APOD/TLR2/DLG4/INHA/KCNJ11/ARFIP1/ITGAV/ADORA1/STC1/ABCA2/BCR/MAOB/PLA2R1/ANGPT1/NDFIP1/ADRA2B/TBC1D4/KCNE1/TNFRSF1A/NDFIP2/LRRK2/BAG3/ATP9A/APPL2/KCNE3/F2R/REM1/HTR2A/INHBB/SESTD1/PKD2/KCNE2/EPHA3/REST/FGF23/RGS4/IL13RA2/OXTR/ABCC8/GABRE/WWP2/LRRTM2/NTSR1/CNR1/BIN1/CAB39/OSR1/SLC6A9/CD36/GPM6B/LYPLA1/ANKRD13A/RAB11FIP5/ERLEC1…
GOBP_DEVELOPMENTAL_PIGMENTATION	GOBP_DEVELOPMENTAL_PIGMENTATION	GOBP_DEVELOPMENTAL_PIGMENTATION	45	-0.546357	-2.16632	7.85330577999768e-06	0.000280073390884527	0.000219036583755665	2190	tags=49%, list=13%, signal=43%	AP3D1/SLC24A5/CD63/CITED1/DCT/BLOC1S3/RAB38/RAB27A/KIT/BAX/TYR/HPS6/MITF/LRMDA/AP1M1/HPS4/TYRP1/OCA2/SLC45A2/VPS33A/GPR143/RAB32
GOBP_CARDIAC_SEPTUM_DEVELOPMENT	GOBP_CARDIAC_SEPTUM_DEVELOPMENT	GOBP_CARDIAC_SEPTUM_DEVELOPMENT	104	0.476641919731805	1.92820447195398	7.88271027669424e-06	0.000280128682871781	0.000219079825878592	3375	tags=39%, list=19%, signal=32%	FGFRL1/PROX1/FZD1/DHRS3/TBX3/RBPJ/LRP2/SALL1/TGFB2/SMAD7/STRA6/SOX11/DNAH11/ACVR1/MATR3/SLIT2/NKX2-5/NRP1/HEY2/CITED2/BMP7/NOG/LMO4/TGFBR2/CRELD1/WNT5A/HOXA13/ZFPM2/BMPR1A/ROBO1/XIRP2/SEMA3C/TP53/CNTRL/NPHP3/NOTCH1/BMP4/SMAD4/PRDM1/TGFBR3/ADAMTS6
GOBP_MESENCHYMAL_CELL_DIFFERENTIATION	GOBP_MESENCHYMAL_CELL_DIFFERENTIATION	GOBP_MESENCHYMAL_CELL_DIFFERENTIATION	234	0.392217719880133	1.72912522450524	7.99398103182896e-06	0.000283082631116563	0.000221390015825893	3944	tags=36%, list=23%, signal=29%	SEMA4B/SFRP1/DAB2IP/GDNF/EDN3/LOXL3/TIAM1/HPN/SOX8/SEMA3D/SPRY1/BMP2/SPRY2/EXT1/WWTR1/LAMA5/EFNB1/TBX3/SPRED3/LOXL2/WNT16/RBPJ/ROCK2/S100A4/POFUT2/POLR1B/TMEM100/TGFB2/PDCD4/PHLDB1/TAPT1/SMAD7/SEMA3A/FGFR1/MDK/EPHA3/TGFB3/SOX11/ACVR1/LDLRAD4/EFNA1/NRP1/SNAI1/SEMA3E/HEY2/CITED2/CDH2/OSR1/BMP7/RGCC/NOG/IL1B/TGFBR2/WNT5A/TCF7L2/BMPR1A/HMGA2/FBXL17/SOX9/SEMA3C/FOLR1/TASOR/FOXC1/NOTCH1/BMP4/BCL9L/NRG1…
GOBP_PIGMENT_GRANULE_ORGANIZATION	GOBP_PIGMENT_GRANULE_ORGANIZATION	GOBP_PIGMENT_GRANULE_ORGANIZATION	29	-0.631244	-2.29112	8.07399942924489e-06	0.000284710891464987	0.00022266342699522	3371	tags=62%, list=19%, signal=50%	LYST/BCL2/ASIP/BLOC1S1/AP3D1/TRAPPC6A/BLOC1S3/BLOC1S2/RAB38/HPS1/SNAPIN/DTNBP1/AP1M1/HPS4/TYRP1/GPR143/PMEL/RAB32
GOBP_EPIDERMIS_DEVELOPMENT	GOBP_EPIDERMIS_DEVELOPMENT	GOBP_EPIDERMIS_DEVELOPMENT	331	0.3599734362509	1.63023983895363	8.09658098428818e-06	0.000284710891464987	0.00022266342699522	5769	tags=41%, list=33%, signal=28%	PDGFA/ERRFI1/FZD6/CLIC4/TNFRSF19/PPL/PALLD/ANXA1/NAB1/KEAP1/EXT1/FLNB/PTCH1/BCR/FST/LAMA5/SLITRK6/ALDH3A2/INSR/WNT16/YAP1/RBPJ/LGR4/ROCK2/SLC4A7/REG3G/OPN3/TGFB2/GLI2/NCOA3/PLOD1/LHX2/KLF4/LAMA3/SOSTDC1/IGFBP5/PAFAH1B1/PTHLH/INTU/EPHA2/TMC1/LGR5/AKR1C3/SNAI1/ZDHHC21/HEY2/HOXC13/PAX6/HOXA7/LHFPL5/LRP4/GORAB/CCN2/KRT32/WNT5A/ZFP36L1/NUMA1/CDSN/EVPLL/EGFR/INHBA/SVEP1/AQP3/TRIM16/ACVR1B/SOX9/IL1A/FOX…
GOCC_PROTON_TRANSPORTING_V_TYPE_ATPASE_COMPLEX	GOCC_PROTON_TRANSPORTING_V_TYPE_ATPASE_COMPLEX	GOCC_PROTON_TRANSPORTING_V_TYPE_ATPASE_COMPLEX	27	-0.657083	-2.32229	8.39596873163809e-06	0.000294209956564754	0.000230092346828534	2111	tags=52%, list=12%, signal=46%	ATP6V1E1/ATP6V0A2/ATP6V1B2/ATP6AP1/ATP6V0D1/RNASEK/TMEM199/ATP6V1D/CCDC115/ATP6V0C/ATP6V0D2/ATP6V0A4/ATP6V0B/ATP6V1F
GOBP_MESENCHYMAL_CELL_PROLIFERATION	GOBP_MESENCHYMAL_CELL_PROLIFERATION	GOBP_MESENCHYMAL_CELL_PROLIFERATION	41	0.605134269362231	2.07490653842523	8.67390834726197e-06	0.000302894084195881	0.000236883929717622	3652	tags=54%, list=21%, signal=43%	PDGFA/ZEB1/BMP2/CTNNBIP1/PRRX1/DCHS1/OSR1/BMP7/KDR/DCHS2/LRP5/TGFBR2/WNT5A/FGF9/FOXF1/BMPR1A/NFIB/SOX9/BMP4/GPC3/IRS2/HAND2
GOBP_REGULATION_OF_BIOMINERALIZATION	GOBP_REGULATION_OF_BIOMINERALIZATION	GOBP_REGULATION_OF_BIOMINERALIZATION	101	0.471204856327275	1.89834868884204	9.03673567387611e-06	0.000314472147654575	0.000245938768731387	5770	tags=59%, list=33%, signal=40%	NELL1/LTBP3/BMP6/ATP2B1/FAM20C/BMP2/ANKH/MGP/MATN1/DDR2/NBR1/TENT5A/ROCK2/ACVR2A/FBLN7/TGFB3/ACVR1/FGF23/HEY2/OSR1/GPM6B/CEBPB/BMP7/TRPM4/PTN/BMPR1A/ANO6/ADGRV1/GJA1/SOX9/KL/FBN2/NOTCH1/SRGN/PKDCC/BMP4/AMELX/ENAM/WNT6/MEF2C/ROCK1/PTH/TGFB1/TWIST1/CCR1/NOTUM/ADRB2/WNT10B/PHOSPHO1/STATH/DMP1/ATRAID/PTK2B/TXLNG/HEY1/CYP27B1/GATA1/MMP20/IFITM5/P2RX7
GOCC_CELL_SUBSTRATE_JUNCTION	GOCC_CELL_SUBSTRATE_JUNCTION	GOCC_CELL_SUBSTRATE_JUNCTION	430	0.33956867735109	1.55510185859282	9.28679529406827e-06	0.000322059656111878	0.000251872720280501	3318	tags=27%, list=19%, signal=23%	AFAP1/SPRY4/SNTB1/DIXDC1/AKAP12/ITGB3/ITGA2/SDC4/ITGA1/CAV1/CPNE3/FLT1/FLRT3/FBLIM1/PALLD/PPFIBP1/ANXA1/RND3/ITGA6/CORO2B/ADGRB1/ITGAV/HMCN1/CSRP1/CD59/FLNB/SNTB2/FZD1/SORBS2/ADGRE5/ITGA8/CDH13/CAPN5/TRPV4/PTK2/PTPN12/SVIL/CAV2/MRC2/DDR2/DLC1/EFS/RHOU/TLE2/ITGB4/GSN/ADAM17/EPB41L2/LMO7/FLRT1/TNS2/IL1RL1/FHL1/FBLN7/RPL7/LAYN/EFNB2/NFASC/PTPRA/AIF1L/MAP4K4/SHROOM4/EPHA2/ARHGAP31/EHD3/TM4SF20/DCAF6/…
GOCC_SM_LIKE_PROTEIN_FAMILY_COMPLEX	GOCC_SM_LIKE_PROTEIN_FAMILY_COMPLEX	GOCC_SM_LIKE_PROTEIN_FAMILY_COMPLEX	77	-0.453097	-2.05195	9.67849917826053e-06	0.000334490261978578	0.000261594305877962	3048	tags=40%, list=17%, signal=33%	SNRNP40/GEMIN6/PRPF6/SNRPG/SNRPD1/SF3A3/SNRPA1/SNRPE/SNRPA/SNRPD3/USP39/SNU13/HEXIM1/TXNL4A/STRAP/PRPF31/SNRPB/DDX20/PHF5A/LSM3/SF3B5/LSM8/PPIH/LSM4/SNRPF/LSM10/SNRPD2/LSM2/EFTUD2/SNRPC/GEMIN7
GOCC_PROTEASOME_COMPLEX	GOCC_PROTEASOME_COMPLEX	GOCC_PROTEASOME_COMPLEX	59	-0.495384	-2.11146	1.10036957426412e-05	0.000378986876999118	0.000296393707963284	3910	tags=53%, list=22%, signal=41%	PSMB10/PSMB1/HSPB1/PSMD6/PSMA4/PSMD13/PSMF1/PSME2/PSMD2/PSME1/PSMB8/PSME3/USP14/PSMA7/PSMA6/ADRM1/PSMD8/PSMC5/PSMD11/PSMA3/RAD23A/PSMD4/PSMD3/PSMB5/PSMA5/PSMB7/PSMB3/PSMB2/PSMD9/PSMB4/PSMC4
GOBP_BRANCHING_MORPHOGENESIS_OF_AN_EPITHELIAL_TUBE	GOBP_BRANCHING_MORPHOGENESIS_OF_AN_EPITHELIAL_TUBE	GOBP_BRANCHING_MORPHOGENESIS_OF_AN_EPITHELIAL_TUBE	150	0.428638665465906	1.80708134792299	1.13052327461098e-05	0.000388043432517496	0.000303476554980896	3504	tags=37%, list=20%, signal=30%	VEGFA/GDNF/CLIC4/EYA1/FGF2/SOX8/SPRY1/BMP2/SPRY2/CTNNBIP1/EXT1/PTCH1/LAMA5/TBX3/PKD1/DCHS1/YAP1/RSPO2/AREG/LGR4/SALL1/GLI2/MDK/PKD2/ACVR1/SLIT2/EPHA2/FGF1/NRP1/SEMA3E/BMP7/KDR/NOG/LRP5/TGFBR2/WNT5A/FOXF1/HOXA5/NPNT/SOX9/DDR1/DLL4/NOTCH1/ABL1/CSF1/BMP4/NRARP/SMAD4/EGF/GREB1L/GPC3/EDNRA/DLG5/PKHD1/WNT2B/HOXD11
GOBP_ATP_SYNTHESIS_COUPLED_PROTON_TRANSPORT	GOBP_ATP_SYNTHESIS_COUPLED_PROTON_TRANSPORT	GOBP_ATP_SYNTHESIS_COUPLED_PROTON_TRANSPORT	23	-0.688533	-2.32124	1.16707040285039e-05	0.000398847150875751	0.000311925803063968	3581	tags=74%, list=20%, signal=59%	ATP5F1A/VPS9D1/ATP5F1D/ANTKMT/ATP5MG/ATP5PO/STOML2/ATP5PF/ATP5MC3/ATP5MF/ATP5MC2/ATP5PB/ATP6V0C/ATP5ME/ATP5F1B/ATP5PD/ATP5MC1
GOBP_NEGATIVE_REGULATION_OF_TYPE_2_IMMUNE_RESPONSE	GOBP_NEGATIVE_REGULATION_OF_TYPE_2_IMMUNE_RESPONSE	GOBP_NEGATIVE_REGULATION_OF_TYPE_2_IMMUNE_RESPONSE	14	0.795196057785599	2.1140435518946	1.16993049128315e-05	0.000398847150875751	0.000311925803063968	1356	tags=43%, list=8%, signal=40%	BCL6/ANXA1/NDFIP1/SOCS5/ARG2/IL27RA
GOBP_REGULATION_OF_CELL_CYCLE_G2_M_PHASE_TRANSITION	GOBP_REGULATION_OF_CELL_CYCLE_G2_M_PHASE_TRANSITION	GOBP_REGULATION_OF_CELL_CYCLE_G2_M_PHASE_TRANSITION	106	-0.396509	-1.87205	1.17495350409155e-05	0.000399206330765161	0.000312206706350359	3608	tags=41%, list=21%, signal=32%	CDC25C/PAXIP1/TRIM39/VPS4A/CDK5RAP3/PINX1/AVEN/BABAM2/KIF14/BRCA1/BRSK1/CDC7/MIIP/PHOX2B/CCNQ/MACROH2A1/ZFYVE19/CHEK1/INTS3/TICRR/CCND1/RAD51C/CDK4/HUS1B/CLSPN/CDK1/CDC6/CCNB1/DONSON/NABP2/BABAM1/PLK1/DYRK3/DTL/BLM/RAD51B/ORC1/AURKA/CDC25A/CHFR/DBF4B/AURKB/CDK2
GOBP_METANEPHRIC_TUBULE_DEVELOPMENT	GOBP_METANEPHRIC_TUBULE_DEVELOPMENT	GOBP_METANEPHRIC_TUBULE_DEVELOPMENT	20	0.729358200219131	2.14881945655768	1.18521641973188e-05	0.000401337425361736	0.000313873368358555	2566	tags=55%, list=15%, signal=47%	POU3F3/SOX8/WWTR1/PKD1/YAP1/LGR4/PKD2/OSR1/CALB1/LIF/SOX9
GOBP_CARDIAC_VENTRICLE_MORPHOGENESIS	GOBP_CARDIAC_VENTRICLE_MORPHOGENESIS	GOBP_CARDIAC_VENTRICLE_MORPHOGENESIS	72	0.513970990692586	1.94435595062001	1.2033908636394e-05	0.000406124225356425	0.000317616973970809	4320	tags=51%, list=25%, signal=39%	CPE/PROX1/TNNI1/RBPJ/LRP2/TGFB2/SMAD7/TPM1/SOX11/PPP1R13L/NKX2-5/HEY2/NOG/TGFBR2/ZFPM2/FOXF1/PTCD2/BMPR1A/SEMA3C/FOXC1/DLL4/NOTCH1/BMP4/NRG1/SMAD4/TGFBR3/EDNRA/LY6E/HAND2/TNNC1/MEF2C/NPY5R/ENG/FOXH1/TGFB1/MYBPC3/PKP2
GOBP_POSITIVE_REGULATION_OF_ION_TRANSPORT	GOBP_POSITIVE_REGULATION_OF_ION_TRANSPORT	GOBP_POSITIVE_REGULATION_OF_ION_TRANSPORT	269	0.368534835951527	1.64155695853434	1.28057691717678e-05	0.000430727827961434	0.000336858677174613	4657	tags=36%, list=27%, signal=27%	GDNF/ATP1B2/ATP1B1/EDN3/AKAP6/STIM2/CAV1/ATP2B1/P2RY1/ARC/WNK4/CNKSR3/LRRC52/TESC/ADORA1/STC1/AMIGO1/SCN4B/PLA2R1/STAC2/SCN1B/KCNE1/KCNN4/SLC12A2/F2R/TNFRSF11A/MYLK/HAP1/GPER1/GPD1L/FHL1/PKD2/KCNE2/TRPV3/NKX2-5/EHD3/ABCC8/NTSR1/CASK/ATPSCKMT/SLC6A9/SLC6A4/ATP1B3/TRPC6/RAB3GAP1/CEBPB/SYT1/KMO/FXYD1/IL1B/CEMIP/GJC2/MCHR1/AKAP9/CALM2/SLC38A3/BDKRB1/CRACR2A/ITGB1/PLP1/NLGN3/ANO6/DMD/IL1A/KCNH2/AVPR1A…
GOBP_MESODERM_DEVELOPMENT	GOBP_MESODERM_DEVELOPMENT	GOBP_MESODERM_DEVELOPMENT	128	0.438143026480798	1.81693410434823	1.2905038422297e-05	0.000432619904710135	0.000338338410847028	3160	tags=34%, list=18%, signal=28%	VEGFA/ITGB3/ITGA2/EYA1/TEAD2/EXT1/ITGA8/ETS2/TBX3/YAP1/ITGB4/POFUT2/TLX2/ACVR2A/GDF11/LHX2/KLF4/ACVR1/EPHA2/POGLUT1/SNAI1/EXT2/CITED2/OSR1/CER1/BMP7/NOG/WNT5A/MEST/SETD2/ZFP36L1/ZFPM2/FOXF1/ITGB1/INHBA/BMPR1A/HMGA2/GJA1/FOXC1/WNT3/BMP4/SMAD4/SMAD1
GOBP_REGULATION_OF_WOUND_HEALING	GOBP_REGULATION_OF_WOUND_HEALING	GOBP_REGULATION_OF_WOUND_HEALING	124	0.449878454943668	1.85600902294946	1.30750449164829e-05	0.000436862879485278	0.000341656707871867	4444	tags=42%, list=25%, signal=31%	SERPINE2/PDGFA/NFE2L2/CAV1/FGF2/ANXA1/HBEGF/ARFGEF1/PTK2/PLPP3/SERPINE1/CADM4/F3/REG3G/CLDN1/SLC12A2/F2R/MYLK/SERPINB2/ABCC8/OCLN/CASK/CD36/TAFA5/APOH/F11/ITGB1/TFPI/ANO6/F2RL1/ENPP4/PRDX2/CCN4/TBXA2R/KNG1/CRK/FAP/ABAT/KANK1/PDGFB/CLDN3/DMTN/PHLDB2/C1QTNF1/THBS1/SERPING1/FGG/CLDN19/CLASP2/CLEC7A/KLKB1/FOXA2
GOBP_REGULATION_OF_MITOTIC_SISTER_CHROMATID_SEGREGATION	GOBP_REGULATION_OF_MITOTIC_SISTER_CHROMATID_SEGREGATION	GOBP_REGULATION_OF_MITOTIC_SISTER_CHROMATID_SEGREGATION	45	-0.537474	-2.1311	1.32587643467206e-05	0.000441534414023078	0.000345310167998246	2129	tags=44%, list=12%, signal=39%	PSMG2/KNTC1/TTK/BUB1B/MAD2L2/ZWILCH/PTTG1/BUB1/BUB3/LCMT1/TRIP13/CCNB1/PLK1/KLHL22/XRCC3/CDT1/MAD2L1BP/ZWINT/AURKB/MAD1L1
GOBP_NEPHRON_MORPHOGENESIS	GOBP_NEPHRON_MORPHOGENESIS	GOBP_NEPHRON_MORPHOGENESIS	77	0.505130864495217	1.93255409182701	1.36546589722083e-05	0.000453217509186466	0.000354447149002399	3504	tags=40%, list=20%, signal=32%	VEGFA/GDNF/EYA1/FGF2/SOX8/WNK4/BMP2/CTNNBIP1/PTCH1/LAMA5/PKD1/DCHS1/LGR4/SALL1/PKD2/FGF1/OSR1/BMP7/NOG/KIF26B/KLHL3/NPNT/LIF/SOX9/BMP4/SMAD4/AHI1/GREB1L/GPC3/WNT2B/HOXD11
GOCC_BASAL_PART_OF_CELL	GOCC_BASAL_PART_OF_CELL	GOCC_BASAL_PART_OF_CELL	268	0.372717162181478	1.65765652110214	1.38141748523258e-05	0.000457003804242895	0.000357408291193138	5033	tags=44%, list=29%, signal=32%	ABCA8/TF/ATP1B1/ITGA2/ITGA1/ATP2B1/TGFA/P2RY1/ANXA1/SLC2A1/ADORA1/PLPP3/CADM1/PKD1/TJP1/ITGB4/SLC4A7/CLDN1/CLDN11/NOD2/ABCC4/SLC12A2/KCNE3/PHLDB1/CHRM3/MEGF11/SLC6A6/PKD2/LEPR/SLC2A9/SLC47A1/SHROOM4/LDLR/SLC13A3/ADCY8/NDRG4/PRCP/SLC16A12/CASK/CDH2/SLC6A9/MARVELD2/ATP1B3/ITGA9/CA9/SLC22A9/SLC51B/SLC27A1/CLDN7/TRPC4/ERBB2/KCNJ10/C5AR2/SLC9B2/LRP1/SLC38A3/EGFR/SLC26A7/DISP1/SLC38A1/LIN7A/SLC4A4/AQP3…
GOCC_NEURON_TO_NEURON_SYNAPSE	GOCC_NEURON_TO_NEURON_SYNAPSE	GOCC_NEURON_TO_NEURON_SYNAPSE	345	0.356227218366861	1.61879172701244	1.39228757723037e-05	0.00045908971030183	0.000359039612668346	4286	tags=34%, list=25%, signal=26%	SYT12/MT3/BAALC/ATP1B2/KALRN/RAPGEF4/FLRT3/SLC1A1/GRIA2/SORCS2/P2RY1/PPP1R9A/ARC/MAP1B/ARHGAP32/NPTN/PRNP/DLG4/ADGRB1/PJA2/ADORA1/GRIK4/PTCH1/GRIA1/BCR/ITGA8/NRCAM/CADM1/GAP43/ITPR1/RNF19A/PSD3/CAMK2N1/PDLIM5/BACE1/ADGRL1/CPEB4/GPER1/PRKAR1B/RPL7/EFNB2/CAMK1/ARHGEF9/PKP4/NLGN2/ADCY8/ABHD17C/LRRTM2/NTSR1/CDH2/SLC6A9/CACNG5/NRGN/DCC/SYT1/HOMER2/LRP4/ADD3/NLGN4X/RPL30/SHISA9/CRYAB/AKAP9/EFNB3/CALB1/…
GOBP_NEGATIVE_REGULATION_OF_GROWTH	GOBP_NEGATIVE_REGULATION_OF_GROWTH	GOBP_NEGATIVE_REGULATION_OF_GROWTH	235	0.383510513399731	1.69202270860013	1.40162399468055e-05	0.000460657925310534	0.000360266064267393	3342	tags=33%, list=19%, signal=27%	SPP1/SERPINE2/SEMA4B/SFRP1/MT3/BCL6/STK3/BBS2/MAP2/SEMA3D/MT1M/PTCH1/SERTAD2/ADRB1/DNAJB2/MT1X/STC2/VGLL4/MT1H/MT2A/TGFB2/SMARCA2/FHL1/SEMA3A/MT1E/IGFBP5/ING4/SLIT2/RGS4/JADE1/NRP1/SEMA3E/CITED2/DCSTAMP/SLC6A4/CDKN2AIP/DCC/OSGIN2/PLXNA3/NOG/FGFR3/TGFBR2/WNT5A/TSPYL2/CRYAB/MAPK11/TP53TG5/BDKRB1/HNF4A/PTPRJ/INHBA/MT1G/OSTN/MAG/WWC2/DCUN1D3/GJA1/CAPRIN2/SLIT1/ACVR1B/SEMA3C/ING5/TP53/IP6K2/ULK2/FGF13…
GOBP_NON_MEMBRANE_BOUNDED_ORGANELLE_ASSEMBLY	GOBP_NON_MEMBRANE_BOUNDED_ORGANELLE_ASSEMBLY	GOBP_NON_MEMBRANE_BOUNDED_ORGANELLE_ASSEMBLY	392	-0.268867	-1.52848	1.41559387832433e-05	0.00046373379916312	0.000362671608394973	3432	tags=30%, list=20%, signal=25%	CHMP1A/G3BP2/TRAF7/MRPL20/CHMP4A/NDC80/FASTKD2/AUP1/TRIM37/KLHL41/CHMP2A/MLH1/ATXN2/RPL10/C2CD3/BCCIP/DHX30/CHMP4B/CHMP2B/CNTROB/LDB3/ACTA1/MAPRE1/KIF11/RPL3L/BRCA1/POGZ/RPS15/GOLGA6D/CETN2/CASQ1/WRAP73/CCDC61/RPLP0/RNF4/FLNA/NBDY/EIF6/PLK4/CEP295NL/SAC3D1/RACGAP1/STYXL1/C10orf90/KNTC1/NEK2/DDX28/WDR1/CDS2/CENPH/CENPX/CSNK1D/RBM14/STIL/PPP1R35/HAUS4/RPS19/ATXN2L/MRPL22/ZFYVE1/EZR/MYLK3/TUBGCP2/DL…
GOCC_INTRINSIC_COMPONENT_OF_SYNAPTIC_MEMBRANE	GOCC_INTRINSIC_COMPONENT_OF_SYNAPTIC_MEMBRANE	GOCC_INTRINSIC_COMPONENT_OF_SYNAPTIC_MEMBRANE	159	0.416091620076863	1.76683887084568	1.46355621770132e-05	0.000477889119526695	0.000373742038915389	3832	tags=35%, list=22%, signal=28%	CSPG5/ATP2B1/FLRT3/P2RY1/NPTN/DLG4/ADORA1/GRIK4/GRIA1/NRCAM/CHRNA9/SLC6A6/HTR2A/EFNB2/GABRB2/GABRG2/CNTN6/PTPRA/KCNA2/NLGN2/ADCY8/GABRD/SLC6A5/NRP1/LRRTM2/CNR1/CDH2/SLC6A9/SLC6A4/CACNG5/DCC/NLGN4X/SHISA9/EFNB3/CANX/GRIK5/GABRA3/ITGB1/NLGN3/CDH10/CHRNA6/SLITRK3/LRRTM1/GABRA2/SLC6A11/KCNC1/CHRM1/SLC1A2/CNTN2/SHISA7/P2RX3/NTRK3/GABRA4/CHRNB1/P2RY4/NECTIN3
GOBP_METAPHASE_PLATE_CONGRESSION	GOBP_METAPHASE_PLATE_CONGRESSION	GOBP_METAPHASE_PLATE_CONGRESSION	67	-0.473224	-2.07721	1.56387433981953e-05	0.000508993017332199	0.000398067418399983	1215	tags=30%, list=7%, signal=28%	CHMP6/DCTN2/NUP62/TRAPPC12/KPNB1/INCENP/CDCA5/CCNB1/CEP55/NUDC/KIF22/SPAG5/KIF2C/DYNC1H1/CDT1/KIFC1/CDCA8/CHMP1B/AURKB/MAD1L1
GOMF_TRANSMEMBRANE_RECEPTOR_PROTEIN_TYROSINE_KINASE_ACTIVITY	GOMF_TRANSMEMBRANE_RECEPTOR_PROTEIN_TYROSINE_KINASE_ACTIVITY	GOMF_TRANSMEMBRANE_RECEPTOR_PROTEIN_TYROSINE_KINASE_ACTIVITY	64	0.531068629668678	1.96905130873447	1.575351560493e-05	0.000511074536899295	0.000399695309337987	2710	tags=41%, list=16%, signal=34%	EPHB3/FGFRL1/FLT1/CRIM1/DDR2/INSR/LTK/MUSK/FGFR1/EPHA3/EPHA2/ROS1/NRP1/ALK/EPHB4/AXL/KDR/FGFR3/ERBB2/IGF1R/EFNB3/EGFR/ROR1/NTRK2/EPHB1/DDR1
GOBP_DNA_UNWINDING_INVOLVED_IN_DNA_REPLICATION	GOBP_DNA_UNWINDING_INVOLVED_IN_DNA_REPLICATION	GOBP_DNA_UNWINDING_INVOLVED_IN_DNA_REPLICATION	22	-0.676753	-2.28332	1.6796483766521e-05	0.000543158319099363	0.0004247870255659	2884	tags=68%, list=17%, signal=57%	MCM4/HMGA1/MCM2/RECQL5/MCM6/GINS1/TWNK/MCM3/MCM7/SSBP1/CDC45/GINS2/BLM/RAD51/MCM5
GOCC_U2_TYPE_SPLICEOSOMAL_COMPLEX	GOCC_U2_TYPE_SPLICEOSOMAL_COMPLEX	GOCC_U2_TYPE_SPLICEOSOMAL_COMPLEX	91	-0.416519	-1.92303	1.69761749112218e-05	0.000547209586801786	0.000427955394523107	4113	tags=44%, list=24%, signal=34%	PRPF4/LSM5/SMU1/SART1/SF3A2/RNF113B/SF3B2/BCAS2/YJU2/SNRNP40/PRPF6/SNRPG/XAB2/SNRPD1/SF3A3/SNRPA1/SNW1/SNRPE/PPIL1/DHX16/RNF113A/SNRPD3/EIF4A3/SNU13/TFIP11/TXNL4A/PRPF31/SNRPB/U2AF2/PHF5A/LSM3/SF3B5/LSM8/LSM4/SNRPF/SNRPD2/SF3B4/LSM2/EFTUD2/SNRPC
GOMF_DNA_HELICASE_ACTIVITY	GOMF_DNA_HELICASE_ACTIVITY	GOMF_DNA_HELICASE_ACTIVITY	72	-0.442548	-1.9907	1.70876358451624e-05	0.000549042663561654	0.000429388986161268	2997	tags=42%, list=17%, signal=35%	ERCC6L/MCM4/IGHMBP2/RUVBL1/WRNIP1/MCM2/POLQ/XRCC6/RECQL5/CHD8/RFC4/MCM6/TWNK/MCM3/BRIP1/MCM7/CHD4/DNA2/NAV2/RUVBL2/ERCC2/CHTF18/SUPV3L1/RAD54L/RFC5/RFC2/DDX11/BLM/RAD51/MCM5
GOBP_POSITIVE_REGULATION_OF_RESPONSE_TO_EXTERNAL_STIMULUS	GOBP_POSITIVE_REGULATION_OF_RESPONSE_TO_EXTERNAL_STIMULUS	GOBP_POSITIVE_REGULATION_OF_RESPONSE_TO_EXTERNAL_STIMULUS	424	0.339040631862927	1.55150125859254	1.71721180749962e-05	0.000549999972866997	0.000430137667637854	5461	tags=39%, list=31%, signal=27%	VEGFA/PRKCA/APP/BMP6/IL6ST/ITGA2/OSMR/CDK19/NUPR1/EDN3/FGF2/PDGFD/TLR2/SASH1/EMILIN1/CDH13/NAPEPLD/PGF/TRPV4/PTK2/PLA2G5/CADM1/SERPINE1/TAFA3/TNFRSF1A/F3/IL33/DEFB124/CAMK2N1/LPL/ADAM17/MOSPD2/LRRK2/NOD2/TNFRSF11A/PDCD4/TRIM56/IL1RL1/MGST2/RASGRP1/FGFR1/MDK/NMI/SWAP70/MATR3/LY96/SLIT2/LDLR/TPBG/EDN2/ADORA2B/NRP1/NDEL1/TRIM5/CNR1/CEBPB/KDR/IL1B/WNT5A/C2CD4A/CTSC/APOH/IGF1R/CCL24/PPM1F/CD47/STAT5B/…
GOBP_DIVALENT_INORGANIC_CATION_HOMEOSTASIS	GOBP_DIVALENT_INORGANIC_CATION_HOMEOSTASIS	GOBP_DIVALENT_INORGANIC_CATION_HOMEOSTASIS	499	0.326847013136188	1.51108353409115	1.7304367990794e-05	0.000552476282169573	0.000432074311202048	4454	tags=31%, list=25%, signal=24%	APP/MT3/ATP1B1/EDN3/AKAP6/STIM2/CAV1/PLCE1/ATP2B1/LPAR1/VAPB/FGF2/SLC1A1/P2RY1/JPH1/NPTN/PRNP/DLG4/ITGAV/CD55/ADORA1/MT1M/STC1/GRIA1/FAM20A/MT1X/TRPV4/PKD1/CAV2/STC2/ITPR1/GPR12/TSPOAP1/ADM/MT1H/SNX10/CHRNA9/MT2A/TMTC2/TFAP2B/SLC30A8/F2R/HAP1/GPER1/ADRA1D/HTR2A/PKD2/MT1E/TRPV3/CCKBR/SWAP70/RASA3/ACKR4/LPAR6/EDN2/OXTR/ADCY8/HCRTR1/TRPM8/NTSR1/CNR1/SELENOT/F2RL2/SV2A/CD36/BDKRB2/TRPC6/NOL3/KDR/SLC1…
GOBP_CELL_MIGRATION_INVOLVED_IN_SPROUTING_ANGIOGENESIS	GOBP_CELL_MIGRATION_INVOLVED_IN_SPROUTING_ANGIOGENESIS	GOBP_CELL_MIGRATION_INVOLVED_IN_SPROUTING_ANGIOGENESIS	53	0.556669950261323	2.00074154192956	1.80216661253613e-05	0.000573556633616325	0.00044856059056862	3979	tags=55%, list=23%, signal=42%	VEGFA/FGF2/STARD13/ANXA1/FBXW7/PLK2/KLF4/EFNB2/SLIT2/MEOX2/GPLD1/NRP1/EPHB4/KDR/ITGB1/ROBO1/SRPX2/PIK3C2A/RHOJ/DLL4/PTGS2/NOTCH1/ABL1/TBXA2R/EGR3/SPRED1/CARD10/MIA3/THBS1
GOBP_CARDIAC_SEPTUM_MORPHOGENESIS	GOBP_CARDIAC_SEPTUM_MORPHOGENESIS	GOBP_CARDIAC_SEPTUM_MORPHOGENESIS	69	0.523813135148147	1.9726429308222	1.82082575614271e-05	0.000576286578334162	0.000450695594407965	3050	tags=42%, list=17%, signal=35%	FGFRL1/PROX1/FZD1/DHRS3/TBX3/RBPJ/LRP2/TGFB2/SMAD7/SOX11/DNAH11/ACVR1/SLIT2/NKX2-5/NRP1/HEY2/CITED2/BMP7/NOG/TGFBR2/WNT5A/ZFPM2/BMPR1A/ROBO1/SEMA3C/TP53/NOTCH1/BMP4/SMAD4
GOCC_PLATELET_ALPHA_GRANULE	GOCC_PLATELET_ALPHA_GRANULE	GOCC_PLATELET_ALPHA_GRANULE	91	0.478896582690546	1.88990943339665	1.8268977084425e-05	0.000576286578334162	0.000450695594407965	4245	tags=44%, list=24%, signal=33%	SERPINE2/APLP2/PDGFA/VEGFA/APP/SERPINA3/ITGB3/F5/SERPINA5/A2M/SERPINE1/TIMP1/SPARC/THBS2/PCDH7/QSOX1/TGFB2/PHACTR2/LHFPL2/TGFB3/CD36/ITGA2B/F13A1/TOR4A/SYTL4/TMX3/APOOL/SRGN/KNG1/EGF/HGF/PDGFB/LEFTY2/CLU/THBS1/SERPING1/VAMP7/F8/FGG/TGFB1
GOBP_RNA_SPLICING_VIA_TRANSESTERIFICATION_REACTIONS	GOBP_RNA_SPLICING_VIA_TRANSESTERIFICATION_REACTIONS	GOBP_RNA_SPLICING_VIA_TRANSESTERIFICATION_REACTIONS	288	-0.287497	-1.55927	1.82793495563884e-05	0.000576286578334162	0.000450695594407965	2732	tags=24%, list=16%, signal=21%	JMJD6/XAB2/RBM15/RNPS1/SFSWAP/PRMT5/ZC3H10/HNRNPC/SNRPD1/SF3A3/KHDRBS1/U2AF1L4/PRMT7/SNRPA1/RALY/HNRNPF/SNW1/KDM1A/SNRPE/DCPS/RBM14/SNRPA/PPIL1/DHX16/DDX41/DAZAP1/RNF113A/SNRPD3/SNRNP35/SMNDC1/CELF6/UBL5/USP39/HNRNPL/EIF4A3/SNU13/TFIP11/THRAP3/TXNL4A/STRAP/PRPF31/SNRPB/U2AF2/DDX20/MAGOH/ALYREF/PHF5A/LSM3/PQBP1/SF3B5/LSM8/DDX39A/CWF19L1/RBM42/PPIH/PTBP1/RBM19/LSM4/SNRPF/KHSRP/SNRPD2/ESS2/SF3B4/SCN…
GOBP_REGULATION_OF_EXTRACELLULAR_MATRIX_ORGANIZATION	GOBP_REGULATION_OF_EXTRACELLULAR_MATRIX_ORGANIZATION	GOBP_REGULATION_OF_EXTRACELLULAR_MATRIX_ORGANIZATION	48	0.571071863067418	2.01896463662102	1.84491453272396e-05	0.000579822045487652	0.000453460571990574	4387	tags=52%, list=25%, signal=39%	ANGPTL7/FSCN1/BMP2/EMILIN1/EFEMP2/DDR2/TNFRSF1A/CST3/PHLDB1/RUNX1/CFLAR/SLC2A10/RGCC/LRP1/CHADL/SOX9/DDR1/PRDM5/NOTCH1/ABL1/FAP/PHLDB2/TGFB1/CLASP2/DAG1
GOBP_BONE_DEVELOPMENT	GOBP_BONE_DEVELOPMENT	GOBP_BONE_DEVELOPMENT	217	0.386027991342216	1.69127668316599	1.89380499001186e-05	0.000591490583371097	0.000462586168204271	4254	tags=38%, list=24%, signal=29%	MMP16/CSGALNACT1/XYLT1/LTBP3/BMP6/PHEX/GLG1/NAB1/FAM20C/BMP2/PDGFC/BPNT2/EXT1/PLS3/STC1/FREM1/FBXW7/LOX/TRPV4/DHRS3/MATN1/DCHS1/SNX10/LRRC17/COL13A1/TAPT1/RARG/BBX/SMAD5/SERPINH1/TGFB3/PAFAH1B1/SBDS/EXT2/SKI/CITED2/INSIG2/CER1/KDR/SLC10A7/FGFR3/LRP5/TGFBR2/ATF2/MAPK11/SLC9B2/FBN1/P3H1/ZBTB16/DLX5/GNAS/PRPSAP2/CLDN18/RYR1/GJA1/SOX9/NPR2/IFT80/CCN4/TP53/FOXC1/BMP4/COL27A1/SEMA4D/SMAD1/MPIG6B/RUNX2/…
GOBP_REGULATION_OF_PEPTIDYL_TYROSINE_PHOSPHORYLATION	GOBP_REGULATION_OF_PEPTIDYL_TYROSINE_PHOSPHORYLATION	GOBP_REGULATION_OF_PEPTIDYL_TYROSINE_PHOSPHORYLATION	252	0.375667281998099	1.66412395926393	1.88957302355374e-05	0.000591490583371097	0.000462586168204271	5663	tags=41%, list=32%, signal=28%	PDGFA/ERRFI1/VEGFA/SFRP1/APP/BMP6/EFNA5/IL6ST/ITGB3/CAV1/TGFA/AFAP1L2/PDGFC/PRNP/PDGFD/DLG4/ADORA1/ENPP2/HBEGF/FBXW7/ANGPT1/INPP5F/CADM4/SOCS5/AREG/TNFRSF1A/IL31RA/ADAM17/NOD2/HTR2A/SHC1/ACVR1/GFRA1/EFNA1/NRP1/CD36/CSPG4/PIBF1/LRP4/FGFR3/YES1/HSF1/CRLF1/EGFR/PTPRJ/THBS4/CNTF/LIF/CLCF1/DOK7/TP53/CSH2/ABL1/IL15/IBTK/EPO/NRG1/EGF/SEMA4D/OSBP/HGF/DOCK3/PDGFB/BTC/IL22RA2/PAK2/DMTN/IL11/TSLP/PARP9/EREG…
GOBP_CRISTAE_FORMATION	GOBP_CRISTAE_FORMATION	GOBP_CRISTAE_FORMATION	16	-0.755989	-2.34276	1.94020211861836e-05	0.000603577343689844	0.000472038843021149	2177	tags=75%, list=12%, signal=66%	AFG3L2/CHCHD10/MICOS13/DNAJC11/CHCHD6/APOO/IMMT/ADCK1/TAFAZZIN/CHCHD3/LETM1/SAMM50
GOCC_PRECATALYTIC_SPLICEOSOME	GOCC_PRECATALYTIC_SPLICEOSOME	GOCC_PRECATALYTIC_SPLICEOSOME	52	-0.506795	-2.08337	1.94450690420115e-05	0.000603577343689844	0.000472038843021149	2867	tags=44%, list=16%, signal=37%	PRPF6/SNRPG/SNRPD1/SF3A3/SNRPA1/SNRPE/DHX16/RNF113A/SNRPD3/SNU13/TXNL4A/PRPF31/SNRPB/PHF5A/LSM3/SF3B5/LSM8/LSM4/SNRPF/SNRPD2/SF3B4/LSM2/EFTUD2
GOBP_RESPONSE_TO_FIBROBLAST_GROWTH_FACTOR	GOBP_RESPONSE_TO_FIBROBLAST_GROWTH_FACTOR	GOBP_RESPONSE_TO_FIBROBLAST_GROWTH_FACTOR	109	0.454918847899274	1.85210343974405	1.96974295566133e-05	0.000609529381694954	0.000476693744605716	3797	tags=37%, list=22%, signal=29%	SPRY4/FGFRL1/SFRP1/FGF2/FLRT3/KIF16B/FAM20C/SPRY1/NPTN/SPRY3/SPRY2/EXT1/RAB14/FLRT1/SHISA2/FGFR1/FGF23/FGF1/EXT2/APLN/NOG/NDNF/FGFR3/CCN2/WNT5A/ZFP36L1/FGF9/SETX/GPC1/FGF3/KL/DLL4/KCNC1/FGF22/RUNX2/EGR3/NGFR/FRS2/SULF2/DSTYK
GOBP_ENDOTHELIUM_DEVELOPMENT	GOBP_ENDOTHELIUM_DEVELOPMENT	GOBP_ENDOTHELIUM_DEVELOPMENT	127	0.441814553334165	1.83107646590811	2.00138207820189e-05	0.000617420231916454	0.000482864930200985	3589	tags=35%, list=21%, signal=28%	VEGFA/COL22A1/BMP6/ZEB1/CLIC4/STARD13/STC1/PROX1/RAPGEF3/ARHGEF26/TJP1/RBPJ/TNFRSF1A/RAPGEF2/S1PR2/ROCK2/CLDN1/TMEM100/PLCB1/ACVR1/FGF1/NRP1/ZDHHC21/HEY2/MARVELD2/KDR/IL1B/MYADM/HOXA13/GSTM3/RAP1A/NR2F2/F2RL1/PPP1R12A/RDX/DLL4/NOTCH1/BMP4/ICAM1/NRG1/SMAD4/EDNRA/XDH/CLDN3/SLC40A1
GOBP_POSITIVE_REGULATION_OF_MITOTIC_CELL_CYCLE_PHASE_TRANSITION	GOBP_POSITIVE_REGULATION_OF_MITOTIC_CELL_CYCLE_PHASE_TRANSITION	GOBP_POSITIVE_REGULATION_OF_MITOTIC_CELL_CYCLE_PHASE_TRANSITION	89	-0.411628	-1.89564	2.0115643768503e-05	0.000618663698409281	0.000483837406207161	1840	tags=34%, list=11%, signal=30%	PHOX2B/APEX1/ANAPC5/STIL/RRM2/DLGAP5/RPTOR/CCND1/TERT/RAD51C/CDK4/ANAPC7/CDK1/MBLAC1/CDC6/CDCA5/CCNB1/PHB2/DTL/LSM10/ESPL1/RAD51B/ANAPC11/CDT1/CDC25A/UBE2C/AKT1/CDC16/DBF4B/MAD2L1BP
GOBP_REGULATION_OF_HEART_RATE	GOBP_REGULATION_OF_HEART_RATE	GOBP_REGULATION_OF_HEART_RATE	101	0.461825758931422	1.86056300602308	2.05843478969799e-05	0.000631148740243679	0.000493601564461597	4349	tags=42%, list=25%, signal=31%	EDN3/CAV1/SLC1A1/SCN4B/ADRB1/SCN1B/KCNE1/ADM/KCNE3/ADRA1D/GPD1L/SEMA3A/TPM1/KCNE2/RGS4/EDN2/HEY2/BIN1/PLN/AKAP9/CALM2/ADRA1B/POPDC2/TRPM4/DMD/KCNH2/MC3R/ADM2/AVPR1A/SCN2B/EDNRA/DSG2/CAMK2D/TRPV1/EPAS1/CTNNA3/JUP/SREBF1/YWHAE/SPX/PKP2/KCNE4
GOBP_VENTRICULAR_CARDIAC_MUSCLE_TISSUE_DEVELOPMENT	GOBP_VENTRICULAR_CARDIAC_MUSCLE_TISSUE_DEVELOPMENT	GOBP_VENTRICULAR_CARDIAC_MUSCLE_TISSUE_DEVELOPMENT	56	0.541999717255466	1.95738461170367	2.23702158020524e-05	0.000683616890840032	0.000534635253618241	4320	tags=57%, list=25%, signal=43%	PROX1/TNNI1/TBX3/RBPJ/LRP2/TGFB2/SMAD7/TPM1/ADAMTS9/PPP1R13L/NKX2-5/HEY2/NOG/ZFPM2/ID2/PTCD2/BMPR1A/FOXC1/DLL4/NOTCH1/NRG1/SMAD4/TGFBR3/EDNRA/DSG2/LY6E/TNNC1/ENG/FOXH1/TGFB1/MYBPC3/PKP2
GOBP_SKELETAL_SYSTEM_MORPHOGENESIS	GOBP_SKELETAL_SYSTEM_MORPHOGENESIS	GOBP_SKELETAL_SYSTEM_MORPHOGENESIS	226	0.379451136341399	1.66419786328343	2.24314978599195e-05	0.000683616890840032	0.000534635253618241	4891	tags=40%, list=28%, signal=29%	MMP16/CSGALNACT1/SFRP1/LTBP3/BMP6/ZEB1/EYA1/GLG1/NAB1/BPNT2/PRRX1/EXT1/STC1/HOXA3/FREM1/MGP/TRPV4/DHRS3/MATN1/PKD1/HOXA2/TIPARP/COL13A1/RARG/OTOR/HOXA4/SERPINH1/FGFR1/SOX5/DLX2/TGFB3/SOX11/EXT2/SKI/CITED2/OSR1/INSIG2/CER1/HOXA7/BMP7/NOG/HOXD10/FGFR3/LRP5/CCN2/TGFBR2/ATF2/SETD2/HOXA6/CSRNP1/DLX5/HOXA5/ARID5B/SOX9/PPARGC1B/IFT80/FBN2/FOXC1/RAB33B/BMP4/COL27A1/RUNX2/NKX3-2/HOXD3/HOXB3/PLEKHA1/RARB/N…
GOMF_METAL_ION_TRANSMEMBRANE_TRANSPORTER_ACTIVITY	GOMF_METAL_ION_TRANSMEMBRANE_TRANSPORTER_ACTIVITY	GOMF_METAL_ION_TRANSMEMBRANE_TRANSPORTER_ACTIVITY	425	0.336036457972752	1.5383542166326	2.25235546897194e-05	0.000684348608805161	0.000535207507208089	3266	tags=28%, list=19%, signal=23%	SLC5A3/GRIK3/NIPAL3/KCNK5/NIPAL2/ATP1B1/TRPM3/STIM2/ATP2B1/SLC1A1/LRRC52/NIPAL1/GRIK1/ATP4B/ANXA9/KCNJ11/KCNMB4/ITGAV/GRIK4/SCN4B/SLC38A2/SCN9A/TRPV4/KCNIP1/TUSC3/PKD1/SLC9C2/ITPR1/SLC9A7/SCN1B/TSPOAP1/KCNE1/SLC12A7/SLC9A3/KCNN4/HCN1/SLC4A7/CHRNA9/SCN7A/SLC30A8/SLC12A2/KCNE3/SLC6A6/KCNA4/KCNG1/KCNMA1/SCN1A/PKD2/KCNE2/SLC18A1/SLC20A2/TRPV3/KCNA2/RASA3/ASIC4/TMC1/SLC13A3/ABCC8/SLC6A5/TRPM8/CNR1/KCN…
GOBP_GLYCOPROTEIN_METABOLIC_PROCESS	GOBP_GLYCOPROTEIN_METABOLIC_PROCESS	GOBP_GLYCOPROTEIN_METABOLIC_PROCESS	371	0.344735717264564	1.57196175439644	2.33948424987305e-05	0.000708680515089556	0.00055423672527113	4881	tags=39%, list=28%, signal=29%	CSGALNACT1/ST6GAL1/MT3/XYLT1/ITM2B/ST3GAL1/B3GNT5/GALNT5/MGAT5/DPY19L4/PLOD2/BMP2/AGO2/BPNT2/AMFR/EXT1/PCSK6/B3GNT7/ST6GALNAC5/ABCA2/GLCE/GCNT1/HBEGF/GAL3ST1/ARFGEF1/TUSC3/ST6GALNAC6/B3GALT1/RNF103/ERP44/IL33/MAN1C1/ITM2C/C1GALT1C1L/TMTC2/POFUT2/CST3/RNF139/PTX3/PLOD1/FUT1/GXYLT2/PLCB1/ADAMTS9/GOLGA2/B3GNT3/GOLPH3/SLC2A10/POGLUT1/EXT2/HS6ST2/B4GALT6/POGLUT3/OSTC/FUT8/DPY19L3/SLC51B/NDNF/MAGT1/DSE…
GOBP_REGULATION_OF_HEART_CONTRACTION	GOBP_REGULATION_OF_HEART_CONTRACTION	GOBP_REGULATION_OF_HEART_CONTRACTION	200	0.393147255945011	1.71125627593147	2.36379615432811e-05	0.00071389483255489	0.000558314678841146	4423	tags=38%, list=25%, signal=29%	ATP1B2/THRB/ATP1B1/EDN3/CAV1/ATP2B1/SLC1A1/ADORA1/STC1/HSPB7/SCN4B/HBEGF/ADRB1/CYP2J2/SCN1B/KCNE1/ADM/MEF2A/SLC4A3/TGFB2/KCNE3/ADRA1D/GPD1L/SMAD7/SEMA3A/TPM1/KCNE2/RGS4/NKX2-5/EHD3/EDN2/HEY2/BIN1/APLN/PLN/FXYD1/CCN2/GAA/AKAP9/CALM2/ADRA1B/CLIC2/GLP1R/POPDC2/TRPM4/ABCC9/GJA1/DMD/KCNH2/MC3R/ADM2/AVPR1A/FGF13/SCN2B/ACE2/ASB3/EDNRA/DSG2/CAMK2D/PDE5A/TRPV1/EPAS1/CTNNA3/TH/JUP/KCNJ12/ATP2A3/SREBF1/TRPC…
GOMF_PROTON_TRANSPORTING_ATP_SYNTHASE_ACTIVITY_ROTATIONAL_MECHANISM	GOMF_PROTON_TRANSPORTING_ATP_SYNTHASE_ACTIVITY_ROTATIONAL_MECHANISM	GOMF_PROTON_TRANSPORTING_ATP_SYNTHASE_ACTIVITY_ROTATIONAL_MECHANISM	14	-0.757131	-2.23938	2.37498371454861e-05	0.000715126084347765	0.000559277602114944	3581	tags=79%, list=20%, signal=63%	ATP5F1A/ATP5F1D/ATP5MG/ATP5PO/ATP5PF/ATP5MF/ATP5PB/ATP6V0C/ATP5ME/ATP5F1B/ATP5PD
GOBP_CAMERA_TYPE_EYE_MORPHOGENESIS	GOBP_CAMERA_TYPE_EYE_MORPHOGENESIS	GOBP_CAMERA_TYPE_EYE_MORPHOGENESIS	122	0.440621081053004	1.81822247659371	2.39072542980721e-05	0.000717717183509586	0.000561304019215066	3845	tags=41%, list=22%, signal=32%	VEGFA/THRB/ZEB1/SLC1A1/SOX8/ROM1/OBSL1/PROX1/COL8A2/WNT16/CABP4/HCN1/TFAP2B/SDK2/TBC1D20/MEGF11/WNT9A/GDF11/ALDH1A3/VSX1/COL8A1/STRA6/SOX11/ABI2/EPHA2/SKI/CITED2/ATP8A2/PAX6/BMP7/LCTL/KDR/LRP5/FOXE3/WNT5A/CALB1/SP3/NTRK2/SOX9/EPHB1/IGFN1/BMP4/AHI1/WNT2B/ZHX2/FZD5/FRS2/MEIS1/NECTIN3/TH
GOBP_POSITIVE_REGULATION_OF_GLIAL_CELL_DIFFERENTIATION	GOBP_POSITIVE_REGULATION_OF_GLIAL_CELL_DIFFERENTIATION	GOBP_POSITIVE_REGULATION_OF_GLIAL_CELL_DIFFERENTIATION	41	0.58961223573464	2.02168402121844	2.44688092316944e-05	0.000730996386087785	0.000571689265591176	3186	tags=41%, list=18%, signal=34%	SERPINE2/PTPRZ1/IL6ST/BMP2/TLR2/OLIG2/MDK/BIN1/ID2/PTN/MAG/LIF/CLCF1/RNF112/EGR2/NOTCH1/TP73
GOBP_LOCOMOTORY_BEHAVIOR	GOBP_LOCOMOTORY_BEHAVIOR	GOBP_LOCOMOTORY_BEHAVIOR	192	0.392246908402063	1.70030479835194	2.44949569565063e-05	0.000730996386087785	0.000571689265591176	5515	tags=46%, list=32%, signal=32%	ARRDC3/APP/GDNF/GPR37/CHL1/SLC1A1/OXR1/LGI4/DLG4/ANKH/NEGR1/ABCA2/MYO15A/SLITRK6/INPP5F/GAD1/LRRK2/NR4A2/ALDH1A3/PPP1R1B/SCN1A/PAFAH1B1/NLGN2/ADCY8/NTSR1/ZFHX3/ALK/TMOD1/HOXD10/DAB1/GAA/EFNB3/KCNJ10/CALB1/SELENOP/EGR1/HPGDS/ID2/STRN/USP2/BSX/APBA1/NCOA2/LRRTM1/MC3R/HEXB/FZD4/NRG1/PPT1/NPY1R/NCOR1/PRKN/CRBN/SNCG/PUM1/CNTN2/ABAT/ELAVL4/ARCN1/GIGYF2/MEIS1/TH/ALS2/HPRT1/ZIC1/DRD1/PEX13/SHANK2/UBA6/VP…
GOCC_APICAL_PART_OF_CELL	GOCC_APICAL_PART_OF_CELL	GOCC_APICAL_PART_OF_CELL	418	0.338128000037007	1.54732293220459	2.47173188875172e-05	0.000735449929147221	0.000575172241443565	3466	tags=29%, list=20%, signal=24%	IGFBP2/SLC26A2/FZD6/APP/ATP1B2/TF/CLIC4/ATP1B1/OSMR/CHL1/ATP2B1/CA2/HPN/SLC1A1/P2RY1/ANXA1/CNKSR3/ATP4B/MYO5B/SLC22A4/SLC2A1/MTDH/STC1/PTCH1/SORBS2/ITGA8/TRPV4/SHROOM1/DCHS1/DDR2/TJP1/LRP2/PARD3/KCNE1/SLC9A3/EMP2/RAPGEF2/SNX10/ABCC11/SLC4A7/ADAM17/LMO7/CLDN1/SLC26A4/SLC15A2/ABCC4/SLC12A2/ECRG4/TMEM114/SLC6A6/KCNMA1/SLC2A9/ACVR1/CYBRD1/ATP8B1/SPTBN5/SLC47A1/SHROOM4/LDLR/FABP1/NPC1L1/EPB41L4B/TMEM3…
GOBP_RIBOSOMAL_SMALL_SUBUNIT_BIOGENESIS	GOBP_RIBOSOMAL_SMALL_SUBUNIT_BIOGENESIS	GOBP_RIBOSOMAL_SMALL_SUBUNIT_BIOGENESIS	71	-0.449336	-2.01889	2.49167783673055e-05	0.000739197758230063	0.00057810330060707	2852	tags=34%, list=16%, signal=28%	RPP40/UTP4/RPS15/EMG1/SLX9/WDR46/NOP9/TBL3/RPS19/NGDN/SNU13/TSR3/RPS16/METTL17/ABT1/RRP7A/BYSL/DHX37/RPL38/ERCC2/MRPS7/MRPS11/ERAL1/RRP36
GOBP_EMBRYONIC_ORGAN_MORPHOGENESIS	GOBP_EMBRYONIC_ORGAN_MORPHOGENESIS	GOBP_EMBRYONIC_ORGAN_MORPHOGENESIS	292	0.362275658371445	1.62826834606876	2.5342042331927e-05	0.000749602705094676	0.000586240682056218	4732	tags=36%, list=27%, signal=27%	MMP16/FZD6/ZEB1/EYA1/TTC39C/HPN/SPRY2/PRRX1/TEAD2/HOXA3/PROX1/BCR/ITGA8/CTHRC1/MYO15A/SLITRK6/TBX3/HOXA2/WNT16/YAP1/MYO3B/CHRNA9/ALDH1A3/RARG/HOXA4/PKD2/DLX2/TGFB3/STRA6/SOX11/ACVR1/EPHA2/NKX2-5/EFNA1/MAFB/NDRG4/CITED2/ATP8A2/OSR1/INSIG2/PAX6/HOXA7/LHFPL5/BMP7/NOG/HOXD10/TGFBR2/WNT5A/SETD2/HOXA6/FGF9/FBN1/SP3/FOXF1/ID2/DLX5/HOXA5/IFT57/GJA1/SOX9/TSHZ1/FOLR1/FOXE1/FBN2/NPHP3/LRIG1/NOTCH1/BMP4/AHI1…
GOMF_OXIDOREDUCTASE_ACTIVITY_ACTING_ON_A_HEME_GROUP_OF_DONORS	GOMF_OXIDOREDUCTASE_ACTIVITY_ACTING_ON_A_HEME_GROUP_OF_DONORS	GOMF_OXIDOREDUCTASE_ACTIVITY_ACTING_ON_A_HEME_GROUP_OF_DONORS	16	-0.749942	-2.32402	2.5549019531431e-05	0.000753508766649859	0.000589295489856004	3030	tags=81%, list=17%, signal=67%	COX5B/SURF1/COX6A2/COX7A2L/POR/CYB5A/COX7B/COX8A/COX4I1/COX15/COX6B1/COX6A1/COX5A
GOBP_POSITIVE_REGULATION_OF_EPITHELIAL_CELL_PROLIFERATION	GOBP_POSITIVE_REGULATION_OF_EPITHELIAL_CELL_PROLIFERATION	GOBP_POSITIVE_REGULATION_OF_EPITHELIAL_CELL_PROLIFERATION	189	0.398017167594308	1.72175959489566	2.58349077370931e-05	0.000759712476935512	0.000594147216409848	3561	tags=36%, list=20%, signal=29%	VEGFA/PRKCA/SFRP1/FZD7/BMP6/ITGB3/EYA1/FGF2/TGFA/HPN/STAT3/BMP2/PROX1/CDH13/PGF/CAV2/YAP1/AREG/F3/ADAM17/REG3G/CLDN1/NOD2/HTRA1/LRG1/LAMB1/FGFR1/MDK/SOX11/LAMC1/CFLAR/FGF1/SP1/NRP1/OSR1/PTPRN/CYP7B1/APLN/KDR/NOG/FOXE3/ERBB2/WNT5A/CCL24/FGF9/C5AR2/DLX5/EGFR/TCF7L2/GLUL/SCG2/PTN/THBS4/BMPR1A/AGGF1/SOX9/EMC10/MMP12/NOTCH1/BMP4/NRARP/EGF/EGR3/PKHD1/PDGFB/PLXNB3/TP63/DLX6
GOBP_PATHWAY_RESTRICTED_SMAD_PROTEIN_PHOSPHORYLATION	GOBP_PATHWAY_RESTRICTED_SMAD_PROTEIN_PHOSPHORYLATION	GOBP_PATHWAY_RESTRICTED_SMAD_PROTEIN_PHOSPHORYLATION	64	0.524848487175734	1.94598879095049	2.60421070913007e-05	0.000763572801799449	0.000597166254982964	4245	tags=53%, list=24%, signal=40%	BMP6/BMP2/INHA/EMILIN1/BMPER/ACVR2A/TGFB2/GDF11/INHBB/SMAD7/TGFB3/ACVR1/LDLRAD4/BMP8B/BMP7/NOG/TGFBR2/GDF9/LRP1/GDF5/INHBA/BMPR1A/GDF6/BMP4/BMP8A/SMAD4/TGFBR3/LEFTY1/LEFTY2/SNX25/ENG/ACVRL1/HFE/TGFB1
GOBP_MULTICELLULAR_ORGANISMAL_SIGNALING	GOBP_MULTICELLULAR_ORGANISMAL_SIGNALING	GOBP_MULTICELLULAR_ORGANISMAL_SIGNALING	159	0.409915212556062	1.74061215450874	2.6490385533739e-05	0.000774458742188411	0.000605679806328329	4423	tags=38%, list=25%, signal=29%	ATP1B2/ATP1B1/ITGA2/CAV1/ATP2B1/KCNMB4/SCN4B/SCN9A/NRCAM/SCN1B/KCNE1/MEF2A/SLC4A3/SCN7A/KCNE3/GPER1/SCN1A/KCNE2/NFASC/MYH14/PAFAH1B1/KCNA2/NKX2-5/EHD3/KCNMB3/BIN1/JAM3/CACNG5/PLN/KCNMB2/AKAP9/CALM2/TRPM4/ABCC9/MAG/NTRK2/GJA1/CHRM5/KCNH2/PLEC/AVPR1A/SCN2B/ACE2/DSG2/P2RX3/CAMK2D/CACNA1I/CTNNA3/JUP/ATP2A3/DRD1/CLCN1/TRPC1/CLDN19/YWHAE/MTNR1B/PKP2/KCNE4/CORIN/P2RX1/TMEM65
GOBP_SMOOTH_MUSCLE_CONTRACTION	GOBP_SMOOTH_MUSCLE_CONTRACTION	GOBP_SMOOTH_MUSCLE_CONTRACTION	108	0.447937733517446	1.82272492827178	2.65811339310729e-05	0.00077485931578203	0.000605993082327924	4065	tags=38%, list=23%, signal=29%	GDNF/ITGA2/SMTN/EDN3/CAV1/PLCE1/ATP2B1/DOCK4/ADORA1/TBX3/ADRA2B/NMUR1/ROCK2/F2R/MYLK/CHRM3/GPER1/HTR2A/KCNMA1/HTR7/EDN2/OXTR/ADORA2B/ZDHHC21/BDKRB2/ARHGAP42/NPNT/GRIP2/PIK3C2A/PTGS2/TBXA2R/ABAT/EDNRA/P2RX3/TRPV1/SULF2/ROCK1/CD38/DRD1/PTGER3/HTR2B
GOMF_SINGLE_STRANDED_DNA_HELICASE_ACTIVITY	GOMF_SINGLE_STRANDED_DNA_HELICASE_ACTIVITY	GOMF_SINGLE_STRANDED_DNA_HELICASE_ACTIVITY	23	-0.673686	-2.27119	2.67778884966161e-05	0.000778338799452221	0.000608714276990312	2884	tags=61%, list=17%, signal=51%	MCM4/WRNIP1/MCM2/POLQ/RFC4/MCM6/MCM3/MCM7/DNA2/CHTF18/RFC5/RFC2/RAD51/MCM5
GOCC_CHROMOSOME_PASSENGER_COMPLEX	GOCC_CHROMOSOME_PASSENGER_COMPLEX	GOCC_CHROMOSOME_PASSENGER_COMPLEX	6	-0.920299	-2.05053	2.70335920285147e-05	0.00078350672919531	0.000612755952182807	1057	tags=83%, list=6%, signal=78%	BIRC5/INCENP/AURKA/CDCA8/AURKB
GOBP_APPENDAGE_MORPHOGENESIS	GOBP_APPENDAGE_MORPHOGENESIS	GOBP_APPENDAGE_MORPHOGENESIS	141	0.425717101427002	1.77613092027622	2.72269876293431e-05	0.000786844294793974	0.000615366157188298	3701	tags=41%, list=21%, signal=33%	FZD6/BPNT2/FREM2/PRRX1/EXT1/FRAS1/ASPH/PTCH1/HOXA10/TBX3/RSPO2/SALL1/TFAP2B/RECK/TGFB2/RARG/MAP3K20/SOX11/INTU/SKI/OSR1/ATRX/BMP7/NOG/HOXD10/LRP4/LRP5/ECE1/WNT5A/HOXA13/FGF9/HOXD13/ZBTB16/GDF5/DLX5/BMPR1A/GJA1/SOX9/SEMA3C/TMEM231/FBN2/NOTCH1/WNT3/PKDCC/BMP4/HOXC10/SMAD4/LNPK/RUNX2/GPC3/MBNL1/RARB/NIPBL/TP63/DLX6/B9D1/HAND2/RDH10
GOCC_GOLGI_LUMEN	GOCC_GOLGI_LUMEN	GOCC_GOLGI_LUMEN	101	0.456707694652059	1.83994379872147	2.81952123255143e-05	0.000812490688704004	0.000635423394650107	4387	tags=35%, list=25%, signal=26%	MMP16/CSPG5/PDGFA/SDC2/APP/GPC4/SOD3/SDC4/HS3ST1/BPNT2/PCSK6/FGF23/FMOD/ACAN/CSPG4/WNT5A/GOLIM4/GPC6/GPC1/MUC15/SDC3/MUC5B/VCAN/AGRN/RAB33B/WNT3/GPC3/PDGFB/SDF4/WNT6/LALBA/MUC7/F8/TGFB1/DAG1
GOBP_BASE_EXCISION_REPAIR_GAP_FILLING	GOBP_BASE_EXCISION_REPAIR_GAP_FILLING	GOBP_BASE_EXCISION_REPAIR_GAP_FILLING	14	-0.753741	-2.22935	2.86897069661973e-05	0.000822029581079903	0.000642883462142528	2991	tags=86%, list=17%, signal=71%	ADPRS/POLB/LIG3/APEX1/POLG/POLL/PNKP/PCNA/LIG1/FEN1/POLD1/POLE
GOBP_COLLAGEN_FIBRIL_ORGANIZATION	GOBP_COLLAGEN_FIBRIL_ORGANIZATION	GOBP_COLLAGEN_FIBRIL_ORGANIZATION	60	0.529981548108395	1.93995471010079	2.86650099504423e-05	0.000822029581079903	0.000642883462142528	3485	tags=37%, list=20%, signal=29%	LOXL4/LOXL3/EXT1/EMILIN1/P4HA1/EFEMP2/LOX/DDR2/LOXL2/TGFB2/COL13A1/COL11A2/SERPINH1/FKBP10/FMOD/P3H4/PXDN/CHADL/FOXC1/TLL2/ADAMTS3/COLGALT2
GOBP_CARDIAC_MUSCLE_TISSUE_DEVELOPMENT	GOBP_CARDIAC_MUSCLE_TISSUE_DEVELOPMENT	GOBP_CARDIAC_MUSCLE_TISSUE_DEVELOPMENT	215	0.381340032790387	1.66995218647544	2.89546810885909e-05	0.000827264851443065	0.000646977802314448	4371	tags=37%, list=25%, signal=28%	VEGFA/FZD7/AKAP6/FGF2/SGCB/BMP2/OBSL1/PROX1/SORBS2/TNNI1/TBX3/YAP1/RBPJ/LRP2/MEF2A/VGLL4/PDLIM5/TGFB2/SMAD7/TPM1/SMAD5/EFNB2/ADAMTS9/ACVR1/PPP1R13L/RUNX1/RGS4/NKX2-5/NDRG4/HEY2/CITED2/BMP7/NOG/PLN/TGFBR2/WNT5A/MYL7/MAPK11/FGF9/ZFPM2/ID2/ITGB1/PTCD2/BMPR1A/XIRP2/GJA1/ALPK3/FGF3/FOXC1/PLEC/DLL4/TTN/NOTCH1/BMP4/NRG1/SMAD4/GJB6/SMAD1/TP73/TGFBR3/EDNRA/DSG2/LY6E/RARB/NEBL/FRS2/SGCD/TNNC1/CREB1/MEF2C/E…
GOBP_POSITIVE_REGULATION_OF_CELL_CYCLE_PHASE_TRANSITION	GOBP_POSITIVE_REGULATION_OF_CELL_CYCLE_PHASE_TRANSITION	GOBP_POSITIVE_REGULATION_OF_CELL_CYCLE_PHASE_TRANSITION	112	-0.376962	-1.79922	2.92043399591647e-05	0.000832034127391838	0.000650707702921957	2468	tags=31%, list=14%, signal=27%	PAF1/CDC7/PHOX2B/GLI1/APEX1/ANAPC5/STIL/RRM2/DLGAP5/RPTOR/EZH2/CCND1/TERT/RAD51C/CDK4/ANAPC7/CDK1/MBLAC1/CDC6/CDCA5/CCNB1/PHB2/DYRK3/DTL/LSM10/ESPL1/RAD51B/ANAPC11/CDT1/CDC25A/UBE2C/AKT1/CDC16/DBF4B/MAD2L1BP
GOBP_POSITIVE_REGULATION_OF_ASTROCYTE_DIFFERENTIATION	GOBP_POSITIVE_REGULATION_OF_ASTROCYTE_DIFFERENTIATION	GOBP_POSITIVE_REGULATION_OF_ASTROCYTE_DIFFERENTIATION	12	0.801186687604381	2.03785551528373	2.94127110191015e-05	0.000835603487907073	0.000653499187435999	2898	tags=75%, list=17%, signal=63%	SERPINE2/IL6ST/BMP2/BIN1/ID2/MAG/LIF/CLCF1/NOTCH1
GOBP_GLOMERULUS_DEVELOPMENT	GOBP_GLOMERULUS_DEVELOPMENT	GOBP_GLOMERULUS_DEVELOPMENT	66	0.519999569684089	1.94556640588938	2.9962988866855e-05	0.000848229962546935	0.000663373955836019	3867	tags=41%, list=22%, signal=32%	PDGFA/ANGPT2/MTSS1/PLCE1/PDGFD/EXT1/NID1/WWTR1/ANGPT1/LGR4/FOXJ1/CFLAR/OSR1/BMP7/NOG/EGR1/COL4A3/MAGI2/FOXC1/KLF15/NOTCH1/BMP4/EDNRA/PDGFB/SULF2/MEF2C/PODXL
GOBP_REGULATION_OF_DEVELOPMENTAL_GROWTH	GOBP_REGULATION_OF_DEVELOPMENTAL_GROWTH	GOBP_REGULATION_OF_DEVELOPMENTAL_GROWTH	312	0.357881549832654	1.61736541952432	3.00258393821924e-05	0.000848229962546935	0.000663373955836019	3813	tags=33%, list=22%, signal=26%	SPP1/SEMA4B/VEGFA/APP/MT3/EFNA5/AKAP6/STK3/BDNF/FGF2/BBS2/MAP1B/DUSP6/MAP2/SEMA3D/STAT3/PROX1/PTCH1/RNF157/ADRB1/NRCAM/STC2/INSR/YAP1/RBPJ/VGLL4/MBD5/MUSK/SYT17/SMAD7/SEMA3A/PLCB1/PAFAH1B1/RUNX1/RGS4/NKX2-5/ATRN/RIMS2/NRP1/NDEL1/SEMA3E/ISLR2/HEY2/CITED2/SPAAR/ATP8A2/SLC6A4/DPYSL2/DCC/PLXNA3/SYT1/NOG/FGFR3/CPNE5/TGFBR2/MACF1/WNT5A/LPAR3/MAPK11/FGF9/ZFPM2/GDF5/CDKL5/STAT5B/BMPR1A/PIK3CA/OSTN/MAG/WW…
GOBP_METANEPHRIC_EPITHELIUM_DEVELOPMENT	GOBP_METANEPHRIC_EPITHELIUM_DEVELOPMENT	GOBP_METANEPHRIC_EPITHELIUM_DEVELOPMENT	24	0.695401918570206	2.12301492226493	3.07060470328716e-05	0.000865016008430222	0.000676501793983831	2566	tags=46%, list=15%, signal=39%	POU3F3/SOX8/WWTR1/PKD1/YAP1/LGR4/PKD2/OSR1/CALB1/LIF/SOX9
GOBP_AORTA_DEVELOPMENT	GOBP_AORTA_DEVELOPMENT	GOBP_AORTA_DEVELOPMENT	58	0.53246309445317	1.94324241826793	3.1079863237269e-05	0.000873101074238028	0.000682824869476253	5511	tags=59%, list=32%, signal=40%	EYA1/PROX1/EFEMP2/LOX/RBPJ/LRP2/TFAP2B/TGFB2/MYLK/EFNB2/PKD2/ADAMTS9/FKBP10/HEY2/LRP1/BMPR1A/ROBO1/EGR2/CNTRL/DLL4/NOTCH1/PRDM1/EDNRA/ADAMTS6/NGFR/ENG/FOXH1/ACVRL1/PRICKLE1/SEC24B/PLXND1/HECTD1/HEY1/JAG1
GOMF_NUCLEOSIDE_TRIPHOSPHATASE_REGULATOR_ACTIVITY	GOMF_NUCLEOSIDE_TRIPHOSPHATASE_REGULATOR_ACTIVITY	GOMF_NUCLEOSIDE_TRIPHOSPHATASE_REGULATOR_ACTIVITY	486	0.324637680350815	1.49867507445749	3.12125881882284e-05	0.000874387184983323	0.000683830696210065	4624	tags=38%, list=26%, signal=29%	RIN2/ERRFI1/ARHGEF37/TBC1D8/DAB2IP/ARHGEF16/ARHGAP20/NGEF/KALRN/RAPGEF4/PLCE1/SIPA1L2/DOCK4/TIAM1/ASAP1/STARD13/RPGR/ARHGEF6/ARHGAP32/GARNL3/ARHGAP6/VAV2/BCR/ADRB1/RGS5/RAPGEF3/ARFGEF1/ARHGEF26/DLC1/RHOU/TBC1D4/PSD3/RAPGEF2/RASGEF1C/RASA1/TIAM2/LRRK2/TBC1D20/NUCB1/ARHGEF3/DENND3/RASGRP1/PLCB1/RCBTB2/EEF1D/ARHGEF9/SWAP70/TBC1D8B/FAM13A/RASA3/SPATA13/IQSEC2/SLIT2/NUCB2/RGS4/ARHGAP31/TBC1D19/RGL1/NR…
GOBP_EMBRYONIC_ORGAN_DEVELOPMENT	GOBP_EMBRYONIC_ORGAN_DEVELOPMENT	GOBP_EMBRYONIC_ORGAN_DEVELOPMENT	448	0.331500172844443	1.52263673777898	3.1479077735193e-05	0.000879403013285655	0.000687753417653105	4732	tags=34%, list=27%, signal=26%	MMP16/PDGFA/VEGFA/FZD6/GDNF/ZEB1/EYA1/TTC39C/STK3/HPN/PDGFC/SPRY2/PRRX1/TEAD2/HOXA3/PROX1/PTCH1/A2M/BCR/ITGA8/CTHRC1/MYO15A/SLITRK6/TBX3/PKD1/HOXA2/WNT16/YAP1/RBPJ/ADM/SALL1/MYO3B/CHRNA9/TGFB2/CASP8/ALDH1A3/GLI2/COL13A1/RARG/HOXA4/PKD2/DLX2/TGFB3/STRA6/SOX11/ACVR1/PPP1R13L/EPHA2/NKX2-5/EFNA1/MAFB/NDRG4/SNAI1/HEY2/CITED2/ATP8A2/OSR1/INSIG2/PAX6/CEBPB/HOXA7/LHFPL5/BMP7/KDR/NOG/HOXD10/TGFBR2/ECE1/WN…
GOBP_CARDIAC_EPITHELIAL_TO_MESENCHYMAL_TRANSITION	GOBP_CARDIAC_EPITHELIAL_TO_MESENCHYMAL_TRANSITION	GOBP_CARDIAC_EPITHELIAL_TO_MESENCHYMAL_TRANSITION	36	0.611720872963592	2.04250201534828	3.20211495153527e-05	0.000892068422924936	0.000697658635890699	4254	tags=64%, list=24%, signal=48%	SPRY1/BMP2/TBX3/WNT16/RBPJ/TMEM100/TGFB2/PDCD4/TGFB3/ACVR1/EFNA1/SNAI1/HEY2/NOG/TGFBR2/NOTCH1/BMP4/SMAD4/TGFBR3/ENG/ACVRL1/TGFB1/TWIST1
GOBP_HEART_VALVE_DEVELOPMENT	GOBP_HEART_VALVE_DEVELOPMENT	GOBP_HEART_VALVE_DEVELOPMENT	65	0.521188695278823	1.9450120922798	3.25251249083382e-05	0.000903605472936899	0.000706681399578666	3185	tags=42%, list=18%, signal=34%	FGFRL1/BMP2/EMILIN1/DCHS1/RBPJ/TNFRSF1A/ROCK2/TGFB2/ADAMTS9/STRA6/ACVR1/MATR3/SLIT2/NKX2-5/EFNA1/SNAI1/HEY2/TGFBR2/BMPR1A/ROBO1/SOX9/DLL4/NOTCH1/BMP4/NFATC1/SMAD4/PRDM1
GOMF_CYTOKINE_ACTIVITY	GOMF_CYTOKINE_ACTIVITY	GOMF_CYTOKINE_ACTIVITY	231	0.380290390679505	1.67391973588108	3.30301185194578e-05	0.000912593137225789	0.000713710368934034	4954	tags=36%, list=28%, signal=26%	SPP1/VEGFA/BMP6/FAM3C/FGF2/BMP2/INHA/NDP/IL36B/CMTM8/TIMP1/C5/WNT16/AREG/IL33/TGFB2/WNT9A/GDF11/INHBB/TGFB3/TNFSF9/BMP8B/CXCL16/TAFA5/CER1/BMP7/IL1B/WNT5A/GDF9/CD70/CCL24/CMTM1/CRLF1/TNFRSF11B/GDF5/INHBA/SCG2/CNTF/LIF/CMTM5/CLCF1/THNSL2/NAMPT/IL1A/IL36RN/CMTM7/GDF6/WNT3/IL15/CSF1/BMP4/EPO/NRG1/BMP8A/TNFSF13B/IL1RN/IL37/IL25/FAM3B/C1QTNF4/IL17D/WNT2B/LEFTY1/CX3CL1/LEFTY2/IL11/WNT6/TSLP/CCL7/FAM3D/…
GOBP_DNA_CONFORMATION_CHANGE	GOBP_DNA_CONFORMATION_CHANGE	GOBP_DNA_CONFORMATION_CHANGE	336	-0.26948	-1.49577	3.29769374278797e-05	0.000912593137225789	0.000713710368934034	2589	tags=24%, list=15%, signal=21%	AKAP8L/SIRT2/RUVBL1/WRNIP1/CDAN1/DAXX/HMGA1/PAF1/TOP3A/NUSAP1/MCM2/POLQ/H1-10/H2BC17/XRCC6/PPHLN1/H3C11/TRIM28/SETDB2/RECQL5/ACIN1/MACROH2A1/SIRT6/OIP5/HJURP/KDM1A/NCAPG/H4C2/CHD8/RFC4/MCM6/GINS1/TWNK/MCM3/H4C3/BRIP1/MCM7/HIRA/GRWD1/AXIN1/H2AX/SSBP1/EZH2/CHD4/HELLS/BEND3/NOC2L/DNA2/NAV2/CDK1/NCAPG2/NCAPH2/CDCA5/RUVBL2/ERCC2/ASF1B/TOP3B/CDC45/CHTF18/NCAPH/SUPV3L1/GINS2/RAD54L/PLK1/RFC5/DNAJC9/RFC2…
GOBP_NEGATIVE_REGULATION_OF_HYDROLASE_ACTIVITY	GOBP_NEGATIVE_REGULATION_OF_HYDROLASE_ACTIVITY	GOBP_NEGATIVE_REGULATION_OF_HYDROLASE_ACTIVITY	349	0.344634121423398	1.56472161186518	3.32459453498609e-05	0.000916039650365894	0.000716405778382584	4462	tags=34%, list=26%, signal=26%	SERPINE2/ITIH6/APLP2/VEGFA/DAB2IP/APP/MT3/SERPINA3/ITIH5/ANXA1/MGAT5/CRIM1/SPRY1/SH3RF1/SORL1/PRNP/SPRY2/SERPINA5/R3HDML/TERF1/A2M/BICD1/RPS6KA3/PI15/ARFGEF1/SERPINE1/PLA2R1/TIMP1/C5/ANGPTL4/ROCK2/XIAP/C4A/CST3/LRRK2/RECK/SERPINB8/TGFB2/C4B/PPP1R1B/PTX3/SPINK9/KLF4/SERPINH1/SERPINB2/SERPINB10/LEPR/FABP1/BIRC2/SPINK13/PTPA/PLIN5/SERPINB6/BIN1/NOL3/WFDC13/CRYAB/URI1/WFDC3/LRP1/SPINK6/COL4A3/TFPI/NE…
GOBP_MOLTING_CYCLE	GOBP_MOLTING_CYCLE	GOBP_MOLTING_CYCLE	112	0.448914360245013	1.82717953353053	3.4427389400428e-05	0.000946000697268044	0.000739837370146672	3550	tags=37%, list=20%, signal=29%	PDGFA/FZD6/TNFRSF19/EXT1/MPZL3/FST/LAMA5/RBPJ/LGR4/TGFB2/GLI2/LHX2/SOSTDC1/IGFBP5/TRPV3/PPP1R13L/INTU/LGR5/SNAI1/ZDHHC21/HOXC13/LRP4/GORAB/WNT5A/NUMA1/EGFR/INHBA/ACVR1B/SOX9/FOXE1/LRIG1/PTGS2/NOTCH1/EPS8L3/SMAD4/EDA/SOS1/NGFR/NIPBL/KRT33B/TP63
GOCC_MIDBODY	GOCC_MIDBODY	GOCC_MIDBODY	204	-0.312437	-1.62417	3.52113454750656e-05	0.000964905998481567	0.000754622611185115	2969	tags=31%, list=17%, signal=26%	CHMP4B/CHMP2B/ARL3/PPP1CC/RNF8/KLHDC8B/KIF14/ANKRD54/SIRT2/GDI1/RAB11FIP4/TRAPPC14/DNM2/CIAO2B/RACGAP1/ANXA11/ZFYVE19/NEK2/ANXA2/CRMP1/ALKBH4/CHAMP1/CCDC124/ZNF330/JTB/KIF4A/PIN1/LZTS2/SAFB/PRC1/CTDP1/CHMP6/TTLL12/CAPG/NUP62/SSH1/BIRC5/EXOC2/URB2/ERH/PDXP/CDK1/MTCL1/INCENP/CEP55/RAB8A/POLDIP2/NUDC/KIF23/RAN/SPAG5/PLK1/DTNBP1/IL16/ARL8A/DDX11/AURKA/ZFYVE26/CDCA8/ARF6/CHMP1B/CIT/AURKB/MICAL1
GOMF_TRNA_SPECIFIC_RIBONUCLEASE_ACTIVITY	GOMF_TRNA_SPECIFIC_RIBONUCLEASE_ACTIVITY	GOMF_TRNA_SPECIFIC_RIBONUCLEASE_ACTIVITY	14	-0.750275	-2.2191	3.59095382884746e-05	0.000981364746106491	0.00076749447966671	3035	tags=79%, list=17%, signal=65%	RPP14/RPP40/PRORP/ELAC2/RPP38/RPP30/POP5/POP4/POP7/RPP21/RPP25
GOCC_LEADING_EDGE_MEMBRANE	GOCC_LEADING_EDGE_MEMBRANE	GOCC_LEADING_EDGE_MEMBRANE	175	0.400862741066051	1.72161111775412	3.62778704624432e-05	0.000988744019622741	0.000773265577222581	4312	tags=37%, list=25%, signal=28%	SPRY4/ITGB3/ATP2B1/SGCE/SPRY2/TESC/ITGAV/ADORA1/GRIA1/ITGA8/TRPV4/PDE4A/INSR/DLC1/PSD3/ADAM17/APPL2/GPER1/TPM1/GABRG2/KCNA2/SPATA13/AIF1L/EPHA2/GABRE/ATP6AP2/KSR1/CSPG4/SH3YL1/SNTG1/MACF1/SHISA9/GABRA3/APC/EGFR/CDKL5/PTPRJ/ITGB1/SPTBN1/PSD2/ADGRV1/KCNC3/GABRA2/EPS8L3/MTMR6/MTSS2/KCNC1/PSD4/FAP/SLC1A2/GABRA1/KANK1/PLEKHA1/SHISA7/FAM107A/TRPV1/TIRAP/GABRA4/PLEK2/BMX/SHISA8/KCNC2/SRC/EPS8L2/CLASP2
GOBP_POSITIVE_REGULATION_OF_KINASE_ACTIVITY	GOBP_POSITIVE_REGULATION_OF_KINASE_ACTIVITY	GOBP_POSITIVE_REGULATION_OF_KINASE_ACTIVITY	467	0.330030236609154	1.51995627343381	3.65631676702841e-05	0.000993826425027155	0.000777240366521659	5208	tags=40%, list=30%, signal=29%	PDGFA/EPHB3/VEGFA/DAB2IP/MT3/EFNA5/TPD52L1/ITGB3/SDC4/EDN3/STK3/FLT1/FGF2/TGFA/ZNF16/SLC1A1/AFAP1L2/BMP2/PDGFC/PRNP/PDGFD/SPRY2/DLG4/SASH1/ADORA1/VAV2/PROX1/FAM20A/HBEGF/FBXW7/PTK2/ANGPT1/PKD1/DDR2/INSR/ADRA2B/AREG/EMP2/RAPGEF2/LTK/ADAM17/MUSK/LRRK2/CAB39L/NOD2/TGFB2/TNFRSF11A/HTR2A/RASGRP1/FGFR1/CAMK1/PKD2/EPHA3/EPHA2/EFNA1/ROS1/ADCY8/FGF1/DIRAS1/MAPRE3/RANBP2/CAB39/ALK/PIBF1/PRLR/EPHB4/AXL/ARHG…
GOBP_FAT_CELL_DIFFERENTIATION	GOBP_FAT_CELL_DIFFERENTIATION	GOBP_FAT_CELL_DIFFERENTIATION	224	0.38097484151377	1.67101618315826	3.68461420194728e-05	0.000998340695728374	0.000780770835551296	3774	tags=34%, list=22%, signal=27%	SFRP1/STK3/BBS2/SOX8/PRDM16/C1QTNF3/FOXO1/BMP2/ID4/WWTR1/ADRB1/NAPEPLD/TRPV4/RORA/YAP1/LPL/LGALS12/TFAP2B/NR4A2/JDP2/GPER1/HTR2A/LRG1/WDFY2/INHBB/LRP3/RETREG1/ZBTB7C/KLF4/PLCB1/ZNF516/WIF1/GRK5/MAFB/MEDAG/BBS12/CEBPB/BMP7/LRP5/DIO2/RORC/WNT5A/PER2/ATF2/ZFP36L1/ADIG/ZFPM2/ZBTB16/BNIP3/ID2/RNASEL/TRPM4/CEBPD/TCF7L2/DLK2/HMGA2/TFE3/ANGPTL8/ARID5B/TBL1XR1/TLCD3B/CCN4/EGR2/GDF6/PTGS2/ALOXE3/ASXL2/DKKL…
GOBP_POSITIVE_REGULATION_OF_CELL_CYCLE_PROCESS	GOBP_POSITIVE_REGULATION_OF_CELL_CYCLE_PROCESS	GOBP_POSITIVE_REGULATION_OF_CELL_CYCLE_PROCESS	235	-0.299561	-1.58061	3.69277855037243e-05	0.000998340695728374	0.000780770835551296	2238	tags=25%, list=13%, signal=22%	PHOX2B/SLF2/PLK4/MACROH2A1/RACGAP1/GLI1/NPM2/APEX1/IGF1/ANAPC5/STIL/PPP1R35/RRM2/DLGAP5/RPTOR/EZH2/CCND1/TERT/RAD51C/CDK4/NUP62/ANAPC7/GIPC1/CDK1/MBLAC1/CDC6/CDCA5/CCNB1/PHB2/POLDIP2/KIF23/RANBP1/FEN1/SPAG5/E2F7/DYRK3/DTL/LSM10/ESPL1/DDX11/XRCC3/RHNO1/PLSCR1/RAD51B/DYNC1H1/ANAPC11/CDT1/AURKA/CDC25A/UBE2C/AKT1/CDC16/DBF4B/PRDM7/MAD2L1BP/CIT/AURKB/MAD1L1
GOBP_CELL_RECOGNITION	GOBP_CELL_RECOGNITION	GOBP_CELL_RECOGNITION	156	0.411462672302994	1.74005498439014	3.71264756194594e-05	0.00100102135470484	0.00078286729456357	3509	tags=33%, list=20%, signal=27%	EPHB3/TNFRSF21/APP/PALLD/NPTN/ADGRB1/EXT1/CNTNAP3/AMIGO1/NRCAM/PLA2G5/CADM1/CNTN4/GAP43/ST6GALNAC6/COLEC12/MFGE8/C4B/PTX3/GLIPR1L2/SEMA3A/MEGF10/EPHA3/CNTN6/OPCML/PCDHB6/LY6K/NRP1/CNR1/CD36/VSTM2L/ZP1/ROBO3/SPON2/EFNB3/NTM/ARHGAP35/ROBO1/TNN/VCAN/EPHB1/FOLR1/NEXN/C4BPB/EMB/IZUMO1/CD209/CRTAC1/CNTN2/COLEC11/COLEC10/ASTL
GOCC_INTEGRIN_COMPLEX	GOCC_INTEGRIN_COMPLEX	GOCC_INTEGRIN_COMPLEX	31	0.637119328706056	2.06978194948919	3.8435378765666e-05	0.0010335417225837	0.000808300450709419	2251	tags=45%, list=13%, signal=39%	ITGB3/ITGA2/ITGA1/ITGA6/ITGAV/EMILIN1/ITGA10/ITGA8/ITGB4/ITGA9/ITGA2B/ITGB5/ITGB1/PLP1
GOBP_ESTABLISHMENT_OF_PROTEIN_LOCALIZATION_TO_MITOCHONDRIAL_MEMBRANE	GOBP_ESTABLISHMENT_OF_PROTEIN_LOCALIZATION_TO_MITOCHONDRIAL_MEMBRANE	GOBP_ESTABLISHMENT_OF_PROTEIN_LOCALIZATION_TO_MITOCHONDRIAL_MEMBRANE	30	-0.598109	-2.15443	3.982890778207e-05	0.00106815820150474	0.000835372909326672	3217	tags=53%, list=18%, signal=44%	PDCD5/HSPA4/MOAP1/TIMM13/TIMM8A/ROMO1/NDUFA13/TIMM29/TIMM9/TOMM22/NMT1/TIMM10/BAX/BBC3/OXA1L/SAMM50
GOMF_DNA_POLYMERASE_BINDING	GOMF_DNA_POLYMERASE_BINDING	GOMF_DNA_POLYMERASE_BINDING	20	-0.687764	-2.25457	4.00003593378204e-05	0.00106990322835229	0.000836737639899759	2076	tags=55%, list=12%, signal=49%	ACD/SMARCA4/FANCD2/FANCI/PAXX/PCNA/LONP1/NHEJ1/NABP2/CDT1/RAD51
GOMF_DEOXYRIBONUCLEASE_ACTIVITY	GOMF_DEOXYRIBONUCLEASE_ACTIVITY	GOMF_DEOXYRIBONUCLEASE_ACTIVITY	58	-0.47595	-2.0188	4.03862798062623e-05	0.00107451009526873	0.000840340525514876	3504	tags=43%, list=20%, signal=35%	DCLRE1C/MGME1/GEN1/RAD1/EXD2/DNASE1L1/EXO5/EXOG/RAD9A/APEX1/APTX/XRCC1/RAD51C/MAP1S/ENDOG/ISG20/DNA2/EXO1/DCLRE1B/NME1/FEN1/POLD1/XRCC3/POLE/APEX2
GOBP_REGULATION_OF_VASCULAR_PERMEABILITY	GOBP_REGULATION_OF_VASCULAR_PERMEABILITY	GOBP_REGULATION_OF_VASCULAR_PERMEABILITY	47	0.560144505235701	1.97159934110448	4.03500627057125e-05	0.00107451009526873	0.000840340525514876	2789	tags=40%, list=16%, signal=34%	VEGFA/BMP6/AKAP12/CTNNBIP1/BCR/TRPV4/ANGPT1/TJP1/ADM/SLIT2/ABCC8/OCLN/BDKRB2/YES1/C2CD4A/PTPRJ/ARHGAP35/HRH1/PLEC
GOCC_RIBONUCLEASE_P_COMPLEX	GOCC_RIBONUCLEASE_P_COMPLEX	GOCC_RIBONUCLEASE_P_COMPLEX	13	-0.781487	-2.23857	4.19683955400949e-05	0.00111365739827634	0.000870956399043436	3035	tags=85%, list=17%, signal=70%	RPP14/RPP40/PRORP/RPP38/HSD17B10/RPP30/POP5/POP4/POP7/RPP21/RPP25
GOBP_VENTRICULAR_CARDIAC_MUSCLE_TISSUE_MORPHOGENESIS	GOBP_VENTRICULAR_CARDIAC_MUSCLE_TISSUE_MORPHOGENESIS	GOBP_VENTRICULAR_CARDIAC_MUSCLE_TISSUE_MORPHOGENESIS	47	0.559591561067553	1.96965308554471	4.34242635494361e-05	0.00114925741714916	0.000898798053300241	4320	tags=57%, list=25%, signal=43%	PROX1/TNNI1/RBPJ/LRP2/TGFB2/SMAD7/TPM1/NKX2-5/HEY2/NOG/ZFPM2/PTCD2/BMPR1A/FOXC1/DLL4/NOTCH1/NRG1/SMAD4/TGFBR3/EDNRA/LY6E/TNNC1/ENG/FOXH1/TGFB1/MYBPC3/PKP2
GOCC_PROTEIN_COMPLEX_INVOLVED_IN_CELL_ADHESION	GOCC_PROTEIN_COMPLEX_INVOLVED_IN_CELL_ADHESION	GOCC_PROTEIN_COMPLEX_INVOLVED_IN_CELL_ADHESION	43	0.568187004824247	1.96514875905339	4.36713249635775e-05	0.00115276250697821	0.00090153927373353	2919	tags=40%, list=17%, signal=33%	ITGB3/ITGA2/ITGA1/ITGA6/ITGAV/EMILIN1/ITGA10/ITGA8/ITGB4/JAM3/ITGA9/ITGA2B/ITGB5/ITGB1/PLP1/TNN/ITGA11
GOBP_EMBRYONIC_APPENDAGE_MORPHOGENESIS	GOBP_EMBRYONIC_APPENDAGE_MORPHOGENESIS	GOBP_EMBRYONIC_APPENDAGE_MORPHOGENESIS	119	0.437593637414501	1.7936231928297	4.51768504308298e-05	0.00118627567828422	0.000927748870191453	3701	tags=42%, list=21%, signal=33%	FZD6/BPNT2/FREM2/PRRX1/FRAS1/PTCH1/HOXA10/TBX3/RSPO2/SALL1/RECK/TGFB2/RARG/MAP3K20/INTU/SKI/OSR1/BMP7/NOG/HOXD10/LRP4/LRP5/ECE1/WNT5A/HOXA13/FGF9/HOXD13/ZBTB16/GDF5/DLX5/BMPR1A/GJA1/TMEM231/FBN2/NOTCH1/WNT3/BMP4/HOXC10/SMAD4/LNPK/RUNX2/GPC3/MBNL1/RARB/NIPBL/TP63/DLX6/B9D1/HAND2/RDH10
GOBP_FOREBRAIN_DEVELOPMENT	GOBP_FOREBRAIN_DEVELOPMENT	GOBP_FOREBRAIN_DEVELOPMENT	374	0.348008921470896	1.58678347755548	4.51031920986934e-05	0.00118627567828422	0.000927748870191453	4284	tags=34%, list=25%, signal=26%	EPHB3/DIXDC1/DAB2IP/APP/PGAP1/ATP1B2/ZEB1/FGF2/FEZ1/POU3F3/BBS2/BMP2/PCSK1/SLC2A1/EXT1/OLIG2/ID4/PROX1/ZMIZ1/NR0B1/BMERB1/SLC38A2/TBX3/DLC1/RBPJ/LRP2/BTBD3/CDK6/DCLK2/RAPGEF2/SALL1/LRRK2/NR4A2/PALS1/TTC21B/HAP1/ALDH1A3/GLI2/NDE1/INHBB/SEMA3A/TACC2/LAMB1/LHX2/FUT1/MDK/PLCB1/DLX2/PAFAH1B1/SLIT2/DLX1/OXTR/NRP1/NDEL1/SKI/CDH2/ALK/HOOK3/AXL/NRGN/PAX6/RAB3GAP1/ATRX/PLXNA3/NOG/NDNF/DAB1/WNT5A/SUN1/IGF1R…
GOBP_NEGATIVE_REGULATION_OF_CELL_ACTIVATION	GOBP_NEGATIVE_REGULATION_OF_CELL_ACTIVATION	GOBP_NEGATIVE_REGULATION_OF_CELL_ACTIVATION	208	0.384728418680458	1.68071356917164	4.53389629413288e-05	0.00118743216224204	0.00092865331989476	5239	tags=41%, list=30%, signal=29%	SERPINE2/PDGFA/TNFRSF21/SFRP1/SDC4/LOXL3/BCL6/ANXA1/PRNP/INHA/EMILIN1/BCR/PELI1/NDFIP1/SOCS5/TAFA3/VSIR/IL31RA/FOXJ1/ARG2/GPER1/SMAD7/MDK/SOX11/RUNX1/LDLR/IL13RA2/FGL2/CNR1/PIBF1/AXL/CEBPB/CD200/ERBB2/SFTPD/FOXF1/ID2/FGL1/INHBA/PRDX2/BMP4/PARP3/NRARP/NR1H3/ABAT/DLG5/PDGFB/PDE5A/CX3CL1/MILR1/C1QTNF1/BPI/GLI3/RC3H2/CYGB/IL20RB/ADGRF5/MARCHF7/FGG/CR1/HFE/JAK3/MERTK/RC3H1/FER/TYRO3/ITCH/SCRIB/VSIG4/P…
GOBP_POSITIVE_REGULATION_OF_BLOOD_CIRCULATION	GOBP_POSITIVE_REGULATION_OF_BLOOD_CIRCULATION	GOBP_POSITIVE_REGULATION_OF_BLOOD_CIRCULATION	39	0.594493149253606	2.01428863681768	4.57577160692155e-05	0.00119528662469636	0.00093479604776262	3017	tags=46%, list=17%, signal=38%	EDN3/SLC1A1/ADRB1/ADM/TGFB2/ADRA1D/TPM1/RGS4/NKX2-5/EDN2/HEY2/APLN/CCN2/ADRA1B/TRPM4/ADM2/AVPR1A/ACE2
GOMF_BRANCHED_CHAIN_AMINO_ACID_TRANSMEMBRANE_TRANSPORTER_ACTIVITY	GOMF_BRANCHED_CHAIN_AMINO_ACID_TRANSMEMBRANE_TRANSPORTER_ACTIVITY	GOMF_BRANCHED_CHAIN_AMINO_ACID_TRANSMEMBRANE_TRANSPORTER_ACTIVITY	7	-0.8978	-2.11681	4.65885683017571e-05	0.00121070085635858	0.000946851033185718	1257	tags=71%, list=7%, signal=66%	SLC38A7/SLC25A44/SLC7A8/SLC3A2/SLC7A5
GOMF_COLLAGEN_BINDING	GOMF_COLLAGEN_BINDING	GOMF_COLLAGEN_BINDING	68	0.508073867125761	1.91018362034643	4.65086164950362e-05	0.00121070085635858	0.000946851033185718	4449	tags=47%, list=25%, signal=35%	PDGFA/ITGA2/ITGA1/SPARCL1/NID1/ITGA10/LOX/SPARC/MRC2/DDR2/MUSK/SMAD7/SERPINH1/TGFBI/PCOLCE/P3H1/ITGB1/P3H4/CHADL/DDR1/MMP12/ITGA11/SMAD4/COL6A1/PDGFB/PCOLCE2/C1QTNF1/ECM2/THBS1/ADGRG6/COCH/MMP9
GOCC_OUTER_MITOCHONDRIAL_MEMBRANE_PROTEIN_COMPLEX	GOCC_OUTER_MITOCHONDRIAL_MEMBRANE_PROTEIN_COMPLEX	GOCC_OUTER_MITOCHONDRIAL_MEMBRANE_PROTEIN_COMPLEX	22	-0.654886	-2.20954	4.67241352273153e-05	0.00121109440201317	0.000947158812855399	2491	tags=59%, list=14%, signal=51%	MICOS10/TOMM5/MICOS13/TOMM22/TOMM40L/DNAJC11/CHCHD6/APOO/IMMT/CHCHD3/TOMM40/MTX1/SAMM50
GOBP_CARDIAC_MUSCLE_TISSUE_MORPHOGENESIS	GOBP_CARDIAC_MUSCLE_TISSUE_MORPHOGENESIS	GOBP_CARDIAC_MUSCLE_TISSUE_MORPHOGENESIS	59	0.526128173474296	1.92534369011731	4.70067007413016e-05	0.00121528634795699	0.000950437201837385	4320	tags=53%, list=25%, signal=40%	BMP2/PROX1/TNNI1/RBPJ/LRP2/TGFB2/SMAD7/TPM1/NKX2-5/HEY2/NOG/WNT5A/ZFPM2/PTCD2/BMPR1A/XIRP2/FOXC1/DLL4/TTN/NOTCH1/NRG1/SMAD4/TGFBR3/EDNRA/LY6E/TNNC1/ENG/FOXH1/TGFB1/MYBPC3/PKP2
GOBP_RIBOSOME_ASSEMBLY	GOBP_RIBOSOME_ASSEMBLY	GOBP_RIBOSOME_ASSEMBLY	59	-0.467564	-1.99288	4.71775536530232e-05	0.00121657604381655	0.00095144583237622	3822	tags=47%, list=22%, signal=37%	MRTO4/C1QBP/RPS27/RPSA/RPS28/TRAF7/MRPL20/FASTKD2/RPL10/DHX30/RPL3L/RPS15/RPLP0/EIF6/DDX28/RPS19/MRPL22/PPAN/ABT1/RRP7A/DHX37/RPL38/MRPS7/MRPS11/ERAL1/MPV17L2/MRPS2/NOP2
GOCC_ENDOPEPTIDASE_COMPLEX	GOCC_ENDOPEPTIDASE_COMPLEX	GOCC_ENDOPEPTIDASE_COMPLEX	79	-0.423887	-1.93	4.75944504083484e-05	0.00122418769247253	0.000957398663214913	3910	tags=48%, list=22%, signal=38%	PSMB10/PSMB1/HSPB1/PSMD6/PSMA4/PSMD13/PSMF1/HTRA2/PSME2/PSMD2/PSME1/PSMB8/PSME3/FCN3/USP14/PSMA7/CAPNS1/PSMA6/CAPN2/ADRM1/PIGU/PSMD8/PSMC5/PSMD11/PSMA3/MBL2/RAD23A/PSMD4/PSMD3/PSMB5/PSMA5/PSMB7/PSMB3/CASP2/PSMB2/PSMD9/PSMB4/PSMC4
GOBP_TISSUE_MIGRATION	GOBP_TISSUE_MIGRATION	GOBP_TISSUE_MIGRATION	301	0.355245701373878	1.60076265936563	4.8305606393135e-05	0.00123930990687694	0.00096922527113186	4245	tags=35%, list=24%, signal=27%	RIN2/VEGFA/PRKCA/DAB2IP/ANGPT2/ITGB3/ITGA2/PTPRG/NFE2L2/FGF2/STARD13/ANXA1/ADGRB1/SASH1/STC1/PROX1/ENPP2/HBEGF/FBXW7/CDH13/PTK2/PLPP3/ANGPT1/SPARC/LOXL2/PLK2/EMP2/ROCK2/ADAM17/LGALS12/BMPER/TGFB2/SEMA3A/KLF4/FGFR1/FUT1/EFNB2/ADAMTS9/SLIT2/MAP4K4/EPHA2/EFNA1/EPB41L4B/MEOX2/EDN2/FGF1/GPLD1/SP1/NRP1/PRCP/MARVELD3/EPHB4/RGCC/KDR/TGFBR2/MACF1/WNT5A/APOH/GADD45A/PPM1F/FOXF1/ITGB1/GLUL/SCG2/PTN/PIK3CA/N…
GOBP_REGULATION_OF_SMALL_GTPASE_MEDIATED_SIGNAL_TRANSDUCTION	GOBP_REGULATION_OF_SMALL_GTPASE_MEDIATED_SIGNAL_TRANSDUCTION	GOBP_REGULATION_OF_SMALL_GTPASE_MEDIATED_SIGNAL_TRANSDUCTION	298	0.355562244356201	1.60005259789598	4.89745975668585e-05	0.00125327615198447	0.000980147831845632	4625	tags=41%, list=26%, signal=31%	SPRY4/DAB2IP/ARHGAP20/NGEF/KALRN/BCL6/PLCE1/SIPA1L2/LPAR1/TIAM1/STARD13/SPRY1/ARHGAP32/GARNL3/SPRY3/SPRY2/ARHGAP6/ITGAV/VAV2/BCR/ARFGEF1/DLC1/CADM4/RHOU/PSD3/RASA1/TIAM2/TGFB2/F2R/ARHGEF3/DENND3/RASGRP1/ARHGEF9/SWAP70/FAM13A/RASA3/SPATA13/RABL3/IQSEC2/SLIT2/MAP4K4/ARHGAP31/LPAR6/NRP1/F2RL2/ARHGEF5/ARHGAP12/STK19/MMD2/DENND4A/VAV3/ARHGEF19/RHOD/ITSN1/ARHGAP42/FBXO8/NET1/ARHGAP22/CHN1/ARHGAP35/ITGB…
GOBP_STRESS_ACTIVATED_PROTEIN_KINASE_SIGNALING_CASCADE	GOBP_STRESS_ACTIVATED_PROTEIN_KINASE_SIGNALING_CASCADE	GOBP_STRESS_ACTIVATED_PROTEIN_KINASE_SIGNALING_CASCADE	248	0.366670567008271	1.62390381149634	4.9277115795455e-05	0.00125781714100226	0.000983699196429709	3901	tags=32%, list=22%, signal=25%	VEGFA/SFRP1/DIXDC1/DAB2IP/APP/FZD7/RELL1/TPD52L1/TNFRSF19/TRIB1/STK3/FOXO1/ARHGEF6/BMP2/SH3RF1/SASH1/PJA2/CDC42EP5/TRPV4/RB1CC1/WNT16/HIPK3/COPS5/NBR1/XIAP/LRRK2/NOD2/TGFB2/PDCD4/SEMA3A/RASGRP1/PLCB1/MAP3K20/PAFAH1B1/FAS/MAP4K4/PHLPP1/ADORA2B/MARVELD3/SH3RF3/IL1B/CCN2/WNT5A/CYLD/ATF2/IGF1R/ZFP36L1/CRYAB/MAPK11/GADD45A/CRACR2A/EGFR/KLHL31/F2RL1/IGFBP6/IL1A/EPHB1/EMC10/FKTN/DUSP1/GDF6/MAP3K5/BMP4/M…
GOBP_REGULATION_OF_ASTROCYTE_DIFFERENTIATION	GOBP_REGULATION_OF_ASTROCYTE_DIFFERENTIATION	GOBP_REGULATION_OF_ASTROCYTE_DIFFERENTIATION	28	0.646235903296298	2.04435110183175	5.01930481257262e-05	0.00127789689925158	0.000999402943350046	3596	tags=57%, list=21%, signal=45%	SERPINE2/IL6ST/BMP2/ID4/LDLR/BIN1/NOG/DAB1/ID2/GPR37L1/MAG/LIF/CLCF1/NOTCH1/CNTN2/NTRK3
GOMF_HORMONE_BINDING	GOMF_HORMONE_BINDING	GOMF_HORMONE_BINDING	87	0.475301761796345	1.86128374016262	5.0317905151002e-05	0.00127789689925158	0.000999402943350046	3166	tags=41%, list=18%, signal=34%	THRB/NR3C1/NPR3/CDH13/MC4R/INSR/LRP2/TTR/ALDH1A3/GPER1/SHC1/GUCY2C/LEPR/CCKBR/ACVR1/OXTR/ABHD2/HCRTR1/PRLR/ALDH1A1/ECE1/MCHR1/IGF1R/MLNR/RXFP1/GLP1R/EGFR/INHBA/NPR2/MC3R/GHRHR/CRHR2/AVPR1A/CRHBP/MC5R/CRHR1
GOBP_HEART_TRABECULA_MORPHOGENESIS	GOBP_HEART_TRABECULA_MORPHOGENESIS	GOBP_HEART_TRABECULA_MORPHOGENESIS	31	0.633241577307844	2.05718446658921	5.08120491888507e-05	0.00128719591610144	0.00100667541174358	4057	tags=52%, list=23%, signal=40%	ADAMTS1/RBPJ/TGFB2/NKX2-5/HEY2/BMP7/NOG/BMPR1A/DLL4/NOTCH1/NRG1/TGFBR3/SOS1/ENG/FOXH1/ADGRG6
GOBP_REGULATION_OF_CELL_MATRIX_ADHESION	GOBP_REGULATION_OF_CELL_MATRIX_ADHESION	GOBP_REGULATION_OF_CELL_MATRIX_ADHESION	119	0.436443266643838	1.78890801528094	5.12909022985481e-05	0.00129606182014196	0.00101360915624108	4387	tags=48%, list=25%, signal=36%	RIN2/VEGFA/SFRP1/EFNA5/SDC4/BCL6/APOD/ARHGAP6/EFEMP2/CDH13/PTK2/SERPINE1/UTRN/DLC1/CDK6/EMP2/RASA1/ROCK2/FUT1/EPHA3/PTPRA/MAP4K4/NRP1/SEMA3E/CASK/COL16A1/CD36/GPM6B/HOXA7/KDR/NEXMIF/MACF1/PPM1F/PTPRJ/LIMCH1/DDR1/MMP12/ABL1/CSF1/MINK1/RRAS/SLK/FAM107A/PKHD1/ACER2/DMTN/PHLDB2/CX3CL1/JUP/ROCK1/THBS1/VCL/ACVRL1/MYOC/SRC/CLASP2/DAG1
GOMF_PDZ_DOMAIN_BINDING	GOMF_PDZ_DOMAIN_BINDING	GOMF_PDZ_DOMAIN_BINDING	82	0.485159671611522	1.87471016489649	5.18435964853274e-05	0.00130674448584696	0.00102196373285415	3716	tags=41%, list=21%, signal=33%	SNTB1/SDC2/ARHGEF16/FZD7/GPR37/ATP2B1/DOCK4/CRIM1/SLC22A4/DLG4/ADGRB1/GRIA1/FZD1/ADRB1/CADM1/LNX1/SLC9A3/RAPGEF2/ADAM17/ACVR2A/KIDINS220/TMEM88B/SHISA9/GRIK5/TAMALIN/CRIPT/FZD4/PRKN/TGFBR3/PLEKHA1/TBC1D10A/ARHGAP29/NKD1/GNG12
GOBP_ADENYLATE_CYCLASE_ACTIVATING_G_PROTEIN_COUPLED_RECEPTOR_SIGNALING_PATHWAY	GOBP_ADENYLATE_CYCLASE_ACTIVATING_G_PROTEIN_COUPLED_RECEPTOR_SIGNALING_PATHWAY	GOBP_ADENYLATE_CYCLASE_ACTIVATING_G_PROTEIN_COUPLED_RECEPTOR_SIGNALING_PATHWAY	152	0.419360844691682	1.77346496681005	5.20569148962412e-05	0.00130884098277874	0.00102360333711767	4661	tags=42%, list=27%, signal=31%	ARRDC3/PRKCA/MRAP2/RAPGEF4/LPAR1/GNG2/ADGRB1/ADGRE5/ADRB1/PDE4A/MC4R/ADRA2B/GPR12/LGR4/ADM/RAPGEF2/S1PR2/ADGRL1/GPER1/ADRA1D/PTHLH/LGR5/ADCY8/ADORA2B/CNR1/GNAQ/S1PR5/ADGRD2/MRAP/ADGRL3/ADGRG7/PLN/GPR26/LPAR3/ADRA1B/RXFP1/GLP1R/GNAS/GPR62/MC3R/ADCYAP1/ADM2/ADCY3/GHRHR/TBXA2R/ADCY7/MC5R/CRHR1/ADGRG2/ADGRL2/TMEM116/AKAP13/DRD1/PTGER3/ADGRG6/ADGRL4/PTH/ADRB3/ABCA1/ADGRG4/ADGRF1/PTGER1/ADRB2/CALCRL
GOBP_REGULATION_OF_MITOCHONDRIAL_GENE_EXPRESSION	GOBP_REGULATION_OF_MITOCHONDRIAL_GENE_EXPRESSION	GOBP_REGULATION_OF_MITOCHONDRIAL_GENE_EXPRESSION	28	-0.614894	-2.21442	5.28281415244892e-05	0.00132491925015408	0.00103617764397161	4233	tags=71%, list=24%, signal=54%	SHMT2/FASTKD3/COA3/MTRES1/TRUB2/RPUSD4/RMND1/C1QBP/MTG2/FASTKD2/RPUSD3/MALSU1/MTG1/CHCHD10/ALKBH1/CDK5RAP1/TSFM/MPV17L2/TACO1/UQCC2
GOBP_NEGATIVE_REGULATION_OF_NUCLEAR_DIVISION	GOBP_NEGATIVE_REGULATION_OF_NUCLEAR_DIVISION	GOBP_NEGATIVE_REGULATION_OF_NUCLEAR_DIVISION	55	-0.473737	-1.99431	5.31720229372221e-05	0.00133022645442697	0.00104032824139022	2129	tags=38%, list=12%, signal=34%	PSMG2/KNTC1/CHEK1/TTK/BUB1B/MAD2L2/ZWILCH/BUB1/BUB3/LCMT1/TRIP13/CCNB1/PLK1/KLHL22/XRCC3/AURKAIP1/CDT1/MAD2L1BP/ZWINT/AURKB/MAD1L1
GOBP_CELL_CYCLE_DNA_REPLICATION	GOBP_CELL_CYCLE_DNA_REPLICATION	GOBP_CELL_CYCLE_DNA_REPLICATION	44	-0.519728	-2.05327	5.42154006443219e-05	0.00134961456504937	0.00105549107247101	2460	tags=43%, list=14%, signal=37%	CDC7/MCM2/TIPIN/MCM6/GINS1/MCM3/PCNA/DNA2/RTF2/LIG1/GMNN/DONSON/CDC45/FEN1/E2F7/BLM/CDT1/RAD51/DBF4B
GOBP_POSITIVE_REGULATION_OF_RESPONSE_TO_WOUNDING	GOBP_POSITIVE_REGULATION_OF_RESPONSE_TO_WOUNDING	GOBP_POSITIVE_REGULATION_OF_RESPONSE_TO_WOUNDING	65	0.513713360987905	1.9171150643485	5.41650727996419e-05	0.00134961456504937	0.00105549107247101	3979	tags=48%, list=23%, signal=37%	NFE2L2/ANXA1/HBEGF/ARFGEF1/PTK2/PLPP3/SERPINE1/F3/REG3G/CLDN1/F2R/MYLK/MDK/OCLN/NDEL1/CD36/APOH/IGF1R/ITGB1/PTN/CNTF/ANO6/ENPP4/PRDX2/CCN4/TBXA2R/KANK1/CLDN3/DMTN/SCARF1/THBS1
GOBP_NEGATIVE_REGULATION_OF_CELL_ADHESION	GOBP_NEGATIVE_REGULATION_OF_CELL_ADHESION	GOBP_NEGATIVE_REGULATION_OF_CELL_ADHESION	283	0.355486339095911	1.59167098336525	5.45608777130183e-05	0.00135486110409833	0.00105959422552741	5239	tags=43%, list=30%, signal=31%	SPRY4/SERPINE2/VEGFA/TNFRSF21/FZD7/ANGPT2/BMP6/EFNA5/SDC4/LOXL3/BCL6/ANXA1/APOD/BMP2/PRNP/CORO2B/ARHGAP6/CDH13/TRPV4/PTK2/SERPINE1/ANGPT1/PELI1/NDFIP1/DLC1/SOCS5/VSIR/RASA1/FOXJ1/ARG2/SMAD7/KLF4/MDK/TGFBI/SWAP70/RUNX1/MAP4K4/FGL2/SEMA3E/CASK/JAM3/CEBPB/HOXA7/RGCC/PLXNA3/DAB1/NEXMIF/ERBB2/MYADM/PPM1F/CDSN/SFTPD/FGL1/PRDX2/RDX/DUSP1/MMP12/FZD4/NOTCH1/ABL1/KNG1/BMP4/NRARP/SEMA4D/IL1RN/ABAT/KANK1/FAM…
GOCC_PROTEASOME_REGULATORY_PARTICLE	GOCC_PROTEASOME_REGULATORY_PARTICLE	GOCC_PROTEASOME_REGULATORY_PARTICLE	19	-0.683735	-2.21513	5.50097943579159e-05	0.00136264409324522	0.00106568105637114	3577	tags=58%, list=20%, signal=46%	PSMD6/PSMD13/PSMD2/ADRM1/PSMD8/PSMC5/PSMD11/PSMD4/PSMD3/PSMD9/PSMC4
GOBP_MUSCLE_CELL_PROLIFERATION	GOBP_MUSCLE_CELL_PROLIFERATION	GOBP_MUSCLE_CELL_PROLIFERATION	186	0.383325585460143	1.66004514488629	5.54766390608799e-05	0.0013708318403815	0.00107208443569868	4868	tags=42%, list=28%, signal=31%	IGFBP3/ITGA2/TRIB1/FGF2/APOD/BMP2/PDGFD/CTNNBIP1/NPR3/EFEMP2/HBEGF/ADAMTS1/CDH13/SIX5/ANGPT1/YAP1/RBPJ/VGLL4/S1PR2/TGFB2/PDCD4/GPER1/MEGF10/TPM1/TGFB3/IGFBP5/RUNX1/CFLAR/NKX2-5/NDRG4/HEY2/CITED2/TAFA5/APLN/NOG/TGFBR2/IGF1R/MAPK11/FGF9/ZFPM2/ID2/TCF7L2/BMPR1A/PIK3CA/GJA1/NDRG2/EPHB1/CCN4/FOXC1/NAA35/MAP3K5/PTGS2/NOTCH1/IL15/BMP4/ACE2/SMAD1/TP73/TGFBR3/PDGFB/ELANE/CX3CL1/FRS2/MEF2C/NPY5R/TLR4/THBS1…
GOBP_INTEGRIN_MEDIATED_SIGNALING_PATHWAY	GOBP_INTEGRIN_MEDIATED_SIGNALING_PATHWAY	GOBP_INTEGRIN_MEDIATED_SIGNALING_PATHWAY	108	0.437839357136347	1.78163314031196	5.68715049799082e-05	0.00140185471956602	0.00109634645306985	2245	tags=29%, list=13%, signal=25%	ITGB3/ITGA2/LOXL3/ITGA1/ITGA6/ITGAV/ADAMTS1/ITGA10/ITGA8/LAMA5/PTK2/PLPP3/TIMP1/EMP2/ITGB4/LAMA3/PTPRA/SLC2A10/NRP1/COL16A1/ITGA9/FUT8/CTNNA1/ITGA2B/ITGB5/CCN2/VAV3/ADAMTS13/CD47/ITGB1/PTN
GOBP_SIGNAL_RELEASE	GOBP_SIGNAL_RELEASE	GOBP_SIGNAL_RELEASE	449	0.328323635651949	1.50721671915223	5.85855661277017e-05	0.00144057466637236	0.00112662810476435	4479	tags=34%, list=26%, signal=26%	SPP1/SYT12/CSPG5/SFRP1/GDNF/BMP6/EFNA5/EDN3/RAPGEF4/P2RY1/ANXA1/C1QTNF3/INHA/KCNJ11/CPE/KCNMB4/ADORA1/MAOB/TRPV4/TBX3/MC4R/MAFA/ADRA2B/OXCT1/ADM/BACE1/LRRK2/TFAP2B/SLC30A8/SYT17/ABCC4/F2R/TNFRSF11A/VAMP2/CPT1A/GPER1/HTR2A/BAIAP3/INHBB/REST/SOX11/FGF23/KCNA2/NLGN2/OXTR/ADCY8/ABCC8/GPLD1/ADORA2B/RIMS2/CASK/SYT6/CNR1/SELENOT/CCDC186/SV2A/SLC6A4/PTPRN/RAB3GAP1/RAB11FIP5/SYT1/KMO/LRP5/RAB5A/IL1B/GDF9/…
GOBP_DNA_GEOMETRIC_CHANGE	GOBP_DNA_GEOMETRIC_CHANGE	GOBP_DNA_GEOMETRIC_CHANGE	93	-0.404036	-1.8834	5.88407878122429e-05	0.00144332147079933	0.00112877629405155	2662	tags=37%, list=15%, signal=31%	IGHMBP2/RUVBL1/WRNIP1/HMGA1/MCM2/POLQ/XRCC6/RECQL5/CHD8/RFC4/MCM6/GINS1/TWNK/MCM3/BRIP1/MCM7/SSBP1/CHD4/DNA2/NAV2/RUVBL2/ERCC2/CDC45/CHTF18/SUPV3L1/GINS2/RAD54L/RFC5/RFC2/DDX11/BLM/HMGB3/RAD51/MCM5
GOBP_REPRODUCTIVE_SYSTEM_DEVELOPMENT	GOBP_REPRODUCTIVE_SYSTEM_DEVELOPMENT	GOBP_REPRODUCTIVE_SYSTEM_DEVELOPMENT	435	0.3302353559026	1.51312900055003	5.97234355696341e-05	0.00146140776526475	0.00114292101569037	3706	tags=29%, list=21%, signal=23%	SPP1/SERPINE2/PDGFA/TFAP2C/COL9A3/VEGFA/SFRP1/BMP6/NUPR1/STK3/SOX8/ANXA1/INHA/NDP/STC1/ID4/PTCH1/A2M/NR0B1/FST/ADAMTS1/HOXA10/PTK2/TBX3/DMRTA1/PKD1/STC2/INSR/ASB1/RBPJ/LRP2/HSD17B3/BCL2L2/LGR4/ADM/SALL1/TIPARP/HSD17B2/HTRA1/ACVR2A/TGFB2/TBC1D20/CASP8/GJB2/PTX3/RARG/FNDC3A/INHBB/SEMA3A/PKD2/STRA6/GFRA1/SLIT2/BIRC2/AKR1C3/SNAI1/HEY2/CITED2/OSR1/PTPRN/CYP7B1/PRLR/AXL/CEBPB/ATRX/BMP7/CTNNA1/KDR/NOG/H…
GOBP_ENDOCARDIAL_CUSHION_DEVELOPMENT	GOBP_ENDOCARDIAL_CUSHION_DEVELOPMENT	GOBP_ENDOCARDIAL_CUSHION_DEVELOPMENT	49	0.54972015483624	1.95150820628342	5.99225796697449e-05	0.00146272180519084	0.00114394868495742	4254	tags=53%, list=24%, signal=40%	BMP2/TBX3/DCHS1/RBPJ/TMEM100/TGFB2/TGFB3/ACVR1/SNAI1/HEY2/CITED2/BMP7/NOG/TGFBR2/CRELD1/FOXF1/BMPR1A/ROBO1/SOX9/NOTCH1/BMP4/SMAD4/ENG/ACVRL1/TGFB1/TWIST1
GOCC_MITOCHONDRIAL_PROTON_TRANSPORTING_ATP_SYNTHASE_COMPLEX_COUPLING_FACTOR_F_O	GOCC_MITOCHONDRIAL_PROTON_TRANSPORTING_ATP_SYNTHASE_COMPLEX_COUPLING_FACTOR_F_O	GOCC_MITOCHONDRIAL_PROTON_TRANSPORTING_ATP_SYNTHASE_COMPLEX_COUPLING_FACTOR_F_O	10	-0.827596	-2.16497	6.03276263780377e-05	0.00146904343458578	0.00114889263233516	2703	tags=90%, list=15%, signal=76%	ATP5MG/ATP5PO/ATP5PF/ATP5MC3/ATP5MC2/ATP5PB/ATP5ME/ATP5PD/ATP5MC1
GOBP_DEVELOPMENTAL_CELL_GROWTH	GOBP_DEVELOPMENTAL_CELL_GROWTH	GOBP_DEVELOPMENTAL_CELL_GROWTH	218	0.375690790741298	1.64650711590526	6.07118574720282e-05	0.00147482886617436	0.00115341723628526	3402	tags=32%, list=19%, signal=26%	SPP1/SEMA4B/VEGFA/APP/MT3/EFNA5/EDN3/AKAP6/BDNF/FLRT3/MAP1B/MAP2/SEMA3D/EXT1/SORBS2/RNF157/NRCAM/PDLIM5/SYT17/FLRT1/RARG/SMAD7/SEMA3A/LHX2/PAFAH1B1/SLIT2/RGS4/EDN2/RIMS2/NRP1/NDEL1/SEMA3E/ISLR2/IMPACT/DPYSL2/DCC/PLXNA3/SYT1/CPNE5/TGFBR2/MACF1/WNT5A/NRN1/LPAR3/CDKL5/ITGB1/C9orf72/NLGN3/OSTN/MAG/RAB21/TNN/SLIT1/SOX9/SEMA3C/DDR1/COBL/RND2/ULK2/FGF13/ABL1/WNT3/GOLGA4/SEMA3F/SEMA4D/PRKN/CDKL3/EDNRA/RA…
GOBP_CHLORIDE_TRANSMEMBRANE_TRANSPORT	GOBP_CHLORIDE_TRANSMEMBRANE_TRANSPORT	GOBP_CHLORIDE_TRANSMEMBRANE_TRANSPORT	66	0.5114401386239	1.91354149184119	6.17180779742013e-05	0.00149229595842636	0.00116707769936224	3688	tags=48%, list=21%, signal=38%	SLC26A2/ANO3/SLC1A1/ANO4/SLC12A7/SLC26A4/SLC12A2/GABRB2/GABRG2/GABRD/GABRB1/GABRE/GABRR1/GABRQ/CLIC2/GABRA3/SLC26A7/PCYOX1/ANO6/SLC4A8/GABRP/SLC12A6/ANO1/GABRA2/GLRA2/SLC12A4/GABRR2/GABRA1/SLC26A3/SLC1A3/LRRC8A/GABRA4
GOBP_NEGATIVE_REGULATION_OF_NERVOUS_SYSTEM_DEVELOPMENT	GOBP_NEGATIVE_REGULATION_OF_NERVOUS_SYSTEM_DEVELOPMENT	GOBP_NEGATIVE_REGULATION_OF_NERVOUS_SYSTEM_DEVELOPMENT	140	0.407259868670701	1.69961722999204	6.1727664184684e-05	0.00149229595842636	0.00116707769936224	3152	tags=35%, list=18%, signal=29%	SPP1/SEMA4B/MT3/MAP2/SEMA3D/SORL1/TLR2/ID4/RAPGEF2/TLX2/APPL2/SEMA3A/LHX2/CTDSP1/DLX2/REST/SOX11/LDLR/DLX1/ABCC8/NRP1/SKI/SEMA3E/HOOK3/PAX6/DCC/BMP7/CTNNA1/PLXNA3/NOG/LRP4/DAB1/IL1B/WNT5A/EFNB3/PCM1/GPR37L1/PTN/BMPR1A/MAG/SLIT1/SEMA3C/TP53/ULK2/FGF13/NOTCH1/WNT3/SEMA3F/SEMA4D
GOBP_CELL_ADHESION_MEDIATED_BY_INTEGRIN	GOBP_CELL_ADHESION_MEDIATED_BY_INTEGRIN	GOBP_CELL_ADHESION_MEDIATED_BY_INTEGRIN	86	0.473331151293184	1.84920666449937	6.19017021747043e-05	0.00149291467331175	0.00116756157680018	2351	tags=33%, list=13%, signal=28%	ITGB3/ITGA2/ITGA1/ITGA6/TESC/ITGAV/EXT1/ITGA10/ITGA8/PTK2/PLPP3/SERPINE1/ITGB4/ADAM17/TGFB2/SWAP70/EPHA2/EFNA1/COL16A1/JAM3/ITGA9/ITGA2B/ITGB5/NEXMIF/FBN1/ITGB1/NPNT/LIF
GOBP_REGULATION_OF_TRANS_SYNAPTIC_SIGNALING	GOBP_REGULATION_OF_TRANS_SYNAPTIC_SIGNALING	GOBP_REGULATION_OF_TRANS_SYNAPTIC_SIGNALING	413	0.335086226418427	1.53362107981192	6.23300471850606e-05	0.00149964900607692	0.00117282828649401	3518	tags=29%, list=20%, signal=23%	SERPINE2/SYT12/CSPG5/GRIK3/APP/AKAP12/NPTX2/CA2/BDNF/SLC1A1/SORCS2/P2RY1/PPP1R9A/ARC/MAP1B/GRIK1/NPTN/PRNP/DLG4/KCNMB4/ADGRB1/ADORA1/GRIK4/NPTX1/GRIA1/BCR/CAMK2B/CNTN4/RNF19A/PLK2/RAPGEF2/S1PR2/NPTXR/BACE1/LRRK2/SLC12A2/VAMP2/HAP1/GPER1/SLC6A6/HTR2A/BAIAP3/PRKAR1B/S100B/PLCB1/DNM1/PTPRA/IQSEC2/RGS4/NLGN2/OXTR/ADCY8/ADORA2B/RIMS2/LRRTM2/CASK/CNR1/CDH2/SLC6A4/CACNG5/NRGN/DCC/RAB3GAP1/SYT1/KMO/RAB5A…
GOBP_REGULATION_OF_BLOOD_PRESSURE	GOBP_REGULATION_OF_BLOOD_PRESSURE	GOBP_REGULATION_OF_BLOOD_PRESSURE	179	0.399144977328048	1.72102946083447	6.25313976363027e-05	0.00150090278288376	0.00117380882587226	5042	tags=42%, list=29%, signal=30%	EDN3/ATP2B1/CORO2B/ADORA1/EXT1/PTGS1/NPR3/ADRB1/ADRA2B/ADM/EMP2/TRHDE/F2R/ADRA1D/TPM1/EDN2/OXTR/ATP6AP2/PRCP/EXT2/NTSR1/CNR1/CPA3/SLC2A5/APLN/LRP5/ECE1/ADRA1B/UTS2B/BDKRB1/ARHGAP42/GLP1R/ID2/GPR37L1/GRIP2/NR2F2/F2RL1/NPR2/ACSM3/MC3R/KL/ADM2/AVPR1A/LVRN/PTGS2/TBXA2R/ACE2/SNX5/NPY1R/ABAT/EDNRA/PDGFB/ASIC2/TRPV1/HSD11B2/REN/ACVRL1/TAC3/GNA11/CYP4F2/ANPEP/ADRB3/SPX/CORIN/P2RX1/ACE/ENPEP/ADRB2/KLK1/HB…
GOBP_NEGATIVE_REGULATION_OF_CHROMOSOME_ORGANIZATION	GOBP_NEGATIVE_REGULATION_OF_CHROMOSOME_ORGANIZATION	GOBP_NEGATIVE_REGULATION_OF_CHROMOSOME_ORGANIZATION	88	-0.403009	-1.84968	6.31884737291534e-05	0.00151306304831928	0.0011833189867274	2415	tags=33%, list=14%, signal=29%	MCM2/HNRNPC/PSMG2/KNTC1/TINF2/TTK/ACD/BUB1B/MAD2L2/ZWILCH/PTTG1/BUB1/XRCC1/BUB3/LCMT1/TRIP13/CCNB1/PARP1/PLK1/KLHL22/SLX4/ESPL1/XRCC3/CDT1/NAA10/MAD2L1BP/ZWINT/AURKB/MAD1L1
GOMF_LOW_DENSITY_LIPOPROTEIN_PARTICLE_RECEPTOR_ACTIVITY	GOMF_LOW_DENSITY_LIPOPROTEIN_PARTICLE_RECEPTOR_ACTIVITY	GOMF_LOW_DENSITY_LIPOPROTEIN_PARTICLE_RECEPTOR_ACTIVITY	15	0.748682994954763	2.03259672618113	6.39436966174737e-05	0.00152751011135851	0.00119461758001191	2020	tags=60%, list=12%, signal=53%	LRP1B/SORL1/LRP12/LRP2/LDLR/CXCL16/CD36/VLDLR/LRP1
GOBP_ENDOCARDIAL_CUSHION_MORPHOGENESIS	GOBP_ENDOCARDIAL_CUSHION_MORPHOGENESIS	GOBP_ENDOCARDIAL_CUSHION_MORPHOGENESIS	40	0.578302236109368	1.97088577299849	6.45817516857091e-05	0.00153909639029189	0.00120367884408984	4254	tags=57%, list=24%, signal=44%	BMP2/TBX3/DCHS1/RBPJ/TMEM100/TGFB2/TGFB3/ACVR1/SNAI1/HEY2/BMP7/NOG/TGFBR2/BMPR1A/ROBO1/SOX9/NOTCH1/BMP4/SMAD4/ENG/ACVRL1/TGFB1/TWIST1
GOBP_MESENCHYME_MORPHOGENESIS	GOBP_MESENCHYME_MORPHOGENESIS	GOBP_MESENCHYME_MORPHOGENESIS	56	0.526167095191979	1.90020648078708	6.64808971509313e-05	0.00158061083368065	0.00123614598360522	4254	tags=48%, list=24%, signal=37%	BMP2/TBX3/DCHS1/RBPJ/TMEM100/TGFB2/TGFB3/ACVR1/SNAI1/HEY2/OSR1/BMP7/NOG/TGFBR2/WNT5A/FOXF1/BMPR1A/ROBO1/SOX9/FOXC1/NOTCH1/BMP4/SMAD4/ENG/ACVRL1/TGFB1/TWIST1
GOBP_NEGATIVE_REGULATION_OF_CELL_DEVELOPMENT	GOBP_NEGATIVE_REGULATION_OF_CELL_DEVELOPMENT	GOBP_NEGATIVE_REGULATION_OF_CELL_DEVELOPMENT	174	0.396227009598078	1.6985412718839	6.67668588101739e-05	0.00158366579965547	0.00123853517633967	3648	tags=37%, list=21%, signal=29%	SPRY4/SPP1/SEMA4B/VEGFA/MT3/EFNA5/MAP2/SEMA3D/SORL1/ID4/FBXW7/RAPGEF2/TLX2/APPL2/SEMA3A/LHX2/CTDSP1/DLX2/REST/SOX11/PTHLH/LDLR/DLX1/ABCC8/NRP1/SKI/SEMA3E/HOOK3/PAX6/DCC/BMP7/CTNNA1/PLXNA3/NOG/LRP4/DAB1/IL1B/WNT5A/EFNB3/FBN1/PCM1/GPR37L1/CLDN18/PTN/BMPR1A/MAG/SLIT1/NPR2/SEMA3C/IL1A/TP53/TTPA/ULK2/FGF13/NOTCH1/WNT3/SEMA3F/SEMA4D/CDKL3/KANK1/TRPV1/DMTN/NTRK3/RYK
GOBP_MESODERM_MORPHOGENESIS	GOBP_MESODERM_MORPHOGENESIS	GOBP_MESODERM_MORPHOGENESIS	71	0.489072071766945	1.84803508468384	6.69891913514886e-05	0.00158520069981629	0.00123973557344476	3160	tags=38%, list=18%, signal=31%	ITGB3/ITGA2/EYA1/ITGA8/TBX3/ITGB4/POFUT2/TLX2/KLF4/ACVR1/EPHA2/SNAI1/EXT2/BMP7/NOG/WNT5A/SETD2/FOXF1/ITGB1/INHBA/BMPR1A/HMGA2/GJA1/FOXC1/WNT3/BMP4/SMAD1
GOMF_EXTRACELLULAR_MATRIX_BINDING	GOMF_EXTRACELLULAR_MATRIX_BINDING	GOMF_EXTRACELLULAR_MATRIX_BINDING	55	0.532020821627677	1.91465496875327	6.84864543958883e-05	0.00161682692924753	0.00126446945205356	2224	tags=33%, list=13%, signal=29%	SPP1/NTN4/VEGFA/ITGB3/ITGA2/SPARCL1/BCAM/ITGAV/NID1/SPARC/TGFBI/SLIT2/TINAGL1/ADAMTS5/ITGA2B/THSD1/GPC1/ITGB1
GOBP_DNA_STRAND_ELONGATION	GOBP_DNA_STRAND_ELONGATION	GOBP_DNA_STRAND_ELONGATION	37	-0.552119	-2.06766	7.01117948296065e-05	0.00165132159391417	0.00129144664357653	2884	tags=49%, list=17%, signal=41%	MCM4/MCRS1/RUVBL1/LIG3/POLD2/RFC4/GINS1/MCM3/MCM7/ACTR5/TERT/PCNA/DNA2/LIG1/RUVBL2/DCLRE1B/POLE/TFPT
GOCC_MITOCHONDRIAL_SMALL_RIBOSOMAL_SUBUNIT	GOCC_MITOCHONDRIAL_SMALL_RIBOSOMAL_SUBUNIT	GOCC_MITOCHONDRIAL_SMALL_RIBOSOMAL_SUBUNIT	26	-0.620327	-2.18104	7.07095847758999e-05	0.00166151003292342	0.00129941470104654	3033	tags=62%, list=17%, signal=51%	MRPS33/MRPS10/MRPS18B/MRPS26/DAP3/MRPS24/MRPS21/MRPS18C/MRPS34/MRPS7/MRPS11/MRPS5/MRPS2/MRPS15/MRPS12/MRPS16
GOCC_ACTIN_CYTOSKELETON	GOCC_ACTIN_CYTOSKELETON	GOCC_ACTIN_CYTOSKELETON	487	0.321881135684704	1.48561490229263	7.12484518771581e-05	0.00167026965158177	0.00130626532309195	4668	tags=37%, list=27%, signal=28%	AFAP1/MTSS1/CLIC4/ARSJ/SMTN/KALRN/FSCN1/GAS7/FLT1/ASAP1/FBLIM1/PPP1R9A/PALLD/ARC/ANXA1/RAB22A/MYO5B/ARHGAP32/CORO2B/SPRY2/KEAP1/SLC2A1/ARHGAP6/FLNB/PLS3/HSPB7/DPYSL3/FOXA3/SORBS2/TNNI1/RAPGEF3/TRPV4/SHROOM1/PTK2/MYO15A/TNKS1BP1/UTRN/PTPN12/MYOT/SVIL/ESPN/DDR2/DLC1/SPPL2B/TJP1/RHOU/EFR3B/ACTR1B/KAT2B/GSN/MYO3B/ADAM17/EPB41L2/PDLIM5/KLHL14/BAG3/MYLK/HAP1/CCDC102A/TPM1/EPHA3/MYH14/FSCN3/VILL/SWAP70/…
GOCC_ANAPHASE_PROMOTING_COMPLEX	GOCC_ANAPHASE_PROMOTING_COMPLEX	GOCC_ANAPHASE_PROMOTING_COMPLEX	21	-0.662384	-2.17802	7.1987468838115e-05	0.0016797632809859	0.0013136899918388	1840	tags=38%, list=11%, signal=34%	ANAPC5/BUB1B/ANAPC7/CDC20/UBE2S/ANAPC11/UBE2C/CDC16
GOBP_RNA_MODIFICATION	GOBP_RNA_MODIFICATION	GOBP_RNA_MODIFICATION	161	-0.331592	-1.67714	7.19538626173954e-05	0.0016797632809859	0.0013136899918388	4521	tags=42%, list=26%, signal=32%	ELP5/NSUN4/MRM3/TRMT1L/QTRT2/OSGEPL1/APOBEC3A/METTL3/CDKAL1/CTU2/URM1/ANKRD16/TRUB2/RPUSD4/ELP3/MOCS3/ALKBH3/NHP2/APOBEC3C/NSUN2/DKC1/OSGEP/PARN/FDXACB1/FTSJ1/RBM15B/DTWD2/METTL2A/MRM1/JMJD6/GAR1/RBM15/DUS3L/KTI12/CTU1/EMG1/RPUSD3/TRMT44/FBL/ADAR/METTL25B/PCIF1/TRMT1/TRMU/DPH3/DALRD3/RAMAC/CMTR1/APOBEC3B/TSR3/MRM2/FTSJ3/METTL1/TRMT2A/ALKBH1/CDK5RAP1/TRMT61A/RPUSD1/HSD17B10/GTPBP3/RPUSD2/PUSL1/NOP…
GOBP_RESPONSE_TO_RETINOIC_ACID	GOBP_RESPONSE_TO_RETINOIC_ACID	GOBP_RESPONSE_TO_RETINOIC_ACID	108	0.435346322645084	1.77148861402125	7.2740001827152e-05	0.00169339397772145	0.00132435013073216	3801	tags=35%, list=22%, signal=28%	IGFBP2/PDGFA/FZD7/BMP6/TESC/TEAD2/CYP26A1/PTCH1/RXRA/HOXA2/YAP1/LTK/HSD17B2/WNT9A/GJB2/RARG/KLF4/EPHA3/STRA6/RXRG/OSR1/SLC6A4/YES1/WNT5A/SETX/AQP3/TRIM16/SOX9/AQP1/FZD4/WNT3/SERPINF1/BRINP2/ACER2/NTRK3/HAND2/CREB1/WNT6
GOCC_INTRINSIC_COMPONENT_OF_POSTSYNAPTIC_MEMBRANE	GOCC_INTRINSIC_COMPONENT_OF_POSTSYNAPTIC_MEMBRANE	GOCC_INTRINSIC_COMPONENT_OF_POSTSYNAPTIC_MEMBRANE	123	0.42226169966297	1.74178513863359	7.35262106752598e-05	0.00170774388166533	0.00133557273894625	6680	tags=59%, list=38%, signal=36%	CSPG5/FLRT3/NPTN/DLG4/ADORA1/GRIK4/GRIA1/NRCAM/CHRNA9/SLC6A6/HTR2A/EFNB2/GABRB2/GABRG2/NLGN2/GABRD/NRP1/LRRTM2/CDH2/SLC6A9/SLC6A4/CACNG5/DCC/NLGN4X/SHISA9/EFNB3/CANX/GRIK5/GABRA3/NLGN3/CDH10/CHRNA6/SLITRK3/LRRTM1/GABRA2/SLC6A11/KCNC1/CHRM1/CNTN2/SHISA7/NTRK3/GABRA4/CHRNB1/NECTIN3/DRD1/SLC30A1/P2RX1/GRIN3A/P2RX6/SLC6A1/CLCN3/CEL/NLGN1/GRIN2A/SLC6A3/EPHB2/PCDH17/LRRTM3/PCDH8/DAGLA/PTPRO/NRP2/EPHA7/…
GOBP_POSITIVE_REGULATION_OF_OSSIFICATION	GOBP_POSITIVE_REGULATION_OF_OSSIFICATION	GOBP_POSITIVE_REGULATION_OF_OSSIFICATION	51	0.533704060061387	1.91058024185353	7.38241298239907e-05	0.00171071261207344	0.00133789448955823	2990	tags=47%, list=17%, signal=39%	NELL1/BMP6/ATP2B1/FAM20C/BMP2/TENT5A/ACVR2A/TGFB2/TGFB3/SOX11/ACVR1/OSR1/GPM6B/BMP7/WNT5A/ZBTB16/PTN/BMPR1A/ANO6/ADGRV1/KL/FBN2/PKDCC/BMP4
GOBP_REGULATION_OF_GTPASE_ACTIVITY	GOBP_REGULATION_OF_GTPASE_ACTIVITY	GOBP_REGULATION_OF_GTPASE_ACTIVITY	360	0.3464001008154	1.57928600154095	7.47531045598847e-05	0.00172825740818106	0.00135161572237497	3924	tags=34%, list=22%, signal=27%	EPHB3/TBC1D8/SFRP1/DAB2IP/ARHGEF16/EFNA5/NGEF/BCL6/RAPGEF4/SIPA1L2/TIAM1/ASAP1/SPRY1/ITGA6/GARNL3/SPRY2/ARHGAP6/VAV2/BCR/ADRB1/RAPGEF3/ARFGEF1/PTK2/ARHGEF26/CAV2/RGMA/TBC1D4/RAPGEF2/RASGEF1C/RASA1/FOXJ1/TIAM2/LRRK2/TBC1D20/F2R/SNX13/RASGRP1/EPHA3/PAFAH1B1/TBC1D8B/RASA3/RGS4/MAP4K4/EPHA2/PKP4/RGL1/NDEL1/CCPG1/BIN1/RAB3GAP1/ARHGEF5/PLXNA3/ERBB2/WNT5A/ARHGAP12/RABGAP1/CCL24/VAV3/ARHGEF19/DOCK10/ARHG…
GOBP_MITOTIC_METAPHASE_PLATE_CONGRESSION	GOBP_MITOTIC_METAPHASE_PLATE_CONGRESSION	GOBP_MITOTIC_METAPHASE_PLATE_CONGRESSION	53	-0.479023	-2.00261	7.54206211063709e-05	0.00173906754308879	0.00136006998863943	1215	tags=49%, list=7%, signal=46%	VPS4A/CHMP1A/CHMP4A/NDC80/CHMP2A/PINX1/CHMP4B/CHMP2B/KIF14/CHAMP1/CHMP6/DCTN2/NUP62/KPNB1/CDCA5/CCNB1/CEP55/NUDC/KIF22/KIF2C/CDT1/KIFC1/CDCA8/CHMP1B/AURKB/MAD1L1
GOBP_REGULATION_OF_CATION_TRANSMEMBRANE_TRANSPORT	GOBP_REGULATION_OF_CATION_TRANSMEMBRANE_TRANSPORT	GOBP_REGULATION_OF_CATION_TRANSMEMBRANE_TRANSPORT	331	0.341604111522756	1.54704924217408	7.55665224549868e-05	0.00173906754308879	0.00136006998863943	3415	tags=29%, list=20%, signal=24%	APP/C4orf3/ATP1B2/ATP1B1/EDN3/AKAP6/STIM2/CAV1/PTPN3/ARC/WNK4/CNKSR3/LRRC52/JPH1/PRNP/DLG4/TESC/AMIGO1/SCN4B/KCNIP1/UTRN/STAC2/SCN1B/KCNE1/KCNN4/KCNE3/F2R/VAMP2/HAP1/REM1/GPER1/CNIH3/KCNG1/GPD1L/FHL1/SESTD1/PKD2/KCNE2/STOM/RGS4/TMC1/EHD3/NLGN2/ABCC8/WWP2/NTSR1/BIN1/ATPSCKMT/CAB39/OSR1/SLC6A9/ATP1B3/CACNG5/GEM/PLN/FXYD1/AHNAK/KCNS2/CEMIP/GJC2/SHISA9/AKAP9/CALM2/CLIC2/TMC2/BDKRB1/METTL21C/CRACR2A/I…
GOBP_REGULATION_OF_STRESS_ACTIVATED_PROTEIN_KINASE_SIGNALING_CASCADE	GOBP_REGULATION_OF_STRESS_ACTIVATED_PROTEIN_KINASE_SIGNALING_CASCADE	GOBP_REGULATION_OF_STRESS_ACTIVATED_PROTEIN_KINASE_SIGNALING_CASCADE	198	0.382972799432603	1.66419102809025	7.62625313509196e-05	0.00175107825980867	0.0013694631921511	3901	tags=35%, list=22%, signal=27%	VEGFA/SFRP1/DIXDC1/DAB2IP/APP/FZD7/RELL1/TPD52L1/TNFRSF19/STK3/FOXO1/BMP2/SH3RF1/SASH1/PJA2/TRPV4/RB1CC1/WNT16/HIPK3/COPS5/NBR1/XIAP/NOD2/TGFB2/PDCD4/SEMA3A/RASGRP1/PLCB1/PAFAH1B1/FAS/MAP4K4/PHLPP1/MARVELD3/SH3RF3/IL1B/CCN2/WNT5A/CYLD/IGF1R/GADD45A/CRACR2A/EGFR/KLHL31/F2RL1/IGFBP6/IL1A/EPHB1/EMC10/FKTN/DUSP1/GDF6/MAP3K5/BMP4/MINK1/MAPK8IP3/NCOR1/DUSP19/PRKN/ZMYND11/TGFBR3/HGF/XDH/TIRAP/HAND2/AMBP…
GOBP_ANIMAL_ORGAN_FORMATION	GOBP_ANIMAL_ORGAN_FORMATION	GOBP_ANIMAL_ORGAN_FORMATION	64	0.508006007102467	1.88354166909491	7.64407067655805e-05	0.00175117127093723	0.00136953593322723	4036	tags=47%, list=23%, signal=36%	GDNF/EYA1/FGF2/SPRY1/BMP2/EXT1/HOXA3/RBPJ/LRP2/FGF1/CITED2/BMP7/NOG/TGFBR2/WNT5A/BMPR1A/ROBO1/FOLR1/NOTCH1/BMP4/NKX3-2/WNT2B/TP63/HAND2/FRS2/RDH10/MEF2C/MAP2K1/FOXH1/GLI3
GOBP_MESONEPHRIC_TUBULE_MORPHOGENESIS	GOBP_MESONEPHRIC_TUBULE_MORPHOGENESIS	GOBP_MESONEPHRIC_TUBULE_MORPHOGENESIS	64	0.507676314731496	1.88231926363114	7.79543351523613e-05	0.0017777477293136	0.00139032054483457	3504	tags=39%, list=20%, signal=31%	VEGFA/GDNF/EYA1/FGF2/SOX8/BMP2/CTNNBIP1/PTCH1/LAMA5/DCHS1/LGR4/SALL1/PKD2/FGF1/OSR1/NOG/KIF26B/NPNT/SOX9/BMP4/SMAD4/GREB1L/GPC3/WNT2B/HOXD11
GOBP_POSITIVE_REGULATION_OF_GTPASE_ACTIVITY	GOBP_POSITIVE_REGULATION_OF_GTPASE_ACTIVITY	GOBP_POSITIVE_REGULATION_OF_GTPASE_ACTIVITY	270	0.36200675278626	1.61223645165607	7.78538499284001e-05	0.0017777477293136	0.00139032054483457	4136	tags=36%, list=24%, signal=28%	TBC1D8/SFRP1/ARHGEF16/NGEF/RAPGEF4/SIPA1L2/TIAM1/ASAP1/ITGA6/GARNL3/ARHGAP6/BCR/ADRB1/RAPGEF3/ARHGEF26/CAV2/RGMA/TBC1D4/RAPGEF2/RASGEF1C/RASA1/FOXJ1/TIAM2/TBC1D20/F2R/SNX13/RASGRP1/TBC1D8B/RGS4/MAP4K4/EPHA2/PKP4/RGL1/NDEL1/BIN1/RAB3GAP1/ARHGEF5/ERBB2/WNT5A/RABGAP1/CCL24/ARHGEF19/DOCK10/ARHGAP42/NET1/ELMOD1/ARHGAP22/CHN1/RAP1A/CDKL5/ARHGAP35/ITGB1/C9orf72/TBC1D3/F2RL1/SGSM2/ASAP2/TBC1D30/MAPRE2/TB…
GOBP_REGULATION_OF_GLIOGENESIS	GOBP_REGULATION_OF_GLIOGENESIS	GOBP_REGULATION_OF_GLIOGENESIS	92	0.461046678006801	1.81832670813916	7.90005626895924e-05	0.00179753090264532	0.0014057923420258	2971	tags=35%, list=17%, signal=29%	SERPINE2/PTPRZ1/IL6ST/SOX8/BMP2/TLR2/OLIG2/ID4/LRP2/MDK/DLX2/SOX11/LDLR/DLX1/ABCC8/SKI/BIN1/NOG/DAB1/IL1B/GJC2/ID2/GPR37L1/PTN/MAG/LIF/CLCF1/RNF112/EGR2/PRKCI/NOTCH1/PLAG1
GOBP_PHOSPHOLIPASE_C_ACTIVATING_G_PROTEIN_COUPLED_RECEPTOR_SIGNALING_PATHWAY	GOBP_PHOSPHOLIPASE_C_ACTIVATING_G_PROTEIN_COUPLED_RECEPTOR_SIGNALING_PATHWAY	GOBP_PHOSPHOLIPASE_C_ACTIVATING_G_PROTEIN_COUPLED_RECEPTOR_SIGNALING_PATHWAY	101	0.444857338805274	1.79220212717037	8.03576087779827e-05	0.00182428097399587	0.00142671273087582	4450	tags=35%, list=25%, signal=26%	PLCE1/LPAR1/P2RY1/NPR3/BICD1/NMUR1/F2R/ADRA1D/HTR2A/CCKBR/LPAR6/F2RL2/ADRA1B/C5AR2/NMBR/F2RL1/HRH1/ANO1/MC3R/GNA15/HOMER1/GNA14/CHRM1/NTSR2/GPR27/LPAR4/P2RY4/CCKAR/DRD1/PTGER3/HTR2B/P2RY12/GNA11/P2RY2/FPR2
GOCC_METHYLOSOME	GOCC_METHYLOSOME	GOCC_METHYLOSOME	12	-0.778158	-2.16439	8.12370421612825e-05	0.00184009219147752	0.00143907818641324	2863	tags=92%, list=16%, signal=77%	SNRPG/PRMT1/PRMT5/SNRPD1/SNRPE/SNRPD3/SNRPB/ERH/SNRPF/SNRPD2/WDR77
GOBP_DNA_STRAND_ELONGATION_INVOLVED_IN_DNA_REPLICATION	GOBP_DNA_STRAND_ELONGATION_INVOLVED_IN_DNA_REPLICATION	GOBP_DNA_STRAND_ELONGATION_INVOLVED_IN_DNA_REPLICATION	15	-0.734395	-2.21898	8.23498783552727e-05	0.00186110725082916	0.00145551340288728	2884	tags=73%, list=17%, signal=61%	MCM4/LIG3/POLD2/RFC4/GINS1/MCM3/MCM7/PCNA/DNA2/LIG1/POLE
GOBP_DNA_INTEGRITY_CHECKPOINT_SIGNALING	GOBP_DNA_INTEGRITY_CHECKPOINT_SIGNALING	GOBP_DNA_INTEGRITY_CHECKPOINT_SIGNALING	122	-0.358498	-1.73879	8.50387332826764e-05	0.00191756623458268	0.00149966819704545	3804	tags=38%, list=22%, signal=30%	SETMAR/CRY1/INTS7/TRIM39/PML/FBXO6/RAD1/ATRIP/CDK5RAP3/RFWD3/RPA2/BABAM2/GML/BRCA1/BRSK1/WDR76/TIPIN/MDC1/RAD9A/CHEK1/BRIP1/FANCD2/H2AX/TICRR/PLK3/CCND1/CASP2/DNA2/HUS1B/CLSPN/CDK1/CDC6/DONSON/CDC45/BABAM1/PLK1/DTL/TIMELESS/GTSE1/RHNO1/BLM/ORC1/E2F1/CDT1/EME1/CDK2
GOCC_PROTEASOME_CORE_COMPLEX	GOCC_PROTEASOME_CORE_COMPLEX	GOCC_PROTEASOME_CORE_COMPLEX	20	-0.667601	-2.18848	8.53512873145492e-05	0.00191821010373466	0.00150017174684356	4809	tags=85%, list=28%, signal=62%	PSMB6/PSMB9/PSMB11/PSMB10/PSMB1/PSMA4/PSMF1/PSMB8/PSMA7/PSMA6/PSMA3/PSMB5/PSMA5/PSMB7/PSMB3/PSMB2/PSMB4
GOBP_REGULATION_OF_CELL_MIGRATION_INVOLVED_IN_SPROUTING_ANGIOGENESIS	GOBP_REGULATION_OF_CELL_MIGRATION_INVOLVED_IN_SPROUTING_ANGIOGENESIS	GOBP_REGULATION_OF_CELL_MIGRATION_INVOLVED_IN_SPROUTING_ANGIOGENESIS	38	0.577010590974338	1.9520281287844	8.54487547452647e-05	0.00191821010373466	0.00150017174684356	3979	tags=55%, list=23%, signal=43%	VEGFA/FGF2/STARD13/ANXA1/FBXW7/PLK2/KLF4/MEOX2/NRP1/KDR/SRPX2/PIK3C2A/RHOJ/DLL4/PTGS2/NOTCH1/ABL1/TBXA2R/SPRED1/CARD10/THBS1
GOBP_AORTA_MORPHOGENESIS	GOBP_AORTA_MORPHOGENESIS	GOBP_AORTA_MORPHOGENESIS	32	0.614667422213922	2.00443034950538	8.61539763313504e-05	0.00192922651087775	0.00150878733213091	4134	tags=56%, list=24%, signal=43%	EYA1/PROX1/EFEMP2/RBPJ/TFAP2B/TGFB2/MYLK/EFNB2/ADAMTS9/FKBP10/HEY2/LRP1/BMPR1A/DLL4/NOTCH1/ENG/FOXH1/ACVRL1
GOBP_POSITIVE_REGULATION_OF_PROTEIN_TYROSINE_KINASE_ACTIVITY	GOBP_POSITIVE_REGULATION_OF_PROTEIN_TYROSINE_KINASE_ACTIVITY	GOBP_POSITIVE_REGULATION_OF_PROTEIN_TYROSINE_KINASE_ACTIVITY	55	0.528734991518397	1.90282980949359	8.63231510286353e-05	0.00192922651087775	0.00150878733213091	4610	tags=44%, list=26%, signal=32%	TGFA/AFAP1L2/PRNP/DLG4/ADORA1/HBEGF/FBXW7/AREG/ADAM17/EFNA1/DOK7/NRG1/EGF/DOCK3/PDGFB/BTC/PAK2/EREG/CSF1R/SRC/LILRA5/ACE/CASS4/DLG3
GOCC_U12_TYPE_SPLICEOSOMAL_COMPLEX	GOCC_U12_TYPE_SPLICEOSOMAL_COMPLEX	GOCC_U12_TYPE_SPLICEOSOMAL_COMPLEX	28	-0.605595	-2.18093	8.77854042793924e-05	0.00195755612159168	0.00153094302900133	2863	tags=54%, list=16%, signal=45%	SNRPG/PDCD7/SNRPD1/SNRPE/ZMAT5/SNRPD3/SNRNP35/SNRPB/PHF5A/SF3B5/YBX1/SNRPF/SNRPD2/SF3B4/SNRNP25
GOBP_REGULATION_OF_DNA_DIRECTED_DNA_POLYMERASE_ACTIVITY	GOBP_REGULATION_OF_DNA_DIRECTED_DNA_POLYMERASE_ACTIVITY	GOBP_REGULATION_OF_DNA_DIRECTED_DNA_POLYMERASE_ACTIVITY	13	-0.762763	-2.18494	9.05420349349029e-05	0.00201456027730159	0.00157552418498741	1847	tags=54%, list=11%, signal=48%	RFC4/GINS1/PCNA/CHTF18/GINS2/RFC5/RFC2
GOCC_NEURON_SPINE	GOCC_NEURON_SPINE	GOCC_NEURON_SPINE	173	0.392972808289121	1.68301888254535	9.10848973218453e-05	0.00202216514871037	0.00158147171555438	4432	tags=37%, list=25%, signal=28%	APP/MT3/TANC2/ATP2B1/ASAP1/SLC1A1/GRIA2/SORCS2/PPP1R9A/ARC/MAP1B/ARHGAP32/DLG4/ADGRB1/ADORA1/GRIA1/BCR/ITGA8/PTK2/GRIA4/CPEB4/HAP1/GPER1/KCNA4/ABI2/ATP6AP2/ABHD17C/NTSR1/NRGN/PDLIM4/MYL7/SHISA9/CRYAB/CANX/CALB1/DOCK10/STRN/ITGB1/PALMD/CRIPT/APBA1/NTRK2/KCNC3/PALM/HOMER1/NEDD4/SYNPO/SHISA7/P2RX3/ASIC2/NGFR/TRPV1/FXR2/APBA2/ALS2/DRD1/ARFGEF2/SHANK2/SHISA8/PRKAR2B/ABHD17B/USP8/OPHN1/P2RX6
GOBP_AMINOGLYCAN_BIOSYNTHETIC_PROCESS	GOBP_AMINOGLYCAN_BIOSYNTHETIC_PROCESS	GOBP_AMINOGLYCAN_BIOSYNTHETIC_PROCESS	80	0.475400956891947	1.83439196995472	9.18942796368934e-05	0.002035640463234	0.00159201033491043	4771	tags=49%, list=27%, signal=36%	CSGALNACT1/XYLT1/ST3GAL1/HS3ST1/GALNT5/EXT1/B3GNT7/GLCE/ANGPT1/B3GNT3/CHST6/HAS3/EXT2/HS6ST2/SLC10A7/IL1B/CHST5/DSE/CEMIP/HS3ST3A1/HS3ST5/HS2ST1/PXYLP1/NDST3/CHST15/HS6ST1/EGF/CHPF/CHST1/PDGFB/NFKB1/B4GALT4/CHST7/HS3ST3B1/TGFB1/ST3GAL6/CHST3/HYAL1/CHSY1
GOCC_MITOTIC_SPINDLE	GOCC_MITOTIC_SPINDLE	GOCC_MITOTIC_SPINDLE	159	-0.332295	-1.66382	9.45144004824478e-05	0.00208907983659775	0.00163380358682441	1688	tags=30%, list=10%, signal=28%	RAE1/IKBKG/MAPRE1/KIF11/EML2/SIRT2/CDC7/WRAP73/NUSAP1/TRAPPC14/KNSTRN/RACGAP1/HAUS4/SKA3/HAUS7/PRC1/FAM161A/RANGAP1/CAPG/KIF18B/NUP62/SLC34A1/AAAS/TPPP/HAUS5/CDK1/CDC6/GIT1/POLDIP2/NUDC/KIF22/KIF23/TPX2/EPB41/SKA1/SPAG5/PLK1/KLHL22/TUBG1/ESPL1/HAUS8/AURKA/KIFC1/RTRAF/TACC3/CDC16/AURKB/MAD1L1
GOCC_CENTRIOLE	GOCC_CENTRIOLE	GOCC_CENTRIOLE	143	-0.332474	-1.64959	9.59181590240085e-05	0.00211545816952731	0.00165443325075575	2648	tags=27%, list=15%, signal=23%	CETN2/SIRT2/ARMC9/WRAP73/CROCC/FBF1/PLK4/CEP295NL/C10orf90/STIL/PPP1R35/NUBP2/CCHCR1/RILPL1/DYNC2I2/HYLS1/CEP89/SFI1/CCDC78/CAPG/CEP128/TEDC1/HTT/CEP55/RAB8A/KIF24/RAN/CCNF/RTTN/CEP250/PLK1/CCDC92/TUBG1/CEP131/WDR62/MKS1/AURKA/POC1A/TEDC2
GOCC_DNA_REPLICATION_PREINITIATION_COMPLEX	GOCC_DNA_REPLICATION_PREINITIATION_COMPLEX	GOCC_DNA_REPLICATION_PREINITIATION_COMPLEX	12	-0.774368	-2.15385	9.64211287861001e-05	0.00212189779475232	0.00165946947895829	2884	tags=75%, list=17%, signal=63%	MCM4/MCM2/MCM6/GINS1/MCM3/MCM7/CDC45/GINS2/MCM5
GOBP_JNK_CASCADE	GOBP_JNK_CASCADE	GOBP_JNK_CASCADE	174	0.391350829579471	1.67763812088685	9.78806893073785e-05	0.00214931461214914	0.00168091130890538	3321	tags=32%, list=19%, signal=26%	SFRP1/DIXDC1/DAB2IP/APP/FZD7/TPD52L1/TNFRSF19/TRIB1/STK3/ARHGEF6/SH3RF1/PJA2/CDC42EP5/TRPV4/RB1CC1/WNT16/HIPK3/COPS5/XIAP/LRRK2/NOD2/PDCD4/SEMA3A/RASGRP1/PLCB1/MAP3K20/PAFAH1B1/MAP4K4/PHLPP1/ADORA2B/MARVELD3/SH3RF3/IL1B/CCN2/WNT5A/CYLD/ATF2/IGF1R/GADD45A/CRACR2A/EGFR/KLHL31/F2RL1/IL1A/EPHB1/FKTN/MAP3K5/MAP2K4/MINK1/MAPK8IP3/NCOR1/DUSP19/PRKN/ZMYND11/TGFBR3
GOBP_NEGATIVE_REGULATION_OF_CELL_CYCLE_PHASE_TRANSITION	GOBP_NEGATIVE_REGULATION_OF_CELL_CYCLE_PHASE_TRANSITION	GOBP_NEGATIVE_REGULATION_OF_CELL_CYCLE_PHASE_TRANSITION	232	-0.293802	-1.55438	9.85139750859417e-05	0.00215850772862596	0.00168810095595036	3727	tags=36%, list=21%, signal=29%	CRY1/APBB1/INTS7/NSUN2/TRIM39/NKX3-1/DACT1/VPS4A/PML/FBXO6/GEN1/NDC80/BCL2/RAD1/ATRIP/CDK5RAP3/FBXO7/PINX1/RFWD3/AVEN/RPA2/BABAM2/GML/BRCA1/BRSK1/WDR76/MIIP/TIPIN/MDC1/RAD9A/MACROH2A1/PSMG2/ZFYVE19/KNTC1/CHEK1/TTK/MYO16/INTS3/BUB1B/BRIP1/FANCD2/MAD2L2/ZWILCH/BUB1/H2AX/TICRR/PLK3/EZH2/CCND1/BUB3/LCMT1/CASP2/DNA2/HUS1B/CLSPN/CDK1/METTL13/CDC6/TRIP13/CCNB1/DONSON/CDC45/NABP2/BABAM1/E2F7/PLK1/KLHL22/…
GOCC_ENDORIBONUCLEASE_COMPLEX	GOCC_ENDORIBONUCLEASE_COMPLEX	GOCC_ENDORIBONUCLEASE_COMPLEX	32	-0.558547	-2.0553	9.87918885164103e-05	0.00215989135393378	0.00168918304575427	3484	tags=59%, list=20%, signal=48%	DROSHA/AGO4/LAS1L/RPP14/RPP40/DGCR8/RPP25L/PRORP/CLP1/RPP38/HSD17B10/RPP30/POP5/POP4/TARBP2/POP7/RPP21/RPP25/TSEN54
GOBP_EAR_MORPHOGENESIS	GOBP_EAR_MORPHOGENESIS	GOBP_EAR_MORPHOGENESIS	122	0.422987278612015	1.74545660740425	9.92771861415103e-05	0.00216579319094397	0.00169379868672078	3561	tags=31%, list=20%, signal=25%	FZD6/ZEB1/EYA1/TTC39C/HPN/SPRY2/PRRX1/PROX1/BCR/ITGA8/CTHRC1/MYO15A/SLITRK6/TBX3/HOXA2/MYO3B/CHRNA9/ALDH1A3/MAFB/ATP8A2/OSR1/INSIG2/LHFPL5/NOG/WNT5A/FGF9/DLX5/SOX9/TSHZ1/LRIG1/GJB6/MYO7A/NKX3-2/EDNRA/NIPBL/GRHL3/CEP290/DLX6
GOBP_POSITIVE_REGULATION_OF_GLIOGENESIS	GOBP_POSITIVE_REGULATION_OF_GLIOGENESIS	GOBP_POSITIVE_REGULATION_OF_GLIOGENESIS	59	0.515167260797982	1.88523269602263	0.000100524097646107	0.00218376942430751	0.00170785733303598	3186	tags=39%, list=18%, signal=32%	SERPINE2/PTPRZ1/IL6ST/SOX8/BMP2/TLR2/OLIG2/LRP2/MDK/BIN1/IL1B/GJC2/ID2/PTN/MAG/LIF/CLCF1/RNF112/EGR2/PRKCI/NOTCH1/PLAG1/TP73
GOBP_NEGATIVE_REGULATION_OF_CANONICAL_WNT_SIGNALING_PATHWAY	GOBP_NEGATIVE_REGULATION_OF_CANONICAL_WNT_SIGNALING_PATHWAY	GOBP_NEGATIVE_REGULATION_OF_CANONICAL_WNT_SIGNALING_PATHWAY	132	0.424407443302443	1.76216066320974	0.000100535472154159	0.00218376942430751	0.00170785733303598	3759	tags=37%, list=22%, signal=29%	IGFBP2/FZD6/SFRP1/DAB2IP/TLE4/RBMS3/CAV1/STK3/FOXO1/BMP2/CTNNBIP1/DKK3/AMFR/FZD1/WWTR1/CTHRC1/FRMD8/TLE2/CSNK1A1/IGFBP1/MDK/SOSTDC1/NKX2-5/JADE1/TPBG/CDH2/NOG/LRP4/WNT5A/CYLD/EGR1/APC/TCF7L2/IGFBP6/TNN/SOX9/SOX2/SOST/FZD4/NPHP3/NOTCH1/HECW1/PRKN/DKKL1/GPC3/NKD2/CSNK1A1L/NKD1/TLE7
GOBP_GASTRULATION	GOBP_GASTRULATION	GOBP_GASTRULATION	183	0.390007089221281	1.68417536861857	0.000102712572643839	0.0022262507393946	0.00174108063247452	3160	tags=32%, list=18%, signal=26%	SFRP1/FZD7/ITGB3/ITGA2/EYA1/KIF16B/ITGAV/EXT1/ITGA8/ETS2/ITGB4/POFUT2/TLX2/ACVR2A/PHLDB1/LAMB1/KLF4/LAMA3/COL8A1/ACVR1/LMBRD1/EPHA2/POGLUT1/SNAI1/EXT2/DUSP5/OSR1/CER1/BMP7/APLN/NOG/ITGB5/LRP5/TGFBR2/WNT5A/MYADM/SETD2/FOXF1/HNF4A/ITGB1/INHBA/BMPR1A/HMGA2/GJA1/SOX2/DUSP1/TP53/TASOR/FOXC1/NPHP3/CUL3/WNT3/COL4A2/BMP4/SMAD4/COL6A1/IL1RN/SMAD1
GOBP_CENTROMERE_COMPLEX_ASSEMBLY	GOBP_CENTROMERE_COMPLEX_ASSEMBLY	GOBP_CENTROMERE_COMPLEX_ASSEMBLY	31	-0.576047	-2.08935	0.000103815434943272	0.00224414725697996	0.00175507693558865	3075	tags=48%, list=18%, signal=40%	MIS18A/POGZ/RNF4/KNTC1/OIP5/HJURP/CENPH/CENPX/DLGAP5/HELLS/TRAPPC12/CENPO/CENPA/CENPI/CENPW
GOBP_NEGATIVE_REGULATION_OF_OSTEOBLAST_DIFFERENTIATION	GOBP_NEGATIVE_REGULATION_OF_OSTEOBLAST_DIFFERENTIATION	GOBP_NEGATIVE_REGULATION_OF_OSTEOBLAST_DIFFERENTIATION	46	0.545502013889415	1.91560359641357	0.000103984550238904	0.00224414725697996	0.00175507693558865	4683	tags=54%, list=27%, signal=40%	SFRP1/CRIM1/PTCH1/HOXA2/AREG/CDK6/NBR1/IGFBP5/FGF23/SKI/NOG/LRP5/TNFAIP6/TRPM4/OSTN/TNN/SOX9/NOTCH1/SEMA4D/RANBP3L/HAND2/ID3/TWIST1/HDAC7/TMEM64
GOBP_TRNA_5_END_PROCESSING	GOBP_TRNA_5_END_PROCESSING	GOBP_TRNA_5_END_PROCESSING	16	-0.715935	-2.21864	0.000104759856868913	0.00225603828807422	0.00176437653673959	3035	tags=75%, list=17%, signal=62%	RPP14/RPP40/RPP25L/PRORP/RPP38/HSD17B10/RPP30/POP5/POP4/POP7/RPP21/RPP25
GOCC_NUCLEAR_REPLICATION_FORK	GOCC_NUCLEAR_REPLICATION_FORK	GOCC_NUCLEAR_REPLICATION_FORK	27	-0.60485	-2.13769	0.000105988323461406	0.0022776166005371	0.00178125225574365	2551	tags=56%, list=15%, signal=48%	RPA2/MMS22L/TIPIN/POLD2/TONSL/MCM10/RPA3/MCM3/PRIM1/POLA2/PCNA/TIMELESS/POLD1/WDHD1/PRIM2
GOBP_COLUMNAR_CUBOIDAL_EPITHELIAL_CELL_DIFFERENTIATION	GOBP_COLUMNAR_CUBOIDAL_EPITHELIAL_CELL_DIFFERENTIATION	GOBP_COLUMNAR_CUBOIDAL_EPITHELIAL_CELL_DIFFERENTIATION	88	0.460681687864064	1.81021404476487	0.00010888132871868	0.00233479642414449	0.00182597079606325	4201	tags=42%, list=24%, signal=32%	BMP6/IL6ST/FGF2/MAP1B/FAM20C/BMP2/EXT1/PROX1/SERPINE1/YAP1/CDK6/IL31RA/RARG/SOX11/ROS1/CDH2/PAX6/CEBPB/WNT5A/YIPF6/HNF4A/HOXA5/TMEM231/NOTCH1/ABL1/BMP4/ENAM/PRDM1/NKX3-2/DLX3/RARB/TP63/B9D1/AGR2/RFX3/ZBED6/SRC
GOCC_CAVEOLA	GOCC_CAVEOLA	GOCC_CAVEOLA	83	0.471128705358794	1.82104923220121	0.000110255444150364	0.00235923191876642	0.00184508102730464	2518	tags=37%, list=14%, signal=32%	EFNA5/ATP1B1/AKAP6/CAV1/SLC2A1/PTCH1/CDH13/CAV2/INSR/DLC1/EMP2/LRRK2/CAVIN1/F2R/HTR2A/EHD2/KCNMA1/ADCY8/CD36/GASK1A/CTNNA1/MYOF/FXYD1/TGFBR2/TRPC4/IGF1R/ADRA1B/PLPP1/BMPR1A/TFPI/CAVIN2
GOBP_STEM_CELL_DIFFERENTIATION	GOBP_STEM_CELL_DIFFERENTIATION	GOBP_STEM_CELL_DIFFERENTIATION	212	0.369599031061355	1.61744303235943	0.000111015969997252	0.00237046201754218	0.00185386373409201	3846	tags=33%, list=22%, signal=26%	SEMA4B/SFRP1/GDNF/LTBP3/EDN3/NFE2L2/FGF2/SOX8/SEMA3D/STAT3/TEAD2/EXT1/FZD1/A2M/LAMA5/EFNB1/YAP1/RBPJ/CDK6/TGFB2/TAPT1/SEMA3A/SOX5/REST/SOX11/ACVR1/KDM3A/NKX2-5/NRP1/SEMA3E/CITED2/CDH2/OSR1/HOXA7/BMP7/NUDT21/SETD2/PTN/BMPR1A/SP7/LIF/HMGA2/N4BP2L2/FBXL17/SOX9/SEMA3C/FOLR1/OCIAD1/TP53/FOXC1/NOTCH1/TRIM6/ABL1/WNT3/DHX36/BMP4/NRG1/SHC4/SMAD4/SEMA3F/SEMA4D/PUM1/RUNX2/EDNRA/TP63/HAND2/UFL1/RDH10/MEF2C/E…
GOBP_TRANSFORMING_GROWTH_FACTOR_BETA_RECEPTOR_SIGNALING_PATHWAY	GOBP_TRANSFORMING_GROWTH_FACTOR_BETA_RECEPTOR_SIGNALING_PATHWAY	GOBP_TRANSFORMING_GROWTH_FACTOR_BETA_RECEPTOR_SIGNALING_PATHWAY	190	0.380173083744551	1.64429764595339	0.000112399349423966	0.00239491579906107	0.00187298826693995	4245	tags=38%, list=24%, signal=29%	LTBP3/ZEB1/CAV1/GLG1/PRDM16/STAT3/SPRY1/BMP2/SPRY2/DKK3/EMILIN1/ZMIZ1/ITGA8/LOX/PTK2/SPRED3/CAV2/ADAM17/HTRA1/APPL2/PALS1/TGFB2/LRG1/SMAD7/SMAD5/TGFB3/SOX11/ACVR1/LDLRAD4/FMOD/LTBP1/SLC2A10/SKI/CITED2/NREP/FUT8/ITGB5/TGFBR2/HSPA5/GDF9/FBN1/GDF5/ITGB1/BMPR1A/NPNT/FOLR1/FBN2/TP53/PEG10/LTBP4/LEMD3/SMURF2/BCL9L/SMAD4/ZFYVE9/SMAD1/BCL9/TGFBR3/LEFTY1/SPRED1/SNX25/APPL1/ENG/SPRED2/FOXH1/LTBP2/THBS1/FNT…
GOCC_REPLISOME	GOCC_REPLISOME	GOCC_REPLISOME	15	-0.725126	-2.19098	0.000113134105335625	0.00240547504727353	0.00188124632261664	3043	tags=67%, list=17%, signal=55%	RPA2/POLD2/RPA3/MCM3/PRIM1/POLA2/PCNA/DONSON/POLD1/PRIM2
GOBP_STRIATED_MUSCLE_CELL_PROLIFERATION	GOBP_STRIATED_MUSCLE_CELL_PROLIFERATION	GOBP_STRIATED_MUSCLE_CELL_PROLIFERATION	60	0.509397383273628	1.8646080349812	0.000114281609097489	0.00241945448628683	0.00189217920186884	3321	tags=43%, list=19%, signal=35%	FGF2/SIX5/ANGPT1/YAP1/RBPJ/VGLL4/TGFB2/MEGF10/RUNX1/CFLAR/NKX2-5/NDRG4/HEY2/CITED2/NOG/TGFBR2/MAPK11/FGF9/ZFPM2/BMPR1A/EPHB1/FOXC1/NOTCH1/SMAD1/TP73/TGFBR3
GOMF_EXONUCLEASE_ACTIVITY	GOMF_EXONUCLEASE_ACTIVITY	GOMF_EXONUCLEASE_ACTIVITY	82	-0.408648	-1.85832	0.000114513307693401	0.00241945448628683	0.00189217920186884	3545	tags=44%, list=20%, signal=35%	EXOSC3/ERI1/DCLRE1C/REXO5/MGME1/RAD1/PARN/EXD2/EXOSC7/EXO5/CPSF3/USB1/DXO/EXOG/EXOSC5/RAD9A/EXOSC9/APEX1/DCPS/APTX/ERI3/TRIR/ISG20L2/POLG/REXO1/ISG20/EXO1/DCLRE1B/DIS3L2/FEN1/AEN/TDP1/POLD1/POLE/APEX2/EXOSC1
GOBP_REGULATION_OF_CARTILAGE_DEVELOPMENT	GOBP_REGULATION_OF_CARTILAGE_DEVELOPMENT	GOBP_REGULATION_OF_CARTILAGE_DEVELOPMENT	68	0.492996102817171	1.85349639378892	0.000114414910073344	0.00241945448628683	0.00189217920186884	3441	tags=44%, list=20%, signal=36%	LTBP3/BMP6/GLG1/BMP2/TRPS1/LOXL2/WNT9A/TAPT1/RARG/SMAD7/SOX5/MDK/PTHLH/NOG/CCN2/WNT5A/ZBTB16/GDF5/CHADL/SOX9/MBOAT2/CCN4/GDF6/PKDCC/BMP4/SMAD1/LNPK/RUNX2/NKX3-2/RARB
GOBP_DNA_DEPENDENT_DNA_REPLICATION_MAINTENANCE_OF_FIDELITY	GOBP_DNA_DEPENDENT_DNA_REPLICATION_MAINTENANCE_OF_FIDELITY	GOBP_DNA_DEPENDENT_DNA_REPLICATION_MAINTENANCE_OF_FIDELITY	49	-0.47707	-1.94049	0.00011511096115497	0.00242698309504304	0.00189806708981559	4206	tags=51%, list=24%, signal=39%	ZNF365/KHDC3L/FAM111A/RTEL1/SETMAR/FANCM/GEN1/EXD2/RFWD3/MMS22L/TIPIN/TONSL/CENPX/PCNA/ALYREF/DNA2/DONSON/TIMELESS/POLD1/DDX11/BLM/EME1/POLE/RAD51/TRAIP
GOBP_REGULATION_OF_POTASSIUM_ION_TRANSMEMBRANE_TRANSPORTER_ACTIVITY	GOBP_REGULATION_OF_POTASSIUM_ION_TRANSMEMBRANE_TRANSPORTER_ACTIVITY	GOBP_REGULATION_OF_POTASSIUM_ION_TRANSMEMBRANE_TRANSPORTER_ACTIVITY	58	0.509867103603906	1.86077757073483	0.000116419483969508	0.00244943671606974	0.00191562736009725	5209	tags=53%, list=30%, signal=38%	ATP1B2/ATP1B1/AKAP6/CAV1/LRRC52/AMIGO1/KCNE1/KCNE3/VAMP2/KCNG1/FHL1/KCNE2/ABCC8/WWP2/CAB39/ATP1B3/KCNS2/AKAP9/ITGB1/NEDD4/KCNC1/CRBN/KCNC2/YWHAE/MTNR1B/KCNE4/KCNS1/RNF207/GAL/KCNAB1/ALG10B
GOBP_HEART_VALVE_MORPHOGENESIS	GOBP_HEART_VALVE_MORPHOGENESIS	GOBP_HEART_VALVE_MORPHOGENESIS	55	0.522843421857686	1.8816270244407	0.000117429862791635	0.00246065901744828	0.00192440396878567	3050	tags=42%, list=17%, signal=35%	FGFRL1/BMP2/EMILIN1/DCHS1/ROCK2/TGFB2/ADAMTS9/STRA6/ACVR1/SLIT2/NKX2-5/EFNA1/SNAI1/HEY2/TGFBR2/BMPR1A/ROBO1/SOX9/DLL4/NOTCH1/BMP4/NFATC1/SMAD4
GOMF_RIBONUCLEOPROTEIN_COMPLEX_BINDING	GOMF_RIBONUCLEOPROTEIN_COMPLEX_BINDING	GOMF_RIBONUCLEOPROTEIN_COMPLEX_BINDING	149	-0.328685	-1.63437	0.000117442212227819	0.00246065901744828	0.00192440396878567	3756	tags=37%, list=21%, signal=29%	C1QBP/SEC61A2/RPSA/ZNF598/SND1/ERI1/CPEB1/SHFL/MTIF2/BAG6/MTRFR/MTOR/PPP1CA/PRPF6/SNRPG/IGHMBP2/XPO5/PRMT5/CPEB2/MALSU1/SNRPD1/EIF6/GCN1/PRMT7/EIF1/EEFSEC/SEC61B/TTC5/SNRPA/EIF5A/PTCD3/DHX33/EIF4A3/SRP54/EZH2/STRAP/PRPF31/SNRPB/GUF1/UNK/RPLP1/PQBP1/NOLC1/PPIH/NME1/EIF3K/UNG/ERAL1/LETM1/TMEM147/TIMM50/NOPCHAP1/NAA10/OXA1L/TACO1
GOBP_REGIONALIZATION	GOBP_REGIONALIZATION	GOBP_REGIONALIZATION	346	0.336164773886912	1.52681867063458	0.000117929466371859	0.00246573106715547	0.00192837065921989	5998	tags=44%, list=34%, signal=29%	SFRP1/GDNF/PGAP1/FGF2/ARC/SPRY1/BMP2/CTNNBIP1/EXT1/PCSK6/HOXA3/PTCH1/HOXA10/ETS2/TBX3/HOXA2/RBPJ/LRP2/FOXJ1/ACVR2A/PRKACB/TTC21B/GDF11/GLI2/BHLHE40/RARG/SEMA3A/LHX2/HOXA4/DLX2/SOSTDC1/ACVR1/INTU/NKX2-5/MAFB/DLX1/MEOX2/FGF1/ATP6AP2/POGLUT1/NRP1/SNAI1/SKI/HEY2/CITED2/HOXC13/OSR1/PAX6/CER1/HOXA7/NOG/HOXD10/LRP4/LRP5/GORAB/WNT5A/RIPPLY1/HOXA6/HOXD13/ZBTB16/TCTN1/FOXF1/HOXA5/BMPR1A/DISP1/NR2F2/ROBO1/I…
GOBP_NEGATIVE_REGULATION_OF_NEURON_DIFFERENTIATION	GOBP_NEGATIVE_REGULATION_OF_NEURON_DIFFERENTIATION	GOBP_NEGATIVE_REGULATION_OF_NEURON_DIFFERENTIATION	72	0.482325991539133	1.82464269145635	0.000120079215328284	0.00250547026671483	0.00195944943641174	6095	tags=56%, list=35%, signal=36%	DIXDC1/APP/SOX8/OLIG2/ID4/CNTN4/HOXA2/GDF11/CTDSP1/DLX2/REST/DLX1/SLC6A4/ZNF536/PAX6/BMP7/GPR37L1/CNTF/MAG/SOX9/SOX2/NOTCH1/TP73/CNTN2/ISL2/ZHX2/MEIS1/GLI3/NOTCH3/HES5/MIB1/POU4F2/SPAG9/HEY1/JAG1/LBX1/DTX1/NKX2-2/DDX6/B2M
GOBP_POSITIVE_REGULATION_OF_VASCULATURE_DEVELOPMENT	GOBP_POSITIVE_REGULATION_OF_VASCULATURE_DEVELOPMENT	GOBP_POSITIVE_REGULATION_OF_VASCULATURE_DEVELOPMENT	157	0.399382765214085	1.69131555060498	0.000120702020150295	0.00251325096615221	0.00196553447654572	5630	tags=49%, list=32%, signal=34%	VEGFA/PRKCA/ANGPT2/NFE2L2/FLT1/FGF2/STAT3/AGO2/MTDH/SASH1/PGF/RAPGEF3/SERPINE1/C5/ANGPTL4/TJP1/ADM/F3/CAMP/BMPER/LRG1/KLF4/FUT1/MDK/RUNX1/FGF1/SP1/NRP1/KDR/IL1B/TGFBR2/WNT5A/CCL24/GAB1/ITGB1/CHI3L1/AGGF1/HMGA2/TNN/IL1A/EMC10/AQP1/HK2/ADM2/ABL1/TBXA2R/SMAD1/RRAS/HGF/JMJD8/PTGIS/ENG/JUP/THBS1/ACVRL1/ITGB8/TWIST1/TLR3/ZNF304/HYAL1/ITGA5/ANXA3/FOXC2/ADAM12/MYDGF/CYSLTR1/CMA1/CX3CR1/ERAP1/NINJ1/PLCG1/…
GOBP_POSITIVE_REGULATION_OF_INFLAMMATORY_RESPONSE	GOBP_POSITIVE_REGULATION_OF_INFLAMMATORY_RESPONSE	GOBP_POSITIVE_REGULATION_OF_INFLAMMATORY_RESPONSE	134	0.409997222787902	1.70399927197454	0.000123756052789151	0.00257151781591012	0.0020111031458037	4398	tags=39%, list=25%, signal=29%	APP/IL6ST/ITGA2/OSMR/CDK19/NUPR1/TLR2/NAPEPLD/TRPV4/SERPINE1/TAFA3/TNFRSF1A/IL33/CAMK2N1/LPL/LRRK2/TNFRSF11A/PDCD4/IL1RL1/MGST2/MDK/NMI/LDLR/ADORA2B/CNR1/CEBPB/IL1B/WNT5A/C2CD4A/CTSC/CCL24/CD47/STAT5B/NLRP1/CCN4/NLRP10/PTGS2/IL15/TNIP1/ALOX5AP/CX3CL1/NPY5R/TSLP/TLR4/VAMP7/PTGER3/ZP3/MAPK13/SETD4/LILRA5/ACE/TLR3
GOCC_SNO_S_RNA_CONTAINING_RIBONUCLEOPROTEIN_COMPLEX	GOCC_SNO_S_RNA_CONTAINING_RIBONUCLEOPROTEIN_COMPLEX	GOCC_SNO_S_RNA_CONTAINING_RIBONUCLEOPROTEIN_COMPLEX	24	-0.617315	-2.12555	0.000124028000587425	0.00257185484929429	0.0020113667290054	3443	tags=71%, list=20%, signal=57%	DKC1/NOP56/SNRNP40/RPP40/GAR1/RPP25L/FBL/RPP38/SNU13/RRP9/RPP30/NOLC1/POP5/POP4/NOP10/POP7/RPP25
GOBP_REGULATION_OF_HORMONE_SECRETION	GOBP_REGULATION_OF_HORMONE_SECRETION	GOBP_REGULATION_OF_HORMONE_SECRETION	232	0.368366853474272	1.62222293972066	0.000124412960577683	0.00257452910397071	0.00201345817941618	4479	tags=35%, list=26%, signal=27%	SPP1/SFRP1/BMP6/EFNA5/EDN3/P2RY1/ANXA1/C1QTNF3/INHA/KCNJ11/ADORA1/OXCT1/TFAP2B/SLC30A8/VAMP2/CPT1A/GPER1/BAIAP3/INHBB/REST/SOX11/FGF23/NLGN2/ADCY8/ABCC8/GPLD1/CNR1/SELENOT/RAB11FIP5/LRP5/IL1B/GDF9/PER2/SLC9B2/HNF4A/TRPM4/TCF7L2/GLUL/INHBA/GCK/SYTL4/LIF/GJA1/ANO1/ADCYAP1/GHRHR/CRHBP/BMP8A/SMAD4/RAB11FIP1/CRHR1/OSBP/PRKN/CRY2/TFR2/TRPM2/ABAT/GPR27/RPH3AL/ACSL4/IRS2/LRRC8A/IL11/CREB1/TMF1/C1QTNF1/SS…
GOBP_REGULATION_OF_POTASSIUM_ION_TRANSPORT	GOBP_REGULATION_OF_POTASSIUM_ION_TRANSPORT	GOBP_REGULATION_OF_POTASSIUM_ION_TRANSPORT	100	0.446910473316566	1.79785923456814	0.000126788771794164	0.00261830529349879	0.00204769415939911	2369	tags=30%, list=14%, signal=26%	ATP1B2/ATP1B1/EDN3/AKAP6/CAV1/WNK4/LRRC52/PRNP/ADORA1/AMIGO1/KCNIP1/KCNE1/KCNN4/KCNE3/VAMP2/HTR2A/KCNG1/FHL1/KCNE2/RGS4/ABCC8/WWP2/BIN1/CAB39/ATP1B3/KCNS2/AKAP9/ITGB1/GCK/ANO6
GOBP_LUNG_ALVEOLUS_DEVELOPMENT	GOBP_LUNG_ALVEOLUS_DEVELOPMENT	GOBP_LUNG_ALVEOLUS_DEVELOPMENT	44	0.550275792779996	1.92021495521137	0.000127640976000959	0.00263050265500336	0.00205723333192227	4383	tags=52%, list=25%, signal=39%	PDGFA/ERRFI1/LTBP3/TGFB3/IGFBP5/STRA6/EDN2/KDR/SFTPD/FOXF1/HOXA5/LIF/HS6ST1/MMP12/PKDCC/BMP4/NKIRAS1/SLC7A11/ATXN1L/MAN1A2/CREB1/RC3H2/ACE
GOBP_SPINDLE_ORGANIZATION	GOBP_SPINDLE_ORGANIZATION	GOBP_SPINDLE_ORGANIZATION	204	-0.299562	-1.55724	0.000129871489651976	0.0026709970785888	0.00208890274605439	2301	tags=26%, list=13%, signal=23%	CCDC61/RNF4/FLNA/KNSTRN/BORA/SAC3D1/RACGAP1/TTK/NEK2/CENPH/CSNK1D/RGS14/STIL/HAUS4/EZR/TUBGCP2/DLGAP5/KIF4A/LZTS2/HAUS7/MYH9/PRC1/CHMP6/DCTN2/NUP62/CCNB2/AAAS/AUNIP/TPPP/HAUS5/KPNB1/INCENP/RCC1/CCNB1/POLDIP2/NUDC/KIF23/TPX2/RAN/MYBL2/SPAG5/PLK1/TUBG1/TUBB/ESPL1/WDR62/CDC20/DYNC1H1/HAUS8/AURKA/KIFC1/TACC3/CHMP1B/AURKB
GOBP_MITOCHONDRIAL_ELECTRON_TRANSPORT_CYTOCHROME_C_TO_OXYGEN	GOBP_MITOCHONDRIAL_ELECTRON_TRANSPORT_CYTOCHROME_C_TO_OXYGEN	GOBP_MITOCHONDRIAL_ELECTRON_TRANSPORT_CYTOCHROME_C_TO_OXYGEN	13	-0.753619	-2.15874	0.000133877509138652	0.00273434601316436	0.00213844595389062	3030	tags=77%, list=17%, signal=64%	COX5B/COX6A2/AFG1L/COX7C/COX7A2L/CYCS/COX4I1/COX15/COX6A1/COX5A
GOBP_SPLICEOSOMAL_SNRNP_ASSEMBLY	GOBP_SPLICEOSOMAL_SNRNP_ASSEMBLY	GOBP_SPLICEOSOMAL_SNRNP_ASSEMBLY	37	-0.538001	-2.0148	0.000133547982771576	0.00273434601316436	0.00213844595389062	2978	tags=59%, list=17%, signal=49%	CD2BP2/SART1/GEMIN2/COIL/GEMIN6/PRPF6/SNRPG/PRMT5/SNRPD1/PRMT7/SNRPE/SNRPD3/STRAP/PRPF31/SNRPB/DDX20/LSM4/SNRPF/SNRPD2/LSM2/SNRPC/GEMIN7
GOMF_CELL_ADHESION_MEDIATOR_ACTIVITY	GOMF_CELL_ADHESION_MEDIATOR_ACTIVITY	GOMF_CELL_ADHESION_MEDIATOR_ACTIVITY	64	0.499175467064034	1.85080054026876	0.000133958970624861	0.00273434601316436	0.00213844595389062	3468	tags=47%, list=20%, signal=38%	ITGA2/ITGA1/PALLD/ANXA1/NPTN/BCAM/EMILIN1/ITGA10/NRCAM/CNTN4/PDLIM5/NFASC/CNTN6/JAM3/VSTM2L/ROBO3/CD200/CD47/ITGB1/NEXN/GLDN/ITGA11/RAB10/EMB/IZUMO1/TMOD3/CNTN2/DSG2/KRT18/PLXNB3
GOMF_ENDOPEPTIDASE_REGULATOR_ACTIVITY	GOMF_ENDOPEPTIDASE_REGULATOR_ACTIVITY	GOMF_ENDOPEPTIDASE_REGULATOR_ACTIVITY	188	0.383258839795538	1.65977335579412	0.000134039234810582	0.00273434601316436	0.00213844595389062	4693	tags=37%, list=27%, signal=28%	SERPINE2/ITIH6/APLP2/APP/MT3/SERPINA3/ITIH5/CRIM1/PRNP/SERPINA5/ABCA2/A2M/RPS6KA3/SERPINE1/TIMP1/C5/VSIR/XIAP/C4A/CST3/RECK/SERPINB8/C4B/SPINK9/SERPINH1/SERPINB2/SERPINB10/BIRC2/SPINK13/SERPINB6/BIN1/NOL3/WFDC13/WFDC3/SPINK6/COL4A3/TFPI/TIMP4/EPPIN/CPAMD8/SERPINB1/NLRP1/WFDC8/KNG1/SERPINF1/CSN2/CSTL1/PAPLN/SERPINB9/SERPINI1/BIRC3/COL28A1/AMBP/WFDC9/NAIP/APH1B/ROCK1/WFDC10B/SERPINA11/SERPING1/WFIK…
GOBP_FACE_DEVELOPMENT	GOBP_FACE_DEVELOPMENT	GOBP_FACE_DEVELOPMENT	48	0.538436825642851	1.90358688692575	0.000135963798756661	0.00276799174918166	0.0021647592250368	4176	tags=44%, list=24%, signal=33%	ASPH/TIPARP/ALDH1A3/RARG/TGFB3/STRA6/CRISPLD1/SKI/RAB3GAP1/NOG/WNT5A/CSRNP1/DLX5/ARID5B/RRAS/HOXB3/EDNRA/PLEKHA1/NIPBL/MAP2K1/CRISPLD2
GOBP_ENDOCARDIAL_CUSHION_FORMATION	GOBP_ENDOCARDIAL_CUSHION_FORMATION	GOBP_ENDOCARDIAL_CUSHION_FORMATION	31	0.615598523890363	1.99986824362743	0.00013699753171132	0.00278096332475847	0.00217490388601762	3050	tags=58%, list=17%, signal=48%	BMP2/TBX3/DCHS1/RBPJ/TMEM100/TGFB2/TGFB3/ACVR1/SNAI1/HEY2/BMP7/NOG/TGFBR2/BMPR1A/ROBO1/NOTCH1/BMP4/SMAD4
GOCC_TRANSFERASE_COMPLEX_TRANSFERRING_PHOSPHORUS_CONTAINING_GROUPS	GOCC_TRANSFERASE_COMPLEX_TRANSFERRING_PHOSPHORUS_CONTAINING_GROUPS	GOCC_TRANSFERASE_COMPLEX_TRANSFERRING_PHOSPHORUS_CONTAINING_GROUPS	252	-0.286726	-1.52018	0.000137154003090405	0.00278096332475847	0.00217490388601762	2721	tags=29%, list=16%, signal=25%	GTF2H4/LAS1L/CDK5R1/BCCIP/IKBKG/POLR1G/CCNA2/TAF5L/IRS1/PFKM/SUPT3H/POLR1C/TAF6L/CCNJL/PAF1/PIK3C2B/GTF2F1/POLD2/XRCC6/CCNQ/RECQL5/PYCARD/PFKP/POLR2I/POLRMT/POLR1H/CISH/TAF10/MMS19/CKS1B/POLR3K/MCM3/CHUK/PARD6A/MAD2L2/CCNJ/POLR1A/PRIM1/POLR2J/SOCS6/CCND1/POLG/TERT/PIK3R2/POLR3A/CDK4/PHKG2/POLE4/POLA2/PCNA/CCNB2/DAPK1/POLR3C/CDK1/TAF6/CKS2/PRKAG2/POLR2E/CCNB1/ERCC2/CCNE1/CCNF/POLD1/POLR2L/PRIM2/CN…
GOMF_SNORNA_BINDING	GOMF_SNORNA_BINDING	GOMF_SNORNA_BINDING	32	-0.552991	-2.03486	0.000138307790269714	0.00278847884112218	0.00218078153481628	1718	tags=53%, list=10%, signal=48%	BMS1/NHP2/NUDT5/DKC1/NOP56/GAR1/TBL3/SNU13/RRP9/IMP3/ISG20/BYSL/IMP4/NOLC1/DHX37/NOP10/NUDT1
GOBP_SMOOTH_MUSCLE_TISSUE_DEVELOPMENT	GOBP_SMOOTH_MUSCLE_TISSUE_DEVELOPMENT	GOBP_SMOOTH_MUSCLE_TISSUE_DEVELOPMENT	22	0.66360251758133	1.98190168463529	0.000138145844990138	0.00278847884112218	0.00218078153481628	2990	tags=55%, list=17%, signal=45%	PROX1/PTCH1/EFEMP2/ITGA8/TIPARP/TFAP2B/MYLK/PKD2/STRA6/OSR1/SOX9/BMP4
GOMF_PEPTIDASE_REGULATOR_ACTIVITY	GOMF_PEPTIDASE_REGULATOR_ACTIVITY	GOMF_PEPTIDASE_REGULATOR_ACTIVITY	222	0.37393194921358	1.64095829458694	0.000138356462336678	0.00278847884112218	0.00218078153481628	4122	tags=33%, list=24%, signal=25%	SERPINE2/ITIH6/APLP2/APP/MT3/SERPINA3/ITIH5/CAV1/CRIM1/PRNP/SERPINA5/R3HDML/ABCA2/A2M/RPS6KA3/PI15/SERPINE1/TIMP1/EBAG9/C5/VSIR/TANK/XIAP/C4A/CST3/RECK/SERPINB8/C4B/SPINK9/SERPINH1/SERPINB2/SERPINB10/BIRC2/SPINK13/SERPINB6/BIN1/NOL3/WFDC13/CTSC/PCOLCE/WFDC3/SPINK6/COL4A3/TFPI/TIMP4/EPPIN/CPAMD8/SERPINB1/NLRP1/WFDC8/KNG1/SERPINF1/CSN2/CSTL1/GPC3/PCOLCE2/PAPLN/SERPINB9/SERPINI1/BIRC3/COL28A1/AMBP/W…
GOBP_UBIQUINONE_METABOLIC_PROCESS	GOBP_UBIQUINONE_METABOLIC_PROCESS	GOBP_UBIQUINONE_METABOLIC_PROCESS	18	-0.680961	-2.16985	0.000139648091429111	0.00280327516068378	0.00219235327063414	1540	tags=67%, list=9%, signal=61%	COQ8B/UBIAD1/COQ9/COQ4/AIFM2/COQ2/FDXR/COQ3/NDUFA9/PDSS1/COQ10A/COQ6
GOMF_HMG_BOX_DOMAIN_BINDING	GOMF_HMG_BOX_DOMAIN_BINDING	GOMF_HMG_BOX_DOMAIN_BINDING	14	0.742733416336561	1.97457064105102	0.000139373602461005	0.00280327516068378	0.00219235327063414	2758	tags=64%, list=16%, signal=54%	POU3F3/PRRX1/OLIG2/HOXA3/TCF12/SP1/PAX6/DLX5/EGR2
GOBP_REGULATION_OF_JNK_CASCADE	GOBP_REGULATION_OF_JNK_CASCADE	GOBP_REGULATION_OF_JNK_CASCADE	140	0.396536603156746	1.65486583602635	0.000140013748135321	0.00280501646413729	0.00219371508925795	3321	tags=34%, list=19%, signal=27%	SFRP1/DIXDC1/DAB2IP/APP/FZD7/TPD52L1/TNFRSF19/STK3/SH3RF1/PJA2/TRPV4/RB1CC1/WNT16/HIPK3/COPS5/XIAP/NOD2/PDCD4/SEMA3A/RASGRP1/PLCB1/PAFAH1B1/MAP4K4/PHLPP1/MARVELD3/SH3RF3/IL1B/CCN2/WNT5A/CYLD/IGF1R/GADD45A/CRACR2A/EGFR/KLHL31/F2RL1/IL1A/EPHB1/FKTN/MAP3K5/MINK1/MAPK8IP3/NCOR1/DUSP19/PRKN/ZMYND11/TGFBR3
GOBP_IMPORT_ACROSS_PLASMA_MEMBRANE	GOBP_IMPORT_ACROSS_PLASMA_MEMBRANE	GOBP_IMPORT_ACROSS_PLASMA_MEMBRANE	174	0.386212616982388	1.65561169172264	0.00014200996249023	0.0028393522718971	0.00222056804379407	3541	tags=33%, list=20%, signal=26%	SLC5A3/ATP1B2/KCNK5/ATP1B1/SLC1A1/WNK4/ATP4B/PRNP/SLC22A4/KCNJ11/SLC2A1/TRPV4/SLC9C2/SLC9A7/LRP2/SLC12A7/SLC9A3/SLC15A2/SLC12A2/SLC6A6/KCNE2/TRPV3/SLC47A1/RGS4/SLC6A5/SLC2A10/NTSR1/SLC6A9/ATP1B3/CD36/SLC2A5/SLC27A1/PER2/KCNJ10/SLC16A2/TRPM4/KCNJ18/ITGB1/ABCC9/SLC39A10/SLC43A2/SLC12A6/FOLR1/SLC43A1/KCNH2/HCN2/ACE2/SLC12A4/SLC7A11/SLC1A2/TRPM2/SLC1A6/LRRC8C/TRPV1/SLC1A3/IRS2/LRRC8A
GOBP_RESPONSE_TO_CISPLATIN	GOBP_RESPONSE_TO_CISPLATIN	GOBP_RESPONSE_TO_CISPLATIN	5	-0.934876	-1.9663	0.000143497077446323	0.00286339307118586	0.00223936959623836	397	tags=80%, list=2%, signal=78%	TIMELESS/DDX11/RAD51/HCN3
GOBP_TUBE_FORMATION	GOBP_TUBE_FORMATION	GOBP_TUBE_FORMATION	151	0.397640351640371	1.68044272972037	0.000143993803642596	0.00286761521432394	0.00224267160149552	3110	tags=30%, list=18%, signal=25%	VEGFA/FZD6/SFRP1/DAB2IP/GDNF/SDC4/STK3/FGF2/SOX8/TEAD2/PROX1/PTCH1/FZD1/CTHRC1/RGMA/DLC1/LRP2/ADM/TGFB2/PRKACB/RARG/LHX2/SOX11/SHROOM3/SKI/CITED2/OSR1/BMP7/NOG/LMO4/WNT5A/SETD2/TCTN1/ARHGAP35/NFIB/IFT57/SOX9/FOLR1/COBL/NPHP3/NOTCH1/ABL1/BMP4/EGF/EDA
GOBP_SPROUTING_ANGIOGENESIS	GOBP_SPROUTING_ANGIOGENESIS	GOBP_SPROUTING_ANGIOGENESIS	126	0.421415021793861	1.74614890035489	0.000146379499797621	0.00290936488036498	0.00227532270124366	3979	tags=42%, list=23%, signal=33%	VEGFA/EPN2/FGF2/STARD13/ANXA1/ESM1/FBXW7/CDH13/PGF/ANGPT1/LOXL2/TJP1/PLK2/RECK/BMPER/KLF4/FUT1/EFNB2/ADAMTS9/SLIT2/EPHA2/MEOX2/FGF1/GPLD1/NRP1/SEMA3E/EPHB4/KDR/ITGB1/GLUL/ROBO1/SRPX2/TNN/PIK3C2A/RHOJ/DLL4/PTGS2/NOTCH1/ABL1/TBXA2R/BMP4/VSTM4/NRARP/SMAD1/EGR3/NGFR/ADGRA2/JMJD8/SPRED1/ENG/CARD10/MIA3/THBS1
GOBP_NUCLEOSIDE_PHOSPHATE_BIOSYNTHETIC_PROCESS	GOBP_NUCLEOSIDE_PHOSPHATE_BIOSYNTHETIC_PROCESS	GOBP_NUCLEOSIDE_PHOSPHATE_BIOSYNTHETIC_PROCESS	246	-0.282272	-1.4792	0.000147908034767519	0.00293394695395846	0.00229454756728517	2703	tags=25%, list=15%, signal=22%	ATP5MG/PFAS/NUDT2/AK1/AK5/IMPDH2/ATP5PO/CTPS2/SLC25A1/GCDH/PPCDC/UCKL1/COASY/MPC2/STOML2/GUK1/ELOVL7/QPRT/ADK/RRM2/ATP5PF/ADCY1/PPARGC1A/ATP5MC3/TYMS/ACACB/ACSF3/UCK1/NPR1/PDK3/NADK/ATP5MF/PDK2/ATP5MC2/ATP5PB/SLC25A13/PANK4/PRKAG2/ATP6V0C/ACOT7/NME2/SLC25A16/UPP1/NME1/TK1/PDHA1/AK2/MTHFD1/TAFAZZIN/PARP1/ATP5ME/CTPS1/ATP5F1B/PKLR/ADCY2/NME4/ATP5PD/ATP5MC1/SNCA/PPT2/FLAD1/NMRK2
GOBP_INORGANIC_ANION_TRANSMEMBRANE_TRANSPORT	GOBP_INORGANIC_ANION_TRANSMEMBRANE_TRANSPORT	GOBP_INORGANIC_ANION_TRANSMEMBRANE_TRANSPORT	91	0.447816509016561	1.76725555247497	0.000154087801876297	0.00305051382572819	0.00238571084877682	3688	tags=43%, list=21%, signal=34%	SLC26A2/ANO3/SLC1A1/PRNP/ANKH/ANO4/SLC12A7/SLC26A4/SLC12A2/GABRB2/GABRG2/SLC20A2/GABRD/GABRB1/GABRE/GABRR1/SLC13A4/GABRQ/CLIC2/GABRA3/SLC26A7/PCYOX1/ANO6/SLC4A8/GABRP/SLC12A6/ANO1/GABRA2/SLC37A3/GLRA2/SLC25A30/SLC12A4/GABRR2/GABRA1/ADAMTS8/SLC26A3/SLC1A3/LRRC8A/GABRA4
GOCC_ION_CHANNEL_COMPLEX	GOCC_ION_CHANNEL_COMPLEX	GOCC_ION_CHANNEL_COMPLEX	286	0.345724140214245	1.55228457494426	0.00015621875581884	0.00308662480799621	0.00241395211142254	4830	tags=39%, list=28%, signal=29%	SLC5A3/GRIK3/CLIC4/AKAP6/GRIA2/LRRC52/DLG4/KCNJ11/KCNMB4/GRIK4/GRIA1/SCN4B/SCN9A/UNC80/KCNIP1/PKD1/EFCAB9/OLFM3/SCN1B/KCNE1/KCNN4/HCN1/CHRNA9/SCN7A/CLCNKA/GRIA4/CNIH3/KCNA4/KCNG1/KCNMA1/SCN1A/GABRB2/PKD2/KCNE2/GABRG2/KCNA2/ABCC8/GABRD/GABRB1/PTPA/GABRE/KCNMB3/CACNG5/TRPC6/GABRR1/TRPC4/KCNF1/KCNS2/KCNMB2/SHISA9/GABRQ/AKAP9/CALM2/CLIC2/BEST3/CLCNKB/GRIK5/GABRA3/TRPM4/CLCC1/CPT1C/ABCC9/GRIN2B/ANO6/C…
GOBP_EPITHELIAL_TO_MESENCHYMAL_TRANSITION	GOBP_EPITHELIAL_TO_MESENCHYMAL_TRANSITION	GOBP_EPITHELIAL_TO_MESENCHYMAL_TRANSITION	155	0.397083687668406	1.67909317177763	0.000157939346115426	0.00311450196839772	0.0024357539611444	4444	tags=41%, list=25%, signal=31%	SFRP1/DAB2IP/LOXL3/TIAM1/HPN/SPRY1/BMP2/SPRY2/WWTR1/TBX3/SPRED3/LOXL2/WNT16/RBPJ/ROCK2/S100A4/POFUT2/POLR1B/TMEM100/TGFB2/PDCD4/PHLDB1/SMAD7/FGFR1/MDK/EPHA3/TGFB3/ACVR1/LDLRAD4/EFNA1/SNAI1/HEY2/BMP7/RGCC/NOG/IL1B/TGFBR2/WNT5A/TCF7L2/HMGA2/SOX9/TASOR/FOXC1/NOTCH1/BMP4/BCL9L/SMAD4/AMELX/TGFBR3/EDNRA/HGF/DLG5/PHLDB2/SPRED1/DDX17/ENG/SPRED2/ROCK1/ACVRL1/TGFB1/TWIST1/CLASP2/DAG1/FOXA2
GOBP_REGULATION_OF_MITOCHONDRION_ORGANIZATION	GOBP_REGULATION_OF_MITOCHONDRION_ORGANIZATION	GOBP_REGULATION_OF_MITOCHONDRION_ORGANIZATION	142	-0.33347	-1.65259	0.000158823986565392	0.00312581767688483	0.00244460362059246	2096	tags=25%, list=12%, signal=22%	PYCARD/PARK7/ZDHHC6/GPX1/CHCHD10/ATP5IF1/PRELID1/IGF1/GSK3A/MTCH2/TMEM14A/STAT2/HAX1/PPARGC1A/SIRT7/NMT1/TSPO/ZNF205/HTT/SLC35F6/TIGAR/MYO19/GHITM/ATP13A2/BAX/VAT1/ADCK1/VDAC1/PGAM5/BBC3/PPIF/USP36/AURKA/PARL/AKT1/BIK
GOBP_REGULATION_OF_METAL_ION_TRANSPORT	GOBP_REGULATION_OF_METAL_ION_TRANSPORT	GOBP_REGULATION_OF_METAL_ION_TRANSPORT	379	0.329708977895519	1.50677853017186	0.000159501208824823	0.00313301495537353	0.00245023238556555	4656	tags=35%, list=27%, signal=26%	SERPINE2/C4orf3/ATP1B2/TF/ATP1B1/EDN3/AKAP6/STIM2/CAV1/ATP2B1/PTPN3/WNK4/CNKSR3/LRRC52/JPH1/PRNP/TESC/ADORA1/STC1/AMIGO1/SCN4B/CAMK2B/KCNIP1/UTRN/STC2/SARAF/STAC2/SCN1B/KCNE1/KCNN4/KCNE3/F2R/VAMP2/MYLK/HAP1/NKAIN3/REM1/GPER1/HTR2A/KCNG1/GPD1L/FHL1/SESTD1/RCVRN/PKD2/KCNE2/STOM/TRPV3/RGS4/NKX2-5/TMC1/EHD3/ABCC8/WWP2/NTSR1/CASK/BIN1/CAB39/OSR1/SLC6A9/ATP1B3/TRPC6/GEM/HOMER2/PLN/FXYD1/AHNAK/KCNS2/CEM…
GOBP_REGULATION_OF_MESENCHYMAL_CELL_PROLIFERATION	GOBP_REGULATION_OF_MESENCHYMAL_CELL_PROLIFERATION	GOBP_REGULATION_OF_MESENCHYMAL_CELL_PROLIFERATION	29	0.605245302015676	1.92173220499257	0.000162651051536422	0.00318865813898986	0.00249374916811357	3522	tags=52%, list=20%, signal=41%	PDGFA/ZEB1/CTNNBIP1/PRRX1/KDR/LRP5/TGFBR2/WNT5A/FGF9/FOXF1/BMPR1A/NFIB/SOX9/BMP4/IRS2
GOBP_REGULATION_OF_SYSTEMIC_ARTERIAL_BLOOD_PRESSURE	GOBP_REGULATION_OF_SYSTEMIC_ARTERIAL_BLOOD_PRESSURE	GOBP_REGULATION_OF_SYSTEMIC_ARTERIAL_BLOOD_PRESSURE	93	0.449022070396521	1.77298859258105	0.000164186504062693	0.00321249741509437	0.00251239311561836	5155	tags=47%, list=29%, signal=34%	EDN3/CORO2B/ADORA1/ADRB1/ADM/EMP2/F2R/ADRA1D/TPM1/EDN2/OXTR/ATP6AP2/PRCP/NTSR1/CPA3/SLC2A5/ECE1/ADRA1B/ARHGAP42/GPR37L1/NR2F2/F2RL1/KL/ADM2/AVPR1A/ACE2/PDGFB/ASIC2/TRPV1/HSD11B2/REN/CYP4F2/ADRB3/SPX/CORIN/ACE/ENPEP/ADRB2/KLK1/CYP4F12/CMA1/AR/SUCNR1/CTSG
GOMF_GABA_RECEPTOR_ACTIVITY	GOMF_GABA_RECEPTOR_ACTIVITY	GOMF_GABA_RECEPTOR_ACTIVITY	22	0.658533592569784	1.96676293703636	0.000167319159257235	0.003267434533301	0.00255535770663273	3688	tags=64%, list=21%, signal=50%	GABRB2/GABRG2/GABRD/GABRB1/GABRE/GABRR1/GABRQ/GABRA3/GPR156/GABRP/GABRA2/GABRR2/GABRA1/GABRA4
GOBP_POSITIVE_REGULATION_OF_NEURON_DIFFERENTIATION	GOBP_POSITIVE_REGULATION_OF_NEURON_DIFFERENTIATION	GOBP_POSITIVE_REGULATION_OF_NEURON_DIFFERENTIATION	88	0.453224015488885	1.78090968205534	0.000169564043697779	0.00330485578966776	0.00258462369341045	3813	tags=38%, list=22%, signal=29%	BMP6/ZEB1/BCL6/FEZ1/MAP1B/BMP2/PROX1/KCTD11/NRCAM/TCF12/ADRA2B/FGFR1/DLX2/REST/SOX11/NKX2-5/DLX1/IMPACT/BMP7/DAB1/MMD2/GDF5/BEND6/NCOA1/RNF112/GDF6/BMP4/EPO/TCF4/HOXD3/BRINP2/SH3GL3/MEF2C
GOBP_POSITIVE_REGULATION_OF_HEART_RATE	GOBP_POSITIVE_REGULATION_OF_HEART_RATE	GOBP_POSITIVE_REGULATION_OF_HEART_RATE	26	0.628270189507791	1.95145369722788	0.000170908956294096	0.0033246254805604	0.00260008494641044	2819	tags=50%, list=16%, signal=42%	EDN3/SLC1A1/ADRB1/ADM/ADRA1D/TPM1/RGS4/EDN2/HEY2/ADRA1B/TRPM4/ADM2/AVPR1A
GOBP_NEGATIVE_REGULATION_OF_NEURON_APOPTOTIC_PROCESS	GOBP_NEGATIVE_REGULATION_OF_NEURON_APOPTOTIC_PROCESS	GOBP_NEGATIVE_REGULATION_OF_NEURON_APOPTOTIC_PROCESS	140	0.393179022395626	1.64085364736825	0.000172016013076645	0.00333970085620042	0.002611874923204	3194	tags=31%, list=18%, signal=25%	GDNF/MT3/PTPRZ1/IL6ST/CHL1/BDNF/SLC1A1/OXR1/ANGPT1/PCDHGC5/RASA1/ARMCX5-GPRASP2/TFAP2B/NR4A2/CPEB4/F2R/RETREG1/MDK/GABRB2/TGFB3/NRBP2/IL27RA/DLX1/GBE1/NRP1/VSTM2L/AXL/CEBPB/NDNF/CRLF1/GDF5/CNTF/PIK3CA/MAG/CLCF1/UNC5B/NTRK2/PCDHGC3/PRKCI/FAIM2/MAP2K4/PPT1/PRKN
GOCC_PRESYNAPTIC_MEMBRANE	GOCC_PRESYNAPTIC_MEMBRANE	GOCC_PRESYNAPTIC_MEMBRANE	141	0.402608830156492	1.67972108618662	0.000172828367329663	0.00334900749563473	0.00261915335298092	6413	tags=57%, list=37%, signal=36%	GRIK3/ATP2B1/P2RY1/NPTN/ADORA1/GRIK4/IL31RA/ADGRL1/KCTD12/GPER1/HTR2A/EFNB2/CNTN6/DNM1/KCNA2/NLGN2/ADCY8/SLC6A5/IGSF21/RIMS2/CASK/CNR1/CDH2/SLC6A9/SLC6A4/FCHO2/SYT1/HIP1/EFNB3/CANX/GRIK5/ITSN1/CDH10/CHRNA6/SLC4A8/APBA1/NRXN1/KCNC3/ERC2/ZDHHC17/SLC6A11/KCNC1/CHRM1/STX19/SLC1A2/P2RX3/DENND1A/UNC13A/RIMS1/P2RY4/DRD1/KCNC2/P2RX1/SLC6A1/SCRIB/ITSN2/PRRT2/EXOC3/PICALM/NECTIN1/CNTNAP4/SLC6A2/GRIN2A/SLC6…
GOBP_PROTEIN_IMPORT_INTO_MITOCHONDRIAL_MATRIX	GOBP_PROTEIN_IMPORT_INTO_MITOCHONDRIAL_MATRIX	GOBP_PROTEIN_IMPORT_INTO_MITOCHONDRIAL_MATRIX	20	-0.653544	-2.1424	0.000174876405572652	0.00337580035734862	0.00264010720682728	2770	tags=55%, list=16%, signal=46%	GRPEL1/TIMM17A/ROMO1/DNAJC15/PAM16/TIMM44/TOMM40L/TIMM50/TIMM23/TIMM17B/TOMM40
GOBP_VENTRICULAR_TRABECULA_MYOCARDIUM_MORPHOGENESIS	GOBP_VENTRICULAR_TRABECULA_MYOCARDIUM_MORPHOGENESIS	GOBP_VENTRICULAR_TRABECULA_MYOCARDIUM_MORPHOGENESIS	14	0.73722633741657	1.95992996902228	0.000174882369113914	0.00337580035734862	0.00264010720682728	3930	tags=71%, list=22%, signal=55%	RBPJ/TGFB2/NKX2-5/HEY2/BMPR1A/DLL4/NOTCH1/NRG1/ENG/FOXH1
GOBP_POTASSIUM_ION_TRANSPORT	GOBP_POTASSIUM_ION_TRANSPORT	GOBP_POTASSIUM_ION_TRANSPORT	232	0.363478857665492	1.60069706448115	0.000178973863120892	0.0034481611904345	0.0026966983368407	3236	tags=29%, list=19%, signal=24%	ATP1B2/KCNK5/ATP1B1/EDN3/AKAP6/CAV1/HPN/WNK4/LRRC52/ATP4B/PRNP/KCNJ11/KCNMB4/ADORA1/AMIGO1/KCNIP1/SLC9C2/SLC9A7/KCNE1/SLC12A7/SLC9A3/KCNN4/HCN1/SLC12A2/KCNE3/VAMP2/HTR2A/KCNA4/KCNG1/FHL1/KCNMA1/PKD2/KCNE2/KCNA2/RGS4/ABCC8/WWP2/KCNMB3/BIN1/CAB39/ATP1B3/FXYD1/KCNF1/KCNS2/KCNMB2/AKAP9/CALM2/KCNJ10/KCNK3/KCNJ18/ITGB1/GCK/ABCC9/ANO6/KCNK10/SLC12A6/AQP1/KCNQ3/KCNH2/KCNT2/KCNC3/KCNK15/HCN2/SLC12A4/NEDD4…
GOMF_2_IRON_2_SULFUR_CLUSTER_BINDING	GOMF_2_IRON_2_SULFUR_CLUSTER_BINDING	GOMF_2_IRON_2_SULFUR_CLUSTER_BINDING	23	-0.632749	-2.13317	0.000180335133148962	0.00345830251007081	0.00270462954373221	1698	tags=74%, list=10%, signal=67%	CIAPIN1/ISCU/FXN/CISD2/AIFM3/GLRX2/CISD3/NDUFV2/FDX2/UQCRFS1/FECH/SDHB/CISD1/BOLA2/BOLA2B/ISCA2/GLRX5
GOMF_CYTOKINE_RECEPTOR_ACTIVITY	GOMF_CYTOKINE_RECEPTOR_ACTIVITY	GOMF_CYTOKINE_RECEPTOR_ACTIVITY	97	0.447103315434395	1.78068702885456	0.000180237141402168	0.00345830251007081	0.00270462954373221	5525	tags=46%, list=32%, signal=32%	IL6ST/OSMR/IL13RA1/LIFR/IL1RAP/F3/IL31RA/IFNAR2/IL1RL1/LEPR/GFRA1/GFRA3/ACKR4/IL13RA2/IL27RA/PRLR/IL1RAPL2/IL17RB/MPL/CRLF1/CCR10/GFRA2/IL1R1/IFNAR1/IL5RA/ACKR3/FZD4/IL1RL2/IFNGR1/IL17RE/IL22RA2/IL20RB/IL1R2/IL22RA1/CCR1/IL15RA/IL2RA/IL11RA/IL4R/CX3CR1/GHR/GPR75/IFNGR2/CD44/IL17RD
GOBP_POSITIVE_REGULATION_OF_CELL_SUBSTRATE_ADHESION	GOBP_POSITIVE_REGULATION_OF_CELL_SUBSTRATE_ADHESION	GOBP_POSITIVE_REGULATION_OF_CELL_SUBSTRATE_ADHESION	122	0.414864497909555	1.71193796047443	0.000180531850232393	0.00345830251007081	0.00270462954373221	4477	tags=39%, list=26%, signal=29%	CSPG5/RIN2/VEGFA/SFRP1/SDC4/EDIL3/VIT/EMILIN1/NID1/ALOX15/EFEMP2/CDH13/UTRN/CDK6/EMP2/FUT1/MDK/COL8A1/MAP4K4/NRP1/COL16A1/CD36/KDR/NDNF/MYADM/PPM1F/FOXF1/PTPRJ/NPNT/EGFLAM/ABL1/CSF1/PREX1/CRK/CCDC80/RRAS/PDGFB/DMTN/CX3CL1/AGR2/JUP/ECM2/ROCK1/ARHGEF7/MYOC/FGG/DAG1/CASS4
GOBP_REGULATION_OF_BONE_MINERALIZATION	GOBP_REGULATION_OF_BONE_MINERALIZATION	GOBP_REGULATION_OF_BONE_MINERALIZATION	79	0.472835970714166	1.81323017413874	0.000181144639234674	0.00346344417639376	0.00270865067913045	2990	tags=39%, list=17%, signal=33%	NELL1/LTBP3/BMP6/ATP2B1/FAM20C/BMP2/ANKH/MGP/MATN1/DDR2/NBR1/TENT5A/ACVR2A/TGFB3/ACVR1/FGF23/OSR1/GPM6B/BMP7/TRPM4/PTN/BMPR1A/ANO6/ADGRV1/GJA1/SOX9/KL/FBN2/SRGN/PKDCC/BMP4
GOBP_PORPHYRIN_CONTAINING_COMPOUND_METABOLIC_PROCESS	GOBP_PORPHYRIN_CONTAINING_COMPOUND_METABOLIC_PROCESS	GOBP_PORPHYRIN_CONTAINING_COMPOUND_METABOLIC_PROCESS	51	-0.476579	-1.95334	0.000182591946279682	0.00348449184769404	0.00272511140038307	2069	tags=45%, list=12%, signal=40%	ABCC1/TMEM14C/FXN/HMBS/COX10/UROD/ATP5IF1/RSAD1/TMEM14B/TMEM14A/BLVRB/TSPO/ALAS1/HMOX2/FECH/SRRD/BLVRA/FLVCR1/COX15/PPOX/UROS/ABCC2/SLC25A39
GOMF_ACTIVE_TRANSMEMBRANE_TRANSPORTER_ACTIVITY	GOMF_ACTIVE_TRANSMEMBRANE_TRANSPORTER_ACTIVITY	GOMF_ACTIVE_TRANSMEMBRANE_TRANSPORTER_ACTIVITY	389	-0.251502	-1.4337	0.000185124307770799	0.00352612720312674	0.00275767310140233	2567	tags=25%, list=15%, signal=22%	SLC37A2/SLC16A7/ATP2A1/COX7A2L/SLCO5A1/SLC25A11/SLC4A2/SLC22A1/SLCO4C1/ATP7B/SLC1A4/SLC25A6/SLC25A1/ABCC5/SLC24A5/ATP6V1E1/NDUFB3/UQCRH/NDUFA13/SLC9A4/NDUFV1/CYB5A/ABCA7/COX7B/NDUFV3/SLC6A8/SLC22A2/NDUFA2/NDUFV2/COX8A/NDUFB2/SLC35C1/ATP6V1B2/NDUFA1/TAP2/NDUFA8/SLC37A4/ATP6V0D1/SLC22A18/SLC7A6/NDUFA7/ATP1A3/ABCB8/SLC5A10/SLC26A6/SLC34A1/COX4I1/NDUFS8/NDUFS6/SLC24A4/ATP6V1D/NDUFS3/UQCRFS1/ATP1A4/ND…
GOBP_REGULATION_OF_FIBROBLAST_GROWTH_FACTOR_RECEPTOR_SIGNALING_PATHWAY	GOBP_REGULATION_OF_FIBROBLAST_GROWTH_FACTOR_RECEPTOR_SIGNALING_PATHWAY	GOBP_REGULATION_OF_FIBROBLAST_GROWTH_FACTOR_RECEPTOR_SIGNALING_PATHWAY	31	0.608791745612082	1.97775535805045	0.000188573028930829	0.00358502637421048	0.00280373628926704	3979	tags=55%, list=23%, signal=42%	SPRY4/FGF2/FAM20C/SPRY1/NPTN/SPRY3/SPRY2/SHISA2/APLN/NOG/WNT5A/GPC1/RUNX2/NGFR/SULF2/DSTYK/THBS1
GOMF_NEUREGULIN_BINDING	GOMF_NEUREGULIN_BINDING	GOMF_NEUREGULIN_BINDING	5	0.92362674679662	1.76200766276527	0.000189493987592531	0.0035957377985247	0.00281211335708321	798	tags=80%, list=5%, signal=76%	ITGB3/ITGA6/ITGAV/ITGB4
GOBP_CHONDROCYTE_DIFFERENTIATION	GOBP_CHONDROCYTE_DIFFERENTIATION	GOBP_CHONDROCYTE_DIFFERENTIATION	110	0.430565928567032	1.75381895561032	0.000190285959650653	0.00360396590622715	0.00281854830113922	4251	tags=48%, list=24%, signal=37%	LTBP3/BMP6/GLG1/BMP2/TRPS1/BPNT2/EXT1/MATN1/LOXL2/WNT9A/RARG/SMAD7/SERPINH1/SOX5/MDK/TGFBI/PTHLH/RUNX1/GPLD1/OSR1/FGFR3/CCN2/TGFBR2/ATF2/FGF9/ZBTB16/GDF5/BMPR1A/NFIB/HMGA2/CHADL/SOX9/MBOAT2/IFT80/CCN4/GDF6/PKDCC/BMP4/COL27A1/AMELX/LNPK/RUNX2/NKX3-2/RARB/MEX3C/WNT2B/SULF2/MEF2C/GLI3/ACVRL1/PTH/TGFB1/EIF2AK3
GOMF_RIBONUCLEASE_P_ACTIVITY	GOMF_RIBONUCLEASE_P_ACTIVITY	GOMF_RIBONUCLEASE_P_ACTIVITY	11	-0.779806	-2.14439	0.000191612245798313	0.00361921874772657	0.00283047706839572	3035	tags=91%, list=17%, signal=75%	RPP14/RPP40/PRORP/RPP38/RPP30/POP5/POP4/POP7/RPP21/RPP25
GOBP_DIGESTIVE_SYSTEM_DEVELOPMENT	GOBP_DIGESTIVE_SYSTEM_DEVELOPMENT	GOBP_DIGESTIVE_SYSTEM_DEVELOPMENT	138	0.402301534794813	1.6777091846521	0.00019181103634665	0.00361921874772657	0.00283047706839572	4036	tags=34%, list=23%, signal=26%	EPHB3/SFRP1/IL6ST/PDGFC/EXT1/PKD1/DCHS1/INSR/YAP1/LGR4/SALL1/TGFB2/GLI2/TGFB3/STRA6/SOX11/CCKBR/OXTR/TGFBR2/WNT5A/YIPF6/HOXA13/FGF9/HOXD13/FOXF1/ID2/HOXA5/EGFR/CLDN18/FOXE1/COBL/CLMP/NPHP3/NOTCH1/PKDCC/BMP4/AHI1/PRDM1/NKX3-2/RARB/NIPBL/TP63/OTC/AGR2/BARX1/FOXL1/GLI3
GOBP_REGULATION_OF_PROTEIN_AUTOPHOSPHORYLATION	GOBP_REGULATION_OF_PROTEIN_AUTOPHOSPHORYLATION	GOBP_REGULATION_OF_PROTEIN_AUTOPHOSPHORYLATION	42	0.544292124372209	1.87949014407074	0.00019412674965946	0.00364428506728632	0.0028500806479659	4383	tags=40%, list=25%, signal=30%	PDGFA/ERRFI1/VEGFA/CAV1/PDGFC/PDGFD/TNKS1BP1/IMPACT/RAD50/NBN/CALM2/NEK10/PDGFB/DDX3X/ENG/SRC/ACE
GOMF_CORECEPTOR_ACTIVITY	GOMF_CORECEPTOR_ACTIVITY	GOMF_CORECEPTOR_ACTIVITY	46	0.535040490722487	1.87886655256722	0.0001935151845614	0.00364428506728632	0.0028500806479659	5112	tags=52%, list=29%, signal=37%	GPC4/ITGB3/ITGAV/RGMA/RECK/ACVR2A/LY96/NRP1/CSPG4/LRP5/GPC6/ITGB1/ROR1/ACKR3/TGFBR3/NGFR/NECTIN2/RYK/ENG/GPR15/PTK7/NECTIN1/LRP6/CD80
GOBP_EPHRIN_RECEPTOR_SIGNALING_PATHWAY	GOBP_EPHRIN_RECEPTOR_SIGNALING_PATHWAY	GOBP_EPHRIN_RECEPTOR_SIGNALING_PATHWAY	51	0.517588221321456	1.85288796371372	0.000194226588054635	0.00364428506728632	0.0028500806479659	4201	tags=55%, list=24%, signal=42%	EPHB3/EFNA5/NGEF/KALRN/TIAM1/EFNB1/PTK2/RBPJ/RASA1/NCK1/EFNB2/EPHA3/EPHA2/EFNA1/EPHB4/YES1/EFNB3/CHN1/PAK3/EPHB1/CRK/ARHGEF28/SS18/NTRK3/ANKS1A/EPHA6/ARHGEF7/SRC
GOBP_METANEPHROS_DEVELOPMENT	GOBP_METANEPHROS_DEVELOPMENT	GOBP_METANEPHROS_DEVELOPMENT	89	0.450744638526059	1.77433429213522	0.000194655816527256	0.00364553733112591	0.00285106000410008	3448	tags=38%, list=20%, signal=31%	PDGFA/GDNF/EYA1/POU3F3/SOX8/SPRY1/FRAS1/PTCH1/WWTR1/ITGA8/PKD1/YAP1/LGR4/SALL1/FOXJ1/TFAP2B/GDF11/PKD2/OSR1/BMP7/CALB1/FBN1/EGR1/KIF26B/LIF/SOX9/GDF6/BMP4/SMAD4/GREB1L/GPC3/DLG5/PDGFB/NIPBL
GOBP_POSITIVE_REGULATION_OF_STRESS_ACTIVATED_PROTEIN_KINASE_SIGNALING_CASCADE	GOBP_POSITIVE_REGULATION_OF_STRESS_ACTIVATED_PROTEIN_KINASE_SIGNALING_CASCADE	GOBP_POSITIVE_REGULATION_OF_STRESS_ACTIVATED_PROTEIN_KINASE_SIGNALING_CASCADE	130	0.413820422025733	1.72208068606062	0.000195100753823136	0.00364707858958973	0.00285226537383383	3901	tags=34%, list=22%, signal=26%	VEGFA/DIXDC1/DAB2IP/APP/FZD7/RELL1/TPD52L1/TNFRSF19/STK3/BMP2/SH3RF1/SASH1/PJA2/TRPV4/RB1CC1/WNT16/XIAP/NOD2/TGFB2/SEMA3A/RASGRP1/PLCB1/SH3RF3/IL1B/CCN2/WNT5A/GADD45A/CRACR2A/F2RL1/IGFBP6/IL1A/EMC10/GDF6/MAP3K5/BMP4/MINK1/MAPK8IP3/DUSP19/XDH/TIRAP/HAND2/RNF13/NAIP/TLR4
GOBP_REGULATION_OF_PHOSPHATIDYLINOSITOL_3_KINASE_SIGNALING	GOBP_REGULATION_OF_PHOSPHATIDYLINOSITOL_3_KINASE_SIGNALING	GOBP_REGULATION_OF_PHOSPHATIDYLINOSITOL_3_KINASE_SIGNALING	105	0.43766128810666	1.77751236287462	0.000195602241601561	0.00364966928346364	0.00285429147397103	4342	tags=36%, list=25%, signal=27%	SERPINE2/PDGFA/DAB2IP/FLT1/FGF2/PDGFC/PDGFD/PTK2/ANGPT1/INSR/WNT16/PTPN13/TGFB2/F2R/GPER1/RASGRP1/FGFR1/KDR/IGF1R/EGFR/F2RL1/UNC5B/ROR1/NTRK2/SOX9/EGF/NEDD4/SEMA4D/PLGLB1/HGF/PDGFB/NTRK3/PLXNB1/BECN1/MYOC/SRC/TWIST1/DIPK2A
GOBP_REGULATION_OF_STEM_CELL_DIFFERENTIATION	GOBP_REGULATION_OF_STEM_CELL_DIFFERENTIATION	GOBP_REGULATION_OF_STEM_CELL_DIFFERENTIATION	62	0.501616791147294	1.84651303063215	0.000197285211763106	0.00367425439759548	0.00287351871792189	2988	tags=39%, list=17%, signal=32%	GDNF/LTBP3/NFE2L2/STAT3/TEAD2/YAP1/CDK6/TGFB2/SOX5/REST/KDM3A/NKX2-5/NUDT21/PTN/BMPR1A/SP7/N4BP2L2/SOX9/OCIAD1/FOXC1/NOTCH1/TRIM6/ABL1/DHX36
GOBP_MITOTIC_DNA_REPLICATION_CHECKPOINT_SIGNALING	GOBP_MITOTIC_DNA_REPLICATION_CHECKPOINT_SIGNALING	GOBP_MITOTIC_DNA_REPLICATION_CHECKPOINT_SIGNALING	10	-0.804104	-2.10351	0.000198290420584849	0.00367934826535393	0.00287750247156728	1388	tags=50%, list=8%, signal=46%	TICRR/HUS1B/CLSPN/CDC6/ORC1
GOCC_OUTER_MEMBRANE	GOCC_OUTER_MEMBRANE	GOCC_OUTER_MEMBRANE	232	-0.286628	-1.51643	0.000198000902065092	0.00367934826535393	0.00287750247156728	2037	tags=24%, list=12%, signal=22%	NEU4/EMD/TOMM5/CYB5B/COASY/MICOS13/MFN2/ARMCX6/CYB5A/MTCH2/HAX1/SMPD4/ATP5MC3/EPHA4/AIFM2/ACACB/TOMM22/TSPO/VDAC3/BPHL/PI4KB/NUTF2/UBA52/TOMM40L/FAM210B/HADHB/RTN4IP1/UBB/DNAJC11/CPTP/CHCHD6/BAK1/ATP5MC2/APOO/TIGAR/MSTO1/MYO19/SIGMAR1/IMMT/PHB2/CISD1/MLXIP/BAX/VAT1/SEPTIN4/VDAC2/VDAC1/TAFAZZIN/PGAM5/CHCHD3/RETSAT/TOMM40/GK/MTX1/SAMM50/RAB32
GOBP_POSITIVE_REGULATION_OF_PATHWAY_RESTRICTED_SMAD_PROTEIN_PHOSPHORYLATION	GOBP_POSITIVE_REGULATION_OF_PATHWAY_RESTRICTED_SMAD_PROTEIN_PHOSPHORYLATION	GOBP_POSITIVE_REGULATION_OF_PATHWAY_RESTRICTED_SMAD_PROTEIN_PHOSPHORYLATION	48	0.532592268501277	1.8829240685509	0.000199164118541802	0.00368875421763334	0.00288485857079451	4245	tags=54%, list=24%, signal=41%	BMP6/BMP2/INHA/ACVR2A/TGFB2/GDF11/INHBB/TGFB3/ACVR1/BMP8B/BMP7/TGFBR2/GDF9/GDF5/INHBA/BMPR1A/GDF6/BMP4/BMP8A/SMAD4/LEFTY1/LEFTY2/ENG/ACVRL1/HFE/TGFB1
GOBP_BONE_REMODELING	GOBP_BONE_REMODELING	GOBP_BONE_REMODELING	87	0.454410243177636	1.77947246354259	0.00020033972813735	0.00370370706962744	0.002896552725701	2618	tags=31%, list=15%, signal=27%	SPP1/PRKCA/SFRP1/LTBP3/TF/ITGB3/EXT1/CTHRC1/RAB3D/MC4R/WNT16/LGR4/SNX10/TNFRSF11A/MDK/TGFB3/LEPR/EPHA2/DCSTAMP/LRP5/TNFRSF11B/GDF5/CLDN18/PTN/P3H4/GJA1/PPARGC1B
GOBP_POSITIVE_REGULATION_OF_WOUND_HEALING	GOBP_POSITIVE_REGULATION_OF_WOUND_HEALING	GOBP_POSITIVE_REGULATION_OF_WOUND_HEALING	54	0.52120787205387	1.87646198087647	0.000201977074218391	0.00372712556956762	0.00291486759741152	3535	tags=44%, list=20%, signal=36%	NFE2L2/ANXA1/HBEGF/ARFGEF1/PTK2/PLPP3/SERPINE1/F3/REG3G/CLDN1/F2R/MYLK/OCLN/CD36/APOH/ITGB1/ANO6/ENPP4/PRDX2/CCN4/TBXA2R/KANK1/CLDN3/DMTN
GOBP_NEGATIVE_REGULATION_OF_STEROID_METABOLIC_PROCESS	GOBP_NEGATIVE_REGULATION_OF_STEROID_METABOLIC_PROCESS	GOBP_NEGATIVE_REGULATION_OF_STEROID_METABOLIC_PROCESS	26	0.623605142207426	1.93696371512452	0.000203370694169713	0.00374596899499048	0.00292960444734161	1702	tags=35%, list=10%, signal=31%	BMP2/DKK3/ABCA2/PROX1/NR0B1/REST/SNAI1/INSIG2/ERLIN2
GOBP_SKIN_EPIDERMIS_DEVELOPMENT	GOBP_SKIN_EPIDERMIS_DEVELOPMENT	GOBP_SKIN_EPIDERMIS_DEVELOPMENT	93	0.444863602049206	1.7565686492676	0.000204868929103812	0.00376666694697813	0.00294579166412717	3550	tags=35%, list=20%, signal=28%	PDGFA/FZD6/TNFRSF19/EXT1/FST/LAMA5/RBPJ/LGR4/TGFB2/GLI2/LHX2/SOSTDC1/IGFBP5/INTU/LGR5/SNAI1/ZDHHC21/HOXC13/LRP4/GORAB/WNT5A/NUMA1/EGFR/INHBA/ACVR1B/SOX9/FOXE1/NOTCH1/SMAD4/EDA/SOS1/NGFR/TP63
GOBP_NEGATIVE_REGULATION_OF_SMOOTH_MUSCLE_CELL_PROLIFERATION	GOBP_NEGATIVE_REGULATION_OF_SMOOTH_MUSCLE_CELL_PROLIFERATION	GOBP_NEGATIVE_REGULATION_OF_SMOOTH_MUSCLE_CELL_PROLIFERATION	51	0.515935192232417	1.8469703682651	0.000209519715680032	0.00384514558502569	0.0030071673368444	1685	tags=31%, list=10%, signal=28%	IGFBP3/TRIB1/APOD/BMP2/CTNNBIP1/NPR3/EFEMP2/S1PR2/PDCD4/GPER1/TPM1/TGFB3/IGFBP5/NDRG4/TAFA5/APLN
GOBP_CELL_FATE_COMMITMENT	GOBP_CELL_FATE_COMMITMENT	GOBP_CELL_FATE_COMMITMENT	260	0.352579938582064	1.56251285457721	0.000210852140845717	0.00386255005552892	0.00302077882542268	5844	tags=41%, list=33%, signal=28%	SFRP1/FZD7/EYA1/LOXL3/FGF2/SOX8/STAT3/BMP2/SPRY2/PRRX1/EXT1/OLIG2/PROX1/PTCH1/ETS2/TBX3/GAP43/HOXA2/WNT16/RBPJ/OLIG1/WNT9A/GLI2/KLF4/SMAD5/SOX5/DLX2/SOSTDC1/ACVR1/MCL1/ZNF521/NKX2-5/DLX1/NRP1/HEY2/PAX6/KDR/LMO4/HOXD10/WNT5A/HOXA13/APC/ID2/TCF7L2/ITGB1/BMPR1A/NR2F2/TBX22/SOX9/SOX2/TP53/DLL4/FGF13/NOTCH1/WNT3/RAB10/BMP4/NRG1/HOXC10/SMAD4/SMAD1/MYOD1/PRDM1/RUNX2/EDNRA/DHH/ISL2/IFRD1/WNT2B/NTRK3/EPAS…
GOMF_LIGAND_GATED_ION_CHANNEL_ACTIVITY	GOMF_LIGAND_GATED_ION_CHANNEL_ACTIVITY	GOMF_LIGAND_GATED_ION_CHANNEL_ACTIVITY	145	0.397808575925243	1.67016650212473	0.000213431875925341	0.00390269886578393	0.00305217794624718	4518	tags=42%, list=26%, signal=31%	GRIK3/GRIA2/GRIK1/KCNJ11/GRIK4/GRIA1/CNGB3/CNGA1/ITPR1/HCN1/CHRNA9/GRIA4/PEX5L/GABRB2/PKD2/KCNE2/GABRG2/RASA3/ASIC4/ABCC8/GABRD/GABRB1/GABRE/TRPM8/GABRR1/GABRQ/KCNJ10/GRIK5/GABRA3/TRPM4/KCNJ18/ABCC9/GRIN2B/CHRNA6/ITPR2/RYR1/GABRP/AQP1/KCNH2/GABRA2/HCN2/GLRA2/CNGB1/TPCN1/GABRR2/GABRA1/TRPM2/P2RX3/ASIC2/TRPV1/GABRA4/CHRNB1/KCNJ12/TRPM5/HTR3E/KCNN3/ASIC5/P2RX1/GRIN3A/P2RX6/HTR3A
GOBP_MITOCHONDRIAL_RNA_PROCESSING	GOBP_MITOCHONDRIAL_RNA_PROCESSING	GOBP_MITOCHONDRIAL_RNA_PROCESSING	20	-0.648299	-2.1252	0.00021484705943811	0.00391434216805992	0.00306128380648658	4024	tags=65%, list=23%, signal=50%	RPUSD4/PNPT1/FASTKD2/FASTKD1/FASTKD5/PRORP/ELAC2/TBRG4/CDK5RAP1/HSD17B10/SUPV3L1/FASTK/PUS1
GOBP_REGULATION_OF_MAP_KINASE_ACTIVITY	GOBP_REGULATION_OF_MAP_KINASE_ACTIVITY	GOBP_REGULATION_OF_MAP_KINASE_ACTIVITY	182	0.379047404718577	1.63566767555283	0.000214720987466739	0.00391434216805992	0.00306128380648658	4255	tags=36%, list=24%, signal=28%	SPRY4/PDGFA/VEGFA/SFRP1/DAB2IP/TPD52L1/EDN3/CAV1/TRIB1/FLT1/FGF2/TGFA/SPRY1/BMP2/PDGFC/SORL1/SPRY3/PDGFD/SPRY2/SASH1/INSR/HIPK3/LRRK2/NOD2/TNFRSF11A/PDCD4/HTR2A/RASGRP1/FGFR1/IRAK3/FGF1/DIRAS1/KSR1/ARHGEF5/BMP7/IL1B/HMGCR/ERBB2/WNT5A/EGFR/PTPRJ/TENM1/NEK10/ROBO1/DUSP1/FZD4/MAP3K5/DUSP7/BMP4/EGF/DUSP19/SOS1/PDGFB/PDE5A/ELANE/TRIB3/NTRK3/FZD5/AKAP13/TLR4/THBS1/HTR2B/ERN1/SRC/TGFB1/MAP3K4
GOCC_CELL_CELL_JUNCTION	GOCC_CELL_CELL_JUNCTION	GOCC_CELL_CELL_JUNCTION	490	0.311484397854993	1.43784783791074	0.000220448285806781	0.00400912913265606	0.00313541370809607	3643	tags=28%, list=21%, signal=23%	SYNM/VEGFA/FGFRL1/APP/EFNA5/CDH19/CLIC4/ITGB3/ATP1B1/AKAP6/FSCN1/TIAM1/PDZD2/FLRT3/PPL/HPN/PCDH9/AMOTL1/ANXA1/WNK4/SLC2A1/TMEM47/MTDH/ADGRB1/HMCN1/OBSL1/SCN4B/TRPV4/SHROOM1/PLPP3/CADM1/TNKS1BP1/HEPACAM/DCHS1/CADM4/TJP1/SCN1B/PARD3/RAPGEF2/CDH8/ADAM17/CLDN1/PDLIM5/CLDN11/FLRT1/PALS1/CLDN2/NCK1/FRMD6/GJB2/COL13A1/SMAD7/SCN1A/EFNB2/PKD2/NFASC/KCNA2/ABI2/SHROOM4/EPHA2/EPB41L4B/PKP4/SHROOM3/OXTR/PATJ/…
GOBP_DENDRITE_MORPHOGENESIS	GOBP_DENDRITE_MORPHOGENESIS	GOBP_DENDRITE_MORPHOGENESIS	138	0.399809284961708	1.66731581034499	0.000221319977625292	0.0040177166335335	0.00314212972224241	3285	tags=34%, list=19%, signal=28%	SDC2/EPHB3/NGEF/TANC2/ARC/RBFOX2/MAP2/DLG4/OBSL1/CAMK2B/BTBD3/MEF2A/RAPGEF2/ARMCX5-GPRASP2/PDLIM5/LRRK2/TLX2/RERE/KIDINS220/SEMA3A/PAFAH1B1/ABI2/EFNA1/TPBG/NRP1/MAP6/LRP4/VLDLR/DOCK10/STAU2/CDKL5/ITGB1/PTN/RAB21/PAK3/CAPRIN2/EPHB1/HECW2/ABITRAM/DHX36/MINK1/NEDD4/SEMA4D/HECW1/FBXO31/TMEM106B/CDKL3
GOBP_REGULATION_OF_EPIDERMAL_GROWTH_FACTOR_ACTIVATED_RECEPTOR_ACTIVITY	GOBP_REGULATION_OF_EPIDERMAL_GROWTH_FACTOR_ACTIVATED_RECEPTOR_ACTIVITY	GOBP_REGULATION_OF_EPIDERMAL_GROWTH_FACTOR_ACTIVATED_RECEPTOR_ACTIVITY	30	0.613442508756019	1.98058920756356	0.000222274855367129	0.00402106899844784	0.00314475150132689	1098	tags=33%, list=6%, signal=31%	ERRFI1/APP/TGFA/ADORA1/HBEGF/FBXW7/SOCS5/AREG/ADAM17/SHC1
GOBP_SYNAPTIC_TRANSMISSION_GLUTAMATERGIC	GOBP_SYNAPTIC_TRANSMISSION_GLUTAMATERGIC	GOBP_SYNAPTIC_TRANSMISSION_GLUTAMATERGIC	93	0.442920749203856	1.74889718686303	0.000222304301793477	0.00402106899844784	0.00314475150132689	4766	tags=41%, list=27%, signal=30%	SERPINE2/GRIK3/GRIA2/GRIK1/ADORA1/EXT1/GRIK4/CDH8/LRRK2/HTR2A/NLGN2/OXTR/CNR1/CDH2/CACNG5/RAB3GAP1/SYT1/KMO/GRIK5/GLUL/NLGN3/NAPB/NRXN1/GRM8/PTGS2/GRM4/HOMER1/PRKN/GRM7/UNC13A/MEF2C/ALS2/DRD1/P2RX1/OPHN1/NPS/PLAT/CLCN3
GOBP_IMPORT_INTO_CELL	GOBP_IMPORT_INTO_CELL	GOBP_IMPORT_INTO_CELL	225	0.355691531554092	1.5596239761203	0.000225678375988123	0.0040747709646545	0.00318675011883824	3541	tags=31%, list=20%, signal=25%	SLC5A3/GDNF/ATP1B2/KCNK5/ITGB3/ATP1B1/SLC1A1/WNK4/ATP4B/PRNP/SLC22A4/KCNJ11/SLC2A1/TRPV4/SLC9C2/SLC9A7/LRP2/SLC12A7/SLC9A3/SLC15A2/SLC12A2/SLC6A6/KCNE2/SLC18A1/TRPV3/CYBRD1/SLC47A1/RGS4/SLC6A5/SLC2A10/NTSR1/SLC6A9/SLC6A4/ATP1B3/CD36/SLC2A5/GPM6B/SLC27A1/PER2/KCNJ10/SLC16A2/TRPM4/KCNJ18/ITGB1/ABCC9/SLC39A10/SLC38A1/SLC43A2/SLC12A6/FOLR1/SLC43A1/KCNH2/MAPK15/HCN2/VPS28/ACE2/SLC12A4/SLC6A11/PRKN/SLC…
GOBP_RENAL_SYSTEM_VASCULATURE_DEVELOPMENT	GOBP_RENAL_SYSTEM_VASCULATURE_DEVELOPMENT	GOBP_RENAL_SYSTEM_VASCULATURE_DEVELOPMENT	29	0.600108930132055	1.90542355917128	0.000227638954440845	0.00410280459643652	0.0032086743399019	3416	tags=48%, list=20%, signal=39%	PDGFA/ANGPT2/PDGFD/ANGPT1/PKD2/CFLAR/NRP1/OSR1/BMP7/EGR1/NOTCH1/BMP4/EDNRA/PDGFB
GOMF_IMMUNE_RECEPTOR_ACTIVITY	GOMF_IMMUNE_RECEPTOR_ACTIVITY	GOMF_IMMUNE_RECEPTOR_ACTIVITY	142	0.403503406751312	1.68444099145875	0.000228826918027184	0.00411683777209193	0.00321964924489054	5525	tags=40%, list=32%, signal=28%	IL6ST/OSMR/IL13RA1/LIFR/IL1RAP/F3/IL31RA/IFNAR2/IL1RL1/LEPR/GFRA1/GFRA3/ACKR4/IL13RA2/IL27RA/PRLR/IL1RAPL2/IL17RB/MPL/C5AR2/CRLF1/CCR10/GFRA2/IL1R1/IFNAR1/IL5RA/ACKR3/FZD4/IL1RL2/MR1/IFNGR1/KLRC2/IL17RE/IL22RA2/KLRC4-KLRK1/KLRK1/IL20RB/CD200R1/CR1/LILRA5/IL1R2/IL22RA1/CCR1/FPR2/IL15RA/IL2RA/IL11RA/IL4R/CX3CR1/GHR/FPR1/GPR75/C3AR1/IFNGR2/CD44/LILRA1/IL17RD
GOCC_COLLAGEN_TRIMER	GOCC_COLLAGEN_TRIMER	GOCC_COLLAGEN_TRIMER	85	0.461218223199886	1.79941813461312	0.000231912826079532	0.00416367851495455	0.00325628191558018	5388	tags=52%, list=31%, signal=36%	COL9A3/COL22A1/C1QTNF3/EMID1/EMILIN1/LOX/CTHRC1/COL8A2/COL19A1/COLEC12/COL9A1/COL13A1/COL11A2/OTOL1/COL9A2/COL8A1/C1QL3/COL16A1/SFTPD/COL4A3/C1QL2/GLDN/COL4A2/COL4A5/COL27A1/EDA/COL6A1/COLEC11/COLEC10/COL28A1/SCARA3/C1QTNF1/C1QTNF8/WDR33/COL23A1/COL4A1/COL4A6/MSR1/MARCO/COL6A2/COL1A2/COL4A4/COL14A1/COL12A1
GOBP_REGULATION_OF_DNA_METABOLIC_PROCESS	GOBP_REGULATION_OF_DNA_METABOLIC_PROCESS	GOBP_REGULATION_OF_DNA_METABOLIC_PROCESS	398	-0.243603	-1.38056	0.000232258491288605	0.00416367851495455	0.00325628191558018	3596	tags=29%, list=21%, signal=24%	PAXIP1/YEATS4/ZNF93/EXOSC3/OTUB1/PML/TMEM161A/CCT7/DKC1/CCT2/DMAP1/TEN1/TCP1/OTUB2/PARN/CCT6A/YLPM1/MLH1/PINX1/MIS18A/RPA2/BMPR2/BABAM2/RNF8/CIZ1/RAD51AP1/MPV17/MORC1/BRCA1/POGZ/EP400/HDGFL2/HMCES/MCRS1/PRKCD/ANKLE1/RUVBL1/WRNIP1/PARPBP/PRMT5/SPIRE2/UBQLN4/KMT5C/POLQ/HNRNPC/MEAF6/H1-10/TRIM28/SLF2/RECQL5/TINF2/CHEK1/SIRT6/ACD/NEK2/KDM1A/CYREN/RADX/MMS19/RFC4/GINS1/FIGNL1/HNRNPD/MAD2L2/PPARGC1A/SI…
GOMF_ANAPHASE_PROMOTING_COMPLEX_BINDING	GOMF_ANAPHASE_PROMOTING_COMPLEX_BINDING	GOMF_ANAPHASE_PROMOTING_COMPLEX_BINDING	9	-0.837766	-2.14811	0.000232985173915674	0.00416927383286464	0.00326065783760613	964	tags=56%, list=6%, signal=53%	CLSPN/CCNF/PLK1/CDC20/UBE2S
GOMF_CILIARY_NEUROTROPHIC_FACTOR_RECEPTOR_BINDING	GOMF_CILIARY_NEUROTROPHIC_FACTOR_RECEPTOR_BINDING	GOMF_CILIARY_NEUROTROPHIC_FACTOR_RECEPTOR_BINDING	9	0.823228189993488	1.91737655031791	0.000233684728638396	0.00417425811309897	0.00326455588629815	2413	tags=89%, list=14%, signal=77%	IL6ST/OSMR/IL13RA1/LIFR/PRLR/CRLF1/CNTF/CLCF1
GOBP_NEGATIVE_REGULATION_OF_MITOTIC_CELL_CYCLE_PHASE_TRANSITION	GOBP_NEGATIVE_REGULATION_OF_MITOTIC_CELL_CYCLE_PHASE_TRANSITION	GOBP_NEGATIVE_REGULATION_OF_MITOTIC_CELL_CYCLE_PHASE_TRANSITION	164	-0.315009	-1.58799	0.000234093822788885	0.00417425811309897	0.00326455588629815	2129	tags=26%, list=12%, signal=23%	PSMG2/ZFYVE19/KNTC1/CHEK1/TTK/MYO16/INTS3/BUB1B/MAD2L2/ZWILCH/BUB1/TICRR/PLK3/EZH2/CCND1/BUB3/LCMT1/CASP2/HUS1B/CLSPN/CDK1/CDC6/TRIP13/CCNB1/DONSON/NABP2/BABAM1/E2F7/PLK1/KLHL22/DTL/GTSE1/XRCC3/BLM/ORC1/CDT1/CHFR/MAD2L1BP/ZWINT/AURKB/MAD1L1/CDK2
GOBP_EMBRYONIC_PATTERN_SPECIFICATION	GOBP_EMBRYONIC_PATTERN_SPECIFICATION	GOBP_EMBRYONIC_PATTERN_SPECIFICATION	72	0.471234511494079	1.78268354275474	0.000235348311709468	0.00417442322903371	0.00326468501827373	3711	tags=38%, list=21%, signal=30%	PGAP1/PCSK6/PTCH1/EFNB1/TBX3/SEMA3A/SMAD5/MEOX2/NRP1/BMP7/WNT5A/RIPPLY1/SIM2/ZBTB16/DISP1/PLD6/TASOR/COBL/NRARP/SMAD4/SEMA3F/SMAD1/HOXD8/RIPPLY3/FZD5/FRS2/MEIS1
GOBP_ENSHEATHMENT_OF_NEURONS	GOBP_ENSHEATHMENT_OF_NEURONS	GOBP_ENSHEATHMENT_OF_NEURONS	136	0.403108224848359	1.67831439357454	0.000234733150074493	0.00417442322903371	0.00326468501827373	4596	tags=43%, list=26%, signal=32%	TNFRSF21/PTPRZ1/NCMAP/NAB1/LGI4/TLR2/OLIG2/ABCA2/ID4/AMIGO1/SH3TC2/GAL3ST1/TG/CMTM8/PARD3/ITGB4/SERINC5/CLDN11/PALS1/RARG/NFASC/ATRN/PRX/SKI/RXRG/QKI/B4GALT6/JAM3/ERBB2/CTSC/KCNJ10/GPC1/PTN/PLP1/ACER3/MAG/PMP22/NTRK2/SLC25A12/HEXB/EGR2/PLEC/NRG1/CNTN2/HGF/DHH/PIKFYVE/FA2H/CLU/ADGRG6/XK/MYOC/EIF2AK3/DAG1/MALL/SBF2/MYRF/UGT8
GOBP_TEMPERATURE_HOMEOSTASIS	GOBP_TEMPERATURE_HOMEOSTASIS	GOBP_TEMPERATURE_HOMEOSTASIS	176	0.378152593684702	1.62537228277078	0.000235003174796064	0.00417442322903371	0.00326468501827373	3306	tags=33%, list=19%, signal=27%	ARRDC3/LAMA4/VEGFA/CAV1/PRDM16/FOXO1/STAT3/PDGFC/ADORA1/NPR3/ADRB1/NAPEPLD/RBPJ/LGR4/ADAM17/APPL2/TNFRSF11A/HTR2A/ZNF516/LEPR/ACOT11/KDM3A/EDN2/OXTR/TRPM8/NTSR1/ADAMTS5/CNR1/CD36/PRLR/ALDH1A1/CEBPB/SLC27A1/LCN2/DIO2/IL1B/PER2/IGF1R/HSF1/EGR1/APC/PRKAB2/GNAS/OGT/GATM/TFE3/GJA1/IL1A/PPARGC1B/MC3R/ADCYAP1/PTGS2/NOTCH1/IL15/HOXC10/NR1H3/TRPM2/ABAT
GOBP_POSITIVE_REGULATION_OF_MAMMARY_GLAND_EPITHELIAL_CELL_PROLIFERATION	GOBP_POSITIVE_REGULATION_OF_MAMMARY_GLAND_EPITHELIAL_CELL_PROLIFERATION	GOBP_POSITIVE_REGULATION_OF_MAMMARY_GLAND_EPITHELIAL_CELL_PROLIFERATION	6	-0.883756	-1.96911	0.000236053438011468	0.00417955884873474	0.00326870142479928	1331	tags=50%, list=8%, signal=46%	CCND1/IQGAP3/ZNF703
GOBP_REGULATION_OF_SYSTEMIC_ARTERIAL_BLOOD_PRESSURE_MEDIATED_BY_A_CHEMICAL_SIGNAL	GOBP_REGULATION_OF_SYSTEMIC_ARTERIAL_BLOOD_PRESSURE_MEDIATED_BY_A_CHEMICAL_SIGNAL	GOBP_REGULATION_OF_SYSTEMIC_ARTERIAL_BLOOD_PRESSURE_MEDIATED_BY_A_CHEMICAL_SIGNAL	47	0.524965156413221	1.84777489882114	0.000240614453665162	0.00425282875309409	0.00332600351084283	5155	tags=53%, list=29%, signal=38%	EDN3/ADRB1/F2R/ADRA1D/TPM1/EDN2/OXTR/ATP6AP2/CPA3/SLC2A5/ECE1/ADRA1B/F2RL1/AVPR1A/ACE2/HSD11B2/REN/ADRB3/CORIN/ACE/ENPEP/ADRB2/CMA1/SUCNR1/CTSG
GOCC_GABA_ERGIC_SYNAPSE	GOCC_GABA_ERGIC_SYNAPSE	GOCC_GABA_ERGIC_SYNAPSE	70	0.480662631839027	1.81055524088376	0.000241344366964455	0.00425824613782723	0.0033302402769315	3256	tags=44%, list=19%, signal=36%	CSPG5/EFNA5/ATP2B1/NPTN/GAP43/SLC6A6/GABRB2/PLCB1/GABRG2/NLGN2/GABRD/GABRB1/LRRTM2/CNR1/SV2A/GABRR1/NLGN4X/CALB1/GABRA3/NLGN3/CDH10/IGSF9B/SLITRK3/LRRTM1/GABRA2/ERC2/NRG1/SLC6A11/GABRR2/BSN/GABRA1
GOBP_FORMATION_OF_PRIMARY_GERM_LAYER	GOBP_FORMATION_OF_PRIMARY_GERM_LAYER	GOBP_FORMATION_OF_PRIMARY_GERM_LAYER	119	0.414007409925367	1.69694718788176	0.000242870319987218	0.00427766516306735	0.00334542728536178	3160	tags=33%, list=18%, signal=27%	FZD7/ITGB3/ITGA2/EYA1/KIF16B/ITGAV/ITGA8/ETS2/ITGB4/POFUT2/TLX2/LAMB1/KLF4/LAMA3/COL8A1/ACVR1/EPHA2/SNAI1/EXT2/DUSP5/BMP7/NOG/ITGB5/WNT5A/SETD2/FOXF1/ITGB1/INHBA/BMPR1A/HMGA2/GJA1/SOX2/DUSP1/FOXC1/WNT3/COL4A2/BMP4/COL6A1/SMAD1
GOBP_REGULATION_OF_CATION_CHANNEL_ACTIVITY	GOBP_REGULATION_OF_CATION_CHANNEL_ACTIVITY	GOBP_REGULATION_OF_CATION_CHANNEL_ACTIVITY	163	0.391326457627011	1.66066356480868	0.00024582177509965	0.00432207970660345	0.00338016250192231	5815	tags=47%, list=33%, signal=32%	APP/AKAP6/STIM2/CAV1/ARC/LRRC52/JPH1/DLG4/AMIGO1/STAC2/KCNE1/KCNE3/VAMP2/HAP1/REM1/CNIH3/KCNG1/PKD2/KCNE2/STOM/EHD3/NLGN2/ABCC8/NTSR1/ATPSCKMT/SLC6A9/CACNG5/GEM/PLN/AHNAK/KCNS2/SHISA9/CALM2/CLIC2/CRACR2A/ITGB1/NLGN3/DMD/FGF13/CRHBP/EPO/MINK1/HOMER1/KCNC1/CRHR1/CRBN/EDNRA/SHISA7/CAMK2D/FGF14/MEF2C/SELENON/SHISA8/KCNC2/MTNR1B/KCNE4/MMP9/SLMAP/KCNS1/ADRB2/RNF207/TRDN/CACNB1/CRH/GAL/KCNAB1/PDE4B/ALG1…
GOMF_DNA_REPLICATION_ORIGIN_BINDING	GOMF_DNA_REPLICATION_ORIGIN_BINDING	GOMF_DNA_REPLICATION_ORIGIN_BINDING	16	-0.695954	-2.15672	0.000247985603565513	0.00435251520952594	0.00340396515080649	2831	tags=56%, list=16%, signal=47%	ORC5/MCM2/MCM10/GRWD1/CDC6/CDC45/DDX11/ORC1/MCM5
GOBP_LIGAND_GATED_ION_CHANNEL_SIGNALING_PATHWAY	GOBP_LIGAND_GATED_ION_CHANNEL_SIGNALING_PATHWAY	GOBP_LIGAND_GATED_ION_CHANNEL_SIGNALING_PATHWAY	22	0.648512475117577	1.93683407294338	0.000250063283261205	0.00438133526090234	0.0034265044058825	2251	tags=45%, list=13%, signal=40%	GRIK3/APP/GRIA2/GRIK1/GRIK4/GRIA1/GRIA4/CPEB4/GRIK5/PLP1
GOCC_TIM23_MITOCHONDRIAL_IMPORT_INNER_MEMBRANE_TRANSLOCASE_COMPLEX	GOCC_TIM23_MITOCHONDRIAL_IMPORT_INNER_MEMBRANE_TRANSLOCASE_COMPLEX	GOCC_TIM23_MITOCHONDRIAL_IMPORT_INNER_MEMBRANE_TRANSLOCASE_COMPLEX	14	-0.703379	-2.08039	0.000254530933234147	0.00445185668788837	0.00348165699428017	2770	tags=86%, list=16%, signal=72%	TIMM21/TIMM23B/GRPEL1/TIMM17A/SLC25A6/ROMO1/DNAJC15/PAM16/TIMM10/TIMM50/TIMM23/TIMM17B
GOBP_PHARYNGEAL_SYSTEM_DEVELOPMENT	GOBP_PHARYNGEAL_SYSTEM_DEVELOPMENT	GOBP_PHARYNGEAL_SYSTEM_DEVELOPMENT	29	0.598538311013186	1.90043664009491	0.000255023603511323	0.00445272982728017	0.00348233984911661	4158	tags=52%, list=24%, signal=39%	EYA1/PTCH1/HOXA2/TGFB2/ACVR1/NKX2-5/BMP7/NOG/ECE1/BMPR1A/FOLR1/BMP4/EDNRA/RIPPLY3/ADGRF5
GOBP_REGULATION_OF_CELL_MORPHOGENESIS	GOBP_REGULATION_OF_CELL_MORPHOGENESIS	GOBP_REGULATION_OF_CELL_MORPHOGENESIS	301	0.338926048475415	1.5272251306281	0.000262300301453502	0.00457184424907776	0.0035754954893014	4234	tags=35%, list=24%, signal=27%	SPRY4/CSPG5/VEGFA/ST6GAL1/FMNL2/EFNA5/LPAR1/HPN/FBLIM1/P2RY1/ARC/ANXA1/RND3/SPRY3/DLG4/OBSL1/ENPP2/RNF157/CAMK2B/CDC42EP5/SH3D19/PTK2/SPARC/DLC1/RHOU/RASA1/SYNE3/ARMCX5-GPRASP2/SYT17/TPM1/MDK/MYH14/PAFAH1B1/SHROOM3/RIMS2/NRP1/SEMA3E/SH3KBP1/SEPTIN7/KDR/PLXNA3/SYT1/PEAK3/CPNE5/MACF1/WNT5A/MYADM/MPL/CCL24/RHOD/STAU2/CDKL5/ARHGAP35/OSTN/PALMD/RAB21/PAK3/CAPRIN2/RHOJ/BRWD1/FAM171A1/RDX/HEXB/FZD4/RND2…
GOBP_TETRAPYRROLE_BIOSYNTHETIC_PROCESS	GOBP_TETRAPYRROLE_BIOSYNTHETIC_PROCESS	GOBP_TETRAPYRROLE_BIOSYNTHETIC_PROCESS	33	-0.526784	-1.92404	0.000264543722914239	0.00460296924108738	0.0035998373658991	3299	tags=55%, list=19%, signal=44%	TMEM14C/FXN/HMBS/COX10/UROD/ATP5IF1/RSAD1/TMEM14B/TMEM14A/TSPO/ALAS1/FECH/SRRD/FLVCR1/COX15/PPOX/UROS/SLC25A39
GOBP_CYTOCHROME_COMPLEX_ASSEMBLY	GOBP_CYTOCHROME_COMPLEX_ASSEMBLY	GOBP_CYTOCHROME_COMPLEX_ASSEMBLY	33	-0.525753	-1.92028	0.00026809459241109	0.00464953329845638	0.00363625364957281	3935	tags=55%, list=23%, signal=42%	TIMM21/BCS1L/COA8/CYBA/UQCC3/SURF1/COX10/SLC25A33/COX14/HCCS/COX16/PET100/COA6/UQCRFS1/COX15/OXA1L/TACO1/UQCC2
GOBP_POSITIVE_REGULATION_OF_DNA_METABOLIC_PROCESS	GOBP_POSITIVE_REGULATION_OF_DNA_METABOLIC_PROCESS	GOBP_POSITIVE_REGULATION_OF_DNA_METABOLIC_PROCESS	230	-0.281722	-1.49412	0.000268144507617053	0.00464953329845638	0.00363625364957281	3596	tags=31%, list=21%, signal=25%	PAXIP1/YEATS4/EXOSC3/PML/TMEM161A/CCT7/DKC1/CCT2/DMAP1/TCP1/PARN/CCT6A/MLH1/BABAM2/RNF8/CIZ1/RAD51AP1/BRCA1/POGZ/EP400/HDGFL2/HMCES/PRKCD/RUVBL1/SPIRE2/KMT5C/MEAF6/TRIM28/SLF2/SIRT6/ACD/NEK2/MMS19/RFC4/GINS1/HNRNPD/MAD2L2/PPARGC1A/H2AX/XRCC1/CCT3/ACTB/ENDOG/WRAP53/PNKP/PCNA/FUS/TIGAR/CTNNB1/RUVBL2/NSD2/ERCC2/UBE2N/VPS72/CHTF18/BAX/NABP2/GINS2/BABAM1/PARP1/RFC5/RFC2/SLX4/TIMELESS/DDX11/PRIM2/AKT1/…
GOMF_SODIUM_ION_TRANSMEMBRANE_TRANSPORTER_ACTIVITY	GOMF_SODIUM_ION_TRANSMEMBRANE_TRANSPORTER_ACTIVITY	GOMF_SODIUM_ION_TRANSMEMBRANE_TRANSPORTER_ACTIVITY	150	0.393520592749263	1.65902840894636	0.000280093772195376	0.0048483701669	0.00379175770603108	3641	tags=34%, list=21%, signal=27%	SLC5A3/GRIK3/ATP1B1/SLC1A1/GRIK1/GRIK4/SCN4B/SLC38A2/SCN9A/SLC9C2/SLC9A7/SCN1B/SLC9A3/HCN1/SLC4A7/SCN7A/SLC12A2/SLC6A6/SCN1A/PKD2/SLC18A1/SLC20A2/ASIC4/SLC13A3/SLC6A5/SLC6A9/SLC6A4/SLC13A4/SLC9B2/GRIK5/TRPM4/SLC38A1/SLC10A6/SLC4A4/SLC4A8/SLC13A5/SLC5A12/SLC10A5/SLC5A9/HCN2/SCN2B/SLC17A3/TPCN1/SLC24A3/SLC6A11/SLC1A2/TRPM2/ASIC2/SLC1A6/SLC1A3/CACNA1I
GOBP_RECEPTOR_MEDIATED_ENDOCYTOSIS	GOBP_RECEPTOR_MEDIATED_ENDOCYTOSIS	GOBP_RECEPTOR_MEDIATED_ENDOCYTOSIS	245	0.353857259893558	1.56728518488462	0.0002812937268396	0.00486077493269048	0.00380145908291824	5096	tags=38%, list=29%, signal=27%	SNX1/VEGFA/APP/TF/ITGB3/CAV1/ARC/LRP1B/SORL1/DLG4/ITGAV/ABCA2/GRIA1/BICD1/SERPINE1/PLA2R1/ANGPT1/INPP5F/CAV2/INSR/LRP2/ADM/LRP3/EFNB2/DNM1/LMBRD1/GPR107/LDLR/CXCL16/LRRTM2/BTBD8/CD36/CACNG5/FCHO2/ANKRD13A/APLN/CUBN/RAB5A/TGFBR2/VLDLR/HIP1/CANX/SLC9B2/LRP1/ITSN1/SFTPD/ITGB1/NLGN3/MAGI2/RAB21/SCARB2/ARR3/LRRTM1/FOLR1/ACKR3/CD14/MRC1/NUMB/PPT1/AHI1/EGF/NEDD4/TFR2/CNTN2/MKLN1/PIKFYVE/SAG/SH3GL3/STAB1…
GOBP_PEPTIDYL_LYSINE_OXIDATION	GOBP_PEPTIDYL_LYSINE_OXIDATION	GOBP_PEPTIDYL_LYSINE_OXIDATION	5	0.916989257192968	1.7493452885067	0.000283204200319919	0.00487702849763258	0.00381417048448168	679	tags=80%, list=4%, signal=77%	LOXL4/LOXL3/LOX/LOXL2
GOMF_PROTEIN_LYSINE_6_OXIDASE_ACTIVITY	GOMF_PROTEIN_LYSINE_6_OXIDASE_ACTIVITY	GOMF_PROTEIN_LYSINE_6_OXIDASE_ACTIVITY	5	0.916989257192968	1.7493452885067	0.000283204200319919	0.00487702849763258	0.00381417048448168	679	tags=80%, list=4%, signal=77%	LOXL4/LOXL3/LOX/LOXL2
GOBP_TRNA_5_LEADER_REMOVAL	GOBP_TRNA_5_LEADER_REMOVAL	GOBP_TRNA_5_LEADER_REMOVAL	13	-0.73357	-2.10132	0.000284630659087197	0.00488712913708871	0.00382206987668467	3035	tags=85%, list=17%, signal=70%	RPP14/RPP40/RPP25L/PRORP/RPP38/RPP30/POP5/POP4/POP7/RPP21/RPP25
GOBP_NEURAL_TUBE_DEVELOPMENT	GOBP_NEURAL_TUBE_DEVELOPMENT	GOBP_NEURAL_TUBE_DEVELOPMENT	154	0.399755204948379	1.6911313559308	0.000284762620496568	0.00488712913708871	0.00382206987668467	2990	tags=29%, list=17%, signal=24%	FZD6/SFRP1/SDC4/STK3/TEAD2/PROX1/PTCH1/FZD1/CTHRC1/PKD1/DCHS1/RGMA/DLC1/LRP2/ADM/TGFB2/PRKACB/GLI2/RARG/LHX2/PKD2/SOX11/EPHA2/SHROOM3/ATP6AP2/SKI/CITED2/PAX6/BMP7/NOG/LMO4/GORAB/WNT5A/SETD2/ZFP36L1/TCTN1/ARHGAP35/IFT57/SEMA3C/FOLR1/COBL/NPHP3/NOTCH1/ABL1/BMP4
GOMF_FIBRONECTIN_BINDING	GOMF_FIBRONECTIN_BINDING	GOMF_FIBRONECTIN_BINDING	31	0.602017210428551	1.95574721921792	0.000285360627186841	0.00488904911008188	0.00382357142713185	2438	tags=35%, list=14%, signal=31%	VEGFA/IGFBP3/ITGB3/SDC4/LOXL3/ITGAV/IGFBP5/CCN2/TNFAIP6/ITGB1/IGFBP6
GOMF_GTPASE_ACTIVATOR_ACTIVITY	GOMF_GTPASE_ACTIVATOR_ACTIVITY	GOMF_GTPASE_ACTIVATOR_ACTIVITY	272	0.350015789330345	1.56067879550268	0.000287961733797085	0.00492522305577769	0.00385186193149269	4624	tags=40%, list=26%, signal=30%	RIN2/ERRFI1/TBC1D8/DAB2IP/ARHGAP20/SIPA1L2/DOCK4/ASAP1/STARD13/ARHGEF6/ARHGAP32/GARNL3/ARHGAP6/BCR/RGS5/ARFGEF1/DLC1/TBC1D4/RAPGEF2/RASA1/LRRK2/TBC1D20/PLCB1/TBC1D8B/FAM13A/RASA3/RGS4/ARHGAP31/TBC1D19/NRP1/GNAQ/RANBP2/RAB3GAP1/ALDH1A1/AGAP1/SMAP2/ARHGAP12/RABGAP1/VAV3/ARHGEF19/ARHGAP42/RGS11/ELMOD1/ARHGAP22/CHN1/GAPVD1/ARHGAP35/CHML/SRGAP3/RAB3GAP2/TBC1D24/TBC1D3/ARHGAP23/SGSM2/GIT2/ASAP2/TBC1D30…
GOBP_REGULATION_OF_ION_TRANSMEMBRANE_TRANSPORT	GOBP_REGULATION_OF_ION_TRANSMEMBRANE_TRANSPORT	GOBP_REGULATION_OF_ION_TRANSMEMBRANE_TRANSPORT	459	0.315988121537451	1.45303631764839	0.000293274561265089	0.00500757599769609	0.00391626757532435	3236	tags=26%, list=19%, signal=22%	APP/TCAF2/C4orf3/ATP1B2/KCNK5/CLIC4/ATP1B1/EDN3/AKAP6/STIM2/CAV1/PTPN3/ARC/WNK4/CNKSR3/LRRC52/JPH1/PRNP/DLG4/KCNJ11/TESC/AMIGO1/SCN4B/SCN9A/KCNIP1/UTRN/STAC2/SCN1B/KCNE1/KCNN4/SCN7A/CLCNKA/KCNE3/F2R/VAMP2/CHRM3/HAP1/REM1/GPER1/CNIH3/KCNA4/KCNG1/GPD1L/FHL1/KCNMA1/SESTD1/SCN1A/PKD2/KCNE2/STOM/KCNA2/RGS4/TMC1/EHD3/NLGN2/ABCC8/WWP2/NTSR1/BIN1/ATPSCKMT/CAB39/OSR1/SLC6A9/ATP1B3/CACNG5/TRPC6/GEM/PLN/FXY…
GOBP_SECONDARY_METABOLITE_BIOSYNTHETIC_PROCESS	GOBP_SECONDARY_METABOLITE_BIOSYNTHETIC_PROCESS	GOBP_SECONDARY_METABOLITE_BIOSYNTHETIC_PROCESS	25	-0.598733	-2.10114	0.000293921741429841	0.00501012026027104	0.00391825736300405	2190	tags=56%, list=13%, signal=49%	SLC24A5/CITED1/DCT/GIPC1/MFSD12/CTNS/TYR/MC1R/CDH3/DDT/TYRP1/OCA2/SLC45A2/PMEL
GOMF_CYCLIC_NUCLEOTIDE_GATED_ION_CHANNEL_ACTIVITY	GOMF_CYCLIC_NUCLEOTIDE_GATED_ION_CHANNEL_ACTIVITY	GOMF_CYCLIC_NUCLEOTIDE_GATED_ION_CHANNEL_ACTIVITY	12	0.755550741528739	1.92177836891537	0.000296260602960438	0.00503292716887352	0.00393609392837908	3090	tags=58%, list=18%, signal=48%	CNGB3/CNGA1/HCN1/PEX5L/AQP1/HCN2/CNGB1
GOBP_ENDOCRINE_PROCESS	GOBP_ENDOCRINE_PROCESS	GOBP_ENDOCRINE_PROCESS	85	0.458304942582144	1.78805212669953	0.000296089205895856	0.00503292716887352	0.00393609392837908	5160	tags=48%, list=30%, signal=34%	BMP6/EDN3/C1QTNF3/INHA/TBX3/F2R/INHBB/EDN2/OXTR/ATP6AP2/CPA3/RAB11FIP5/IL1B/ECE1/GDF9/NIBAN2/INHBA/F2RL1/GJA1/FZD4/AVPR1A/CRHBP/ACE2/SMAD4/RAB11FIP1/CRHR1/CRY2/HSD11B2/TMF1/C1QTNF1/REN/CORIN/ACE/ENPEP/SELENOM/FOXD1/CMA1/SUCNR1/CRH/CTSG/GAL
GOBP_NEGATIVE_REGULATION_OF_EPITHELIAL_CELL_DIFFERENTIATION	GOBP_NEGATIVE_REGULATION_OF_EPITHELIAL_CELL_DIFFERENTIATION	GOBP_NEGATIVE_REGULATION_OF_EPITHELIAL_CELL_DIFFERENTIATION	44	0.534999275671921	1.86690678320135	0.000297462993140959	0.00503633892595728	0.0039387621562099	5672	tags=66%, list=32%, signal=45%	VEGFA/ZEB1/CAV1/SPRY1/SPRY2/TBX3/SPRED3/YAP1/REG3G/OSR1/HOXA7/FOXE3/SOX9/IL1A/NOTCH1/XDH/TP63/SPRED1/SPRED2/ACVRL1/MMP9/HES5/NKX6-3/MSX2/SRSF6/JAG1/ID1/S1PR3/SMO
GOBP_CALCIUM_DEPENDENT_CELL_CELL_ADHESION_VIA_PLASMA_MEMBRANE_CELL_ADHESION_MOLECULES	GOBP_CALCIUM_DEPENDENT_CELL_CELL_ADHESION_VIA_PLASMA_MEMBRANE_CELL_ADHESION_MOLECULES	GOBP_CALCIUM_DEPENDENT_CELL_CELL_ADHESION_VIA_PLASMA_MEMBRANE_CELL_ADHESION_MOLECULES	43	0.533746654788305	1.84603232280995	0.000297200709914814	0.00503633892595728	0.0039387621562099	2537	tags=42%, list=15%, signal=36%	CDH19/PCDHB10/PCDHB14/CDH13/DCHS1/CDH8/PCDHB11/PCDHB6/PCDHB13/CDH2/PCDHB4/PCDHB16/PCDHB5/CDH10/PCDHB2/PCDHB3/PCDHB9/PCDHGC3
GOCC_NUCLEAR_UBIQUITIN_LIGASE_COMPLEX	GOCC_NUCLEAR_UBIQUITIN_LIGASE_COMPLEX	GOCC_NUCLEAR_UBIQUITIN_LIGASE_COMPLEX	44	-0.486511	-1.92204	0.000299376882159175	0.00506022404012575	0.00395744195222177	3073	tags=39%, list=18%, signal=32%	CBX8/BABAM2/CBX4/BRCA1/PCGF6/RNF2/ANAPC5/BUB1B/PHC1/ANAPC7/CDC20/UBE2S/ANAPC11/UBE2C/RAD51/CDC16/ANKRD39
GOBP_ENDOTHELIAL_CELL_DEVELOPMENT	GOBP_ENDOTHELIAL_CELL_DEVELOPMENT	GOBP_ENDOTHELIAL_CELL_DEVELOPMENT	69	0.485949968767548	1.83005294502868	0.000303101844982863	0.00511458935401452	0.00399995935307657	3484	tags=38%, list=20%, signal=30%	VEGFA/COL22A1/CLIC4/STC1/RAPGEF3/ARHGEF26/TJP1/TNFRSF1A/RAPGEF2/S1PR2/ROCK2/CLDN1/PLCB1/ZDHHC21/MARVELD2/IL1B/MYADM/HOXA13/GSTM3/RAP1A/F2RL1/PPP1R12A/RDX/ICAM1/EDNRA/CLDN3
GOBP_MUSCLE_CELL_MIGRATION	GOBP_MUSCLE_CELL_MIGRATION	GOBP_MUSCLE_CELL_MIGRATION	81	0.452133563968021	1.74751616226149	0.000306682489968031	0.00515915015376782	0.00403480895202118	2282	tags=32%, list=13%, signal=28%	PDGFA/IGFBP3/ITGB3/ITGA2/NFE2L2/TRIB1/DOCK4/ANXA1/SORL1/PDGFD/ADAMTS1/SERPINE1/S1PR2/MEGF10/TPM1/MDK/IGFBP5/SLIT2/NDRG4/NRP1/TAFA5/FGF9/LRP1/NET1/THBS4/BMPR1A
GOMF_PEPTIDE_RECEPTOR_ACTIVITY	GOMF_PEPTIDE_RECEPTOR_ACTIVITY	GOMF_PEPTIDE_RECEPTOR_ACTIVITY	150	0.391249969026515	1.64945577327881	0.000306768598185658	0.00515915015376782	0.00403480895202118	3523	tags=31%, list=20%, signal=25%	GPR37/SORCS2/SORCS1/NPR3/KISS1R/MC4R/NMUR1/LGR4/S1PR2/OGFRL1/F2R/QRFPR/GUCY2C/CCKBR/ACKR4/LGR5/OXTR/HCRTR1/NTSR1/F2RL2/BDKRB2/MCHR1/MLNR/RXFP1/BDKRB1/GLP1R/NLRP6/CCR10/NMBR/GPR37L1/F2RL1/NPR2/NPFFR1/ACKR3/MC3R/GHRHR/CRHR2/AVPR1A/NPY1R/RXFP4/MC5R/CRHR1/NTSR2/EDNRA/CRCP/GUCY2F
GOBP_DENDRITE_SELF_AVOIDANCE	GOBP_DENDRITE_SELF_AVOIDANCE	GOBP_DENDRITE_SELF_AVOIDANCE	17	0.708221334730056	2.00351689724674	0.000309803814294884	0.00520149742965551	0.00406792742362073	3296	tags=65%, list=19%, signal=53%	PALLD/NPTN/EXT1/CNTN4/CNTN6/VSTM2L/ROBO3/TNN/NEXN/EMB/CNTN2
GOCC_RUFFLE_MEMBRANE	GOCC_RUFFLE_MEMBRANE	GOCC_RUFFLE_MEMBRANE	97	0.438659944339134	1.7470594513571	0.000315886859957402	0.00527313082381994	0.00412394964654968	3574	tags=35%, list=20%, signal=28%	SPRY4/ITGB3/SPRY2/TESC/ITGAV/TRPV4/PDE4A/DLC1/PSD3/ADAM17/APPL2/TPM1/SPATA13/AIF1L/EPHA2/KSR1/SH3YL1/SNTG1/MACF1/APC/EGFR/CDKL5/PTPRJ/ITGB1/PSD2/EPS8L3/MTMR6/MTSS2/PSD4/FAP/KANK1/PLEKHA1/FAM107A/TIRAP
GOBP_ANTERIOR_POSTERIOR_PATTERN_SPECIFICATION	GOBP_ANTERIOR_POSTERIOR_PATTERN_SPECIFICATION	GOBP_ANTERIOR_POSTERIOR_PATTERN_SPECIFICATION	211	0.360810744019464	1.57942992863039	0.000314851592895901	0.00527313082381994	0.00412394964654968	5672	tags=44%, list=32%, signal=30%	SFRP1/PGAP1/ARC/BMP2/CTNNBIP1/PCSK6/HOXA3/HOXA10/ETS2/TBX3/HOXA2/RBPJ/ACVR2A/GDF11/BHLHE40/RARG/HOXA4/MEOX2/ATP6AP2/POGLUT1/SKI/HEY2/HOXC13/OSR1/PAX6/CER1/HOXA7/NOG/HOXD10/LRP5/WNT5A/RIPPLY1/HOXA6/HOXD13/ZBTB16/FOXF1/HOXA5/BMPR1A/NR2F2/HHEX/TSHZ1/SEMA3C/POFUT1/PLD6/TP53/TASOR/FOXC1/COBL/NOTCH1/WNT3/BMP4/HOXC10/NRARP/SMAD4/GPC3/HOXD3/HOXB3/HOXA9/WNT2B/HOXD8/FZD5/FRS2/BARX1/FOXH1/GLI3/HOXB8/TDRD10/…
GOBP_POSITIVE_REGULATION_OF_DEFENSE_RESPONSE	GOBP_POSITIVE_REGULATION_OF_DEFENSE_RESPONSE	GOBP_POSITIVE_REGULATION_OF_DEFENSE_RESPONSE	274	0.340792903025128	1.52269072198717	0.000316068933508037	0.00527313082381994	0.00412394964654968	5684	tags=43%, list=33%, signal=29%	APP/IL6ST/ITGA2/OSMR/CDK19/NUPR1/TLR2/EMILIN1/NAPEPLD/TRPV4/PLA2G5/CADM1/SERPINE1/TAFA3/TNFRSF1A/IL33/CAMK2N1/LPL/LRRK2/NOD2/TNFRSF11A/PDCD4/TRIM56/IL1RL1/MGST2/RASGRP1/MDK/NMI/MATR3/LDLR/ADORA2B/TRIM5/CNR1/CEBPB/IL1B/WNT5A/C2CD4A/CTSC/CCL24/CD47/STAT5B/F2RL1/PAK3/NLRP1/RAET1E/CCN4/MMP12/SH2D1B/CD1D/NLRP10/PTGS2/TRIM6/IL15/NPAS2/KLRC4/TNIP1/CGAS/KLRC2/RIOK3/SIGLEC16/PAK2/ALOX5AP/CX3CL1/TIRAP/NECT…
GOBP_SMALL_GTPASE_MEDIATED_SIGNAL_TRANSDUCTION	GOBP_SMALL_GTPASE_MEDIATED_SIGNAL_TRANSDUCTION	GOBP_SMALL_GTPASE_MEDIATED_SIGNAL_TRANSDUCTION	499	0.306497856691796	1.41700503864853	0.000316167633167289	0.00527313082381994	0.00412394964654968	4653	tags=36%, list=27%, signal=28%	SPRY4/RIN2/DAB2IP/ARHGAP20/NGEF/KALRN/BCL6/RAPGEF4/PLCE1/SIPA1L2/LPAR1/DOCK4/TIAM1/FGF2/STARD13/RND3/SPRY1/ARHGAP32/GARNL3/SPRY3/SPRY2/ARHGAP6/ITGAV/VAV2/BCR/CDC42EP5/CDH13/RAPGEF3/ARFGEF1/DLC1/CADM4/RHOU/DOK1/PLK2/PSD3/RAPGEF2/RASGEF1C/RASA1/ROCK2/TIAM2/TGFB2/F2R/NUCB1/ARHGEF3/DENND3/RASGRP1/ARHGEF9/SWAP70/FAM13A/RASA3/SPATA13/RABL3/IQSEC2/SLIT2/NUCB2/ABI2/MAP4K4/ARHGAP31/NISCH/LPAR6/RGL1/NRP1/K…
GOBP_POSITIVE_REGULATION_OF_NEUROGENESIS	GOBP_POSITIVE_REGULATION_OF_NEUROGENESIS	GOBP_POSITIVE_REGULATION_OF_NEUROGENESIS	216	0.361515690396271	1.58456579739041	0.000318185466544921	0.00529799873682495	0.0041433980585982	3685	tags=32%, list=21%, signal=26%	SERPINE2/VEGFA/DIXDC1/PTPRZ1/EFNA5/IL6ST/TIAM1/BDNF/SOX8/MAP1B/BMP2/NPTN/TLR2/OBSL1/OLIG2/AMIGO1/CAMK2B/LRP2/ARMCX5-GPRASP2/TIAM2/HAP1/GPER1/MDK/SOX11/PAFAH1B1/SLIT2/NRP1/NDEL1/ISLR2/BIN1/MAP6/PAX6/PLXNA3/IL1B/MACF1/GJC2/LPAR3/STAU2/ID2/CDKL5/OTP/PTN/MAG/LIF/ROBO1/CLCF1/RAB21/RNF112/PAK3/NTRK2/CAPRIN2/EGR2/PRKCI/RND2/NOTCH1/WNT3/PLAG1/DHX36/GOLGA4/NUMB/SERPINF1/SEMA4D/TP73/FBXO31/CDKL3/PLXNB3/CX3…
GOBP_ERBB_SIGNALING_PATHWAY	GOBP_ERBB_SIGNALING_PATHWAY	GOBP_ERBB_SIGNALING_PATHWAY	118	0.41421400776655	1.69529610576303	0.000319084125850045	0.00530418025400646	0.00414823242862382	4245	tags=42%, list=24%, signal=32%	ERRFI1/DAB2IP/ITGA1/CPNE3/PLCE1/TGFA/PTPN3/AFAP1L2/KIF16B/ADORA1/GAREM1/HBEGF/FBXW7/SH3TC2/CDH13/PTK2/PTPN12/RBPJ/SOCS5/AREG/ADAM17/HAP1/GPER1/SHC1/SHC3/HIP1/GAB1/BRAF/CUL5/EGFR/PTPRJ/PIK3CA/SOX9/PIK3C2A/MVB12B/ABL1/NRG1/SNX5/EGF/FAM83B/SOS1/BTC/AGR2/ACP4/RHBDF1/EREG/MYOC/SRC/TGFB1
GOBP_REGULATION_OF_STEROID_BIOSYNTHETIC_PROCESS	GOBP_REGULATION_OF_STEROID_BIOSYNTHETIC_PROCESS	GOBP_REGULATION_OF_STEROID_BIOSYNTHETIC_PROCESS	67	0.473954280958066	1.77652285170769	0.000324523358730797	0.00538569541048782	0.00421198286683431	4128	tags=42%, list=24%, signal=32%	SEC14L2/BMP6/BMP2/DKK3/ABCA2/PROX1/NR0B1/MBTPS1/ADM/DHCR7/REST/STARD4/FGF1/AKR1C3/SNAI1/INSIG2/ERLIN2/IGF1R/EGR1/ABCG1/IL1A/DKKL1/PRKAA1/DHH/CLCN2/NFKB1/H6PD/SREBF1
GOMF_SULFUR_COMPOUND_BINDING	GOMF_SULFUR_COMPOUND_BINDING	GOMF_SULFUR_COMPOUND_BINDING	265	0.341563311279027	1.51977682681092	0.000333458050606125	0.00552485603780198	0.00432081601340322	3605	tags=30%, list=21%, signal=24%	SERPINE2/APLP2/VEGFA/FGFRL1/NELL1/SFRP1/APP/SOD3/ITGA2/FGF2/SERPINA5/PCSK6/DPYSL3/PTCH1/FST/EFEMP2/HBEGF/ADAMTS1/PGF/SULT1A1/THBS2/RSPO2/CCN6/LPL/PITPNA/LIPH/COL13A1/MGST2/FBLN7/FGFR1/MDK/HPSE2/PAFAH1B1/ACOT11/SLIT2/FGF1/NRP1/PC/ADAMTS5/POSTN/PTPRF/BMP7/NDNF/CCN2/APOH/F11/FGF9/GSTM3/HS3ST5/FBN1/PCOLCE/LRP1/PTN/THBS4/TENM1/GAL3ST4/SLIT1/CHST15/SOST/CCN4/AGRN/DBT/KNG1/SAA1/BMP4/SMAD4/CCDC80/KMT5B/M…
GOBP_NEGATIVE_REGULATION_OF_VASCULAR_PERMEABILITY	GOBP_NEGATIVE_REGULATION_OF_VASCULAR_PERMEABILITY	GOBP_NEGATIVE_REGULATION_OF_VASCULAR_PERMEABILITY	17	0.70638539573335	1.99832313278098	0.000334587859679612	0.00553054130919376	0.00432526228521593	2210	tags=47%, list=13%, signal=41%	VEGFA/AKAP12/ANGPT1/ADM/SLIT2/ABCC8/PTPRJ/ARHGAP35
GOCC_CELL_LEADING_EDGE	GOCC_CELL_LEADING_EDGE	GOCC_CELL_LEADING_EDGE	413	0.321758535877351	1.47262296784094	0.0003349010298597	0.00553054130919376	0.00432526228521593	4205	tags=33%, list=24%, signal=26%	SPRY4/SNX1/APP/MTSS1/ITGB3/FSCN1/PLCE1/ATP2B1/PALLD/RAB22A/SGCE/ARHGEF6/SH3RF1/SPRY2/TESC/ITGAV/ADORA1/DPYSL3/JMY/GRIA1/SORBS2/ITGA8/RAPGEF3/TRPV4/PDE4A/ARHGEF26/INSR/DLC1/CADM4/CDK6/PSD3/ITGB4/GSN/RASA1/ADAM17/TIAM2/PTPN13/APPL2/MYLK/GPER1/S100B/TPM1/LAYN/PKD2/GABRG2/FSCN3/PAFAH1B1/SWAP70/KCNA2/SPATA13/AIF1L/ABI2/ABLIM3/EPHA2/ARHGAP31/GABRE/ATP6AP2/OCLN/NDEL1/KSR1/CDH2/CSPG4/PDLIM4/CTNNA1/LMO4/S…
GOBP_NEURAL_TUBE_FORMATION	GOBP_NEURAL_TUBE_FORMATION	GOBP_NEURAL_TUBE_FORMATION	104	0.429631791602067	1.73802997085703	0.000339866209544887	0.00560333519572612	0.00438219209269956	2990	tags=32%, list=17%, signal=26%	FZD6/SFRP1/SDC4/STK3/TEAD2/PTCH1/FZD1/CTHRC1/RGMA/DLC1/LRP2/ADM/TGFB2/PRKACB/RARG/LHX2/SOX11/SHROOM3/SKI/CITED2/BMP7/NOG/LMO4/WNT5A/SETD2/TCTN1/ARHGAP35/IFT57/FOLR1/COBL/NPHP3/ABL1/BMP4
GOBP_RESPONSE_TO_OXYGEN_LEVELS	GOBP_RESPONSE_TO_OXYGEN_LEVELS	GOBP_RESPONSE_TO_OXYGEN_LEVELS	302	0.335103096934329	1.50859952606641	0.000343365561383626	0.00565176342198876	0.00442006628419064	4143	tags=33%, list=24%, signal=26%	PDGFA/VEGFA/SFRP1/MT3/ANGPT2/SOD3/ATP1B1/ITGA2/NFE2L2/CAV1/SLC1A1/BACH1/FOXO1/PLOD2/BMP2/TLR2/SLC2A1/ADORA1/AK4/STC1/PGF/ANGPTL4/STC2/ITPR1/LOXL2/RORA/PDK1/RBPJ/ADM/ROCK2/ADAM17/NR4A2/CPEB4/TGFB2/KCNMA1/PLOD1/REST/TGFB3/CFLAR/FAS/FABP1/BIRC2/OXTR/CITED2/SLC6A4/CA9/NOL3/BMP7/RGCC/NDNF/DDIT4/CCN2/TGFBR2/ATF2/ZFP36L1/CRYAB/MPL/HSP90B1/BNIP3L/HSF1/EGR1/KCNK3/BNIP3/ARNT2/ITPR2/RYR1/VHL/AQP3/IL1A/AQP1/…
GOBP_HEPARAN_SULFATE_PROTEOGLYCAN_BIOSYNTHETIC_PROCESS	GOBP_HEPARAN_SULFATE_PROTEOGLYCAN_BIOSYNTHETIC_PROCESS	GOBP_HEPARAN_SULFATE_PROTEOGLYCAN_BIOSYNTHETIC_PROCESS	26	0.611736577764109	1.90009907575361	0.000346923798474362	0.00568923651486336	0.00444937281066961	2773	tags=50%, list=16%, signal=42%	CSGALNACT1/XYLT1/EXT1/GLCE/EXT2/HS6ST2/DSE/HS3ST5/HS2ST1/TCF7L2/PXYLP1/NDST3/HS6ST1
GOBP_PHOTORECEPTOR_CELL_DIFFERENTIATION	GOBP_PHOTORECEPTOR_CELL_DIFFERENTIATION	GOBP_PHOTORECEPTOR_CELL_DIFFERENTIATION	62	0.494645012019097	1.82084905519492	0.000347339288070608	0.00568923651486336	0.00444937281066961	5774	tags=65%, list=33%, signal=43%	VEGFA/THRB/SOX8/ROM1/STAT3/PCARE/OLFM3/CABP4/HCN1/SDK2/DLX2/DLX1/CFAP418/PAX6/CNTF/DCX/NTRK2/SOX9/FSCN2/PRKCI/NOTCH1/AHI1/CNGB1/PRDM1/MYO7A/CEP290/TH/RPGRIP1/GNAT1/GNGT1/TOPORS/TUG1/NR2E3/CRB2/USH1C/DSCAM/AGTPBP1/RPGRIP1L/PRPH2/IFT20
GOBP_POSITIVE_REGULATION_OF_PHOSPHATIDYLINOSITOL_3_KINASE_SIGNALING	GOBP_POSITIVE_REGULATION_OF_PHOSPHATIDYLINOSITOL_3_KINASE_SIGNALING	GOBP_POSITIVE_REGULATION_OF_PHOSPHATIDYLINOSITOL_3_KINASE_SIGNALING	77	0.459120138757134	1.75652403200891	0.000347007221259581	0.00568923651486336	0.00444937281066961	4201	tags=39%, list=24%, signal=30%	PDGFA/FLT1/FGF2/PDGFC/PDGFD/PTK2/ANGPT1/INSR/WNT16/TGFB2/F2R/GPER1/FGFR1/KDR/IGF1R/F2RL1/UNC5B/ROR1/NTRK2/SOX9/EGF/NEDD4/SEMA4D/HGF/PDGFB/NTRK3/PLXNB1/BECN1/MYOC/SRC
GOBP_NEGATIVE_REGULATION_OF_CELL_CYCLE_PROCESS	GOBP_NEGATIVE_REGULATION_OF_CELL_CYCLE_PROCESS	GOBP_NEGATIVE_REGULATION_OF_CELL_CYCLE_PROCESS	276	-0.266451	-1.43168	0.000350416305611993	0.00573030371632491	0.00448149017635056	2178	tags=22%, list=12%, signal=20%	RAD9A/MACROH2A1/PSMG2/ZFYVE19/KNTC1/CHEK1/TTK/NEK2/MYO16/RBM14/INTS3/BUB1B/BRIP1/FANCD2/MAD2L2/ZWILCH/PTTG1/BUB1/H2AX/TICRR/PLK3/EZH2/CCND1/BUB3/LCMT1/CASP2/DNA2/HUS1B/CLSPN/CDK1/METTL13/CDC6/TRIP13/CCNB1/DONSON/CDC45/NABP2/BABAM1/CCNF/E2F7/PLK1/KLHL22/DTL/TIMELESS/ESPL1/GTSE1/XRCC3/RHNO1/BLM/ORC1/AURKAIP1/E2F1/CDT1/EME1/NAA10/CHFR/MAD2L1BP/ZWINT/AURKB/MAD1L1/CDK2
GOBP_CENTRAL_NERVOUS_SYSTEM_NEURON_AXONOGENESIS	GOBP_CENTRAL_NERVOUS_SYSTEM_NEURON_AXONOGENESIS	GOBP_CENTRAL_NERVOUS_SYSTEM_NEURON_AXONOGENESIS	35	0.568472127093785	1.89638939529457	0.000351138943547567	0.00573279927801604	0.00448344187660188	2592	tags=40%, list=15%, signal=34%	EPHB3/SCN1B/NR4A2/GLI2/PAFAH1B1/SLIT2/ADARB1/NDEL1/B4GALT6/DCC/TCTN1/ARHGAP35/NFIB/EPHB1
GOBP_MITOTIC_CYTOKINESIS	GOBP_MITOTIC_CYTOKINESIS	GOBP_MITOTIC_CYTOKINESIS	71	-0.402763	-1.80963	0.000355486654754628	0.00579437485715931	0.00453159819897054	3635	tags=46%, list=21%, signal=37%	MYH10/VPS4A/CHMP1A/CHMP4A/CHMP2A/SNX9/RHOB/CHMP4B/CHMP2B/ARL3/CNTROB/KLHDC8B/ARF1/NUSAP1/UNC119/RACGAP1/RAB35/RHOC/JTB/KIF4A/LZTS2/CHMP6/NUP62/INCENP/CEP55/POLDIP2/KIF23/CENPA/PLK1/ESPL1/ZFYVE26/CHMP1B/CIT
GOBP_NEGATIVE_REGULATION_OF_PEPTIDASE_ACTIVITY	GOBP_NEGATIVE_REGULATION_OF_PEPTIDASE_ACTIVITY	GOBP_NEGATIVE_REGULATION_OF_PEPTIDASE_ACTIVITY	245	0.351357142339446	1.55621180121515	0.000357317220604242	0.00581478849128942	0.00454756305970856	4693	tags=37%, list=27%, signal=27%	SERPINE2/ITIH6/APLP2/VEGFA/APP/MT3/SERPINA3/ITIH5/CRIM1/SH3RF1/SORL1/PRNP/SERPINA5/R3HDML/A2M/RPS6KA3/PI15/SERPINE1/TIMP1/C5/XIAP/C4A/CST3/RECK/SERPINB8/C4B/SPINK9/KLF4/SERPINH1/SERPINB2/SERPINB10/FABP1/BIRC2/SPINK13/SERPINB6/BIN1/NOL3/WFDC13/CRYAB/WFDC3/LRP1/SPINK6/COL4A3/TFPI/TIMP4/EPPIN/USP47/CPAMD8/SERPINB1/AQP1/WFDC8/PTGS2/KNG1/SERPINF1/CSN2/CSTL1/DHCR24/GPC3/HGF/RFFL/PAK2/PAPLN/SERPINB9/SER…
GOBP_REGULATION_OF_AXONOGENESIS	GOBP_REGULATION_OF_AXONOGENESIS	GOBP_REGULATION_OF_AXONOGENESIS	154	0.395227613518682	1.67197775457971	0.000359277997392721	0.00583725172823683	0.00456513085029915	3685	tags=36%, list=21%, signal=28%	SPP1/EPHB3/SEMA4B/VEGFA/DIXDC1/MT3/EFNA5/TIAM1/BDNF/MAP1B/MAP2/SEMA3D/AMIGO1/TIAM2/SEMA3A/PAFAH1B1/SLIT2/EFNA1/NRP1/NDEL1/SEMA3E/ISLR2/CDH2/MAP6/DCC/PLXNA3/LRP4/DAB1/MACF1/WNT5A/LPAR3/EFNB3/KIF13B/CHN1/CDKL5/ARHGAP35/MAG/ROBO1/PAK3/NTRK2/SLIT1/SEMA3C/RND2/ULK2/FGF13/WNT3/GOLGA4/SEMA3F/SEMA4D/CDKL3/CNTN2/PLXNB3/PAK2/RYK/PLXNB1
GOBP_POSITIVE_REGULATION_OF_PROTEIN_AUTOPHOSPHORYLATION	GOBP_POSITIVE_REGULATION_OF_PROTEIN_AUTOPHOSPHORYLATION	GOBP_POSITIVE_REGULATION_OF_PROTEIN_AUTOPHOSPHORYLATION	26	0.610473287014582	1.89617520120886	0.000360662914498565	0.00585030150179365	0.00457533666745887	4383	tags=50%, list=25%, signal=38%	PDGFA/VEGFA/PDGFC/PDGFD/TNKS1BP1/RAD50/NBN/CALM2/NEK10/PDGFB/DDX3X/SRC/ACE
GOBP_MITOTIC_G2_M_TRANSITION_CHECKPOINT	GOBP_MITOTIC_G2_M_TRANSITION_CHECKPOINT	GOBP_MITOTIC_G2_M_TRANSITION_CHECKPOINT	48	-0.46226	-1.87054	0.000370053233324174	0.00599295550328698	0.00468690187202005	2971	tags=38%, list=17%, signal=31%	BABAM2/BRCA1/BRSK1/CHEK1/INTS3/TICRR/HUS1B/CLSPN/CDK1/CDC6/DONSON/NABP2/BABAM1/PLK1/DTL/BLM/ORC1/CHFR
GOBP_PERIPHERAL_NERVOUS_SYSTEM_DEVELOPMENT	GOBP_PERIPHERAL_NERVOUS_SYSTEM_DEVELOPMENT	GOBP_PERIPHERAL_NERVOUS_SYSTEM_DEVELOPMENT	76	0.46013509867604	1.75893575225618	0.000371216377635741	0.00600212718630651	0.00469407475663269	3652	tags=49%, list=21%, signal=39%	SLC5A3/GDNF/NCMAP/ETV1/BDNF/SOX8/NAB1/LGI4/ADGRB1/SH3TC2/ALDH3A2/PARD3/ITGB4/CLDN1/PALS1/NFASC/GFRA3/RUNX1/PRX/SKI/CITED2/RXRG/HOXD10/ERBB2/GSTM3/GPC1/PMP22/NTRK2/EGR2/PLEC/NRG1/EGR3/ASIC2/ISL2/SERPINI1/ARTN/HAND2
GOBP_REGULATION_OF_VASCULAR_ASSOCIATED_SMOOTH_MUSCLE_CONTRACTION	GOBP_REGULATION_OF_VASCULAR_ASSOCIATED_SMOOTH_MUSCLE_CONTRACTION	GOBP_REGULATION_OF_VASCULAR_ASSOCIATED_SMOOTH_MUSCLE_CONTRACTION	9	0.80825588569777	1.88250463326043	0.000372023685598717	0.00600552521037929	0.00469673224430787	2087	tags=67%, list=12%, signal=59%	ATP2B1/DOCK4/ADRA2B/CHRM3/ZDHHC21/ARHGAP42
GOBP_PYRIMIDINE_RIBONUCLEOTIDE_BIOSYNTHETIC_PROCESS	GOBP_PYRIMIDINE_RIBONUCLEOTIDE_BIOSYNTHETIC_PROCESS	GOBP_PYRIMIDINE_RIBONUCLEOTIDE_BIOSYNTHETIC_PROCESS	22	-0.599891	-2.02399	0.000372760638584196	0.00600777843307894	0.00469849441886153	2529	tags=45%, list=14%, signal=39%	CAD/AK5/CTPS2/UCKL1/UCK1/NME2/UPP1/NME1/CTPS1/NME4
GOMF_ENDONUCLEASE_ACTIVITY_ACTIVE_WITH_EITHER_RIBO_OR_DEOXYRIBONUCLEIC_ACIDS_AND_PRODUCING_5_PHOSPHOMONOESTERS	GOMF_ENDONUCLEASE_ACTIVITY_ACTIVE_WITH_EITHER_RIBO_OR_DEOXYRIBONUCLEIC_ACIDS_AND_PRODUCING_5_PHOSPHOMONOESTERS	GOMF_ENDONUCLEASE_ACTIVITY_ACTIVE_WITH_EITHER_RIBO_OR_DEOXYRIBONUCLEIC_ACIDS_AND_PRODUCING_5_PHOSPHOMONOESTERS	40	-0.491959	-1.8856	0.000375754289389968	0.00603667873545513	0.00472109643571859	3484	tags=52%, list=20%, signal=42%	DROSHA/GEN1/DNASE1L1/RPP14/RPP40/PRORP/APEX1/ELAC2/RPP38/EDC3/RPP30/DNA2/POP5/EXO1/POP4/MRPL44/FEN1/POP7/RPP21/RPP25/RNASEH2A
GOCC_MEMBRANE_MICRODOMAIN	GOCC_MEMBRANE_MICRODOMAIN	GOCC_MEMBRANE_MICRODOMAIN	327	0.331299619503073	1.50097613419205	0.000375155349669802	0.00603667873545513	0.00472109643571859	3063	tags=27%, list=18%, signal=23%	APP/BAALC/EFNA5/IL6ST/ATP1B1/SDC4/AKAP6/ITGA1/CAV1/ATP2B1/SLC1A1/ARC/PRNP/TLR2/SLC2A1/CD55/PTCH1/CDH13/EFNB1/PLPP3/ANGPT1/CAV2/INSR/DLC1/KCNE1/TNFRSF1A/EMP2/ADAM17/BACE1/LRRK2/CAVIN1/KCNE3/F2R/CASP8/HTR2A/EHD2/KCNMA1/SERPINH1/STOM/CFLAR/FAS/BIRC2/ADCY8/LY6K/TRPM8/NTSR1/CNR1/CDH2/SLC6A4/CD36/GASK1A/GPM6B/CTNNA1/KDR/MYOF/ERLIN2/LRP4/FXYD1/AHNAK/RAB5A/TGFBR2/TRPC4/MYADM/IGF1R/ADRA1B/PLPP1/STX12/GPC1…
GOBP_REGULATION_OF_GLIAL_CELL_DIFFERENTIATION	GOBP_REGULATION_OF_GLIAL_CELL_DIFFERENTIATION	GOBP_REGULATION_OF_GLIAL_CELL_DIFFERENTIATION	72	0.462570181445994	1.7499063199305	0.00037661053900165	0.00604078499320509	0.00472430781066117	3296	tags=36%, list=19%, signal=29%	SERPINE2/TNFRSF21/PTPRZ1/IL6ST/BMP2/TLR2/OLIG2/ID4/MDK/DLX2/LDLR/DLX1/BIN1/NOG/DAB1/ID2/GPR37L1/PTN/MAG/LIF/CLCF1/RNF112/EGR2/NOTCH1/TP73/CNTN2
GOBP_NEGATIVE_REGULATION_OF_LIPID_METABOLIC_PROCESS	GOBP_NEGATIVE_REGULATION_OF_LIPID_METABOLIC_PROCESS	GOBP_NEGATIVE_REGULATION_OF_LIPID_METABOLIC_PROCESS	97	0.435557382503875	1.73470281828026	0.000379642202468981	0.00607971597170468	0.00475475450360078	1764	tags=27%, list=10%, signal=24%	PDGFA/DAB2IP/APOD/BMP2/SORL1/DKK3/ADORA1/ABCA2/PROX1/NR0B1/FBXW7/APPL2/GPER1/REST/AKR1C3/GPLD1/PLIN5/SNAI1/CNR1/ALK/PIBF1/INSIG2/ERLIN2/DGAT2/SLC27A1/IL1B
GOBP_POSTSYNAPSE_ORGANIZATION	GOBP_POSTSYNAPSE_ORGANIZATION	GOBP_POSTSYNAPSE_ORGANIZATION	159	0.3824411888631	1.62394993239936	0.000384544582058692	0.00614843380248691	0.00480849655617529	4404	tags=38%, list=25%, signal=28%	EPHB3/GDNF/NGEF/TANC2/ARC/PRNP/DLG4/NPTX1/CAMK2B/NRCAM/GAP43/INSR/IL1RAP/MUSK/ARMCX5-GPRASP2/PDLIM5/LRRK2/PAFAH1B1/ABI2/EFNA1/NLGN2/NRP1/ABHD17C/LRRTM2/CDH2/LRP4/NLGN4X/WNT5A/IGF1R/DOCK10/STAU2/ARHGAP22/CDKL5/GRIN2B/NLGN3/SLITRK3/CRIPT/PAK3/CAPRIN2/EPHB1/NRXN1/CNKSR2/SRGN/DHX36/HOMER1/SEMA3F/ARHGAP39/SLC7A11/SHISA7/NTRK3/CHRNB1/CBLN1/WASL/FNTA/SHANK2/ABHD17B/SPTBN2/OPHN1/DNAJA3/ZDHHC15
GOBP_ORGAN_GROWTH	GOBP_ORGAN_GROWTH	GOBP_ORGAN_GROWTH	157	0.38409907225841	1.6265918073239	0.000386341519358032	0.0061673597780694	0.00482329796598699	3441	tags=32%, list=20%, signal=26%	AKAP6/STK3/FGF2/DUSP6/SPRY2/EXT1/STC1/PROX1/SORBS2/MATN1/DDR2/YAP1/RBPJ/RSPO2/VGLL4/PDLIM5/TGFB2/RARG/LEPR/RUNX1/RGS4/NKX2-5/NDRG4/HEY2/CITED2/SLC6A4/PRLR/CER1/NOG/FGFR3/TGFBR2/NLGN4X/ATF2/MAPK11/FGF9/ZFPM2/BMPR1A/OSTN/WWC2/SOX9/IFT80/FOXC1/NOTCH1/PLAG1/COL27A1/SMAD1/TP73/TGFBR3/LY6E/RARB
GOBP_PYRIMIDINE_NUCLEOSIDE_TRIPHOSPHATE_METABOLIC_PROCESS	GOBP_PYRIMIDINE_NUCLEOSIDE_TRIPHOSPHATE_METABOLIC_PROCESS	GOBP_PYRIMIDINE_NUCLEOSIDE_TRIPHOSPHATE_METABOLIC_PROCESS	23	-0.611992	-2.0632	0.000396324317060779	0.00631669359220325	0.00494008724176852	2320	tags=52%, list=13%, signal=45%	ENTPD7/CAD/ENTPD4/CTPS2/UCKL1/TYMS/UCK1/DCTPP1/NME2/NME1/CTPS1/NME4
GOBP_CYTOKINETIC_PROCESS	GOBP_CYTOKINETIC_PROCESS	GOBP_CYTOKINETIC_PROCESS	39	-0.504651	-1.92056	0.000402539525889047	0.00640560128459833	0.00500961914963851	3557	tags=54%, list=20%, signal=43%	VPS4A/CHMP1A/CHMP4A/CHMP2A/SNX9/CHMP4B/CHMP2B/CNTROB/KLHDC8B/ARF1/SPIRE2/RACGAP1/ANXA11/ALKBH4/BIN3/MYH9/CHMP6/NUP62/CEP55/CHMP1B/AURKB
GOBP_REGULATION_OF_CHONDROCYTE_DIFFERENTIATION	GOBP_REGULATION_OF_CHONDROCYTE_DIFFERENTIATION	GOBP_REGULATION_OF_CHONDROCYTE_DIFFERENTIATION	50	0.511443854139757	1.81918110651447	0.000405948931172674	0.00644964992228054	0.00504406820274752	4144	tags=56%, list=24%, signal=43%	LTBP3/BMP6/GLG1/TRPS1/LOXL2/WNT9A/RARG/SMAD7/SOX5/MDK/PTHLH/CCN2/ZBTB16/GDF5/CHADL/SOX9/MBOAT2/CCN4/GDF6/PKDCC/BMP4/LNPK/RUNX2/NKX3-2/RARB/GLI3/ACVRL1/PTH
GOBP_GLYCOPROTEIN_BIOSYNTHETIC_PROCESS	GOBP_GLYCOPROTEIN_BIOSYNTHETIC_PROCESS	GOBP_GLYCOPROTEIN_BIOSYNTHETIC_PROCESS	303	0.334839028381395	1.51010855562785	0.000406740891523155	0.00645203966253686	0.00504593714338538	5239	tags=41%, list=30%, signal=29%	CSGALNACT1/ST6GAL1/MT3/XYLT1/ITM2B/ST3GAL1/B3GNT5/GALNT5/MGAT5/DPY19L4/PLOD2/AGO2/EXT1/B3GNT7/ST6GALNAC5/ABCA2/GLCE/GCNT1/HBEGF/GAL3ST1/ARFGEF1/TUSC3/ST6GALNAC6/B3GALT1/IL33/MAN1C1/ITM2C/C1GALT1C1L/TMTC2/POFUT2/PLOD1/FUT1/GXYLT2/PLCB1/GOLGA2/B3GNT3/GOLPH3/SLC2A10/POGLUT1/EXT2/HS6ST2/B4GALT6/POGLUT3/OSTC/FUT8/DPY19L3/SLC51B/MAGT1/DSE/ST8SIA5/TET3/GALNT9/GALNT6/HS3ST5/HS2ST1/UGGT2/C1GALT1C1/MGAT3/T…
GOMF_L_LEUCINE_TRANSMEMBRANE_TRANSPORTER_ACTIVITY	GOMF_L_LEUCINE_TRANSMEMBRANE_TRANSPORTER_ACTIVITY	GOMF_L_LEUCINE_TRANSMEMBRANE_TRANSPORTER_ACTIVITY	5	-0.91696	-1.92862	0.000412398241569372	0.00652120930104272	0.00510003254055999	1257	tags=80%, list=7%, signal=74%	SLC38A7/SLC7A8/SLC3A2/SLC7A5
GOMF_PORIN_ACTIVITY	GOMF_PORIN_ACTIVITY	GOMF_PORIN_ACTIVITY	5	-0.916376	-1.92739	0.000412398241569372	0.00652120930104272	0.00510003254055999	1467	tags=100%, list=8%, signal=92%	TOMM40L/VDAC2/VDAC1/TOMM40
GOCC_GABA_RECEPTOR_COMPLEX	GOCC_GABA_RECEPTOR_COMPLEX	GOCC_GABA_RECEPTOR_COMPLEX	21	0.650434077344688	1.94301810117801	0.000418705625776489	0.0066105533413409	0.00516990570239102	3688	tags=62%, list=21%, signal=49%	GABRB2/GABRG2/GABRD/GABRB1/GABRE/GABRR1/GABRQ/GABRA3/GABRP/GABRA2/GABRR2/GABRA1/GABRA4
GOBP_REGULATION_OF_DNA_REPAIR	GOBP_REGULATION_OF_DNA_REPAIR	GOBP_REGULATION_OF_DNA_REPAIR	151	-0.31276	-1.55923	0.000422463423810505	0.00665942735621042	0.00520812853112043	3043	tags=33%, list=17%, signal=28%	RPA2/BABAM2/RNF8/RAD51AP1/BRCA1/POGZ/EP400/HDGFL2/RUVBL1/WRNIP1/PARPBP/SPIRE2/UBQLN4/KMT5C/POLQ/MEAF6/TRIM28/SLF2/RECQL5/CHEK1/SIRT6/KDM1A/CYREN/RADX/MMS19/FIGNL1/MAD2L2/SIRT7/H2AX/TFIP11/XRCC1/ACTB/WRAP53/PNKP/PCNA/AUNIP/FUS/TIGAR/RUVBL2/NSD2/UBE2N/VPS72/BABAM1/PARP1/PPP4C/TIMELESS/DDX11/RMI2/RAD51/FOXM1
GOBP_REGULATION_OF_BODY_FLUID_LEVELS	GOBP_REGULATION_OF_BODY_FLUID_LEVELS	GOBP_REGULATION_OF_BODY_FLUID_LEVELS	380	0.324994458389296	1.48425039966525	0.000423811311530765	0.00667021965581362	0.00521656884895457	4444	tags=32%, list=25%, signal=24%	SERPINE2/PDGFA/VEGFA/PRKCA/FZD6/ENTPD2/IL6ST/ITGB3/ITGA2/NFE2L2/CAV1/F5/P2RY1/WNK4/NFE2/MYO5B/SLC22A4/CORO2B/DGKB/CSRP1/ADORA1/CD59/EXT1/VAV2/NPR3/DGKA/TRPV4/SERPINE1/ADRA2B/CYP4F11/ADM/KCNN4/F3/EMP2/CLDN1/TFAP2B/F2R/VAMP2/PRKACB/CHRM3/FUNDC2/SERPINB2/OXTR/EXT2/GNAQ/F2RL2/CD36/PRLR/AXL/APLN/AKAP11/F13A1/APOH/F11/MPL/VAV3/ADAMTS13/HNF4A/NLRP6/C1GALT1C1/GNAS/LMAN1/STAT5B/PIK3CA/TFPI/ANO6/F2RL1/AQP3…
GOBP_IRON_SULFUR_CLUSTER_ASSEMBLY	GOBP_IRON_SULFUR_CLUSTER_ASSEMBLY	GOBP_IRON_SULFUR_CLUSTER_ASSEMBLY	26	-0.569359	-2.00184	0.000426379077918756	0.0067001474791077	0.0052399744575805	2147	tags=42%, list=12%, signal=37%	CIAO2B/GLRX3/MMS19/CIAO3/NUBP2/NDOR1/NFS1/BOLA2/BOLA2B/ISCA2/GLRX5
GOBP_INNER_EAR_MORPHOGENESIS	GOBP_INNER_EAR_MORPHOGENESIS	GOBP_INNER_EAR_MORPHOGENESIS	102	0.432245887098041	1.74095193703834	0.000427816908070656	0.00670859578730073	0.00524658161350943	2119	tags=24%, list=12%, signal=21%	FZD6/ZEB1/EYA1/TTC39C/HPN/SPRY2/PRRX1/PROX1/BCR/ITGA8/CTHRC1/MYO15A/SLITRK6/TBX3/MYO3B/CHRNA9/ALDH1A3/MAFB/ATP8A2/INSIG2/LHFPL5/WNT5A/FGF9/DLX5
GOBP_NEGATIVE_REGULATION_OF_IMMUNE_SYSTEM_PROCESS	GOBP_NEGATIVE_REGULATION_OF_IMMUNE_SYSTEM_PROCESS	GOBP_NEGATIVE_REGULATION_OF_IMMUNE_SYSTEM_PROCESS	404	0.321485194932073	1.4702012250633	0.00042825081987144	0.00670859578730073	0.00524658161350943	5275	tags=36%, list=30%, signal=26%	TNFRSF21/SFRP1/AHR/SDC4/LOXL3/BCL6/TRIB1/ANXA1/APOD/PRNP/INHA/CD55/ADORA1/CD59/EMILIN1/A2M/BCR/ALOX15/FBXW7/ANGPT1/PELI1/C5/NDFIP1/SOCS5/TAFA3/CDK6/PLK2/VSIR/IL31RA/FOXJ1/ARG2/NOD2/TGFB2/LRRC17/GPER1/IL1RL1/SMAD7/MDK/PLCB1/TGFB3/NMI/IRAK3/SOX11/RUNX1/SLIT2/LDLR/IL13RA2/IL27RA/MAFB/ZBTB46/FGL2/CNR1/PIBF1/AXL/CEBPB/HOXA7/YES1/CD200/SAMHD1/ERBB2/C5AR2/FBN1/TNFAIP6/SFTPD/FOXF1/ID2/NLRP6/FGL1/CD47/PTP…
GOBP_BLOOD_VESSEL_ENDOTHELIAL_CELL_MIGRATION	GOBP_BLOOD_VESSEL_ENDOTHELIAL_CELL_MIGRATION	GOBP_BLOOD_VESSEL_ENDOTHELIAL_CELL_MIGRATION	114	0.42222890735298	1.72350514674402	0.000430067472539374	0.00672657631621848	0.00526064361924237	4245	tags=42%, list=24%, signal=32%	VEGFA/PRKCA/ANGPT2/NFE2L2/FGF2/STARD13/ANXA1/FBXW7/ANGPT1/PLK2/EMP2/ADAM17/KLF4/FGFR1/EFNB2/SLIT2/EPHA2/EFNA1/MEOX2/GPLD1/SP1/NRP1/PRCP/EPHB4/RGCC/KDR/GADD45A/ITGB1/ROBO1/SRPX2/PIK3C2A/RHOJ/DLL4/PTGS2/NOTCH1/ABL1/TBXA2R/EGR3/PDGFB/SPRED1/MEF2C/CARD10/MIA3/JUP/THBS1/ACVRL1/VASH1/TGFB1
GOBP_POSITIVE_REGULATION_OF_BONE_MINERALIZATION	GOBP_POSITIVE_REGULATION_OF_BONE_MINERALIZATION	GOBP_POSITIVE_REGULATION_OF_BONE_MINERALIZATION	42	0.529317936906702	1.82778291463149	0.000434579500499444	0.00678659322441445	0.00530758095412201	2990	tags=48%, list=17%, signal=40%	NELL1/BMP6/ATP2B1/FAM20C/BMP2/TENT5A/ACVR2A/TGFB3/ACVR1/OSR1/GPM6B/BMP7/PTN/BMPR1A/ANO6/ADGRV1/KL/FBN2/PKDCC/BMP4
GOBP_NEGATIVE_REGULATION_OF_GLUCOCORTICOID_METABOLIC_PROCESS	GOBP_NEGATIVE_REGULATION_OF_GLUCOCORTICOID_METABOLIC_PROCESS	GOBP_NEGATIVE_REGULATION_OF_GLUCOCORTICOID_METABOLIC_PROCESS	5	0.90989801300171	1.73581728420532	0.000435738991662031	0.0067941504482869	0.00531349122105051	1182	tags=60%, list=7%, signal=56%	BMP2/DKK3/REST
GOBP_POSITIVE_REGULATION_OF_POTASSIUM_ION_TRANSPORT	GOBP_POSITIVE_REGULATION_OF_POTASSIUM_ION_TRANSPORT	GOBP_POSITIVE_REGULATION_OF_POTASSIUM_ION_TRANSPORT	49	0.516466648350929	1.83345815804912	0.000436936818673665	0.0068022810919521	0.00531984994155064	2665	tags=33%, list=15%, signal=28%	ATP1B2/ATP1B1/EDN3/AKAP6/WNK4/LRRC52/ADORA1/AMIGO1/KCNE1/KCNN4/FHL1/ABCC8/ATP1B3/AKAP9/ANO6/KCNH2
GOBP_PROTEIN_LOCALIZATION_TO_CONDENSED_CHROMOSOME	GOBP_PROTEIN_LOCALIZATION_TO_CONDENSED_CHROMOSOME	GOBP_PROTEIN_LOCALIZATION_TO_CONDENSED_CHROMOSOME	19	-0.635835	-2.05994	0.000440013489196153	0.00682903651365078	0.00534077451473953	2112	tags=53%, list=12%, signal=46%	KNTC1/TTK/CHAMP1/ZWILCH/BUB3/TRAPPC12/CDK1/HASPIN/CDT1/AURKB
GOCC_NEURON_PROJECTION_TERMINUS	GOCC_NEURON_PROJECTION_TERMINUS	GOCC_NEURON_PROJECTION_TERMINUS	127	0.403480805946932	1.67220432790106	0.000439954053079484	0.00682903651365078	0.00534077451473953	3409	tags=36%, list=20%, signal=29%	SCRG1/GRIK3/DIXDC1/ITGA2/FLRT3/SLC1A1/PRNP/PCSK1/DLG4/ADORA1/TSPOAP1/CABP4/CDH8/GAD1/LRRK2/FLRT1/VAMP2/GPER1/SLC18A1/KCNA2/TPBG/BTBD8/NTSR1/BIN1/PTPRN/SYT1/RAB5A/CALB1/GRIK5/CALB2/GLUL/TBC1D24/SLC4A8/ROR1/TNN/NTRK2/DMD/CRHR2/CRHBP/KCNC1/CHRM1/SLC1A2/BSN/SNCG/SLC18A3/P2RX3
GOBP_TELENCEPHALON_DEVELOPMENT	GOBP_TELENCEPHALON_DEVELOPMENT	GOBP_TELENCEPHALON_DEVELOPMENT	246	0.34914560989934	1.54652424133879	0.00044397081659642	0.0068798374460866	0.00538050432504818	4337	tags=34%, list=25%, signal=26%	EPHB3/DIXDC1/DAB2IP/ATP1B2/FEZ1/POU3F3/BBS2/BMP2/SLC2A1/EXT1/ID4/PROX1/ZMIZ1/BMERB1/SLC38A2/BTBD3/CDK6/DCLK2/SALL1/LRRK2/PALS1/ALDH1A3/NDE1/SEMA3A/TACC2/LAMB1/LHX2/FUT1/MDK/PLCB1/DLX2/PAFAH1B1/SLIT2/DLX1/OXTR/NDEL1/SKI/CDH2/ALK/NRGN/PAX6/PLXNA3/DAB1/WNT5A/SUN1/IGF1R/TCTN1/BNIP3/ID2/DLX5/EGFR/EZH1/XRN2/INHBA/ROBO1/NFIB/NTRK2/SLIT1/AQP1/AVPR1A/FGF13/BMP4/NRG1/CRK/NUMB/SLC7A11/SLC1A2/CNTN2/EFHC1/RAR…
GOBP_SMOOTH_MUSCLE_CELL_MIGRATION	GOBP_SMOOTH_MUSCLE_CELL_MIGRATION	GOBP_SMOOTH_MUSCLE_CELL_MIGRATION	68	0.468826412064604	1.76262663966129	0.000450107531906526	0.00695350452900757	0.00543811703194367	2733	tags=35%, list=16%, signal=30%	PDGFA/IGFBP3/ITGB3/ITGA2/NFE2L2/TRIB1/DOCK4/SORL1/PDGFD/ADAMTS1/SERPINE1/S1PR2/TPM1/MDK/IGFBP5/SLIT2/NDRG4/NRP1/TAFA5/FGF9/LRP1/BMPR1A/DDR1/CCN4
GOBP_SEX_DIFFERENTIATION	GOBP_SEX_DIFFERENTIATION	GOBP_SEX_DIFFERENTIATION	279	0.338128025656189	1.5165736045513	0.000449617436094159	0.00695350452900757	0.00543811703194367	3550	tags=29%, list=20%, signal=23%	PDGFA/TFAP2C/COL9A3/VEGFA/SFRP1/BMP6/NUPR1/SOX8/INHA/A2M/NR0B1/FST/ADAMTS1/HOXA10/TBX3/DMRTA1/PKD1/INSR/ASB1/LRP2/HSD17B3/BCL2L2/LGR4/SALL1/TIPARP/ACVR2A/TGFB2/TBC1D20/PTX3/FNDC3A/INHBB/SEMA3A/SMAD5/LHFPL2/STRA6/GFRA1/SLIT2/AKR1C3/CITED2/OSR1/PTPRN/AXL/CEBPB/ATRX/CTNNA1/KDR/HSPA5/WNT5A/ARID4B/GDF9/HOXA13/FGF9/HOXD13/TNFAIP6/ZFPM2/HNF4A/STAT5B/INHBA/BMPR1A/NR2F2/GJA1/ARID5B/SOX9/IL1A/PRDX4/RNF38/F…
GOBP_REGULATION_OF_DEVELOPMENT_HETEROCHRONIC	GOBP_REGULATION_OF_DEVELOPMENT_HETEROCHRONIC	GOBP_REGULATION_OF_DEVELOPMENT_HETEROCHRONIC	8	0.840137011249893	1.88562828080345	0.000451671623814155	0.00696696552254441	0.00544864445130669	1948	tags=50%, list=11%, signal=44%	SERPINE2/RBPJ/PAX6/FGF9
GOMF_ENDORIBONUCLEASE_ACTIVITY_PRODUCING_5_PHOSPHOMONOESTERS	GOMF_ENDORIBONUCLEASE_ACTIVITY_PRODUCING_5_PHOSPHOMONOESTERS	GOMF_ENDORIBONUCLEASE_ACTIVITY_PRODUCING_5_PHOSPHOMONOESTERS	30	-0.534536	-1.92544	0.000453206275938776	0.00697993187919797	0.0054587850307319	3035	tags=57%, list=17%, signal=47%	RPP14/RPP40/PRORP/APEX1/ELAC2/RPP38/EDC3/RPP30/POP5/EXO1/POP4/MRPL44/FEN1/POP7/RPP21/RPP25/RNASEH2A
GOBP_VASCULAR_ASSOCIATED_SMOOTH_MUSCLE_CONTRACTION	GOBP_VASCULAR_ASSOCIATED_SMOOTH_MUSCLE_CONTRACTION	GOBP_VASCULAR_ASSOCIATED_SMOOTH_MUSCLE_CONTRACTION	25	0.628088719152197	1.93732189607349	0.000458217262700943	0.00704631653055563	0.00551070237711483	4369	tags=56%, list=25%, signal=42%	EDN3/ATP2B1/DOCK4/ADRA2B/CHRM3/HTR2A/EDN2/ZDHHC21/ARHGAP42/GRIP2/PIK3C2A/EDNRA/CD38/P2RX1
GOBP_MALE_SEX_DIFFERENTIATION	GOBP_MALE_SEX_DIFFERENTIATION	GOBP_MALE_SEX_DIFFERENTIATION	162	0.376189375543216	1.5959656889664	0.000461483428111277	0.00708570814735132	0.00554150932076732	2675	tags=28%, list=15%, signal=24%	PDGFA/TFAP2C/COL9A3/SFRP1/BMP6/NUPR1/SOX8/INHA/NR0B1/HOXA10/TBX3/INSR/ASB1/LRP2/HSD17B3/BCL2L2/LGR4/ACVR2A/TGFB2/TBC1D20/FNDC3A/INHBB/SEMA3A/SMAD5/LHFPL2/GFRA1/AKR1C3/CITED2/ATRX/CTNNA1/WNT5A/ARID4B/HOXA13/FGF9/HOXD13/ZFPM2/STAT5B/INHBA/BMPR1A/GJA1/ARID5B/SOX9/IL1A/PRDX4/RNF38
GOBP_PROSTATE_GLAND_MORPHOGENESIS	GOBP_PROSTATE_GLAND_MORPHOGENESIS	GOBP_PROSTATE_GLAND_MORPHOGENESIS	28	0.598702203821163	1.89397943352849	0.000462314179828171	0.00708764284532305	0.00554302238715677	4051	tags=54%, list=23%, signal=41%	SFRP1/ID4/RARG/CYP7B1/BMP7/NOG/WNT5A/HOXA13/HOXD13/SOX9/NOTCH1/BMP4/TP63/FRS2/TNC
GOBP_EXTRACELLULAR_MATRIX_ASSEMBLY	GOBP_EXTRACELLULAR_MATRIX_ASSEMBLY	GOBP_EXTRACELLULAR_MATRIX_ASSEMBLY	45	0.519249503135291	1.81563849482253	0.000466801080479982	0.00714553800058931	0.00558830036585184	4387	tags=44%, list=25%, signal=33%	NTN4/LTBP3/EMILIN1/EFEMP2/LOX/QSOX1/PHLDB1/LAMB1/FKBP10/HAS3/GPM6B/RGCC/PXDN/SOX9/NOTCH1/PHLDB2/THSD4/TGFB1/CLASP2/DAG1
GOBP_SEMICIRCULAR_CANAL_MORPHOGENESIS	GOBP_SEMICIRCULAR_CANAL_MORPHOGENESIS	GOBP_SEMICIRCULAR_CANAL_MORPHOGENESIS	7	0.856272127912071	1.8438483377704	0.000468134939284481	0.00715263344535304	0.00559384948987382	610	tags=43%, list=3%, signal=41%	ZEB1/EYA1/TBX3
GOBP_REGULATION_OF_POSTSYNAPSE_ORGANIZATION	GOBP_REGULATION_OF_POSTSYNAPSE_ORGANIZATION	GOBP_REGULATION_OF_POSTSYNAPSE_ORGANIZATION	82	0.453337158302876	1.7517444843936	0.000468687027989227	0.00715263344535304	0.00559384948987382	3115	tags=35%, list=18%, signal=29%	NGEF/TANC2/ARC/PRNP/NPTX1/CAMK2B/NRCAM/IL1RAP/ARMCX5-GPRASP2/PDLIM5/LRRK2/PAFAH1B1/ABI2/EFNA1/ABHD17C/LRRTM2/CDH2/WNT5A/STAU2/ARHGAP22/CDKL5/GRIN2B/CRIPT/PAK3/CAPRIN2/SRGN/DHX36/HOMER1/SEMA3F
GOCC_CATION_CHANNEL_COMPLEX	GOCC_CATION_CHANNEL_COMPLEX	GOCC_CATION_CHANNEL_COMPLEX	214	0.359279482538525	1.57322982258628	0.000477601762496111	0.00727763776579302	0.00569161143440342	2995	tags=26%, list=17%, signal=22%	SLC5A3/GRIK3/AKAP6/GRIA2/LRRC52/DLG4/KCNJ11/KCNMB4/GRIK4/GRIA1/SCN4B/SCN9A/UNC80/KCNIP1/PKD1/EFCAB9/OLFM3/SCN1B/KCNE1/KCNN4/HCN1/SCN7A/GRIA4/CNIH3/KCNA4/KCNG1/KCNMA1/SCN1A/PKD2/KCNE2/KCNA2/ABCC8/PTPA/KCNMB3/CACNG5/TRPC6/TRPC4/KCNF1/KCNS2/KCNMB2/SHISA9/AKAP9/CALM2/GRIK5/TRPM4/CPT1C/ABCC9/GRIN2B/RYR1/CATSPERG/KCNQ3/KCNH2/KCNC3/MCUB/HCN2/SCN2B
GOBP_ENDOTHELIAL_CELL_FATE_COMMITMENT	GOBP_ENDOTHELIAL_CELL_FATE_COMMITMENT	GOBP_ENDOTHELIAL_CELL_FATE_COMMITMENT	8	0.839140228757241	1.88339107278525	0.000481533551769013	0.00732644921352641	0.00572978533134495	2344	tags=75%, list=13%, signal=65%	PROX1/RBPJ/ACVR1/NRP1/HOXA13/NR2F2
GOBP_BASEMENT_MEMBRANE_ORGANIZATION	GOBP_BASEMENT_MEMBRANE_ORGANIZATION	GOBP_BASEMENT_MEMBRANE_ORGANIZATION	32	0.582675510792906	1.90010473231225	0.000483180620795812	0.00732933258422848	0.00573204032481751	5265	tags=59%, list=30%, signal=42%	NTN4/CAV1/HPN/HMCN1/EXT1/NID1/CAV2/PHLDB1/LAMB1/ITGB1/PXDN/GAS2/PHLDB2/CLASP2/DAG1/COL4A1/LAMB3/CMA1/FLRT2
GOBP_POSITIVE_REGULATION_OF_VASOCONSTRICTION	GOBP_POSITIVE_REGULATION_OF_VASOCONSTRICTION	GOBP_POSITIVE_REGULATION_OF_VASOCONSTRICTION	32	0.582508207867517	1.89955915750368	0.000483180620795812	0.00732933258422848	0.00573204032481751	5416	tags=66%, list=31%, signal=45%	CAV1/F2R/ADRA1D/HTR2A/OXTR/TBXAS1/ADRA1B/TRPM4/HRH1/AVPR1A/PTGS2/SMTNL2/ABL1/TBXA2R/CD38/FAAH/FGG/ACE/CYSLTR1/DBH/SMTNL1
GOCC_SARCOLEMMA	GOCC_SARCOLEMMA	GOCC_SARCOLEMMA	131	0.404355751833333	1.68093139675156	0.000485092910346151	0.00734725813155308	0.00574605933117699	2796	tags=27%, list=16%, signal=23%	SNTB1/SYNM/ATP1B1/AKAP6/CAV1/SGCB/ANXA1/SGCE/KCNJ11/SLC2A1/SLC38A2/UTRN/MYOT/CAV2/STAC2/SCN1B/SCN1A/TGFB3/ABCC8/CDH2/BIN1/SLC2A5/FXYD1/AHNAK/IGF1R/LAMA2/POPDC2/STBD1/ITGB1/RYR1/DMD/AQP1/RDX/PLEC/GHRHR
GOBP_NEURON_APOPTOTIC_PROCESS	GOBP_NEURON_APOPTOTIC_PROCESS	GOBP_NEURON_APOPTOTIC_PROCESS	232	0.353298976319648	1.55586665455933	0.000487272089183854	0.00736916601642409	0.00576319279838822	3072	tags=29%, list=18%, signal=24%	TNFRSF21/APP/GDNF/MT3/PTPRZ1/THRB/IL6ST/NUPR1/ITGA1/CHL1/BDNF/SLC1A1/OXR1/PRNP/FBXW7/ANGPT1/PCDHGC5/RASA1/XIAP/ARMCX5-GPRASP2/BACE1/TFAP2B/NR4A2/CPEB4/TGFB2/F2R/RETREG1/MDK/GABRB2/TGFB3/MCL1/FAS/NRBP2/ADARB1/IL27RA/DLX1/GBE1/NRP1/CASP7/VSTM2L/AXL/CEBPB/NDNF/HSPA5/ATF2/CRLF1/GRIK5/GDF5/BNIP3/TRIM2/CNTF/PIK3CA/MAG/CLCF1/UNC5B/PAK3/NTRK2/PCDHGC3/NLRP1/TP53/PRKCI/FAIM2/ABL1/SIAH1/MAP2K4/GRM4/PPT1/AKT…
GOCC_PORE_COMPLEX	GOCC_PORE_COMPLEX	GOCC_PORE_COMPLEX	26	-0.564401	-1.98441	0.000493524096209411	0.00743122903826246	0.00581173033434655	3724	tags=54%, list=21%, signal=42%	SLC25A4/TSPAN33/BCL2/C8G/SLC25A5/VDAC3/TOMM40L/BAK1/BAX/VDAC2/VDAC1/PPIF/PDZD11/TOMM40
GOBP_EMBRYO_IMPLANTATION	GOBP_EMBRYO_IMPLANTATION	GOBP_EMBRYO_IMPLANTATION	54	0.507481716448342	1.82704482791623	0.000492715104790742	0.00743122903826246	0.00581173033434655	3005	tags=37%, list=17%, signal=31%	SPP1/VEGFA/AGO2/STC1/TIMP1/STC2/EMP2/ITGB4/POLR1B/RECK/PRLR/IL1B/TGFBR2/LIF/GJA1/ACVR1B/DDR1/PTGS2/SMURF2/EPO
GOBP_POSITIVE_REGULATION_OF_CELL_ADHESION	GOBP_POSITIVE_REGULATION_OF_CELL_ADHESION	GOBP_POSITIVE_REGULATION_OF_CELL_ADHESION	436	0.31206442265008	1.43060470432435	0.000493592621811606	0.00743122903826246	0.00581173033434655	5314	tags=36%, list=30%, signal=25%	IGFBP2/CSPG5/RIN2/VEGFA/PRKCA/SFRP1/IL6ST/ITGA2/SDC4/BCL6/CAV1/ANXA1/EDIL3/ITGAV/CD55/VIT/EMILIN1/ZMIZ1/NID1/ALOX15/EFEMP2/IL36B/CDH13/EFNB1/PLPP3/UTRN/ANGPT1/TJP1/SOCS5/CDK6/VSIR/EMP2/NOD2/TGFB2/NCK1/NFAT5/GLI2/SMAD7/MEGF10/TPM1/RASGRP1/FUT1/EFNB2/MDK/COL8A1/TNFSF9/RUNX1/MAP4K4/IL27RA/EPB41L4B/NRP1/CITED2/ZFHX3/COL16A1/CD36/BMP7/MAGI1/KDR/NDNF/YES1/IL1B/TGFBR2/ERBB2/WNT5A/CD70/MYADM/EFNB3/ICOSLG…
GOBP_EPITHELIAL_TUBE_FORMATION	GOBP_EPITHELIAL_TUBE_FORMATION	GOBP_EPITHELIAL_TUBE_FORMATION	136	0.39533960053757	1.64597024082505	0.000498743425163849	0.00748636212966093	0.00585484818982604	5154	tags=43%, list=29%, signal=31%	FZD6/SFRP1/GDNF/SDC4/STK3/FGF2/SOX8/TEAD2/PROX1/PTCH1/FZD1/CTHRC1/RGMA/DLC1/LRP2/ADM/TGFB2/PRKACB/RARG/LHX2/SOX11/SHROOM3/SKI/CITED2/OSR1/BMP7/NOG/LMO4/WNT5A/SETD2/TCTN1/ARHGAP35/IFT57/SOX9/FOLR1/COBL/NPHP3/ABL1/BMP4/EGF/GRHL3/CEP290/WNT6/PODXL/TGFB1/TWIST1/PTK7/PAX8/PRICKLE1/SCRIB/GDF7/HES5/LUZP1/SEC24B/PLXNB2/TSC1/HESX1/MIB1/HECTD1
GOBP_ACTION_POTENTIAL	GOBP_ACTION_POTENTIAL	GOBP_ACTION_POTENTIAL	137	0.391398871178193	1.63137309024618	0.000498743425163849	0.00748636212966093	0.00585484818982604	4644	tags=41%, list=27%, signal=30%	ATP1B1/AKAP6/CAV1/PTPN3/KCNMB4/SCN4B/SCN9A/NRCAM/SCN1B/KCNE1/SLC4A3/SCN7A/KCNE3/GPER1/GPD1L/SCN1A/KCNE2/MYH14/KCNA2/NTSR1/CNR1/KCNMB3/GNAQ/BIN1/CD36/KCNMB2/AKAP9/TRPM4/NTRK2/GJA1/DMD/KCNH2/FGF13/GNA15/HCN2/SCN2B/GNA14/DSG2/P2RX3/CAMK2D/CACNA1I/CTNNA3/JUP/DRD1/CLCN1/KCNC2/CLDN19/GNA11/YWHAE/MTNR1B/PKP2/KCNE4/P2RX1/SLMAP/NPS/RNF207
GOBP_NEGATIVE_REGULATION_OF_PROTEOLYSIS	GOBP_NEGATIVE_REGULATION_OF_PROTEOLYSIS	GOBP_NEGATIVE_REGULATION_OF_PROTEOLYSIS	329	0.329332482268635	1.4916181047142	0.000499921962590759	0.00749286911739979	0.00585993710013044	4697	tags=35%, list=27%, signal=26%	SERPINE2/ITIH6/APLP2/VEGFA/APP/MT3/SERPINA3/ITIH5/GLG1/PTPN3/CRIM1/SH3RF1/SORL1/PRNP/SERPINA5/R3HDML/A2M/RPS6KA3/PI15/SERPINE1/TIMP1/C5/XIAP/C4A/CST3/LRRK2/RECK/EIF3H/GABARAPL2/SERPINB8/C4B/SPINK9/KLF4/SERPINH1/SERPINB2/SERPINB10/FABP1/EFNA1/BIRC2/TM4SF20/SPINK13/SERPINB6/BIN1/NOL3/WFDC13/CRYAB/WFDC3/LRP1/SPINK6/COL4A3/OGT/TMEM59/TFPI/TIMP4/EPPIN/MAP1A/USP47/CPAMD8/SERPINB1/AQP1/TP53/WFDC8/PTGS2/…
GOBP_POSITIVE_REGULATION_OF_PROTEIN_KINASE_ACTIVITY	GOBP_POSITIVE_REGULATION_OF_PROTEIN_KINASE_ACTIVITY	GOBP_POSITIVE_REGULATION_OF_PROTEIN_KINASE_ACTIVITY	388	0.317409983481752	1.45013342313191	0.000508242948381663	0.00760624900576545	0.00594860794221145	5208	tags=39%, list=30%, signal=28%	PDGFA/VEGFA/DAB2IP/MT3/EFNA5/TPD52L1/ITGB3/SDC4/EDN3/STK3/FLT1/FGF2/TGFA/SLC1A1/AFAP1L2/BMP2/PDGFC/PRNP/PDGFD/SPRY2/DLG4/SASH1/ADORA1/PROX1/FAM20A/HBEGF/FBXW7/PTK2/ANGPT1/PKD1/DDR2/INSR/ADRA2B/AREG/EMP2/RAPGEF2/ADAM17/LRRK2/CAB39L/NOD2/TGFB2/TNFRSF11A/HTR2A/RASGRP1/FGFR1/CAMK1/PKD2/EFNA1/ADCY8/FGF1/DIRAS1/MAPRE3/CAB39/PIBF1/PRLR/ARHGEF5/RGCC/DAB1/SLC27A1/IL1B/TGFBR2/VLDLR/ERBB2/WNT5A/CEMIP/MMD2/C…
GOBP_NEGATIVE_REGULATION_OF_EPITHELIAL_CELL_PROLIFERATION	GOBP_NEGATIVE_REGULATION_OF_EPITHELIAL_CELL_PROLIFERATION	GOBP_NEGATIVE_REGULATION_OF_EPITHELIAL_CELL_PROLIFERATION	125	0.405572809219695	1.67698881796773	0.00051675118354729	0.00772209012323194	0.0060392036341055	5058	tags=46%, list=29%, signal=33%	SFRP1/DAB2IP/MTSS1/NUPR1/CAV1/FLT1/HPN/KLF9/PTCH1/FBXW7/PEX2/SPARC/CAV2/CDK6/TGFB2/RIDA/EFNB2/INTU/CASK/MARVELD3/PAX6/RGCC/WNT5A/APOH/ATF2/GDF5/COL4A3/SCG2/NR2F2/ROBO1/NFIB/IFT57/SOX9/KRIT1/SOX2/IFT80/DLL4/BMP4/SERPINF1/GPC3/TGFBR3/XDH/NGFR/MEF2C/THBS1/EREG/ACVRL1/VASH1/TGFB1/CNMD/IFT74/WNT10B/A4GNT/IL12A/EPPK1/AIMP1/AR/STK11
GOMF_POLYUBIQUITIN_MODIFICATION_DEPENDENT_PROTEIN_BINDING	GOMF_POLYUBIQUITIN_MODIFICATION_DEPENDENT_PROTEIN_BINDING	GOMF_POLYUBIQUITIN_MODIFICATION_DEPENDENT_PROTEIN_BINDING	53	-0.442116	-1.84832	0.000518142024678804	0.00773138626438387	0.0060464738535062	3346	tags=42%, list=19%, signal=34%	BAG6/ATRIP/IKBKE/BABAM2/OPTN/IKBKG/ZFAND2B/UBXN1/UBQLN4/OTUD7B/RAD23A/FAAP20/PSMD4/TNIP2/RNF31/UBL7/AGAP3/UFD1/OTUD7A/WDR81/TNFAIP3/NPLOC4
GOCC_BASOLATERAL_PLASMA_MEMBRANE	GOCC_BASOLATERAL_PLASMA_MEMBRANE	GOCC_BASOLATERAL_PLASMA_MEMBRANE	225	0.345783494520989	1.51617955660995	0.000520213347482344	0.00775079353426657	0.00606165166844145	5033	tags=43%, list=29%, signal=31%	ABCA8/ATP1B1/ATP2B1/TGFA/P2RY1/ANXA1/SLC2A1/ADORA1/PLPP3/CADM1/PKD1/TJP1/SLC4A7/CLDN1/NOD2/ABCC4/SLC12A2/CHRM3/MEGF11/SLC6A6/PKD2/LEPR/SLC2A9/SLC47A1/LDLR/SLC13A3/ADCY8/NDRG4/SLC16A12/CASK/CDH2/SLC6A9/MARVELD2/ATP1B3/CA9/SLC22A9/SLC51B/CLDN7/TRPC4/ERBB2/KCNJ10/SLC9B2/LRP1/SLC38A3/EGFR/SLC26A7/DISP1/SLC38A1/LIN7A/SLC4A4/AQP3/ABCC3/SLC14A1/BSND/SLC12A6/AQP1/FOLR1/HEPH/CA4/CD1D/PALM/SLCO1C1/NUMB/SLC…
GOBP_POSITIVE_REGULATION_OF_MITOTIC_CELL_CYCLE	GOBP_POSITIVE_REGULATION_OF_MITOTIC_CELL_CYCLE	GOBP_POSITIVE_REGULATION_OF_MITOTIC_CELL_CYCLE	117	-0.343001	-1.66369	0.000533054065891103	0.00793036204240655	0.0062020865467741	1840	tags=26%, list=11%, signal=23%	ANAPC5/STIL/RRM2/DLGAP5/RPTOR/CCND1/TERT/RAD51C/CDK4/ANAPC7/CDK1/MBLAC1/CDC6/CDCA5/CCNB1/PHB2/POLDIP2/DTL/LSM10/ESPL1/RAD51B/ANAPC11/CDT1/CDC25A/UBE2C/AKT1/CDC16/DBF4B/MAD2L1BP/DUSP3
GOBP_POSITIVE_REGULATION_OF_MITOCHONDRIAL_TRANSLATION	GOBP_POSITIVE_REGULATION_OF_MITOCHONDRIAL_TRANSLATION	GOBP_POSITIVE_REGULATION_OF_MITOCHONDRIAL_TRANSLATION	15	-0.683381	-2.06484	0.000537848590627196	0.00798987189946486	0.00624862733291831	4515	tags=73%, list=26%, signal=54%	FASTKD3/COA3/TRUB2/RPUSD4/RMND1/C1QBP/FASTKD2/RPUSD3/CDK5RAP1/MPV17L2/UQCC2
GOCC_RUFFLE	GOCC_RUFFLE	GOCC_RUFFLE	176	0.369363439177468	1.5875948131365	0.000540226200282111	0.00801335530418465	0.00626699296461409	4367	tags=39%, list=25%, signal=29%	SPRY4/MTSS1/ITGB3/FSCN1/PALLD/RAB22A/SPRY2/TESC/ITGAV/TRPV4/PDE4A/ARHGEF26/DLC1/CDK6/PSD3/RASA1/ADAM17/APPL2/S100B/TPM1/LAYN/FSCN3/SPATA13/AIF1L/EPHA2/KSR1/CSPG4/SH3YL1/RAB5A/SNTG1/MACF1/MYADM/APC/EGFR/CDKL5/PTPRJ/ITGB1/PSD2/TLN2/COBL/ABL1/EPS8L3/MTMR6/SNX5/MTSS2/PSD4/FAP/ASAP3/KANK1/PLEKHA1/FAM107A/MKLN1/TIRAP/FGD4/APPL1/MEFV/ALS2/PODXL/TLR4/ROCK1/ARHGEF7/BMX/MTM1/SRC/KLHL2/EPS8L2/CLASP2/ACAP2
GOBP_POSITIVE_REGULATION_OF_BIOMINERALIZATION	GOBP_POSITIVE_REGULATION_OF_BIOMINERALIZATION	GOBP_POSITIVE_REGULATION_OF_BIOMINERALIZATION	53	0.504260851895912	1.81237667649084	0.000541560059864562	0.0080213100472134	0.0062732141187629	4680	tags=57%, list=27%, signal=42%	NELL1/BMP6/ATP2B1/FAM20C/BMP2/TENT5A/ACVR2A/FBLN7/TGFB3/ACVR1/OSR1/GPM6B/CEBPB/BMP7/PTN/BMPR1A/ANO6/ADGRV1/KL/FBN2/PKDCC/BMP4/AMELX/ENAM/WNT6/MEF2C/PTH/TGFB1/ADRB2/WNT10B
GOBP_VASCULAR_ENDOTHELIAL_GROWTH_FACTOR_RECEPTOR_SIGNALING_PATHWAY	GOBP_VASCULAR_ENDOTHELIAL_GROWTH_FACTOR_RECEPTOR_SIGNALING_PATHWAY	GOBP_VASCULAR_ENDOTHELIAL_GROWTH_FACTOR_RECEPTOR_SIGNALING_PATHWAY	53	0.504078110443784	1.81171988081769	0.000547749250709145	0.00810105031526745	0.00633557647259865	3119	tags=40%, list=18%, signal=33%	VEGFA/DAB2IP/MT3/EPN2/ITGB3/FLT1/EMILIN1/VAV2/PGF/PTK2/CADM4/NRP1/AXL/KDR/IL1B/FGF9/NIBAN2/HHEX/FOXC1/FZD4/NEDD4
GOBP_POSITIVE_REGULATION_OF_CELL_MIGRATION_INVOLVED_IN_SPROUTING_ANGIOGENESIS	GOBP_POSITIVE_REGULATION_OF_CELL_MIGRATION_INVOLVED_IN_SPROUTING_ANGIOGENESIS	GOBP_POSITIVE_REGULATION_OF_CELL_MIGRATION_INVOLVED_IN_SPROUTING_ANGIOGENESIS	21	0.644646474691198	1.92572900592632	0.000554867425152483	0.0081942756163855	0.00640848504635498	2923	tags=52%, list=17%, signal=44%	VEGFA/FGF2/ANXA1/PLK2/NRP1/KDR/SRPX2/PIK3C2A/RHOJ/PTGS2/ABL1
GOBP_PIGMENT_CELL_DIFFERENTIATION	GOBP_PIGMENT_CELL_DIFFERENTIATION	GOBP_PIGMENT_CELL_DIFFERENTIATION	34	-0.517214	-1.88251	0.000565560018100429	0.00833993709975956	0.00652240230783517	2462	tags=47%, list=14%, signal=41%	AP3D1/SLC24A5/CD63/CITED1/BLOC1S3/RAB38/RAB27A/KIT/HPS6/MITF/LRMDA/AP1M1/HPS4/TYRP1/OCA2/RAB32
GOBP_RIBOSOMAL_LARGE_SUBUNIT_ASSEMBLY	GOBP_RIBOSOMAL_LARGE_SUBUNIT_ASSEMBLY	GOBP_RIBOSOMAL_LARGE_SUBUNIT_ASSEMBLY	26	-0.561494	-1.97419	0.000567383780170919	0.00835458078649916	0.00653385467432705	3822	tags=46%, list=22%, signal=36%	MRTO4/TRAF7/MRPL20/FASTKD2/RPL10/DHX30/RPL3L/RPLP0/DDX28/PPAN/RPL38/NOP2
GOBP_NEGATIVE_REGULATION_OF_SMOOTH_MUSCLE_CELL_MIGRATION	GOBP_NEGATIVE_REGULATION_OF_SMOOTH_MUSCLE_CELL_MIGRATION	GOBP_NEGATIVE_REGULATION_OF_SMOOTH_MUSCLE_CELL_MIGRATION	24	0.634450973971284	1.9369358197285	0.000577097023315712	0.00848518240275748	0.00663599408774238	2282	tags=50%, list=13%, signal=44%	IGFBP3/NFE2L2/TRIB1/SERPINE1/S1PR2/TPM1/IGFBP5/SLIT2/NDRG4/TAFA5/LRP1/BMPR1A
GOBP_OLFACTORY_LOBE_DEVELOPMENT	GOBP_OLFACTORY_LOBE_DEVELOPMENT	GOBP_OLFACTORY_LOBE_DEVELOPMENT	35	0.556428038583622	1.85621102833851	0.000580850644277179	0.00852790500656291	0.00666940609149302	2523	tags=40%, list=14%, signal=34%	EXT1/SALL1/LRRK2/SEMA3A/LHX2/FUT1/DLX2/SLIT2/SKI/WNT5A/ID2/DLX5/ROBO1/SLIT1
GOBP_ACUTE_INFLAMMATORY_RESPONSE	GOBP_ACUTE_INFLAMMATORY_RESPONSE	GOBP_ACUTE_INFLAMMATORY_RESPONSE	111	0.423506644855649	1.72205973595447	0.00058291073956366	0.0085456753757897	0.0066833037379464	4155	tags=35%, list=24%, signal=27%	SERPINA3/IL6ST/OSMR/NUPR1/CTNNBIP1/ADORA1/EXT1/TREM1/A2M/F3/IL31RA/REG3G/TNFRSF11A/SAA4/ACVR1/PRCP/CNR1/CEBPB/IL1B/C2CD4A/NLRP6/ANO6/SAA2/IL1A/KL/PTGS2/SAA1/EPO/TFR2/ASH1L/TRPV1/ALOX5AP/ELANE/VNN1/NPY5R/PTGER3/F8/ZP3/IL20RB
GOMF_THREONINE_TYPE_ENDOPEPTIDASE_ACTIVITY	GOMF_THREONINE_TYPE_ENDOPEPTIDASE_ACTIVITY	GOMF_THREONINE_TYPE_ENDOPEPTIDASE_ACTIVITY	13	-0.715588	-2.0498	0.000590828699875018	0.00862404097916264	0.00674459100980236	4809	tags=92%, list=28%, signal=67%	PSMB6/PSMB9/PSMB11/PSMB10/PSMB1/PSMA4/PSMB8/PSMB5/PSMB7/PSMB3/PSMB2/PSMB4
GOBP_REGULATION_OF_ANAPHASE_PROMOTING_COMPLEX_DEPENDENT_CATABOLIC_PROCESS	GOBP_REGULATION_OF_ANAPHASE_PROMOTING_COMPLEX_DEPENDENT_CATABOLIC_PROCESS	GOBP_REGULATION_OF_ANAPHASE_PROMOTING_COMPLEX_DEPENDENT_CATABOLIC_PROCESS	5	-0.911043	-1.91617	0.000590505840347923	0.00862404097916264	0.00674459100980236	509	tags=60%, list=3%, signal=58%	PLK1/CDC20/CDK2
GOBP_CARDIOCYTE_DIFFERENTIATION	GOBP_CARDIOCYTE_DIFFERENTIATION	GOBP_CARDIOCYTE_DIFFERENTIATION	138	0.387170576420555	1.61460888390374	0.000590616064702101	0.00862404097916264	0.00674459100980236	4371	tags=37%, list=25%, signal=28%	VEGFA/FZD7/AKAP6/SGCB/SPRY1/BMP2/OBSL1/PROX1/SORBS2/TBX3/RBPJ/MEF2A/PDLIM5/TGFB2/PDCD4/GPER1/EFNB2/REST/ACVR1/RGS4/NKX2-5/HEY2/CITED2/BMP7/EGFR/ITGB1/BMPR1A/ALPK3/SEMA3C/FOLR1/PLEC/TTN/NOTCH1/DHX36/BMP4/NRG1/SMAD4/TGFBR3/EDNRA/RARB/NEBL/HAND2/FRS2/SGCD/MEF2C/ENG/AKAP13/NRAP/TGFB1/TWIST1/CSRP3
GOBP_AXONAL_FASCICULATION	GOBP_AXONAL_FASCICULATION	GOBP_AXONAL_FASCICULATION	22	0.629904580581087	1.88126011631675	0.000592715651272685	0.00863904536934695	0.00675632547110527	3296	tags=55%, list=19%, signal=44%	EPHB3/TNFRSF21/AMIGO1/NRCAM/CNTN4/SEMA3A/EPHA3/NRP1/CNR1/ARHGAP35/CRTAC1/CNTN2
GOBP_SECONDARY_PALATE_DEVELOPMENT	GOBP_SECONDARY_PALATE_DEVELOPMENT	GOBP_SECONDARY_PALATE_DEVELOPMENT	26	0.59987033604431	1.86324165093382	0.000594229414209551	0.00864857484617287	0.00676377817499241	5062	tags=54%, list=29%, signal=38%	FZD1/TGFB2/COL11A2/TGFB3/SOX11/TGFBR2/WNT5A/TSHZ1/FOXE1/SMAD4/TGFBR3/ITGB8/JAG2/ITGB6
GOBP_REGULATION_OF_DOUBLE_STRAND_BREAK_REPAIR	GOBP_REGULATION_OF_DOUBLE_STRAND_BREAK_REPAIR	GOBP_REGULATION_OF_DOUBLE_STRAND_BREAK_REPAIR	109	-0.347044	-1.64932	0.000597984875034672	0.00869065590783771	0.0067966884488273	2823	tags=36%, list=16%, signal=30%	RAD51AP1/POGZ/EP400/HDGFL2/RUVBL1/PARPBP/SPIRE2/UBQLN4/KMT5C/POLQ/MEAF6/SLF2/RECQL5/CHEK1/SIRT6/KDM1A/CYREN/RADX/MMS19/FIGNL1/MAD2L2/SIRT7/TFIP11/ACTB/WRAP53/PNKP/AUNIP/FUS/RUVBL2/NSD2/UBE2N/VPS72/PARP1/PPP4C/TIMELESS/DDX11/RMI2/RAD51/FOXM1
GOBP_NEGATIVE_REGULATION_OF_ION_TRANSPORT	GOBP_NEGATIVE_REGULATION_OF_ION_TRANSPORT	GOBP_NEGATIVE_REGULATION_OF_ION_TRANSPORT	134	0.389041115585547	1.61690309319211	0.000602877998942716	0.00874912559216003	0.00684241574861392	4738	tags=43%, list=27%, signal=31%	SERPINE2/TCAF2/C4orf3/CAV1/WNK4/ADORA1/STC1/MAOB/PLA2R1/KCNE1/KCNE3/REM1/HTR2A/SESTD1/PKD2/KCNE2/RGS4/GABRE/NTSR1/CNR1/BIN1/CAB39/OSR1/SLC6A9/GPM6B/GEM/PLN/CALM2/CLIC2/BEST3/EPPIN/SLC43A2/SLC43A1/KCNH2/HECW2/PTGS2/EPO/NEDD4/CRHR1/HECW1/GRM7/CRBN/ABAT/CAMK2D/NPY5R/TWIST1/SLC30A1/CYP4F2/YWHAE/MTNR1B/SLN/KCNE4/ACE/MMP9/HRH3/GOPC/TRDN
GOCC_MULTIMERIC_RIBONUCLEASE_P_COMPLEX	GOCC_MULTIMERIC_RIBONUCLEASE_P_COMPLEX	GOCC_MULTIMERIC_RIBONUCLEASE_P_COMPLEX	10	-0.776768	-2.032	0.000617580166721115	0.00892385594355497	0.00697906685683632	3035	tags=90%, list=17%, signal=74%	RPP14/RPP40/RPP38/RPP30/POP5/POP4/POP7/RPP21/RPP25
GOMF_RIBONUCLEASE_P_RNA_BINDING	GOMF_RIBONUCLEASE_P_RNA_BINDING	GOMF_RIBONUCLEASE_P_RNA_BINDING	10	-0.776768	-2.032	0.000617580166721115	0.00892385594355497	0.00697906685683632	3035	tags=90%, list=17%, signal=74%	RPP14/RPP40/RPP38/RPP30/POP5/POP4/POP7/RPP21/RPP25
GOBP_REGULATION_OF_EPITHELIAL_CELL_APOPTOTIC_PROCESS	GOBP_REGULATION_OF_EPITHELIAL_CELL_APOPTOTIC_PROCESS	GOBP_REGULATION_OF_EPITHELIAL_CELL_APOPTOTIC_PROCESS	81	0.442487698743858	1.71023446782084	0.000616393862985072	0.00892385594355497	0.00697906685683632	3401	tags=33%, list=19%, signal=27%	NUPR1/NFE2L2/SERPINE1/PLA2R1/ANGPT1/ANGPTL4/YAP1/GSN/PDCD4/GPER1/MDK/CFLAR/AKR1C3/RGCC/KDR/NDNF/IGF1R/ZFP36L1/TCF7L2/SCG2/ANO6/KRIT1/PRKCI/ABL1/ICAM1/PRKAA1/PKHD1
GOBP_POSITIVE_REGULATION_OF_TOR_SIGNALING	GOBP_POSITIVE_REGULATION_OF_TOR_SIGNALING	GOBP_POSITIVE_REGULATION_OF_TOR_SIGNALING	46	-0.465385	-1.85667	0.000620115778880227	0.00894763900745831	0.00699766684254785	2974	tags=39%, list=17%, signal=33%	CLEC16A/RHEB/GPR137C/OTUD5/MLST8/TELO2/LAMTOR4/RRAGC/RPTOR/WDR24/LAMTOR2/SEC13/GPR137B/RRAGD/CTNS/LAMTOR5/KLHL22/PIP4P1
GOMF_SNRNA_BINDING	GOMF_SNRNA_BINDING	GOMF_SNRNA_BINDING	47	-0.46159	-1.84925	0.000623913834420691	0.00898954359995543	0.007030439105401	2118	tags=34%, list=12%, signal=30%	SNRPA1/SNRPA/EIF5A/SNRPD3/SNRNP35/SNU13/HEXIM1/PRPF31/ISG20/LSM3/LSM8/LSM4/LSM10/LSM2/EFTUD2/SNRPC
GOMF_PEPTIDE_HORMONE_BINDING	GOMF_PEPTIDE_HORMONE_BINDING	GOMF_PEPTIDE_HORMONE_BINDING	52	0.512362202601539	1.84403716243778	0.00063462056323463	0.00910467760977272	0.0071204817906587	3166	tags=40%, list=18%, signal=33%	NPR3/MC4R/INSR/GUCY2C/LEPR/CCKBR/ACVR1/OXTR/HCRTR1/PRLR/ECE1/IGF1R/GLP1R/INHBA/NPR2/MC3R/GHRHR/CRHR2/AVPR1A/CRHBP/CRHR1
GOBP_REGULATION_OF_DOUBLE_STRAND_BREAK_REPAIR_VIA_HOMOLOGOUS_RECOMBINATION	GOBP_REGULATION_OF_DOUBLE_STRAND_BREAK_REPAIR_VIA_HOMOLOGOUS_RECOMBINATION	GOBP_REGULATION_OF_DOUBLE_STRAND_BREAK_REPAIR_VIA_HOMOLOGOUS_RECOMBINATION	70	-0.391666	-1.74618	0.000634545424630953	0.00910467760977272	0.0071204817906587	2823	tags=39%, list=16%, signal=32%	RAD51AP1/POGZ/EP400/HDGFL2/RUVBL1/PARPBP/UBQLN4/POLQ/MEAF6/RECQL5/CHEK1/SIRT6/KDM1A/RADX/MMS19/FIGNL1/MAD2L2/ACTB/WRAP53/FUS/RUVBL2/VPS72/PARP1/PPP4C/TIMELESS/RMI2/RAD51
GOBP_CHROMOSOME_LOCALIZATION	GOBP_CHROMOSOME_LOCALIZATION	GOBP_CHROMOSOME_LOCALIZATION	85	-0.383652	-1.74148	0.000633243885194225	0.00910467760977272	0.0071204817906587	1215	tags=24%, list=7%, signal=22%	CHMP6/DCTN2/NUP62/TRAPPC12/KPNB1/INCENP/CDCA5/CCNB1/CEP55/NUDC/KIF22/SPAG5/KIF2C/DYNC1H1/CDT1/KIFC1/CDCA8/CHMP1B/AURKB/MAD1L1
GOBP_CELLULAR_RESPONSE_TO_COPPER_ION	GOBP_CELLULAR_RESPONSE_TO_COPPER_ION	GOBP_CELLULAR_RESPONSE_TO_COPPER_ION	26	0.597922543039552	1.85719166173483	0.000642316828176246	0.00920196629767593	0.0071965682113254	3212	tags=58%, list=18%, signal=47%	APP/MT3/NFE2L2/PRNP/MT1M/MT1X/MT1H/MT2A/BACE1/MT1E/HSF1/MT1G/AQP1/MAP1LC3A/MT1A
GOBP_NEGATIVE_REGULATION_OF_VASCULATURE_DEVELOPMENT	GOBP_NEGATIVE_REGULATION_OF_VASCULATURE_DEVELOPMENT	GOBP_NEGATIVE_REGULATION_OF_VASCULATURE_DEVELOPMENT	102	0.42240831825135	1.70132927074908	0.000643474380057717	0.00920543647260378	0.00719928212591339	4347	tags=43%, list=25%, signal=33%	DAB2IP/EPN2/ANGPTL7/ANGPT2/SPRY2/ADGRB1/EMILIN1/ADAMTS1/SERPINE1/SPARC/THBS2/PLK2/CCN6/ROCK2/TGFB2/SLC12A2/KLF4/ADAMTS9/EPHA2/ABCC8/SEMA3E/TAFA5/RGCC/APOH/ATF2/GADD45A/NIBAN2/HOXA5/COL4A3/THBS4/HHEX/KRIT1/FOXC1/COL4A2/SERPINF1/SPRED1/STAB1/PDE3B/ROCK1/PGK1/THBS1/VASH1/GTF2I/SPINK5
GOBP_ANAPHASE_PROMOTING_COMPLEX_DEPENDENT_CATABOLIC_PROCESS	GOBP_ANAPHASE_PROMOTING_COMPLEX_DEPENDENT_CATABOLIC_PROCESS	GOBP_ANAPHASE_PROMOTING_COMPLEX_DEPENDENT_CATABOLIC_PROCESS	17	-0.655939	-2.06713	0.000650744563200864	0.00928303272639871	0.00725996771367952	1840	tags=47%, list=11%, signal=42%	ANAPC5/ANAPC7/PLK1/CDC20/UBE2S/UBE2C/CDC16/CDK2
GOCC_PODOSOME	GOCC_PODOSOME	GOCC_PODOSOME	29	0.583145245521701	1.85156166396534	0.000650165626839336	0.00928303272639871	0.00725996771367952	1656	tags=31%, list=9%, signal=28%	FSCN1/ASAP1/PALLD/PTPN12/SVIL/TJP1/RHOU/GSN/ARHGEF5
GOCC_RESPIRATORY_CHAIN_COMPLEX_IV	GOCC_RESPIRATORY_CHAIN_COMPLEX_IV	GOCC_RESPIRATORY_CHAIN_COMPLEX_IV	23	-0.599503	-2.02109	0.000653760719614638	0.00931284923111107	0.00728328626354641	3030	tags=57%, list=17%, signal=47%	COX5B/COX6A2/COX7C/COX7A2L/COX7B/COX8A/COX4I1/COA6/UQCRFS1/COX7A2/COX6B1/COX6A1/COX5A
GOBP_OVULATION_CYCLE	GOBP_OVULATION_CYCLE	GOBP_OVULATION_CYCLE	71	0.452020168795973	1.70802869176659	0.000658315139312223	0.00936446302130556	0.00732365178432358	5038	tags=51%, list=29%, signal=36%	ANXA1/A2M/ADAMTS1/TGFB2/PTX3/MDK/TGFB3/SLIT2/OXTR/GABRB1/PTPRN/AXL/HSPA5/GDF9/IGF1R/TNFAIP6/EGR1/STAT5B/INHBA/PTN/TIMP4/FZD4/PAM/GAS2/SERPINF1/TRPM2/PLEKHA1/NPY5R/EREG/ZP3/SRC/MMP19/TYRO3/AMH/ADNP/NRIP1
GOMF_EXODEOXYRIBONUCLEASE_ACTIVITY	GOMF_EXODEOXYRIBONUCLEASE_ACTIVITY	GOMF_EXODEOXYRIBONUCLEASE_ACTIVITY	23	-0.598952	-2.01924	0.000660535381785296	0.00937715475737392	0.00733357759163274	3504	tags=65%, list=20%, signal=52%	DCLRE1C/MGME1/RAD1/EXD2/EXO5/RAD9A/APEX1/APTX/ISG20/EXO1/DCLRE1B/FEN1/POLD1/POLE/APEX2
GOBP_VASCULAR_ASSOCIATED_SMOOTH_MUSCLE_CELL_DIFFERENTIATION	GOBP_VASCULAR_ASSOCIATED_SMOOTH_MUSCLE_CELL_DIFFERENTIATION	GOBP_VASCULAR_ASSOCIATED_SMOOTH_MUSCLE_CELL_DIFFERENTIATION	26	0.596963707316379	1.85421344702996	0.000662925730877535	0.00937715475737392	0.00733357759163274	3846	tags=58%, list=22%, signal=45%	VEGFA/NFATC2/SGCB/EFEMP2/ADM/PDCD4/GPER1/HEY2/FGF9/NOTCH1/NFATC3/NFATC1/EDNRA/PDGFB/ENG
GOBP_BODY_MORPHOGENESIS	GOBP_BODY_MORPHOGENESIS	GOBP_BODY_MORPHOGENESIS	45	0.512321178081746	1.7914125040495	0.000661161434652923	0.00937715475737392	0.00733357759163274	4387	tags=49%, list=25%, signal=37%	ASPH/TIPARP/PHLDB1/TGFB3/STRA6/CRISPLD1/ATP6AP2/SKI/RAB3GAP1/NOG/CSRNP1/DLX5/ARID5B/WNT3/RRAS/GPC3/PLEKHA1/NIPBL/PHLDB2/CRISPLD2/CLASP2/DAG1
GOBP_DENDRITE_DEVELOPMENT	GOBP_DENDRITE_DEVELOPMENT	GOBP_DENDRITE_DEVELOPMENT	230	0.349429692271334	1.53587212678105	0.000662936962562678	0.00937715475737392	0.00733357759163274	4022	tags=33%, list=23%, signal=26%	SDC2/EPHB3/DAB2IP/APP/NGEF/TANC2/GPR37/ASAP1/ARC/MAP1B/RBFOX2/MAP2/DLG4/OBSL1/CAMK2B/BTBD3/MEF2A/RAPGEF2/ARMCX5-GPRASP2/PDLIM5/LRRK2/TLX2/FLRT1/RERE/KIDINS220/SEMA3A/CAMK1/PAFAH1B1/ABI2/EFNA1/TPBG/NLGN2/NRP1/CSMD3/ALK/MAP6/NTN3/DCC/BMP7/LRP4/DAB1/VLDLR/DOCK10/STAU2/STRN/CDKL5/ITGB1/PTN/CPEB3/RAB21/PAK3/MAP1A/CAPRIN2/EPHB1/HECW2/COBL/ABITRAM/ABL1/DHX36/CRK/MINK1/NEDD4/SEMA4D/HECW1/FBXO31/TMEM106B/…
GOBP_PROTEIN_FOLDING_IN_ENDOPLASMIC_RETICULUM	GOBP_PROTEIN_FOLDING_IN_ENDOPLASMIC_RETICULUM	GOBP_PROTEIN_FOLDING_IN_ENDOPLASMIC_RETICULUM	12	0.733410866150731	1.86546456859291	0.000667621736849076	0.00941693100629896	0.00736468534396737	3125	tags=67%, list=18%, signal=55%	HSPA5/CANX/HSP90B1/DNAJC3/ERO1B/PDIA2/DNAJC10/PDIA3
GOBP_REGULATION_OF_NERVOUS_SYSTEM_PROCESS	GOBP_REGULATION_OF_NERVOUS_SYSTEM_PROCESS	GOBP_REGULATION_OF_NERVOUS_SYSTEM_PROCESS	135	0.392376816406658	1.63085731732329	0.000667261727276493	0.00941693100629896	0.00736468534396737	3439	tags=30%, list=20%, signal=24%	TNFRSF21/APP/ACP3/NPTX2/ITGA2/NCMAP/MGLL/DLG4/ADORA1/NPTX1/PARD3/S1PR2/ROCK2/NPTXR/LRRK2/TMEM100/F2R/RGS4/NLGN2/RIMS2/NTSR1/ATPSCKMT/CACNG5/NLGN4X/CTSC/SHISA9/AKAP9/NLGN3/MAG/IL1A/NRXN1/SLC25A12/EGR2/AVPR1A/HOMER1/ABAT/HGF/SHISA7/P2RX3/IGSF11
GOBP_MATURATION_OF_5_8S_RRNA_FROM_TRICISTRONIC_RRNA_TRANSCRIPT_SSU_RRNA_5_8S_RRNA_LSU_RRNA	GOBP_MATURATION_OF_5_8S_RRNA_FROM_TRICISTRONIC_RRNA_TRANSCRIPT_SSU_RRNA_5_8S_RRNA_LSU_RRNA	GOBP_MATURATION_OF_5_8S_RRNA_FROM_TRICISTRONIC_RRNA_TRANSCRIPT_SSU_RRNA_5_8S_RRNA_LSU_RRNA	24	-0.573481	-1.97462	0.000673559655517474	0.00943420871978147	0.00737819769986939	3912	tags=58%, list=22%, signal=45%	UTP20/NOL9/KRI1/EXOSC8/RCL1/EXOSC3/ERI1/EXOSC7/RPP40/EXOSC9/NOP9/ERI3/FTSJ3/ABT1
GOBP_COLLATERAL_SPROUTING	GOBP_COLLATERAL_SPROUTING	GOBP_COLLATERAL_SPROUTING	25	0.621136979114647	1.91587945047641	0.000671818917368586	0.00943420871978147	0.00737819769986939	3152	tags=52%, list=18%, signal=43%	SPP1/APP/EFNA5/BDNF/DCC/LPAR3/COBL/RND2/ULK2/FGF13/ABL1/WNT3/SEMA4D
GOBP_REGULATION_OF_STEROID_METABOLIC_PROCESS	GOBP_REGULATION_OF_STEROID_METABOLIC_PROCESS	GOBP_REGULATION_OF_STEROID_METABOLIC_PROCESS	96	0.432754483181163	1.71926642142654	0.000671547420409271	0.00943420871978147	0.00737819769986939	4586	tags=41%, list=26%, signal=30%	SEC14L2/BMP6/BMP2/DKK3/ABCA2/PROX1/NR0B1/RORA/MBTPS1/ADM/DHCR7/REST/LDLR/STARD4/FGF1/AKR1C3/SNAI1/FMO5/INSIG2/ERLIN2/DGAT2/RORC/IGF1R/EGR1/ABCG1/STAT5B/IL1A/TTC39B/DKKL1/ABCB11/PRKAA1/DHH/CLCN2/NFKB1/H6PD/SREBF1/ACADL/CYP7A1/ACADVL
GOBP_CENTRAL_NERVOUS_SYSTEM_NEURON_DEVELOPMENT	GOBP_CENTRAL_NERVOUS_SYSTEM_NEURON_DEVELOPMENT	GOBP_CENTRAL_NERVOUS_SYSTEM_NEURON_DEVELOPMENT	80	0.443679959688492	1.71199267372823	0.000674475098888622	0.00943420871978147	0.00737819769986939	2592	tags=31%, list=15%, signal=27%	EPHB3/MAP2/ZMIZ1/SCN1B/DCLK2/RAPGEF2/NR4A2/PALS1/GLI2/SEMA3A/PAFAH1B1/SLIT2/ADARB1/GABRB1/NRP1/NDEL1/B4GALT6/DCC/PLXNA3/NDNF/TCTN1/ARHGAP35/NFIB/NTRK2/EPHB1
GOBP_BONE_MORPHOGENESIS	GOBP_BONE_MORPHOGENESIS	GOBP_BONE_MORPHOGENESIS	97	0.42583878605287	1.69599637607425	0.000669840819595016	0.00943420871978147	0.00737819769986939	3045	tags=33%, list=17%, signal=27%	MMP16/CSGALNACT1/LTBP3/BMP6/GLG1/NAB1/BPNT2/EXT1/STC1/FREM1/TRPV4/DHRS3/MATN1/COL13A1/RARG/SERPINH1/TGFB3/EXT2/SKI/CITED2/INSIG2/CER1/FGFR3/LRP5/TGFBR2/ATF2/DLX5/SOX9/IFT80/FOXC1/BMP4/COL27A1
GOMF_GUANYL_NUCLEOTIDE_EXCHANGE_FACTOR_ACTIVITY	GOMF_GUANYL_NUCLEOTIDE_EXCHANGE_FACTOR_ACTIVITY	GOMF_GUANYL_NUCLEOTIDE_EXCHANGE_FACTOR_ACTIVITY	224	0.350552487419069	1.53757890467545	0.000673214850715159	0.00943420871978147	0.00737819769986939	4300	tags=38%, list=25%, signal=29%	RIN2/ARHGEF37/ARHGEF16/NGEF/KALRN/RAPGEF4/PLCE1/DOCK4/TIAM1/RPGR/ARHGEF6/VAV2/BCR/ADRB1/RAPGEF3/ARFGEF1/ARHGEF26/RHOU/PSD3/RAPGEF2/RASGEF1C/TIAM2/NUCB1/ARHGEF3/DENND3/RASGRP1/RCBTB2/EEF1D/ARHGEF9/SWAP70/SPATA13/IQSEC2/NUCB2/RGL1/RAB3GAP1/ARHGEF5/RAB3IP/DENND4A/VAV3/ARHGEF19/DOCK10/RHOD/ITSN1/ELMO1/FBXO8/NET1/RAP1A/GAPVD1/C9orf72/RAB3GAP2/PSD2/DENND2A/PLEKHG5/DENND11/ARHGEF10L/DOCK11/DENND2C/SERGE…
GOBP_REGULATION_OF_COLLAGEN_METABOLIC_PROCESS	GOBP_REGULATION_OF_COLLAGEN_METABOLIC_PROCESS	GOBP_REGULATION_OF_COLLAGEN_METABOLIC_PROCESS	37	0.551913384076587	1.8490796814871	0.00067741420236236	0.0094621592127198	0.00740005690066017	4577	tags=51%, list=26%, signal=38%	ERRFI1/ITGA2/EMILIN1/LARP6/VSIR/CST3/F2R/TGFB3/RUNX1/RGCC/CCN2/ITGB1/BMP4/AMELX/FAP/ENG/CYGB/TGFB1/CYP7A1
GOBP_CELL_PROLIFERATION_INVOLVED_IN_KIDNEY_DEVELOPMENT	GOBP_CELL_PROLIFERATION_INVOLVED_IN_KIDNEY_DEVELOPMENT	GOBP_CELL_PROLIFERATION_INVOLVED_IN_KIDNEY_DEVELOPMENT	21	0.638934464594054	1.90866572557335	0.000691029670536249	0.00961843515049872	0.00752227539284253	3416	tags=52%, list=20%, signal=42%	PDGFA/BMP2/PDGFD/PTCH1/CFLAR/OSR1/BMP7/EGR1/BMP4/GPC3/PDGFB
GOBP_POSITIVE_REGULATION_OF_MAP_KINASE_ACTIVITY	GOBP_POSITIVE_REGULATION_OF_MAP_KINASE_ACTIVITY	GOBP_POSITIVE_REGULATION_OF_MAP_KINASE_ACTIVITY	116	0.403246443019871	1.65287981433452	0.000690366297373709	0.00961843515049872	0.00752227539284253	5453	tags=49%, list=31%, signal=34%	PDGFA/VEGFA/DAB2IP/TPD52L1/EDN3/FLT1/FGF2/TGFA/PDGFC/PDGFD/SASH1/INSR/LRRK2/NOD2/TNFRSF11A/HTR2A/RASGRP1/FGFR1/FGF1/DIRAS1/ARHGEF5/IL1B/ERBB2/WNT5A/EGFR/TENM1/NEK10/ROBO1/FZD4/MAP3K5/EGF/DUSP19/PDGFB/PDE5A/ELANE/NTRK3/FZD5/AKAP13/TLR4/THBS1/HTR2B/ERN1/SRC/TGFB1/MAP3K4/KITLG/FZD8/TAOK3/TLR9/NTF3/MAP2K5/GHR/PIK3CG/ADAM9/SYK/PTK2B/GH1
GOBP_CELL_GROWTH	GOBP_CELL_GROWTH	GOBP_CELL_GROWTH	473	0.308758080550918	1.42436943010539	0.000691471473979375	0.00961843515049872	0.00752227539284253	3415	tags=27%, list=20%, signal=22%	SPP1/SERPINE2/SEMA4B/VEGFA/SFRP1/APP/MT3/SGK3/EFNA5/EDN3/AKAP6/BCL6/PLCE1/BDNF/FLRT3/HPN/MAP1B/MAP2/SEMA3D/EXT1/SERTAD2/SORBS2/RNF157/HBEGF/DNAJB2/RPS6KA3/NRCAM/EBAG9/YAP1/VGLL4/IGFBP1/ADAM17/PDLIM5/SYT17/FLRT1/TGFB2/SMARCA2/RARG/FHL1/SMAD7/SEMA3A/LHX2/IGFBP5/ING4/PAFAH1B1/SLIT2/RGS4/ROS1/JADE1/EDN2/CXCL16/RIMS2/NRP1/NDEL1/SEMA3E/ISLR2/IMPACT/DCSTAMP/DPYSL2/CDKN2AIP/DCC/OSGIN2/PLXNA3/SYT1/CPNE5/T…
GOBP_POSITIVE_REGULATION_OF_EPIDERMAL_GROWTH_FACTOR_ACTIVATED_RECEPTOR_ACTIVITY	GOBP_POSITIVE_REGULATION_OF_EPIDERMAL_GROWTH_FACTOR_ACTIVATED_RECEPTOR_ACTIVITY	GOBP_POSITIVE_REGULATION_OF_EPIDERMAL_GROWTH_FACTOR_ACTIVATED_RECEPTOR_ACTIVITY	13	0.735870334431235	1.9221159612229	0.000696000192954622	0.00965472267661329	0.00755065472487396	845	tags=46%, list=5%, signal=44%	TGFA/ADORA1/HBEGF/FBXW7/AREG/ADAM17
GOBP_PURINE_CONTAINING_COMPOUND_BIOSYNTHETIC_PROCESS	GOBP_PURINE_CONTAINING_COMPOUND_BIOSYNTHETIC_PROCESS	GOBP_PURINE_CONTAINING_COMPOUND_BIOSYNTHETIC_PROCESS	191	-0.293887	-1.53073	0.000695897585199346	0.00965472267661329	0.00755065472487396	3786	tags=35%, list=22%, signal=28%	NPPC/ELOVL1/PAICS/ATIC/ADCY4/ATP5F1A/ADA/TECR/VPS9D1/UQCC3/DGUOK/ATP5F1D/ANTKMT/DLD/GUCA1A/NPPA/HACD1/ATP5MG/PFAS/NUDT2/AK1/AK5/IMPDH2/ATP5PO/SLC25A1/GCDH/PPCDC/COASY/MPC2/STOML2/GUK1/ELOVL7/ADK/ATP5PF/ADCY1/PPARGC1A/ATP5MC3/ACACB/ACSF3/NPR1/PDK3/ATP5MF/PDK2/ATP5MC2/ATP5PB/SLC25A13/PANK4/PRKAG2/ATP6V0C/ACOT7/NME2/SLC25A16/NME1/PDHA1/AK2/MTHFD1/TAFAZZIN/PARP1/ATP5ME/ATP5F1B/PKLR/ADCY2/NME4/ATP5PD/…
GOBP_PIGMENT_METABOLIC_PROCESS_INVOLVED_IN_PIGMENTATION	GOBP_PIGMENT_METABOLIC_PROCESS_INVOLVED_IN_PIGMENTATION	GOBP_PIGMENT_METABOLIC_PROCESS_INVOLVED_IN_PIGMENTATION	5	-0.908209	-1.91021	0.000709687442620162	0.0098040200692733	0.00766741551656716	724	tags=80%, list=4%, signal=77%	MFSD12/TYR/OCA2/GPR143
GOCC_CATALYTIC_STEP_2_SPLICEOSOME	GOCC_CATALYTIC_STEP_2_SPLICEOSOME	GOCC_CATALYTIC_STEP_2_SPLICEOSOME	86	-0.369425	-1.68523	0.000707976255000342	0.0098040200692733	0.00766741551656716	3509	tags=35%, list=20%, signal=28%	SF3B2/DDX23/BCAS2/ZCCHC8/SNRNP40/PRPF6/SNRPG/XAB2/HNRNPC/SNRPD1/SF3A3/SNRPA1/RALY/HNRNPF/SNW1/SNRPE/PPIL1/DDX41/SNRPD3/EIF4A3/TFIP11/SNRPB/MAGOH/ALYREF/LSM3/SNRPF/SNRPD2/ESS2/LSM2/EFTUD2
GOBP_PEPTIDE_TRANSPORT	GOBP_PEPTIDE_TRANSPORT	GOBP_PEPTIDE_TRANSPORT	246	0.344556947287205	1.52619897370321	0.000708764380178462	0.0098040200692733	0.00766741551656716	5663	tags=41%, list=32%, signal=28%	SFRP1/EFNA5/EDN3/RAPGEF4/CA2/ANXA1/KCNJ11/CPE/ADORA1/TRPV4/MC4R/MAFA/OXCT1/TFAP2B/SLC30A8/SLC15A2/ABCC4/CPT1A/GPER1/BAIAP3/INHBB/REST/NLGN2/SLC13A3/ADCY8/ABCC8/GPLD1/RIMS2/CNR1/SELENOT/CCDC186/PTPRN/RAB11FIP5/LRP5/IL1B/PER2/SLC9B2/SLC16A2/HNF4A/TRPM4/TCF7L2/GLUL/GCK/SYTL4/DISP1/GJA1/ANO1/ADCYAP1/GHRHR/CRHBP/BMP8A/IL1RN/CRHR1/OSBP/PRKN/CD209/SLC7A11/TFR2/TRPM2/ABAT/GPR27/RPH3AL/FAM3B/ACSL4/TRPV1/I…
GOBP_MITOCHONDRIAL_ATP_SYNTHESIS_COUPLED_PROTON_TRANSPORT	GOBP_MITOCHONDRIAL_ATP_SYNTHESIS_COUPLED_PROTON_TRANSPORT	GOBP_MITOCHONDRIAL_ATP_SYNTHESIS_COUPLED_PROTON_TRANSPORT	16	-0.668204	-2.07072	0.000711949590465168	0.00982177919246666	0.00768130436785176	3581	tags=75%, list=20%, signal=60%	ATP5F1A/ATP5F1D/ANTKMT/ATP5MG/ATP5PO/STOML2/ATP5PF/ATP5MF/ATP5PB/ATP5ME/ATP5F1B/ATP5PD
GOBP_NUCLEOLAR_LARGE_RRNA_TRANSCRIPTION_BY_RNA_POLYMERASE_I	GOBP_NUCLEOLAR_LARGE_RRNA_TRANSCRIPTION_BY_RNA_POLYMERASE_I	GOBP_NUCLEOLAR_LARGE_RRNA_TRANSCRIPTION_BY_RNA_POLYMERASE_I	18	-0.639445	-2.03756	0.000714376318351941	0.00984175703241846	0.00769692840767946	2882	tags=56%, list=16%, signal=46%	MTOR/MACROH2A1/SMARCA4/TCOF1/SIRT7/SMARCB1/DEDD/MARS1/DDX11/PWP1
GOBP_PROTEIN_TARGETING	GOBP_PROTEIN_TARGETING	GOBP_PROTEIN_TARGETING	305	-0.255969	-1.40982	0.000724997471691283	0.00997441802024519	0.00780067839078014	3346	tags=32%, list=19%, signal=26%	BAG6/CHMP4A/HTRA2/FBXO7/PDCD5/TRAK2/HSPA4/AP4S1/CDK5R1/TIMM13/VPS37B/CHCHD4/VPS11/CHMP4B/ZDHHC11/ZDHHC24/TRAK1/ZFAND2B/RAB7A/GRPEL1/TIMM8A/TIMM17A/GDI1/SORT1/AP3D1/FYN/UBE2J2/GET4/BCAP31/PDZK1/SEC61B/ZDHHC6/PMPCA/ROMO1/ZDHHC18/SGTA/ATP5IF1/PEX19/DNAJC15/TOMM5/NDUFA13/MFN2/ZDHHC3/TIMM29/PEX26/PEX10/GSK3A/PEX14/UBL4A/CDC37/HAX1/UBL5/TIMM9/AP3M1/TOMM22/SRP54/TSPO/ICMT/PEX16/RNF31/BAP1/PAM16/TIMM44/T…
GOMF_TRNA_BINDING	GOMF_TRNA_BINDING	GOMF_TRNA_BINDING	72	-0.38533	-1.73332	0.000727178252914559	0.00999075367426465	0.00781345399162725	2962	tags=42%, list=17%, signal=35%	CTU2/MTRES1/RPUSD4/ELP3/NSUN2/EIF2S3/MTRFR/FARS2/YARS1/IGHMBP2/CTU1/XPO5/FARSA/PSTK/EEFSEC/TRMT1/TRMU/TRNAU1AP/DALRD3/TERT/METTL1/ALKBH1/PTCD1/HSD17B10/YRDC/DARS2/MARS1/PUS1/SARS2/YARS2
GOBP_ONCOSTATIN_M_MEDIATED_SIGNALING_PATHWAY	GOBP_ONCOSTATIN_M_MEDIATED_SIGNALING_PATHWAY	GOBP_ONCOSTATIN_M_MEDIATED_SIGNALING_PATHWAY	7	0.846203871750593	1.82216792008256	0.000730285916745491	0.0100197618890988	0.00783614040342113	1603	tags=71%, list=9%, signal=65%	IL6ST/OSMR/IL13RA1/LIFR/PRLR
GOMF_HYDROLASE_ACTIVITY_ACTING_ON_ETHER_BONDS	GOMF_HYDROLASE_ACTIVITY_ACTING_ON_ETHER_BONDS	GOMF_HYDROLASE_ACTIVITY_ACTING_ON_ETHER_BONDS	12	-0.720037	-2.00273	0.000733540423641171	0.0100370286266112	0.00784964417536245	2022	tags=67%, list=12%, signal=59%	TMEM86B/AKR7A2/AHCY/AHCYL1/LTA4H/TMEM86A/EPHX1/RNPEP
GOBP_ENDOCARDIUM_DEVELOPMENT	GOBP_ENDOCARDIUM_DEVELOPMENT	GOBP_ENDOCARDIUM_DEVELOPMENT	12	0.730750447978582	1.85869767152765	0.000732578922878618	0.0100370286266112	0.00784964417536245	3050	tags=67%, list=17%, signal=55%	STK3/PROX1/RBPJ/ACVR1/KDR/NOTCH1/NRG1/SMAD4
GOBP_ENDOTHELIAL_CELL_MORPHOGENESIS	GOBP_ENDOTHELIAL_CELL_MORPHOGENESIS	GOBP_ENDOTHELIAL_CELL_MORPHOGENESIS	11	0.753770587916905	1.86548770439901	0.000744202012493061	0.0101415171268871	0.00793136134267316	1935	tags=45%, list=11%, signal=40%	COL22A1/CLIC4/STC1/ARHGEF26/HOXA13
GOBP_HEPARIN_BIOSYNTHETIC_PROCESS	GOBP_HEPARIN_BIOSYNTHETIC_PROCESS	GOBP_HEPARIN_BIOSYNTHETIC_PROCESS	11	0.752670283474672	1.86276458885035	0.000744202012493061	0.0101415171268871	0.00793136134267316	2392	tags=64%, list=14%, signal=55%	CSGALNACT1/EXT1/GLCE/ANGPT1/EXT2/SLC10A7/NDST3
GOBP_MEIOTIC_CELL_CYCLE	GOBP_MEIOTIC_CELL_CYCLE	GOBP_MEIOTIC_CELL_CYCLE	262	-0.256335	-1.37575	0.000744001871582175	0.0101415171268871	0.00793136134267316	2095	tags=19%, list=12%, signal=17%	NPM2/TTK/NEK2/CENPX/LFNG/FIGNL1/BUB1B/PIWIL3/BRIP1/FANCD2/TUBGCP2/PTTG1/BUB1/SIRT7/RAD51D/SGO1/H2AX/MYH9/PSMC3IP/BUB3/MND1/EHMT2/RAD51C/UBB/CCNB2/HUS1B/EXO1/CKS2/NCAPH2/INCENP/TRIP13/FANCA/CCNE1/NCAPH/RAD54L/PLK1/SLX4/TUBG1/ESPL1/RAD51B/CDC20/EME1/GPR3/AURKA/CDC25A/CHFR/RAD51/PRDM7/PKMYT1/CDK2
GOBP_BRANCHED_CHAIN_AMINO_ACID_TRANSPORT	GOBP_BRANCHED_CHAIN_AMINO_ACID_TRANSPORT	GOBP_BRANCHED_CHAIN_AMINO_ACID_TRANSPORT	12	-0.718551	-1.9986	0.000758196673703373	0.0103182462076249	0.00806957559420497	1257	tags=50%, list=7%, signal=46%	SLC38A7/SLC25A44/SLC7A8/SLC6A17/SLC3A2/SLC7A5
GOBP_NEGATIVE_REGULATION_OF_FIBROBLAST_GROWTH_FACTOR_RECEPTOR_SIGNALING_PATHWAY	GOBP_NEGATIVE_REGULATION_OF_FIBROBLAST_GROWTH_FACTOR_RECEPTOR_SIGNALING_PATHWAY	GOBP_NEGATIVE_REGULATION_OF_FIBROBLAST_GROWTH_FACTOR_RECEPTOR_SIGNALING_PATHWAY	18	0.666514984364444	1.91618679131977	0.000764007936908223	0.0103692683150958	0.00810947837854711	3979	tags=67%, list=23%, signal=52%	SPRY4/FGF2/SPRY1/SPRY3/SPRY2/SHISA2/APLN/WNT5A/GPC1/NGFR/SULF2/THBS1
GOBP_BRANCH_ELONGATION_OF_AN_EPITHELIUM	GOBP_BRANCH_ELONGATION_OF_AN_EPITHELIUM	GOBP_BRANCH_ELONGATION_OF_AN_EPITHELIUM	18	0.666224230180516	1.91535089214296	0.000764007936908223	0.0103692683150958	0.00810947837854711	3701	tags=56%, list=21%, signal=44%	SPRY1/SPRY2/YAP1/AREG/FGF1/WNT5A/HOXD13/SOX9/BMP4/RDH10
GOCC_PLATELET_ALPHA_GRANULE_MEMBRANE	GOCC_PLATELET_ALPHA_GRANULE_MEMBRANE	GOCC_PLATELET_ALPHA_GRANULE_MEMBRANE	17	0.68903459486093	1.94923872791494	0.000765200241946942	0.0103694267083004	0.008109602252887	2278	tags=59%, list=13%, signal=51%	APLP2/ITGB3/SPARC/PCDH7/PHACTR2/LHFPL2/CD36/ITGA2B/SYTL4/TMX3
GOBP_POTASSIUM_ION_IMPORT_ACROSS_PLASMA_MEMBRANE	GOBP_POTASSIUM_ION_IMPORT_ACROSS_PLASMA_MEMBRANE	GOBP_POTASSIUM_ION_IMPORT_ACROSS_PLASMA_MEMBRANE	49	0.503166996821995	1.7862443550421	0.00076608173851717	0.0103694267083004	0.008109602252887	3101	tags=35%, list=18%, signal=29%	ATP1B2/KCNK5/ATP1B1/WNK4/ATP4B/KCNJ11/SLC12A7/SLC12A2/KCNE2/ATP1B3/KCNJ10/KCNJ18/ABCC9/SLC12A6/KCNH2/HCN2/SLC12A4
GOMF_POTASSIUM_ION_TRANSMEMBRANE_TRANSPORTER_ACTIVITY	GOMF_POTASSIUM_ION_TRANSMEMBRANE_TRANSPORTER_ACTIVITY	GOMF_POTASSIUM_ION_TRANSMEMBRANE_TRANSPORTER_ACTIVITY	153	0.37652152340549	1.59015075538202	0.000768481778818813	0.0103739882544709	0.00811316969457318	3159	tags=31%, list=18%, signal=25%	GRIK3/KCNK5/ATP1B1/LRRC52/GRIK1/ATP4B/KCNJ11/KCNMB4/GRIK4/KCNIP1/SLC9C2/SLC9A7/KCNE1/SLC12A7/SLC9A3/KCNN4/HCN1/SLC12A2/KCNE3/KCNA4/KCNG1/KCNMA1/PKD2/KCNE2/KCNA2/ABCC8/KCNMB3/KCNF1/KCNS2/KCNMB2/KCNJ10/GRIK5/KCNK3/KCNJ18/ABCC9/KCNK10/SLC12A6/AQP1/KCNQ3/KCNH2/KCNT2/KCNC3/KCNK15/HCN2/SLC12A4/SLC24A3/KCNC1
GOCC_SPINDLE_POLE	GOCC_SPINDLE_POLE	GOCC_SPINDLE_POLE	169	-0.295736	-1.5006	0.000767686816674366	0.0103739882544709	0.00811316969457318	2245	tags=26%, list=13%, signal=23%	FBF1/KNSTRN/PLK4/UNC119/KNTC1/NEK2/EMD/RGS14/UMOD/NUBP2/TUBGCP2/DLGAP5/CEP85/SGO1/TMEM201/CEP89/PLK3/PRC1/FAM161A/CTDP1/NUP62/CEP128/AAAS/AUNIP/MTCL1/CDC6/CTNNB1/GIT1/UXT/CCNB1/TPX2/SPAG5/PLK1/KLHL22/TUBG1/DDX11/WDR62/CDC20/HAUS8/AURKA/TACC3/POC1A/AURKB/MAD1L1
GOBP_EXIT_FROM_MITOSIS	GOBP_EXIT_FROM_MITOSIS	GOBP_EXIT_FROM_MITOSIS	30	-0.518415	-1.86736	0.000769668603054104	0.0103760819583313	0.00811480711446348	3179	tags=47%, list=18%, signal=38%	CHMP2A/CHMP4B/SIRT2/KNTC1/NPM2/SIRT7/PPP1R9B/CTDP1/CDCA5/PHB2/PPP2R2D/UBE2S/UBE2C/MAD2L1BP
GOBP_AROMATIC_AMINO_ACID_TRANSPORT	GOBP_AROMATIC_AMINO_ACID_TRANSPORT	GOBP_AROMATIC_AMINO_ACID_TRANSPORT	13	-0.706618	-2.02411	0.00077281754619903	0.0103906765536412	0.00812622108809337	1979	tags=62%, list=11%, signal=55%	SLC7A1/SLC25A29/SLC38A7/SLC15A4/SLC7A8/OCA2/SLC3A2/SLC7A5
GOCC_EXCITATORY_SYNAPSE	GOCC_EXCITATORY_SYNAPSE	GOCC_EXCITATORY_SYNAPSE	51	0.49351679759215	1.7667158881908	0.000772242623746872	0.0103906765536412	0.00812622108809337	4432	tags=43%, list=25%, signal=32%	GRIA2/PALLD/DLG4/GRIA1/CNTN6/NLGN2/ELFN1/ADCY8/LRRTM2/SLC6A9/SYT1/NLGN4X/CALB2/NLGN3/SRPX2/HOMER1/BSN/SHISA7/IGSF11/CBLN1/SPTBN2/P2RX6
GOBP_INTERMEDIATE_FILAMENT_BASED_PROCESS	GOBP_INTERMEDIATE_FILAMENT_BASED_PROCESS	GOBP_INTERMEDIATE_FILAMENT_BASED_PROCESS	68	0.459024511194646	1.7257748515621	0.000795374366672744	0.0106796795802774	0.00835224125891187	6717	tags=59%, list=38%, signal=36%	SYNM/PPL/BFSP1/CSNK1A1/NDEL1/ATP8A2/KRT32/MACF1/ATF2/EVPLL/PLEC/KRT18/KRT33B/TCHH/PRPH/MTM1/PKP2/NES/FAM83H/KRT13/EPPK1/KRT34/NEFM/DNAJB6/KRT23/KRT37/KRT2/GFAP/TOR1A/VPS54/KRT3/KRT20/NEFH/NEFL/KRT38/KRT31/DST/KRT17/KRT74/INA
GOMF_ATPASE_COUPLED_ION_TRANSMEMBRANE_TRANSPORTER_ACTIVITY	GOMF_ATPASE_COUPLED_ION_TRANSMEMBRANE_TRANSPORTER_ACTIVITY	GOMF_ATPASE_COUPLED_ION_TRANSMEMBRANE_TRANSPORTER_ACTIVITY	16	-0.66356	-2.05633	0.000800153558937177	0.0107152827720931	0.00838008539462746	2111	tags=50%, list=12%, signal=44%	ATP6V0E2/ATP6V1E1/ATP6V1B2/ATP6V0D1/ATP6V1D/ATP6V0C/ATP5F1B/ATP6V1F
GOCC_PRERIBOSOME	GOCC_PRERIBOSOME	GOCC_PRERIBOSOME	76	-0.385591	-1.74252	0.000800156842183747	0.0107152827720931	0.00838008539462746	3404	tags=37%, list=19%, signal=30%	UTP18/NOP56/LAS1L/EBNA1BP2/UTP4/EMG1/SLX9/UTP11/FBL/EIF6/WDR46/RRP1B/NOP9/TBL3/NGDN/PPAN/SNU13/RRP9/FTSJ3/IMP3/RRP7A/NOC2L/PDCD11/BYSL/IMP4/RRP1/RRP36/NOC4L
GOBP_POSITIVE_REGULATION_OF_CELL_DEVELOPMENT	GOBP_POSITIVE_REGULATION_OF_CELL_DEVELOPMENT	GOBP_POSITIVE_REGULATION_OF_CELL_DEVELOPMENT	291	0.332340243225728	1.49349202531289	0.00080182415058648	0.0107233317585748	0.00838638025361447	4387	tags=34%, list=25%, signal=26%	SERPINE2/CSPG5/VEGFA/DIXDC1/PTPRZ1/EFNA5/IL6ST/TRIB1/TIAM1/BDNF/SOX8/MAP1B/BMP2/NPTN/TLR2/OBSL1/OLIG2/AMIGO1/CAMK2B/LRP2/S1PR2/ARMCX5-GPRASP2/TIAM2/HAP1/GPER1/SMAD7/MDK/SOX11/PAFAH1B1/SLIT2/NRP1/NDEL1/ISLR2/BIN1/MAP6/PAX6/PLXNA3/IL1B/MACF1/GJC2/MYADM/LPAR3/MPL/SLC9B2/NIBAN2/STAU2/ID2/CDKL5/OTP/PTN/MAG/LIF/ROBO1/CLCF1/RAB21/RNF112/PAK3/NTRK2/CAPRIN2/EGR2/PRKCI/RND2/NOTCH1/ABL1/WNT3/PLAG1/DHX36/BMP…
GOBP_CARDIAC_MUSCLE_CELL_PROLIFERATION	GOBP_CARDIAC_MUSCLE_CELL_PROLIFERATION	GOBP_CARDIAC_MUSCLE_CELL_PROLIFERATION	46	0.511522175757111	1.79627883046507	0.000806739114059904	0.0107747347544495	0.00842658091878884	3321	tags=46%, list=19%, signal=37%	FGF2/YAP1/RBPJ/VGLL4/TGFB2/RUNX1/NKX2-5/NDRG4/HEY2/CITED2/NOG/TGFBR2/MAPK11/FGF9/ZFPM2/BMPR1A/FOXC1/NOTCH1/SMAD1/TP73/TGFBR3
GOBP_EYE_PHOTORECEPTOR_CELL_DIFFERENTIATION	GOBP_EYE_PHOTORECEPTOR_CELL_DIFFERENTIATION	GOBP_EYE_PHOTORECEPTOR_CELL_DIFFERENTIATION	45	0.507851253435768	1.77578270140705	0.000812279904678447	0.0108334698436765	0.00847251578339787	5567	tags=64%, list=32%, signal=44%	VEGFA/THRB/SOX8/ROM1/STAT3/OLFM3/CABP4/HCN1/SDK2/PAX6/NTRK2/SOX9/FSCN2/PRKCI/PRDM1/MYO7A/CEP290/TH/RPGRIP1/GNAT1/GNGT1/TOPORS/TUG1/NR2E3/CRB2/USH1C/DSCAM/AGTPBP1/RPGRIP1L
GOMF_ATP_HYDROLYSIS_ACTIVITY	GOMF_ATP_HYDROLYSIS_ACTIVITY	GOMF_ATP_HYDROLYSIS_ACTIVITY	310	-0.252465	-1.38196	0.000813291213281868	0.0108334698436765	0.00847251578339787	2702	tags=28%, list=15%, signal=24%	FANCM/ATP5F1A/VPS4A/G3BP1/DDX23/CCT7/CCT2/TRAP1/TCP1/DDX59/CCT6A/HSPA4/DDX42/MLH1/DHX30/ERCC6L/DDX19B/MCM4/KIF14/AFG1L/IGHMBP2/PFN2/DDX55/RUVBL1/WRNIP1/DDX56/MCM2/HSPA14/PSMC5/RECQL5/ACIN1/AFG3L2/KIF6/DDX28/CHD8/RFC4/MCM6/FIGNL1/DHX16/TWNK/MCM3/BRIP1/DHX34/SMARCA4/MCM7/DDX41/NUBP2/DHX33/TOR3A/SWSAP1/EIF4A3/KIF3C/DDX51/CCT3/CHD4/DDX20/KIF18B/LONP1/DDX54/C10orf88/DNA2/NAV2/MYO19/TRIP13/ATAD3B/DHX37…
GOBP_NEGATIVE_REGULATION_OF_CELL_CYCLE_G2_M_PHASE_TRANSITION	GOBP_NEGATIVE_REGULATION_OF_CELL_CYCLE_G2_M_PHASE_TRANSITION	GOBP_NEGATIVE_REGULATION_OF_CELL_CYCLE_G2_M_PHASE_TRANSITION	62	-0.412629	-1.78823	0.00081615887261222	0.0108572880712448	0.00849114326950503	3589	tags=44%, list=21%, signal=35%	TRIM39/VPS4A/CDK5RAP3/PINX1/AVEN/BABAM2/BRCA1/BRSK1/MIIP/MACROH2A1/ZFYVE19/CHEK1/INTS3/TICRR/HUS1B/CLSPN/CDK1/CDC6/DONSON/NABP2/BABAM1/PLK1/DTL/BLM/ORC1/CHFR/AURKB
GOCC_APICAL_PLASMA_MEMBRANE	GOCC_APICAL_PLASMA_MEMBRANE	GOCC_APICAL_PLASMA_MEMBRANE	353	0.319300159838039	1.4516546854963	0.000817688516855857	0.0108632673897217	0.00849581950628792	3466	tags=28%, list=20%, signal=23%	IGFBP2/SLC26A2/FZD6/ATP1B2/TF/ATP1B1/OSMR/ATP2B1/HPN/SLC1A1/P2RY1/ANXA1/CNKSR3/ATP4B/SLC22A4/SLC2A1/MTDH/STC1/SORBS2/TRPV4/SHROOM1/DDR2/LRP2/PARD3/KCNE1/SLC9A3/EMP2/RAPGEF2/ABCC11/SLC4A7/ADAM17/LMO7/CLDN1/SLC26A4/SLC15A2/ABCC4/SLC12A2/ECRG4/TMEM114/SLC6A6/KCNMA1/SLC2A9/CYBRD1/ATP8B1/SLC47A1/SHROOM4/NPC1L1/TMEM30A/SHROOM3/OXTR/ADCY8/ATP6AP2/PATJ/OCLN/CDH2/F2RL2/SLC6A9/MARVELD2/ATP1B3/CD36/CSPG4/SL…
GOBP_PYRIMIDINE_NUCLEOSIDE_TRIPHOSPHATE_BIOSYNTHETIC_PROCESS	GOBP_PYRIMIDINE_NUCLEOSIDE_TRIPHOSPHATE_BIOSYNTHETIC_PROCESS	GOBP_PYRIMIDINE_NUCLEOSIDE_TRIPHOSPHATE_BIOSYNTHETIC_PROCESS	18	-0.633546	-2.01876	0.000819236143747842	0.0108694695219948	0.00850066999872778	2246	tags=44%, list=13%, signal=39%	CTPS2/UCKL1/TYMS/UCK1/NME2/NME1/CTPS1/NME4
GOBP_MATURATION_OF_SSU_RRNA	GOBP_MATURATION_OF_SSU_RRNA	GOBP_MATURATION_OF_SSU_RRNA	49	-0.432477	-1.75911	0.000823345267183849	0.0108822319460733	0.00851065108890476	2852	tags=35%, list=16%, signal=29%	RPP40/UTP4/SLX9/WDR46/NOP9/TBL3/RPS19/NGDN/SNU13/TSR3/RPS16/ABT1/BYSL/DHX37/ERCC2/MRPS11/RRP36
GOBP_CELL_DIFFERENTIATION_INVOLVED_IN_KIDNEY_DEVELOPMENT	GOBP_CELL_DIFFERENTIATION_INVOLVED_IN_KIDNEY_DEVELOPMENT	GOBP_CELL_DIFFERENTIATION_INVOLVED_IN_KIDNEY_DEVELOPMENT	58	0.47992554283524	1.75150481256447	0.000821665129095313	0.0108822319460733	0.00851065108890476	6430	tags=55%, list=37%, signal=35%	GDNF/MTSS1/POU3F3/EXT1/PTCH1/WWTR1/YAP1/LGR4/SALL1/FOXJ1/OSR1/LIF/MAGI2/KLF15/NOTCH1/BMP4/EDNRA/PDGFB/MEF2C/PODXL/GLI3/MMP9/PAX8/FOXC2/PRKX/JAG1/SMO/TCF21/PTPRO/GPR4/EDNRB/IQGAP1
GOBP_INORGANIC_ANION_TRANSPORT	GOBP_INORGANIC_ANION_TRANSPORT	GOBP_INORGANIC_ANION_TRANSPORT	183	0.369134305262669	1.59404001059782	0.000823444219047603	0.0108822319460733	0.00851065108890476	4256	tags=42%, list=24%, signal=32%	SLC26A2/CLIC4/ANO3/CA2/SLC1A1/WNK4/PRNP/CLCN4/ANKH/TG/ANO4/NMUR1/SLC12A7/SLC4A3/ABCC11/SLC4A7/CLCNKA/SLC26A4/ABCC4/SLC12A2/GABRB2/GABRG2/SLC20A2/FGF23/ATP8B1/GABRD/GABRB1/GABRE/CEBPB/FXYD1/GABRR1/SLC13A4/GABRQ/CLIC2/BEST3/CLCNKB/GABRA3/CLCC1/SLC22A11/SLC26A7/ABCC9/PCYOX1/ANO6/SLC4A4/SLC4A8/GABRP/ABCC3/BEST2/BSND/SLC12A6/ANO1/IP6K2/GABRA2/SLC37A3/GLRA2/SLC17A3/SLC25A30/SLC12A4/CRY2/GABRR2/GABRA1/A…
GOBP_NEGATIVE_REGULATION_OF_SECRETION	GOBP_NEGATIVE_REGULATION_OF_SECRETION	GOBP_NEGATIVE_REGULATION_OF_SECRETION	156	0.375809134856423	1.58927796445342	0.000831020284902323	0.0109679409517883	0.0085776814046003	4383	tags=35%, list=25%, signal=27%	SFRP1/P2RY1/ANXA1/WNK4/INHA/KCNJ11/ADORA1/BCR/MAOB/PLA2R1/ADRA2B/TNFRSF1A/ATP9A/F2R/INHBB/REST/FGF23/IL13RA2/OXTR/ABCC8/CNR1/RAB11FIP5/CD200/IL1B/HMGCR/FOXF1/RAP1A/INHBA/SYTL4/LIF/GJA1/RAB33B/NOTCH1/SERGEF/CRHBP/NRG1/BMP8A/EGF/RAB11FIP1/NR1H3/PRKN/CRY2/GRM7/ABAT/IL11/NPY5R/RHBDF1/PTGER3/SREBF1/FAM3D/SLC30A1/CYP4F2/SPX/MTNR1B/ACE
GOBP_REGULATION_OF_ANION_TRANSPORT	GOBP_REGULATION_OF_ANION_TRANSPORT	GOBP_REGULATION_OF_ANION_TRANSPORT	88	0.427171829708708	1.67853957740726	0.000837183853553573	0.0110348073593555	0.00862997551735158	3325	tags=36%, list=19%, signal=30%	TCAF2/CA2/PRNP/ADORA1/STC1/PLA2R1/SLC12A2/TNFRSF11A/FGF23/ATP8B1/RGS4/GABRE/NTSR1/SV2A/RAB3GAP1/CEBPB/KMO/IL1B/PER2/SLC38A3/ITGB1/SLC43A2/IL1A/SLC43A1/AVPR1A/TCAF1/ACE2/CRY2/GRM7/ABCB11/ABAT/PRKAA1
GOBP_VASCULAR_ASSOCIATED_SMOOTH_MUSCLE_CELL_DEVELOPMENT	GOBP_VASCULAR_ASSOCIATED_SMOOTH_MUSCLE_CELL_DEVELOPMENT	GOBP_VASCULAR_ASSOCIATED_SMOOTH_MUSCLE_CELL_DEVELOPMENT	11	0.750213539992629	1.85668445673578	0.000840904019393607	0.0110366884151877	0.00863144663191204	3846	tags=73%, list=22%, signal=57%	VEGFA/SGCB/EFEMP2/ADM/HEY2/NOTCH1/EDNRA/ENG
GOBP_TRANSMISSION_OF_NERVE_IMPULSE	GOBP_TRANSMISSION_OF_NERVE_IMPULSE	GOBP_TRANSMISSION_OF_NERVE_IMPULSE	72	0.449581206821761	1.70076893560255	0.000841716218996615	0.0110366884151877	0.00863144663191204	4369	tags=39%, list=25%, signal=29%	ITGA2/KCNMB4/SCN9A/NRCAM/SCN1B/SCN7A/GPER1/SCN1A/NFASC/MYH14/PAFAH1B1/KCNA2/KCNMB3/JAM3/CACNG5/KCNMB2/MAG/NTRK2/CHRM5/PLEC/AVPR1A/P2RX3/CACNA1I/DRD1/CLCN1/CLDN19/MTNR1B/P2RX1
GOBP_NEGATIVE_REGULATION_OF_DEVELOPMENTAL_GROWTH	GOBP_NEGATIVE_REGULATION_OF_DEVELOPMENTAL_GROWTH	GOBP_NEGATIVE_REGULATION_OF_DEVELOPMENTAL_GROWTH	104	0.415585821293035	1.68120848361132	0.000841155963220895	0.0110366884151877	0.00863144663191204	3285	tags=37%, list=19%, signal=30%	SPP1/SEMA4B/MT3/STK3/BBS2/MAP2/SEMA3D/PTCH1/ADRB1/STC2/VGLL4/SEMA3A/RGS4/NRP1/SEMA3E/CITED2/SLC6A4/DCC/PLXNA3/NOG/FGFR3/TGFBR2/WNT5A/MAPK11/OSTN/MAG/WWC2/SLIT1/SEMA3C/ULK2/FGF13/WNT3/BMP4/TLL2/SEMA3F/SEMA4D/TP73/CDKL3
GOCC_PEPTIDASE_COMPLEX	GOCC_PEPTIDASE_COMPLEX	GOCC_PEPTIDASE_COMPLEX	110	-0.333778	-1.59167	0.000840343940727478	0.0110366884151877	0.00863144663191204	3910	tags=41%, list=22%, signal=32%	PSMB10/PSMB1/HSPB1/ATXN7L3/PSMD6/PSMA4/PSMD13/PSMF1/HTRA2/PSME2/PSMD2/PSME1/PSMB8/PSME3/FCN3/USP14/TAF5L/PSMA7/SUPT3H/CAPNS1/TAF6L/PSMA6/CAPN2/ADRM1/PIGU/PSMD8/PSMC5/AFG3L2/PSMD11/PSMA3/MBL2/RAD23A/TAF10/PSMD4/PSMD3/PSMB5/PSMA5/PSMB7/PSMB3/CASP2/PSMB2/TAF6/PSMD9/PSMB4/PSMC4
GOBP_POSITIVE_REGULATION_OF_P38MAPK_CASCADE	GOBP_POSITIVE_REGULATION_OF_P38MAPK_CASCADE	GOBP_POSITIVE_REGULATION_OF_P38MAPK_CASCADE	29	0.575104676542527	1.82603181631137	0.000850431613195531	0.0111219645434427	0.00869813840777087	3652	tags=48%, list=21%, signal=38%	VEGFA/RELL1/BMP2/SASH1/PJA2/IL1B/GADD45A/EMC10/GDF6/MAP3K5/BMP4/MINK1/XDH/HAND2
GOBP_REGULATION_OF_INFLAMMATORY_RESPONSE	GOBP_REGULATION_OF_INFLAMMATORY_RESPONSE	GOBP_REGULATION_OF_INFLAMMATORY_RESPONSE	348	0.319912922914911	1.45303470245697	0.000850179626420992	0.0111219645434427	0.00869813840777087	5959	tags=41%, list=34%, signal=27%	APP/IL6ST/ITGA2/OSMR/CASP12/CDK19/NUPR1/BCL6/MGLL/ANXA1/C1QTNF3/TLR2/ADORA1/BCR/ALOX15/NAPEPLD/TRPV4/SERPINE1/NDFIP1/RORA/SOCS5/TAFA3/PLK2/TNFRSF1A/IL33/CAMK2N1/LPL/XIAP/LRRK2/NOD2/FNDC4/TNFRSF11A/VAMP2/PDCD4/GPER1/IL1RL1/MGST2/KLF4/MDK/NMI/LDLR/BIRC2/ADORA2B/CNR1/CEBPB/YES1/CD200/IL1B/WNT5A/CYLD/C2CD4A/CTSC/CCL24/TNFAIP6/FOXF1/NLRP6/CD47/STAT5B/NR1D2/IL1R1/CASP4/NLRP1/CCN4/IL1RL2/NLRP10/PTGS2/IL…
GOBP_RHYTHMIC_PROCESS	GOBP_RHYTHMIC_PROCESS	GOBP_RHYTHMIC_PROCESS	295	0.329020967653529	1.47881358944097	0.000870508815097281	0.0113697495499135	0.00889192326234708	4314	tags=36%, list=25%, signal=27%	AHR/TEF/ANXA1/KLF9/ADORA1/ID4/PROX1/A2M/ADAMTS1/FBXW7/ADRB1/C3orf70/RORA/KAT2B/LGR4/ROCK2/OPN3/TGFB2/TNFRSF11A/PTX3/BHLHE40/TOP1/HTR7/MDK/TGFB3/PRKAA2/KCNA2/SLIT2/OXTR/PHLPP1/GABRB1/SP1/ZFHX3/GNAQ/SLC6A4/PTPRN/AXL/HSPA5/RORC/GDF9/PER2/IGF1R/CBX3/TNFAIP6/EGR1/SETX/ID2/KLF10/HNF4A/KDM2A/STAT5B/USP2/INHBA/PTN/FBXL22/OGT/NR1D2/TIMP4/FBXW11/FBXL3/FBXL17/NTRK2/NAMPT/NCOA2/GPR176/MC3R/TP53/EGR2/GHRHR/FZ…
GOBP_REGULATION_OF_HEART_RATE_BY_CARDIAC_CONDUCTION	GOBP_REGULATION_OF_HEART_RATE_BY_CARDIAC_CONDUCTION	GOBP_REGULATION_OF_HEART_RATE_BY_CARDIAC_CONDUCTION	38	0.529775430128752	1.7922314732628	0.00087530892126944	0.0114176158511112	0.0089293579899314	4349	tags=47%, list=25%, signal=36%	CAV1/SCN4B/SCN1B/KCNE1/KCNE3/KCNE2/BIN1/AKAP9/TRPM4/KCNH2/SCN2B/DSG2/CAMK2D/CTNNA3/JUP/YWHAE/PKP2/KCNE4
GOMF_ONCOSTATIN_M_RECEPTOR_ACTIVITY	GOMF_ONCOSTATIN_M_RECEPTOR_ACTIVITY	GOMF_ONCOSTATIN_M_RECEPTOR_ACTIVITY	6	0.857078961772357	1.74871879396376	0.000888979300204515	0.0115809129820684	0.0090570675363078	1603	tags=83%, list=9%, signal=76%	IL6ST/OSMR/IL13RA1/LIFR/PRLR
GOBP_TELOMERE_MAINTENANCE	GOBP_TELOMERE_MAINTENANCE	GOBP_TELOMERE_MAINTENANCE	131	-0.323603	-1.57529	0.000894292324031055	0.0116203960713006	0.00908794601767378	3504	tags=37%, list=20%, signal=30%	DCLRE1C/PML/CCT7/DKC1/CCT2/TEN1/TCP1/PARN/CCT6A/YLPM1/PINX1/RPA2/GAR1/ZBTB48/HNRNPC/XRCC6/TINF2/SIRT6/ACD/APEX1/NEK2/RPA3/TELO2/HNRNPD/RAD51D/TFIP11/XRCC1/CCT3/TERT/RAD51C/WRAP53/PNKP/PCNA/DNA2/HUS1B/EXO1/CTNNB1/CCNE1/NOP10/DCLRE1B/NABP2/FEN1/PARP1/SLX4/XRCC3/BLM/RAD51/AURKB
GOBP_REGULATION_OF_PEPTIDASE_ACTIVITY	GOBP_REGULATION_OF_PEPTIDASE_ACTIVITY	GOBP_REGULATION_OF_PEPTIDASE_ACTIVITY	434	0.300807096776003	1.37867495905445	0.000894321026070065	0.0116203960713006	0.00908794601767378	4462	tags=31%, list=26%, signal=24%	SERPINE2/ITIH6/APLP2/VEGFA/APP/MT3/SERPINA3/ITIH5/CASP12/CAV1/SLC1A1/CRIM1/STAT3/SH3RF1/SORL1/PRNP/SERPINA5/ASPH/R3HDML/ABCA2/A2M/BLID/RPS6KA3/PI15/SERPINE1/TIMP1/C5/DLC1/VSIR/F3/GSN/TANK/ROCK2/XIAP/C4A/CST3/RECK/SERPINB8/F2R/C4B/CASP8/GPER1/SPINK9/KLF4/SERPINH1/SERPINB2/SERPINB10/REST/CFLAR/FAS/FABP1/EFNA1/BIRC2/SPINK13/SERPINB6/BIN1/NOL3/CCN2/WFDC13/HIP1/CRYAB/PPM1F/PCOLCE/WFDC3/LRP1/HSF1/NLRP6…
GOBP_OSTEOBLAST_PROLIFERATION	GOBP_OSTEOBLAST_PROLIFERATION	GOBP_OSTEOBLAST_PROLIFERATION	31	0.579579405869831	1.88285449603508	0.000896581655571651	0.0116347376904311	0.0090991621465961	2923	tags=42%, list=17%, signal=35%	NELL1/SFRP1/SOX8/BMP2/ITGAV/NPR3/CTHRC1/LRRC17/LRP5/IGF1R/TNN/IFT80/ABL1
GOMF_PROTON_CHANNEL_ACTIVITY	GOMF_PROTON_CHANNEL_ACTIVITY	GOMF_PROTON_CHANNEL_ACTIVITY	21	-0.602034	-1.97958	0.00089993497994906	0.0116632037285409	0.00912142453903877	3581	tags=52%, list=20%, signal=42%	ATP5F1A/ATP5F1D/ATP5MG/ATP5PO/ATP5PF/ATP5MF/ATP5PB/ATP6V0C/ATP5ME/ATP5F1B/ATP5PD
GOMF_NEUROTRANSMITTER_RECEPTOR_ACTIVITY	GOMF_NEUROTRANSMITTER_RECEPTOR_ACTIVITY	GOMF_NEUROTRANSMITTER_RECEPTOR_ACTIVITY	110	0.409256659148827	1.66702016788405	0.000903336670549751	0.0116922225170127	0.0091441192201419	4830	tags=41%, list=28%, signal=30%	GRIK3/GRIA2/GRIK1/ANXA9/ADORA1/GRIK4/GRIA1/ADRB1/CHRNA9/GRIA4/CHRM3/HTR2A/HTR7/GABRB2/GABRG2/CHRM4/GABRD/GABRB1/GABRE/HTR4/GABRR1/GABRQ/GRIK5/GABRA3/GRIN2B/CHRNA6/GABRP/HRH1/CHRM5/GABRA2/GLRA2/CHRM1/GABRR2/GABRA1/GABRA4/CHRNB1/DRD1/HTR2B/HTR3E/GRIN3A/HTR6/HTR3A/HRH3/GLRB/CHRNA4
GOBP_ODONTOGENESIS	GOBP_ODONTOGENESIS	GOBP_ODONTOGENESIS	129	0.389727094818302	1.61770109362442	0.000911409060928284	0.0117815436063699	0.00921397443276436	4254	tags=39%, list=24%, signal=30%	PHEX/FAM20C/BMP2/FAM20A/FST/LAMA5/SERPINE1/RSPO2/ADM/SNX10/HTRA1/ACVR2A/TGFB2/GLI2/LAMB1/DLX2/SOSTDC1/TGFB3/DLX1/ADAMTS5/OSR1/BMP7/CTNNA1/LRP4/ATF2/TNFRSF11B/INHBA/BMPR1A/AQP3/AQP1/FOXC1/PAM/CSF1/BMP4/EDA/AMELX/ENAM/RUNX2/DLX3/NGFR/TP63/HAND2/WNT6/ODAM/ACP4/GLI3/ID3/TSPEAR/SRC/TWIST1
GOBP_MEIOTIC_CELL_CYCLE_PROCESS	GOBP_MEIOTIC_CELL_CYCLE_PROCESS	GOBP_MEIOTIC_CELL_CYCLE_PROCESS	204	-0.280406	-1.45767	0.000924337243841096	0.0119333243405775	0.0093326773677193	3628	tags=30%, list=21%, signal=24%	NSUN2/FANCM/CDC25C/PSMD13/AGO4/BAG6/NDC80/RAD1/TEX19/NCAPD2/SYCE2/MASTL/MLH1/RAD21L1/RAD51AP1/CCNB1IP1/SIRT2/PPP2R1A/SPIRE2/RNF212B/ZSCAN21/NPM2/TTK/CENPX/FIGNL1/BUB1B/BRIP1/FANCD2/PTTG1/BUB1/SIRT7/RAD51D/SGO1/MYH9/PSMC3IP/MND1/EHMT2/RAD51C/UBB/CCNB2/HUS1B/CKS2/NCAPH2/INCENP/TRIP13/FANCA/CCNE1/NCAPH/RAD54L/PLK1/SLX4/TUBG1/ESPL1/RAD51B/CDC20/EME1/GPR3/AURKA/CDC25A/CHFR/RAD51/PRDM7
GOBP_REGULATION_OF_MAMMARY_GLAND_EPITHELIAL_CELL_PROLIFERATION	GOBP_REGULATION_OF_MAMMARY_GLAND_EPITHELIAL_CELL_PROLIFERATION	GOBP_REGULATION_OF_MAMMARY_GLAND_EPITHELIAL_CELL_PROLIFERATION	15	-0.672297	-2.03135	0.000931044346820348	0.01200450384099	0.00938834461463109	2021	tags=47%, list=12%, signal=41%	GPX1/PYGO2/CCND1/IQGAP3/PHB2/BAX/ZNF703
GOBP_NEGATIVE_REGULATION_OF_LIPID_BIOSYNTHETIC_PROCESS	GOBP_NEGATIVE_REGULATION_OF_LIPID_BIOSYNTHETIC_PROCESS	GOBP_NEGATIVE_REGULATION_OF_LIPID_BIOSYNTHETIC_PROCESS	53	0.494768608294397	1.77826036378032	0.00093919476372918	0.012083575174291	0.009450183815651	4586	tags=45%, list=26%, signal=34%	PDGFA/BMP2/DKK3/ABCA2/PROX1/NR0B1/FBXW7/GPER1/REST/AKR1C3/SNAI1/PIBF1/INSIG2/ERLIN2/SLC27A1/DKKL1/PRKAA1/PDGFB/TRIB3/ORMDL1/NFKB1/ACADL/CYP7A1/ACADVL
GOBP_AMINE_TRANSPORT	GOBP_AMINE_TRANSPORT	GOBP_AMINE_TRANSPORT	99	0.418014615777212	1.67818055985869	0.00093957997278468	0.012083575174291	0.009450183815651	3986	tags=36%, list=23%, signal=28%	SYT12/GDNF/P2RY1/ADORA1/SLC22A16/ADRA2B/SYT17/SLC12A2/HTR2A/SLC18A1/KCNA2/RGS4/OXTR/NTSR1/SYT6/CNR1/SV2A/RAB3GAP1/SYT1/KMO/PER2/SLC38A3/ITGB1/CHRNA6/SLC43A2/SLC43A1/AVPR1A/ACE2/PRKN/GRM7/SNCG/ABAT/RAB3B/NPY5R/TH/DRD1
GOBP_REGULATION_OF_CARDIOCYTE_DIFFERENTIATION	GOBP_REGULATION_OF_CARDIOCYTE_DIFFERENTIATION	GOBP_REGULATION_OF_CARDIOCYTE_DIFFERENTIATION	27	0.598163208853224	1.87832709192794	0.000942572748195914	0.0120990198316922	0.00946226259608692	4547	tags=56%, list=26%, signal=41%	FZD7/BMP2/TGFB2/GPER1/EFNB2/NKX2-5/HEY2/EGFR/DHX36/BMP4/SMAD4/FRS2/MEF2C/TGFB1/PRICKLE1
GOBP_POSITIVE_REGULATION_OF_BLOOD_PRESSURE	GOBP_POSITIVE_REGULATION_OF_BLOOD_PRESSURE	GOBP_POSITIVE_REGULATION_OF_BLOOD_PRESSURE	35	0.544905256776751	1.81777170971342	0.00094318698896755	0.0120990198316922	0.00946226259608692	4383	tags=51%, list=25%, signal=39%	ADORA1/ADRB1/ADRA2B/ADRA1D/TPM1/OXTR/CNR1/ADRA1B/GLP1R/ID2/GRIP2/NR2F2/AVPR1A/TBXA2R/HSD11B2/TAC3/SPX/ACE
GOBP_RESPONSE_TO_VITAMIN_D	GOBP_RESPONSE_TO_VITAMIN_D	GOBP_RESPONSE_TO_VITAMIN_D	34	0.55260002641376	1.83191881545292	0.00094864682681975	0.0121535555889506	0.00950491329533647	2941	tags=41%, list=17%, signal=34%	SPP1/SFRP1/ATP2B1/PHEX/STC1/RXRA/STC2/FGF23/CYP24A1/BMP7/AQP3/KL/PTGS2/IL15
GOBP_REGULATION_OF_LIPOPROTEIN_METABOLIC_PROCESS	GOBP_REGULATION_OF_LIPOPROTEIN_METABOLIC_PROCESS	GOBP_REGULATION_OF_LIPOPROTEIN_METABOLIC_PROCESS	17	0.681341657722276	1.92747585691554	0.000951131865505027	0.012169889531023	0.00951768755732364	3085	tags=65%, list=18%, signal=53%	ITGB3/APOD/ITGAV/RB1CC1/HHATL/RABL3/RAB3GAP1/DGAT2/RAB3GAP2/ANGPTL8/ATG13
GOBP_NEGATIVE_REGULATION_OF_LIPOPROTEIN_METABOLIC_PROCESS	GOBP_NEGATIVE_REGULATION_OF_LIPOPROTEIN_METABOLIC_PROCESS	GOBP_NEGATIVE_REGULATION_OF_LIPOPROTEIN_METABOLIC_PROCESS	5	0.891718269327749	1.70113569039946	0.000954678649847916	0.0121997499129866	0.00954104042220775	712	tags=80%, list=4%, signal=77%	ITGB3/APOD/ITGAV/HHATL
GOBP_ELASTIC_FIBER_ASSEMBLY	GOBP_ELASTIC_FIBER_ASSEMBLY	GOBP_ELASTIC_FIBER_ASSEMBLY	11	0.746939550549361	1.84858174332582	0.000959967160074528	0.0122517636153167	0.00958171870167897	540	tags=36%, list=3%, signal=35%	LTBP3/EMILIN1/EFEMP2/LOX
GOBP_N_ACETYLNEURAMINATE_CATABOLIC_PROCESS	GOBP_N_ACETYLNEURAMINATE_CATABOLIC_PROCESS	GOBP_N_ACETYLNEURAMINATE_CATABOLIC_PROCESS	6	-0.849519	-1.89282	0.000975867393936875	0.0124389079604856	0.009728078403704	1771	tags=83%, list=10%, signal=75%	NAGK/NPL/AMDHD2/RENBP/GNPDA1
GOMF_LIPID_TRANSPORTER_ACTIVITY	GOMF_LIPID_TRANSPORTER_ACTIVITY	GOMF_LIPID_TRANSPORTER_ACTIVITY	157	0.373022006854945	1.57968238958299	0.00097999196548332	0.0124756698694503	0.0097568287356314	2933	tags=29%, list=17%, signal=24%	ABCA6/ABCA8/ANO3/ABCA9/ATP10B/OSBP2/PLSCR4/APOD/SLC2A1/ABCA2/ABCA10/ANO4/OSBPL10/PITPNC1/ABCC11/ABCC4/ATP9A/PITPNA/ATP11C/STRA6/ATP8B1/ATP11B/FABP1/TMEM30A/STARD4/ATP8A2/CD36/ABCA5/SLC22A9/SLC51B/SLC10A7/ATP9B/SLCO1A2/SLC27A1/TMEM30B/PLEKHA3/ABCG1/ANO6/SLC10A6/ABCC3/TNFAIP8L3/TTPA/ATP8B4/SLC10A5/SLCO1C1
GOBP_POSITIVE_REGULATION_OF_HORMONE_SECRETION	GOBP_POSITIVE_REGULATION_OF_HORMONE_SECRETION	GOBP_POSITIVE_REGULATION_OF_HORMONE_SECRETION	122	0.393910099910497	1.62546965683738	0.000981503926385735	0.0124791213497615	0.0097595280297481	4243	tags=34%, list=24%, signal=26%	SPP1/BMP6/EDN3/P2RY1/C1QTNF3/INHA/OXCT1/SLC30A8/GPER1/BAIAP3/INHBB/SOX11/NLGN2/ADCY8/GPLD1/SELENOT/TRPM4/TCF7L2/GLUL/INHBA/GCK/ANO1/ADCYAP1/GHRHR/SMAD4/OSBP/TFR2/TRPM2/ABAT/GPR27/RPH3AL/ACSL4/IRS2/LRRC8A/CREB1/TMF1/C1QTNF1/CD38/VAMP7/FFAR1/FGG/HFE
GOBP_MATURATION_OF_SSU_RRNA_FROM_TRICISTRONIC_RRNA_TRANSCRIPT_SSU_RRNA_5_8S_RRNA_LSU_RRNA	GOBP_MATURATION_OF_SSU_RRNA_FROM_TRICISTRONIC_RRNA_TRANSCRIPT_SSU_RRNA_5_8S_RRNA_LSU_RRNA	GOBP_MATURATION_OF_SSU_RRNA_FROM_TRICISTRONIC_RRNA_TRANSCRIPT_SSU_RRNA_5_8S_RRNA_LSU_RRNA	36	-0.488387	-1.81712	0.000984869571129948	0.0125061026222903	0.00978062923376259	2852	tags=42%, list=16%, signal=35%	RPP40/UTP4/SLX9/WDR46/NOP9/TBL3/RPS19/NGDN/RPS16/ABT1/BYSL/DHX37/ERCC2/MRPS11/RRP36
GOBP_2FE_2S_CLUSTER_ASSEMBLY	GOBP_2FE_2S_CLUSTER_ASSEMBLY	GOBP_2FE_2S_CLUSTER_ASSEMBLY	6	-0.8486	-1.89077	0.000987020043453887	0.0125176047629454	0.00978962469594139	1898	tags=83%, list=11%, signal=74%	GLRX3/NFS1/BOLA2/BOLA2B/GLRX5
GOMF_GATED_CHANNEL_ACTIVITY	GOMF_GATED_CHANNEL_ACTIVITY	GOMF_GATED_CHANNEL_ACTIVITY	339	0.323298241295293	1.46581691576288	0.000999332373511512	0.0126577905294777	0.0098992595716267	4564	tags=36%, list=26%, signal=27%	GRIK3/KCNK5/CLIC4/TRPM3/ANO3/GRIA2/LRRC52/GRIK1/KCNJ11/KCNMB4/ITGAV/CLCN4/GRIK4/GRIA1/SCN4B/CNGB3/CNGA1/SCN9A/TRPV4/KCNIP1/ANO4/ITPR1/SCN1B/TSPOAP1/KCNE1/KCNN4/HCN1/CHRNA9/SCN7A/CLCNKA/GRIA4/PEX5L/KCNE3/TMEM150C/TMC7/KCNA4/KCNG1/KCNMA1/SCN1A/GABRB2/PKD2/KCNE2/GABRG2/KCNA2/RASA3/ASIC4/TMC1/ABCC8/GABRD/GABRB1/GABRE/TRPM8/CNR1/KCNMB3/CACNG5/GABRR1/KCNF1/KCNS2/KCNMB2/GABRQ/CLIC2/PIEZO2/TMC2/KCNJ10/CL…
GOBP_POSITIVE_REGULATION_OF_ION_TRANSMEMBRANE_TRANSPORT	GOBP_POSITIVE_REGULATION_OF_ION_TRANSMEMBRANE_TRANSPORT	GOBP_POSITIVE_REGULATION_OF_ION_TRANSMEMBRANE_TRANSPORT	159	0.369753214673992	1.5700733222781	0.00100741498819763	0.0127324302628437	0.00995763295782131	3017	tags=26%, list=17%, signal=22%	ATP1B2/ATP1B1/EDN3/AKAP6/STIM2/ARC/WNK4/CNKSR3/LRRC52/TESC/AMIGO1/STAC2/KCNE1/KCNN4/F2R/HAP1/GPER1/PKD2/KCNE2/EHD3/ABCC8/NTSR1/ATPSCKMT/SLC6A9/ATP1B3/TRPC6/FXYD1/CEMIP/GJC2/AKAP9/CALM2/BDKRB1/CRACR2A/ITGB1/PLP1/NLGN3/ANO6/DMD/KCNH2/TCAF1/ABL1/ACE2
GOBP_CELL_CELL_JUNCTION_ORGANIZATION	GOBP_CELL_CELL_JUNCTION_ORGANIZATION	GOBP_CELL_CELL_JUNCTION_ORGANIZATION	203	0.353033983786761	1.54113916533909	0.001007757232696	0.0127324302628437	0.00995763295782131	4613	tags=39%, list=26%, signal=29%	VEGFA/PRKCA/BMP6/MTSS1/CDH19/FSCN1/CAV1/EXT1/TRPV4/DCHS1/TJP1/PARD3/ROCK2/CDH8/CLDN1/CLDN11/TGFB2/CLDN2/F2R/GJB2/SMAD7/EFNB2/TGFB3/EPHA2/PKP4/NLGN2/ABCC8/PATJ/OCLN/SNAI1/CDH2/MARVELD3/MARVELD2/JAM3/CTNNA1/IL1B/CLDN7/NLGN4X/MICALL2/MYADM/APC/STRN/SVEP1/CLDN18/CDH10/XIRP2/F2RL1/GJA1/RDX/TLN2/PRKCI/PLEC/ACE2/NUMB/GJB6/CLDN10/DSG2/DLG5/PKHD1/CLDN3/PAK2/CLDN17/FZD5/CDH20/JUP/ROCK1/VCL/CLDN24/CSF1R/SRC…
[truncated: 454 more rows]
