# Supplementary material for: Identification and validation of prognostic genes and prognostic models associated with cutaneous melanoma and integrative stress response
Source: Front Immunol. 2025 Dec 2;16:1689103. doi: 10.3389/fimmu.2025.1689103 (PMC12705592; doi:10.3389/fimmu.2025.1689103)
Supplement: Supplementary file 14 [file Table12.xlsx]

## Sheet: Sheet2
Tables S12. Correlation Analysis Results between Key Prognostic Genes and Immune Cells
Cor	DTX3L	GPX2	KCNMB1	DERL3	NDRG1	DTL	MBTPS2
Plasma_cells	0.374769	-0.242452	0.0928216	0.683484	-0.00436455	-0.0928743	-0.0102978
B.cells	0.488046	-0.234977	0.266929	0.654994	-0.0629298	-0.063395	-0.0855146
aDC	0.521438	-0.114129	0.542968	0.623163	-0.0695312	-0.171565	-0.182573
Memory_B.cells	0.319139	-0.0986975	0.268327	0.619734	-0.0847048	-0.101399	-0.224527
pDC	0.514124	-0.139292	0.396224	0.565822	-0.152585	-0.0990183	-0.170417
CD8._Tcm	0.594505	-0.156642	0.441016	0.556673	-0.0226825	-0.145602	-0.0943631
CD8._T.cells	0.527075	-0.0837407	0.420554	0.534668	0.00336358	-0.141447	-0.132015
Class.switched_memory_B.cells	0.479418	-0.224288	0.297393	0.528669	0.0675056	-0.174421	0.0113516
Macrophages_M1	0.522868	-0.155304	0.540943	0.50567	-0.0159795	-0.148939	-0.112541
DC	0.334698	-0.0478181	0.505108	0.49081	-0.0706279	-0.182555	-0.241089
Macrophages	0.490077	-0.195697	0.474061	0.454232	-0.0744088	-0.1516	-0.0879266
CD4._naive_T.cells	0.281315	-0.0612366	0.338437	0.451316	-0.0264512	-0.234875	-0.219314
CD4._memory_T.cells	0.6373	-0.182143	0.269598	0.433251	0.0215762	0.0878455	0.241509
cDC	0.349706	-0.0502903	0.496373	0.42262	0.0388474	-0.142829	-0.0655292
pro_B.cells	0.185185	-0.0893663	0.13604	0.40027	-0.193777	0.0340652	-0.282144
CD8._Tem	0.42039	-0.0535166	0.291814	0.370004	-0.0425505	-0.0636136	-0.184435
naive_B.cells	0.33508	-0.0557089	0.122397	0.358385	-0.0210793	0.0235893	-0.0399934
Monocytes	0.411683	-0.0458497	0.468047	0.332657	0.112291	-0.182203	-0.0651404
Tgd_cells	0.368217	-0.0758819	0.169468	0.283966	-0.0680599	0.0455588	0.0170824
iDC	0.0662086	-0.0035376	0.325185	0.257088	-0.0346564	-0.207013	-0.26906
mv_Endothelial_cells	-0.165332	-0.0175802	0.373778	0.251067	0.0345348	-0.180913	-0.330387
Th2_cells	0.409802	-0.119274	0.0850699	0.248773	-0.166187	0.451544	0.101841
CD8._naive_T.cells	0.291558	-0.0366851	0.203785	0.244991	-0.0902048	0.0451938	-0.106962
Basophils	0.00536718	-0.0524866	0.132627	0.231653	-0.0862148	0.0360287	-0.33374
Mesangial_cells	-0.0619779	0.0099596	0.381491	0.231487	0.104055	-0.173948	-0.333428
CD4._Tem	0.124519	0.0495423	0.233158	0.228162	0.0231844	-0.354846	-0.186179
CD4._T.cells	0.361259	-0.139668	0.185021	0.22508	-0.0477635	-0.00992919	0.017438
Macrophages_M2	0.124374	-0.219294	0.262847	0.21435	-0.123565	-0.175663	-0.180265
Endothelial_cells	-0.108967	-0.0403063	0.372794	0.200859	0.0854977	-0.110542	-0.180796
Megakaryocytes	0.0766419	-0.0639665	0.246377	0.195811	0.0907695	-0.240384	-0.0900586
Th1_cells	-0.0852675	-0.00930804	0.0159711	0.185942	-0.250753	0.0730593	-0.475286
Platelets	0.262712	-0.0691021	0.144354	0.181249	0.0252305	-0.1219	0.0903036
ly_Endothelial_cells	-0.141537	-0.00747019	0.349439	0.17908	0.0745975	-0.185892	-0.233956
NK_cells	0.256468	-0.0978641	0.0397157	0.156574	-0.0623219	0.0257817	-0.0541101
Astrocytes	-0.013249	0.0666999	0.308861	0.144924	0.158302	-0.0192851	-0.0604136
Tregs	0.375796	-0.200254	0.0705223	0.1416	-0.122454	-0.0256537	0.288166
Fibroblasts	0.0492729	-0.033238	0.154952	0.129945	0.0597845	-0.113698	0.0318543
Adipocytes	0.0036951	0.0303652	0.183574	0.127477	-0.0233395	0.0215383	-0.0525633
HSC	-0.131704	-0.00332717	0.264391	0.0761111	0.0440761	-0.113984	0.0258711
Skeletal_muscle	-0.0486058	-0.0466458	-0.0198224	0.0684252	-0.00387886	-0.0413753	0.0143794
Pericytes	-0.162457	-0.118636	0.0749265	0.0564237	0.228349	-0.0220323	-0.0704634
Chondrocytes	-0.062891	0.0281788	0.234575	0.0450095	0.222395	-0.186258	0.0157039
MPP	0.0480974	0	-0.0281525	0.0431052	0.00481273	0.0124283	0.029598
GMP	0.0399608	0.0104487	0.181012	0.0329714	-0.00882917	-0.0798547	0.0263495
Eosinophils	-0.0352038	0.0527561	0.115783	0.00740649	0.0946321	-0.114225	-0.1185
MSC	-0.363368	0.065444	0.073789	-0.00294265	0.0650383	-0.195857	-0.42731
CD4._Tcm	-0.140079	0.0765637	-0.0470666	-0.0111352	-0.00618327	-0.0773079	-0.136688
NKT	-0.235325	0.0635978	-0.173225	-0.0244494	-0.300417	-0.011379	-0.240908
Erythrocytes	-0.0453831	-0.0726684	-0.0206053	-0.0298509	-0.0224973	0.0983436	0.0272311
Neutrophils	0.00610932	-0.0568919	0.0269297	-0.0445215	0.0308812	-0.0700188	0.0193593
Hepatocytes	-0.11932	0.0190671	0.0187952	-0.0450675	0.0632549	-0.0508059	0.0618466
Epithelial_cells	-0.235116	0.469038	0.130044	-0.0528549	0.0623513	-0.262915	-0.297066
Mast_cells	0.195335	-0.141235	-0.210135	-0.0890835	0.00861203	0.105118	0.331481
CMP	-0.128992	0.0127148	-0.0206448	-0.104938	0.0210287	0.0130927	0.0106767
Preadipocytes	0.126443	-0.176873	-0.113894	-0.114492	0.241891	-0.0376872	0.348056
Melanocytes	-0.128712	-0.00678424	-0.232059	-0.143797	-0.37576	0.103809	-0.0458785
Sebocytes	-0.201555	0.454032	0.0966846	-0.156923	0.0224948	-0.112785	-0.110166
Keratinocytes	-0.122603	0.436395	0.0836434	-0.158392	0.060973	-0.0599808	-0.0599878
Neurons	-0.170021	-0.149605	-0.100747	-0.184905	0.32824	-0.02355	0.134662
CLP	0.109847	-0.0114907	-0.241729	-0.253733	-0.0259476	0.288906	0.312766
Myocytes	-0.12981	-0.0475054	-0.252907	-0.257757	0.0499803	0.205738	0.395652
MEP	-0.44354	0.0571023	-0.327766	-0.261947	-0.302673	0.290378	-0.194442
Smooth_muscle	0.11068	-0.127291	-0.226811	-0.299155	0.0962068	0.167764	0.659627
Osteoblast	-0.22302	-0.0840185	-0.435329	-0.355789	-0.117714	0.140954	0.205073
